# Supplementary material for: Rampant chloroplast capture in Sarracenia revealed by plastome phylogeny
Source: Front Plant Sci. 2023 Aug 14;14:1237749. doi: 10.3389/fpls.2023.1237749 (PMC10497973; doi:10.3389/fpls.2023.1237749)
Supplement: Supplementary Figure 1 — png - Histograms of information-based generalized Robinson-Foulds distance between the simulated plastome trees and the species tree. Panel titles indicate how the branches of the guide tree were scaled when plastome trees were simulated. Red line shows the distance between empirically estimated plastome tree and the species tree. alignment.fasta Concatenated gene alignments used to estimate plastome tree. Plastome.newick Plastome tree in newick format. Simtrees.1.newick Plastome trees simulated with unscaled guide tree. Simtrees.2.newick Plastome trees simulated with guide tree branch lengths scaled by two. Simtrees.4.newick Plastome trees simulated with guide tree branch lengths scaled by four. Fragmented_assemblies.zip Zipped folder containing all fragmented assemblies in fasta format. [file DataSheet_1.zip › Supplemental_data/fragmented_assemblies/j003_iter0.fasta]

>contig0_len_14647_j003
TATATTAAATATGTTAAAATATAGATTTTCCTATTTCGAAATCAAATAGAGTCTAAAATAGATTTTATTTTGAAATTGTGAACTACCCTGTTTGTTGCAACACTTCCTCTTTCCCAACACTTCCTCTTTCCCTTGGACTAATAAGGGAAGGACAAAAGGGAATCGGTATGCTAATTCCTCCTCCTCAAATCAGTCCTTCCCATGAATTAGGTTCTCAACGAAAACGAATAAGTAATTATAGGGGTGAAATCTGGATATAATTTGAAAAAACAAACGACAAGTTCAAGGCAATAAAATAGGAAAAATACGTATTTTTCCTATTTCTAAGATTAAACAAAGGGGTTGGCAAATAAAAGTGCTAATGCTACAACCAGTCCATAAATTGTTAAAGCTTCCATAAAAGCCAAACTAAGCAATAAAGTACCTCGTATTTTTCCCTCTGCCTCGGGCTGTCTCGCGATACCTTCTACAGCTTGGCCCGCAGCAGTACCTTGACCAACTCCAGGTCCAATAGAAGCAAGTCCTACGGCCAATCCGGCAGCAATAACGGAAGCGGCAGAAATCAGTGGATTCATGATAAGTTCCTCGCACCAAAAAAGAGAAATAGTTAATGATACAATCAAACCATTAATTATGACGTAATTATTCGATCGCTAAAATTCATCCTAACTAAGAACTTTGAGTTGGAGTCAAAATATTATTGAATCGTCAGAATTACTTCGATATCTTCTATCCACAGAGTCTTTGTGAATCCATACGACTTTCGTTCGTTCATTTCTGTGTTCCGAATCGTTCTTTAAATTCTTCGATCTTTTTCTTGATTTCATCTCTTTATTCATTCAATTCACAGTCACAAACGAGACGGAAGGACTTCTATCGGAATCCTCATCGAAATTCATAGTAGTAGGGCAAATTAAATATATCTTTAGTCCATATATATAACTATAACTAGTCAATATCTAATATGACATATACATATATATGTCTTTCTTCCATAACGTAAACCAACTATTCCTATCTTAGATTCAATCGGATTCTCGAATCATTCATCAAAACATCCACACACAAGAGTTGACTTATAGCTATTCAATTCTAAGTTGATGTAATTTATTATTTATTAAAATTTTCTTTTGGTCAATCGTTGAATTGAATAAAATCAACTAAAGGGGGAATCGTTCTATAGAACATATTTTTTTTTTTATTTAATCACACGCCATAAACATATACCACAAGAATTCTTATTCAAATTTTGACTCCTAATAGGATTAACTGAACAATGGAAATCGAATATTTTATTTATTGAGGGGAGGTATGATATAAGTAGATCAAACAGGAATTTTAGAACAAGAATTTTAGGAAAAAGATCTTTTTGATCTCTTTCCATTTTTTTTTTTTTTACAATTCTCTAATATCGTAATCTTTTTCGTTATTACTCTAGATCGTATATAACGTATTTGTATATTTATATTTCCTATATTTATATTCCCTAAGTAGATTATCTTGAGCTACGCATACATTGCCTTGGGCTTGGGCTCGACTAAAAAAAAAAGACTATTTCGAAAACTAGTCAATGATGGCCCTCCATGGATTCACCTATATAAGCCGCGGCTAAAGTTGCAAAAATCAGAGCTTGAATACCACTTGTAAATAATCCAAGGAACATGACAGGTATAGGAACCACTAAAGGTACTAAAGAAACAAGAACAACAACTACTAATTCATCGGCTAATATATTTCCGAAAAGTCGAAAACTAAGTGATAAAGGTTTTGTGAAATCTTCTAAGATGTTAATGGGTAAAAGGATTGGAGTTGGTTGAATGTATTTCCCAAAATAAGCCAAGCCTTTTTTGCTAAGACCCGCATAGAAGTATGCCACTGACGTGAGTAAAGCCAAAGCAACAGTAGTATTTATATCATTTGTGGGTGCGGCTAATTCTCCACGAGGTAATTGTATGATTTTCCAAGGTAAAAGAGCTCCTGACCAATTCGAAACAAAAATAAATAGAAACATAGTTCCAATAAAGGGAACCCAAGGACCATATTCTTCCCCAATTTGAGTTTTACTCACATCTCGAATGAATTCAAGGACATATTCGAAGAAATTCTGACCGCCAGTCGGAATGGTTTGTGGGTTCCGAACAACTATAGTGGCTGAACCTAATAAGATAGCAATTACAACCCAAGAAGTAATAAGTACTTGGCCATGGACTTGGAAACTTCCTATTTTCCAATAGAAATGTTGTCCTACTTCCACACCAGATATCTCGTATAAACCGTTTAGTGTGTTGATGGAACATGATAGAACATTCATATTGCCCTCTGACAGAATATAGAACTTTAAACGAAATTATTTTAATTCAACCATCTCTTCTCTTTCTCGACTTGCCTACTTGAATCGTCTATTTTGAATACCAACTAATCACATAATATCCCCAGTTTTTTATCTCTTTTTTGTTTTTGAGGTTCACAAATAGTAACCAATTCCATAAATCTATGTAGTTTCCTAAGTAATTTATTTATCTTATTATTAATCACGGATTTCTTATATAGCTAGAACGTCCCTCACAAATTGCGAATACTAATTTGTTAAGAATTAAGCGTATTGAAGCTATAGCGTCATCGTTCGCTGGAATCGAAATATCTCCAAGATCGGGGTCACAATTTGTATCGATTAAACAAATTGTTGGAATTTCCAAAGTAATACATTCTCGAAGAGCCGTATATTCTTCGTGCTGATCAACAATGATTACAATATCGGGTAACCCTGTCATATATTTAATTCCACCCAGATATGTTTGCAAGTGAGATAATTGTCTTTTCAACATAGCTGCATCTCTTTTCGGAAGACGGTTGAGTATGCCCATTTTTTGTTCCATTCTCAAGTCTCTGAACTTATGAAGTCTCGTTTCTGTAGTGGACCAATTCGTTAACATACCACCGAGCCATTTTTTATTAACATAATGACATCGAGCCTTTATTGCAGCCTGTGCTACTGAATCAGCTGCTTTATTTTTGGTACCAACAATTAAGAATTGTTTTCCCCTACTTGCTGCATCAAAAACCAAATCACAAGCTTCTGATAAAAAACGAGCAGTTCGAGTAAGATTTGTAATATGAATACCTTTACGCTTTGCAGAGATATAAGGTGCCATTCTAGGGTTCCATTTCCTAGTACCATGGCCAAAATGAACTCCTGCCCCCATCATGTCTTCCAAATTGATGTTCCAATATTTTCTTGTCATTTTTCCCTACACTTTTCCTCCCCTTTTCCAAAAAAAAAGAGACGAGACACCCTGAAAAATAAATAATTGTTCCGATGGAACCTTCTCTTCTACCGTAGATTGGCCGTAGATACACGATTGAAGCCGTTGTTCTTTTCTATTCGTTATTTTCTTTCTTTTTTCTTTCTTACTATTACCAAATCAAATGACCGGACCAAATACAGATAGTTAAAAGGATGAATCCGCTCTTAGGAATCATTTACATTTAATCCTATAAATGATTGTTCTGGTGTATCATGACAATTCTTTGAAAGACAAGAATCAAATAATTTTCCGTGGTGGAACAAAATATCTCTCATTTCCCTCTCGAATAGATTCTTCTTTTTGGTTTCCAAAGGAATGTTGTTATGTTGCCTTAAAGGGGGCATTAATCCCTTGAATCCGGTACCAACGGGTATCATTCCCCCCAGAACAACATTCTCTTTCAAGCCTTTCAACCAATCGATACGACCCCGGAGAGCAGCTTTTGCTAAAACTCGAGCAGTTTCTTGAAAACTCGCTTCAGATATGAAACTTGGGGTATTCAGAGATGCTCTTGTTATTCCCAATAAGATGACTCGGTAACAGATCGCTTCTTCCAAAGCACGCCCCATTCGTTCCGCTCGCAACAATCCAATTAGTTCTCCAGGTGAAAAAACATTAGACATTCCATCTTCTGAAACCAACACTTTTGATGTTATTTGACGTACAATAATTTCTATATGCCTATTATGGATCTGTACCCCCTGGGATCGATAAACCTTTTGGATCTTATTAACCAAAGAGAGACGGCTTTGCACGATAGTTAGCTCAGCACCAATCAAGAAACCCCAAGGAATTCCAAGAATTCTTGTTATACATTCGTTCCAACCCTCAACCCTATTTTCTAGATTCATCGATATCGAATCAATCGAACGCACTTCTAACACTTGTTCCACTTTTGGAAGACCCTGCGTTATATCACCAGATCTTGATTTTTCATATATAAATGTAACTAATGTATCTCCTTCATAAAGGATTTCCCCATAATGACTATGAACAGTTGTTCCTGGAGTGGCCAAATATGGCTTAGCTGATCGTATTACTACAGAGTCAACTTGAACAATTAGAACTTGACCTGATTTTAGGTGTGGCCCGTTTTTGGCTATACATACATTTTCACAAATAAACTGTCCAAGATTCATTTTTGTAGATGCCCTTTCAAAATAATTGTGATGGAGAAAATACCAATTCAAATTGAATGGATTCAAAATGATGTTACTGTATGGATTGGCATTATAAATTTTCCCATTTTCATCTATTAAATAATATTTAAGTACTTGAAAAATCTGTTTTAAATTGTCAAGTTGTAAATAGTTAGTTAGCAGGATCTGATTATAGGTTATTAAATAGTAAAATAAATAGTAAAATGAAGAAAAATTCGCAATTTTAAAAGCTGTTCCTAAAGGGCCTAATGAATTCCCAATTGGCATTAGTGGATTTTTTTTAATTGATTCTTTTATCACATTGGACGATTTTACATCATCGAATGGACCCATTCGAGAACAATTGGATGATGACAAAATTATTAAAGATTGGCATTCCTTATTTCTATTCAAGAACGTATGAATAGTTCCTTGATTTTGGTTAAGGGATTGTTGAATCTTTGTCTTGGAATATAAAAAAGTGGAAGAAAACGGATTGATATTGGTGCGATCCGATTCATTATCAGATATCAATTCGGAACCCGATGGATCATTTCTTTTTCCAGTATACGAAATAGAGGATTTTATTAAGTCAATTCTTAGGAAATCTCGAATCAAAGCATTTGTCCTTATTTCAACAAAGGAAGCACGGGCCTCTTCGATAGAAGAACTTTTTTTGTCTTGGTCCCAATTCAATACTAAACAAGTCCGAACTAATTGAATACTTGTGTCAGAAATTTCCCGAAGTGGTTTTCCCTTTCCATAAAGGATATAATTAACAACTTGAAGTTGCACATTATCCCTTTCCTGCAGCAGATCTGGAGGGAAAAGTGTTGCTAAATTTATACCGTCCGTTATTTCATATGTGATTACAGGTCGAACCAAAACAAAAAACTTTTTCTTGGTGGGTGTGATCCGTTGGATATGGATCCAATTTTTCAATTTTTTGGATGCTTTGGAATTTGTTTTTCCTATTCCTGGTGGTATCAAGATACCGCTGTGTCGGGATATCTTATCTGTCTCTCCAGGAAAATGGATATCTCCAGAAAAGATTTTAAGCTCGATTCTTTTTTTTTTTCTTTCCACTCGGACTAACCCGCCTACTCGGCTTCTTGTATTTAAAGTGATTTGTGTATCGACCCCAATGAGACTATTATTCCGTACCATTATGGAAGAAGATCCAGGTAAGAGATGCACTTCCTCGGGAATGAAAAAAAATCGATCTACTTTCATTTGGTATTTTGGCCCAAATTCCTTGACTCCCTGATACTCAATCAAAAAATCCTCTTTTTTAACGATGGAATGCACTTCTATAGTCCCATATTGAGTAATTCCTGAACTCTTTCTTCTGTATCGAGGATCGTCGAAATAAGCAAGAATACTATTTTTACGGAAAATACTATTTATGGGTATTTCAATTGAAATGCCGGAAGAGGGCATTAGTTCTTTCTCTCGTTCTTGAATCGATTGGAGTGGAATGATGAATCTATTTCTTCGCCTCTTCGCCAATAAATCCGAATTGTCGTAGAGAATGGCAGGATATAGAAGATTATAATGACCAGTCCATACGATTCGATTAAATTCTGAATAATCAGGAATCCTATCTTCTTTTTTACCAGAAAAATCCGAACTCAAAAATGGGTGTCTCACTTGCTCATTAGTCAATGAGGGATTCGAAATATATCTTCGTTTGACAGAAAGAGAATGAGCAGTGTTCGTTTGATCTTGGTCCTTGGGGAGCAAAAAGGAGGCTAGACTGGATCTGCACGGCCCTCCTGATAATATCCATAAATGACTTGTTTTTGGTAAGAGATGAATATTACCATATGTAAATTCGGGTGCATGATACACATCGGTACTCCAGTGCATTTCTCCCTCTGAGTCAGAATAAATATGTTTTCGAACTTTCTCTTTAAAATTAAAAGTGGATGTTCCCCCACGAATCTCAGCAATCACTTGTTCTGATTCTACATATTGATCATTTTGAACTAAAAGAAAACTTTTCGATGGAATATTCACATTATGTAGAATATCTTTACTCTCAATAGTTACATACAAATCTATCGAACATAGAAAAGCAGGATGTCCATGACGTGTACGTGTCGGATGAACTAAATTTTCATTGAATTTTATTTTTCCATTAGAAGAGGCTCGTACATGTTCTGCAGTACCCCCTGTGAATACTCCGCCGGTATGAAAAGTTCTTAATGTTAATTGAGTACCGGGTTCTCCAATAGATTGACCTGCAATAATACCTACAGCTTCTCCCAATTCGACCAGGTCACCATGAGTAGGACTCCGGCCATAACATAATCGACAGATCCAAGATGTACTCCTACAAGTAAAGGGCGTTCGAATCGATATTGGTTGTGCTCGAAAGGTTATGAATCGATTGATAAGTCCAATCCCAATATCTTGATTTCGAGTGGCAATGCATCGTGAACCCATATATATATCATCCGCTAATACACGACCAATTAATGTTTGGATAAAAATTCTTTCCGGTATCATCCCATTTTGAGGACTCACATAAATACCTCGGACGGTGCCACAATCTGTTCGACGTACAACAATGTGTTGGACTACTTCAACAAGTCTGCGCGTGAGATATCCAGCATCGGATGTTCGTACAGCAGTATCCACAACCCCTTTGCGGGCTCCGTAGCAAGAAATGATATATTCAGTTAAAGAGAGTCCTTCGCGTAAATTGCTTTGAATGGGTAAATCAATCATTTGTCCTTGGGGATCCGACATTAATCCTCTCATACCTACTAATTGATGTACTTGAGATGCATTTCCTCTAGCTCCCGAAAACGACATTATATGGACTGGATTAAAAGGGTCAGTCATCCTAAAATTAGGATTCATTTCTTGTCGCAAATATTCACTTGTAGCATACCATATCTCAATGGATTGACGTAATTTTTCTACCGCGTGTACATTCCCATAATGGTGGTGTTTTTCCAAGATCAAACTTTGTTGTTCAGCATCTTGAACTAGCCATCCTTTCGAAGGTATTGTTAAAAGATCATCAATTCCTAATGAAATGGATGTAGCAGTGGCTTGCTGGAAACCCAGAGTCTTTACTTGATCCAGGATGTGTGATGTATATGCCATTCCGAAGTGATCTATTAATCGACTAATAAGTCGTTTCATGGCAGTTCCGTCTATCGCCTTATTGTGAAAGACCAGATTGGCCCGTTCTGCCATAAGTACCTCCATATTCCGCTGAGTAGGATTCGACAATGGGTTTGAGTCAGTGATTGAAAAACTTCCTTTTCTCGATCTTAATTCGCGTAGAAATTCCGGAACGAGCATCCTAATTAAACCGGAGAGACCCGAATTCCCGCGGGTCTCATAGAATTACTTAACTTAGGTACCATATGATTAGGTACTATATGAACAGGCCCGACAAAACCCTTGTATGGCTTCTTCGATTTCTCGATAAAGAGAAATATGACCAACAGTGGTTCGAATATATCTATAAAGAATTTCTTTTTTTATACTTCTTACTATTAGATAGTGCCCATAAATCTCATAATAAGTACCCAAAGGTTCATAGTGAACCTCGATGATAGTTTCTCTTGAAGAAATAACGCGTTGATCTAATCGCCATCGGAGCCACAGCGGGCTATCTAAACTGATTCGTTTCTGTCGATAAGCTCCAATTGCATCATAGGAATTACAAAAAAGAGGTTCTTTTGGATACTTATAGTTATTATCGTCAATTCTTTCATTTTGATAGGTTCTGCGATTATATGGATTATACCTATTTACACAAATACCTCGATGATTCCCGCTCGTTAATATATAGAGTCCCATAAGCATATCTTGAGTTGGTACGGAAATGGGATCCCCAATAGCTGGAGACAAAAGATTCATATGAGAAAACATAAGTAAACGAGCCTCTGCTTGAGCCTCCAAAGATAAAGGTACATGAACAGCCATTTGATCTCCATCAAAGTCTGCATTGAATCCCTTACAAACTAATGGATGTAAACAAATAGCACGCCCTTCCACTAAAATGGGCTGGAATGCCTGTATGCCCAATCTATGCAGAGTCGGTGCTCTATTCAACAAAACAGGGTGTCCCCGCATAATTTCCTGAAGTATTTCCCATACAATCGGTTCCTTTTCCCGAATTTTACTCTTCGCAACTCCTATGTTCGAAGCAAGATGTTGTCTAATTAGACCACGAATTACAAATGTCTGGAAAAGCTCTATTGCTATTTCGCGGGGCAACCCACATCGATGTAATGAAAGTGAAGGACCCACGACAATGACGGAACGTCCCGAATAATCTACTCGTTTGCCAAGCAGAGTCTCACGAAATCTTCCCTCTTTGCCTTCAATTACATCTGAAAATGACTTGTAAACTTTATTATGACCGTCCCTCATTGGTTGTCCGCGGATTCCATTATCAAGAAGTGTATCCACGGCTTCTTGTACTAATTTCTCCTGGCACATTACCAATTCTCCGGGCGTAGATTTACTTGTTGTTAATAGATCGGTAAGAGTGTTGTTACGATAGATAACTCTTCTATAGAGTTCATTAATATCTGAGCTCATTAGTTTACCCCCATCTATCTGAATGATCGGTCTCAATTCGGGAGGAAGAACGGGTAATAGACATAAAACCATCCATTCTGGTTCTATATTTGTTCGAATAAAATGCTTAGCTAATTCCATGCGTCTAACCAAAAAATCTTTTCTTCTTCCAATTTTTCGATCTTCCCATTCATTCCCTGTGGGCCCTTCTTCCCCTAATTCTTTCCATTCTACCAATGAAGAATCTATAATAATTCGTAAATCTAGATCGGCTAATTGTTCTCGAATAGCACCTGCTCCAGTAGAGATCTCTCGATTTCGAAATGTATCGAAGCCCTGTGTAGTAAAAAAAAGTGGGATGCTGTATTTCCAGGATTGGATTTCATATTCGAATGAACCTCGTAATCGTAAGAAAGTAGGTTTTTTAGCTATGGGCCTAGCAAAAGAAAAATTGGGATAGGATCCTATAGGATCTCCCCCCTTCAAAATCGGACATGAAAGTTTCCTTTCATCCGGCTCAAGTAGGTACACCAAATAAAGATAAAGAGGGGAGTTCTTACTTACAAATTCTGAAAAAACCCCAAAAGATCTACTCCTTACTCAAGTTCCCAGTGAAAACCAAGCAAGATTTCATTTCCTTCTTCCTTATTATTTAGATTTTCTGAATTATTTATTCAATACGACATAAATGAAATGTGAAATTCCTGAGTAGTCTACTTCCCTTCAAATGATGAATCCCTTTACTTAATTACTTAATTAAGGGAGTACCTTGCAATTCATAAGGAATTTATTTGTCTATGCATCGTTCCATTCGATCTTTTAGGTCCCAACTTCACCTCGACGATTATGTCACGATGCCCTTAAAGCCTATATGCGATGGATAGACTCCTGTAACCATGACTTGTTATTTGCTTACTTGAACAGAATTTCTTTCTAAAAGCTAAAAGAAAGGAATAAGTCCACAAAAGAAGTCTTTTTATTTTTACGAGGTACAACTATAAATTCTTATTTATTTGTTACGAAATCAACCATAGATCAATTCCCCTTATTATTTGAGAGTATTGAATACACTCATAATTCATTCTGAGTTTCATGTTACTCCTCCCAAGAGACATGTCAGGTCCAGGGCATCCCAATTGGATTGAATGGGATGACAGTTTCTCATTCCGAATCTGTCAAATCAGAATTTCGATCAAATCACACATCGCAGTATACTAGGCCTTCTAATTCTTTAAGAGGTTTATCTAAAAGATTCGCAATATAACTAGGAAGACGTTTCAAATACCACACATGGGTTACTGGACATGCCAGTTTGATGTAGCCCATTTGATATCTTCGTATCCGAGAATCAACAAATTCAACTCCGCATTGTTCACAAAATTTCGGGTCTTCTTTTTCATCTCCGATTACTCGATAATTTCCACAAGCACAAATTCCACTTTTTATAGGCCCAAAAATTCTTTCACAAAATAATCCATCTTTTTCCGGTTTATTGGTTTTGTAATGAAAAGTATAGGGTTTTGTCACCTCGCCAACTATCTCTCCATTAGGTAGGATTTTATTGGCCCAAGCACTTATTTGTTGAGGAGAAACTGATCCAATTCGGAGTTGTTGATGTTTATACCGGTCGATCATAGAAGAAAAGTTCTGATTCATTCCGATTAAGCTTCCTTCCTATTAATCTGGAAGTTCTTTTCAGATATAAGGAAATGATTCAGTTCCAGAGCTAAAGATCGTAGTTCTCGAACGAGCAATCGAAAAGATTCTGGAGCATCCTCAGGATTCGGTATTATTCCTCCAATGATCGTAGTACCAAGTACTTCCTGGCGAGCTCTAATATGATCAGATTTATAAGTAAGCATCTCTTGTAAAATATGAGCAACACCAAATCCTTCTAGAGCCCAAACCTCCATTTCTCCTACCCGTTGTCCCCCTTGCTTGGCCCTTCCTCTAAGGGGTTGTTGTGTAACAAGTGCATAATGTCCACTGGAACGGCTATGTATTTTATCATCAACTTGATGAATTAATTTCAAGATATAAGGTTTTCCTATTATAACAGGTTGTTCAAAAGGATCCCCCGTTCTTCCATCAAATATCCTACTTTTTCCTGGATACTCGGGTTCAAATACCCATGGATTCGCTGTTTGCTTACTGGCTTCATATAATTCAGAAAACACTAGTTTTCGCGAAGCTTCTTGTTCATATCTCTCATCAAAAGGCGCTATTCGATAATGTCTGTCTAGCAGACTCCCCGCTAACCCGAGTGAACATTCAAATATCTGTCCTACATTCATTCGTGAAGGCACGCCTAATGGGTTGAAGACCATATCGACAGGTCTTCCATCTTGCAAATAGGGCATATCTTGTCTAGGTAAAATTTTTGAAATGATACCTTTATTTCCATGTCTTCCAGCTACTTTATCGCCTACTTTGATTTCACGTTTCTGTAAAATATATACACGAATCGTTTCTGGATTATAACTAGAACCCCCCTTTTTCTGGATCCATCTCACATCAATAACTCGACCCCTGCCACCTGTAGGTAGTTTTAGGCAAGTTTCTTTTGAAGTAGATACCTGAATGCCAAGTATGGCTCGTAATAATCTATCTTCCGGAGCATATGACGATTCTTTCACCATCTGGGGCGTTAATTTACCTACTAAAATATCACCTGTCTCTACCCAAGATCCCAGCATCACAATTCCATTTTTGTCTAAATTGCGTAATAAAGGGGCTTCTAAATGCGGTATTTCGTTAGTGACTCTTTCGGGGCCTTGGCTTGTCACATGAGTCTGAATTTCATATTTCCGTATGTAAAAAGAAGTATAAATATCTCTATATACCAAGTGTTCGCTAATGAGTACTGCATCTTCAGAATTGTAACCTTCCCATGGCATATAAGCTACTAATACGTTTTTCCCCAAAGCGAGTTCGCCGCCAACTGTAGCGGCACCGTCCGCTAAAATTTGTCCTTTTTTAATGCATCTACCCCGCCGAACCTGGGTTTTTTGATGCATACAAGTATTTTTGTTGGAACGTTGATACATAACTAATGGAATGCTTAGAGTATCCCCATTCCCTGATAAAAGGATCTTGTCAGTATCAGTAGAAATGATCTTTCCCTCGTGTTCGGCTATAACAAGAGCCCCTGAATCTAAAGCCCCTTGACGTTCCAACCCAGTTCCAACAATACACTTCTCGGACCGAGAAAGCGGAACGGCTTGACGTTGCATATTAGAACTCATTAAAGCCCGATTCGCATCATTATGCTCAATAAAAGGAATGAGGGAAGCTCCAATTGAAAAATATTGGAAGGGAAAAATACTTCGAAGATGAACCTGTTCCCATGCAATAGTCAGGAATTCTTGACGGTATCGAGCTGGAACAACCTGTTCTTCCTGAATACCCTGATTCAACGCCAAAGAATTTCCTGCCGCTACCATATAGTATTCATCTATACCTGGTGATAAATAAAGCATCCGTATCTTTTTTGATTTCTCATAAATTTCATAAAACGGGCTTTCTAGAAAGCCCCAATGACCAATCCGCGCATGAATTGATAAGGATCCAATAAGTCCAACATTGATTCCTTCAGATGTATCAATTGGGCAAATACGTCCATAGTGACTAGGATGTATATCTCGTATCCGAAAACTAGCAGTTCGCCCTGTCAATCCCCCAGGGCCCAAATAACTCAATTTTCTACCATGAACTATTTGTGTCAATGGATTAGTTCGATCCAAAACTTGAGATAATGGGTGTAAGCCAAAAAAAGACTCATAAGTAGTTGTTAATGGAGTTGAAGTTACCAAATTCTGAGGAGTCGGTATCAATTTATGCCTAATTGCTCCACATATAGTTCCTCGAACCACATTTTCTAAACGAACTAAAGCCAATCCGAGTTGATCTTGTAAAAGATCCGCTAGAGAACGAATACGTTTATTTTTCAAATGATTCATATCGTCAAGTGTACCCATTCCAAATTTTATTCCAATCAAATGATCCGCAGCTGCCAATATATCTCTCGGTAACAAAAATGTATTGTTCTGAGGTATATTAAGGTTCAGCCTTCGGTTCATATTTCGTCGACCAATCCTTCCTAATTCACATCTTTGTTGAAAGAATTTCTTTTGTAATTCCTTACATAAGGATTCAGAAAATATCGGATCCCCGCCTACACAAGCAAACTGTTGATAAAACTCCAAAATGGCATTTTCTTTTGACCCAATTTTTTTTTTATCCTTATCATTCAGAAAAGACAAAAAAATTTCAGGATAGCAAACATTCTCTAGAATTTCTCTTAGATTCGAACCCATAGCTGATGATAGAACTAGAATAGATATTTTTTGTTTCCTACTCACACGAGCCCATATCCTGGCCTTTCTATCAATCTCTAATTCTAATCTTCCTCCCCAATCTGATATTATGGTGCCGGTATAGACCGAAATTCCGTTATGGTCCAATTCTGACCGATAATAAATACCAGGGCTTTGCAATATTTGATTGATCACAATTCTGTATATTCCATTTACTATAGAAGTTCCCAGAGAATTCATTAGAGGAATGTTTCCAATAAAAATTTTTTGTTCTTGCATGTCCCTACTCGTTTTCCAAATGAATCCCGCGGATACATATAATTCGGAAGAATATGTGAGTAATTCATACACAGCATCTCTTTCTTTTATCAAGGGTTCTACTAATTGATATGTTTTCACAAATAATTGAAATTCAATTTCTTGATCTGTATCTTCAATTTTTGGAAACTTATCAAGTTCTTCCGTCAAGCCCCGATCAATGAACCTACAAAATCCTTCAAATTGTATCTGATTAAACCCAGGTATTGTAGACATTCCTTCATTTCCATCCCGGAGCATTTTAAATTTCCCATTTATCGAAAAATCCCATTATTGGTTCATTCTTCATTGAATCATATAGATGATCTAGTATAATGGAATTTATACTCTGTTTACTGAATCACATGAAATTTTTACCAACTCCCTATATGGAATGTATGAAATACATCTGAACAGAGGAATAAAGAGAATTTTCTACTCAAATTGGAATTTGCAACAGATCCAGGAGTTCATAAAATATGCCTAGAAACGGAATTCTGCCACTTAGACTTATTATGTTATGAGATTTTGTATAGAATATCAAAAAAAAAATGATTCAATTTCGACCATTATTATGATATTACATATTCCAATTTCTAATCCGCTTGAATATATTCTAATCTGCTTGAATACCAGAAAAATAAATGGATTCCGTATTTGATCTTTTCACTGAAATAAAGACATAAAAATCAGAAACAATAGAATATAGAGTCGATTTTTTTTTGCACTTACCCCCTTGTCATGGATTCCATTCTTCAAAAAAGGATTCGCAGAAAAGAGAGATATTTTTACCTATTTTTTATTTTAGTAAAATTTGTGGAATACGATTGTGAAGTGTATAAGAGGGGTTGTATTTATTAAACATGTGCAGATATAGCTATCGATATATATCCTTCTTCGTTCTATTCGAGGTAGCGCGGGTCGTGCTCTATCAAAATTTCCTGATAATTCTCTATAGACAGCATAGAGAAGTAAAATACCCCATTAGATATCTGTGTAACAATTTCTATTCTGGGGTTTACATATACTTATAATTGTTATT
>contig1_len_11264_j003
GCCATGCTATTTTTACTTAATATGAATATTTTATATGGCGAAGGCATAGTCTTTTTTTTTTTTTCTCAAAAAAACCTCATTGGCGCTAAGCGTGAGGGAATGCTAGACGTTTGGTAATTTCTCCTCCGACCAGGATAAAAGATCCCATTGAAGCAGCTAATCCCATGCATATTGTATGTACATCTGGTTGCACAAATTGCATAGTATCATAAATAGCGACTCCAGGTATTACCCATCCGCCAGGCGAGTTTATAAACAAATATAGATTTTTGGTATCATCCTCGATACTGAGATATACCATAAGACCAATAAGTTGATTCGAGATCTCACTATCAACCTCTTGGCCTAAAAAAAGGAGTCTTTCTCGATAAAGTCGGTTGATTAGGGTAAATTTGTATCCCTTAGAAACCGTACATGCACCTTTTGACGCATACGGTTCCAAAAAACATTTCGAAAAAAAAAAATAATCAATGTGTAGATTCTAGCCCTCTTTCTTTTTTCATAGTAAGCTCTTTCTAACTTTTAATAGAAAGGACTTTTTCTTCGATTTTTCAATAAAGATAAACGTTTTTTGGCTCCTTTCTCTCCTTTCTCTATAATATAACAAAAAAAAATATAAAGAATTAAAAACTTATCGAATTTACTTCTCATTGATGTATTGTTTCATCGAGATCGAATACAAATCACGATACGATGTCATTTTCTTGTTCCTCAATGGGCCTCTTCCCATTTTTTTTAGGTTTATGCTCTACTCCGGGTAAAGATCCGCCCGATTTTGATTTACACATATAGGACAAATGCTCCCCTTACCACTTCTTTTTGCTATGACTTACTTTTTTTTATTAATTTCATGCCTTCCGCCAAATATTTGATGGATTCATCCATATTATATTACTCGATTGATTAACGATTTGAAATCGCTTCTCTTTAAAAATGATAAATAGGAATTGAAATATTACCAATTGGATTTTTTTTTAAACGGAGCCTGGATACTTCATTTTATTAGTTCAATCAAGCCAACCATAAATTATTCGAATGGATAATAATAATAATATGATATGAATTCCCCCAAATAAAGGGATCTAATTACACTTCACGCTCCAAATTTTGAATGATTCAATTAATCTGTCTTTTGGGCGAAATAGAGGATATCTCGATCGGGCGAGAAAACGGGGAAATCCCGTATGACCCAATATATCTGACAAGTCGCACTATACGTCAACCCAAGATGCATCTTCCTCTCCAGGACTCCGAAAAGGCACTTTTGGAACACCAATAGGCATGAAATGAAAGAAAAAAGAACTAAGTACTATATTTCACTTTGATGTGGAAACGTAACAATGAGTTTATTGTCTTTATAAAATGGGCCCTATCTATTTTATCCATAGATTAGAAAAATTCATACATTACATTATAAAGGAAGACAGAATGAAAAGGAAGACAGAATGAATAAAGTAAAATTATTATGAATAGGTCCTTCTAATGATGAAGGAGTATGGGCGCATTCCCTCATAGAAAATAGTATCAACCCCCACCCATTGCGTATTGATACTTATCGAGTATAGAATAAATCTGCTTCTCTTTGTTCTACAAACAGAATTGTTCCAGTATTATCAACTAAATAGAATAAATATTAACCCTTGCTCCAAGATAATCCACGTAACAAGGGAGATCCGTAGCAGAGTTCATAGTAGAGTCTTTTTCAATGTAATAAAGTTACGTAGTGTCTATTTTTCTTTGATAAAGGGGTATTTCTATGGGTTTGCCTTGGTATCGTGTTCATACCGTTGTGTTGAATGATCCCGGTCGGTTGCTTTCTGTCCATATAATGCATACAGCTTTGGTTGCTGGTTGGGCCGGTTCAATGGCTCTGTATGAATTAGCAGTTTTTGATCCCTCTGACCCTGTTCTTGATCCAATGTGGAGACAGGGTATGTTCGTTATACCTTTCATGACTCGTTTAGGAATAACCAATTCATGGGGCGGTTGGAGTATTACCGGAGGGACTGTAACGAATCCGGGTATTTGGAGTTATGAAGGGGTGGCCGGGGCACATATTGTCTTTTCTGGCTTGTGCTTCTTGGCATCTATCTGGCATTGGGTGTATTGGGATCTAGAAATATTTTGTGATGAACGTACAGGAAAACCTTCTTTGGATTTGCCCAAGATCTTTGGAATTCATTTATTTCTCTCAGGAGTGGCTTGTTTTGGTTTTGGTGCATTCCATGTAACAGGCTTATATGGTCCGGGAATATGGGTGTCTGATCCTTATGGACTAACAGGAAAAGTACAACCTGTAAATCCAGCGTGGGGCGTGGAAGGTTTTGATCCTTTTGTTCCGGGAGGAATAGCCTCTCATCATATTGCAGCAGGGACATTGGGCATATTAGCGGGGCTATTCCATCTTAGCGTCCGCCCGCCCCAACGTCTATACAAAGGATTACGTATGGGCAATATTGAAACCGTCCTTTCTAGTAGTATCGCTGCTGTCTTTTTTGCGGCTTTTGTTGTTGCTGGAACTATGTGGTATGGTTCAGCAACTACCCCCATCGAATTATTTGGGCCCACTCGTTATCAATGGGATCAGGGGTACTTCCAGCAAGAGATATATCGAAGAGTTGGTGCTGGGCTAGCCGAAAATCAAAGTTTATCCGAAGTTTGGTCTAAAATTCCTGAAAAATTAGCTTTTTATGATTATATCGGTAATAATCCGGCAAAAGGTGGGTTATTCAGGGCGGGTTCGATGGATAACGGGGATGGAATAGCGGTTGGATGGTTAGGACACCCTATCTTTAGAGATAAAGAAGGGCGTGAACTTTTTGTACGTCGTATGCCTACATTTTTTGAAACATTTCCAGTTGTTTTGGTAGACGGCGACGGAATTGTTAGAGCCGACGTTCCTTTTCGAAGAGCAGAATCGAAGTATAGTGTCGAACAAGTAGGTGTAACTGTTGAGTTCTACGGCGGTGAACTCAATGGAGTCAGTTATAGTGACCCTGCTACTGTGAAAAAATATGCTAGACGTGCTCAATTGGGCGAAATTTTTGAATTAGATCGTGCTACTTTGAAATCCGATGGTGTTTTTCGTAGCAGTCCAAGGGGTTGGTTTACTTTTGGGCATACTTCATTTGCTTTGCTCTTCTTCTTCGGGCACATTTGGCATGGTGCTAGAACCCTCTTCAGAGATGTTTTTGCGGGTATTGACCCAGATTTGGATGCTCAAGTTGAATTTGGAGCATTCCAAAAACTTGGAGATCCAACTACAAGAAGACAAGTAGTCTGATACAACATTATTTTGGTATTTTCCGCCTCTATTTTCTTTTTGTGATTTAACATAGGATTTTTTTTTTTAATTTGACATAGAATACCAGAGAAATCTTCATTTGAATCACTGCTTTCTTTGACTCTTATTCTTTCCGAGAGGGGGTCCAAAAAAAAAAATAGGTATAGAAGCTATAATTGTAAACCACGATCGAATCTATGGAAGCTTTGGTTTATACATTCCTCTTAGTCTCGACTTTAGGGATAATTTTTTTCGCTATCTTTTTTCGAGAACCACCGAAAGTTCCAACTAAAAAGATGAAATGATTTTTCATTATCTCAATTGAAGTACCGAGCCCCCATGGGGGGCTCGGTACTTCAATTAGTCCCCATGTTCCTCGAATGGATCTCTTAGTTGTTGAGAAGGTTGCCCAAAAGCGGTATATAAGGCATACCCAGTAAAACTTACAAGTAAACCAGATATAAAGATGGCGACTAAGGTTGCTGTTTCCATTATTATATAATTTGAAGACCACAATGGATTTATGAGAAAATCGTTTATTTACAACGGAATAGTATACAAAGTCAACAGATCTCAATGAATACAATAAGATTTATGGCTACACAAACTGTTGAGAACAGTTCTAGATCGGGTCCAAGACGAACTACTGTAGGGAGTTTATTGAAACCATTGAATTCAGAATATGGTAAAGTAGCTCCTGGATGGGGAACGACTCCTTTGATGGGTGTCGCAATGGCTTTATTTGCGATATTTCTATCTATTATTTTGGAGATTTATAATTCTTCTGTCTTATTGGATGGAATTTCAATGAATTAGATCTATAATAACCGCAAAGTCCTAGTTTTCAATATTCAATATAAAATGAATTATTTTAAAATGAATTATTTAGGGCTTGGATTTCTAGCCCATCCTATTTTGGTAGTTCGACCGCTGAATTTCTTTGTTTTTGTATTTCCGGAATATGAGTGTGTGACTTGTTAGAATTGATCCTATTGATAGTACAGAGAATGAGTCTGTCATCTTGATTTGATAGAGATGGTTCTACTTCGTCGGATATTGATTCTAGTATCTGGAACATGGAATATATGAAATAGAGTAATAACTATTTGAACTATGATTCATATTTAATATTCAGACCTTGCGGCCGGATTCAAAAAAATTAAAGTAAAGAATTCTAATTTAGAATAGAAATCGAAAGCTTTTTCTTCTTTCAAAACCCAATGTTATGCTTACTTTGACTAAAAGACAAAAGTTTCTTTGGATTTTTAGTCATTATATCTATTCATGTAATAAATGATGATCCAAGGGTTCTTACTCATGGAATTCTTGGGCTTAGTTTAGGATTTTATTGAATCATCGTGGTTTTAGTATGAATCTGAGGTTTTAATCAATTCATAGGGTCTTAACAAGAGAATTCCTATCAATAATAAAAAAACAATAGTAAAGCCGCAGTACGCACAAACAAAACACAAATCAAAGAAAAAGAAAGAAGTAGGAAAAAAGAGGATTCAAGAGGCCTGTACGGATCAAGATAAAGACAATTGAGCCAACTTGATATTTTGTTTTGGCATTATCGCCACAAAGAAGAGCTTTCGGATTTTTCTTACTTCATATCTTCAGAGAAGATTGAATCAGAGATTAAGAAGTTTCCAATTTTCTATTACATATCCGTTGCAACTAGTATTTGGGTGTTTTTCTGCTTGAGCTGTACGAGATGAAATTCTCATATATGGTTCTCAGAGGGGGAGTCTTACCTATCTCAATAAAGTCTATGATTGGTTCGAAGAACGTCTCGAAATTCAGGCGATTGCAGATGATATAACTAGTAAATATGTTCCTCCTCATGTCAACATTTTTTATTGTCTAGGAGGAATTACGCTTACTTGTTTTTTAGTACAAGTCGCTACAGGGTTTGCTATGACTTTTTACTATCGTCCGACCGTTACTGAGGCTTTTGCTTCTGTTCAATACATAATGACTGAAGCTAACTTTGGTTGGTTAATCCGATCAGTTCATCGATGGTCGGCAAGTATGATGGTTCTAATGATGATCCTGCATGTATTTCGTGTGTATCTCACCGGTGGATTTAAAAAACCTCGTGAATTGACTTGGGTTACAGGGGTAATTCTAGGTGTATTGACCGCATCTTTTGGCGTAACTGGTTATTCCTTACCCTGGGACCAAATTGGTTATTGGGCAGTCAAAATTGTAACAGGTGTACCTGAAGCTATTCCTGTAATAGGATCACCTTTGGTAGAATTATTGCGCGGGAGTGCTAGTGTAGGACAATCCACTTTGACTCGTTTTTATAGTTTACACACTTTTGTATTGCCTCTTCTTACTGCCGTATTTATGTTAATGCACTTCCCAATGATACGTAAACAAGGCATTTCTGGTCCTTTATAGAGAAGATGATATTCGTAACCAATCTCATTTATCACTTGGGAAAAGAACAATATTATTTCATTGCTACAAATATGGATTATTGAAAAGAATAAGACATGTATTTGGATATTTTCTTTCAACCCAGCAATAGCAATATTATATTCCTTATTTGACATGAATAGTTGAAAGGAATTCTCCGAAGAGAAAATGGATTATGGGAGTGTGTGACTTGAACTATTGATTGGTCCGTGCAGATATATGCCTTTATCTATCTGCCACATTGGAATTAACAACCAAATGTGTCTTTGTTCCAACCATCGTGTAAGTGCTATACAGAAGATAGGCTGGTTCGCTTGAAGAGAATCTTTTCTATGATCAGATCCGAATCATGTCGTACATGAGCAGGCTCCGTAAGATCCAGTAGAATAAGTGAAATAGAGAAACCATAATTATGGTTTCTCTATTTCACTTATTCAATTTAAGATATTTCACTAATTTAAGATTGAGATTGAATAGTATGGAAATGCATTCATTTCCTATGTATTGACGCGATCTATGATACTATCGGAGTGAAACACGGGATCTAAAGAAGAAGAACAGAGGCTAGACTATATTAGTAACAAGTAAAACTTTGCATGTATGTAAAAAGTCTCCAAATATTTTGTGGATAACCATCAATTGCAAAGTCTGAGACGATCCAGAAAGCACTTGATCATGATATGATCAACTTTATAAGCCTACTTGGGTATTGAGTATTTACATTTACTTGTAAGAACTGACTTCTTTGCAATAGATAGTTGGAACTCCGGAAAGGAGACTCTTTGAAAATGTTTCTTACATAGAACCATTCTATGTGTGTGCATATATGTGTGGATATAGATACCATATAGATTTTTTAACATATATATTTTCATTTTATATGGATCCGTTTGGTTCTTTTGATTCTTGCTCGAGCCGGATGATGAAAAATTATCATGTCCGGTTCCTTCGGGGGATGGATCTATAAGAATTCACCTATCCCAATAACAAAAAAACCTGACTTGAATGATCCTGTATTAAGAGCTAAATTAGCTAAAGGGATGGGTCATAATTATTACGGAGAACCCGCATGGCCCAACGATCTTTTATATATTTTTCCAGTAGTAATTCTAGGTACTATTGCATGTAATGTAGGTTTAGCGGTTTTAGAACCATCAATGATTGGTGAACCAGCAGATCCATTTGCAACTCCTTTGGAAATATTACCTGAATGGTATTTTTTTCCCGTATTTCAAATACTTCGAACAGTACCCAATAAATTATTGGGTGTTCTTTTAATGGTTTCAGTCCCTGCGGGATTATTAACAGTACCTTTTTTAGAGAATGTTAATAAATTCCAAAATCCATTTCGTCGTCCAGTAGCGACAACCGTCTTTTTGATTGGTACAGCAGTGGCCCTTTGGTTGGGTATTGGCGCAACATTACCTATTGATAAATCCCTAACTTTAGGTCTTTTTTAAATTGATTCGTCAATTGTGAAATAAAATATTACGACATGTGTATCTAGGGAGAATTCACTTTGAATCGACTATTCCCTAGATACATCTATTCAATTAAATAAATTATGGATCGAGCCCGAATATATGGATTGTGCTAAAGATCTAAAAAACCCATTTTCATCTTTCTTTTTTCTAAAAAAAGAAAGATGAAATAAATCCGTTGGATTTAAAATTGATTTTTCATTAAATCAATTGCGAAATGTTTTTCTAGAATACACAATATCTGTTTTACATCTTCTAGTCGAAAATGTTCCATTTTCATAAGATCCTCTTGAGTGTTATTCAAAAGATCCAATAACGTATATATATTGGATCTTTTGAAGCAATTATAGATTCTGGGAGGCAGTTCTAATTGGTCAATAAAAATGGATTTCAATGCTATTTTTTTTTTGTTTTTCCTTAGTTTAGCCAATTTATCATGAAAGGTAAAAAGAGGTAAAGTAACCTTGTGTTGATTGTCGTCTAAATGGAAGTTTTCTTCTTCTGTATGGAAAAAGGGAATAAATAAATCAATCAAATTCCGGGAAGCTTCATGAAGTGCTTCTTTAGGAGTTAAACTTCCATTTGTCCATATTTCAAGAAAAAGTATCTCTTGTTTTTCATTCCCATTCCCATAAGAGAAAATACTATGATTTGCATTTCGAACAGGCATGAATACAGCATCTATAGGGTAACTTCCGTTTTGAAAGTTATTTGGACTTTTTATACGATATCCGCGATTCCTCTCAATTTGTAATCCAATACACAAATCAATTGATTCCGTCAAGTTAGCTATATGTTGTGTATTATCAACGATTTTCACATAAGGCGGTGAGATGATATCTTGAGCAGTTGCATATCCAGGACCCTTGACACAAATGGACGCGTCACAAGTTCCATATACATTACTTTTCAATACAATTTCTTTCAAATTCATTAAAATTTCATGTACTGATTCTTGAATACCCACTATGGTAGAATATTCGTGTGGTATTTTCTCAGATTTTGCGCGTGTGATACATGCTCCTTCTATTTCTCCAAGTAAGGCTCTTCGCATCGCAATGCCTATGGTGTCGGCTTGACCTTTCCTAAGTGGAGACAAAATAAAGCGTCCATAATAAAGACGCTTACTGTCTGCCCTTGATTCAACACACTTCCACTGTAGTGTCCGAGTAGATACTGTTACTTTCTCTCGAACCATAGTAATATTATTTGATCAGTGAATCATTTATTTCTCTTGAAATTTATTCAATGTTTATTTTTACACACGTCTTTTTTTAGGAGGTCTACAGCCATTATGTGGCATAGGGGTTACATCTCGTACAAAAGTTAAGAGTATACCACTTCTACGAATAGCTCGTAATGCTGCGTCTCTTCCGAGACCGGGACCTTTTATCATGACTTCTGCTCGTTGCATACCTTGATCCACTACTGTACGAATAGCATTTCCCGCTGCGGTTTGAGCAGCAAAAGGTGTCCCTCTTCTTGTACCCCTGAATCCACAAGTACCGGCAGAAGACCAAGAAACCACCCGACCTCTTATATCTGTAACAGTCACGATAGTATTATTGAAACTTGCTTGAACATGAATAACTCCCTTTGGTATTCTACGTGTATTCTTACGTGAACCAATACGTCCATTCCTACGTGAACCAATTCTCGGTATAGTTTTTGCCATGTTTTAGCATCTCATAAATATGAGTTAGAGATATGATATATGGATCTATCCATTTCCTGTCAAAATAGGTCCATTTTTTTTATTTGTATATCGGGTCTTTTAGAGAGTCTCTTTTAGATTATCCCTGTCTTTGTTTATGTCTCGGGTTGGAACAAATTACTATAATTCGTCCCTGCCTACGGATTAGGCGACATTTTTCACAAATTTTACGAACGGAAGCTCTTATTTTCATATTTGTCATTCCTTACCTTAAATTGTAATCTACTTCTTGGGCGAAAAAAAAAAAGTTTTTTGAAATTTTTAATCTCGAATCATATTCCCATGGAAAGGAATGTTACAGTTGAAAAACCGCCTAATCCTTCGAATCTTTGTTACGGAGTCGATAAATTATACGCCCTTTGGTTGAATCATAACGACTTACTTCAATTTTGACTCTATCTCCTGGTAGTATCCGTATAAAACTACGTCGGATCTTTCCTGAAACATAACCTAGAATAAAATCTTCATTATCTAAACGAACCCGGAACATACCATTAGGAAGCGATTCCATAATTAAACCTTCATGAATCCATTTTTGCTCTTTCATTCCAGGTAAAACCTCCTTAAAGTATAACTAATGGAGGAGGAGCGAGATTAGACAATCCGCCCTTTTTATTTTCTTTTTTTTCACAAATAGGAAGTTTCAGATCCAATTTGGATATACGAAGAATTACCATATATAACACAAAATTTCTCCGCCGATTCTTTCTAGGCGAGCCTCTCGATCTGTCATTATACCTCGAGAAGTCGAAAGAATTACAATCCCCATTCCGCCTAAAATTCGAGGAATTCGTTGATAGTTCGAATAGATTCGTAGACCAGGTCGACTGATCCGTTTTAAATTTAAAATATTTCTATAGGGCTTTTTCCTATTTCTTCTATGTCGCAGGGTTGAAACCAAAAAATATTTGTTGCTTTCTCGATGTTTCCTCACGTTTTCGATAAAACCTTCTCGGAAAAGGATTTTAACAATGTTTTCGGTAATATTAGTAGATGCTATTCGAACTACTCTTTTTCTATCCATGTCAGCGTTTCGTATAGAGGTTATTATGTCAGCAATAGTGTCCTTACCCATGATGGACTCAAATTATTGATGCCTCCTAATTTTTATATAATCAACATGTTTTTATTTTTTTTTTTTTTTTACTTTATTTTATTTGTTTTTGGATTATTAATTAAAATTAAAGGTATATACGTGAAACACAATCTACTAATTAATCTTAATCCATTTCTTTCCAATACCCTACTACAACCATATCATAGTCTCATCTTATATTGTAAGACTATTATAATACTTCGGGAGCCAATGAAACTATTTTAGTAAAATTTAACTGTCTCAATTCCCGGGCGATCGCACCAAAAACTCGAGTTCCTTTTGGATTTCCTTCTTGATCAATGACAACTGCAGCATTGTCATCATATCGTATTATCATACCGTTGTCACGTTTGAGTTCTTTACAGGTACGTACAATTACAGCTCTGACCACTTCTGATCTTTCTAGGGGCATATTTGGCACTGCTTCTTTAATCACAGCAACAATAACGTCACCGATATGAGCATATCGGGGATTGCTAGCTCTTAGGATTCGAATACACATTAATTCTCGAGCACCACTGTTATCCGCTACATTCAAATGGGTCTGGGGTTGAATCATTTTTTTTTTTTTTTATTTGTTCTTTAAATGCAAAGGGCGAAGAAAAAAGAAATATTCTTTGTCCAAGAAAAGAGAAAAGAAACCTGCGATTTTTTCATTTCCAAACCCTATTCTTTTGGTTTTACATTCTTATCCCGAAATAATGAATTGAGTTCGTATAGGCATTTTGGACGCCGCTATTGAAATAGCCTTTCTGGCTATATTTTCGGCTACTCCGCCCATTTCATAAAGTATTCGACCTGGTTTAACAACAGCTACCCAATATTCAGGAGATCCTTTCCCCGAACCCATACGTGTTTCTGTGGGTCTTACTGTAACTGGTTTGTCTGGAAATATACGTACCCATATTTTTCCACCACGACGTGCATTTCGTGTTATTGCTCGTCGGCCTGCTTCTATTTGTCTAGATGTGATCCAAGTGGGTTCAAGTGCTTGAAGAGCATATTTACCGAAACAAATATGATTACCACGATAAGATATTCCTTTCATTCTTCCTCTATGTTGTTTACGGAATCTGGTTCTTTTGGGGTTATAGTTGATGGTTGTTTCTGAATTCCATCTCTACTACAGAACCGGACGTGAGAGTTTCTTCTCATCCAGCTCCTCACGAATAAAAGGATTCAAAATCTGTATATCTTAATTAAGATATACAGATTTAATGAATAATAGATTAAATCGCGGGATTCTTTGAGATTTCATCTAATATA
>contig2_len_9722_j003
AAAAAAAAAGAGACCTTGAAATGATTAAATATAGATAAGATACTGGGATATCTCTTAGTAATGGTTAATGGCTGCTTGCATGATTTCGAGTCGTGATTTGGAATTTGGAATAGAATAATATGTTCTATGTAAAACATGAAGCATCCCCTTCTAAGTACTTCTAATTGAGCTATGAATATACGCTAGGTTGCAAAAAAAGGTGTTTTGCATCAATCCAAAAAAGAATTTTAAAATATTAAAAAGGTCCGTTGAGCGCCTCATGGATATGTCATAATAGATTCGAACACTTGCCCCGGATCGACTTCCAAATCATAATTGCTCTAGTGAATAACTAAAGAAAATAGATCGATGGGAGAGCGAAATAGAAGATAAAGAAACAAATTATAGAAAAATATCTCAGAGGTTCACTAATTATTTAGTTGGCAGGTCTCTTTGTATGTGTTGTCCGGAAAGAGGAGGACTCAATGATTATTCGTTCGCCGGAACCAGAAGTAAAAATTTTGGTAGATAGAGATCCAATAAAAACTTCTTTCGAGGAATGGGCCAGACCGGGTCATTTCTCAAGAACAATAGCGAAAGGCCCGGATACTACCACTTGGATCTGGAACCTACATGCTGATGCTCACGATTTCGATAGCCATACTAGTGATTTGGAGGAGATCTCTCGAAAAGTATTTAGTGCCCATTTTGGTCAACTCTCCATCATATTTCTTTGGCTGAGTGGAATGTATTTCCACGGTGCTCGTTTTTCCAACTATGAAGCATGGTTAAGCGATCCTACTCACATTGGGCCTAGTGCCCAAGTGGTTTGGCCAATAGTGGGCCAAGAAATATTGAATGGTGATGTGGGCGGGGGTTTCCGAGGAATACAAATAACCTCTGGTTTTTTTCAGATTTGGCGAGCATCTGGAATAACTAGTGAATTACAACTCTATTGTACCGCAATTGGTGCATTGATATTTGCAGCGTTAATGCTTTTTGCTGGTTGGTTCCATTATCATAAAGCTGCTCCAAAATTGGCTTGGTTTCAAGATGTAGAATCTATGTTGAATCACCATTTAGCGGGGCTACTAGGACTTGGGTCTCTTTCTTGGGCAGGACATCAAGTACATGTATCTTTACCGATTAACCAATTTCTAAACGCTGGAGTAGATCCTAAAGAGATACCACTTCCTCATGAATTTATCTTGAATCGGGATCTTTTGGCTCAACTTTATCCCAGTTTTGCCGAGGGAGCAACCCCATTTTTCACCTTGAATTGGTCAAAATATGCGGAATTTCTTACTTTTCGCGGAGGATTAGATCCAGTAACTGGGGGTCTATGGTTGACCGATATTGCACACCATCATTTAGCTATTGCAATTCTTTTCCTAATAGCGGGTCACATGTATAGGACCAACTGGGGCATTGGCCATGGCCTAAAAGATATTTTAGAAGCTCATAAAGGTCCATTTACAGGACAGGGCCATAAAGGCCTATATGAGATCCTAACAACGTCATGGCATGCTCAATTATCTCTTAACCTAGCTATGTTAGGCTCTTTAACCATTGTTGTAGCTCACCATATGTATTCCATGCCCCCTTATCCATATCTAGCTACTGACTATGGTACACAACTGTCATTGTTCACACATCACATGTGGATTGGTGGATTTCTCATAGTTGGTGCTGCTGCACATGCAGCCATTTTTATGGTAAGAGACTATGATCCAACTACTCGATACAACGATCTATTAGATCGTGTCCTTAGACATCGCGATGCAATAATATCACATCTCAACTGGGCATGTATATTTCTAGGCTTTCACAGTTTTGGTTTGTATATTCATAATGATACCATGAGCGCTTTAGGGCGCCCCCAAGATATGTTTTCAGATACCGCTATACAATTACAACCCGTCTTTGCTCAATGGATACAAAACACCCATGCTTTGGCGCCTGGTGTAACGGCTCCTGGTGCAACAACAAGCACCAGTTTAACTTGGGGGGGTGCTGATTTAATAGCAGTGGGCGGCAAAGTGGCTTTGTTACCTATTCCATTAGGAACCGCAGATTTTTTGGTCCATCACATTCATGCATTTACGATTCATGTGACGGTATTGATACTCCTGAAAGGTGTTCTATTTGCTCGTAGTTCCCGTTTGATACCGGATAAAGCAAATCTTGGTTTTCGTTTTCCTTGTGATGGACCTGGAAGAGGGGGAACATGTCAGGTATCGGCTTGGGATCATGTTTTCTTAGGACTATTCTGGATGTACAATGCAATTTCGGTAGTAATATTCCATTTCAGTTGGAAAATGCAGTCAGATGTTTGGGGCAGTATAAGTGATCAGGGAATAGTAACTCATATCACAGGAGGAAACTTTGCGCAGAGTTCTATTACTATTAATGGGTGGCTCCGCGATTTCTTATGGGCACAGGCATCCCAGGTAATTCAGTCTTATGGTTCTTCATTATCTGCATATGGCCTTTTTTTCCTAGGTGCTCATTTTGTATGGGCTTTTAGTTTAATGTTTCTATTCAGCGGACGTGGTTATTGGCAAGAACTTATTGAATCCATCGTTTGGGCTCATAATAAATTAAAAGTTGCTCCTGCTACTCAGCCTAGAGCCTTGAGCATTGTACAAGGACGTGCTGTAGGAGTAACCCATTACCTTCTGGGTGGAATTGCCACAACATGGGCGTTCTTCTTAGCAAGAATTATTGCAGTAGGATAATGGCTAGGAGGATTTGAAAAGCATTATGGCATTAAGATTTCCAAGGTTTAGCCAAGGCTTAGCTCAGGACCCCACTACTCGTCGTATTTGGTTTGGTATTGCTACCGCACATGACTTCGAGAGTCATGATGATATTACTGAGGAACGTCTTTATCAGAATATTTTTGCTTCTCACTTTGGGCAATTAGCAATAATTTTTCTGTGGACTTCCGGAAATCTGTTTCATGTAGCTTGGCAAGGAAATTTTGAGTTATGGGTACAGGACCCTTTACACGTAAGGCCTATTGCTCATGCAATTTGGGATCCTCATTTTGGTCAACCGGCTGTGGAAGCTTTTACTCGGGGGGGTGCTCTTGGCCCAGTGAATATCGCTTATTCTGGTGTTTATCAGTGGTGGTATACAATTGGTTTACGCACTAATGAAGATCTTTATACTGGAGCTCTTTTTCTATTATTTCTTTCTGCCATATCTTTAATAGCAGGTTGGTTACACTTACAACCGAAATGGAAACCGAGTGTTTCATGGTTCAAAAATGCCGAATCTCGTCTCAATCATCATTTGTCAGGACTCTTCGGAGTAAGTTCCTTGGCTTGGACGGGACATTTAGTGCATGTCGCTATTCCTGGATCCAGAGGAGAGTACGTCCGATGGAATAATTTCTTAGATGTATTACCGCATCCCCAAGGGTTAGGTCCACTGTTTACAGGTCAGTGGAATCTTTATGCTCAAAACCCCGATTCAAGTAGTCATTTATTTGGTACTTCCCAAGGAGCAGGAACTGCCATTCTAACCCTTCTCGGGGGATTCCATCCACAAACGCAAAGTTTATGGCTGACTGATATTGCTCATCATCATTTAGCTATTGCAATTCTTTTCCTGATAGCGGGTCATATGTATAGAACTAACTTTGGGATTGGGCACAGTATGAAAGATCTTTTAGATGCGCACATTCCCCCGGGGGGACGATTGGGACGTGGCCATAAGGGTCTTTATGACACAATCAATAATTCAATTCATTTTCAATTAGGTCTTGCTCTAGCTTCTTTAGGGGTTATTACTTCGTTGGTAGCTCAACACATGTACTCTTTACCTGCTTATGCATTCATAGCACAAGACTTTACTACTCAAGCTGCGTTATATACGCATCACCAATACATCGCAGGGTTCATCATGACAGGAGCTTTTGCTCACGGAGCTATATTTTTCATTAGAGATTATAATCCGGAACAGAATGAGGATAATGTATTGGCAAGAATGTTAGACCATAAAGAAGCTATCATATCCCATTTAAGTTGGGCCAGCCTCTTTCTGGGATTCCATACCTTGGGACTTTATGTTCATAATGATGTCATGCTTGCCTTTGGTACTCCGGAAAAACAAATTTTGATCGAACCTATATTTGCTCAATGGATACAATCTGCTCATGGTAAAACTTCATATGGGTTCGATGTACTTTTATCTTCAACGAGTGGCCCGGCATTCAATGCGGGTCGAAGCATATGGTTGCCCGGTTGGTTAAATGCTATTAATGAGAATAGTAATTCGCTATTCTTAACAATAGGTCCGGGAGATTTTTTGGTTCATCATGCTATTGCTCTAGGTTTACATACAACTACATTGATCTTAGTAAAAGGTGCTTTAGATGCGCGCGGTTCCAAGTTAATGCCAGATAAAAAAGATTTCGGTTATAGTTTTCCTTGCGATGGCCCGGGACGAGGCGGTACTTGTGATATTTCGGCTTGGGACGCATTTTATTTGGCGGTTTTCTGGATGTTAAATACCATTGGATGGGTTACTTTTTATTGGCATTGGAAGCACATCACATTATGGCAGGGTAACGTTTCGCAGTTTAATGAATCTTCCACTTATTTGATGGGATGGTTAAGAGATTATTTATGGTTAAACTCTTCCCAACTTATTAATGGATATAACCCTTTTGGTATGAATAGTTTATCCGTCTGGGCGTGGATGTTCTTATTTGGACATCTTGTTTGGGCTACTGGATTTATGTTCTTAATTTCCTGGCGCGGATATTGGCAGGAATTGATTGAAACTTTAGCATGGGCTCACGAACGTACACCTTTGGCCAATTTGATTCGATGGAGAGATAAACCAGTGGCACTTTCCATTGTGCAAGCAAGATTGGTTGGATTAGCCCACTTTTCTGTAGGTTATATATTCACTTATGCAGCTTTCTTGATTGCCTCTACATCGGGTAAATTTGGTTAATCTTTTTTTTGAGTGTGTTATATCCGTGATAATCTCATTGCTTTTGATGGGGAGGAGGTCCACCTTCTTATATTTCTACATCTAGGATCCGACTTGTATCATGGATACTAATAGGAACTGAACCATTATGGCAAGGAAAAGTTTGATTCAGAGGGAGAAGAAAAGGAAAAAATTGGAACAGAAATATCATTTGATTCGTCGATCTTCAAAAAAAGAAATAAGCAAAGTTCATTCGTTAAGTGATAAATGGGAAATTCATGGAAAGTTACAATCCCCACCGCGGAATAGTGCACCTACACGCCTTCACCGACGTTGTTTTTCGACCGGAAGACCGAAAGCTAACTATCGAGATTTTGGACTATCCGGACACATACTTCGTGAAATGGTTCATGCATGTTTGTTGCCAGGGGCAACAAGATCAAGTTGGTAAGGATTTAAATATCTCTTCATTTCTATGATCATCGATCCTAGAGGGCCCCTTTACCATTCTGTATAAATGGGTTATTCTATTTGTACAGATATGGTAGAGGGGCGCATTCAATTCAATCCTTGTTTTTTTATTAGTTTTCAGTTCTTCTCTTCAGCGCGGGGTAGAGCAGTTTGGTAGCTCGCAAGGCTCATAACCTTGAGGTCACGGGTTCAAATCCTGTCTCCGCAACATCTTTCTTTTTTTCTGTTAACTAGTAATTTAATTAATTACTACTTTTATTTTGGGATGGGAGGAAAAGAGGTGGGTCGAACCATTCCACTATCACGGCCAACTATACCAAATCCTTTATCATTTTATCATATTAAATAAATTACTTCACCTGGGGGCGGATAGCGGGAATCGAACCCGCGTCTTCTCCTTGGCAAAGAGAAATTTTACCATTCGACCATATCCGCATTTTTTTTGTTCTTGAAATGTAATATGTCCACACATATATGATATATATGCCTGGATTATATTTGTGTAGTGCCGGTCCAGAGACTCTCTTCAGGGTGATTCCAATTATTTTATTTTTATTCATTTTTTTTTTTTTCATTTAAAAAGGTTGACCCCCCTCGAATTGTTTTGTTTTCTTTATTTACATTTGGGGGACTTCTATTCAATTTTAATGTGTCTCACAACCGAAAAGAATTCAGGGGGGTCATTTCGTTTTTCGAGCTGGGATGAATAGGTTCACGAGATGAGAGAATTCAGGATACCCACCAGAAAAACTAATCCAATCCATAAGGATGTCCCGGAAAATACAACATTTTTGTTACTTGACCAACCATCAGGAGAAGTAAATACAACAGGTACGCTAATCAATAAAATTGATGAAGTAGCAATTAATGCAAAAACAGCCAATTGAAAAGCAAGAGTCATGCTTTTAATCCTCCAAGCTACCAACAAATGAACTATACCATTTGATCCCTCTATCAGCCAAAAAATTGTAATAAACTCCATCATGGAGGGATTTTCCCATGAATACATTGACTCTATATAACTTATTATTATACTCAAATTTTTACCACTTTATTCATACGAGGGGAATAGAATTTTTTTACTTCACAAATAGGCATGCTGGATCATGCATCCATTTCTATGGAGAGATAGATCGACCTGTAGATTCACACCCGATATCTTTCTACCGATAGTAGAGATACCCACTCCTATGGCTATGCTATGTTCTATTCGGAGGAATAAAATTAAAATTGTCTTTCGGAGAGATGGCTGAGTGGTTGATAGCCCCGGTCTTGAAAACCGGTATAGTTCTGAACAAAGAACTATCGAGGGTTCGAATCCCTCTCTCTCCTTTTACTCGTTGAAGAGAGTTGTTTCTTTATGGGTCTTTACCGGACCGGTTATAAAGAAAGAGGAATGGCTCGGCTATCCCACCTAGCCAAGCCAGACAAAATAGATTAGAAAAAAAATTAGATAGAAATGAGTTGAAAAAAAAAAAAGAAAAAGGAATACTTTTTAAGTATGACCTGATCCCAATATGTATGATAGAATCAAATGGATTCCTACTTCAAACATTGGATCTCCTGTCTCAATTATCAATTAAGAGGGGTCATGGAAAGAACAGGTTCAAAATCACGATCAATTCCTTTTTCAAATCCTGCTGCAGCTGCACGAGCCCTTCCCGCGTGCCACAAATGACCTACGAATAAGAAAAATGCTAGAACAAAATGAGAGGTAGCTAACCAACTTCTAGGAGAGACATAATTGACTGCATTGATCTCGGTAGCTACACCACCCACGGAATTTAAAGAACCTAAAGGAGCATGGGTCATATATTCTGCGGACCGCCGTTCTTGCCAAGGTTGTATGTCTTTTTTCAGCCTACTCAAGTCCAACCCATTTGGACCCCTTAGAGGTTCTAACCATGGAGCACGCAAATCCCAAAAACGCATAGTTTCTCCTCCAAAAATGACTTCTCCGGTCGGGGAACGCATTAGATATTTACCTAAACCAGTAGGTCCTTGAGCGGATCCCACGTTAGCCCCAAGACGTTGGTCTCTAACTAGAAAAGTAAATGCTTGAGCTTGAGAAGCTTCTGGTCCAGTAGGTCCGTAAAACTCACTAGGATAAGCGGTATTATTGAACCAGACAAAACAACAAGCAATGAAACCACAAACAGATAAAGCACCTAAACTATAAGACAAGTAAGCCTCTCCAGACCATACAAGCGCGCGTCGAGCCCACGCGAAGGGTTTGGTTAAGATATGCCAGATTCCACCAAGTATACAAATGGAACCTAACCATACATGTCCTCCGATTATATCTTCCAAATCGTCTACACTAACAATCCATCCTTCCCCTCCAAAGGGCGATTTTAGTAAATAACCAAATATAATACTTGGGCTCAGGGTCAAGTTGGTAATTTTTCTTACATCTCCCCCTCCGGGAGCCCAGGTATCATATACGCCCCCAAAATAAAGAGCCTTGAATACTAGAAGAAAAGCACCTATACCTAACAAGATTAAGTGAATACCTAAAATTGTGGTCATTTTATTTCTATCTTTCCATACATAACCGAAGAATGGAAAAGATTCTTCAAGAGTCTCAGGTCCCAGAAGTGCATGATAAATACCACCAAAGCCCAATACTGCAGAGGAAATTAAGTGAAGTACGCCAGATACAAAGTATGGAAAGGTGTCTATAACTTCCCCACCAGGACCTACCCCCCAACCTAGAGTAGCTAGGTGGGGAAGTAAAATTAATCCTTGTTCATACATAGGCTTCTCTGGTACAAAATGAGCCACTTCAAATAGGTTCATTGCTCCGGCCCAGAATACGATTAATCCGGCATGGGCTACATGAGCCCCTAGTAGTTTACCGGATAAGTTGATAAGTCGGGCATTTCCGGCCCACCAAGCGAAACCGGTGGTTTCTTGGTCACGACCAGCTAACGCTAAAGTTCCATTAAAGAGCGTTTCCACGGGGTAGAACCTCCTCAGGGAATATAAGGTTTTCATGAGGCTGATCTTGAGCCGCCATCCAAGCACGAATACCTTCGTTTAAGAGAATATTTTTTGTGTAGAAAGTCTCAAATTCAGGATCTTCCGCTGCGCGAATTTCCTGAGAAACGAAGTCATAGGCACGTAGGTTCAGGGCTAGACCGACTACTCCAAGAGCACTCATCCATAAACCGGTTACTGGTACAAATAACATAAAGAAATGTAACCAACGTTTATTGGAAAAAGCAACCCCAAAGATTTGGGACCAAAAGCGATTAGCGGTGACCATTGAATAAGTTTCTTCAGCTTGAGTTGGGTTAAAAGCACGGAATGTATTTGCACCATCACCATCTTCAAATAAAGTATTTTCTACGGTAGCACCATGAATAGCGCATAGCAAAGCCGCACCCAATACACCGGCAACTCCCATCATATGAAATGGGTTCAACGTCCAATTATGAAACCCTTGAAAAAAGAGGATGAATCGAAATATAGCTGCTACGCCAAAGCTAGGCGCAAAAAACCAACCAGACTGACCTAGTGGATAAATCAGGAATACAGAAACAAAAACAGCAATTGGGGCAGAGAATGCAATTGCATTATAAGGTCGTAATTGAACAGATCTAGCAAGTTCGAATTGACGTAACATGAAACCTATTAGTCCGAAAGCGCCGTGGAGAGCGACAAAAGTCCACAGACCACCTAATTGACACCAACGAGTAAAATCTCCTTGTGCTTCAGGACCCCATAGTAACAACAAAGAATGTGCTAAACTATTAGCAGGAGTAGAAACTGCGGCCGTTAAAAAATTGCATCCTTCCAAATAGGAACTGGCCAATCCATGAGTATACCATGAAGTTACAAAGGTTGTACCTGTGAACCAACCCCCTAAAGCGAAATAGGCACAAGGAAAGAGCAATAAACCGGACCAGCCTACAAAAACGAAACGGTCCCTCCGTAACCAGTCATCCATAATATCAAATAAATCATTTTCGTCTTTAGTAAATTTACCAAGGGCTATAGTCATAGTAATCCTCCTATTCAACTACTTCGACCATTTCCGAGCACCTCATAGCATTTTCAGGGCGTCTGAAGATTCTATCATTTATGTATGATTTCTCGCGCACTGCCCCTTCGAATGGGTTTCGAAGATAAAAATCCTTTACAGTATCATAATTTTATTTATTAATTTACTTTTTCTTTTTTTTTTTTCACTTTCTTTTAGTGTTTTCTTTGTTATGTTTCCTTTTCCTTCAGACGAATCTAAAACTCCAAAGTATATCTTTCCGCGAGTCGAAGAAAGAAAGATACTTCGAATATTTTTCTATTTCTTTTTCTAAAAAGAA
>contig3_len_9086_j003
CATCTAGGTGTTTAAGGATAAAGATATACCCCATCTATAAAATAGATAGGTATAGAATAGATGGGTATAGAATAGATTCTATTAAATTGAAATAAAGATATGTAAAAAAATTAGACTCTATTTCGTCTTCTTTTTTGTTTCTCCTCTTGTTCAATAAAGAATGTTAATACTTCATACACATATCTATATTCGAAAGGTTAAATTAGTTGGTTGAAAAACCCAAAAGTCTAGTCTAGAGGAGTTGAAGAATGGGAATAAACAAGATTCAGTTCAGATACAGTACAAAGAAATCAAATCCGATCCCTTTTCATTTCCTTGTATTTTCGGTCATATTCTATTTCTTCATTTCCTCCTACATGACTTTCTAGAACCTGTCTAAGTAATGTGCGCAGTACAAAGTTCATGATGCGGAACTCGTTTGGTTCATTCTATTGACTCGGCTCATCCGAAATAAGTATCTTCCAAATTTGAGAATCCCAATGATATTGTCTTTTTTTGTTGTTAGTCCATCCATACCATAAGACAAATGAAACTTCAACAACTTTGTTTAATCTGGAACAGAACGTAAAATCCTTGAATATCTGGAATTCGGGAATTGTCGAAGTGAAGATTAGTTTCTTATTATTCAATGAGCATCTTGTATTTCATAAAAATTGGGGGCAATAGAATCCTTACGTAAGAGCCATCCTAGCCAACTTTCAGACATTAAGATATGTCGGATGATTATCATAAGAGATTCCCAACATATTATAAGATTCCCGTTCCGGAAAATCCACACTTTTCCAAACTCAGAAAACAGACGGAATTCTAGGATTCCTCCTTCGGCCTTCGGGCAAATACTTTTATGCACACCTCTTCTGGTTGATCTACACCATACTCTATTCTCGTAAGATGATACACACTAGCTAATAGGTCACCAGGTGCTACATCATAGGCACATTTGGAACTTAGATAATTGTAACCATACACATATAAAATGACAGCAATAGAATGCCAATCCTCGGGCTTTATTTGTAAAGTTTCTATTCCTTGGTATTGGTAATCAAAACTCAAAGATCTATGAATTATCCTATGCTTGACTAACCAAGCAGACAAAGGACCCTGCATCTTTTTTATCTCTCCCGCATTTGTAGAAATATTTAACATTTACGAAAAATTAAAAAAAAAAAAAATGGACCTGCTACTTGTTATTCTGTCCAAAAGAATTCTGTCTAATTCACTAATTCATGAGAGGATACTGAACTTTTGTATTTGAAAAATATTTCAGGGGGGATCGCTGAAGTAGATGGCGGTTGATAAAGTAATCCTTGATCATAATTTCCAGTATTCATACTGCGTCCCACATGAAACTTGGGATTGATAGTAAAACACCGATTCTCCTGTTGAGACTTAATTCTATCTTCATAGATTTTTCGAGATATTTTCTTACGAAGTTTTGTTATAGCATCTAGAATTGCTTCCGGTTTGGGTGGACAGCCTGGCAAATAAACATCCACAGGAATGAATTAGCTTATCGACTCCTCTAACAGTACTATAAAAATCAGTACTGAACATCCCCCCTATAATTGTACATGCGCCCATAGCAATAACATATTTTGGTTCAGGCATTTGCTCCTTTAATCTCACTAAAGAAGGAACCATTTTCATTGTTACTGTTCCGGCTGTTAAAATGAGGTCTGCTTGTATAGGACTCGATCTTGGTACTAGTTCATAACGATCAAAATCGAATCGTGAGCCTAAGCCTATTAGTGAAGCAAATTCAATGAAGCAACAACTAGTACCATAGAGAAGGGGCCATAAACTAGAGAGTCTTGACCAATTTGAAAGATCCTTTAATGTAGTTGAAATAACTGAATTTTGGGTTGTTCGATCAAGTAAGGGAAACTCAATGGAATTCATAACTGTCTCAATCTTTTTTTTTTTTTAACAATTTTCTTTTTATTGTCTGAATATTCAGGAGCTAAGACCGTTTCAATGCCCCCTTTCGCCATGCATAAATTGAACCAACAATGAAAGATAAGCACGAAAATGAAAGCTTCTATAAATACAGATAGACCCAATACATCGAAACTCATTGCCCGTGGATAAAGAAAAACCGTTTCAACATCAAAAACAACAAAAACTAGAGCAAACATATAATAACGAATTCGAAATTGTAACCAAGCGTCGACCATTGGTTCTATACCCGATTCATAACTAGAAAGTTTCTCTGGTTCTTTGCTAATCGGGGCTAAAACTCCGGAAATAAAAAATGCCAAAATAGGAATAAGGCTTGATATTATTAAAAATTAAAAATGCCCAAAAAATGTCATATTCGTAAAGCAGAAACATAGACGTACTCCTATAAATATAAATGTGGAAAATATACCGGATTAGTCGATTTGAATTAGAATTGTCAAGTCATCCATAACTCTTTAGTCAAAACAAACAAGAATTCGTTTTGATCGAACCGGCTAGTTTCGTTTGTTTACTGGGGGGCATGTCTCGTTTCAGGATCCATCGACTGGAATCCTATTTCCATTTAACTTATTTCTTTCGATAGAATTTTCTTTCGATAGAGTTAGTATAAATAGATATTGCTCTTATCGAAAGAAAATTCTCCTGTTAACTAGGATTCTCTTTAAAGAAAAGAAATTCTCAAATTCTAACTAAAATTCAAAATAAAATAAAATAGTAAGTAGAATTCTCATTTTTTGTTTAGATTTTTGAATATTTTTATCTCTTTTTTTAGTGATAGAATAGAGCAAGTAGTCAGATGTAAGAGAATGTCTAGGAATTTCCATTTCGGGATTTCGAATATATGGGTGCTGGTCTATTTTTTTTATTCGGATCCAAGTGGAAGAGTTTATATTGATTGGATGTGGAAAAAGAAGACTGCCCCTTTCCTTTTGTACTTTGCTAGGTAAGGTATACGAAGAAAAAGTATATTTGACATTGTTGACCATGGCTACCATGAAACTTACCCAAAATATTTGTTTTTCAAACTTTAGCTTGTGTACAGATCTAGCAGGTCATTCCTAGATCCATGTGAATTACTAAATTACTATTCGATTTGATTTGAGTTGGTTTAGATTGGAGTTTTTAATGGGGTTCATGTCATGATTTTGACTTCCAAAATTCACCAGGATTCGGTATACCAAAGAAAAAGAGTATCACTAACTCTTTGATTGTGAACAGGAAAAGAAGAGGAAAATTCATATGTAATTCACCTATGAAGATTAATGAAGAAAAGTTGGTTTGTTTATCCGAGATTGGAGAAATCTCGATTGGATTCATTGAAATACGTTTTTGCTTTCGGTTTTATGTTCTGCTCTAAACGATCCCCGTGAGTGAGCTTATAAGAATGATTTTTTTTTTTCGACGAATTGACCGACCAATTACAAACAACAAACAAAATGAAAATACAAAATGTATAATTTTCATTATACATTTTGTATTTTCATTTTGTTTTATTAGGGCTATACGGAATCGAACCGTAGACCTTCTCGGTAAAACAGATCAAACTTCTTATTATCAAAATGATCCGAACTGTTTCAAAGACCCAACATGCATTTTTTTTGCATTGGGCTCTTTCATTAACTGATATAAATATCAGCCAGTCCGCCATATTTTTCTTGACAGAAAAAAAATAAGGAGATGGCTCCCCGTGCTCTGATTCATTATTTTTATTTTGATCCAGGAGCACTACCAAAGTGTTTCAAAAAAGGGTTATCTTGACGTAGGTCTGCCTCGGGCCTAGAGCAACCTAAGTTAAATAAAGTCTCCATCGCTCTGCCTAAAAATAAAATATGAAACTTTATACACCTTAAAGTTCATAGGACGAAAAGAGATTTTTTTGAGGTCTTTATACTCATTATGCCTAACATTGAATAGACTGGGTATTCACCTTATCAATATCTCAAATCAATAATGGGTTCTGTTTGGCACCTAAATTGAATGGGCACTTGAATCAGACCGGACCATTTGTCAGGCTATTGTTCTCTTGCTCCCTCAAAGTTATGGAGTAAGACATCGATTTTTCAATAAGATCAATTCTTTTGATTGCATGATGGACTCCCCTGAAAAACATTGGCGCGCGTGTAAACGAGGTGCTCTACCGAACTGAGCTATAGCCCTTAAGTGCTTGTGATACATATTTTATCATGTAGATAATTTCTTGTCAAGATGACTATTCCATGATCCAACATCAACATCATAGCTGTTTGATTGGTATTGCTTATAAGTAATATGATATTTATAATCCATCGATGCAATGGATCCCATTTGGTTCTCTTTGGGATGATAAATGACCTACTTAACTCAGTGGTTAGAGTATTGCTTTCATACGGCGGGAGTCATTGGTTCAAATCCAATAGTAGGTAGAACTTATTAGATACCAGAATCAATGGTATCTAATAAGTTTTTCTATCCACCTTTTTTTCTATTTCTTTTTTTTTTTTAATTTTTTTCGTTGCATTAAAATGAAAATAGGATTCCGTTTGATTGTATTCAATCGACAGAATCAAATCAAAATCAAAAAAAATAGGGTGTATAAACAGAACTTCTTTCGATTATTCGGACGCACCAACTAGACTAGTTACGAAATCACATTGATAGCTTCGACTCGTGTCCTAGCTCGTCGGAGAGCTAGATTTGCCTCAATTATTTGTCTCTTGCCTTCAGCTTTCTTCAAATTAGCTTCTGCTATTTCAAGAGTTTGCTGAGCTTCTTGTGGATCAATGTCACTACTCTTCTCCGCATCATTTACTAAAACAGTGATCTCATTATTGCCTATTCTAGCAAAACCACCCATCAGAGCCATCGTTAACCATTGATTGTTAAGACGTATTCTCAAAATACCTATATCTACAGCTGTAGCAATAGGGGCGTGATTTGGTAATACGCCAATTTGACCACTATTAGTAGATAAAATGATTTCTTTCACTTCGGAATCCCAAACAATTCGATTAGGGGTCAGTACACAAAGATTTAGGATCATTTCTTCAAATTGCTCTCCATTTCTAAGTTCATAGCCTTCGCGGTAGCTTCATCTATGTTACCTACCAAATAAAAGGCCTGTTCAGGAAGACCATCTAATTCGCCGGAAAGAATCAATTGAAACCCTCTAATTGTTTCTGCTAGACCAACATATTTCCCCGGAGAACCGGTAAATACTTCTGCTACGAAAAAAGGTTGTGATAAAAAACGCTCAATTTTTCGTGCTCTTGCTACGGTTAAACGATCCTCTTCGGATAATTCGTCCAACCCAAGGATAGCTATAATGTCCTGAAGTTCTTTGTAACGTTGTAAAGTTTGCTTAACTCTTTGCGCAGTTTCATAATGTTCCTCACCAACAATCCGCGGTTGAAGCATAGTTGACGTTGAATCTAAAGGATCTACTGCTGGATAGATACCTTTGGCAGCTAATCCTCTTGATAGTACGGTAGTAGCATCTAAATGTGCAAATGTCGTAGCAGGAGCAGGGTCGGTCAAATCGTCTGCAGGTACATAAACTGCTTGAATAGAAGTTATGGACCCTTCCTTAGTAGAAGTAATTCTTTCTTGTAAAGAACCCATTTCGGTACTAAGGGTAGGTTGATAACCCACAGCAGAAGGCATTCTACCCAATAAGGCGGATACTTCGGATCCCGCTTGGACAAAACGGAAGATATTGTCGATAAATAGAAGTACGTCTTGTTCATTAACATCTCGGAAATATTCCGCCATAGTTAGGGCAGTCAAACCAACTCTCATACGAGCTCCCGGCGGTTCATTCATCTGACCGTAAACTAGAGCCACTTTTGATTCTGCAATATTTTTTTCATTAATCACCCCCGATTCTTTCATTTCCATGTAAAGATCGTTTCCTTCACGAGTACGTTCACCTACTCCGCCAAATACAGATACACCTCCATGAGCTTTGGCAATATTGTTAATCAATTCCATAATAAGTACTGTTTTACCCACTCCAGCCCCCCCGAATAATCCGATTTTTCCTCCACGGCGATAAGGGGCTAAAAGATCTACTACTTTAATTCCTGTTTCAAAAATCGATAATTTTGTATCTAACTGTATAAAGGCGGGCGCAGATCTATGAATAGGGGATGTTGTGCGAGTATCTACAGGACCTAAATTATCAACAGGCTCTCCAAGCACGTTGAAAATTCGTCCGAGAGTCGCTCCACCGACCGGAACACTTAGAGGAGCTCCCGTGTCAATCACTTCCATTCCTCTCGTTAGACCATCTGTAGCACTCATAGCTACAGCTCTAACTCGATTGTTTCCTAATAATTGCTGTACCTCACAAGTCACATTAATTGGTTGACCGCCAGTATTTCGACCCTTAACTAACAGAGCGTTATAAATATTAGGCATCTTGCCCGGCCGAAAGGCTACATCTAATACCGGACCAATTATTTGAACGATACATCCCGGTTTTTTTTTTTCAAGCACAGAAGCCCCAGGAACAGAAGTAGTAGGATTGGTTCTCATAATAAAATAATAAATAAAGTCAAATATGACGAAATTTTTTGCGAAAATTGTCGAATTCAAAATAAATGTCCGATAGCAAGTTGATCGGTTAATTCAATATCAATAAGAAATGGGAGTTAGTACTCCATTTTGTTGGTACCATCCAACCGAATCCAATTCAATTGTTTACTTATTCAATAAGATAAGTGAATTTTAAAATTCAACCAACCCGTTTTCAAAATATCAAGTGAATGAATAAGAATCTTGAGAAAGTCTTTCATTTGTCTATCATTATAGACAATCCCATCCCTATTAACTATCTATGGATTTCGAACCTGAACTCTATTTACGATTCATTATCATTGGCCCTTTCTATCTATTTCAGTATATCAATTTACGCCTAGCCTATTCTTTCTTTTCGTTTTTTTTTTTTCTTTTTTATACCTTTTCATAGACTTTTCATAAATGAATTCTGCATATTTTCACATCTAGGATTTACATATACAACATATACCATTGTCAAGAGGGAATTTATTATTAGTTAGGTTATTTCGATATTTCGATTCAAAAAAAGAAGGGGTCAAAAATAAGAATCGGGTTGCGCCATATATATGAAAGAGTATACAATAATGATGTATTTGGCGAATCAAATACCATGGTCTAATAATAAAGTAAAGCACTCGGCTCTGATTAGTTGATAATATTAGTATTAGTTAAGAATTTTGTGAAAGATTCCTGTGAAAAGTTTCATTAATGCCTAATTCATGTCGAGTAGACCTTGTTGTTGTGAGAATTCTTAATTCATGAGTTGTAGGGAGGGATTTATGTCACCACAAACAGAGACTAAAGCAAGTGTTGGATTCAAAGCTGGTGTTAAAGATTACAAATTGACTTATTATACTCCTGACTATGAAACCAAAGCTACTGATATCTTGGCAGCATTCCGAGTAACTCCCCAACCTGGAGTTCCACCCGAGGAAGCGGGGGCCGCGGTAGCTGCGGAATCTTCTACTGGTACATGGACAACTGTGTGGACCGATGGACTTACTAGCCTTGATCGTTACAAAGGGCGATGCTACCACATCGAGCCCGTTGCTGGAGAAGAAAATCAATATATTGCTTATGTAGCTTATCCTTTAGACCTTTTTGAAGAAGGTTCTGTTACTAACATGTTTACCTCCATTGTGGGGAATGTATTTGGGTTCAAAGCCCTGCGCGCTCTACGTCTAGAAGATCTGCGAATCCCTCCTGCATATTCTAAAACTTTCCAAGGACCGCCTCATGGCATCCAAGTTGAAAGAGATAAATTGAACAAGTATGGTCGTCCCCTATTGGGATGTACTATTAAACCGAAATTGGGGTTATCCGCTAAAAACTACGGTAGAGCCGTTTATGAATGTCTCCGCGGTGGACTTGATTTTACCAAAGATGATGAGAACGTGAACTCCCAACCATTTATGCGTTGGAGAGACCGTTTCTTATTTTGTGCCGAAGCAATTTATAAAGCACAGGCTGAAACAGGTGAAATCAAAGGGCATTACTTGAATGCTACTGCAGGTACATGGGAAGAAATGATCAAAAGGGCTGTATTTGCCAGAGAATTAGGAGTTCCTATCGTAATGCACGACTATTTAACAGGGGGATTCACTGCAAATACTAGCTTGGCTCATTATTGCCGAGATAATGGCCTACTTCTTCACATCCATCGTGCAATGCACGCAGTTATTGATAGACAGAAGAATCATGGTATACACTTTCGTGTACTAGCTAAAGCATTACGTATGTCTGGTGGAGATCATATTCACGCTGGTACTGTAGTAGGTAAACTTGAAGGGGAAAGAGACATCACTCTAGGCTTTGTTGATTTACTACGTGAGGATTATATTGAAAAAGATCGAACCCGTGGTATTTATTTCTCTCAAGATTGGGTCTCTCTACCAGGTGTTCTACCCGTGGCCTCAGGGGGTATTCACGTTTGGCATATGCCTGCTCTGACCGAGATCTTTGGGGATGATTCTGTACTACAGTTCGGTGGAGGAACTTTAGGACACCCTTGGGGAAATGCACCAGGTGCCGTAGCTAATCGAGTAGCTCTAGAAGCATGTGTACAAGCTCGTAATGAGGGGCGTGATCTTGCTCGTGAGGGTAATGAAATTATCCGTGAGGCTAGCAAATGGAGTCCTGAACTAGCTGCTGCTTGTGAGGTATGGAAGGAGATTAAATTTGAATTCCCAGCAATGGATACTTTATAATTCAGTAATTACTGTTCGTTCTCTTAATTGAATCGCAATTAAACTCGGCCCAATCTTTTACTAAAAGGATTGAGCCGAATACAAAAAAAAAAGTCTATTGCATCTATTTTAGATAGATACATACTTATCTAGATATACAAGATTTAAAATTAAATACGACTAAGCAACTCAAACGTTTCTATTGTTGTGTTGGATCCACAATTAATTCTACGGATCCTTAGGATTGGTGAATTCTTTTATATCCTGTAGTTTTCCGAGCTAAGGATCACAACTTTTCTACCCATCCTGTATATTGTCCTTTTCGTTTTGCATTGAAATAAAAACTTAACTGATTACTTATTATTAGTTTATTAGTTAGTTAATATAGTTATTAAACGAGATTTT
>contig4_len_6678_j003
TAAAATATTAAAATTAAAAAATTAAAAAAATATAAATTTGTAGTTTAGGTTTAGTTATGGGCGAACGACGGGAATTGAACCCGCGCATGGAGGATTCACAATCCACTGCCTTAATCCACTTGGCTACATCCGCCCCTTTCTCTACCACTATTTACATTCTAAAATAGTCAGTTTCAACCATTCATCATTAGATTATTTCTTCTTATTTCTGAGATGCAAATATTAAACAAAAATGAGGATTTCTTTCTTTTCTTTTCAATGGCAAATACAAATTTCACAAAGGAAAAGGTATATAAACTTCAAATTTATACAAAAAGAAAAGAAAAGACGATACTCAATCATGAACCAATCCATAACCCATAAAAATCCTTTTTTATCCATATTTTTTTTTTTTGAATGAAAAAAATATATGGAAATCAAATAAAAGAGCAATAACGCCCTCTTGATAGAACAAGAAATTGGTTATTGCTCCCTTACTTTCAAAAACTCGTACACACTAAGACTAAGACCAAAGTCTTATCCATTTGTAGATGGAGCTTCAATAGCAGCTAGGTCTAGAGGAAAGTTATGAGCATTCCGTTCATGCATAACTTCCATACCAAGGTTAGCACGGTTAATGATATCAGCCCAGGTATTAATTACGCGACCTTGACTATCAACTACAGATTGGTTGAAATTGAAACCATTTAGGTTGAAAGCCATAGTACTGATACCTAAAGCAGTGAACCAGATACCTACTACAGGCCAAGCAGCTAGGAAGAAATGTAAAGAACGAGAATTATTGAAACTAGCATATTGGAAAATCAATCGGCCAAAATAACCATGAGCAGCTACGATATTATAAGTTTCTTCCTCTTGACCGAATCTGTAACCTTCATTAGCAGATTCATTTTCTGTGGTTTCCCTGATCAAACTAGAAGTTACCAAGGAACCATGCATAGCACTGAATAGGGAGCCGCCGAATACACCAGCTACACCTAACATGTGAAATGGGTGCATAAGGATGTTGTGCTCAGCCTGGAATACGATCATGAAGTTGAAAGTACCAGAGATTCCTAGAGGCATACCATCAGAAAAACTTCCTTGACCAATTGGGTAGATCAAGAAAACAGCAGTAGCAGCTGCAACAGGAGCTGAATATGCAACAGCAATCCAAGGTCGCATCCCCAAACGGAAACTAAGTTCCCACTCACGACCCATGTAACAAGCTACACCAAGTAAGAAGTGTAGAACAATTAGTTCATAAGGACCGCCATTGTATAGCCATTCATCAACAGATGCCGCTTCCCATATCGGGTAAAAGTGCAAACCTATAGCTGCAGAAGTAGGAATAATGGCACCTGAGATAATATTGTTTCCATAAAGTAGAGATCCAGAAACAGGCTCACGAATACCATCAATATCTACTGGAGGAGCAGCAATGAAGGCGATAATAAATACGGAAGTTGCAGTTAATAAGGTAGGGATCATCAAAACACCAAACCATCCAATATAAAGACGGTTTTCAGTGCTAGTTATCCAGTTACAGAAGCGACCCCATAGGCTTTCGCTTTCGCGTCTCTCTAAAATTGCAGTCATGGTAAAATCTTGGTTTATTTAATCATCAGAGACTCCCAAGCACACGAATTTTCATAAATAGAAATAGAAAATTGAAGACTTGTTATTCAACAGTATAACATGACTTATATGTCCGTGTCAACCAATATCTATCCTATCTAGATCTATCAGAATTTTTTGTAAATGAATGAAGTGGGTTGCAAAACAAAAATGGAATACGGATTTCTTTCTATACATATGATTTCGATATGACAATGGGTTGCCCGGGATTCGAACCCGGAACTAGTCGGATGGAGTAGATAATTTCCTTGTTAAACAAGCAAAAACCCCTCCCCAAGCCGTGCTTGCATTTTTCATTGCACACGGCTTTCCCTATGTATACATCTAAAACTTAGTTCTTTCCCTAGACAGGACAGGACTTAAAACAGATTGAATACTCAGTTGATTTAAGCCTTAACTACATGCTCCATGAACATTTCAGAATCTAAATAAATGCATTTTTTTTGTTGCCTCTTCATCATTCCGATTATTTATTATTTAGAGATAGTTTCAATTTATATGGTCTTCATTCATGATTTGACAGATCATTGATACAAATAATATCCAAATACCAAATCCGCCTGCTATATAAACCCCGCGAAATAAAAGAAGTTTTTGGGAAGGTCAAAGAAAAAATTTTCTCTTTCTCCGTAAAAAACTCTTCCAATAATTCCGAGCCTAATCTTTTCACAAAAGAACGTACCGTACTTTTGTGTTTACGAGCCAAAGTTCTAGCACAAGAAAGTCGAAGTATATACTTTATTCGATACAAACTCATTTTTCTTAAGGATCCGCTATGATAATGAGAAAGATTTCTATATATACGCCCGAATCGTTCAATAATATCAGAATCTGATAAATCAGCCCAGATTGGCTTACTAATGGGATATCCTAACACGTTACAAAATTTCGCTTTAGACAATGATTCAATCAGAGGAGTAATTGGAACTATGGTATCAAACTTCTTAATACCATTCCCTATTAGAAATGAATTTTCTAGCATTTGACTCCGGACCATTGAAGGGTTTAATCGTACACTTAAAAGATAGCCCAAAAAGTCGAGGGAATGATCGGATAATTGGTTTATATGAATCCTTCCTGGTTGAGACCATATGTAAAAATAACATTGCCAGAAATTGACAAGATAATATTTCCATTTATTTATTAAAAGAGACGTCCCTTTTGAAGCCAAAATGGATTTTCCCTGATACCTAACATAATGCATGAAAGGATCCTTGAACAACCATAGAATGGCCTGAAAATCCTTAGTAAAGACTTCTAAAAAATGTTCTATTTTTCCATAGAAATAGATTCGTTCAAGAAAGGTTCCAGAAGATATTGATCGTAAATGAGAAGATTGGTTGCGGAGAAAAACGAAGATAGATTCGTATTCCCATACATGAAAATTATATAGGAACAATAGAAATCTTTGATTTCTTTTTGAAAAAGAAAAACTAGATTTCTTTGAAGTAATAAGACTATTCCAATTACGATACTCGTGGAGAAAAAATCGTAATAAATGCAAAGAGGAGGCATCTTTTACCCAGTAGCGAAGAATTTGAACCAATATTTCCAGATGGATGGAGTGGGGTATTAGTATATCTAACACATAATTTAAATATAAAAAATTGTCCTCGAAAAAAGGAAATATTGAATGAATTGATCGTAGATTATGAGATTTTACTATTTCTTTACCTTTTAGGGACGATATTAATCGTAGAGAAAATGGAATTTCCGCAACAAGTGCAAATCCTTCTAGTATTATTTGAGAATACAAATTTGTGTTGTGCCAAAAAAAGTGATTTTGGTTAGAATCATTAGAAGAAACAATAAAATGATTCTGTTGATACATTTGAGTAATTAAATGAGTAATTAAACGTTTCACAACTAGTAAGCTGGATTTATTGTCATAGTCATAACCCGCATTTTCCAATAAAATCGATCCATTTAAACCATGATCATGAGCAAGTGCATAAATATACTCCTGAAAGATAAGTGGATATACGAAGTCGTGTTGCTGCGATATATCTAGTTCTAAATATCTTTTGAATTCCTCCATTTAAAATCAAAATTGAACCAAAGATAAAAGATTGGGGGGTTATCAAATGATACATAGTGCGATACAATCAAAACAAGGGATTGATAGTAAGAAAAGAATATATACCTCGATAAACTTATCAACAGATTCTCTACCCTCTCTTTTTCCATTTAATTGAATTGGTTTATGCTCGTTACAGGATAAAAAGATGGTTAGAAATCCTTTATTTTTATTTTATTTTTATTCAACTCAATCGCTCTTTTGATTTTGGAAAAAAAAAAATTTTCTTTATCAATATGCTGTTTCTTCTACACATCCACCTCCATTTCATAATGGAGAGTCACAATAGTTAGGATTCATTAAAAAATTGATAATCCACGCATGGGAAAAGCCTTTCCCGCAACAGACACTAATCTATTTTTAACCTATAATTAGATCGGGTAACCATTCAAATTAAGAACGGAAGTTCGTTGCTTTCTCTTTCCCTAGAATTAATTGAAGCCATAAGGCTCTATCCATTTATTCATTCGACCCAACTTTCAATTGAATTTCTTTTGTTCCGTTTCAAGAATTCAAACAAAGTTTTTTTTGTACCGATCCGGTAAGAATCAAATATTCTCACTCAGAATTCTCCATTGATACGACATGCTTTTTTTTCCATTCATTCCCCTTCAGGATCAGTCGTGGTCTTACAAACTTTACCGATGGTATGGACGAATCCCTTGCTTCATCCAAATGTGTAAAAGATCCTAGCCGCACTTAAAAGCCGAGTACTCTACCGTTGAGTTAGCAACCCGAATAGCATAAATTAAATAAGGTGTATAGATACAATCAGAATCAAAATAAATAAAGAAATTCTACAAGGAAATCAAAACATTGAACTAACAAAACAAGAAAGATCAAAAAAATGAGAATTGACTCGTAACAAAAAAATGAACAGATCGGATGAAAATACAAGAAATTGTCAAATAAAAAAAAATCTAGATAAATTAATAGACCCCACCAAAAAAGAAAAAAGACTTCTTGTCTTAAAATGAATCCAACGAACCCATCATTTACCTAAAGTAAAAAAGTAAAAAATAAAATCAAACCTAATTACGATGAATTATATTTGTTCGATACACTGTTGTCAATATAATATGAATTAAAAAAAAAAAAAAGACAACGGAAAAAACAAAAGAAATTCAATTGAAATAAGAAATATATAGAACATTCTATAATATATTTTATTTTATTTATTTTTGAATATTTAATATTCCAAAAATAATGACTTATGTTGGATTGGCACTAACTACATAGATACAAAAAATGGAATGTAAATAGAGGAATAACTAAGGAATACGTAGAAAAAAAATCTCAGGTGTATTCAATCAATATCAATATAAGTGGAATAAGTAAATTGGATTTCTTATTTATTACTTATTTCTTACTTATTTATTAATATAATATTAATAGAGTTCTAACGAAAACCACCTAATTGAAGAGACTCCCATAATTTTCAATTTCTAGGATCAATTAAGGTTTTGTTATTTAGGGCGAAATTACTTAAAAACCTCCGCCCTTTTGAAAATATCCTGAACAGTTTCTGTAGGTTGAGCACCCTTGTCAAGGAAATATAGAATAGCAGGAACGTTTAAATAAGTTTGATTCTTTATCGGATCATAAAAACCCACTTTCCGAAGATCTCTTCCTTCCCTCCGGGATCGAACATCAATTGCAACGATTCGATAAACGGCTCATTGGGATAGATGTAGATGAATAATACCCCCCCCTAGAAACGTATAGGAAGTTTTCTCCTCGTACGGCTCGAGAAAAAATGATTCGGAGTTCTATTTATGTATAGAATTCCAACGACAAATGACTCTATAAAATAATCAAATCAATTAGATTATGATTTAAGTCTTTTTTTTTTTCTTTCCTGAAAAAAAAAAATCATTCGTACTCATAACTCAAGTTGGATAACTCTCAAATAGCTCAAAGGAAAATCTTTAAGCATTTCATTTAGTGAGTGGTCTTTAATTTGAACCCCTTTCATTTTACATTTTAGTTTGTCTCGTTTAAAATCTATATTGTATTTTTTATTCTGATCCCAGTTATTGAAATAATTGAAAGGGTGTTTCCTTGTTCTGGGATCCTTTATCTTTTCTTTGTTTTAAATCATTAGGTTTAGACATAACTTCGGTGATTTTTAATCCTTTCAAAATAGCAGCAACATGCCTTTTTTTGTGATTTATTTCTATCAAAGAATCATACAAACGGTTGATTCCCGTGTGATACACTTTGTATCGAAAGAGTTTTATCAATTCCAAGAAATTTTCCTTTTGGATTGGAAACTTGGAACCCTTTCAATTTCTATATCGAAGATATACTTACGAAGTTGTTCCAATTTATTGATTGGCATTAACCCTAGATCCTTGCCCCTGAGAAATGAATCAATACTTTCTACTCGAGCTCCATCATGGACTATTCGCATTACAACCCAACAAAAAATGGAGAGTTCTAGTGCAACAGAATAAACAATGTCGAGCTAAGAGCACCTTCATTCCTATATATATATAAAATGGTGGATGTAAGAATCCACAACGGATCGTGTCCTTCAAGTCGCGCGTTGCTTTTTACCACATCGTTTCAAACGAAGTTTTACCATAACATTTCTCTAATTTGAATTTGGAGCCTATAATGGAAAATGGAATTATGGAATTGATTCAATTACGGAATCGTGAATAATCATTGGTTCAGTCGGTACATAGTAATCTATACTTTTTTTCTTCTATTTCTATTTTCGATATAGATGGATAGATATTTTTCTGAAGAAGTTTTAGCAAGAATTCAACTTAACCCTGCTATTGTTTATTGTTAAATATTTTATTGTATAAATGCAAGTATTTTATATTAATTCTTTATTCTTAATTTTTTATTAATTTCTATATTCTTATTAGAATAAGATTCTAGAAATTAAATAAATTTTAATTCTATATTCTATTATATTATAGAATTAAAATTCTATAAAATATTATATATATATATATAAATCGATAAAATCT
>contig5_len_4166_j003
TATAATATAATGAAGACCGAGAAAGATTTTTTATTGAAAAGAATCCATATTGATTAGTTTTATATAAATTTGTATTTTCTTATGTCATTAGGAATACACAAATTGAGATTCAAATCCAAGAATCGTTCATGAATTCATGGTCAGCAAATAGTTAATGGTTCAAATTTGTCATGAATTTTGGCTTTTGGGACTGAAAATCCACATTTGATTTTTCAATAGAATAAGGGAAGAGAAATTTTTAGGAATTGTGCGTTTTGAGATACTATACAATCAATCGAAGGAGTGGATCAAATCCAATCAAAAAAAGGAAGAATTTCTTTTCGGAAAGGGATTAAGGAAAACCGGATTTAAAATGCAAGTACAATAAAAAAGGAGTTCAGTAATCCAACTCAAAAGGGGGAAATTTGCATCTATTTTATTTTATATCCTTTTGGCGACATGGCCGAGTGGTAAGGCGGGGGACTGCAAATCCTTTTTCCCCAGTTCAAATCTGGGTGTCGCCTGATCAAGTCAAGAAAAGACTCGAAATCTCCTATTGTGTTGTGTTCTACTAATAGAACTCTTCTGCTGATAAAACTAGCCCGATTATTCCCCAACAGAAGCATAGGAAAAGGACTATTGATACTTGTTTAATTCTAAGCATTTCTAAGCATCAGGTATGGGGTTTTCTAAAGGATTTTGAATTCCTGAATCCTAGCCTATATGCAAGATGCAAGAAAAAATGATAGTTATAGTGATTGATAGAAGGGTCGGAATTTATATACGGCCTCACGAGAGTCTATGAGTGCTCGGGCATTGATTCAATATTCGATTGGATGGATAATTGGCTTTTTTATAGTATAGTTATAGAAAAAGTGAAAATTGATTTTCGGCAAACCCCTAGTCAAGAAAAGAATAGAATATGCTTACTGCCTCCCAACTCTTTCACAGAGGTAATTGGGAGACGGTACGAATTAGACCAAATGGGAAATAGAGGCATGGAATAGATAGTGATCTATCTTTTTATGCTTTTTACTTAGTAAGTCCAAAAAAACCAATAGATCTTAATTATTATATTCCTACATGTTCTATTAGTAACCTTCCTTTGAGATATCACTACCTATTTTACCTGTTGTGTTTAATCTTTCCAGGTTCGAAATCATCTAGGAATTTATTATAAATGGATTTATTGGATTGATTGGTTTATCAATAGTGTTGGGTTAGAACCCCTTTTTGACTCTGCGCCATTGATTCCCCTATTATTAGTGAGCAATAATGGAATAATTCCTTCATATTCATAGAACATAGGGAACATAATTCACATGGATCTAGTAAATCTCGCTTGGGCTGCTTTAATGGTAGTCTTTACATTTTCTCTTTCACTCGTAGTATGGGGAAGAAGTGGACTCTAAAGGTACTACTAATTGAGTTGAGGAATCAAACCGTATCAATTGTTTTCTAGATCGTTCTGCAAAGCAAAGCGTTTTTAACGATTTCAAATCAAAATATCTTCCTTTCGAAATTCCATTGGATTCTAGTGGAATTAATGTAGTATATGAATAATACTCTTTCAATCAAAGAGATATTTCAATGATTCCCATGTTTGTATTTCGAAAGGAAAGGGGATACAGATGATAGGAAATTAATTCCAACCTAATTCTTCCTAAATTTTCTATTTCAACGAATGGGCTCTTACCAGAATTAGAAATGGACAATGAGGACGACTGGACCCCTTGATTTGATTTGAATTTGATTTATGCTTTATCGACTCATTTCATATCATGGTTCAAGCGTTAAAAATCGTTAAGATTTACTCCTCTTTTTCCAAATTCGAAGAAGTTTCCATAGAACTCCTGTCAATGGCTCAATCAATTACTTCTTCGGAATGCTAAACTAAAAAACTACTTGATTTTCATTTTATTTTTTTAATAAACTTTCCTTCATTGATTATTTCGATAGAGACCAAGATTCATATTGGAAATAATCCAAAATCGAAAAAGAACTCTTACTCTTATGGTTCTAATTCTTAGATTTTTCGATTTTTTCAGATTGATCGGAACAAATAGATGTAGCAAAGAAATAGAATTAATTATTAATTGGGTGCTATGTACATTCCATATATGGAATTGATATTTCCCTATATGCAGATAATATTGTAGAGTGATCTATAATAAGCTTTTATTATAGANNNNNNNNNNCTTTATACATAGTTTTATACACTCTACAACTTTATATACTACAATAAGACTGATAGTATGGTAGGGTAGAAAGAAATATATGAACCTTTCTTTCTACCCTACCATACTATCCTATCAGATTGCATCGAATACTGCCGATTCTAGTCCGCTCATTTCATTTAAAACACGAAATTGGAATCCTTTTTATTTTATTTCTTCAATCATTGATAAGAACTCAGAAGTCAAGTTTCATTCAAATTAATTTAATTAATCATTTTGACTGACTGTTTTTACGTAAATGATAAGTAGAAAAGCAGTAGGAACTAGAATGAACAGTGCAGTAGCAATAAATGCAAGAATATTTACTTCCATAATTTCATCGTTTTTTTACTTCACAATAACTCGGGATTTAATCCCATAGAGATGATATTGAATCGGATCAATATCATGAATAACAATATCTGAACTATCAAATCAATTCATCGTCGAGAATTGAATAATATACCATAAAAAGATCTTTTATCCATACCAAATCAAAAATGGGATTCCTGATCCAATCAAGAATTCTTTTATTTATCATTCTGTTCCGTTTTTTCTTTTCTATAACCTACCCTACGCCTTCCTTCGTTCCACTTCCATTAGTCACAAACAAAAAGAAACAATAGAAGTGAACTGGAAAAAGAACGAAGTTAAGTTCTAAACTCCGTTTTTTAATGATCTAATTTTCTTGGAAGATAACGAAGTGTGATAAAGATGAATCTCGATAGAAAAGATCTAATATTCCATCAATTTAGGATTTTCGATGAAACTCCTAAAATAAAATCAATAGGAAAAATAGTAAAGAAAAAAATTATTCATTCCCTCGCTAAGAGGGCTGGGATCCTTGTTGAATCTTTATCTTTCTTTTATCTTCATTATTAGGACTGGGACACATATATCAAAAACTCAGTGTGAAATTTGAATGAAATAGATTTTTCAAATTCAAATCAAATTAGTAATTGAAATTGAGGTTACACAAAATCCGAGTCAGAAGGGGAGATAGTTTAATCTGGAAAAGTATTCCATGGGAGAAATTCGATTCAATTTTTCTTGGGTCGTACAAGAAACGAATTCCATTGGGGTATGTGCTCTCGGAAAACATAAGGTACTCTATTCCATATTCCATTCCATGGATTGGGAGCAATAGACCCAGGATCCCTTGGAATCCTAAATAAAATGCTACCAACAATTGTACTAATCCACATATGTCTTTCTCCCATCAATCAGTACTAGTTGAAGTAATGAAAATTTTCATCTATTTGTTTGATGAGAAATGCGAAAGGAAAGAAAAAAAAAGGATCCACTTTCCTTTGAAAATGAAATCCTGCCTCCTGTTGCACCTTTCACAGAAAAGAGAGAGTTGAATTGATATATTTATTGGATCTGTCGGGACTGACGGGACTCGAACCCGCAGCTTCCGCCTTGACAGGGCGGTGCTCTGACCAATTGAACTACAATCCCAGGTAAATAAGGGATATAGCAGAAAATTTTATTTTTTTTTTTTGATTCTTCCGTATCAGGTATTTCTGAAGGACAAGGGGTTATACCATCTCATGGTAGATTGGCGAATTATTGGGTCGAGCTGGATTTGAACCAGCGTAGACATATTGCCAACGAATTTACAGTCCGTCCCCATTAACCGCTCGGGCATCGACCCAGGAAGAATAAATTTTAGGTTTATTGGTAATCCATGATCAACTTCTTTTCGTAGTACCCTACCCCCAGGGGAAGTCGAATCCCCGCTGTCTCCTTGAAAGAGAGATGTCCTAAACCACTAGACGATGGGGGCATACTTGCCCGACTGCCATCATACTATGATCATAGTATCATCCGTTTTTTTTAAATTGTCAATATAATGGAATGGTATGATTAGATCCAAGGTCTCTTTCCATTTTTCATAATTTCATAAAATTTTTGGATTCGTTATTCATGAATTATTCATTCTAATCTAATCACTATTCATTCTATTTC
>contig6_len_3822_j003
ATTTAAGTGATTTTAAATAGATCCTATTTTTTGTTCATTAACATTAAAAAATGCATTTTTTTTTGTTTCAGATTTATGAAATCTAATAAATGAGAAATGAATCATTAAAAAATGCAAATTTTAAAAGACGGTTTTTTGAGTTCTACCCCTATCCAAGGGTAGAACTATCCAGTTACAACAATTCAATTCCAGAAGAGCGTAAACTACACGAAAGATCTAAGTTAAATAAAACGGATATACTAAACTCAAATAATAAACCTTCAAATACGTATTAATTTGGATTCATCCATTTTAATATTTCCTAAAAAATACTACATTACATTAAGTGACTCCTTCAATCTCGACGATTGAATATGAATAGGCTATTATGAGTTTGAACAAGCCGCTATGGTGAAATTGGTAGACACGCTGCTCTTAGGAAGCAGTGCTAGAGCATCTCGGTTCGAGTCCGAGTAGCGGCATGCTATCTTCTAAAAAGAATAGAGATCGAATAGATCCTATAATGAATTCACTTTCTGATTTCCATTCCGCAATTAAGGGATTTTTTTTTTATGTTTATGATATTTTTCACTTTAGAACATATATTAACTCATATTTCCTTTTCGATCATTTCAATTGTAATTACAATTCATTTAATAACCTTATTAGTTGATGAAATCGTAAAACTATATGATTCGTCCGAAAAGGGCACGATAGCGACTTTTTTCTGTATAACAGGATTATTAGTCACTCGTTGGATTTATTCGGGGCATTTCCCATTAAGTAATTTATATGAATCATTAATCTTCCTTTCATGGAATTTCTCCATTATTCATATCGTTCCGTATTTCAAAAATAAAAATTATTTAAGTGCAATAACCGCACCAAGTGCTATTTTTACACAAGGCTTTACTACTTCGGGTTTTTTAACTGAAATACATCAATCTGCAATATTAGTACCTGCTCTCCAATCCGAGTGGTTAATAATGCACGTAAGTATGATGGTATTGGGTTATGCAGCTCTTTTATGTGGATCATTATTATCAGTAGCACTTCTAGTTATTATATTTCGAAAAGACATAAAGATTTTTTATAAAAGCAATCATAATCATTTAGTAAATGAGTTTTTTTACTTTGACGAAATCCAATACATGAATGCAAAAAGCAATGTTTTTGAAAATACTTTTTTTTTTTCTGCTAAGAATTATTACCGGTCCCAATTGATTCAACAATTGGATCATTGGAGTTATCATGTTATTAGTATAGGGTTTATCTTTTTAACCATAGGTATTCTTTCAGGAGCAGTATGGGCTAATGAAGCATGGGGGTCATATTGGAATTGGGACCCAAAGGAAATTTGGGCGTTTATTACTTGGATCGTATTCGCTATTTATTTACATACTCGAACAAATAAAAAATTGCCCCCTGAAAATTCTGCAATTGTGGCTTCTATAGGCTTTCTTATAATTTGGATATGCTATTTTGGGGTCAATCTATTAGGAATAGGGCTACATAGTTATGGTTCATTTACATTAACGTCTAATTGAATTTAAGAAAGTCTCTAACGAATATGAACAAAATAAGGTGTATATAGAAAAACTTCGTGTAAGTCGTCGAGAACCATGTGAATCGCTAAAATACTTGATTCAAATGGTTCTCACAAAGACCAAACATATCTGGTTAAAATTTTAATTTTTTTTTTTCTTAAGTTAAGAAAAAAAAAAATGACTTCGCTTTTTTATTGTACAACGAACAATTTAGAAAATAATAGGATGAATTTTTTATTCATGAAAACTATCTATAAAAAAATTAGATAGAATAACTTCGGCCTTGTCAACTGATAATGAAAGAACGAAATCCGGGTAAATACCAATACCTATTACGGGTAAATAAATAGCGATCGAAACAAAGAATTCGCGCGGCCCAGAATCAAAAAAATAAGAGTTTGGAACATTAAATAACTTGTATCCATAGAACATCTGGCGTAACATAGATAATAAATAGGAGTTAAGATCATTCCAATTGCCATTACAAAAGTAATTAGTATTTTTGGCATTAAAAGATATTTTTGGCATTGGAATAGCTATTCCGCCCATTTCGTCAAGATAAGCAAGGCGTATTCTATCATAACTCGTTCCAGCCAAGAAAAAAAGTGCAGCACCAATAAATCCATGAGAGATTACTTGTAAAATAAAAGGGCTCCATTGAATCCTGTATCAGTTATAGAACCAATTCCTATAATTCTAAAACCCATATGAGATACAGAGGAATATGCTATTCTTTTTTTTAATTACGTTGACCAGTAGATATTGAAGCTGCATAGATTATTTGTATTGTGCCTACTATCATTAACCAAGGAGAAAATATAGAATGGGCGTAAGGTAATAATTCCATATTGATCCGAACTAACCCATACGCTCCCATTTTTAATAAGATTCCGGCTAGAAGTATATAAGTACTATAAATGCGCTTCCCCATGGGTATCTGGTAACCATGTATGGAAGGGTATAATCGGCAATTTGACAGCAAAAGTACTAAAAAATCCAATATAGAATATTATTTCTAATGCCAGAGGATACGAGGGATTGGCTAATGTTTCAAAATTGAATGTTGGTTCATTAGAACTATATAGACGACACCCAGAACTCCCATTAAGAAAAAAAGAGAACCTCCCGGAGTGTACAAAATAAATTTTGTAGCAGAGTACAGACGTCTCTTTCCTCCCCCATGGATAGAAGTAAATAAAGATAGAAGTAAATAAACGGGAATTAATTCAAACTCCCACATGATGAAAAATAGTAAAAGGTTTCGAGAAGAAAATAATCCTATTTGACTTTGACCGCTGTACATTGCTAACATCAGGAAATGGAATAATCGAGAATATCGAGTCACTCGCCAAGCCGCTAAAGTAACTAAAGTAGTGATGAATCTCGTTAGTAAAATGGGTCCTATAGAAAGTCCATCTATTCCTAATCTCCAATGGAAATCAAAAAAATTGATCCATTTAGAATCTTCGATTAGAATCTTCGACTAGTTGGATTAATGGATCGTCCGATTGAAAATGATAACAGAATACATAGATCGTTAGAAGGCGCTCTAATATACATATACATAAAGTATACTAACGAATTGACCTATTTCCTCTATGGGGAAGAAAGAAAATTAAAGAACCCGAAAATATTGGCAAAACTACAATTATTGTTAACAACTACAATTCTTGTTAACCAAAGAAAAAAATTCGTGGTAAAGACAAGATATACTTAGACCAGAAAAACCCATACTCGCTAAAAAAAAATATGTTATTCGCGAGCACGGGTTTTTGGCGATAAAAAAAATCAAATAAATTCAAGTGGAGTTCTCTGGAACATATCAAAAAGCTAGACCCATACTGCGAGTTGTTTCATGCCATAAATAAACTCGAACACTCAAAAAATCCGTTGGACAGGCGGATTCGCATCTCTTACAACCGACACAATCCTCTGTTCTTGGAGCAGAAGCAATTTGCTTAGCTTTACACCCGTCCCAAGGTATCATTTCTAATACATCTGTGGGGCAGGCTCGAACACATTGAGTACACCCTATACATGTATCATAAATTTTGACTGAATGTGACATGGGATCTATACATTTTTGAATATCATAAACTTTCGATCTAGTAAACTTAAAAACCAAATCATTTTTAGTTACCAGACGAATCAATGAGTTACCAGAATTATTTCTAATCAATCTATTTCTGGATTGACTTATGAGAGAGAGCCAAGATACTTTGATTTCTTATGTTTTTGTAAACATGATCCTATCTTACGCGGTAAATATACTAATTCGAATTAATTGATGAATATT
>contig7_len_3413_j003
TATAAAATAAAAAAACAAAGAAACGAAAGGGTGAAGTGATAAAAAAAAAAAAAACTCTGTTCGATTTTTTAGTCTATCTATAAGAGGAGATCATATGAAAAATGTAACCGATTCTTTCGTTTCTTTGGGCTACTGGCCATTCGCCGGGAGTTTCGGGTTTAATACCGATATTTTAGCAACAAATCTAATAAATCTAAGTGTAGTACTTGGTGTATTGATCTTTTTTGGAAAGGGGGTGTGTGCGAGTTGTTTATTTCAAGAATAGGCTGGATCCAACCAGCTGTACTTTATTTTCCCTTATAACTAGGAAAGAAAGGGTACATGATCTCTCGAATTACTTCTGAATAAATTAAGAAATTATATGCAAGAACCATAGCATTTCGTGATTTATTGGTAAATCGACTTTGATTCTCTATGAACCAGTAATGCGGGACTGTTAACATGGTTAAAGCGAAATCGTTTGAAGTCCAGACACAGCATGGTACTCTTTCTACCACTATGTTAATATAGAGATGGTTGAGATGGTTTCAAAATGAATATTTTTTTTTTTCGATATAAAACACTCATATTGATAAAATGATTTGAACCCTTTATTGTAATTGTAATTGTAATTGTAAAAACGGGTATTTCATCCTTTTTTTATCCAATGCTGAATCGATGACCTATGTATTATGTTATGTATTAAAGTAAGAAGAGTTTTTTGGATTTGAAGAAAAAAGAAACAATTTTGCTGACAATTACATATTTTTTTGTTTGGTCAGAAGAGTCCTCCGAATATTTTGGTCTTGGATTCATAATTCATAATTTCGGTATTTTTCTTTTGGAATATGACCAGAGAAGAGGGGATAGGCTCATTGCATTAAAAAAAAAAAAAAAGATATGGGAATTTACCATAAAATAAATAAGTAATTGAGCGGGAGAGCCAAATGAATCGAAAGATTCATGTTTGGTTCGGGAAGGGATCATAGAAGTTTTGAAATGAATGGAAAGATAATCTACTTTCATTAAGCGATTTATTAGATAATCGAAAACAGAGGATCTTGAATACTATTCGAAATTCAGAAGAACTACGTGGGGGGGCTATTGAACAGCTAGAAAAAGCCCGGTCTCGTTTACGGAAAGTGGAAATGGAAGCAGATCAGTTTCGAGTGAATGGGTACTCTGGGATAGAGCGAGAAAAATTAAATTTGATTAATTCAACTTCTAAGACTTTAGAACAATTAGAAAATTACAAAAATGAAACCATTCATTTTGAACAACAAAGGGCGATTAATCAAGTCCGACAACGGGTTTTCCAACAAGCCTTACAAGGAGCTCTAGGAACTCTGACTAGTTGTTTGAACAATGAATTACATTTACGTACCATCAGTACTAATATTGGTATGTTTGGGGCGATGAAAGAAATAACTGATTAGTCCTTCTACTGTAGGCATTATTTTTTTTTTTTTTTTCAAAAAAGACTTAAAAAATACTCATGGTAACCATTCGGGCTGACGAAATTAGTAATATTATCCGTGAACGTATTGAGCAATATAATAGAGAAGTCAAGATTGTAAATACCGGTACCGTACTTCAAGTAGGCGATGGTATTGCTCGTATTCATGGTCTTGATGAAGTAATGGCAGGTGAATTAGTAGAATTTGAAGAAGGTACAATAGGCATTGCTCTGAATTTGGAATCAAATAATGTTGGTGTTGTATTAATGGGTGACGGTTTGATGATACAAGAAGGAAGTTCTGTAAAGGCAACAGGAAAAATTGCTCAGATACCCGTGAGTGAGGCCTATTTGGGTCGTGTTATAAATGCCCTGGCTAAACCTATTGATGGTAGAGGTGAAATTTCAGCTTGTGAATCTCGGTTAATTGAATCTCCTGCTCCGGGTATTATTTCTCGACGTTCCGTATATGAGCCTCTTCAAACGGGACTTATTGCTATTGATTCGATGATTCCTATAGGACGTGGTCAACGAGAATTAATTATTGGGGACAGACAGACCGGTAAAACAGCAGTAGCCACAGATACGATTCTCAATCAACAAGGACAAAATGTAATATGTGTTTATGTAGCTATTGGTCAAAAAGCATCTTCTGTGGCTCAGGTAGTGACTACTTTCCAGGAAAGGGGAGCGCTGGAATACACTATTGTAGTAGCCGAAACAGCGGATTCTCCTGCTACATTACAATACCTCGCTCCTTATACAGGAGCAGCTTTGGCTGAATATTTTATGTACCGTGAACAACATACTTTAATCATTTATGATGATCCTTCCAAACAAGCACAAGCTTATCGCCAAATGTCTCTTCTATTACGAAGACCGCCTGGTCGTGAAGCTTATCCAGGCGATGTTTTTTATTTGCATTCACGCCTTTTGGAAAGAGCCGCTAAATCAAGTTCTCGTTTAGGTGAAGGAAGTATGACCGCTTTACCAATAGTTGAGACTCAATCGGGAGATGTTTCGGCTTATATTCCTACTAATGTAATTTCCATTACTGATGGACAAATATTCTTATCCGCGGATCTATTCAATGCTGGAATCAGACCTGCTATTAATGTGGGTATCTCTGTTTCCAGAGTAGGATCTGCAGCTCAAATTAAAGCTATGAAACAAGTAGCCGGTAAATTAAAATTGGAACTAGCACAATTTGCGGAATTAGAAGCCTTTGCACAATTCGCTTCGGATCTCGATAAAGCTACTCAGAATCAATTGGCAAGAGGTCAACGATTACGTGAATTGCTCAAACAATCCCAATCAGCTCCTCTTACGGTAGAAGAACAGATAATGACTATTTATACCGGAACAAATGGTTATCTTGATTCATTAGAAATTGGACAGGTAAGGAAATTTCTTGTTGAGTTACGTACTTATTTAAAAACTAATAAACCTCAGTTCCAAGAAATCATATCTTATACCAAAACATTCACCGAGGAAGCAGAAGCCCTTTTGAAAGAAGCTATTCAGGAACAGATGGAACGTTTTATATTTCAGGAACAAGCATAAAGAAATTGATCATTTTTATCTTAAAAAAAAAAAAGGAGTAATCAAGCCTCTCTGATTCAGATCATTCAACAAAATATCTTTTTTGACATAGAAATCTAAAAAAAAAAATGGAAACAAATTGCGTCCAATAGGATTTGAACCTATACTAAAGGTTTAGAAGACCTCTGTCCTATCCATTAGACAATGGACGCTTTTCATTCATTCCGATTTTGTTCGCATTTTTACTTTACTTTCCCGCCTCTTTTTTTTTTTTTCCAAACAAAAAAAGAATCGGATTGTATGTGAGAGATTTTCAGGAATTGTATATTTAATTCAATGATGCATGAATTCTTAATTAATATTAATTTAATTAAGAATTCATATTAAAGAAATATAAGAATATATGAATTAATATATAGAGAATATCTAAGATATA
>contig8_len_2940_j003
TATATTCTATTCAATTTGAATATTCTATTCAATTTGAAATTAACGTATTTAATCAAAAAATTGAATAAACAAAGCAAATCCTATTTCGGTCAGATCTAAAACTAAAATGAATTAGAATTCAGAAATAGGATTTGCTCGATAAGGAATAAACTAAACAAACCATGGATAAATCCAAGCGACTTTTTCTTAAATCAAAAAGATCTTTTCGTAGGCGTTTACCCCCGATCCAATCGGGGGATCGAATTGATTATAGAAACATGAGTTTAATTAGTCGATTTATTAGTGAACAAGGAAAAATATTATCTAGACGAGTAAATAGATTGACCTTGAAACAACAACGATTAATTACTATTGCTATAAAACAAGCTCGTATTTTATCTTCGTTACCTTTTCTTAATAATGAGAAACAATTTGAAAGAACTGAGTCGACCGCTAGAACTCCAGGGTTTAGAACCCGAAATAAATAGCCTTACTCTTTCTCTTTCTTCAATTGAATCAAAATTTCAATCTGAACTCAAACACATTTTGTTCCAAAATTCGAGAATCCAGATTGGATTATCGTGTCGTAAGAATAATAAAAAAATCGGTGAAAACGAAGAAGTCTTTTTTTTTTTTATTGAACGCGTTCATTCATTTTGACTACTTTATCATATATCATAAAATATCCTATTAATTTCTATATATTCATTTCTACTTTACCTTCCCGGAGTTCATTCTCCGGGGAACTCCGTTTAAATTATTCCGGTGGAGTTCTTACAATCTACTTATTTTATGATCTCGTTGGAAATCATAGAAAGACAATTCTTATTTAATATAGCTATTTGTGCAAGTATTTTACGATTAAGAAGCACCCGTCTTTTGCACAGATCGTGTATAAATTTACTATAACTATAGGATACCTCTTTTTCGCGAATTACTGCGTTTATACGAGTGATCCACAAACGACGAAAATTTCTCTTTTGCCTATCTCTATCCCGATGAGCCGAAACCAAAGCTCTTATTTTCTGTTGAGTAATAGTTCGAGTAAGTCTTGAATGAGCCCCCCGAAAGCTTGATGCAAATAAACGAATTTTTGTTCTACGTCTCCGAGCTATACATCCCCGTCTAATTCTGGTCATTGAATAAATGAAACTTTAAGGAATAACTAATTGATTTCCTTTCTTTTAGTTATTCTTTTCCCCTTCTTAGTCTATTAATAACAAAACGAATTTTTCCAATGTATAAAATAAAAATTCCAATGGCTTTGGCTACTATAACCTTCCCGACCACAATTTTTTTCTTTTTTCGAGGGAAAATGCCGAGAAAAAAGAAATTGTATTCTACTAGGTATCAAAAACATAGTAAATAAAAAAGTAGTAAATGGATAAAGGAATCGTGGGTTCCATCGTTTCTATGGTTACTTCTTAAACGGTGAGGTCTTCTCTATACACCGGAGCCTCTTACTTCATTCTTCATTTAATAAACTATTGGTAACTTGTACAGTTCACACTCTTTGGCTCTACTCATGAATTATCCAGTAATAGGTCTTTCACAATGAGATCTACCTATACAGTAACGGTATTTAATTAAATTATAAAGGTTAGCTGGGTAGCTGACCCTGTTAGTCCGTTCTTGCAAGAGTGGGAGTCCAATCTTTCTTTTTTAAAATAGGATTTTCCCCGCTTAATGGATAACCATTTGATACCAATGGGAAATTTTTTCTCATCTTAAATTGAGGTGATTGGATTTGTACCAATGGAAACCATAAATTTCATACACAATAGAGGGATATGATAGATTTTATTCTTTTTAGTTATTCTTTTTAGATAGTAAATGGGATTTTTATATTTTATCCTATTCATCGGTACTGATCATTGATACTGGAAAATTCTTTTTCTTTCTTTTGTCCTAGCCCATGATCTGAACAAGTCGCACATACACCCTAGTACATGTTCCTCGACGCTGAGGGCATCCCCGAAGAGCGGGGGATTTCGTGACATTTCTGATTGGCTGTCTTGTCTTTCTAATAAGTTGTTTAATAGTTGGCATGTTGAATCGTATACATAATGGACTGGTTTAGATTGATCTTAACCGTATGATTATGAATTACTTCTATTTAATAGAATATTAAACTCGGTAAGCAGATAAAATCTCAAATCACGGATTTGCGCGAAATCCATGCTATTTTCATTCAACTGCTACAAGATCAACAATTCCATAAGCTTGGGCTTCTGTTGCCGACATAAAAACATCTCTTTCCATGTCTTCGGATACAACCCATAAGGGTTTGCCCGTTCTTTGTATATAAACCCTTGTGAGGGTTTCACGCAGTTTTAGCAGTTCTTCCGCTTCCAGGATAAATTCTCCCGTTTGCGCTTCATAAAAAGAACTAGCAGGTTGATGAATCATTACCCTGATGATATAACATAATAAAAGGTTTCTCTATCTCGCACGATGAAATGAAGAGAAAAGAAAGAAAGATAAAGAATAACAAGAACAAAAAAATAGGATTGAACAACCGTACGTGCATCTTTTGTGCATTGCATACGGCTCTACAATAAGATTGACCTTTACCTTCTATCGAAGAAAGAGAAAAAAAAAGGATCTATCAGACTCAGATCGGGAAATGATCAAATTACCACCCTTCTTTTCTTTTCGGAGGAGTTAAAAAATACTATGATGGTTCCGTTGCTTTATATATTCTATTCATTTTTTTTTTTATTTATTTGTCTGTAATTTAGCAATCCCAAAGTTTCTTTTTGATCCGATCAAATAAAATAATAAAGTAAAGAAAAAATAATTTTTTTTTCCACTCTTTCATACCATAGAGCTCTTAACAATATTTATGTTATGAAAACTAAAAAGTTTGTGACGCTGAACTGGACTCCCGATAGATAAGATAAAATCGGAAATACCCTTTATTTCATACTACTCTTTCGATATATAATCTAATGTTTTGAT
>contig9_len_2662_j003
TCTTTTTTTTATATTTATACCATATTAAATCAATGAGTTAGAACGAATCGACTGATTGATGGGTCTAGATTTTTTAGACTATGGTTAATGGATACCTTTAGAGTAGAATTCTATTTAGACTATGATTCTATCATACCATAAGAATTCGAAAATTCTTTTCCAGTTTTAGAGTTCTGAACAACAAACCCCTTCCCCCATAGATTTATTACAAATTTATAAAATATCCCAAGGATTTTTATATTTGATTGTATAGTGTATACCTGCTATGCACACAACACAAAATAGATGGTTATTCATTTTTCATCATAGGATGATTATTCGATCCTTTTTCTTCTTTGGATCATAATTCAATCAAAACTGTTCGAGTTATCCTAATCTCGAACTTCAATGAAATCGAATTCGTTGCCTTCATTAGTATATTACTCGATTTCGATGAAATCGAATGAGGTTCAAATATTTCTTATCGATTCCGGCCAAAAAGAACAATTCAAGTACAAAGCCTATATCTTTATCTTTTTTTTTTTTTAATGAATCTGTTTTTATGTTAGTTCGTACTGTACAATTCTTTTCTTTGTGGGATCATTTTCCCACGAGAGGTACTGAGAAGAATTATAGAATGGATTGCTACCTATGCCTAGATCGCGGATAAATGGAAATTTTATTGATAAGACCTTTTCAATTGTAGCCAATATCTTATTACGAATAATTCCGACAACTTCAGGAGAAAAAGAGGCATTTACCTATTATAGAGATGGTGCGATTTGATTCTTTTTTTTTTTTTTTACTGCTCTCAGTCTTACGAGAAAGACACATGATTCGGGATAAAAAGAAAATTTTTGAAATAAATCTACGCTTGTTGAAGGTGAAGTTTGGAAATAAAACAATTCCTTCTGTCGTGTATCCCCGATTGATGCAACCTCAGATGCTATACTTCAATTGTCGATTCTAGTATTAAGCGAAAGGTTACACCTAGAGGTTATGTATTACAGGTCAATCCTACTCTACTAGTACCATATAGGCAGCATAGAGGAAAAAGCACTACACCTAGAAATCAACAACACGAAAACTTTGTTATAAATTACCCCTTTCCTTATCGGGCTCGGGACTAACAAGAATGGTTGGGACAACAAACATCCATCTCGTTCGTATTTTGGATACCCGTATAACCATCCAAGGCTGTTGAAGTGACTAATTCCTAGAAATGAAATTAAGAGGCGTTGAGAACAAAGAAATTGTTGGAGTTATCGTTTCTATCTAGTACCAACACGCTTGATGTTAAGAAAAGGTCTCTTGCAGGAAGGTTGACTAGAGATTTCTTGTAAAAACACTAGCCCTGCTCAGTTAATAATGAAAATATCTTAATCTTTTTTGATTCCATGTATTATTCTCATTATGCACAGAAGGGAGGAGCCGTATGAAATGAAAATCTCACGTACGGTTCTGGAACGGAGATTCTTTGACTCGAATGACGACCGTAACGGATGTCAGCTCAATCCGAAGGAAATTATGCGGAAGCTTTACAGAATTATTATGAAGCTATGCGACTAGAAATTGATCCCTATGATCGAAGTTATATACTCTATAACATAGGCCTTATCCACACAAGTAACGGAGAACATACGAAAGCTTTGGAATATTATTTTCGAGCACTCGAACGAAATCCATTCTTACCGCAAGCTTTTAATAATATGGCCGTGATCTGTCATTACGTGCGACTATCTCCACTATAGAAAGAAAAAAGGAAAGAAAGAAAAACTCTGCTAGTAAATATTAAATATAAATACTAGAAACAAAATAGGCTTTCTACATATGCGCATCGTCTAAAACAACGATTTTTATGAGCTGTAGCAAAGAAAGAAACTCTTCATAGAAGCCGAAATATGAAGAAATAGATATGCCTAGCTACTTTCTTCTATGGATAAAGGATCTAATTGATAGAGGAAGCACCGTAAAGATCAATTAGCGAGGTTTTAGGCCGATACAATAATAACTGCTTTCTTATGTTTATGTCATAATATTAGATAAAAGTTAGGAATCAACTTATGTAATAGAGTCGATCCACTAAGGTATTGAGCAGCGGTGTAGGATCAGATCCCAAAGATAGTAAGTCTTTTCTTTCTTATGAAGGAAAGTCTTTTTCAAAGATTCTATATAAATATCTATATGAAACCGAGATAGTTACCTTTCAGAAAATTCGAATGATAGAGGGAAATGCCTATGCTTTATTCTTATGAAGTGGGGAGAAAAGATAAAACTAAAACCGATTATTAATCCAAATTAAAGTTTGAAACTCATGTAATTAACCTCTTTTGGTTAGCCCGAAAAATGGGATAGATCCGTGAGGAATCTCATTCAGTTAGTTTAAATATGGTAGATTAAAATGGGATACCAAAAGAATTGAACGAGGAGCCGTATGAGGTGAAAATCTCATGTACGGTTCTAAGGGAAGGGATTGACCGACCTATTCCGACCGGGGAGAACAGGCCATTCAACAGGGAGATTCTGAAATTGCGGAGGCTTGGTTCGATCAAGCCGCTGAGTATTGGAAACAGGCTATAGTGCTTACTCCTGGTAATTATATTGAAGCACATAATTGGTTGAAGATCACTAGACGTTTTGAATAAATAAAGGAAGACTCCGTTTATTTATTATTTTTATTTCG
>contig10_len_2576_j003
TTTTTATTTCTTCATTCGAATTCGAAATGGATTTTTATTCTATTTCTGTATTCTTTCTAGATTCAAGGACTAACCACGGAATCACAAAAAAAACAGTGAAGAAATTCATAGATTCGATACCTTGTAATAGAACGTATGCTTGATAGAAATATTAGATCGCATAGAGTCGGCAAATGTGTTGGGTTCATTACCAATTCAAAAAAAAAAAAAAAATGGCAAAAAAGAAAGCATTCACTCCTCTTCTCTATCTTGTATCTATAGTATTTTTGCCCTGGTGGATTTCTCTCTCATTTAAGAAAAGTTTAGAATCTTGGGTTATTAATTGGTGGAATACTAGGCAATCCGAAACTTTTTTGAATGATATTCAAGAAAAAAATATTCTAGAAAAATTCCTAGAATTAGAGGAACTCCTCCTCTTGGACGAAATGATCAAGAAATACTCAGAGACACATCTACAAAAGCTTTGTATAGGAATCCACAAAGAAACGATCCAATTAATCAAGATATACAATGAGTATCGTATCCATACGATTTTACATTTCTCGACAAATATAATCTGTTTCATTATTCTAAGTGGTTATTCCATGCTGGGTAATGAACAACTTGTTATTCTTAACTCTTGGGCTCAAGAATTCCTATATAACTTAAGCGATACAATAAAAGCTTTTTGTATTCTTTTATTAACTGATTTATGTATCGGATTTCATTCACCCCATGGGTGGGAACTAATGATTGGCTCTGTCTACAAAGATTTTGGATTTATTCATAACGATCAAATTATATCTGGTCTTGTTTCCACCTTTCCAGTCATTCTCGATACAATTTTTAAATATTGGATTTTCCGTTATTTAAATCGCGTATCTCCGTCACTTGTAGTGATTTATCATTCAATGAATGATTGACAAATGATCCACTGATATTAATCTAATTAGAATCTTTGTTACTTTGTAGTTGTACATAAGCAAAGCATTTAAAATCATACTTACTCTTTCTATTTCGACCCATTCCGGGGATTCATCCTATATTATTCCAGTAAATAGCAGAATCGGGGCTAGGGAACTATACTAGTGACCTACCCAATTTATTGTAGAAATTTTTGGGATCAATGATTGGACCATGCAAACTAGAAATACTTTTTCTTGGATAAAGGAACAGATTACTCGATCCATTTCCGTATCACTCATGATATATATCATAACTCGGACATCCATTTCAAGTGCATATCCCATTTTTGCACAGCAGGGTTATGAAAATCCACGAGAAGCGACTGGGCGTATTGTATGCGCCAATTGCCATTTAGCTAATAAGTCCGTAGATATTGAGATTCCACAAGCGGTACTTCCTGATACTGTATTTGAGGCAGTTGTTCGAATTCCTTATGATATGCAATTGAAACAAGTTCTTGCTAATGGTAAAAAAGGGGCTTTGAATGTAGGGGCCGTTCTTATTTTGCCTGAGGGTTTTGAATTAGCCCCTCCTGATCGTATTTCTCCCGAGATGAAAGAAAAGATAGGCAATCTGTCTTTTCAGAGCTATCGCCCCAATAAAAAAAATATTCTTGTGATAGGCCCTGTTCCTGGTCAGAAATATAGTGAAATCACCTTTCCTATTCTTTCCCCGGATCCTGCTACTAAGAAAGATATTTACTTCTTAAAATATCCTATATACGTAGGCGGAAACAGGGGAAGGGGTCAGATTTATCCCGACGGGAGCAGGAGTAACAATACAGTTTATAATGCTACAGCAGCGGGTATAGTAAGCAAAATCATACGAAAAGAAAAAGGGGGATACGAAATAACCATAACAGATGCATCGGATGGACGTCAAATAGTTGATATTATCCCTCCAGGACCAGAACTTCTTGTTTCCGAAGGCGAACCTATCAAATTTGATCAACCATTAACGAGTAATCCTAATGTAGGCGGATTTGGTCAGGGAGATGCAGAAATAGTACTTCAAGATCCATTACGTGTTCAAGGCCTTTTGTTCTTCTTAGCATCTGTTGTTTTGGCACAAATCTTTTTGGTTCTTAAAAAGAAACAGTTCGAGAAGGTTCAATTGTCCGAAATGAATTTCTAGACTTGCGAATTTATCAACATCAAGTTTGTAAAAAGAACCAAATTCTGATTATGTATAAACAAAATGAAATTCTGAAAAACCTTTTGCTTGTTTATATTCTTTTTCTACGAGATGACGGGAATTTCTTATACCGTATTCCTAATTATAGTATGTAGATTGTGAAGAAAACTATTTGACTTTAATTTAACTCTTCTTTTTTTTATCCAAATTGGGGTGATGTGACTATGTTACTCTTGCCGGATTTAAATGTCATAAAATGCATTACTAGTTTTTACTCTAATCAAATTCGACTAGATACTAGACATAAATAAGCGGGAAATAGAACGGATAAATGTGGGGAACAAATAATTCGAGGAGGGATTATTCGTCTTCCTAGTCTTCGACACAAGAAAAGGAATTTTCCACACCCCTTTCTTGTGTCGAAATAATAACGATTCTTGATCCCCTTTGTCAAAGATTCCTATCGTCAGTTTCCACTTTATTACGTATAATATAAA
>contig11_len_2462_j003
CAGAAGCACTTTTTTTTTTTATTATAAATTGAAAATTGAGTCGACAGAATTCCATTGGTCTAATTCAGGACCTTACGATAGATTTTGACTTTATCTATCCTACAAGCATATTAGGATAAATAATATCGAACAAGTCCTTAGATTTATTTGTGACCTTCAAGAAGCCGTATGAGGTGAAAATCTCATGTACGGTTCTGTAATAGAGATGGTACCAGTGATGTTATCACCGACTATGATTATCTAACAGTTCAAGTACAGTTGATATAGTTGAAGCGCAATCAAAATATGGTTTTTGGGGATGGAATTTGTGGCGGTAACCCATAGGGTTTATCGTTTTTCTAATTTCTTCCCTAGCAGAGTGTGAGAGATTACCTTTTGATTTACCAGAAGCAGAAGAAGAATTAGTAGCAGGTTATCAAACTGAATATTCAGGTATCAAATTTGGTTTATTTTACGTTGCTTCGTATTTAAATCTACTAGTTTCTTCATTATTTGAAATAGTTATTTACTTGGGCGATTGGAATCTTTCTATTCCGTACATATTCGTTCCGTAGCTTTTTGAAATAAATAAAGCAGGAAAAGTTTTTGGAACAATAATTGGTATCTTTATTACATTAGCTAAAACTTATTTGTTCTTTTTCATTTCTATCACAACAAGATAGACTTTACCAAAGCTGAGAATGGACAAATCTTGGATGGAAATTTTTTTTCCCTATTTCTCTAGAGAATCTATTATGTTGATTGGAAATTGGAAACTGATATTCGAAAGAAATGGTTGCTTAATTACAGTATTGATTTCGGAATCTGTAATATTTTGTGGAAATTGCGTTGAATATTGTCCAACAAATTGTTTATCAATGACTGAAGAATATGAACTTTCGACTTATGATCGTCACGATTTGAATTATAATCAAATTGCTTTGGGTCGTTTACCAATGTCAGGAATTGACGATTCCACAATTCGAATAATTTTGAATTCACCTCAAATCAAATAAAAAATGAATAAATCCTTTGATTCAAGAAATATTTTCAATTACTAGGGTTCAGTTTTGATCTACATAAAATAAATAAGGTTTTTTGCTTGTTCAATAACTACAAATCCAAACCATTGATTGGTTGGTGAGAATCACGATTGAATTTCAATGGAAAATCCATTTTTCCATTGAAAATCTATTTCTATGTTTTCTTATTTATTCATAGTAATGGTTTCAAAATCGATAGTTTCCAATTATTCTTTCCGATAAAGAATGAGATTGGTCCAATAATTGTATATACATCAATTCATATTTCTTAGGATTTAATTAACATATCCTAAAAATAAAGTAACTTCTTTTTTCCTGGTCAAGTCAGCAAAATCATGATAGTTCTATTTTGTTATTTGTCATTTTACATAGAATAGATTTATCTGGACCAATCCATGATTTTCTTTTAGTCTTCTTGGGATTGGATCTTATATTAGGAAATCCAGGAGTGATATTATTTCCCAATCCAAATTATTCTGCCTTTTCATTGGGATTGGTTTTTATTTGTATATCCTTATTTTATATTCTATCGAACTCCCATTTTGTAGCTGCTGCGCAGCTTCTTATTTATGTAGATGTAGGAGCTATAAATGTTTTAATCATTTTTGCTATGATGTTCATGAATGGTTCAGAATATTCCAAAGATTTTCATCTTTGGACCGTCGGAGATGGAATTACTTCGATGATTTGTACAAGTATTTTTGTTTCACTAATTACTACTATTCTAGATACGTAATAATACGGGATTATTTTGACTACAAGATCAAACCAGATTCTAGAACAAGATTTGATAAGGAATAGTCACCAAATTGGTATTCATTTATCAACAGATTTTTTTCTTCCATTTGAGCTCATTTCAATAATTCTTTTAGTTGCTTTAATAGGTGCAATCACTGTAGCTCGTCAATAATCAATCTTTAGAACTAGGAATCCAAATCAAACTTTGTTCTAGATTATCATATTAATTTCTCCCCCATTCGATTTGAATTCATGTTTCAAATAGAAATGTTTTTAGTTCAATCTCAATATATTCTTTTGTTCCGTATTTGTTATATTTTATTCAATGGAATCAGTTGAATTGTTATTCATATTGAAATGAATTGAGATTGATAAGGAATTGGTTAATGATGCTTGAACATGGACTTTTTTTGAGTGCCTATTTATTTTCTATCGGCATTTATGGATTGATTACGAGTCAAAACATGGTTCGAGCCCTTATGTGTCTTGAACTTATATTGAATGCTGTTAATATAAATTTTGTAACGTTTTCTGATTTTTTTGATAATCGTCAATTAAAAGGAGCTATTTTCTCAATTTTGGTTATAGCTATTACATCCGCTGAAGCGGCTATTGGACTGGCTATTGTTTCGTCAATTTATCGTAACAGAAAATCAACTCGTATTAACCAATCGAATTTGTTGAATAAATAAAATAGTATTA
>contig12_len_2135_j003
CCCTCCCCACCCCGCTCTCCTTCCCTCTTCTATTTCAACCTATCATTTTTGATTACAAAAATTAGACATTGCATTAGTTCATGAACCATGACAAGAATTCTATCTCTCTAAAGTTGTATATAGTAAAGAAAGAAGAAAAAGCTCTCTTTTTTAGTTTCTATTCCATTCTTTCTATTTTTTTTTTTTTTTGACAAATAAGCTAGCAGGCGTTGACGTTTTCCCAGAATTTTTCGTAGACCTCTCTGAGATAAATAGTCTTTTTTGTGCAATTCTAAATGTAAAGTAAGTCTTCGTATTTTATTGGTAAAATTGAATACTTGAAATTCAACAGATCCCCAGTTTTCTTCTTTTTCTTTTTGTGAAATAACGTAAATGGATGAATTTTTTATCATAAAAAAATTCCCCTCCCTTTATTTGCAAATATGAATTTTAACGATCAGTAATAACAATGCTAGTTATTTTAATAGGGTATCCACAATTTTTTTTATGGAATCCTAATTTTATGTAATAAAATAAATCAATCCAATTGAAAATTCGATTCAAAATTCAAATAGGGATACAAAAGAATAGTACATTTTTGTATTTTCAAAAGAAAAAAATTGGAATCTCAAATTAAGAAGATTTTGTTGATTCATTTTTTAAATAGAATTGATGCATCATTGAATTAGTATCATATATTAGAATGAGATGTAAGACAAGTCATGTGTGCATCTGTTTGTTTTCATATACTCAGATATGGTAAAGGATATATAAGAAAAATGTATCATCAACGAATTTTTAATCGCGGGTACATATGTATTCTTAACATACTGAAACGACTGCCATTATTGGTATCAAACCAATAGCGATTCATACAAGCTAAATCTTCTAATCGATAATTGGGCCAAAGAAAGAATTTTAATTTCATTAATTTATCTCTATCAAGATTTTTATTTTTATCCAAGAATTGATTCCCATTTTTTATTTTCTTACCGGTGCAAAATATTGGATTTCTATCCACACCATGTGTTGTTTTTGAATTGAAACAAGTTAGAATTCTCAATTCTCTACGACGTCTAGACGATAAAATATTTTCAGGAATAAGCAAATCATAATAATTCTTTTCATTATTTTCAGTTATTCTTTGATGATGCCTTGAAATGGATTCATCCAAATTTTTCTCATCAACATATCTTTGCTCTCGGCATCCTTGATTAATTTGATGCCTACTCTTATGAACTAATGAAATACCTATGATTTGATACATAATAAACTGTCCATCATTTTTTACAGACAAACGAAGAGGTTCGATAATAAATATTCCCCTTTTCATCAATTCTGTAAGAGTTAAATTCTTCTGAATTAGCATTACATCCAGATTCATTTCTCTCCTTTGAATCGAGGATATAGTAATTTTTCTTGGATTTCGCAGTCGAAGCAGGAAACAATATACTTTAATATTATTAATCATTCTTTGATTCAAAGCATCATCCCATCTCAATTGAAAAAGTAAATACCTTTTCAAGAAGAAATCTAGTTCTGCTTCCGTATTGCTCTTGTATTGTTTTTTCTTTTTACGTTTTTTCATGTCTGATTCCGAATAATCTTCTTCAATGTTTTTTTGTTGGTTTGAAAAAGCCGATACATGATTTTCTTGTTTTTGTGTATGTGATCTAAGATTTTTTTGATCTGCGTATTTTTTTTCTTTTTGATTCTTTAATTCAAATTGTTTTTTTCCATTCGATGGTCTAACTTCCTTTTGCTTTCTATTGATGTTTTTATTTTCATTAACATTTTCATTTCCATTAAAATGAAAAAAAAGCAATTTGCTTGGTATAAACCACGGTTTCATTTTATATGCATTAGAAAGTAGTACAAATTCTGGGAAGAACCAAAGTTCTAGAGTCGATATAGGACGACTTATTATTTCTTCATTCATTCCCATCCAATCAAAAAATCTTTTTTTTTTATTAGGTGAATTGATTTCTTGATTTTGATGAATCATAAGATAAAAAAGATCTTCTTTATCAATTTGATCAATTCTTTGATAATTATTAGTTTCGCTCTTAGTATTTTGAGTATTGTTGGTATCGATCTTGATCCAGGTCTCAATATGGATTTTCTTTTTAAGACAAAAATTTAAAAATTTCCAATCC
>contig13_len_1770_j003
CTTTATTAGATATTAGAATTAGATAGAGAACAAATCTTTCTTTTTTTTTTTTCAATACTCACACTCCTTATTAGTTAATAATCCTAGTGATTCGATTTATCTGTTTATTCTGATAGGAAATAGGATATTAAAATAAATTATTTTTCCTCGAATGACTATTCATCTATTGTATTTTCATGCAAATAGGGGGCAAGAAAACTTTATGGAAAAATGGCGGTTCAATTCGATGTTGTTTAAGAAGGAGTTAGAACACAGGTGTGGATTAAGTAAATCAATGGACAGTCTTGGTCCTATTGAAAATACCAGGAAAAGTAAAGATCCGAATAGAAATGATAGGGATAAAAACATTCCTAGTTGGAGTGATAGTGACAGTTTGACTTACAATAATGTTGAGCATTTATTCGGTGTCAAGGACATTCCGAATTTCATCTCTGATGACACTTTTTTAGTTAGGGATAGTAATGGGGACAGTTATTCTATCTATTTTGATATTGAAAATCAGATTTTTGAGATTAACAATGATCGCTCTTTTCTGAGTGAATTCGAAAGTTCTTTTTCTAGTTATCGGAATTCTGGTTATCGGAATAATGGATCTAAGAGTGACGATCCCTACTATGATCGTTACATGTATGATACTCAATATAGTTATAGTTGGAATAATCACATTAATAGTTGTATTGACAGTTATCTTCATTCTCAAATCCGTATTAATACTTACATTGTAAGTGGTAATGACAATTACAGTGACAGTTATATTTATAGTTCCATTTGTGGTGAAAGTGGAAATAGTAGTGGAAACGAGACTTCCAGTCTAGGAATCAACATGAATGGGAGTGATTTAACTATAAGAGAAAGCGCTAATGATCTCTATGGAACGCAAAAATACAGGCATTTGTGGGTTCAATGCGAAAATTGTTATGGATTAAATTATAAGAAATTTTTTAAGTCAAAAATGAATATTTGTGAACAGTGTAGATATCATTTGAAAATGAGTAGTTCAGATAGAATCGAACTTTTGATTGATCCAGGCACTTGGGATCCTATGGATGAAGACATGGTCTCTCTAGATCCCATTGAATTTTATTTAGAGGAGGAGCCTTATAAAGATCATATCGATTCTTATCAAAAAAAGACAGGATTAACTGAGGCTGTTCAAACAGGCATAGGCCAACTAAATGGTATTCCCGTAGCAATTGGAGTTATGGATTTTCAGTTTATGGGGGGTAGTATGGGATCCGTAGTCGGGGAAAAAATTACCCGTTTGATCGAGTATGCTACCAAGGAATTTCTACCTCTTATTATAGTGTGTGCTTCTGGGGGTGCACGTATGCAAGAAGGAAGTTTGAGCTTGATGCAAATGGCTAAAATATCTTCTGCGTTATATGATTATCAATTAAATAAAAAACTATTTTATGTATCAATCCTTACATCTCCTACTACTGGTGGGGTAACAGCTAGTTTTGGTATGTTGGGGGATATCATTATTGCCGAACCCAATGCCTACATTGCATTTGCGGGGAAAAGGGTAATTGAACAAACATTGAATAAAACAGTACCTGAAGGTTCCCAAGCGGCCGAATATTTATTCCAGAAGGGCTTATTCGATCTAATCGTACCACGTAATCCTTTAAAAAGCATTTTAAGTGAGTTATTTCAGCTCCACGCTTTCTTTCCTTTGAATCAAAATTAAATCAAGTAGAGTATTAAGTTTAATTATTTTATTTGTAGTAAACAAGTAATTGGTTTATAGAAATCAAAGTAAAAATCAGA
>contig14_len_1579_j003
AGACTATTAATAAATATGTATGTTGATACATATCAATTAATTTGTTGAATAGATACTCATACAAATTAATCATGTGCCAGGAACCAGATTTGAACTGGTGACACGAGGATTTTCAGTCCTCTGCTCTACCAGCTGAGCTATCCCGACCATTCCCGATGGATCATCCTCATTTTATTAGATGACTTGGGTCTATGTCAATTAAAAGAACGAAAGGGTATTACTCTTATCTAGGCCCTGGAATTGCTTGGATTTTTAAAAGAAAAACTTTGAAAGTTTCAGTACGAATAATGATATGGATCGTGAATCATTCAAATGGAGATTCCTTGCTCAAAGATGTTCATTTGTACGTGTATCATATATCACATATTACAATACTTGTGATAAGAGAAAAGCATTTCCGCTCAGATCCGTTTGTGAAAGAGTAGAGTGAATGAGAAAGATAACGAATTTTGAACTACTAACGAAAAAAGGATAGGATAAATAGTTAAGGAGTCAAATGGGCTTTTGGGGATAGAGGGACTTGAACCCTCACGATTTCTAAAGTCGACGGATTTTCCTCTTACTATAAATTTCATTGTTGTCGGTATTGACATGTAGAATGGGACTCTATCTTTATTCTCGTCCGATTAATCTAATCAGTTCTTCAAAAGATCTATCAGACTATGGAGTAAATGATTTGATCAATAAATATTGAATTCTTTATTCAATGTGGAATCGATTCACAACAATTCGTCCTTTTTTCATATAAAAAAAAATAGGGATACAGATTTGGGTCGTCATTAATCATTTGATATAGTATTTCAGTAATATGCGTATGTATATAGGGTTATCTTTCATCCTTTCGGAAGTTTCGATGGAAGGCTTCCTCTACCAACGCAGTCAACTCCATTTGTTAGAACAGCTTCCATTGAGTCTCTGCACCTATCCTTTTTTTATGTTCGCTTTCTGAATCTTTGTTTGTTTTCGAAAAAAAAGGATTTGGCTCAGGATTGCCCATTTTTAGTAATTCCAGGGTTTCTCTGAATTTGAAAGTTATCGCTTAGTAGGTTTCCATACCAAGGCTCAATCCAATTAAGTCCGTAGCGTCTACCAATTTCGCCATATCCCCCTTTGTTTTGAGATTAGGATCTTATTGTGATGTCGTTCCCTTTCTCTTTCATTTATATTCGAATCGTTGAATTCATTAGATACCCATTCCTCTCGTGAAAAGTGTTTTCTCTTCTTTTATTTCTTGCCTATCTTCTTTCATCTTCTCCTATCTTCTTTCATCTTCTATAGGAGACCCATGTTTGGTTCAAACAAAAATGATTCTATCATTTCTGTAGCCGCAATTCAATATAGATAGATGTATACCACATGTATACCTTTCGCTTTTTATCACTTTCTCATGTAATTTGGAATACTTGAACGGTCGATTCTTTTTTTTTTTCGTCTTAACTTATACCTTTATGAATATGAATGAAAGCGGAGAAATGGCTAATTCATTCTAATACTAATAAATTAATAAGATTAATAATTAGATTAAATTTCTTATGGAATATAGAAATCTATAGAAAATAGATATAAAAAACAAAGCAAT
>contig15_len_1439_j003
TATACTATTTTTAAGAATTTTCTATTGTGTGGGACATCGTTTTATATCGATAAGTAACAAGTAAAGTAAGAAAGAAATTATCTAGCACTTTCTTTCACTATTGATTGAAATTGCGTTGCTGTGTCAGAAGAAGGATAGCTATACTGATTCGGTATACTCTAAAGACGCCCTCGGTACTATATTGATGATCCTACAAAGATTAATTTTCAGTAAATTTCCATTTACCGATCTCATCTTTTACGGAATCGATCCCCTTTTGACTGTACAAGAATATGTGGAGCTCAGCATGTCTGGAAGCACAGGAGAACGTTCTTTTGCTGATATTATTACCAGTATTCGATATTGGGTCATTCATAGCATTACTATACCTTCCCTATTCATTGCGGGTTGGTTATTTGTCAGCACGGGCTTGGCTTACGATGTGTTTGGAAGCCCTCGACCAAACGAATATTTCACAGAGAGCCGACAAGGAATTCCATTAATAACTGGCCGTTTTGATCCTTTGGAACAACTCGATGAATTTAGTAGATCCTTTTAGGAGGCCCCAATGACCATAGATCGAACCTATCCAATTTTTACAGTGCGATGGTTAGCTATTCACGGACTAGCTGTACCTACCGTTTCTTTTTTGGGGTCAATATCAGCAATGCAGTTCATCCAACGATAAACCTAATCCGAATTATAGAGCTATGACACAATCAAATCCGAACGAACAAAATGTTGAATTGAATCGTACCAGTCTCTATTGGGGGTTATTACTCATTTTTGTACTTGCTGTTTTATTTTCCAATTATTTCTTCAATTAAGAAAACAAAAGAGAATAATAACTCTAGGAATTTTCTTAGCCCATTCGGAAAGATCTCATCGCATAATTATCTATGACTGTTTATGTCTCTAGCATGACCATTTGATGAAATGTGGAGGGAAGTGGCCGATACTACTGGAAGGATTCCTCTTTGGCTAATAGGTACTGTAACTGGTATTCTTGTGATCGGTTTAATAGGTATTTTCTTTTATGGTTCATATTCCGGATTGGGTTCATCCCTGTAGTATAGTAATCGGATGAATTGAGTTGTAGACATGAAAACGTAAGAACTCAACGGGATTCTCTTCTTTCTTTGTCTGATTCAAGGGGGAAGGCCCCGTTGAGTTCTTAATAATAATCAGAATATTTTTTCGTATAAATGACAAAACTAATTTCTTTTTCGGATGTTTCAAAAAACTCCATTCCATGTTTTTCTGATGATATTTTTGAAAAATGAACTTCATTAATTGATTCAGAACGCCCGTTTCTTGATAGTATCTATCGATACTTTCAAAGTTAGAAGAAAGAAAAAGACGGAATCACTCAATTTCCTGGATAAAATAATCTATATTTCTGTAGATTCAATATCATGCAAATTTTTTCTATAGTAATAGAACTTTACTCTATTTATTAG
>contig16_len_1406_j003
AATATAGATATTATAGAACTTTTTTCAGCAATTCCTTTTCGATAAAGTCAGGGCTGGAAAGGTCCAATATAAAGAAAAATAAAAGAAAATAAAGAAGACTTCTTTTCTTTTATTTGAGAAGGCCCTTTTTTTCCCCATGGCCGGGTTAGGTCAGTACCTAGCCGGGCCTTTTTTTGTTCCAACGAATCATAAATCATAGATAAAACGATTTATCTGATTTGAAAACAAAAAAACTTGCTATTAAATATTAAAGAAACAAGAAAGTGTCATTTCTTATTATTCTTTCTTACTTTTTTTTTTTTTAACTACTTTACTTTTAACCTTTACTGGAATAAAAAAAAAAAAGAAACTATGGATTCTTACACAATCCATTTTTATGTTATGATTTCGGTGTTTTTATCGAGCCGTATCTATCAAAATTCCTCCAGTAAAAGATAGAACTTCTTATTTATTTAGTTATTTAAATGAATCCTCTTTTCCTAATCGCATTAACTCCCCACGAAAAAAGCGCACACTCGCATTTTCATGATTCTTTTATGATCCTATCTCGATTACACCCAATTCCCCTGTTCGACAAAAGATCCGTTATTATCCAATAATAACATTGGAGCGGGTATAGTTTAGTGGTAAAAGTGTGATTCGTTCTATTAACCCCCCTTAATAGTTAAAGGGTCTTTCGGTTTAATTCATATTCCGATCACAAACTTTATTTCTTAAAAGGATTTAATCCTTCACCTCTCAATGGCCGATTCGAGGAAAACTATGCATTCTCGTGATTTGTATCCAAAGGTCAATTCGAAAAAATAAATTGGATTATGAAATTGCGAAACATAATTTTTGAGTTGGATTAATACTTCCAATTGAATAAGTATGGGTAAAGGATCCATGGATGAAGATAGAAAGTAGATTTCGAATCGTAACTAAATCTTCAACTTTGAATTTGTAAAGAAGAAATTGAAGCAAAATAGCTATTAACCGATGACTTTGGTTTACTAGAGACATCGACATATTGTTTTAGCTCGGTGGAAACAAAGTCCTTTTCCTTAGGATTCTTTCAAATAGAACTATAGAACGAAGGAACTAGAAAGATTGGTAGAATCACCTTCTTCTAGAGGGATAATCTAGAAAGCGAGTCGTTTTGAATATATTCAGACAAAAAGCTAACATAGATGTTATGGGTAGAATTTTTTCTGGTAATTTTGTTCACATCTTAGATCTAGGAATTCATCCATCTTCCATAAAGGAGCCGAATGAAACTAAAGTTTCATGTTCGGTTTTGAATTAGAGACGTTAAAAATGCCGAATCGACGTTGACTATAACCCCTAGCCTTCCAAGCTAACGATGCGGGTTCGATTCCCGCTACCCGCTCTAGAGCCTCTCTTCTATACTCTATATCTTAGATATT
>contig17_len_1328_j003
ATTTCGCTTCATTTATCATTTAGTTCAGTTTTAGTTTAGGTTTATTCTGTAAAATTAAATTGCAATAAAATAAATATAAATTAAGAATAAGGAGTCTTTATGTCTCGTTATCGAGGACCTCGTTTCAAAAAAATACGCCGCCTGGGGGCTTTACCAGGACTAACTAATAAAAGGCTTAGAGCCGGAAATGATCTTAGAAACCAATCGCGTTCCGGGAAAAAATCTCAATATCGTATTCGTCTAGAAGAAAAACAAAAATTGCGTTTTCAGTATGGTCTTACAGAACGACAATTACTTAAATACGTTCATATCGCCGGAAAAGCCAAGGGGTCAACAGGTCAGGTTTTATTACAATTACTTGAAATGCGTTTGGATAACATCCTTTTTCGATTGGGTATGGCTTCGACTATTCCTGGAGCCCGCCAATTAGTTAACCATAGACATATTTTAGTTAATGGTCATATAGTAAATATACCAAGTTATCGTTGCAAACCCCGAGATATTATTACGGCAAGGGATGAACAAAAATCCAGAGCTCTGATTCAGAATTCTCTCGATTCATCCCCTCATGAAGAATTGCCAAAACATTTGACTCTTTACCCATTCCAATATAAAGGATTAGTCAATCAAATAATAGATAGTAAATGGGTCGGTTTGAAAATAAATGAATTGCTAGTCGTAGAATATTATTCTCGTCAGACTTAAACCTAACGAAAATAAGAAAATAACAAGGGTTCGGACAATTTTGCTACCTTTCGTCAAAGTAAATTGACCTAAGGTTAAGATAAATAAGGCTTTGACTCGTATTTTTCTCCCATTTATGTATCATAGATCAGCAGGGAGATTTTCATTCCTTGTCCCTATCTATTCTTTACAGTTTTCCGTGCCACCCACAGCAAAAGAATCTATATCAAAGAAAGGTCTAACTGTTGGAATAATGGTATCTATTGCTATTTGATACATTACGGTCAGTAACATTGGTACATTAGGTGAAGGTACGGAAAGAGAGGGATTCGAACCCTCGGTAAACAAAAGCCTACATAGCAGTTCCAATGCTACGCCTTGAACCACTCGGCCATCTTTCCTACATAATGATTATGACCCAAAAACTGAGTGAATAGCGAGTCATTTATATTAGATTATTGGATTGGATAAGTACAACCAATCAATTCTAACTATAAAAGAAAGTTTTCTTTCATCAAAGAAAGATCTTTCCTTCAAGGCTTAGGTGGGGGATAAAGATAAAAATTTTTCTTGTGAAAAACGGTTAAAAAAAAAAAAAAAGTCTATTCATATTTGCGAAGATGATGTTCCCTTCTTTTTTTTAT
>contig18_len_1284_j003
AATATATATATATTTCTATTTTTCTCCATTATTAGCTTCGGGCTCGAAACGGAAGATCCAGTAAAACGTGAATCTGACAAGTTGGTTTCTAATAATTCATGAAGGGAATTATCATATTTCTCCAGGGTGCGAAATCTAGAAATCTTTGTTTTTATAGTAGCAGTGCTTTTTGTTGGAATCCTTTTTTCATTTTTTTTTTCATTTTAAGGAATTGGTTAGTCGTTCAGTAACACGTAAGATCAGTAAGAAGTAACAATAGTAGATAGTATTCGATGAAAGAAAGAGAACAAAGAAAAAAAGAATTGTAATCAATATTCGTGATGCATGCATTGTTGTATTAGATCGAGATTCAACGGCTCTTTCTTGACCTAACTATAACTACAAGGATGAGGCTTTATAATATGGAAAGATTAAATGTAGAACTTATAAAGGAAAAGATAATAGGAATTACTAGTCTTGGAATCTAGTCTTGGACCAATTTCGAGTGATCGTGTAATAACTTTTTTCTTCTCATTCATTCAAGATATTATGTGAATGAACCTACTATTGAATCTAATGAGTTAAAATTAACATCAAAATAAAAAGTTTTATAAAATCACCGTTAATTTTAAAATAGAAAATGGATTTGATACAATTAAAAAAGAAATGATCAAACAAAATAGAAATTGTTTTTTTATTTTCTAGTGATTCAAAAAGAGTTTCATTTTTGAATTTGAATAAAGTTCCATGACATAGTTCTTATTATTACTTTATAGTTTACTCAAGAGGTGTTCAATGAATCTGTTGATTGGAATTAATAGGTAGATGTCACAAATGATGAATCAATTTCTTTTTATACGCCTGTCACTTTATCTTTGCTTTTTTTAATGCTGTCTATAATGATTGATGAATCAAAAACTTTCAATTGAAAGAATAAGTTCAATTGAAGGTTTTTGCTTATTTTCCTATCTTGCAAAAATGGAAACTAACTTAGGTAAGTGCTTTAGAAACATATTAGGTAAGTGCTTTAGAAACATATGTATAAAATGAATATATTTCATTTAGTTCCTTCATGCCTACTATAACTAGTTATTTCGGTTTTTTACTAGCGGCTTTAACTATAACCTCAGCTCTATTTATTGGTCTGAGCAAGATACGACTTATTTGAAATTCATATTTGAAATAAATGAAATGAACAATTTCTAAAAAGAAATCTTTATGTGGTATTCCACGTATTCTATAGTTATTTAACGTGTCAATTGCCAATTCTTGATCATTGAGATTCATGGCAATTCAGATTAATAT
>contig19_len_1252_j003
TTTTTTAATTGGGAGAGATGGCTGAGTGGACTAAAGCGGCGGATTGCTAATCCGTTGTACGAGTTATTTGTACCGAGGGTTCGAATCCCTCTCTTTCCGTTTCCTTTGATGACTTGATATTTGATTTATCTTTAAAATTTTTCAAATCTCTTTATTTTTTCGTAGTGAAACGTGTGAAATAGATAAAATCCTAAGAAATTTTGAAAATCAAGCAAGGAAAACGCAAAAACCTTTTTATTCTTCACGTCCCGGATTACGTCCTGGATCATTAGATAGGAATCCAAAGATGAAGAGAGAAACAAAGAATATCACTACTGTGTAAACAAAAAGTTTAAGAGTAAGCATTACACAATCTCCAAGATCCGTTTTTGAAAAAAAAAAAAAAGAGAGAGAATAGATCGTCTATTTTTATACCACATATCCTATTTTGATAATATCCTATTTTATTTTAATACCAAGAAAGAAAGTGTTTTCTAGAAATATAAAAAATTTCCAGAAATTCAAAAATGAATTTTTCATAAGAGTCTTTCATTACTAAAAATTGATTTCATAACCAGAATTAGATTCGCTATTCTATTCTGGAGCATCCTATTAGTGTCTTTCACTGAAAAAGAAAAAGGGTCAGAATAGGAAAATGGGGCGATTCGGATTTATCATGTCTACCCAAGAATTTCAATATTTGAGTTCAGGGTTCATATTGTAAGACAAGGCTTATCCGATCTTATCAATTGTTAGAATTTCTGGAAGAAATCATAAATTTTCTAGGATAGTAAGTACTCAAGACCTTATCGAAAACTTACGGCAGCTTGCCAAACGAAGGCTAAGAGAAAAAAAAGCACAGGTATGACTGGCATAACATCTACAATTGGATTCAAAAAAGCATAGGCCTCGGGCAATTTGGCGAATAAAAAACTATTCGAATAAAAGGCAGAATTAATACAGATACAGATCAAAGTAAAGATATTAAGCATAAGCATAACAGCCATTTTTTTCTTGGAGATAATTGTATTTTGATTAAGTTATTGATATAAGTAAAAACGAAGAAAGTAAAGTAGACAAAAAATCCTTCTTTTTGTTTGAATTTACCTAATCAAAAATTCTCCCATTTTCAAGGGAAAATAGAAGATATTATACTTTCATGAAATATCTTAATTGAATTCTATCTAATGATCAATAAATGGAATGATCAATAAATTCAATTGAATTTTATTTAATTCTATATTTATACGTGTCAAAATCCTAGTAAATATCT
>contig20_len_913_j003
TCTAATATATTCTATAAAGAAAATATTTGGATTGGAATTGACGACCAATCAATACCAACATTATTCTTTATTAGCGTCGAATAGAAATTTGAATGGGGCGTGGCCAAGTGGTAAGGCAACGGGTTTTGGTCCTGTTATTCGGAGGTTCGAATCCTTCCGTCCCAGAGCATATTCCATTCTATTCGAACAAAGAGTGTTTTTTGAACAACTTTCTGTTTAAAGGTCTAATATTGGATACAATGTGATTCTTCTTTCTACTTTTTAATGATTCTTCTCTGAATCATATCTTTTTTTTACAAACTTGAACTGAATCGAGTTCAAATGACACGCGGATGCACCTTTGTAATCCGGGTAAGATAGGAACATAGATCACAAGGATTGGGATTCAAGAAAATCGGGTGAGCTTTTCACCATATGTTTATTCTCTTCATATTCATATTGAGGGAAGTTAGTTACTTAGAAAAACCTTACGTCCCATATCGAATTTTCAACGATGTATTTTGAATCGACGTGCAAAAGAACCTAGATTTCCTATCTCTTAATTCCCTTTAGGGATTAAGTCTTTTCTTAAGACTGGGGGGTTAGGGTAAAAAAAAGGAAATTTGATTTATTGTTCGATCTATCTATCTGCTTTAAATCATTGATGATTCAATTCCATTCAATTAAAAAATAAATAGAAATTTATCTCTTTTATGATGCGGTTCTTACTGTAAAACTTTATTCAAATAATGAACGATGTTAAAGTAGAAAATCCAATTCGAAATTCAATTTAATGATTCCTTATAAATTTAAATTGAATCCTTGGTACTTAAAGAAGTGCGAGATTGGTGAATCTATCCTATTGAGTTATTCGAAGACACAGATATTTAAAAAGAACTCAATTTATTCATCTTATCTATTCTTACTTATTTTA
>contig21_len_856_j003
TATAATTAGAATAATAAGTCCCTTTCTTTCCAAGCATTCCTCCAAAATATTTATTTTTTGACTTATGGTAGGGTAGTTTCATATGTATATTAAGGCTTTTCCTTTGACTATTATTCTATGTTATATGTATATGAGACCAAAAAGAAGAAATGGCAAGATAAATTGTGTATATCAATGGAATGGAGGAAATAAGAATGTGGAAAACAAGACAGGAATTCTCTACAATGACACTGTAGACCAATTAAAGGGATGTGGCGCAGCTTGGTAGCGCATTTGTTTTGGGTACAAAATGTCACGGGTTCAAATCCTGTCATCCCTACCTATTACTTCTCCTTTGAGCAGTAACAAGGGATCAGATTAATTTTGGACATACATAATCATAATATTTCATTTTTATAATACTACTATATAGTTATATGCATACAAGATGTATTGGGGTTACAAAAAGAAGATTTTTCTTTCCAGTCTTATCTATTCTGAAAATAAAGCGCTTTTAGTTCAGTTCGGTAGAACGTGGGTCTCCAAAACCCAATGTCGTAGGTTCAAATCCTACAGAGCGTGACTCCCTTCTTCGTAGATCGAATTAGACTGAAAAAGCTTCATTAACTTGAATTGAACAGCAATCTGAATTTGACCTCCTGTGGATTAAAGAAAGGAGGAGGTCAATCAAAATCAAAAAGAGAGATGTTAATTAATCAAAGGTCCAACTGATCACCACGTCTGTATTGTAAATATGCAGTTACGAATAATCCAGCCAAAGTAATAGGAATTAGACCTAACACGATTCCAAATAGAAAAACTTCAATCATTTAAATTTTTTTTTTTTGAAAGGAAAAAAAAAAAAAGAGGTAATATG
>contig22_len_847_j003
TTTATAGACTTGATAGGTCAATCAATTTTCTTATTCAAGAATGAGCCACTAACTAGCCACTATGAGTTTAGTGCATATACGTATGTATATAATATATGTACATGGATCTATTTTATCCACATAGTAACTCATTCAAGAATTGAATCAAATAGGCCCTTTTAACTCAGTGGTAGAGTAACGCCATGGTAAGGCGTAAGTCATCGGTTCAAATCCGATAAGGGGCTTTGGCCCTTTTTTCATAAAACTCCAGTCATAGTAGTTACTTTTTATTTTTGAAGGGAGAATAGAGATATTCTTAATATTTGTAAAAAGTAACCAACTGTATACTAAGTTATCATTTTAATGAGTTAGAGTATATTAGAATATAATGAATTCTAGTTATAGTAGTTATAAAGTTGAACATTTGTTCAGTAAATTATTATTCTCATGAATAATGATAAGTCGTCTCGTCTTTTGAATCGCCAAATACCTCTGCTTTCCATTATACCAATCAAATCCATTGTCAAAATTCGAAATGAACAAACAAAAGAAAATAAAAGAAAAAGTAAGTGGATCTGACCCATTGAATCATGGCTATATCCGCTATTCTGATATTAAAACTCGATAAAAATGAAATTGGACGGGTTGACTCTTTTTTATTCTTATTTCATTTCTTTGGACTCCACAAGAATTTGTCGATATTTTCGATTAAATCTTCTTGTTCCTAGATGTTCCATAGGAATAAATTTGTATTCCGTTCCTCCACGGAAAAAGGTTTCGTTTCTAATTTGATTTTCAATTTTCTTATTCCAAGTCACAACATAAAATACTTTTTTAATATCTTTATTTGATTCCAGACCAAGATTAA
>contig23_len_675_j003
ATTTCTTTTTAAAATAGCATTTTAAAAAGAAATAGATAATGAATAGTGGTAAAGAATGAGTCCTTTTGCACAATAGATGTCTTTCACATTCAACTCGAATAATGAGTAACCTCTTAATTTAAAAGAAAATGGCAGTTCCAAAAAAACGTACTTCTATATCAAAAAAGCGTATTCGTAAAAATTTTTGGAAAGGGAAAGGATATTGGGCAGCCTTAAAAGCTTTTTCATTAGGGAAATCTCTTTCGACCGGAAATTCAAAAAGTTTTTTTGTGCGATAAACAAATAAATAATCAAAAGTTGTAATAATCTGAATCGACTTAACTCAAAAAGTTGACTAATTTCATTTAGAATATAAAATGAATGATTTCCATTACCTACTACTGTTTTGGACTAATTCTATAAGTCTAATTAATATGAAATATGAAATATGAAATATGAAATAGAATTCTTTTCGCTCTTATGATTTGTAAGAATAATAATTTTTCTGTTTTCTGTTTACTGAATTATAATTAGAAAAGAAAATTTTTTTTCTTGTATCTTATCTTGTGTTTTTTCCTTTTTCAAAGAAAAGTTTTTTTCTCTACTTCTATATCTATAAAAGAGCTGATATAAGATCTTTCGTGAAAATTAATGAATCGTTGAAACTAATTGATTAAGTTTAAAACTTTTTGTAAT
>contig24_len_566_j003
GTTCCTAATTCGAAATCCAATTAGGAAAGATTTCATTGGAAACAATAAAGTAATAATAAATAATTAAGTAATACAATGATTTATAAACTCTATTTCGAATCGTAGTACAGTATTTCATTTAAGTATCTTGTATAATACTCTTTGCCCTAGGCCAACTCTATCCCGAATTCCTCTATTACTATTATTAATTTGAATTTAATTTGAACTTGAACCCGAGTTTCGAAAATGTCGAATCACTTTTTATTCTTTCTCTTTTCTCCCTTATTCTTTTCTTATTCTAAAAAAAAAGGGGGGGGGAAAGAGAAAAGAGGAGGAGAGGGATTAGTCACACAGATATTTGATTGTATCTCTAATCTTCTTCATTCCTTCCTATGTCAATAACTAGAATGAAAAAAAGGGGAATGTCAACGCATCTGGAAAAAAACGATTAATCTCTATCAATAGACCTGCTAAAGACCCGAACCATAGAGTACTTAGTACTGGTGCCACAGAGAGATATGTTTTTAAATCTCGCATTAAAAAACCTCCTTCTTTATTTTATTGTAATGTAATACATAATATAATGG
>contig25_len_471_j003
TTCCGATCTTATACTTCATAATCATTTTGTTTTTTGTAATTAATTAATTGGTCTTTCTCATATGAATCCTCTTTGATGAAATCTTGATTTTGAATTGTATGACATTGATTTCGCCATTTTTGTACTATTAATCTAGACCATCGAATCTGAGATAAATCGTATGGATAATGACCTCTTAACCAGTTTTTCCATTGATTTATTCCGGAATTCAAAAGTTTCTTATGTCTTAATTCAGAATGAATTATTCCTTGTATTCCAAAATAACCTTTTATTGAAGTCTTAATAAAAAAAGATGTTCTTTGAGATTGAATAGTAGATATTAACTTATTCAAGTTAAGAACTTGGGTTTCTGATAATTTGTAAAATACATATGCTTGTGACAAGGAGGATAAGTCATAAAAATTCCGCTGTAAATTCTTATTACTAAGATTATAAAGTGACTTTTTTATAGTCGAAATAAAGTGAATTGTA
>contig26_len_441_j003
ATTCTAGAAACAGTAATGATAGATAGAAGAATATCTATGTATATCCTTTCAGTGAAATTTTTTTTAAAATAATGTAATTTACGGATTAATCGAGCATTTCTTCTTTTTAATATTTGCCCAATATTTTTTTTGAATTCGAATCTTTTAGCATTATAACTTGTTTTATTAAGATTAACATTTATTCCTATTACTGGAGTCACTTTTTTGTTCTCTTTTGTAATTTTTTCTATTTGATTTCTCATTGTGCTTGTTCTAGCAGTCATATCCTTTATTTTTTTTTCTGTCAGGAAATAATTTGTCCAATCTATGGGTCGAATTCGACTAAAAGATTTATGAATTATCGGATTGCAAGTTATAGAATCTTTTTCTTTTTTAGTTTCACTTAAGTTATATCCTTTTCTGAATTTCAATAATAGAATTGGATTTATTTTCGAAAGTTCT
>contig27_len_331_j003
TATATATAAGAGTTGAGTAACTAAAAAAAAAAAGCGAAAGGAGGTTCATGGCCAAGGGTAAAGATGTCCGAGTAACGGTTATTTTGGAATGTACCGGTTGTGTCCGAAACGGTGTTAATGTTAATAAGGCATCAACGGGCATTTCCAGATATATTACTCAAAAGAATCGACACAATACGCCTAATCGATTGGAATTGATCAAATTCTGTCCCTATTGTTACAAACATAGAATTCATGGGGAGATAAAGAAATAGATTGAACTGATCATCTGTGTGTCACCCTTCCAAGGGAGGGGAAAAAATGACATTCTAAAAAATGAGAATTAGAATAT
>contig28_len_300_j003
TCTTATAACATTATTAGTAACATAATAAATCAGTAATTTTTAGAAAGGGAGAAAGTCTTTTTCAATATTCTTTGATTTCAAAGGGACATTATCAATCATGTAAAAAATCGAATAAATAGAGAAAAGCCGACTATCGGAATCGAACCGATGACCATCGCATTACAAATGCGATGCTCTAACCTCTGAGCTAAGCGGGCTCACATAACAGAAATTTTACATACATAGAGGAATTTAATAAACTATTGGAATCTCAGCTATTAACTATTCTTTTCTATATTCATATTAATTAGATCGGAAGAG
>contig29_len_256_j003
TCATCATTAGCCAATTTTTTGGGTTTAGCCTATGTTGATTCGTGTTGGGCATTTCCAAACAGGCTCCAAATTCAAATTAGAGAAATGTACGGTAGAAAGCAACATGCGACTTGAAGGACACGATCCGTTGTGGAATCTTTTATCCACCATTTTATATAGGAATGAAGATGCTCTTAGCTTTCCATTTTTTGTTCTGTTCCACTAGAACTTTCCATTTTTTGTTGGGTTATAATGCGAATAGTCCATGATGGAGTTC
>contig30_len_391_j003
TCAATCGACTCTTAGAAAATATATTCTATTACCTTCATTGATAATAGCTAAAAATATTGGCCGTATGCTATTATTGCAATTTCCTGAGTGGTCTGAAGATTTAAAGGAATGGAATAAAGAAATGCATGTTAAATGTACCTATAATGGTGTTCAATTATCAGAAACAGAATTTCCGAAAAATTGGTTAACAGATGGCATTCAGATAAAGATACTATTTCCTTTCTGTCTGAAACCTTGGCACAAATCTAAGCCACAGCCCTCTCATACAGATCGAATGAAAAAAAAAGGTCAAAAAAAAGATGATTTTTGTTTTTTAACAGTTTGGGGAATGGAAGCTGAACTTCCTTTTGATTCTCCCCGAAAACGGCCTTCCTTTTTTGAACCCATTTTT
>contig31_len_30711_j003
CTCAAATTCGATTTTAGTTAGTTTAAATTAGTGCATATTTTGATTTTTTATTAATCCTTTCAAATAAGATCGGGTGAGTCAAAAATAATTAAGAATGAAACTTATTCATTTTTTATGGAAGATACATATCAATATGCGTGGATCATACCTTTTGTTTCACTTCCAATTCCTGTGTTAATAGGAGTAGGACTTCTTCTTTTTCCAAGGACAATAAAAAATATTCGCCGAATGTGGGTTTTTCATAATGTTTTATTGTTAAGTATAGCCATGATTTTGTCGGTCGATCTGTCTATTCAGCAAATAAATAGCGGTTCTATATATCAATATGTATGGTCTTTACTTATCAATATTAATCACTACCGCTCGAACCATGGTTCTTATTTATAGCGATAATTATATGTCTCATGATCAAGGATATTTCATATTTTTTGCTTATATGAGTTTTTTCAGTACTTCCATGTTGGGGTTAGTTACTAGTTCTAATTTAATACAAATTTTTACAAATTTTTATTTTTGGGGAATTTGTTGAAATGTGTTCATATCGATTAATAGAGTTCTGGTTTACACGGCCTGTTGTGGTAAATGCTTGTCAAAAAGCGTTTGTAACTAATCGAGTAGGATATTTTGGTTTATTATTTTTTTATTAGGAATTTCATTTTATTTTTCGGAAATTCTGTTTCTGATAATTGAACACCATTATAGGTACATTTAACATGCATTTCTTTATTCCATTCCTTTAAATCTTCAGACCACTCAGGAAATTGCAATAATAGCATACGGCCAATATTTTTAGCTATTATCAATGAAGGTAATAGAATATATTTTCTAAGAGTCGATTGAGTTATTAACATGGAACCTCTTATTATTTGAGCAAGTGGAATGGTATCCCAGGCTTCTGCTATTTCTATCCGCGCTTTTTCTTTTCTTTTGTTTTCATCTTTTTTTTCTTTCTCCCCTTCTTTGATCTCTTCTTCTATAGAATCTGAAATTTTCAATTCTGCTCCTCTTTTTATCCAGTTTCCAAAAATGAGTTTCATCAATCCGGAAATATCAAAAGAAAAAAGGGGTGATTTGTCTATTCTATCCAAAAAAAGCGGGGAATGCACATTTGCTTGAAAAAGTTCTAAAATAACTGTTTTACGTCTTTGGGCTCGCATAGAGCCTTTGATTATGTCTCGACGAAAATCCGATTGTTGTGAATAGCGTATCAAAGCCACTTCGTTTGTTTGATCTTTATTATTAGTATCGGTATTATTAGTATCGGTATTATTAGTATCGGTATTTCGCTGATTTTGATTATTAGTAAAAATCACTACACGTTTGGCTTTTCTTGAACGAATTTGATAATCTACTGGTACTTCTTCTTCACTGTCTCCTTCCTGTTGTTCTAATTCGTTGATCAATTTGTATGACCATCGAGGAACTTGTTTAATAATTTCTTTTATTCTAATAGAAATCGTTTTTTTTTTTTTATCATTAGGATCAGTTCTAATTGCATTGAATAAAAATTTAAAAAATTTCGTTTTGTTTTCTGAATCCATTCTTACTGGTTCTTGTTTTGAAAATAAAAATAAAGAAGGTTCTTTCAAATTGAAATTGGGTTTTGATTCTCTATCAAATTGACTGATTAAAGTCAAGAAGTGACTCATTTTTCTTGATAATGGTTTTTTCTCAAATAGATCTATTTTTTGTTCAAATTCCTCATAATCAGTATCAGTAAGAAAGAGAGTATGAATCTTATTTGTTTCTATGAAAATGAAATTTTCTATCGAAGTTTCATTTATGATTAAAGGTAAAAATAATTTTTTTATTGTTCCACGCTGTGGCCCATTCAAGAAAGGATCATATATTTTTGGCAAGTATTCTTTTTGAATCTCATCATTACACAATCGAATCTTTTTTTCGAGTATATTCAGGGAAAGAGATCCTTTGTCTAGAACCTTAATTCGATTTATCAATTCGTTGTTTAGATTGTTATTTTTTTGTTTGTTGGTAGAAATCCAATGATTATACAGTTCATCAGAGGAGAGTTTTTCTATTATGAACAAGGATATCTTTCTTTGTATCATTTCCCCAAAAAATAATAAACTGGGTGGAAACGTAAAAGATATTCTTTCTTTTCCATAACTTTGGCATGTATAAAAAAAATATTGTGACATTTCATGTCTTACAGCATTTTCAAATCGATTATTTTTTATGTATCGCACCGGTCGATTCCATCGATTAAAATTGAAAAGAATAGTTACAAGAGGTTTTTCAAACCAAAAGGTTGAGTTGACTTTATTTTTATCGTAAAGTATTTTGAACTTTGAATTTTCTGGATTCCCATCCGGATAAGAAGCTTCATAAATGGGGCTATTTTTATAGCATGTCTCTTTCAAGTGAAAGTGGAATTCATCCTTTGTTTTTTCCTTTCCATTCACTCGGATCTCTTCCGTTTTATCGATTTTGTCCGGATCCTCCTTTTCTTCTGAAAAAAGGGAAGGAGAAGGATCTTCTTCGGCGGATCCCTCTTGTTCCTGTTTAGTCCCCTTCGTTTCGTAAGTTGTTTCTATTTCTACATCTCTTTCTTCCTCACTTTCCGCCCTTTCTTCCGTTTTTGAGGTTTCTTTCAGTTTCTTAGTAAGAATGGGTGACGGTATTCTGCCTAAATAGTAGACACAGGTAATAAATAAGAGAATACTAAAGATCCGAGCCATAGAATTTCTCAATTCTGACACAAGGTACTTATTCGATCGAATAAGTACATTTGATCTAATAGAATGATTTTGCCGTATCCAGACTAATACCAATCCAAGCCATTTCATGAATAAAATGTGACCAATTAACCAACCAACAAAACTACTTGTTACAAATAACATCTTGTTGTTGCATCGAAACATATAAATGTTGACTAATCTGGCTAACATTGAACTTGGTAAAATGAAATGGTTGAATAATTGAAAAATGAGATTATTCAGGAATACACATTGAACGCTGAGATTACGCATTGAATTTCTGGTAGTAGATCCATAATCAAAAAAGTGTTTGTGATTGTTCCAGAAGAAATGAAACAAAAGATAGGGTAGAGCTAGGACAGTTATTGTATGAGGTCTACCCAATGCTAGATGCAGAGGCGCATAATAGATCGATATGAACATCATGAGCTGTCCCGTAAGAAAACCAGTTGTTGCTGATACCTTCTTCTCGCTTCCTTCTTCCATAACCTGAGCTCGGAGAAGGAAGAGATAAGAGGGCCCTATGGAGAATGTGGTCAGAAATCCATAATAGAGTCCGACCACAACGACCGAATTGATTATCTTCATGCATAAGGATACTAGATTACCTAGTAGAAAAGATTTCAAAATCATCATAAACCTCCCTTTTTCTTTTCTATTGCAATTTCTGGATTATTATATGATGATTTTGAAACTTTCCATATAAAGAGATAAACTAGAAACGACATCTGTTATGTCAATGACACCAAAGGGATATTAAATGAATTGAATGGAATTGGGAGATGGATGGAATATAATGAAATAGAGCCACTTTGAGGTTCCCTATGAAATGAGGGGAGCCACTACGAAGAAGTTCCGGGAGTTACGAAGGAAGCTTTGAGCTCATATTGGTCATGGGTTGAGAACGGGAATTGAACTCTATGAGATCGAATCTCCCGTTGTTCCTCAGTAGCTCAGTGGTAGAGCGGTCGGCTGTTAACTGATTGGTCGTAGGTTCGAATCCTACTTGGGGAGATTTGATTCATTCTGAATTAAAGAATTCAGAATGAAAGAGCTCGCTTTGACCGTTAAGAGTAGGTAACCCCTTCCCTGTCTTTGTTTCTATCGTATCACATTCTGTTCTGCGATATTTGAGAATCACCGTCAATACCTTGGTGTAGGTCCGGGATAATCCTTTGTTCCATAGCCCTGGGGCTATTTACAACTAGCCAATTAAGAATTCTCAGATGTACTAGTACTAGCAGTGCATCAAAGATGCAGTCATCGATTCTCCCGAGAGGCCACAATTACCGCGAGCAAACATATTAATGACGAGGAAGGCATTTTTGTTATGCTACTAATACTTGTACTTGCTCTGCTATTCTGCCCAAGCCTGGCTGAGGAAGAGTTACGGGGCGTAAAACAAAAAAATACGCTGAAGGGCCGGGTATACTATGTGTAATTATTCTACCATTAACGATAAATAATAAAGAAAAAGAAAAAGGAAGGCCATTCCATTTCGACAAAAGACCCACACCCAAGTTCCATAGCTTTTGGTCCGCTATCCCGATCATGATTTTCCTACCCCCAGAAGGAAAGGTCCTTCCCTTTTGGGCCGGTTGTGGGCGAGGAGGGATTCGAACCCCCGACACCGTGGTTCGTAGCCACGTGCTCTAATCCTCTGAGCTACAGGCCCCACCCCGTCTCCACTGGATCTGTTCTCGGGAGTACCCTCAAAAAAAAAAAAAAGGAACCTTTCCTCTCCCCAGCCATTTCGGGTTAAGAAGATGTGAAAGCGCGTTTATCTCTATAAGAACGGTGCGTTCCGAGGTGTGAAGTGGGAGAGAAGGGATGTCATGATTGGGGTTTTGAATAAGACGACCTTTCAATTTTTCATTTTTTTTTTCTTTTTCATATTGAAAAAGTAATAAGAATGAGGGGTGTTAAGCTTTTTATCATCCTGGCGTCGAGCTATTTTTCCGCAGGACCTCCCCTACAGTATCGTCACCGCAGTAGAGTTTAACCACCAAGTTCGGGATGGATTGGTGTGGTTCCTCTACGCCTAGGACACCAGAATATCGAACCATGAACGAAGAAAGGCATGAGAGAAAATCATATTGGCTAGTGATTGTGAGGCCCCAATTCTTGACTGGAGGGGACACCAAAGGCCTCTGCCCTTCCATCCCTTGGATAGATAGAGAGGGAGGGCAGAGCTTTTGGTTTTTTCATGTTGTCAAAGAGTTGAACAATGGTTTTTTCGTGTTGTCAAAGAGTTGAACAATGAAAATAGATGGCGAGTGCCTGATCGAATTGATCGGGTCATGTAGGAACAAGGTTCAAGTCTACCGGTCTGTTAGGATGCCTCAGCTGCATACATCACTGCACTTCCACTTGACACCTATCGTAATGATAAACGGCTCGTCTCGCCGTGACCTTCTCTTGAATTCTCAAGACTTCTGTCGCTCCATCCCCGCAGGGGCAGAGAACCCGTCGCTGTCTCGGCTGTGCTACCGGAGGCTCTGGGGAAGTCGGAAGGAATAGGAGAGCACTCATCTTGGGGTGGGCTTACTACTTAGATGCTTTCAGCAGTTATCCGCTCCGCACTTGGCTACCCAGCGTTTACCGTGGGCACGATAACTGGTACACCAGAGGTGCGTCCTTCCCGGTCCTCTCGTACTAGGGAAAGGTCCTCTCAATGCTCTAACGCCCACACCGGATATGGACCGAACTGTCTCACGACGTTCTGAACCCAGCTCACGTACCGCTTTAATGGGCGAACAGCCCAACCCTTGGAACATACTACAGCCCCAGGTGGCGAAGAGCCGACATCGAGGTGCCAAACCTTCCCGTCGATGTGAGCTCTTGGGGAAGATCAGCCTGTTATCCCTAGAGTAACTTTTATCCGTTGAGCGACGGCCCTTCCACTCGGCACCGTCGGATCACTAAGGCCGACTTTCGTCCCTGCTCGACGGGTGGGTCTTGCAGTCAAGCTCCCTTCTGCCTTTGCACTCGAGGGCCAATCTCCGTCCGGCCCGAGGAAACCTTTGCACGCCTCCGTTACCTTTTGGGAGGCCTACGCCCCATAGAAACTGTCTACCTGAGACTGTCCCTTGGCCCGTAGGTCCTGACACAAGGTTAGAATTCTAGCTCTTCCAGAGTGGTATCTCACTGATGGCTCGGGCCCCCCCGGAAGGGGGCCTTCTTCGCCCTCCACCTAAGCTGCGCAGGAAAGGCCCAAAGCCAATCCCAGGGAACAGTAAAGCTTCATAGGGTCTTTCTGTCCAGGTGCAGGTAGTCCGCATCTTCACAGACATGTCTATTTCACCGAGCCTCTCTCCGAGACAGTGCCCAGATCGTTACGCCTTTCGTGCGGGTCGGAACTTACCCGACAAGGAATTTCGCTACCTTAGGACCGTTATAGTTACGGCCGCCGTTCACCGGGGCTTCGGTCGCCGGCTCCCCTGTCATCAGGTCACCAACTTCCTTGACCTTCCGGCACTGGGCAGGCGTCAGCCCCCATACATGGTCTTACGACTTTGCGGAGACCTGTGTTTTTGGTAAACAGTCGCCCGGGCCTGGTCACTGCGACCCCCTTTGTGAGGAGGCACCCCTTCTCCCGAAGTTACGGGGCTATTTTGCCGAGTTCCTTAGAGAGAGTTGTCTCGCGCCCCTAGGTATTCTCTACCTACCCACCTGTGTCGGTTTCGGGTACAGGTACCCTTTTGTTGAAGATCGTTCGAGCTTTTCCTGGGAGTATGGCATTGGTTACTTCAGCGCCTTAGCGCCTGGTACTCGAACATTGGCTCGAGGCATTTTCTCTACCCCTTCTTACCCTGAAAAAGCAGGGTCACCTTACGTCCTTGAACCGATAACCATCTTTCGGCTAACCTAGCCTCCTCCGTCCCTCGGGACCAACAAGGGGTAGTACAGGAATATTCACCTGTTGTCCATCGACTACGCCTTTCGGCCTGATCTTAGGCCCTGACTCACCCTCCGTGGACGAACCTTGCGGAGGAACCCTTAGGTTTTCGGGGCATTGGATTCTCACCAATGTTTGCGTTACTCAAGCCGACATTCTCGCTTCCGCTTCGTCCACCACTGCTCGCGCGGGTGCTTCCCTCTAAGGCGGAACGCTCCCCTACCGATGTATTTTTACATCCCACAGCTTCGGCAGATCGCTTAGCCCCGTTCATCTTCGGCGCAAGAGCGCTCGATCAGTGAGCTATTACGCACTCTTTCAAGGGTGGCTGCTTCTAGGCAAACCTCCTGGCTGTCTCTGCACCCCTACCTCCTTTATCACTGAGCGGTCATTTAGGGGCCTTAGCTGGTGATCCGGGCTGTTTCCCTCTCGACGATGAAGCTTATCCCCCATCGTCTCACTGGCCGACCTTGACCCCTGTTATTTTTAGGTCATATCTAGTATTCAGAGTTTGCCTCGATTTGGTACCGCTCTCGCGGCCCGCACCGAAACAGTGCTTTACCCCTAGATGTCCAGTCAACTGCTGCGCCTCAACGCATTTCGGGGAGAACCAGCTAGCTCTGGGTTCGAGTGGCATTTCACCCCTAACCACAACTCATCCGCTGATTCTTCAACATCAGTCGGTTCGGACCTCCACTTAGTTTCACCCAAGCTTCATCCTGGTCATGGATAGATCACCCAGGTTCGGGTCCATAAGCAGTGACAATTGCCCTATGAAGACTCGCTTTCGCTACGGCTCCGGTGGTTCCCTTAACCAAGCCACTGCCTATGAGTCGCCGGCTCATTCTTCAACAGGCACGCGGTCAGAGCCCCGGGCTCCTCCCACTGCTTGGGAGCTTACGGTTTCATGTTCTATTTCACTCCCCGATGGGGGTTCTTTTCACCCTTCCCTCACGGTACTACTTCGCTATCGGTCACCCAGGAGTATTTAGCCTTGCAAGGTGGTCCTTGCTGATTCACACGGGATTCCACGTGTCCCATGCTACTCGGGTCAGAGCGTAAGCTAGTGATGCTTTCGGCTACTGGACTTTCGCCATCTAGGGTGCAGTACTCCACCGCTTCGCCTAGCAGCACGACGCTTGTATTGCTCTCCCACAACCCCGTTTTCACGGTTTAGGCTGCTCCCATTTCGCTCGCCGCTACTACGGGAATCGCTTTTGCTTTCTTTTCCTCTGGCTACTAAGATGTTTCAGTTCGCCAGGTTGTCTCTTGTCTGCCCATGGATTCAGCAGCAGTTCGAAAGGTTGACCTATTCGGGAATCTCCGGATCTATGCTTATTTTCAACTCCCCGAAGCATTTCGTCGCTTACTACGCCCTTCCTCGTCTCTGGGTGCCTAGGTATCCACCGTAAGCCTTTCCTCGTTTGAACCTCGCCCTTAACTTTAAGGCTATGCCATCCTAAGGTGCTGCTAAATGGAAGGATCTTATCAACGTCCATGAATGATAAATCATAGATCGAACCGACGAATCTGAAAAATTGGGTGCTATCATATAACTTTGTATCGGCTAAGTTCACGAGTTGGAGATAAGCGGACTCGAACCGCTGACATCCGCCGCAGGGTAAACCACCGCCTCTCAGGTCCCCCGACTGATTCTACCATAGAGGCCAACGATAGACAATAACTCCCCCCCGAACACAGCTTACAACTTTCATCGTACTGTGCTCTCCAAAGAGCAACTCTTCTCAAAATCTCACTCAAGGGGTGCTGAGTTGGAATCCCATTCTAACTAAGGATTCTTATGGTTCCGGAGGATCCAGCTACAGGAGAACCAGGAACGCAGAGCTTTCCCCCCTTTTCCGCCCGACTCTTTGGTCTTAAGAATAAGAACGCTGGTTTTAAGAATGAGTGATTGCCCTTCTCCGACCCTTACTGCCCAACCTGAGAGCGGACAACTAATGCGTTCCACTTATTGAGCAGGGTTCTATGGTCGGTCCGTGACCCCTGGATGCCGAAGGCGTCCTTGGGGTGATCTCGTAGTTCCTACGGGGTGGAGATGATGGGGTTGGTCCATGGATTTTCCTTCCTTTTGCCGCATTTCGCTCAAAGGGTTGAAGGGAGATAGTGCATCAAGCTGTTCGCAAGGGCCAACTTGATCCTCTTCCCCAGGGATCCCAGATGAGGGAACCCTAGGAGAGCCGCTGACTCCAACTACCGTCCATGTACGATCCATACTAGATCTGACCAACTGCCCATCCTACCTCCTCTACGTTCTTGACAGCCCATCTTTGTCTCAGTAGAGTCTTTCAGTGGCATGTTTCGGTCCTCTTCCCCATTACTTAGAAAAAGTGAGCCACCGGTTCAGGTACAAGATACTATCATTACCGCCTGGACAATTAGACATCCAACCCGTAATCGCAACGACCCAATTGCAAGAGCGGAGCTCTACCAACTGAGCTATATCCCCCCGAGCCAAGTGGAGCATGCATGAAGGAGTCAGATGCTTCTTCTATTCTTTTCCCTGGCGCAGCTGGGCCATCCTGGACTTGAACCAGAGACCTCGCCCGTGAAGTAAATCATCGCACCTACGGTCCAACCAATTGGAAGAGAATCAATAGATTCCTTTTCGGGAGCGATTCATCCTTCCCGAACGCAGCATACAACTCTCCGTTGTACTGCGCTCTCCAAGTGTGCTTGTTCCCCCCTTCTTCCTTACCATGGCAAGTCTTTGTGAAATAACTCCGATGAGAAGAAAAAAGAAGGCGTTAAGAGACCCTCCTGGCCCAACCCTAGACACTCTAAGATCCTTTTTCAAACCTGCTCCCATTTCGAGTCAAGAGATAGATAAATAGACACATCCCATTGCACTAATCGGGGGCGTTCATAGTGACTGAGGGGGTCGAAGACCAAGAAGTGAGTTATTTATACCAAGCATTCTTCTTACGGCTAGATCCAATCTACTGGTCCCTGCGGAAAGGAAAAAGAATTTCACGCTCTTCCTTTCGGGAAGGGAGGATTAGCGAAATCCTATTGATTGCAGCTTTCTCCAGACCTCCGGGAAAAGCATGAAAAAAAAACGGCTCGAATGGTACGATCCCTCCGTCACCCCAGAATAAAAGGGGTGATCTCGTAGTTCTTGGTCTGTGAAGATGCGTTGTTAGGTGCTCCATTTTTTTCCCATTGAGGCCGAACCTAAACCTGTGCTCGAGAGATAGCTGTCCATACACTGATAAGGGATGCATGGATTCTCGAGAAGAGAGGAGCCGCGGTGGTCCCCCCCGGACCGCCCGGATCCCACGAGTGAATCGAAAGTTGGATCTACATTGGATCTCACCTGAATCGCCCCATCTATCCTCCTGAGGAGGAGTTTGGTTTCAAACCCCGGTTCGAACAGGAGGAGTACGCCATGCTAATGTGCCTTGGATGATCCACATCTCAGGGTCAGGCGCTGATGAGCACATTGAACTATCCATGTGGCTGAGAGCCCTCACAGCCCAGGCACAACGACGCAATTATCAGGGGCGCGCTCTACCACTGAGCTAATAGCCCGTCGTGCGAGCCTCCCACTGGGGGCCCGCTATGCCAAAAGCGAGAGAAACCCCATCCCTCTCTTTCCTTTTTTCGCCCCCATGTGTCGCCACACGGGGGGGCATGGGGACGTAAAAAGGGGGATCCTATCAACTTTTTCCGACCTAGGATAATAAGCTCATGAGCTTGGTCTTACTTCACCGTCGAAAAACGAAAGAAGACTTCCATCTCCAAGTTTAACTCAGACAGACGTAGCTCCCTTCTTTTTGGGTGTGAAGCAGTGTCAAACCAAAATACCCAACAAGCATTAGCTCTCCCTGAAAAGGAGGTGATCCAGCCGCACCTTCCAGTACGGCTACCTTGTTACGACTTCACTCCAGTCACTAGCCCTGCCTTCGGCATCCCCCTCCTTGCGGTTAAGGTAACGACTTCGGGCATGGCCAGCTCCCATAGTGTGACGGGCGGTGTGTACAAGGCCCGGGAACGAATTCACCGCCGTATGGCTGACCGGCGATTACTAGCGATTCCGGCTTCATGCAGGCGAGTTGCAGCCTGCAATCCGAACTGAGGACGGGTTTTTGGAGTTAGCTCACCCTCGCGGGATCGCGACCCTTTGTCCCGGCCATTGTAGCACGTGTGTCGCCCAGGGCATAAGGGGCATGATGACTTGACGTCATCCTCACCTTCCTCCGGCTTATCACCGGCAGTCTGTTCAGGGTTCCAAACTCAACGATGGCAACTAAACACGAGGGTTGCGCTCGTTGCGGGACTTAACCCAACACCTTACGGCACGAGCTGACGACAGCCATGCACCACCTGTGTCCGCGTTCCCGAAGGCACCCCTCTCTTTCAAGAGGATTCGCGGCATGTCAAGCCCTGGTAAGGTTCTTCGCTTTGCATCGAATTAAACCACATGCTCCACCGCTTGTGCGGGCCCCCGTCAATTCCTTTGAGTTTCATTCTTGCGAACGTACTCCCCAGGCGGGATACTTAACGCGTTAGCTACAGCACTGCACGGGTCGATACGCACAGCGCCTAGTATCCATCGTTTACGGCTAGGACTACTGGGGTATCTAATCCCATTCGCTCCCCTAGCTTTCGTCTCTCAGTGTCAGTGTCGGCCCAGCAGAGTGCTTTCGCCGTTGGTGTTCTTTCCGATCTCTACGCATTTCACCGCTCCACCGGAAATTCCCTCTGCCCCTACCGTACTCCAGCTTGGTAGTTTCCACCGCCTGTCCAGGGTTGAGCCCTGGGATTTGACGGCGGACTTAAAAAGCCACCTACAGACGCTTTACGCCCAATCATTCCGGATAACGCTTGCATCCTCTGTATTACCGCGGCTGCTGGCACAGAGTTAGCCGATGCTTATTCCCCAGATACCGTCATTGCTTCTTCTCCGGGAAAAGAAGTTCACGACCCGTGGGCCTTCTACCTCCACGCGGCATTGCTCCGTCAGGCTTTCGCCCATTGCGGAAAATTCCCCACTGCTGCCTCCCGTAGGAGTCTGGGCCGTGTCTCAGTCCCAGTGTGGCTGATCATCCTCTCGGACCAGCTACTGATCATCGCCTTGGTAAGCTATTGCCTCACCAACTAGCTAATCAGACGCGAGCCCCTCCTCGGGCGGATTCCTCCTTTTGCTCCTCAGCCTACGGGGTATTAGCAGCCGTTTCCAGCTGTTGTTCCCCTCCCAAGGGCAGGTTCTTACGCGTTACTCACCCGTCCGCCACTGGAAACACCACTTCCCGTCCGACTTGCATGTGTTAAGCATGCCGCCAGCGTTCATCCTGAGCCAGGATCGAACTCTCCATGAGATTCATAGTTGCATTACTTATAGCTTCCTTGTTCGTAGACAAAGCGGATTCGGAATTGTCTTTCATTCCAAGGCATAACCTGTATCCATGCGCTTCATATTCGCCCGGAGTTCGCTCCCAGAAATATAGCCATCCCTGCCCCCTCACGTCAATCCCACGAGCCTCTTATCCATTCTCATTCAATCACGGCGGGGGAGCAAGTCAAAATAGAAAAACTCCCATTGGGTTTAGGGATAATCAGGCTCGAACTGATGACTTCCACCACGTCAAGGTGACACTCTACCGCTGAGTTATATCCCTTTCTCTGCCTCTATCGAGAAATAGAACTGACTAATCCTAAGGCAAAGGGTCGAGAAACTCAACGCCACTATTCTTGAACAACTTGGAGCCGGGCCTTCTTTTCGCACTATTTATTACGTATATGAAATATAATGGGAAAAATCGGATTCAATTGTCAACTGCCCCTATCGGAAATAGGATTGACTACGGATTCGAGCCATAGCACATGGTTTCAGAAAACCGCACGATTTTCCCGATCTAAATCAAGCAGGTTTTACATGAAGAAGATTTGGCTCAGCATGTTCTATTCGATACAGGTAGGAGAAGAACCCGACTCGGTATTCTTAAAAAAATAGAGGAAGCAGAACCAAGTCAAGATGATACGGATCAACCCCCTCTTCTTGCGCCAAAGATCTTACCATTTCCGAAGGAACTGGAGTTACATCTCTTTTCCATTTCCATTCAAGAGTTCTTATGTGTTTTCACACCCCTTTGAGACCCCGAAAAATGGAAAAATTCCTTTTTTTAGGAACACATACAAGATGCGTCACTCCAAAAAGGATAATGGTAACCCCACCATTAACTACTTCATTTATGAATTTCATAGTAATAGAAATACATGTCCTACCGAGACAGAATTTGTAACTTGCTATCCCCTTGCCTAACAGGCAAAGATTTACCTCCGTGGAAAGGATGATTCATTCAGATCGACATGAGAGTCCAACTACATTGCATTGCCAGAATCCATGTTGTATATTTGAAAGAGGTTGACCTCCTTGCTTCTCTCATGGTACAATCCTCTTCCCGCCGAGCCCCCTTTCTCCTCGGTCCACAGAGACAAAATGTAGGACTAATGCCAACAGTTCATCACGGAAGAAAGGACTCACTAAGCCGGGATCACTAACTAATACTAATCTAATAGAAAATACTAATAGAATAGAAAGGAACTGTCTTTTCTGTAGACTTTCCCCGGTTCCGTTGCTACCGCGGGCTTTACGCAATCGATCGGATTATATAGATATCCCTTCAACAAACATAGGTCATCGAAAGGATCTCGGAGACCCACCAAAGCACGAAAGCCAGAATCTTTCAGAAAATGGATTCCTATTCGAAGAGTGCATAACCGCATGGATAAGCTCACACTAACCCGTCAATTTGGGATCCAATTCGAGATTTTCCTTGGGAGGTATCGGGAAGGAATTGGAATGTAAGAATATCGATTCATACAGAAGAAAAGGTTCTCTATTGATTCAAAGACTGTATCTATGGGATAGGGATAGAGGAAGAAGAAAAAATCGAAGATTTCACATAATACTTTTGATCGAAAAAGAAATCTGATTTCTTTTGTACCCCTCGCTCAATGAGAAAATGAGTCAAAATCTACAGGATCAAACCTATGGGACTTAAGGAATGATATAAAAAAAGAGAGGGAAAAATATTAAATAAAAATAAAATAAGTAAATAAAAATGAAGTAGAAGAGCCCAGATTCCAAATGAACAAATTAAAACTTGAAAAGGATCTTTCTAATTCTCGAAGAATGAGGGGCAAAGGGATTGATCGAGAAAGATCTCTTGTTCTTATTATAAGATCGTGATTGGATCCGCATATGTTTGGTAAAGAGAATAATCTTCTCCTTTAAGAAGAATCAAAAAGAAAAATGGAAAGTGTTCAATTGGAACATGAAAACGTGACTAAATTGGTCCTAGTTACTCTTCGGGACGGAGTGGAAGAAAGGAAAGGAGGAGATTCTCGAACGAGGAAAAGGATCCAATGACTTCGAAAGAATTGAACGAGGAGCCGTATGAGGTGAAAATCTCATGTACGGTTCTGTAGAGTGGCAGTAAGGGTGACTTATCTGTCAACTTTTCCACTATCACCCCCAAAAAACCAAACTCTGCCTTACGTAAAGTTGCCAGAGTACGATTAACCTCTGGATTTGAAATCACTGCTTATATACCTGGTATTGGCCATAATTCACAAGAACATTCTGTAGTCTTAGTAAGAGGGGGAAGGGTTAAGGATTTACCCGGTGTGAGATATCACATTGTTCGAGGAACCCTAGATGCTGTCGGAGTAAAGGATCGTCAACAAGGGCGTTCTAGTGCGTTGTAGATTCTTATCCAAGACTTGTATCATTTAATGATGCCATGTGAATCGCTAGAAACATGTGAAGTGTATGGCTAACCCAATAACGAAAGTTTCGTAAGGGGACTGGAGCAGGCTACCATGAGACAAAAGATCTTCTTTCTAAAGAGATTCGATTCGGAACTATTATATGTCCAAGGTCCAATATTGAAATAATTTCAGAGGTTTTCCCTGACTTTGTCCGTGTCAACAAAGAATTCGAAATACCTCGACTTTTTTAGAACAGGTCCGAGTCAAATAGCAATGATTCGAAGCACTTCTTTTTACACTATTTCGGAAACCAAAAGACTCAATCGTATGGATATGGAAAATACAAGATTTCCAATCCTAGCAGGAAAAGGAGGGAAACGGATACTCAATTTAAAGTGAGTAAACAGAATTCCATACTCGATCTCATAGAGACATATAGAATTCTGTGGAAAGCCGTATTCGATGAAAGTCGTATGTACGGCTTGGAGGGAGATCTTTCATATCTTTCGAGATCCACCCTACAATATGGGGTAAAAAAGCCAAAATAAGTGATTTTAGCCCTTATAAAAAGAAAACTGATTCTTGAACCTCTTTCACGCTCATGTCACGTCGAGGTACTGCAAAAGAAAAAACTGCAAAATCGGATCCAATTTATCGTAATCGATTAATTAATATGTTGGTTAACCGTATTCTGAAACACGGAAAAAAATCATTGGCTTATCAAATTCTCTATCGAGCCATGAAAAAGATTCAACAAAAGACAGAAACAAATCCACTATCTGTTTTACGTCAAGCAATACGTGGAGTAACTCCCGATATAGCAGTAAAAGCAAGACGTGTAGGCGGATCGACTCATCAAGTTCCCATTGAAATAGGATCCACACAAGGAAAAGCACTTGCCATTCGTTGGTTATTAGCGGCATCCCGAAAACGTCCGGGTCGAAATATGGCTTTCAAATTAAGTTCCGAATTAGTGGATGCTGCCAAAGGGAGTGGCGAGGCCATACGCAAAAAGGAAGAGACTCATAGAATGGCAGAGGCAAATAGAGCTTTTGCACATTTTCGTTAATCCATAAACAGGATCCATACATCTCGATCGGAAAAGAATCAAGAGAAAAAGAAAGAATCGGAATTGATCGATATATTTCTCGAAACAAACGAAAAGGAAACGAAAGATGAAAGATAAATCATGGATCAACTAAGCCCTCTCGGGGACTTGCTTAAGAATAAGAAAGAGGAACCTCATGTAAATACCATGGAATAAGGTTTGATCCTATTCATGGAGATTCCGTAAATATTCCATTCCAAAAATAGAAAGTTCGAAACAATTGGGATTTTTTTGGAAATTGGATGCAGTTACTAATTCATGATCTGGCATGTACAGAATGAAAACTTCATTCTCGATTCTACGAGAATTTTTATGAAAGCCTTTCATTTGCTTCTCTTCGATGGAAGTTTTATTTTCCCAGAATGTATCCTAATTTTTGGCCTAATTCTTCTTCTGATGATCGATTCAACCTCTGATCAAAAAGCTTGGTTCTATTTCATCTCTTCAACAAGTTTAGTAATGAGCATAACGGCCCTATTGTTCCGATGGAGAGAAGAGCCTATGATTCGCTTTTCGGGAAATTTCCAAACGAACAATTTCAACGAAATCTTTCAATTTCTTATTTGACTATGTTCAACTCTATGTATTCCTCTATCCGTAGAGTACGTTGAATGTACAGAAATAGATATAACAGAGTTTCTCTTATTCGTATTAACAGCTACTCTAGGAGGAATGTTTTTATGCGGTGCTAACGATTTAATAACTATCTTTGTAGCTCCAGAATGTTTCAGTTTATGCTCCTACCTATTATCTGGATATACCAAGAAAGATGTACGGTCTAATGAGGCTACTATGAAATATTTACTCATGGGTGGGGCAAGCTCTTCTATTCTGGTTCATGGTTTCTCTTGGCTAGATGGTTCATCCGGGGGAGAGATCGAGCTTCAAGAAATAGTGAATGGTCTTATCAATACACAAATGTATAACTCCCCAGGAATTTCAATTGCGCTCATATTCATCACTGTAGGAATTGGGTTCAAGCTTTCCCCAGCCCCTTCTCATCAATGGACTCCTGACGTATACGAAGGAGTGCGGTTCGTTCGATAAATTCCTACCTCTCTATCTATCTCCGAGATGTTTGGATTTTTCAAAACTCCATGGACATGCAGAAGAGAAATGCTATCCCCACTCGGACCAAGACAGAACTTTGACTTGTTCAAATAACAATTAAGGTGAAGCAGGGTCAGGAACGACGAATCTCTTTATGATAAACAGATCCATTTTGCAAGTTCGTTATTACGGGTAGTTCCTACAAAGGATCGGACTAATGACGTATACAAGACTTGAATTCTCGATGTAGATGCTACATAGTTGGTTCTCATCCTTCAGAGACTACGAGTATAATAGGAGCATCCGTCGACAAAAGGATCACCCTAATATGATCATCTCATGGCTATTGAGAACGAATCAAATCAGATGGTTCTATTTCTCAATCTTTCTGACTTGCTCCTACGGAACCAAGGTCGAAAAGATTGAAAAAATCGGTCATTCACAACCACTGATGAAGGATTCCTCGAAAAGTTAAGGATTAGGAATCCTTTTTAGAAATCGAATGGATTCGGTCTTATACATACGCGAGGAAGGTAATCAAAAAAGAAAGAAGATGAGTTCTTCTTTCTTTTATCACTTAGAAGCCGTGTGAGATGAAAGTCTCATGCACGGTTTTGAATGAGAGAAAGAAGTGAGGAATCCTCTTTTCGACTCTGACTCTCCCACTCCAGTCGTTGCTTTTCTTTCTGTTACTTCGAAAGTAGCTGCTTCAGCTTTAGCCACCCGAATTTTCGATATTCCTTTTTATTTCTCATCAAACGAATGGCATCTTCTTCTGGAAATCCTAGCTATTCTTAGCATGATATTGGGAAATCCCATTGCTATTACTCAAACAAGCATGAAACGTATGCTTGCATATTCGTCCATAGGTCAAATCGGATATGTAATTATTGGAATAATTTAATTGTTGGAGACTCAAGGATATGCAAGCATGATAACGTATATGCTGTTCTATATCTCCATGAATCTAGGAACTTTTGCTTGCATTGTATTATTTGGTCTACGTACCGGAACTGATAACATTCGAGATTATGCAGGATTATACACGAAAGATCCTTTTTTGGCTCTCTCTTTCGCCCTATGTCTCTTATCCCTAGGAGGTCTTCCTCCACTAGCAGGTTTTTTCGGAAAACTCTATTTATTCTGGTGTGGATGGCAGGCAAGCCTATATTTCTTGGTTTTAATAGGACTCCTTACAAGCGTTGTTTCTATCTACTATTATCTAAAAAGAATCAAGTTATTAATGACTGGACGAAACCAAGAAATACCCCCTTACGTGCGAAATTATAGAAGATCTCCTTTAAGATCAAACAATTCCATCGAATTGAGTATGATTGTATGTGTGATAGCATCTACTATACCAGGAATATCAATGAACCCGATTATTGCAATTGCTCAGGATACCCTTTTTTAGCTTCTAGGGTCTATTTCTTAGTTCAAGATCCCTCTTACTAACTGGAATCAAAGAATTAGTGGATCTGTTCCTTCCAAAATGGGAATGGGTTAGGGTTATGAACTTATAATCTATAATCTGATGATCGAGTCGATTCTATGATTATAAGTTCATTCCATACCGGACCAGACCGGAATAGGGATATACATTGTTTACATATGGATCCCTACATTCCATTTAGGATTCGGAATAGACGTAATCGGACTTGCTTTTTACATATCTTTCCTTATTTGGGACCCTATTCACCTCTTTTGGCTTCTATTGAATCGATAAATAAGTTTGATTATCCATCTTTTTGATATAATCCATCTTTTTGATATAGAAGGCATCCTCCGGATAATTCAAATCGAAGCAATTGGATGTCCGACTCGGGCCTATATGACATGACCGATCAATAGCAATACTCCAACACCCCACCTTTGTCATATATTCCATACATCACACTAGATAGATATCATATTCATGGAATACGATTCACTTTCAAGATGCCTTGGTGGTGAAATGGTAGACACGCGAGACTCAAAATCTCGTGCTAAAGAGCGTGGAGGTTCGAGTCCTCTTCAAGGCATAATATGGAGAATGCTCATTGAATGAGCAATTCAATAAGAGAGCTCGGATCGAATCGGTATATCAATACCGATTCGATCCGAGCTCTTGGAATTGGAATAAGTTCGGCAGCGGATCACGAAATCTTGGTGATCTTCTCTATCTAATGAATGGGGAGTCTGCTTTAAAACCGTCCGCCCTGCACCCACCCCCCGAGTATATGCTTCAACAGGAATCACACAAAGGTAGATTAGAAACCTCTGGTAAAATGCCTGCTCGTAACCCAGCAGATAAAGTACATTCCATAGTTCGTTTTAGGGATTGGCGACTTACCCATTCAGTGACTTTGGCACTGGACGTTCCCAAAATGGGTACTATCGGGTGGGGTGAATTCAATAATAGACGCCTGTTGGCATTCCAGCCTTCCTTCTCCTTTCAGGGCCTATCCGAAAGAGAATCCAATACTTCTTGGTCGTGAATATCTGAACTGGTTGTTCGCTGTTCAAGAATTCTTGTTTAGGCAGTTCATACCATCCATACATAGTGTTTTGATCTAAGATTTCAATTCTTCCATGTTTCAGCAGTAGCATATTGTTCCATGGAGCTAAGGTCCAAAATATGGAAGAAAGAAGTGTTTCCATGACTCTACCACCCAGTCAATTCTGTTCCACTTAATCCCTCTTTCATGGCTACATATCTTTCCGGCTAAGGAATGGGAAATCTTTCTCCTGTTACATGAATCCAATTTTCATTTCATCCGGGAAAAGCCATCTTTTTCTCAACAATGTCTTTGTCATTTGATCCAATAGCCTTCCGTTAGATAGGAAGAGATTTGATAAATACTGATAACTCTCGGATAGAGTATTAGAACGGAAAGATCCATTAGATAATGAACTATTGGTTCTAAGCCATCTCTGGCGATTAATCAACAATTCGAAGTGCTTTTCTTGCGTATTCTTGATAAACCAGCCTTTATATATAGATGTAGGAGGATCTGTTTGGGAAGTAAGAAGCCCCTTTGACATCTCTTCATCTGCAAATAATTCTCGATGTGAAAACACAGAGACAAAGGGCTGATCTTTGAATAGGAAAAAGAGTGGATCTGCAGGGTCCCAAATGAATTGGCTTATTCGAAAAAGGCCTTGTTCTTTGGAAGATCTATCTCGTGTCTGGTACTGCATGGTTCCACTCTGCAAGAACTCCGAATCATTCTCTTGAAGCTCATCCTCTTCATCATAAATGATCCGCTTGCCCCGAAATGACCTGGACCAATAGGGAAATCCCAATTCATTGGTCCTTTCGATCCAATCAAATAGAAAGCCCCAAGGGCGCCATATTCTAGGAGCCCAAACTATGTGATTGAATAAATCCTCCTCTATCTGTTGCGGGTCAAGGGCTCCTTCTCCTTCCCCTTCTTCAAACTCCGATTCGTATTTTTCATAGAGAAATCTCTGATCAAGGATAGAACAAGATCCGTTTTGCATCATATCTAAGGGATTCCTTGGTTCGGGCCGACGAAGCAATATCACTCGATCATTATCAAACTGACTGCAATCTTTTTCTGTCCGTGAGGATCCCACCAGAGCGCTTTCTACTTCTAATAGGCCATGAACTAGATCAGAATCATTCTCAACGAGTCCATAAGAAGTGATCCCATTTTTTTCATCGGGTCCGGGTAGAGACCAAAGATCTTGAGCGACCGATCCGGCAGAACAACTCAAAAGATAAAGAAGTCTCGTTAATTTCTTCATGCTCGTTCCAAGTTCGAAGTACCATTTGTACAAATAAGAATCCCCTTCGTTACATGATTTCTTCTTCATATAGATAGATATAGGATCTATGGGGCAATTACTTAGAAGTACATTTTGTGCAACAGCCCTTCCTATCTGATAGAAAAGGATCCCATGATCCTGAACCGATCTTACCTGGGATCGCAAATCCCAAGTTTGTCTATGAAGAGCGGATCGAATTGTATTAGTGTCTATAATTGATTTCTTCTGTGTAATACTAATCGATAGGGCCTCATTGGTAAGTGCTACAAGATCTCGTGCATTGGAACCCATGGTTATGGACCCGAATCCATTAGTATGGAACATTTTCTTTTCCAAATGAAATCCCCTAGTATATGAAAGAGTGAAAAAGTGCTTTCGTTGTTGTGGAATAAGAAGCCGTCGTATCTTAATGCACGTATTTAATTTATTCGGAGCTATTAGAGCGGGATCCACTTTTTGGGGAATATGAGTCGAAGCAATAACAAGAATATTTCTAGTGGAACATCTTTCACAATCCCTGGAGAGATGGTTCACTAATAGACCGAGGGATAAGTAATTCGACTCATTCACATCCAGATCATGAATGTTTGGAATCCATATTATGCAAGGAGACATTGCTTTTGCTAATTCGAATTGAAGGGTGATATAAAATCGGTCTATTCCCGACATCATATCCATAGTTAGCGCATTCATCATAGTTAGCAGCTCCAGCTCCGTATCAAGGTCACGATCGATATCGTCACTATCATCAATATCGTCACTAGCATCAATATCGTCACTATCATCAATATCGTCACTAGCATCAATGTCGATATCATCAATAAGAAAACCTTTAGGCTTGTTATCCAGGAACTTGTTCAAAAATACCGTAATGAAAGGAACATAGGAGTTTGTCGCCAGGTATTTGACCAAATAGGATCGTCCAGTTCCTATAGAACCTATCACTAAAATACCCCTAGAGGGGGATAAGGCTAAGCGGAGCGAAAAGGGTTTTTCATGAGATGGGAAATGAAAACTATTAGCCCCACACGAGGTTTGTGAATAAGTGATTGTCTGATAATGAGCAAGGGATATCCGTCTTTCTGCTAAACAGGATGTATTGAACTCATAATTCATTCGATACTTTTTATGAATGTCAACTAAGTATCGTAAGTAAATTGCTCCCGGTTGTTCAATCATTTGAAAACCAGAGTCATTCTTTGATAAATGATCACTATGAGTCAGACTCAATAGAATTGGATCAATCCTTTTTTCTGTCGTTAAGGTGGAGAACTGAACCAAGAATTCTCTTTCTTCATCATCAATCGAATCACTGTTCGCGACCCAGGATTCTATTTTATCATCAACCCAATCCCCGTTCACGTTTTTTCTTTTTCTTATCAATGAATAGATCTCTTTACTTGTATGACTTAGATGTCTCGTATTTCTCGAAAAAGTGATTCGATTGATGGGATTTGGTATGATACTTATGAGATCGATGATATCGATGAGATTGATATTCAAATATTTCTTCTTAGAACGTATTGATTTGACCCCATAAGCGGGACCACCACCCAATAGCATGTTGCCGCCAGAAGCAGAACCCCGTATTTCTTCTAGAGAATTTCCTAATTGTTCCAGAGCAACTAGAAAGAGATTCTTTAACCAGAAAGAATTCGGTTCAGATGTAGGATACCTATCCAGAAGTTTTCGCAACTCAATCATAGATGATGGAATCATCAAAGATTTGACCTTTTCGAACTCTGTCTGTAACTCCCTAGAGGCCCGGGAAACAAAGAGAAGATGTGTACGAACGAGATATCCAGCAACAAGAAGAAGGAAAAGGATTGAATAGAGGAACTCCCGAACATTTGGCGATCTCAGATATGTCGATGGTGACTCATTTTTTCGATGAATCATTTCTTCGGACAGAAGAAGATTATGTAAACACTTACTCGAAATCTCACTTATCAGATTCCATTGTGGAAGACACAATTTTTTCTGAAGAATTCGCCATGATATATCTGATCCATGCATAATATCATGAAAAATAGATAAAAATTTTTGACTGCTACTTAGTATCGGCAATAGGTCTGAAAAAGTATCTAAAAATATCAAATTTAGATATTTGTACCCTGTCGAAGTAAGGAACCATGGCATATATGTTTGGAATAGATTCCATTTTGAGAGAGTTGAAAAGGCACTATCTCGTTGAAAGGTTCTATACATCTGCCCTTTCTCAACGCATTTCTTTAGACAAAGACTCCGTTTTTTCCTCTTTTCGGATGGTAAATATTTCTCAGAACATGGAGTGTGAATCAAATCCATGTTTGAATTGAAATTGAGATACTGATGCAAGTTCTTCCCTTCTGAATCAGATAGATTCATATCTGAAAGAGGTTGACAATAAGTTCTTTCAAAATTGACTATTTGTCCCTCTGTTAGAGGTGTTCCAGAAATGTCTGCGATCGAATAAATAGCTCTACGAACGAACGGATCGGATCGACTTGGAAAATGGAAAGATTTGTACAAGTTATACGTTTCGTCACCACTTTGTGGAAAATCGTTAGGTATGAATATGTTAGATACCTGTGACTCGATTGGTGAAATAGTATCTCTCCCCCAAAAAGCATGTTTTTTTTTACCAACGCACAAAGAAAATATTTTGTTGCGAATGAACAAGATATTGAGGAATTGTCCATACGTAAAATCAGAATTAGTGATACGGGTCTTTTCCACATAAAAAGGGAATCTTTTGTTACAATAGAAGGAGAAGTGATGTGGATTATTCAAGAATCGAAGTCGATTTGCTTTATAAAAAGAAGATATCAATGAACTTCTATGAAAGGGTTTCACGGGATTCAGCCAATTGTCTTGATCGTGGAATATCATTGAGAAATAGGAATCCGTGTTATCAAAGGATTTCCTGCGATTGTTTCTAGTATGGAATGAGTCAATCATCCACTTTGGTATCTTATTGAACAAAAATGGTGATATTGTTCCTCCGTTGATCAAGAATTCCGATTTTTGGGAAATATCATGATCATCCAATAAGAAGGCTTTCCATTTTTTCAAATGAACGATTTGAAGACCTATTGATTCTAACAACTGATTGCAGAGTTGATCATTCGGACCTTTCAATTCATAGATGTAGATCTCGGACCTATGAATGGGGATATTCCCGAAACTCACAAAGAAAAAAGGAAGTGAGTTAGACAAAAAGAAAAGAAACTTGGACAAAAAAAGAAGTGACTTGGACAAAAAGAAACGAAGTGGCTTAGACAAATCTTTTTTGTCGATAACCTCAGACCAATCAATCGAATATTGATTAATACGTAATCGATCGAACACTACTTGAAAACGGCTCTTCTGCTCAGAAACGAAATGTTCCAAATGTTCCTGGAAATTCTTGCTCCCATTGGACCATTTGTATCTATATGCATTAGGATCCCGATTCATGGATCTCTCGGTTCGAGAAATAAAAATAAGAGGATCGAACCATTTCTTCTGACTCTTTTTCAAATTCGATAAATGTTGGTTGATCGTATATTTCATTAGAGTTCTATGATTCAGAGTATCCTTTCCTATTTGATCCCCTTGAATTCCATATTCGAAGTTGCGATCGGATCGATTCATTAAAAAGAATCGATTCAATACATTTCTTATGTACCCATAGGTGCTATATTGGATTTGAATCAGATTTCGGATCAATCTATATTGATTGACTGCCTCCATTATGTTGTTGCTAGCAAATACCACTATCTTTGGTTTTGGATCTTCCAAATCATTCCCGCAGGAGATCCGGACCCATTTTTTTTTGATCCTTCGATAAAAAGATTCATTCTCTTCATAAAAAATAGGAGGTAGAGCCAATAAAGATTTCTTTTTCGATTCATCCCTGGAGTTGAATACCTCATTCAAGAATTGTTTTTGATCCAATCCGTAGGAATCAATAGAAAAGGCAAATCCCTTATGATACACCAGATCCGGCTCGGTTATTGATAGAGTGAATAGATCTGCCATTTCTTGAAATCTCTCTTCTGATTCAAAATCGTGGTGTAACGTGTATTCTCCCCTGTTCCGGTCATGGAATAGATGAAATAAATCAAAAAATGGATTTTTGTTCAAGAATGAAATCTTATTGGAACTGTCCATATCCGGTTCATCCTTCGGAACCATATCACATCCCGGATCTGATGAAATAGGATGAATTGAGACGGTATTTTGTAAATACGTAATTATCTTGAATATATTAACCATTTCTTTATTTTCCGATCGCCTGGAAGGGACAAAAGAAAGATCTTGTTGTTTCTTCAACAATTTCTGATCTCTAGTGGACCTTTCAGTAGGATTCGAACCCAGATGAAGTTCTGACCATCTATCAGAGAAAAAAGAACGAATGGATCTTGTAGGATTCCCAATAAATTCTTCGATTTCTTCCGGAAGCAGATGATTAATCATCTGCTTCTCACGTTCCGTGAATAGCCGGGACATTGAGGAATATCCAGAAAGGCATTTCGGGAATCGGTCTGATTCTATCTCTGTTCGTTCCGTTTGAAGAAAGGAAGGATCCCAAAGAATCGATCTTTCTTTTCGTTGTTGAATCTTTCTTTGATTGATCAATGTGTGATATTCCGAATCCTCATTACTAATGGAATCCAAATGATCTCTGGATTGATCAGAAGATCCTTTCAATTGGTTAGAATCCGTTACTTGAACGAAACTAGATTTTGTGGAATCATATTGAATATTTGACGATACATTCCGTACCTTGCTAAAAAACCGATCCTTGTTTACCAACCACACATTGTCTAACCAAATCCAATTCTCTCTCGATACGTTCCTCAAAAAATCCGATTCGTGCGGATTCTTCCCCCAACTAACGAAGAGATCTTGGCGGAATTGCCACATATGAAATTGAGCACAATTTTGTAAAGAAATAGCCCACTTGTTTCTCGAGAAGAGATGGGAAACATGCTCAATATCATTTGATTGAATAGTTGACCCAGCCCCTTGTTGTTTGAAGAAACCCTCCACTCCAATTGGTATTTTTTCACGAAAAGCAGACATGAGATAACAAATCCAGTGTTTCACTAAGATTTCGAATAGCGGTCCCGAATTCAAGTTGATTATATTTCGCCTCTTCCTCAGAGTCAGAGAAAGACGATCAAACAATTCCCAATCATGGTCCTTGCGAATCGGATCATCCATATAATATACAAAAAGAAACTCCAGATATTTGAGATCTTTCTCTTTGAATAAGATCTCAATTCCAGCGACGGTTTCATTAGATATCTTACAACTAGAATCCCTCTTTTTTCCGATCCAGTTCCTCCACCACCGCGAACCCCAGTTAGATTCAGGCATGCTACACTTTTTAGTTATTGGGAGAACCCAAGTACTCTCTTTCGGATTCAGGAAACAACTCTCAGAGATCTTTTTTCCTTTTGGAAGATACAGGAGCGAAACAATCAACCTATTGATATTGGAAGACCAAAAGGAGTCTTCCAATGTATCATTTCTGGGTCCAATGGAATTCATAGGTATAGGAAGAAGCCCTATCAAATAGAGATTTTTTCTTTCGACCATCTTTCGATTGTTAATACGATATATAAGGACCGCTACTACAAAGAGTATTACACCCTTGATCGTGAAATATCGATTGCTTGTTGAACCCTGTGAATTGCGTGAAAGTAGGATACTCCAAATTCGAGGGTCAAAGAGTTTTATAAAACGTTCTTGGTGGAAAAAAACGTGAATGAAAGATCCCACTAAATTGAATTGGGTCCATGAATCTAAGAAATAGTGAGAATTCTTGATCTCTCTCAATATCTCTCTCAATTCGAAAATCCAGGATTTGAATTGATGTCCTTTCATTGATTCCTCCTAAATTGCATTGATTTATCCTAAAGATTTCATTTCAATTGGAATTTGGTTATTCACCATGTACGAGGATCCCCGCTAAGCATCCATGGCTGAATGGTTAAAGCGCCCAACTCATAATTGGCGAATTCGTAGGTTCAATTCCTACTGGATGCACGCCAATGGGACCCTCTAATAAGTCTATTGGAATTGGCTCTGTATCAATGGAATCTCATCATTCATACATAACGAATTGGTGTGGTATATTCATATCATAACATATGAACAGTAAGAACTAGCATTCTTATTGAGACTCGAACTCATAGGGAAGAAAATAGATTTATGGATGGAATCAAATATGCAGTATTTACAGACAAAAGTATTCGGTTATTGGGGAAAAATCAATATACTTCTAATGTCGAATCAGGATCAACTAGGACAGAAATAAAGCATTGGGTCGAACTCTTCTTTGGTGTCAAGGTAATAGCTATGAATAGTCATCGACTTCCGGGAAAGGGTAGAAGAATGGGACCTATTATGGGGCATACAATGCATTACAGACGTATGATCATTACGCTTCAACCGGGTTATTCTATTCCACCTCTTAGAAAGAAAAGAACTTAAATCAAAATACTTAATAGCATGGCGATACATTTATACAAAACTTCTAACCCGAGCACACGCAATGGAACCGTAGACAGTCAAGTGAAATCCAATCCACGAAAGAATTTGATCTATGGACAGCATCGTTGTGGTAAAGGTCGTAATGCCAGAGGAATCATTACCGCAGGGCATAGAGGGGGAGGTCATAAGCGTCTATACCGTAAAATCGATTTTCTACGGAATGAAAAAAACATATATGGTAGAATCGTAACCATAGAATACGACCCTAATCGAAATGCATACATTTGTCTCATACACTATGGGGATGGTGAGAAGAGATATATTTTACATCCCAGAGGGGCTAGAATTGGAGATACCATTGTTTCTGGTACAGAAGTTCCTATAAAAATGGGAAATGCCCTACCTTTGAGTGCGGTTTGAACTATTGATTTACGTAATTGGAAGTAACCAATTAGGTTTACGACGAAACCTAGAAATCGATCACTGATCCAATTTGAGTACCTCTACAGGATAGACCTCAACAGAAAACTGAAGAGTAACGGCAGCAAGTGATTGAGTTCAGTAGTTCCTCATATAAAATTATTGACTCTAGAGATAGAGTAATATGGAGAAGACAAAATTGTTTCAAGCACCGACAGAACCGGAAGCGCCTCTTGTTTCAAAGAGAGGAGGACGGGTTATTCACATTTCATTTGATGGTCAAAGGCAAATTGAAAGCTAAGCAGTGGTAATTCTAAAGATTCCCCCGGGGAAAAATAGAGATGTCTCCTACGTTACCAATAATATGTGGAAGTATCGACGTAATTTCATAGAGTCATTCGGTCTGAATGCTACATGAAGAACATAAGCCAGATGACGGAACGGGAAGACCTAGGATGTAGAAGATCATAACATGAGTGATTCGGCAGATTTTGATTCCTATATATCCACTCATGTGGTACTTCATTAAACGATATATATAAAATCCATCTGTATAGATATCATCATCTACATCCAGAAAGCCGTATGCTTTGGAAGAAGCTTGTACAGTTTGGGAAGGGGTTTTGATTAATCAAAAAGAAGAATCTACTTCAACCGATATGCCCTTAGGCACGGCCATCCATAACATAGAAATCACACTTGGAAAGGGTGGACAATTAGTTAGAGCAGCGGGTGCTGTAGCGAAACTGATTGCAAAAGAGGGGAAATCGGCCACATTAAAATTACCTTCTGGGGAGGTCCGTTTGATATCCAAAAACTGCTCAGCAACAGTCGGACAGGTGGGGAATGTTGGGGTGAACCAGAAAAGTTTGGGTAGAGCCGGATCTAAGCGTTGGCTAGGTAAGCGTCCTGTAGTAAGAGGAGTAGTTATGAACCCTGTAGACCATCCCCATGGGGGTGGTGAAGGGAGGGCCCCAATTGGTAGAAAAAAACCCACAACCCCTTGGGGTTATCCTGCACTTGGAAGAAGAAGTAGAAAAAGGAATAAATATAGTGAGAATTTGATTCTTCGTCGCCGTAGTAAATAGGAGATAAAATAGAATTTATTTCTTCATCTTTAAAAAAAAAAAAAAAAAGGGGGGGGAGGAAGCTGTGACACGTTCACTAAAAAAAAATCCTTTTGTAGCGAATCATTTATTAAAAAAAATTTATAAGCTTAACACAAAAGCAGAAAAAGAAATTATAGTAACTTGGTCCCGGGCATCTACCATTATACCCACAATGATCGGCCATACTATTGCTATCCATAATGGAAAAGAACATTTACCTATTTATATAACAGATAATATGGTAGGTCACAAATTAGGAGAATTTGCACCTACTTTAAATTTCCAAGGACATACGAAAGGCGATAATAGATCTCGTCGTTAATAAAAAATAGAGATACTTATCATTCATTAGTAGGAGGCTAACCTTATGCTAAATAAGAAAAAAACAGAAATATACGCTTTAGGGCAACATATATCTATGTCTACTCATAAAGCGCGGAGAGTAATTGATCAAATTCGTGGACGTTCTTACGAAGAAACACTTATGATACTAGAACTGATGCCTTATCGAGCATGTTATCCTATTTTCAAATTGGTTTATTCTGCAGCAGCAAATGCTAGTTACAATATGGGTTTCAACGAAACCAATTTAATAATTAGCAAAGTCGAAGTCAACGAGAGTACTACCGTAAAGAAATTAAAACCTCGAGCTCGAGGACGTAGTTATCCGATAAAAAGACCTAATTGTCATATAAGTATTGTAATGAAAAATATATCCTTAGATAAATATAAAGACTCTATCCCATGGTTAAAAAAACATAGATGGAAAAATAGGTATACAGATAAGATATATCATGATATGTATAGTAGTGGGGGAGTATGGGACAAAAAATAAATCCACTTGGTTTTAGACTTGGTACAACCCAAAATCATCATTCCCTTTGGTTTTCACAACCAAAAAACTATTCGGACGGTCTAGAAGAAGATCAAAAAATACGAGATTGTATTCAAAATTATGTACAAAAGAATATGAGAATATCTTCTAGTATCGAGGGAATTGCACGTATAGAGATTCAAAAAAGAATCGATCTGATCCAGGTCATAATCTATATGGGATTCCCAAAGTTATTAATAGAAAGTCTACCGCGAGGAATCAAAGAATTACAGATGAATCTACAAAAAGAATTTACTTGTGTAAACCGAAAACTCAACATTGCTATTACAAGAATTGCAAAACCTTACGGAAACCCTAACATTCTTGCAGAATTTATAGCTGGACAATTAAAAAATCGAGTTTCATTTCGCAAAGCAATGAAAAAGGCTATTGAATTAACTGAACAAGCAGATACAAAAGGAATTCAAGTACAAATTGCAGGCCGTATCGATGGAAAAGAAATTGCACGTGTCGAATGGATCAGAGAGGGTAGGGTTCCTCTACAAACTATTCGAGCGAAAATTGATTATTGTTCCTATACAGTTGGAACTATCTATGGAGTATTAGGTGTCAAAATTTGGATATTTATAGCCGGAGAATAACAAAACTTTCCTTGTCTTTTCTTTCTATCCCAGTAATGGAACAAAAAAAAGAAACTCTTAATTCTATATTCTCTATATTCTATAGGATTGAATAAAAATTCGATTGACGATTTGATATAATTGCTATGCTTAGTGTGTGACTCGTTGGTTTTTTTATTTTAGGGTTAGGATTCAAAAAAGAAAAAAAGCCCCCCTAGTATGAACTAATAACTATAGAACTAATAACCAACTCATCACTTCTTATTATCTGGATCCAAAAAACCAGTCAAGATATGATATATTGATCATATCATTGTAGCAACTGAAATCTGTTTTGCATAAACAAAAGAAAAACCAATTTCATTCTAAGTTGTGAAACAAAATATAGAAAAAAGATGTAGATAGAAGGGTGAAAGAAAGAAAGAAAAAGAATATCAATGATATAGAATTCCAATATGTAAGGTCTATGAGTCATCTCATTCTCATATAAAGGCAATGTAATAAAGCTTATTCATCTATAATTAAATGAATCTGTTCATAGAATAGAATAAAAAAAAAATAAATAAAGAGCCTCGAACCAATAAATACTGAGAAAATTGACTCAAGAACAAATTTCATTAAGAGCTCCATTGTAGAATTAAGACCTAACCATTAAACAAGAAGTGATGGGAACGATGGAACCCGTGAATGCAGAAAATTCTATTGAAAACGAATCTTAATGATTCATTGGTTGGGATGGCGAAAGAACCGGGAATCAATTCATCTATTCTGAGAAGTCAGGAGCTAACCCTACAACTGAAATAGATATAGAGGAAATATTCGCCCGCGAAAACTTTATTCTCTTGGATTGCTAAATGGGGAGCAATCCGATACGATAAAAGGCAAAACAAAATAAAGATTGGTTATGTTATAACGTTATAAAAAACAATATTATCTATATTATCTATATATAAATCAAAATACTAAATACTATAAATAGAAATA
>contig32_len_1650_j003
AAGATATCTTTCTAACAATATAATAATAACAGGTACAAATATTAAATATTAAATCGAGGTATTCATTCTATGATAACTTTCAACTTTCCCTCTATTTTTGTGCCTTTAGTAGGCCTAGTATTTCCGGCAATTGCAATGGCTTCTTTATCTCTTCATGTTCAAAAAAACAAGATTGTTTAAATCCGATAGGACCAAATCGAATCTATTTTTTTTTTCGATCTAACCAATTTAATTTGATGAATTACTCCTAAAGGTTTACATCAAAATAGTGCTAGTTGATGAGAGTTATTTCGGAAACAAAAAGAGTCAAGTCAAATTCATTGGGGATATTCTCTCAATTCCAATAAAATGCAATCAGATTAAGTATGAGTTGGCGATCAGAACATATATGGATAGAACTTAGAAATGGGTCTCGAAAAATAAGTAATTTTTGCTGGGCCTTTATCCTTTTTTTAGGTTCATTAGGATTCTTATTGGTTGGAACTTCCAGTTATCTTGGTAGAAATTTGATATCTTTATTTCCGTCTCAACAAATCATTTTTTTTCCACAAGGGCTCGTAATGTCTTTCTATGGGATCGCGGGTTTTTTTCTTAGCGCCTATTTGTGGTGCACAATTTTGTGGAATGTGGGTAGTGGTTATGATCGATTCGACAGAAAAGAAGGAATAGTGTGTATTTTTCGTTGGGGATTTCCTGGAAAAAATCGTCGTGTCTTTCTCCGATTTCTTATAAAAGATATTCAGTCCGTCAGAATAGAAGTTAAAGAGGGTATTTATGCTCGTCGTGTTCTTTATATGGAAATCCGCGGCCAGAGGGGCATTCCCTTGACTCGTACTGATGAAAATTTGACTCCACGAGAAATTGAACAAAAAGCTACTGAATTGGCCTATTTCTTGCGTGTACCAATTGAAGTTTTTTGAGAAAAATGAACTAAAGAATTAATACTTTCTCAACAGGAGAGAAAAAAGTCAAGAATCCTCTTTTTCTATAACATAACTTAACTGAAGTTTCTTCAGAACGTTCATTCGAGCCAAAGCAGACGTATACGGAACAACCATAAAACGAAACTCTTTTTGTGGTCTTTTATGCATATGGAAATCGACTCAATTCAGTAACAAAACAAGTAACAAATAGAAATAATAGATTCATCCCATCTATTAAAACATTTCGAAATAAAGAAATTCGAAATAAAGAAATTTCGTTTTTTATTTTAAGTCCAATATTTGTTGGAATTGATACTTTAGATCCAGATAGATCATATCTTGTAAATTTTTTATTTTTTGTCAATCGACCTTTCTTTGTTATCCTTTATTTTGTGCTCCTTAATGACCAAACAATTGGATCTATTATAACGATAACTATCCAATTTCTGTTTTCTGTCTTGTTTTGTCACTCCTTTTTGATCATCACAATATTATATTCTTCAGAAAATTTCCTCAATTATTTTATTCCTGACTTATGGGTAGTCAGGTAATTTTTTTCGAAATATTAGATATTTTGATAGAATGATAGAAAAGTGGTTTTTTCGTCTCAAAATCGGAATAATATTCATTACTTGAAGTGATTCTTTCGGGCATTCATCGAAAGGAGGTACTTGTTTCGAATTTGACCAATTGAGATATTTGGAAATACTATTTTTTTATTATTTTT
