# Supplementary material for: Rampant chloroplast capture in Sarracenia revealed by plastome phylogeny
Source: Front Plant Sci. 2023 Aug 14;14:1237749. doi: 10.3389/fpls.2023.1237749 (PMC10497973; doi:10.3389/fpls.2023.1237749)
Supplement: Supplementary Figure 1 — png - Histograms of information-based generalized Robinson-Foulds distance between the simulated plastome trees and the species tree. Panel titles indicate how the branches of the guide tree were scaled when plastome trees were simulated. Red line shows the distance between empirically estimated plastome tree and the species tree. alignment.fasta Concatenated gene alignments used to estimate plastome tree. Plastome.newick Plastome tree in newick format. Simtrees.1.newick Plastome trees simulated with unscaled guide tree. Simtrees.2.newick Plastome trees simulated with guide tree branch lengths scaled by two. Simtrees.4.newick Plastome trees simulated with guide tree branch lengths scaled by four. Fragmented_assemblies.zip Zipped folder containing all fragmented assemblies in fasta format. [file DataSheet_1.zip › Supplemental_data/fragmented_assemblies/j020_iter0.fasta]

>contig0_len_28239_j020
ATATTCAAAATTCAAAAAAAAAAAATTGTATTGTATTGTTAAGCTTAACAATTTTTTTTAATAAATGATTCGCTACAAAAGGATTTTTTTTTAGTGAACGTGTCACAGCTTCCTCCCCCCCCCTTTTTTTTTTTAAAGATGAAGAAATAAATTCGATTTTATCTCCTATTTACTACGGCGACGAAGAATCAAATTCTCACTATATTTATTCCTTTTTCTACTTCTTCTTCCAAGTGCAGGATAACCCCAAGGGGTTGTGGGTTTTTTTCTACCAATTGGGGCCCTCCCTTCACCACCCCCATGGGGATGGTCTACAGGGTTCATAACTACTCCTCTTACTACAGGACGCTTACCTAGCCAACGCTTAGATCCGGCTCTACCCAAACTTTTCTGGTTCACCCCAACATTCCCCACCTGTCCGACTGTTGCTGAGCAGTTTTTGGATATCAAACGGACCTCCCCAGAAGGTAATTTTAATGTGGCCGATTTCCCCTCTTTTGCAATCAGTTTCGCTACAGCACCCGCTGCTCTAACTAATTGTCCACCCTTTCCAAGTGTGATTTCTATGTTATGGATGGCCGTGCCTAAGGGCATATCGGTTGAAGTAGATTCTTCTTTTTGATTAATCAAAACCCCTTCCCAAACTGTACAAGCTTCTTCCAAAGCATACGGCTTTCTGGATGTAGATGATGATATCTATACAGATGGATTTTATATATATCGTTTAATGAAGTACCACATGAGTGGATATATAGGAATCCAAATCTGCCGAATCACTCATGTTATGATCTTCTACATCCTAGGTCTTCCCGTTCCGTCATCTGGCTTATGTTCTTCATGTAGCATTCAGACCGAATGACTCTATGAAATTACGTCGATACTTCCACATATTATTGGTAACGTAGGAGACATCTCTATTTTTCCCCGGGGGAATCTTTAGAATTACCACTGCTTAGCTTTCAATTTGCCTTTGACCATCAAATGAAATGTGAATAACCCGTCCTCCTCTCTTTGAAACAAGAGGCGCTTCCGGTTCTGTCGGTGCTTGAAACAATTTTGTCTTCTCCATATTACTCTATCTCTAGAGTCAATAATTTTATATGAGGAACTACTGAACTCAATCACTTGCTGCCGTTACTCTTCAGTTTTCTGTTGAGGTCTATCCTGTAGAGGTACTCAAATTGGATCAGTGATCGATTTCTAGGTTTCGTCGTAAACCTAATTGGTTACTTCCAATTACGTAAATCAATAGTTCAAACCGCACTCAAAGGTAGGGCATTTCCCATTTTTATAGGAACTTCTGTACCAGAAACAATGGTATCTCCAATTCTAGCCCCTCTGGGATGTAAAATATATCTCTTCTCACCATCCCCATAGTGTATGAGACAAATGTATGCATTTCGATTAGGGTCGTATTCTATGGTTACGATTCTACCATATATGTTTTTTTCATTCCGTAGAAAATCGATTTTACGGTATAGACGCTTATGACCTCCCCCTCTATGCCCTGCGGTAATGATTCCTCTGGCATTACGACCTTTACCACAACGATGCTGTCCATAGATCAAATTCTTTCGTGGATTGGATTTCACTTGACTGTCTACGGTTCCATTGCGTGTGCTCGGGTTAGAAGTTTTGTATAAATGTATCGCCATGCTATTAAGTATTTTGATTTAAGTTCTTTTCTTTCTAAGAGGTGGAATAGAATAACCCGGTTGAAGCGTAATGATCATACGTCTGTAATGCATTGTATGCCCCATAATAGGTCCCATTCTTCTACCCTTTCCCGGAAGTCGATGACTATTCATAGCTATTACCTTGACACCAAAGAAGAGTTCGACCCAATGCTTTATTTCTGTCCTAGTTGATCCTGATTCGACATTAGAAGTATATTGATTTTTCCCCAATAACCGAATACTTTTGTCTGTAAATACTGCATATTTGATTCCATCCATAAATCTATTTTCTTCCCTATGAGTTCGAGTCTCAATAAGAATGCTAGTTCTTACTGTTCATATGTTATGATATGAATATACCACACCAATTCGTTATGTATGAATGATGAGATTCCATTGATACAGAGCCAATTCCAATAGACTTATTAGAGGGTCCCATTGGCGTGCATCCAGTAGGAATTGAACCTACGAATTCGCCAATTATGAGTTGGGCGCTTTAACCATTCAGCCATGGATGCTTAGCGGGGATCCTCGTACATGGTGAATAACCAAATTCCAATTGAAATGAAATCTTTAGGATAAATCAATGCAATTTAGGAGGAATCAATGAAAGGACATCAATTCAAATCCTGGATTTTCGAATTGAGAGAGATATTGAGAGAGATCAAGAATTCTCACTATTTCTTAGATTCATGGACCCAATTCAATTTAGTGGGATCTTTCATTCACGTTTTTTTCCACCAAGAACGTTTTATAAAACTCTTTGACCCTCGAATTTGGAGTATCCTACTTTCACGCAATTCACAGGGTTCAACAAGCAATCGATATTTCACGATCAAGGGTGTAATACTCTTTGTAGTAGCGGTCCTTATATATCGTATTAACAATCGAAAGATGGTCGAAAGAAAAAATCTCTATTTGATAGGGCTTCTTCCTATACCTATGAATTCCATTGGACCCAGAAATGATACATTGGAAGACTCCTTTGGGTCTTCCAATATCAATAGGTTGATTGTTTCGCTCCTGTATCTTCCAAAAGGAAAAAAGATCTCTGAGAGTTGTTTCCTGAATCCGAAAGAGAGTACTTGGGTTCTCCCAATAACTAAAAAGTGTAGCATGCCTGAATCTAACTGGGGTTCGCGGTGGTGGAGGAACTGGATCGGAAAAAAGAGGGATTCTAGTTGTAAGATATCTAATGAAACCGTCGCTGGAATTGAGATCTTATTCAAAGAGAAAGATCTCAAATATCTGGAGTTTCTTTTTGTATATTATATGGATGATCCGATTCGCAAGGACCATGATTGGGAATTGTTTGATCGTCTTTCTCTGACTCTGAGGAAGAGGCGAAATAGAATCAACTTGAATTCGGGACCGCTATTCGAAATCTTAGTGAAACACTGGATTTGTTATCTCATGTCTGCTTTTCGTGAAAAAATACCAATTGGAGTGGAGGGTTTCTTCAAACAACAAGGGGCTGGGTCAACTATTCAATCAAATGATATTGAGCATGTTTCCCATCTCTTCTCGAGAAACAAGTGGGCTATTTCTTTACAAAATTGTGCTCAATTTCATATGTGGCAATTCCGCCAAGATCTCTTCGTTAGTTGGGGGAAGAATCCGCACGAATCGGATTTTTTGAGGAACGTATCGAGAGAGAATTGGATTTGGTTAGACAATGTGTGGTTGGTAAACAAGGATCGGTTTTTTAGCAAGGTACGGAATGTATCGTCAAATATTCAATATGATTCCACAAAATCTAGTTTCGTTCAAGTAACGGATTCTAACCAATTGAAAGGATCTTCTGATCAATCCAGAGATCATTTGGATTCCATTAGTAATGAGGATTCGGAATATCACACATTGATCAATCAAAGAAAGATTCAACAACGAAAAGAAAGATCGATTCTTTGGGATCCTTCCTTTCTTCAAACGGAACGAACAGAGATAGAATCAGACCGATTCCCGAAATGCCTTTCTGGATATTCCTCAATGTCCCGGCTATTCACGGAACGTGAGAAGCAGATGATTAATCATCTGCTTCCGGAAGAAATCGAAGAATTTATTGGGAATCCTACAAGATCCATTCGTTCTTTTTTCTCTGATAGATGGTCAGAACTTCATCTGGGTTCGAATCCTACTGAAAGGTCCACTAGAGATCAGAAATTGTTGAAGAAACAACAAGATCTTTCTTTTGTCCCTTCCAGGCGATCGGAAAATAAAGAAATGGTTAATATATTCAAGATAATTACGTATTTACAAAATACCGTCTCAATTCATCCTATTTCATCAGATCCGGGATGTGATATGGTTCCGAAGGATGAACCGGATATGGACAGTTCCAATAAGATTTCATTCTTGAACAAAAATCCATTTTTTGATTTATTTCATCTATTCCATGACCGGAACAGGGGAGAATACACGTTACACCACGATTTTGAATCAGAAGAGAGATTTCAAGAAATGGCAGATCTATTCACTCTATCAATAACCGAGCCGGATCTGGTGTATCATAAGGGATTTGCCTTTTCTATTGATTCCTACGGATTGGATCAAAAACAATTCTTGAATGAGGTATTCAACTCCAGGGATGAATCGAAAAAGAAATCTTTATTGGCTCTACCTCCTATTTTTTATGAAGAGAATGAATCTTTTTATCGAAGGATCAAAAAAAAATGGGTCCGGATCTCCTGCGGGAATGATTTGGAAGATCCAAAACCAAAGATAGTGGTATTTGCTAGCAACAACATAATGGAGGCAGTCAATCAATATAGATTGATCCGAAATCTGATTCAAATCCAATATAGCACCTATGGGTACATAAGAAATGTATTGAATCGATTCATTAAAAAGAATCGATTCGATCGCAACTTCGAATATGGAATTCAAGGGGATCAAATAGGAAAGGATACTCTGAATCATAGAACTCTAATGAAATATACGATCAACCAACATTTATCGAATTTGAAAAAGAGTCAGAAGAAATGGTTCGATCCTCTTATTTTTATTTCTCGAACCGAGAGATCCATGAATCGGGATCCTAATGCATATAGATACAAATGGTCCAATGGGAGCAAGAATTTCCAGGAACATTTGGAACATTTCGTTTCTGAGCAGAAGAGCCGTTTTCAAGTAGTGTTCGATCGATTACGTATTAATCAATATTCGATTGATTGGTCTGAGGTTATCGACAAAAAAGATTTGTCTAAGCCACTTCGTTTCTTTTTGTCCAAGTCACTTCTTTTTTTGTCCAAGTTTCTTTTCTTTTTGTCTAACTCACTTCCTTTTTTCTTTGTGAGTTTCGGGAATATCCCCATTCATAGGTCCGAGATCTACATCTATGAATTGAAAGGTCCGAATGATCAACTCTGCAATCAGTTGTTAGAATCAATAGGTCTTCAAATCGTTCATTTGAAAAAATGGAAAGCCTTCTTATTGGATGATCATGATATTTCCCAAAAATCGGAATTCTTGATCAACGGAGGAACAATATCACCATTTTTGTTCAATAAGATACCAAAGTGGATGATTGACTCATTCCATACTAGAAACAATCGCAGGAAATCCTTTGATAACACGGATTCCTATTTCTCAATGATATTCCACGATCAAGACAATTGGCTGAATCCCGTGAAACCCTTTCATAGAAGTTCATTGATATCTTCTTTTTATAAAGCAAATCGACTTCGATTCTTGAATAATCCACATCACTTCTCCTTCTATTGTAACAAAAGATTCCCTTTTTATGTGGAAAAGACCCGTATCACTAATTCTGATTTTACGTATGGACAATTCCTCAATATCTTGTTCATTCGCAACAAAATATTTTCTTTGTGCGTTGGTAAAAAAAAACATGCTTTTTGGGGGAGAGATACTATTTCACCAATCGAGTCACAGGTATCTAACATATTCATACCTAACGATTTTCCACAAAGTGGTGACGAAACGTATAACTTGTACAAATCTTTCCATTTTCCAAGTCGATCCGATCCGTTCGTTCGTAGAGCTATTTATTCGATCGCAGACATTTCTGGAACACCTCTAACAGAGGGACAAATAGTCAATTTTGAAAGAACTTATTGTCAACCTCTTTCAGATATGAATCTATCTGATTCAGAAGGGAAGAACTTGCATCAGTATCTCAATTTCAATTCAAACATGGATTTGATTCACACTCCATGTTCTGAGAAATATTTACCATCCGAAAAGAGGAAAAAACGGAGTCTTTGTCTAAAGAAATGCGTTGAGAAAGGGCAGATGTATAGAACCTTTCAACGAGATAGTGCCTTTTCAACTCTCTCAAAATGGAATCTATTCCAAACATATATGCCATGGTTCCTTACTTCGACAGGGTACAAATATCTAAATTTGATATTTTTAGATACTTTTTCAGACCTATTGCCGATACTAAGTAGCAGTCAAAAATTTGTATCTATTTTTCATGATATTATGCATGGATCAGATATATCATGGCGAATTCTTCAGAAAAAATTGTGTCTTCCACAATGGAATCTGATAAGTGAGATTTCGAGTAAGTGTTTACATAATCTTCTTCTGTCCGAAGAAATGATTCATCGAAAAAATGAGTCACCATCGACATATCTGAGATCGCCAAATGTTCGGGAGTTCCTCTATTCAATCCTTTTCCTTCTTCTTGTTGCTGGATATCTCGTTCGTACACATCTTCTCTTTGTTTCCCGGGCCTCTAGGGAGTTACAGACAGAGTTCGAAAAGGTCAAATCTTTGATGATTCCATCATCTATGATTGAGTTGCGAAAACTTCTGGATAGGTATCCTACATCTGAACCGAATTCTTTCTGGTTAAAGAATCTCTTTCTAGTTGCTCTGGAACAATTAGGAAATTCTCTAGAAGAAATACGGGGTTCTGCTTCTGGCGGCAACATGCTATTGGGTGGTGGTCCCGCTTATGGGGTCAAATCAATACGTTCTAAGAAGAAATATTTGAATATCAATCTCATCGATATCATCGATCTCATAAGTATCATACCAAATCCCATCAATCGAATCACTTTTTCGAGAAATACGAGACATCTAAGTCATACAAGTAAAGAGATCTATTCATTGATAAGAAAAAGAAAAAACGTGAACGGGGATTGGGTTGATGATAAAATAGAATCCTGGGTCGCGAACAGTGATTCGATTGATGATGAAGAAAGAGAATTCTTGGTTCAGTTCTCCACCTTAACGACAGAAAAAAGGATTGATCCAATTCTATTGAGTCTGACTCATAGTGATCATTTATCAAAGAATGACTCTGGTTTTCAAATGATTGAACAACCGGGAGCAATTTACTTACGATACTTAGTTGACATTCATAAAAAGTATCGAATGAATTATGAGTTCAATACATCCTGTTTAGCAGAAAGACGGATATCCCTTGCTCATTATCAGACAATCACTTATTCACAAACCTCGTGTGGGGCTAATAGTTTTCATTTCCCATCTCATGAAAAACCCTTTTCGCTCCGCTTAGCCTTATCCCCCTCTAGGGGTATTTTAGTGATAGGTTCTATAGGAACTGGACGATCCTATTTGGTCAAATACCTGGCGACAAACTCCTATGTTCCTTTCATTACGGTATTTTTGAACAAGTTCCTGGATAACAAGCCTAAAGGTTTTCTTATTGATGATATCGACATTGATGCTAGTGACGATATTGATGATAGTGACGATATTGATGCTAGTGACGATATTGATGATAGTGACGATATCGATCGTGACCTTGATACGGAGCTGGAGCTGCTAACTATGATGAATGCGCTAACTATGGATATGATGTCGGGAATAGACCGATTTTATATCACCCTTCAATTCGAATTAGCAAAAGCAATGTCTCCTTGCATAATATGGATTCCAAACATTCATGATCTGGATGTGAATGAGTCGAATTACTTATCCCTCGGTCTATTAGTGAACCATCTCTCCAGGGATTGTGAAAGATGTTCCACTAGAAATATTCTTGTTATTGCTTCGACTCATATTCCCCAAAAAGTGGATCCCGCTCTAATAGCTCCGAATAAATTAAATACGTGCATTAAGATACGACGGCTTCTTATTCCACAACAACGAAAGCACTTTTTCACTCTTTCATATACTAGGGGATTTCATTTGGAAAAGAAAATGTTCCATACTAATGGATTCGGGTCCATAACCATGGGTTCCAATGCACGAGATCTTGTAGCACTTACCAATGAGGCCCTATCGATTAGTATTACACAGAAGAAATCAATTATAGACACTAATACAATTCGATCCGCTCTTCATAGACAAACTTGGGATTTGCGATCCCAGGTAAGATCGGTTCAGGATCATGGGATCCTTTTCTATCAGATAGGAAGGGCTGTTGCACAAAATGTACTTCTAAGTAATTGCCCCATAGATCCTATATCTATCTATATGAAGAAGAAATCATGTAACGAAGGGGATTCTTATTTGTACAAATGGTACTTCGAACTTGGAACGAGCATGAAGAAATTAACGAGACTTCTTTATCTTTTGAGTTGTTCTGCCGGATCGGTCGCTCAAGATCTTTGGTCTCTACCCGGACCCGAGGAAAAAAATGGGATCACTTCTTATGGACTCGTTGAGAATGATTCTGATCTAGTTCATGGCCTATTAGAAGTAGAAAGCGCTCTGGTGGGATCCTCACGGACAGAAAAAGATTGCAGTCAGTTTGATAATGATCGAGTGATATTGCTTCGTCGGCCCGAACCAAGGAATCCCTTAGATATGATGCAAAACGGATCTTGTTCTATCCTTGATCAGAGATTTCTCTATGAAAAATACGAATCGGAGTTTGAAGAAGGGGAAGGAGAAGGAGCCCTTGACCCGCAACAGATAGAGGAGGATTTATTCAATCACATAGTTTGGGCTCCTAGAATATGGCGCCCTTGGGGCTTTCTATTTGATTGGATCGAAAGGACCAATGAATTGGGATTTCCCTATTGGTCCAGGTCATTTCGGGGCAAGCGGATCATTTATGATGAAGAGGATGAGCTTCAAGAGAATGATTCGGAGTTCTTGCAGAGTGGAACCATGCAGTACCAGACACGAGATAGATCTTCCAAAGAACAAGGCCTTTTTCGAATAAGCCAATTCATTTGGGACCCTGCAGATCCACTCTTTTTCCTATTCAAAGATCAGCCCTTTGTCTCTGTGTTTTCACATCGAGAATTATTTGCAGATGAAGAGATGTCAAAGGGGCTTCTTACTTCCCAAACAGATCCTCCTACATCTATATATAAAGGCTGGTTTATCAAGAATACGCAAGAAAAGCACTTCGAATTGTTGATTAATCGCCAGAGATGGCTTAGAACCAATAGTTCATTATCTAATGGATCTTTCCGTTCTAATACTCTATCCGAGAGTTATCAGTATTTATCAAATCTCTTCCTATCTAACGGAAGGCTATTGGATCAAATGACAAAGACATTGTTGAGAAAAAGATGGCTTTTCCCGGATGAAATGAAAATTGGATTCATGTAACAGGAGAAAGATTTCCCATTCCTTAGCCGGAAAGATATGTAGCCATGAAAGAGGGATTAAGTGGAACAGAATTGACTGGGTGGTAGAGTCATGGAAACACTTCTTTCTTCCATATTTTGGACCTTAGCTCCATGGAACAATATGCTACTGCTGAAACATGGAAGAATTGAAATCTTAGATCAAAACACTATGTATGGATGGTATGAACTGCCTAAACAAGAATTCTTGAACAGCGAACAACCAGTTCAGATATTCACGACCAAGAAGTATTGGATTCTCTTTCGGATAGGCCCTGAAAGGAGAAGGAAGGCTGGAATGCCAACAGGCGTCTATTATTGAATTCACCCCACCCGATAGTACCCATTTTGGGAACGTCCAGTGCCAAAGTCACTGAATGGGTAAGTCGCCAATCCCTAAAACGAACTATGGAATGTACTTTATCTGCTGGGTTACGAGCAGGCATTTTACCAGAGGTTTCTAATCTACCTTTGTGTGATTCCTGTTGAAGCATATACTCGGGGGGTGGGTGCAGGGCGGACGGTTTTAAAGCAGACTCCCCATTCATTAGATAGAGAAGATCACCAAGATTTCGTGATCCGCTGCCGAACTTATTCCAATTCCAAGAGCTCGGATCGAATCGGTATATCAATACCGATTCGATCCGAGCTCTCTTATTGAATTGCTCATTCAATGAGCATTCTCCATATTATGCCTTGAAGAGGACTCGAACCTCCACGCTCTTTAGCACGAGATTTTGAGTCTCGCGTGTCTACCATTTCACCACCAAGGCATCTTGAAAGTGAATCGTATTCCATGAATATGATATCTATCTAGTGTGATGTATGGAATATATGACAAAGGTGGGGTGTTGGAGTATTGCTATTGATCGGTCATGTCATATAGGCCCGAGTCGGACATCCAATTGCTTCGATTTGAATTATCCGGAGGATGCCTTCTATATCAAAAAGATGGACAATCAAACTTACGATTCAATAGAAGCCAAAAGAGGTGAATAGGGTCCCAAATAAGGAAAGATATGTAAAAAGCAAGTCCGATTACGTCTATTCCGAATCCTAAATGGAATGTAGGGATCCATATGTAAACAATGTATATCCCTATTCCGGTCTGGTCCGGTATGGAATGAACTTATAATCATAGAATCGACTCGATCATCAGATTATAGATTATAAGTTCATAACCCTAACCCATTCCCATTTTGGAAGGAACAGATCCACTAATTCTTTGATTCCAGTTAGTAAGAGGGATCTTGAACTAAGAAATAGACCCTAGAAGCTAAAAAAGGGTATCCTGAGCAATTGCAATAATCGGGTTCATTGATATTCCTGGTATAGTAGATGCTATCACACATACAATCATACTCAATTCGATGGAATTGTTTGATCTTAAAGGAGATCTTCTATAATTTCGCACGTAAGGGGGTATTTCTTGGTTTCGTCCAGTCATTAATAACTTGATTCTTTTTAGATAATAGTAGATAGAAACAACGCTTGTAAGGAGTCCTATTAAAACCAAGAAATATAGGCTTGCCTGCCATCCACACCAGAATAAATAGAGTTTTCCGAAAAAACCTGCTAGTGGAGGAAGACCTCCTAGGGATAAGAGACATAGGGCGAAAGAGAGAGCCAAAAAAGGATCTTTCGTGTATAATCCTGCATAATCTCGAATGTTATCAGTTCCGGTACGTAGACCAAATAATACAATGCAAGCAAAAGTTCCTAGATTCATGGAGATATAGAACAGCATATACGTTATCATGCTTGCATATCCATCATTTGAGTCTCCAACAATTAAATTATTCCAATAATTACATATCCGATTTGACCTATGGACGAATATGCAAGCATACGTTTCATGCTTGTTTGAGTAATAGCAATCCAATATCATGCTAAGAATAGCTAGGATTTCCAGAAGAAGATGCCATTCGTTTGATGAGAAATAAAAAGGAATATCGAAAATTCGGGTGGCTAAAGCTGAAGCAGCTACTTTCGAAGTAACAGAAAGAAAAGCAACGACTGGAGTGGGAGAGTCAGAGTCGAAAAGAGGATTCCTCACTTCTTTCTCTCATTCAAAACCGTGCATGAGACTTTCATCTCACACGGCTTCTAAGTGATAAAAGAAAGAAGAACTCATCTTCTTTCTTTTTTGATTACCTTCCTCGCGTATGTATAAGACCGAATCCATTCGATTTCTAAAAAGGATTCCTAATCCTTAACTTTTCGAGGAATCCTTCATCAGTGGTTGTGAATGACCGATTTTTTCAATCTTTTCGACCTTGGTTCCGTAGGAGCAAGTCAGAAAGATTGAGAAATAGAACCATCTGATTTGATTCGTTCTCAATAGCCATGAGATGATCATATTAGGGTGATCCTTTTGTCGACGGATGCTCCTATTATACTCGTAGTCTCTGAAGGATGAGAACCAACTATGTAGCATCTACATCGAGAATTCAAGTCTTGTATACGTCATTAGTCCGATCCTTTGTAGGAACTACCCGTAATAACGAACTTGCAAAATGGATCTGTTTATCATAAAGAGATTCGTCGTTCCTGACCCTGCTTCACCTTAATTGTTATTTGAACAAGTCAAAGTTCTGTCTTGGTCCGAGTGGGGATAGCATTTCTCTTCTGCATGTCCATGGAGTTTTGAAAAATCCAAACATCTCGGAGATAGATAGAGAGGTAGGAATTTATCGAACGAACCGCACTCCTTCGTATACGTCAGGAGTCCATTGATGAGAAGGGGCTGGGGAAAGCTTGAACCCAATTCCTACAGTGATGAATATGAGCGCAATTGAAATTCCTGGGGAGTTATACATTTGTGTATTGATAAGACCATTCACTATTTCTTGAAGCTCGATCTCTCCCCCGGATGAACCATCTAGCCAAGAGAAACCATGAACCAGAATAGAAGAGCTTGCCCCACCCATGAGTAAATATTTCATAGTAGCCTCATTAGACCGTACATCTTTCTTGGTATATCCAGATAATAGGTAGGAGCATAAACTGAAACATTCTGGAGCTACAAAGATAGTTATTAAATCGTTAGCACCGCATAAAAACATTCCTCCTAGAGTAGCTGTTAATACGAATAAGAGAAACTCTGTTATATCTATTTCTGTACATTCAACGTACTCTACGGATAGAGGAATACATAGAGTTGAACATAGTAAAATAAGAAATTGAAAGATTTCGTTGAAATTGTTCGTTTGGAAATTTCCCGAAAAGCGAATCATAGGCTCTTCTCTCCATCGGAACAATAGGGCCGTTATGCTCATTACTAAACTTGTTGAAGAGATGAAATAGAACCAAGGTATATCTTTTTGATCAGAGGTTGAATCGATCATCAGAAGAAGAATTAGGCCAAAAATTAGGATACATTCTGGGAAAATAAAACTTCCATCGAAGAGAAGCAAATGAAAGGCTTTCATAAAAATTCTCGTAGAATCGAGAATGAAGTTTTCATTCTGTACATGCCAGATCATGAATTAGTAACTGCATCCAATTTCCAAAAAAATCCCAATTGTTTCGAACTTTCTATTTTTGGAATGGAATATTTACGGAATCTCCATGAATAGGATCAAACCTTATTCCATGGTATTTACATGAGGTTCCTCTTTCTTATTCTTAAGCAAGTCCCCGAGAGGGCTTAGTTGATCCATGATTTATCTTTCATCTTTCGTTTCCTTTTCGTTTGTTTCGAGAAATATATCGATCAATTCCGATTCTTTCTTTTTCTCTTGATTCTTTTCCGATCGAGATGTATGGATCCTGTTTATGGATTAACGAAAATGTGCAAAAGCTCTATTTGCCTCTGCCATTCTATGAGTCTCTTCCTTTTTGCGTATGGCCTCGCCACTCCCTTTGGCAGCATCCACTAATTCGGAACTTAATTTGAAAGCCATATTTCGACCCGGACGTTTTCGGGATGCCGCTAATAACCAACGAATGGCAAGTGCTTTTCCTTGTGTGGATCCTATTTCAATGGGAACTTGATGAGTCGATCCGCCTACACGTCTTGCTTTTACTGCTATATCGGGAGTTACTCCACGTATTGCTTGACGTAAAACAGATAGTGGATTTGTTTCTGTCTTTTGTTGAATCTTTTTCATGGCTCGATAGAGAATTTGATAAGCCAATGATTTTTTTCCGTGTTTCAGAATACGGTTAACCAACATATTAATTAATCGATTACGATAAATTGGATCCGATTTTGCAGTTTTTTCTTTTGCAGTACCTCGACGTGACATGAGCGTGAAAGAGGTTCAAGAATCAGTTTTCTTTTTATAAGGGCTAAAATCACTTATTTTGGCTTTTTTACCCCATATTGTAGGGTGGATCTCGAAAGATATGAAAGATCTCCCTCCAAGCCGTACATACGACTTTCATCGAATACGGCTTTCCACAGAATTCTATATGTCTCTATGAGATCGAGTATGGAATTCTGTTTACTCACTTTAAATTGAGTATCCGTTTCCCTCCTTTTCCTGCTAGGATTGGAAATCTTGTATTTTACATATCCATACGATTGAGTCTTTTGGTTTCCGAAATAGTGTAAAAAGAAGTGCTTCGAATCATTGCTATTTGACTCGGACCTGTTCTAAAAAAGTCGAGGTATTTCGAATTCTTTGTTGACACGGACAAAGTCAGGGAAAACCTCTGAAATTATTTCAATATTGGACCTTGGACATATAATAGTTCCGAATCGAATCTCTTTAGAAAGAAGATCTTTTGTCTCATGGTAGCCTGCTCCAGTCCCCTTACGAAACTTTCGTTATTGGGTTAGCCATACACTTCACATGTTTCTAGCGATTCACATGGCATCATTAAATGATACAAGTCTTGGATAAGAATCTACAACGCACTAGAACGCCCTTGTTGACGATCCTTTACTCCGACAGCATCTAGGGTTCCTCGAACAATGTGATATCTCACACCGGGTAAATCCTTAACCCTTCCCCCTCTTACTAAGACTACAGAATGTTCTTGTGAATTATGGCCAATACCAGGTATATAAGCAGTGATTTCAAATCCAGAGGTTAATCGTACTCTGGCAACTTTACGTAAGGCAGAGTTTGGTTTTTTGGGGGTGATAGTGGAAAAGTTGACAGATAAGTCACCCTTACTGCCACTCTACAGAACCGTACATGAGATTTTCACCTCATACGGCTCCTCGTTCAATTCTTTCGAAGTCATTGGATCCTTTTCCTCGTTCGAGAATCTCCTCCTTTCCTTTCTTCCACTCCGTCCCGAAGAGTAACTAGGACCAATTTAGTCACGTTTTCATGTTCCAATTGAACACTTTCCATTTTTCTTTTTGATTCTTCTTAAAGGAGAAGATTATTCTCTTTACCAAACATATGCGGATCCAATCACGATCTTATAATAAGAACAAGAGATCTTTCTCGATCAATCCCTTTGCCCCTCATTCTTCGAGAATTAGAAAGATCCTTTTCAAGTTTTAATTTGTTCATTTGGAATCTGGGCTCTTCTACTTCATTTTTATTTACTTATTTTATTTTTATTTAATATTTTTCCCTCTCTTTTTTTATATCATTCCTTAAGTCCCATAGGTTTGATCCTGTAGATTTTGACTCATTTTCTCATTGAGCGAGGGGTACAAAAGAAATCAGATTTCTTTTTCGATCAAAAGTATTATGTGAAATCTTCGATTTTTTCTTCTTCCTCTATCCCTATCCCATAGATACAGTCTTTGAATCAATAGAGAACCTTTTCTTCTGTATGAATCGATATTCTTACATTCCAATTCCTTCCCGATACCTCCCAAGGAAAATCTCGAATTGGATCCCAAATTGACGGGTTAGTGTGAGCTTATCCATGCGGTTATGCACTCTTCGAATAGGAATCCATTTTCTGAAAGATTCTGGCTTTCGTGCTTTGGTGGGTCTCCGAGATCCTTTCGATGACCTATGTTTGTTGAAGGGATATCTATATAATCCGATCGATTGCGTAAAGCCCGCGGTAGCAACGGAACCGGGGAAAGTCTACAGAAAAGACAGTTCCTTTCTATTCTATTAGTATTTTCTATTAGATTAGTATTAGTTAGTGATCCCGGCTTAGTGAGTCCTTTCTTCCGTGATGAACTGTTGGCATTAGTCCTACATTTTGTCTCTGTGGACCGAGGAGAAAGGGGGCTCGGCGGGAAGAGGATTGTACCATGAGAGAAGCAAGGAGGTCAACCTCTTTCAAATATACAACATGGATTCTGGCAATGCAATGTAGTTGGACTCTCATGTCGATCTGAATGAATCATCCTTTCCACGGAGGTAAATCTTTGCCTGTTAGGCAAGGGGATAGCAAGTTACAAATTCTGTCTCGGTAGGACATGTATTTCTATTACTATGAAATTCATAAATGAAGTAGTTAATGGTGGGGTTACCATTATCCTTTTTGGAGTGACGCATCTTGTATGTGTTCCTAAAAAAAGGAATTTTTCCATTTTTCGGGGTCTCAAAGGGGTGTGAAAACACATAAGAACTCTTGAATGGAAATGGAAAAGAGATGTAACTCCAGTTCCTTCGGAAATGGTAAGATCTTTGGCGCAAGAAGAGGGGGTTGATCCGTATCATCTTGACTTGGTTCTGCTTCCTCTATTTTTTTAAGAATACCGAGTCGGGTTCTTCTCCTACCTGTATCGAATAGAACATGCTGAGCCAAATCTTCTTCATGTAAAACCTGCTTGATTTAGATCGGGAAAATCGTGCGGTTTTCTGAAACCATGTGCTATGGCTCGAATCCGTAGTCAATCCTATTTCCGATAGGGGCAGTTGACAATTGAATCCGATTTTTCCCATTTTTTTTCATATACGTAAAAAATAGTGCGAAAAGAAGGCCCGGCTCCAAGTTGTTCAAGAATAGTGGCGTTGAGTTTCTCGACCCTTTGCCTTAGGATTAGTCAGTTCTATTTCTCGATAGAGGCAGAGAAAGGGATATAACTCAGCGGTAGAGTGTCACCTTGACGTGGTGGAAGTCATCAGTTCGAGCCTGATTATCCCTAAACCCAATGGGAGTTTTTCTATTTTGACTTGCTCCCCCGCCGTGATTGAATGAGAATGGATAAGAGGCTCGTGGGATTGACGTGAGGGGGCAGGGATGGCTATATTTCTGGGAGCGAACTCCGGGCGAATATGAAGCGCATGGATACAGGTTATGCCTTGGAATGAAAGACAATTCCGAATCCGCTTTGTCTACGAACAAGGAAGCTATAAGTAATGCAACTATGAATCTCATGGAGAGTTCGATCCTGGCTCAGGATGAACGCTGGCGGCATGCTTAACACATGCAAGTCGGACGGGAAGTGGTGTTTCCAGTGGCGGACGGGTGAGTAACGCGTAAGAACCTGCCCTTGGGAGGGGAACAACAGCTGGAAACGGCTGCTAATACCCCGTAGGCTGAGGAGCAAAAGGAGGAATCCGCCCGAGGAGGGGCTCGCGTCTGATTAGCTAGTTGGTGAGGCAATAGCTTACCAAGGCGATGATCAGTAGCTGGTCCGAGAGGATGATCAGCCACACTGGGACTGAGACACGGCCCAGACTCCTACGGGAGGCAGCAGTGGGGAATTTTCCGCAATGGGCGAAAGCCTGACGGAGCAATGCCGCGTGGAGGTAGAAGGCCCACGGGTCGTGAACTTCTTTTCCCGGAGAAGAAGCAATGACGGTATCTGGGGAATAAGCATCGGCTAACTCTGTGCCAGCAGCCGCGGTAATACAGAGGATGCAAGCGTTATCCGGAATGATTGGGCGTAAAGCGTCTGTAGGTGGCTTTTTAAGTCCGCCGTCAAATCCCAGGGCTCAACCCTGGACAGGCGGTGGAAACTACCAAGCTGGAGTACGGTAGGGGCAGAGGGAATTTCCGGTGGAGCGGTGAAATGCGTAGAGATCGGAAAGAACACCAACGGCGAAAGCACTCTGCTGGGCCGACACTGACACTGAGAGACGAAAGCTAGGGGAGCGAATGGGATTAGATACCCCAGTAGTCCTAGCCGTAAACGATGGATACTAGGCGCTGTGCGTATCGACCCGTGCAGTGCTGTAGCTAACGCGTTAAGTATCCCGCCTGGGGAGTACGTTCGCAAGAATGAAACTCAAAGGAATTGACGGGGGCCCGCACAAGCGGTGGAGCATGTGGTTTAATTCGATGCAAAGCGAAGAACCTTACCAGGGCTTGACATGCCGCGAATCCTCTTGAAAGAGAGGGGTGCCTTCGGGAACGCGGACACAGGTGGTGCATGGCTGTCGTCAGCTCGTGCCGTAAGGTGTTGGGTTAAGTCCCGCAACGAGCGCAACCCTCGTGTTTAGTTGCCATCGTTGAGTTTGGAACCCTGAACAGACTGCCGGTGATAAGCCGGAGGAAGGTGAGGATGACGTCAAGTCATCATGCCCCTTATGCCCTGGGCGACACACGTGCTACAATGGCCGGGACAAAGGGTCGCGATCCCGCGAGGGTGAGCTAACTCCAAAAACCCGTCCTCAGTTCGGATTGCAGGCTGCAACTCGCCTGCATGAAGCCGGAATCGCTAGTAATCGCCGGTCAGCCATACGGCGGTGAATTCGTTCCCGGGCCTTGTACACACCGCCCGTCACACTATGGGAGCTGGCCATGCCCGAAGTCGTTACCTTAACCGCAAGGAGGGGGATGCCGAAGGCAGGGCTAGTGACTGGAGTGAAGTCGTAACAAGGTAGCCGTACTGGAAGGTGCGGCTGGATCACCTCCTTTTCAGGGAGAGCTAATGCTTGTTGGGTATTTTGGTTTGACACTGCTTCACACCCAAAAAGAAGGGAGCTACGTCTGTCTGAGTTAAACTTGGAGATGGAAGTCTTCTTTCGTTTTTCGACGGTGAAGTAAGACCAAGCTCATGAGCTTATTATCCTAGGTCGGAAAAAGTTGATAGGATCCCCCTTTTTACGTCCCCATGCCCCCCCGTGTGGCGACACATGGGGGCGAAAAAAGGAAAGAGAGGGATGGGGTTTCTCTCGCTTTTGGCATAGCGGGCCCCCAGTGGGAGGCTCGCACGACGGGCTATTAGCTCAGTGGTAGAGCGCGCCCCTGATAATTGCGTCGTTGTGCCTGGGCTGTGAGGGCTCTCAGCCACATGGATAGTTCAATGTGCTCATCAGCGCCTGACCCTGAGATGTGGATCATCCAAGGCACATTAGCATGGCGTACTCCTCCTGTTCGAACCGGGGTTTGAAACCAAACTCCTCCTCAGGAGGATAGATGGGGCGATTCAGGTGAGATCCAATGTAGATCCAACTTTCGATTCACTCGTGGGATCCGGGCGGTCCGGGGGGGACCACCGCGGCTCCTCTCTTCTCGAGAATCCATGCATCCCTTATCAGTGTATGGACAGCTATCTCTCGAGCACAGGTTTAGGTTCGGCCTCAATGGGAAAAAAATGGAGCACCTAACAACGCATCTTCACAGACCAAGAACTACGAGATCACCCCTTTTATTCTGGGGTGACGGAGGGATCGTACCATTCGAGCCGTTTTTTTTTTCATGCTTTTCCCGGAGGTCTGGAGAAAGCTGCAATCAATAGGATTTCGCTAATCCTCCCTTCCCGAAAGGAAGAGCGTGAAATTCTTTTTCCTTTCCGCAGGGACCAGGAGATTGGATCTAGCCGTAAGAAGAATGCTTGGTATAAATAACTCACTTCTTGGTCTTCGACCCCCTCAGTCACTATGAACGCCCCCGATTAGTGCAATGGGATGTGTCTATTTATCTATCTCTTGACTCGAAATGGGAGCAGGTTTGAAAAAGGATCTTAGAGTGTCTAGGGTTGGGCCAGGAGGGTCTCTTAACGCCTTCTTTTTTCTTCTCATCGGAGTTATTTCACAAAGACTTGCCATGGTAAGGAAGAAGGGGGGAACAAGCACACTTGTAGAGCGCAGTACAACGGAGAGTTGTATGCTGCGTTCGGGAAGGATGAATCGCTCCCGAAAAGGAATCTATTGATTCTCTTCCAATTGGTTGGACCGTAGGTGCGATGATTTACTTCACGGGCGAGGTCTCTGGTTCAAGTCCAGGATGGCCCAGCTGCGCCAGGGAAAAGAATAGAAGAAGCATCTGACTCATGCTCCACTTGGCTCGGGGGGATATAGCTCAGTTGGTAGAGCTCCGCTCTTGCAATTGGGTCGTTGCGATTACGGGTTGGATGTCTAATTGTCCAGGCGGTAATGATAGTATCTTGTACCTGAACCGGTGGCTCACTTTTTCTAAGTAATGGGGAAGAGGACCGAAACATGCCACTGAAAGACTCTACTGAGACAAAGATGGGCTGTCAAGAACGTAGAGGAGGTAGGATGGGCAGTTGGTCAGATCTAGTATGGATCGTACATGGACGGTAGTTGGAGTCAGCGGCTCTCCTAGGGTTCCCTCATCTGGGATCCCTGGGGAAGAGGATCAAGTTGGCCCTTGCGAACAGCTTGATGCACTATCTCCCTTCAACCCTTTGAGCGAAATGCGGCAAAAGGAAGGAAAATCCATGGACCAACCCCATCATCTCCACCCCGTAGGAACTACGAGATCACCCCAAGGACGCCTTCGGCATCCAGGGGTCACGGACCGACCATAGAACCCTGCTCAATAAGTGGAACGCATTAGTTGTCCGCTCTCAGGTTGGGCAGTAAGGGTCGGAGAAGGGCAATCACTCATTCTTAAAACCAGCGTTCTTATTCTTAAGACCAAAGAGTCGGGCGGAAAAGGGGGGAAAGCTCTGCGTTCCTGGTTCTCCTGTAGCTGGATCCTCCGGAACCATAAGAATCCTTAGTTAGAATGGGATTCCAACTCAGCACCCCTTGAGTGAGATTTTGAGAAGAGTTGCTCTTTGGAGAGCACAGTACGATGAAAGTTGTAAGCTGTGTTCGGGGGGGAGTTATTGTCTATCGTTGGCCTCTATGGTAGAATCAGTCGGGGGACCTGAGAGGCGGTGGTTTACCCTGCGGCGGATGTCAGCGGTTCGAGTCCGCTTATCTCCAACTCGTGAACTTAGCCGATACAAAGTTATATGATAGCACCCAATTTTTCAGATTCGTCGGTTCGATCTATGATTTATCATTCATGGACGTTGATAAGATCCTTCCATTTAGCAGCACCTTAGGATGGCATAGCCTTAAAGTTAAAGTTAAGGGCGAGGTTCAAACGAGGAAAGGCTTACGGTGGATACCTAGGCACCCAGAGACGAGGAAGGGCGTAGTAAGCGACGAAATGCTTCGGGGAGTTGAAAATAAGCATAGATCCGGAGATTCCCGAATAGGTCAACCTTTCGAACTGCTGCTGAATCCATGGGCAGACAAGAGACAACCTGGCGAACTGAAACATCTTAGTAGCCAGAGGAAAAGAAAGCAAAAGCGATTCCCGTAGTAGCGGCGAGCGAAATGGGAGCAGCCTAAACCGTGAAAACGGGGTTGTGGGAGAGCAATACAAGCGTCGTGCTGCTAGGCGAAGCGGTGGAGTACTGCACCCTAGATGGCGAAAGTCCAGTAGCCGAAAGCATCACTAGCTTACGCTCTGACCCGAGTAGCATGGGACACGTGGAATCCCGTGTGAATCAGCAAGGACCACCTTGCAAGGCTAAATACTCCTGGGTGACCGATAGCGAAGTAGTACCGTGAGGGAAGGGTGAAAAGAACCCCCATCGGGGAGTGAAATAGAACATGAAACCGTAAGCTCCCAAGCAGTGGGAGGAGCCCGGGGCTCTGACCGCGTGCCTGTTGAAGAATGAGCCGGCGACTCATAGGCAGTGGCTTGGTTAAGGGAACCACCGGAGCCGTAGCGAAAGCGAGTCTTCATAGGGCAATTGTCACTGCTTATGGACCCGAACCTGGGTGATCTATCCATGACCAGGATGAAGCTTGGGTGAAACTAAGTGGAGGTCCGAACCGACTGATGTTGAAGAATCAGCGGATGAGTTGTGGTTAGGGGTGAAATGCCACTCGAACCCAGAGCTAGCTGGTTCTCCCCGAAATGCGTTGAGGCGCAGCAGTTGACTGGACATCTAGGGGTAAAGCACTGTTTCGGTGCGGGCCGCGAGAGCGGTACCAAATCGAGGCAAACTCTGAATACTAGATATGACCTAAAAATAACAGGGGTCAAGGTCGGCCAGTGAGACGATGGGGGATAAGCTTCATCGTCGAGAGGGAAACAGCCCGGATCACCAGCTAAGGCCCCTAAATGACCGCTCAGTGATAAAGGAGGTAGGGGTGCAGAGACAGCCAGGAGGTTTGCCTAGAAGCAGCCACCCTTGAAAGAGTGCGTAATAGCTCACTGATCGAGCGCTCTTGCGCCGAAGATGAACGGGGCTAAGCGATCTGCCGAAGCTGTGGGATGTAAAAATACATCGGTAGGGGAGCGTTCCGCCTTAGAGGGAAGCACCCGCGCGAGCAGTGGTGGACGAAGCGGAAGCGAGAATGTCGGCTTGAGTAACGCAAACATTGGTGAGAATCCAATGCCCCGAAAACCTAAGGGTTCCTCCGCAAGGTTCGTCCACGGAGGGTGAGTCAGGGCCTAAGATCAGGCCGAAAGGCGTAGTCGATGGACAACAGGTGAATATTCCTGTACTACCCCTTGTTGGTCCCGAGGGACGGAGGAGGCTAGGTTAGCCGAAAGATGGTTATCGGTTCAAGGACGTAAGGTGACCCTGCTTTTTCAGGGTAAGAAGGGGTAGAGAAAATGCCTCGAGCCAATGTTCGAGTACCAGGCGCTAAGGCGCTGAAGTAACCAATGCCATACTCCCAGGAAAAGCTCGAACGATCTTCAACAAAAGGGTACCTGTACCCGAAACCGACACAGGTGGGTAGGTAGAGAATACCTAGGGGCGCGAGACAACTCTCTCTAAGGAACTCGGCAAAATAGCCCCGTAACTTCGGGAGAAGGGGTGCCTCCTCACAAAGGGGGTCGCAGTGACCAGGCCCGGGCGACTGTTTACCAAAAACACAGGTCTCCGCAAAGTCGTAAGACCATGTATGGGGGCTGACGCCTGCCCAGTGCCGGAAGGTCAAGGAAGTTGGTGACCTGATGACAGGGGAGCCGGCGACCGAAGCCCCGGTGAACGGCGGCCGTAACTATAACGGTCCTAAGGTAGCGAAATTCCTTGTCGGGTAAGTTCCGACCCGCACGAAAGGCGTAACGATCTGGGCACTGTCTCGGAGAGAGGCTCGGTGAAATAGACATGTCTGTGAAGATGCGGACTACCTGCACCTGGACAGAAAGACCCTATGAAGCTTTACTGTTCCCTGGGATTGGCTTTGGGCCTTTCCTGCGCAGCTTAGGTGGAGGGCGAAGAAGGCCCCCTTCCGGGGGGGCCCGAGCCATCAGTGAGATACCACTCTGGAAGAGCTAGAATTCTAACCTTGTGTCAGGACCTACGGGCCAAGGGACAGTCTCAGGTAGACAGTTTCTATGGGGCGTAGGCCTCCCAAAAGGTAACGGAGGCGTGCAAAGGTTTCCTCGGGCCGGACGGAGATTGGCCCTCGAGTGCAAAGGCAGAAGGGAGCTTGACTGCAAGACCCACCCGTCGAGCAGGGACGAAAGTCGGCCTTAGTGATCCGACGGTGCCGAGTGGAAGGGCCGTCGCTCAACGGATAAAAGTTACTCTAGGGATAACAGGCTGATCTTCCCCAAGAGCTCACATCGACGGGAAGGTTTGGCACCTCGATGTCGGCTCTTCGCCACCTGGGGCTGTAGTATGTTCCAAGGGTTGGGCTGTTCGCCCATTAAAGCGGTACGTGAGCTGGGTTCAGAACGTCGTGAGACAGTTCGGTCCATATCCGGTGTGGGCGTTAGAGCATTGAGAGGACCTTTCCCTAGTACGAGAGGACCGGGAAGGACGCACCTCTGGTGTACCAGTTATCGTGCCCACGGTAAACGCTGGGTAGCCAAGTGCGGAGCGGATAACTGCTGAAAGCATCTAAGTAGTAAGCCCACCCCAAGATGAGTGCTCTCCTATTCCTTCCGACTTCCCCAGAGCCTCCGGTAGCACAGCCGAGACAGCGACGGGTTCTCTGCCCCTGCGGGGATGGAGCGACAGAAGTCTTGAGAATTCAAGAGAAGGTCACGGCGAGACGAGCCGTTTATCATTACGATAGGTGTCAAGTGGAAGTGCAGTGATGTATGCAGCTGAGGCATCCTAACAGACCGGTAGACTTGAACCTTGTTCCTACATGACCCGATCAATTCGATCAGGCACTCGCCATCTATTTTCATTGTTCAACTCTTTGACAACACGAAAAAACCATTGTTCAACTCTTTGACAACATGAAAAAACCAAAAGCTCTGCCCTCCCTCTCTATCTATCCAAGGGATGGAAGGGCAGAGGCCTTTGGTGTCCCCTCCAGTCAAGAATTGGGGCCTCACAATCACTAGCCAATATGATTTTCTCTCATGCCTTTCTTCGTTCATGGTTCGATATTCTGGTGTCCTAGGCGTAGAGGAACCACACCAATCCATCCCGAACTTGGTGGTTAAACTCTACTGCGGTGACGATACTGTAGGGGAGGTCCTGCGGAAAAATAGCTCGACGCCAGGATGATAAAAAGCTTAACACCCCTCATTCTTATTACTTTTTCAATATGAAAAAGAAAAAAAATGAAAAATGGAAAGGTCGTCTTATTCAAAACCCCAATCATGACATCCCTTCTCTCCCACTTCACACCTCGGAACGCACCGTTCTTATAGAGATAAACGCGCTTTCACATCTTCTTAACCCGAAATGGCTGGGGAGAGGAAAGGTTCCTTTTTTTTTTGAGGGTACTCCCGAGAACAGATCCAGTGGAGACGGGGTGGGGCCTGTAGCTCAGAGGATTAGAGCACGTGGCTACGAACCACGGTGTCGGGGGTTCGAATCCCTCCTCGCCCACAACCGGCCCAAAAGGGAAGGACCTTTCCTTCTGGGGGTAGGAAAATCATGATCGGGATAGCGGACCAAAAGCTATGGAACTTGGGTGTGGGTCTTTTGTCGAAATGGAATGGCCTTCCTTTTTCTTTTTCTTTATTATTTATCGTTAATGGTAGAATCATTACACATAGTATACCCGGCCCTTCAGCGTATTTTTTTGTTTTACGCCCCGTAACTCTTCCTCAGCCAGGCTTGGGCAGAATAGCAGAGCAAGTACAAGTATTAGTAGCATAACAAAAATGCCTTCCTCGTCATTAATATGTTTGCTCGCGGTAATTGTGGCCTCTCGGGAGAATCGATGACTGCATCTTTGATGCACTGCTAGTACTAGTACATCTGAGAATTCTTAATTGGCTAGTTGTAAATAGCCCCAGGGCTATGGAACAAAGGATTATCCCGGACCTACACCAAGGTATTGACGGTGATTCTCAAATATCGCAGAACAGAATGTGATACGATAGAAACAAAGACAGGGAAGGGGTTACCTACTCTTAACGGTCAAAGCGAGCTCTTTCATTCTGAATTCTTTAATTCAGAATGAATCAAATCTCCCCAAGTAGGATTCGAACCTACGACCAATCAGTTAACAGCCGACCGCTCTACCACTGAGCTACTGAGGAACAACGGGAGATTCGATCTCATAGAGTTCAATTCCCGTTCTCAACCCATGACCAATATGAGCTCAAAGCTTCCTTCGTAACTCCCGGAACTTCTTCGTAGTGGCTCCCCTCATTTCATAGGGAACCTCAAAGTGGCTCTATTTCATTATATTCCATCCATCTCCCAATTCCATTCAATTCATTTAATATCCCTTTGGTGTCATTGACATAACAGATGTCGTTTCTAGTTTATCTCTTTATATGGAAAGTTTCAAAATCATCATATAATAATCCAGAAATTGCAATAGAAAAGAAAAAGGGAGGTTTATGATGATTTTGAAATCTTTTCTACTAGGTAATCTAGTATCCTTATGCATGAAGATAATCAATTCGGTCGTTGTGGTCGGACTCTATTATGGATTTCTGACCACATTCTCCATAGGGCCCTCTTATCTCTTCCTTCTCCGAGCTCAGGTTATGGAAGAAGGAAGCGAGAAGAAGGTATCAGCAACAACTGGTTTTCTTACGGGACAGCTCATGATGTTCATATCGATCTATTATGCGCCTCTGCATCTAGCATTGGGTAGACCTCATACAATAACTGTCCTAGCTCTACCCTATCTTTTGTTTCATTTCTTCTGGAACAATCACAAACACTTTTTTGATTATGGATCTACTACCAGAAATTCAATGCGTAATCTCAGCGTTCAATGTGTATTCCTGAATAATCTCATTTTTCAATTATTCAACCATTTCATTTTACCAAGTTCAATGTTAGCCAGATTAGTCAACATTTATATGTTTCGATGCAACAACAAGATGTTATTTGTAACAAGTAGTTTTGTTGGTTGGTTAATTGGTCACATTTTATTCATGAAATGGCTTGGATTGGTATTAGTCTGGATACGGCAAAATCATTCTATTCGATCAAATGTACTTATTCGATCGAATAAGTACCTTGTGTCAGAATTGAGAAATTCTATGGCTCGGATCTTTAGTATTCTCTTATTTATTACCTGTGTCTACTATTTAGGCAGAATACCGTCACCCATTCTTACTAAGAAACTGAAAGAAACCTCAAAAACGGAAGAAAGGGCGGAAAGTGAGGAAGAAAGAGATGTAGAAATAGAAACAACTTACGAAACGAAGGGGACTAAACAGGAACAAGAGGGATCCGCCGAAGAAGATCCTTCTCCTTCCCTTTTTTCAGAAGAAAAGGAGGATCCGGACAAAATCGATAAAACGGAAGAGATCCGAGTGAATGGAAAGGAAAAAACAAAGGATGAATTCCACTTTCACTTGAAAGAGACATGCTATAAAAATAGCCCCATTTATGAAGCTTCTTATCCGGATGGGAATCCAGAAAATTCAAAGTTAAAAATACTTTACGATAAAAAGAAAGTCAACTCAACCTTTTGGTTTGAAAAACCTCTTGTAACTATTCTTTTCAATTTTAATCGATGGAATCGACCGGTGCGATACATAAAAAATAATCGATTTGAAAATGCTGTAAGACATGAAATGTCACAATATTTTTTTTATACATGCCAAAGTTATGGAAAAGAAAGAATATCTTTTACGTTTCCACCCAGTTTATTATTTTTTGGGGAAATGATACAAAGAAAGATATCCTTGTTCATAATAGAAAAACTCTCCTCTGATGAACTGTATAATCATTGGATTTCTACCAACAAACAAAAAAATAACAATCTAAACAACGAATTGATAAATCGAATTAAGGTTCTAGACAAAGGATCTCTTTCCCTGAATATACTCGAAAAAAAGATTCGATTGTGTAATGATGAGATTAAAAAAGAATACTTGCCAAAAATATATGATCCTTTCTTGAATGGGCCACAGCGTGGAACAATAAAAAAATTATTTTTACCTTTAATCATAAATGAAACTTCGATAGAAAATTTCATTTTCATAGAAACAAATAAGATTCATACTCTCTTTCTTACTGATACTGATTATGAGGAATTTGAACAAAAAATAGATCTATTTGAGAAAAAACCATTATCAACAAAAATGAGTCACTTCTTGACTTTAATCAGTCAATTTGATAGAGAATCAAAACCCAATTTCAATTTGAAAGAACCTTCTTTATTTTTATTTTCAAAACAAGAACCAGTAAGAATGGATTCAGAAAACAAAACGAAATTTTTAAAATTTTTATTCAATGCAATTAGAACTGATCCTAATGATAAAAAAAAAAAAACGATTTCTATTAGAATAAAAGAAATTATTAAACAAGTTCCTCGATGGTCATACAAATTGATCAACGAATTAGAACAACAGGAAGGAGACAGTGAAGAAGAAGTACCAGTAGATTATCAAATTCGTTCAAGAAAAGCCAAACGTGTAGTGATTTTTACTAATAATCAAAATCAGCGAAATACCGATACTAATAATACCGATACTAATAATAAAGATCAAACAAACGAAGTGGCTTTGATACGCTATTCACAACAATCGGATTTTCGTCGAGACATAATCAAAGGCTCTATGCGAGCCCAAAGACGTAAAACAGTTATTTTAGAACTTTTTCAAGCAAATGTGCATTCCCCACTTTTTTTGGATAGAATAGACAAATCACCCCTTTTTTCTTTTGATATTTCTGGATTGATGAAACTCATTTTTGGAAACTGGATAAAAAGAGGAGCAGAATTGAAAATTTCAGATTCTATAGAAGAAGAGATCAAAGAAGGGGAGAAAGAAAAAAAAGATGAAAACAAAAGAAAAGAAAAAGCGCGGATAGAAATAGCAGAAGCCTGGGATACCATTCCACTTGCTCAAATAATAAGAGGTTCCATGTTAATAACTCAATCGACTCTTAGAAAATATATTCTATTACCTTCATTGATAATAGCGAAAAATATTGGCCGTATGCTATTATTGCAATTTCCTGAGTGGTCTGAAGATTTAAAGGAATGGAATAAAGAAATGCATGTTAAATGTACCTATAATGGTGTTCAATTATCAGAAACAGAATTTCCGAAAAATTGGTTAACAGATGGCATTCAGATAAAGATACTATTTCCTTTCTGTCTGAAACCTTGGCACAAATCTAAGCCACAGCCCTCTCATACAGATCGAATGAAAAAAAAAGGTCAAAAAAAAGATGATTTTTGTTTTTTAACAGTTTGGGGAATGGAAGCTGAACTTCCTTTTGATTCTCCCCGAAAACGGCCTTCCTTTTTTGAACCCATTTTTAATAAATTCGAAAAAATAATTGGAAAATGGAAAAAGAAGTATTTTCGAGTTCGAAAAGTTTTAAAAGAAAGAACAAAAATTTTTATAAATATCTCAAAAAAATGGATTTTAAAAAGAATAATAAAAGAACTTTCGAAAATAAATCCAATTCTATTATTGAAATTAAGAAAAGGATATAACTTAAGTGAAACTAAAAAAGAAAAAGATTCTATAACTTGTTTTATTAAGATTAACATTTATTCCTATTACTGGAGTCACTTTTTTGTTCTCTTTTGTAATTTTTTCTATTTGATTTCTCATTGTACTTGTTCTAG
>contig1_len_9719_j020
GATTATAGGTTATTAAATAGTAAAATAAATAGTAGAATGAAGAAAAATTCGCAATTTTAAAAGCTGTTCCTAAAGGGCCTAATGAATTCCCAATTGGCATTAGTGGATTTTTTTTAATTGATTCTTTTATCACATTGGACGATTTTACATCATCGAATGGACTCATTCGAGAACAATTGGATGATGACAAAATTAGTAAAGATTGGCATTCCTTATTTCTATTCAAGAACGTATGAATAGTTCCTTGATTTTGGTTAAGGGATTGTTGAATCTTTGTCTTGGAATATAAAAAAGTGGAAAAAAACGGATTGATATTGGTGCGATCCGATTCATTATCAGATATCAATTCGGAACCCGATGGATCATTTCTTTTTCCAGTATACGAAATAGAGGATTTTATTAAGTCAATTCTTAGGAAATCTCGAATCAAAGCATTTGTCCTTATTTCAACAAAGGAAGCACGGGCCTCTTCGATAGAAGAACTTTTTTTGTCTTGTTCCCAATTCAATACTAAACAAGTCCGAACTAATTGAATACTTGTGTCAGAAATTTCCCGAAGTGGTTTTCCCTTTCCATAAAGGATATAATTAACAACTTGAAGTTGCACATTATCCCTTTCCTGCAGCAGATCTGGAGGGAAAAGTGTTGCTAAATTTATACCGTCCGTTATTTCATATGTGATTACAGGTCGAACCAAAACAAAAAACTTTTTCTTGGTGGGTGTGATCCGTTGGATATGGATCCAATTTTTCAATTTTTTGGATGCTTTGGAATTTGTTTTTCCTATTCCTGGTGGTATCAAGATACCGCTGTGTCGGGATATCTTATCTGTCTCTCCAGGAAAATGGATATCTCCAGAAAAGATTTTAAGCTCGATTCTTTTTTTTTTTCTTTCCACTCGGACTAACCCGCCTACTCGGCTTCTTGTATTTAAAGTGATTTGTGTATCGACCCCAATGAGACTATTATTCCGTACCATTATGGAAGAAGATCCAGGTAAGAGATGCACTTCCTCGGGAATGAAAAAAAATCGATCTACTTTCATTTGGTATTTTGGCCCAAATTCCTTGACTCCCTGATACTCAATCAAAAAATCCTCTTTTTTAACGATGGAATGCACTTCTATAGTCCCATATTGAGTAATTCCTGAACTCTTTCTTCTGTATCGAGGATCGTCGAAATAAGCAAGAATACTATTTTTACGGAAAATACTATTTATGGGTATTTCAATTGAAATGCCGGAAGAGGGCATTAGTTCTTTCTCTCGTTCTTGAATCGATTGGAGTGGAATGATGAATCTATTTCTTCGCCTCTTCGCCAATAAATCCGAATTGTCGTAGAGAATGGCAGGATATAGAAGATTATAATGACCAGTCCATACGATTCGATTAAATTCTGAATAATCAGGAATCCTATCTTCTTTTTTACCAGAAAAATCCGAACTCAAAAATGGGTGTCTCACTTGCTCATTAGTCAATGAGGGATTCGAAATATATCTTCGTTTGACAGAAAGAGAATGAGCAGTGTTCGTTTGATCTTGGTCCTTGGGGAGCAAAAAGGAGGCTAGACTGGATCTGCACGGCCCTCCTGATAATATCCATAAATGACTTGTTTTTGGTAAGAGATGAATATTACCATATGTAAATTCGGGTGCATGATACACATCGGTACTCCAGTGCATTTCTCCCTCTGAGTCAGAATAAATATGTTTTCGAACTTTCTCTTTAAAATTAAAAGTGGATGTTCCCCCACGAATCTCAGCAATCACTTGTTCTGATTCTACATATTGATCATTTTGAACTAAAAGAAAACTTTTCGATGGAATATTCACATTATGTAGAATATCTTTACTCTCAATAGTTACATACAAATCTATCGAACATAGAAAAGCAGGATGTCCATGACGTGTACGTGTCGGATGAACTAAATTTTCATTGAATTTTATTTTTCCATTAGAAGAGGCTCGTACATGTTCTGCAGTACCCCCTGTGAATACTCCGCCGGTATGAAAAGTTCTTAATGTTAATTGAGTACCGGGTTCTCCAATAGATTGACCTGCAATAATACCTACAGCTTCTCCCAATTCGACCAGGTCACCATGAGTAGGACTCCGGCCATAACATAATCGACAGATCCAAGATGTACTCCTACAAGTAAAGGGCGTTCGAATCGATATTGGTTGTACTCGAAAGGTTATGAATCGATTGATAAGTCCAATCCCAATATCTTGATTTCGAGTGGCAATGCATCGTGAACCCATATATATATCATCCGCTAATACACGACCAATTAATGTTTGGATAAAAATTCTTTCCGGTATCATCCCATTTTGAGGACTCACATAAATACCTCGGACGGTGCCACAATCTGTTCGACGTACAACAATGTGTTGGACTACTTCAACAAGTCTGCGCGTGAGATATCCAGCATCGGATGTTCGTACAGCAGTATCCACAACCCCTTTGCGGGCTCCGTAGCAAGAAATGATATATTCAGTTAAAGAGAGTCCTTCGCGTAAATTGCTTTGAATGGGTAAATCAATCATTTGTCCTTGGGGATCCGACATTAATCCTCTCATACCTACTAATTGATGTACTTGAGATGCATTTCCTCTAGCTCCCGAAAACGACATTATATGGACTGGATTAAAAGGGTCAGTCATCCTAAAATTAGGATTCATTTCTTGTCGCAAATATTCACTTGTAGCATACCATATCTCAATGGATTGACGTAATTTTTCTACCGCGTGTACATTCCCATAATGGTGGTGTTTTTCCAAGATCAAACTTTGTTGTTCAGCATCTTGAACTAGCCATCCTTTCGAAGGTATTGTTAAAAGATCATCAATTCCTAATGAAATGGATGTAGCAGTGGCTTGCTGGAAACCCAGAGTCTTTACTTGATCCAGGATGTGTGATGTATATGCCATTCCGAAGTGATCTATTAATCGACTAATAAGTCGTTTCATGGCAGTTCCGTCTATCGCCTTATTGTGAAAGACCAGATTGGCCCGTTCTGCCATAAGTACCTCCATATTCCGCTGAGTAGGATTCGACAATGGGTTTGAGTCAGTGATTGAAAAACTTCCTTTTCTCGATCTTAATTCGCGTAGAAATTCCGGAACGAGCATCCTAATTAAACCGGAGAGACCCGAATTCCCGCGGGTCTCATAGAATTACTTAACTTAGGTACCATATGATTAGGTACTATATGAACAGGCCCGACAAAACCCTTGTATGGCTTCTTCGATTTCTCGATAAAGAGAAATATGACCAACAGTGGTTCGAATATATCTATAAAGAATTTCTTTTTTTATACTTCTTACTATTAGATAGTGCCCATAAATCTCATAATAAGTACCCAAAGGTTCATAGTGAACCTCGATGATAGTTTCTCTTGAAGAAATAACGCGTTGATCTAATCGCCATCGGAGCCACAGCGGGCTATCTAAACTGATTCGTTTCTGTCGATAAGCTCCAATTGCATCATAGGAATTACAAAAAAGAGGTTCTTTTGGATACTTATAGTTATTATCGTCAATTCTTTCATTTTGATAGTTTCTGCGATTATATGGATTATACCTATTTACACAAATACCTCGACGATTCCCGCTCGTTAATATATAGAGTCCCATAAGCATATCTTGAGTTGGTACGGAAATGGGATCCCCAATAGCTGGAGACAAAAGATTCATATGAGAAAACATAAGTAAACGAGCCTCTGCTTGAGCCTCCAAAGATAAAGGTACATGAACAGCCATTTGATCTCCATCAAAGTCTGCATTGAATCCCTTACAAACTAATGGATGTAAACAAATAGCACGCCCTTCCACTAAAATGGGCTGGAATGCCTGTATGCCCAATCTATGCAGAGTCGGTGCTCTATTCAACAAAACAGGGTGTCCCCGCATAATTTCCTGAAGTATTTCCCATACAATCGGTTCCTTTTCCCGAATTTTACTCTTCGCAACTCCTATGTTCGAAGCAAGATGTTGTCTAATTAGACCACGAATTACAAATGTCTGGAAAAGCTCTATTGCTATTTCGCGGGGCAACCCACATCGATGTAATGAAAGTGAAGGACCCACGACAATGACGGAACGTCCCGAATAATCTACTCGTTTGCCAAGCAGAGTCTCACGAAATCTTCCCTCTTTGCCTTCAATTACATCTGAAAATGACTTGTAAACTTTATTATGACCGTCCCTCATTGGTTGTCCGCGGATTCCATTATCAAGAAGTGTATCCACGGCTTCTTGTACTAATTTCTCCTGGCACATTACCAATTCTCCGGGCGTAGATTTACTTGTTGTTAATAGATCGGTAAGAGTGTTGTTACGATAGATAACTCTTCTATAGAGTTCATTAATATCTGAGCTCATTAGTTTACCCCCATCTATCTGAATGATCGGTCTCAACTCGGGAGGAAGAACGGGTAATAGACATAAAACCATCCATTCTGGTTCTATATTTGTTCGAATAAAATGCTTAGCTAATTCCATGCGTCTAACCAAAAAATCTTTTCTTCTTCCAATTTTTCGATCTTCCCATTCATTCCCTGTGGGCCCTTCTTCCCCTAATTCTTTCCATTCTACCAATGAAGAATCTATAATAATTCGTAAATCTAGATCGGCTAATTGTTCTCGAATAGCACCTGCTCCAGTAGAGATCTCTCGATTTCGAAATGTATCGAAGCCCTGTGTAGTAAAAAAAAGTGGGATGCTGTATTTCCAGGATTGGATTTCATATTCGAATGAACCTCGTAATCGTAAGAAAGTAGGTTTTTTAGCTATGGGCCTAGCAAAAGAAAAATTGGGATAGGATCCTATAGGATCTCCCCCCTTCAAAATCGGACATGAAAGTTTCCTTTCATCCGGCTTAAGTAGGTACACCAAATAAAGATAAAGAGGGGAGTTCTTACTTACAAATTCTGAAAAAACCCCAAAAGATCTACTCCTTACTCAAGTTCCCAGTGAAAACCAAGCAAGATTTCATTTCCTTCTTCCTTATTATTTAGATTTTCTGAATTATTTATTCAATACGACATAAATGAAATGTGAAATTCCTGAGTAGTCTACTTCCCTTCAAATGATGAATCCCTTTACTTAATTACTTAATTAAGGGAGTACCTTGCAATTCATAAGGAATTTATTTGTCTATGCATCGTTCCATTCGATCTTTTAGGTCCCAACTTCACCTCGACGATTATGTCACGATGCCCTTAAAGCCTATATGCGATGGATAGACTCCTGTAACCATGACTTGTTATTTGCTTACTTGAACAGAATTTCTTTCTAAAAGCTAAAAGAAAGGAATAAGTCCACAAAAGAAGTCTTTTTATTTTGACGAGGTACAACTATAAATTCTTATTTATTTGTTACGAAATCAACCATAGATCAATTCCCCTTATTATTTGAGAGTATTGAATACACTCATAATTCATTCTGAGTTTCATGTTACTCCTCCCAAGAGACATGTCAGGTCCAGGGCATCCCAATTGGATTGAATGGGATGACAGTTTCTCATTCCGAATCTGTCAAATCAGAATTTCGATCAAATCACACATCGCAGTATACTAGGCCTTCTAATTCTTTAAGAGGTTTATCTAAAAGATTCGCAATATAACTAGGAAGACGTTTCAAATACCACACATGGGTTACTGGACATGCCAGTTTGATGTAGCCCATTTGATATCTTCGTATCCGAGAATCAACAAATTCAACTCCGCATTGTTCACAAAATTTCGGGTCTTCTTTTTCATCTCCGATTACTCGATAATTTCCACAAGCACAAATTCCACTTTTTATAGGCCCAAAAATTCTTTCACAAAATAATCCATCTTTTTCCGGTTTATTGGTTTTGTAATGAAAAGTATAGGGTTTTGTCACCTCGCCAACTATCTCTCCATTAGGTAGGATTTTATTGGCCCAAGCACTTATTTGTTGAGGAGAAACTGATCCAATTCGGAGTTGTTGATGTTTATACCGGTCGATCATAGAAGAAAAGTTCTGATTCATTCCGATTAAGCTTCCTTCCTATTAATCTGGAAGTTCTTTTCAGATATAAGGAAATGATTCAGTTCCAGAGCTAAAGATCGTAGTTCTCGAACGAGTAATCGAAAAGATTCTGGAGCATCCTCAGGATTAGGTATTATTCCTCCAATGATCGTAGTACCAAGTACTTCCTGGCGAGCTCTAATATGATCAGATTTATAAGTAAGCATCTCTTGTAAAATATGAGCAACACCAAATCCTTCTAGAGCCCAAACTTCCATTTCTCCTACCCGTTGTCCCCCTTGCTTGGCCCTTCCTCTAAGGGGTTGTTGTGTAACAAGTGCATAATGTCCACTGGAACGGCTATGTATTTTATCATCAACTTGATGAATTAATTTCAAGATATAAGGTTTTCCTATTATAACAGGTTGTTCAAAAGGATCCCCCGTTCTTCCATCAAATATCCTACTTTTTCCTGGATACTCGGGTTCAAATACCCATGGATTCGCTGTTTGCTTACTGGCTTCATATAATTCAGAAAACACTAGTTTTCGCGAAGCTTCTTGTTCATATCTCTCATCAAAAGGCGCTATTCGATAATGTCTGTCTAGCAGACTCCCCGCTAACCCGAGCGAACATTCAAATATCTGTCCTACATTCATTCGTGAAGGCACGCCTAATGGGTTGAAGACCATATCGACAGGTCTTCCATCTTGCAAATAGGGCATATCTTGTCTAGGTAAAATTTTTGAAATGATACCTTTATTTCCATGTCTTCCAGCTACTTTATCGCCTACTTTGATTTCACGTTTCTGTAAAATATATACACGAATCGTTTCTGGATTATAACTAGAACCCCCCTTTTTCTGGATCCATCTCACATCAATAACTCGACCCCTGCCACCTGTAGGTAGTTTTAGGCAAGTTTCTTTTGAAGTAGATACCTGAATGCCAAGTATGGCTCGTAATAATCTATCTTCCGGAGCATATGACGATTCTTTCACCATCTGGGGCGTTAATTTACCTACTAAAATATCACCTGTCTCTACCCAAGATCCCAGCATCACAATTCCATTTTTGTCTAAATTGCGTAATAAAGGGGCTTCTAAATGCGGTATTTCGTTAGTGACTCTTTCGGGGCCTTGGCTTGTCACATGAGTCTGAATTTCATATTTCCGTATGTAAAAAGAAGTATAAATATCTCTATATACCAAGTGTTCGCTAATGAGTACTGCATCTTCAGAATTGTAACCTTCCCATGGCATATAAGCTACTAATACGTTTTTCCCCAAAGCGAGTTCGCCGCCAACTGTAGCGGCACCGTCCGCTAAAATTTGTCCTTTTTTAATGCATCTACCCCGCCGAACCTGGGTTTTTTGATGCATACAAGTATTTTTGTTGGAACGTTGATACATAACTAATGGAATGCTTAGAGTATCCCCATTCCCTGATAAAAGGATCTTGTCAGTATCAGTAGAAATGATCTTTCCCTCGTGTTCGGCTATAACAAGAGCCCCTGAATCTAAAGCCCCTTGACGTTCCAACCCAGTTCCAACAATACACTTCTCGGACCGAGAAAGTGGAACGGCTTGACGTTGCATATTAGAACTCATTAAAGCCCGATTCGCATCATTATGCTCAATAAAAGGAATGAGGGAAGCTCCAATTGAAAAATATTGGAAGGGAAAAATACTTCGAAGATGAACCTGTTCCCATGCAATAGTCAGGAATTCTTGACGGTATCGAGCTGGAACAACCTGTTCTTCCTGAATACCCTGATTCAACGCCAAAGAATTTCCTGCCGCTACCATATAGTATTCATCTATACCTGGTGATAAATAAAGCATCCGTATCTTTTTTGATTTCTCATAAATTTCATAAAACGGGCTTTCTAGAAAGCCCCAATGACCAATCCGCGCATGAATTGATAAGGATCCAATAAGTCCAACATTGATTCCTTCAGATGTATCAATTGGGCAAATACGTCCATAGTGACTAGGATGTATATCTCGTATCCGAAAACTAGCAGTTCGCCCTGTCAATCCCCCAGGGCCCAAATAACTCAATTTTCTACCATGAACTATTTGTGTCAATGGATTAGTTCGATCCAAAACTTGAGATAATGGGTGTAAGCCAAAAAAAGACTCATAAGTAGTTGTTAATGGAGTTGAAGTTACCAAATTCTGAGGAGTCGGTATCAATTTATGCCTAATTGCTCCACATATAGTTCCTCGAACCACATTTTCTAAACGAACTAAAGCCAATCCGAGTTGATCTTGTAAAAGATCCGCTAGAGAACGAATACGTTTATTTTTCAAATGATTCATATCGTCAAGTGTACCCATTCCAAATTTTATTCCAATCAAATGATCCGCAGCTGCCAATATATCTCTCGGTAACAAAAATGTATTGTTCTGAGGTATATTAAGGTTCAGCCTTCGGTTCATATTTCGTCGACCAATCCTTCCTAATTCACATCTTTGTTGAAAGAATTTCTTTTGTAATTCCTTACATAAGGATTCAGAAAATATCGGATCCCCGCCTACACAAGCAAACTGTTGATAAAACTCCAAAATGGCATTTTCTTTTGACCCAATTTTTTTTTTATCCTTATCATTCAGAAAAGACAAAAAAATTTCAGGATAGCAAACATTCTCTAGAATTTCTCTTAGATTCGAACCCATAGCTGATGATAGAACTAGAATAGATATTTTTTGTTTCCTACTCACACGAGCCCATATCCTGGCCTTTCTATCAATCTCTAATTCTGATCTTCCTCCCCAATCTGATATTATGGTGCCGGTATAGACCGAAATTCCGTTATGGTCCAATTCTGACCGATAATAAATACCAGGGCTTTGCAATATTTGATTGATCACAATTCTGTATATTCCATTTACTATAGAAGTTCCCAGAGAATTCATTAGAGGAATGTTTCCAATAAAAATTGTTTGTTCTTGCATGTCCCTACTCGTTTTCCAAATGAATCCCGCGGATACATATAATTCAGAAGAATATGTGAGTAATTCATACACAGCATCTCTTTCTTTTATCAAGGGTTCTACTAATTGATATGTTTTCACAAATAATTGAAATTCAATTTCTTGATCTGTATCTTCAATTTTTGGAAACTTATCAAGTTCTTCCGTCAAGCCCCGATCAATGAACCTACAAAATCCTTCAAATTGTATCTGATTAAACCCAGGTATTGTAGACATTCCTTCATTTCCATCCCGGAGCATTTTAAATTTCCCATTTATCGAAAAATCCCATTATTGGTTCATTCTTCATTGAATCATATAGATGATCTAGTATAATGGAATTTATACTCTGTTTACTGAATCACATGAAATTTTTACCAACTCCCTATATGGAATGTATGAAATACATCTGAACAGAGGAATAAAGAGAATTTTCTACTCAAATTGGAATTTGCAACAGATCCAGGAGTTCATAAAATATGCCTAGAAACGGAATTCTGCCACTTAGACTTATTATGTTATGAGATTTTGTATAGAATATCAAAAAAAAAATGATTCAATTTCGACCATTATTATGATATTACATATTCCAATTTCTAATCCGCTTGAATATATTCTAATCTGCTTGAATACCAGAAAAATAAATGGATTCCGTATTTGATCTTTTCACTGAAATAAAGACATAAAAATCAGAAACAATAGAATATAGAATATAGAGTCGATTTTTTTTTTGCACTTACCCCCTT
>contig2_len_5712_j020
ACCCACCTCTTTTCCTCCCATCCCAAAATAAAAGTAGTAATTAATTAAATTACTAGTTAACAGAAAAAAATAAAGATGTTGCGGAGACAGGATTTGAACCCGTGACCTCAAGGTTATGAGCCTTGCGAGCTACCAAACTGCTCTACCCCGCGCTGAAGAGAAGAACTGAAAACTAATAAAAAAACAAGGATTGAATTGAATGCGCCCCTCTACCATATCTGTACAAATAGAATAACCCATTTATACAGAATGGTAAAGGGGCCCTCTAGGATCGATGATCATAGAAATGAAGAGATATTTGAATCCTTACCAACTTGATCTTGTTGCCCCTGGCAACAAACATGCATGAACCATTTCACGAAGTATGTGTCCGGATAGTCCAAAATCTCGATAGTTAGCTTTCGGTCTTCCGGTCGAAAAACAACGTCGGTGAAGGCGTGTAGGTGCACTATTCCGCGGTGGGGATTGTAACTTTCCATGAATTTCCCATTTATCACTTAACGAATGAACTTTGCTTATTTCTTTTTTTGAAGATCGACGAATCAAATGATATTTCTGTTCCAATTTTTTCCTTTTCTTCTCCCTCTGAATCAAACTTTTCCTTGCCATAATGGTTCAGTTCCTATTAGTATCCATGATACAAGTCGGATCCTAGATGTAGAAATATAAGAAGGTGGACCTCCTCCCCATCAAAAGCAATGAGATTATCACGGATATAACACACTCAAAAAAAAGATTAACCAAATTTACCCGATGTAGAGGCAATCAAGAAAGCTGCATAAGTGAATATATAACCTACAGAAAAGTGGGCTAATCCAACCAATCTTGCTTGCACAATGGAAAGTGCCACTGGTTTATCTCTCCATCGAATCAAATTGGCCAAAGGTGTACGTTCGTGAGCCCATGCTAAAGTTTCAATCAATTCCTGCCAATATCCGCGCCAGGAAATTAAGAACATAAATCCAGTAGCCCAAACAAGATGTCCAAATAAGAACATCCACGCCCAGACGGATAAACTATTCATACCAAAAGGGTTATATCCATTAATAAGTTGGGAAGAGTTTAACCATAAATAATCTCTTAACCATCCCATCAAATAAGTGGAAGATTCATTAAACTGCGAAACGTTACCCTGCCATAATGTGATGTGCTTCCAATGCCAATAAAAAGTAACCCATCCAATGGTATTTAACATCCAGAAAACCGCCAAATAAAATGCGTCCCAAGCCGAAATATCACAAGTACCGCCTCGTCCCGGGCCATCGCAAGGAAAACTATAACCGAAATCTTTTTTATCTGGCATTAACTTGGAACCGCGCGCATCTAAAGCACCTTTTACTAAGATCAATGTAGTTGTATGTAAACCTAGAGCAATAGCATGATGAACCAAAAAATCTCCCGGACCTATTGTTAAGAATAGCGAATTACTATTCTCATTAATAGCATTTAACCAACCGGGCAACCATATGCTTCGACCCGCATTGAATGCCGGGCCACTCGTTGAAGATAAAAGTACATCGAACCCATATGAAGTTTTACCATGAGCAGATTGTATCCATTGAGCAAATATAGGTTCGATCAAAATTTGTTTTTCCGGAGTACCAAAGGCAAGCATGACATCATTATGAACATAAAGTCCCAAGGTATGGAATCCCAGAAAGAGGCTGGCCCAACTTAAATGGGATATGATAGCTTCTTTATGGTCTAACATTCTTGCCAATACATTATCCTCATTCTGTTCCGGATTATAATCTCTAATGAAAAATATAGCTCCGTGAGCAAAAGCTCCTGTCATGATGAACCCTGCGATGTATTGGTGATGCGTATATAACGCAGCTTGAGTAGTAAAGTCTTGTGCTATGAATGCATAAGCAGGTAAAGAGTACATGTGTTGAGCTACCAACGAAGTAATAACCCCTAAAGAAGCTAGAGCAAGACCTAATTGAAAATGAATTGAATTATTGATTGTGTCATAAAGACCCTTATGGCCACGTCCCAATCGTCCCCCCGGGGGAATGTGCGCATCTAAAAGATCTTTCATACTGTGCCCAATCCCAAAGTTAGTTCTATACATATGACCCGCTATCAGGAAAAGAATTGCAATAGCTAAATGATGATGAGCAATATCAGTCAGCCATAAACTTTGCGTTTGTGGATGGAATCCCCCGAGAAGGGTTAGAATGGCAGTTCCTGCTCCTTGGGAAGTACCAAATAAATGACTACTTGAATCGGGGTTTTGAGCATAAAGATTCCACTGACCTGTAAACAGTGGACCTAACCCTTGGGGATGCGGTAATACATCTAAGAAATTATTCCATCGGACGTACTCTCCTCTGGATCCAGGAATAGCGACATGCACTAAATGTCCCGTCCAAGCCAAGGAACTTACTCCGAAGAGTCCTGACAAATGATGATTGAGACGAGATTCGGCATTTTTGAACCATGAAACACTCGGTTTCCATTTCGGTTGTAAGTGTAACCAACCTGCTATTAAAGATATGGCAGAAAGAAATAATAGAAAAAGAGCTCCAGTATAAAGATCTTCATTAGTGCGTAAACCGATTGTATACCACCACTGATAAACACCAGAATAAGCGATATTCACTGGGCCAAGAGCACCCCCCCGAGTAAAAGCTTCCACAGCCGGTTGACCAAAATGAGGATCCCAAATTGCATGAGCAATAGGCCTTACGTGTAAAGGGTCCTGTACCCATAACTCAAAATTTCCTTGCCAAGCTACATGAAACAGATTTCCGGAAGTCCACAGAAAAATTATTGCTAATTGCCCAAAGTGAGAAGCAAAAATATTCTGATAAAGACGTTCCTCAGTAATATCATCATGACTCTCGAAGTCATGTGCGGTAGCAATACCAAACCAAATACGACGAGTAGTGGGGTCCTGAGCTAAGCCTTGGCTAAACCTTGGAAATCTTAATGCCATAATGCTTTTCAAATCCTCCTAGCCATTATCCTACTGCAATAATTCTTGCTAAGAAGAACGCCCATGTTGTGGCAATTCCACCCAGAAGGTAATGGGTTACTCCTACAGCACGTCCTTGTACAATGCTCAAGGCTCTAGGCTGAGTAGCAGGAGCAACTTTTAATTTATTATGAGCCCAAACGATGGATTCAATAAGTTCTTGCCAATAACCACGTCCGCTAAATAGAAACATTAAACTAAAAGCCCATACAAAATGAGCACCTAGGAAAAAAAGGCCATATGCAGATAATGAAGAACCATAAGACTGAATTACCTGGGATGCCTGTGCCCATAAGAAATCGCGGAGCCACCCATTAATAGTAATAGAACTCTGCGCAAAGTTTCCTCCTGTGATATGAGTTACTATTCCCTGATCACTTATACTGCCCCAAACATCTGACTGCATTTTCCAACTGAAATGGAATATTACTACCGAAATTGCATTGTACATCCAGAATAGTCCTAAGAAAACATGATCCCAAGCCGATACCTGACATGTTCCCCCTCTTCCAGGTCCATCACAAGGAAAACGAAAACCAAGATTTGCTTTATCCGGTATCAAACGGGAACTACGAGCAAATAGAACACCTTTCAGGAGTATCAATACCGTCACATGAATCGTAAATGCATGAATGTGATGGACCAAAAAATCTGCGGTTCCTAATGGAATAGGTAACAAAGCCACTTTGCCGCCCACTGCTATTAAATCAGCACCCCCCCAAGTTAAACTGGTGCTTGTTGTTGCACCAGGAGCCGTTGCACCAGGCGCCAAAGCATGGGTGTTTTGTATCCATTGAGCAAAGACGGGTTGTAATTGTATAGCGGTATCTGAAAACATATCTTGGGGGCGCCCTAAAGCGCTCATGGTATCATTATGAATATACAAACCAAAACTGTGAAAGCCTAGAAATATACATGCCCAGTTGAGATGTGATATTATTGCATCGCGATGTCTAAGGACACGATCTAATAGATCGTTGTATCGAGTAGTTGGATCATAGTCTCTTACCATAAAAATGGCTGCATGTGCAGCAGCACCAACTATGAGAAATCCACCAATCCACATGTGATGTGTGAACAATGACAGTTGTGTACCATAGTCAGTAGCTAGATATGGATAAGGGGGCATGGAATACATATGGTGAGCTACAACAATGGTTAAAGAGCCTAACATAGCTAGGTTAAGAGATAATTGAGCATGCCATGACGTTGTTAGGATCTCATATAGGCCTTTATGGCCCTGTCCTGTAAATGGACCTTTATGAGCTTCTAAAATATCTTTTAGGCCATGGCCAATGCCCCAGTTGGTCCTATACATGTGACCCGCTATTAGGAAAAGAATTGCAATAGCTAAATGATGGTGTGCAATATCGGTCAACCATAGACCCCCAGTTACTGGATCTAATCCTCCGCGAAAAGTAAGAAATTCCGCATATTTTGACCAATTCAAGGTGAAAAATGGGGTTGCTCCCTCGGCAAAACTGGGATAAAGTTGAGCCAAAAGATCCCGATTCAAGATAAATTCATGAGGAAGTGGTATCTCTTTAGGATCTACTCCAGCGTTTAGAAATTGGTTAATCGGTAAAGATACATGTACTTGATGTCCTGCCCAAGAAAGAGACCCAAGTCCTAGTAGCCCCGCTAAATGGTGATTCAACATAGATTCTACATCTTGAAACCAAGCCAATTTTGGAGCAGCTTTATGATAATGGAACCAACCAGCAAAAAGCATTAACGCTGCAAATATCAATGCACCAATTGCGGTACAATAGAGTTGTAATTCACTAGTTATTCCAGATGCTCGCCAAATCTGAAAAAAACCAGAGGTTATTTGTATTCCTCGGAAACCCCCGCCCACATCACCATTCAATATTTCTTGGCCCACTATTGGCCAAACCACTTGGGCACTAGGCCCAATGTGAGTAGGATCGCTTAACCATGCTTCATAGTTGGAAAAACGAGCACCGTGGAAATACATTCCACTCAGCCAAAGAAATATGATGGAGAGTTGACCAAAATGGGCACTAAATACTTTTCGAGAGATCTCCTCCAAATCACTAGTATGGCTATCGAAATCGTGAGCATCAGCATGTAGGTTCCAGATCCAAGTGGTAGTATCCGGGCCTTTCGCTATTGTTCTTGAGAAATGACCCGGTCTGGCCCATTCCTCGAAAGAAGTTTTTATTGGATCTCTATCTACCAAAATTTTTACTTCTGGTTCCGGCGAACGAATAATCATTGAGTCCTCCTCTTTCCGGACAACACATACAAAGAGACCTGCCAACTAAATAATTAGTGAACCTCTGAGATATTTTTATATAATTTGTTTCTTTATCTTCTATTTCGCTCTCCCATCGATCTATTTTCTTTAGTTATTCACTAGAGCAATTATGATTTGGAAGTCGATCCGGGGCAAGTGTTCGAATCTATTATGACATATCCATGAGGCGCTCAACGGACCTTTTTACTATTTTAAAATTCTTTTTTGGATTGATGCAAAACACCTTTTTTTTGCAACCTAGCGTATATTCATAGCTCAATTAGAAGTACTTAGAAGGGGATGCTTCATGTTTTACATAGAACATATTATTCTATTCCAAATTCCAAATCACGACTCGAAATCATGCGAGCAGCCATTAACCATTACTAAGAGACATCCCAGTATCTTATCTATATTTAATCATTTCAAGGTCTCTTTTTTTTTTTGATTAGTTTTATTTTTATTTTATTAG
>contig3_len_4541_j020
ATTTAATAGATGAAAATGGGAAAATTTATAATGCCAATCCATACAGTAACATCATTTTGAATCCATTCAATTTGAATTGGTATTTTCTCCATCACAATTATTTTGAAAGGGCATCTACAAAAATGAATCTTGGACAGTTTATTTGTGAAAATGTATGTATAGCCAAAAACGGGCCACACCTAAAATCAGGTCAAGTTCTAATTGTTCAAGTTGACTCTGTAGTAATACGATCAGCTAAGCCATATTTGGCCACTCCAGGAACAACTGTTCATAGTCATTATGGGGAAATCCTTTATGAAGGAGATACATTAGTTACATTTATATATGAAAAATCAAGATCTGGTGATATAACGCAGGGTCTTCCAAAAGTGGAACAAGTGTTAGAAGTGCGTTCGATTGATTCGATATCGATGAATCTAGAAAATAGGGTTGAGGGTTGGAACGAATGTATAACAAGAATTCTTGGAATTCCTTGGGGTTTCTTGATTGGTGCTGAGCTAACTATCGTGCAAAGCCGTCTCTCTTTGGTTAATAAGATCCAAAAGGTTTATCGATCCCAGGGGGTACAGATCCATAATAGGCATATAGAAATTATTGTACGTCAAATAACATCAAAAGTGTTGGTTTCAGAAGATGGAATGTCTAATGTTTTTTCACCTGGAGAACTAATTGGATTGTTGCGAGCGGAACGAATGGGGCGTGCTTTGGAAGAAGCGATCTGTTACCGAGTCATTTTATTGGGAATAACAAGAGCATCTCTGAATACCCCAAGTTTCATATCTGAAGCGAGTTTTCAAGAAACTGCTCGAGTTTTAGCAAAAGCTGCTCTCCGGGGTCGTATCGATTGGTTGAAAGGCTTGAAAGAGAATGTTGTTCTGGGGGGAATGATACCCGTTGGTACCGGATTCAAGGGATTAATGCCCCCTTTAAGGCAACATAACAACATTCCTTTGGAAACCAAAAAGAAGAATCTATTCGAGAGGGAAATGAGAGATATTTTGTTCCACCACGGAAAATTCTTTGATTCTTGTCTTTCAAAGAATTGTCATGATACACCAGAACAATCATTTATAGGATTAAATGTAAATGATTCCTAAGAGCGGATTCATCCTTTTAACTATCTGTATTTGGTCCGGTCATTTGATTTGGTAATAGTAAGAAAGAAAAAAGAAAGAAAATAACGAATAGAAAAGAACAACGGCTTCAATCGTGTATCTACGGCCAATCTACGGTAGAAGAGAAGGTTCCATCGGAACAATTATTTATTTTTCAGGGTGTCTCGTCTCTTTTTTTTTTTTTTGGAAAAGGGGAGGAAAAGTGTAGGGAAAAATGACAAGAAAATATTGGAACATCAATTTGGAAGACATGATGGGGGCAGGAGTTCATTTTGGCCATGGTACTAGGAAATGGAACCCTAGAATGGCACCTTATATCTCTGCAAAGCGTAAAGGTATTCATATTACAAATCTTACTCGAACTGCTCGTTTTTTATCAGAAGCTTGTGATTTGGTTTTTGATGCAGCAAGTAGGGGAAAACAATTCTTAATTGTTGGTACCAAAAATAAAGCAGCTGATTCAGTAGCACAGGCTGCAATAAAGGCTCGATGTCATTATGTTAATAAAAAATGGCTCGGTGGTATGTTAACGAATTGGTCCACTACAGAAACGAGACTTCATAAGTTCAGAGACTTGAGAATGGAACAAAAAATGGGCATACTCAACCGTCTTCCGAAAAGAGATGCAGCTATGTTGAAAAGACAATTATCTCACTTGCAAACATATCTGGGTGGAATTAAATATATGACAGGGTTACCCGATATTGTAATCATTGTTGATCAGCACGAAGAATATACGGCTCTTCGAGAATGTATTACTTTGGAAATTCCAACAATTTGTTTAATCGATACAAATTGTGACCCCGATCTTGGAGATATTTCGATTCCAGCGAACGATGACGCTATAGCTTCAATACGCTTAATTCTTAACAAATTAGTATTCGCAATTTGTGAGGGACGTTCTAGCTATATAAGAAATCCGTGATTAATAATAAGATAAATAAATTACTTAGGAAACTACATAGATTTATGGAATTGGTTACTATTTGTGAACCTCAAAAACAAAAAAGAGATAAAAAACTGGGGATATTATGTGATTAGTTGGTATTCAAAATAGACGATTCAAGTAGGCAAGTCGAGAAAGAGAAGAGATGGTTGAATTAAAATAATTTTGTTTAAAGTTCTATATTCTGTCAGAGGGCAATATGAATGTTCTATCATGTTCCATCAACACACTAAACGGTTTATACGAGATATCTGGTGTGGAAGTAGGACAACATTTCTATTGGAAAATAGGAAGTTTCCAAGTCCATGGCCAAGTACTTATTACTTCTTGGGTTGTAATTGCTATCTTATTAGGTTCAGCCACTATAGTTGTTCGGAACCCACAAACCATTCCGACTGGCGGTCAGAATTTCTTCGAATATGTCCTTGAATTCATTCGAGATGTGAGTAAAACTCAAATTGGGGAAGAATATGGTCCTTGGGTTCCCTTTATTGGAACTATGTTTCTATTTATTTTTGTTTCGAATTGGTCAGGAGCTCTTTTACCTTGGAAAATCATACAATTACCTCGTGGAGAATTAGCCGCACCCACAAATGATATAAATACTACTGTTGCTTTGGCTTTACTCACGTCAGTGGCATACTTCTATGCGGGTCTTAGCAAAAAAGGCTTGGCTTATTTTGGGAAATACATTCAACCAACTCCAATCCTTTTACCCATTAACATCTTAGAAGATTTCACAAAACCTTTATCACTTAGTTTTCGACTTTTCGGAAATATATTAGCCGATGAATTAGTAGTTGTTGTTCTTCTTTCTTTAGTACCTTTAGTGGTTCCTATACCTGTCATGTTCCTTGGATTATTTACAAGTGGTATTCAAGCTCTGATTTTTGCAACTTTAGCCGCGGCTTATATAGGTGAATCCATGGAGGGCCATCATTGACTAGTTTTCGAAATAGTCTTTTTTTTTTAGTCGAGCCCAAGCCCAAAGCAATGTATGCGTAGCTCAAGATAATCTACTTAGGGAATATAAATATAGGAAATATAAATATACAAATACGTTATATACGATCTAGAGTAATAACGAAAAAGATTACGATATTAGAGAATTGTAAAAAAAAAAAAAAATGGAAAGAGATCAAAAAGATCTTTTTCCTAAAATTCTTGTTCTAAAATTCCTGTTTGGTCTACTTATATCATACCTCCCCTCAATAAATAAAATATTCGATTTCCATTGTTCAGTTAATCCTATATAGGAGTCAAAATTTGAATAAGAATTCTTGTGGTATATGTTTATGGCGTGTGATTAAATAAAAAAAAATATGTTCTATAGAACGATTCCCCCTTTAGTTGATTTTATTCAATTCAACGATTGACCAAAAGAAAATTTTAATAAATAATAAATTACATCAACTTAGAATTGAATAGCTATAAGTCAACTCTTGTGTGTGGATGTTTTGATGAATGATTCGAGAATCCGATTGAATCTAAGATAGGAATAGTTGGTTTACGTTATGGAAGAAAGACATATATATGTATATGTCATATTAGATATTGACTAGTTATATATATGGACTAAAGATATATTTAATTTGTCCTACTACTATGAATTTCGATGAGGATTCCGATAGAAGTCCTTCCGTCTCGTTTGTGACTGTGAATTGAATGAATAAAGAGATGAAATCAAGAAAAAGATCGAAGAATTTAAAGAACGATTCGGAACACAGAAATGAACGAACGAAAGTCGTATGGATTCACAAAGACTCTGTGAATAGAAGATATCGAAGTAATTCTGACGATTCAATAATATTTTGACTCCAATTCAAAGTTCTTAGTTAGGATGAATTTTAGCGATAGAATAATTACGTCATAATTAATGGGTTGATTGTATCATTAACTATTTCTCTTTTTTGGTGCGAGGAACTTATCATGAATCCACTGATTTCTGCCGCTTCCGTTATTGCTGCCGGATTGGCCGTAGGCCTTGCTTCTATTGGACCTGGAGTTGGTCAAGGTACTGCTGCGGGCCAAGCTGTAGAAGGTATCGCGAGACAGCCCGAGGCGGAGGGAAAAATACGAGGTACTTTATTGCTTAGTTTGGCTTTTATGGAAGCTTTAACAATTTATGGACTGGTTGTAGCATTAGCACTTTTATTTGCCAACCCCTTTGTTTAATCTTAGAAATAGGAAAAATACGTATTTTTCCTATTTTATTGCCTTGAACTTGTCGTTTGTTTTTTCAAATTATATCCAGATTTCACCCCTATAATTACTTATTCGTTTTCGTTGAGAACCTAATTCATGGGAAGGACTGATTTGAGGAGGAGGAATTAGCATACCGATTCCCTTTTGTCCTTCCCTTATTAGTCCAAGGGAAAGAGGAAGTGTTGCAACAAACAGGGTAGTTCACAATTTCAAAATAAAATCTATTTTAGACTCTATTTGATTTGATTTCGAAATAGGAAAATCTATATTTTAAC
>contig4_len_3767_j020
ATCTCTTTTTTTAGTGATAGAATAGAGCAAGTAGTCAGATGTAAGAGAATGTCTAGGAATTTCCATTTCGGGATTTCGAATATATGGGTGCTGGTCTATTTTTTTTATTCGGATCCAAGTGGAAGAGTTTATATTGATTGGATGTGGAAAAAGAAGACTGCCCCTTTCCTTTTGTACTTTGCTAGGTAAGGTATACGAAGAAAAAGTATATTTGACATTGTTGACCATGGCTACCATGAAACTTACCCAAAATATTTGTTTTTCAAACTTTAGCTTGTGTACAGATCTAGCAGGTCATTCCTAGATCCGTGTGAATTACTAAATTAGTATTCGATTTGATTTGAGTTGGTTTAGATTGGAGTTTTTAATGGGGTTCATGTCATGATTTTGACTTCCAAAATTCACCAGGATTCGGTATACCAAAGAAAAAGAGTATCACTAACTCTTTGATTGTGAACAGGAAAAGAAGAGGAAAATTCATATGTAATTCACCTATGAAGATTAATGAAGAAAAGTTGGTTTGTTTATCCGAGATTGGAGAAATCTCGATTGGATTCATTGAAATACGTTTTTGCTTTCGGTTTTATGTTCTGCTCTAAACGATCCCCGTGAGTGAGCTTATAAGAATGATTTTTTTTTTTTTCGACGAATTGACCGACCAATTACAAATACAAACAACAAACAAAATGAAAATACAAAATGTATAATGAAAATTATACATTTTGTATTTTCATTTTGTTTTATTAGGGCTATACGGAATCGAACCGTAGACCTTCTCGGTAAAACAGATCAAACTTCTTATTATCAAAATGATCCGAACTGTTTCAAAGACCCAACATGCATTTTTTTTGCATTGGGCTCTTTCATTAACTGATATAAATATCAGCCAGTCCGCCATATTTTTCTTGACAGAAAAAAAATAAGGAGATGGCTCCCCGTGCTCTGATTCATTATTTTTATTTTGATCCAGGAGCACTACCAAAGTGTTTCAAAAAAGGGTTATCTTGACGTAGGTCTGCCTCGGGCCTAGAGCAACCTAAGTTAAATAAAGTCTCCATCGCTCTGCCTAAAAATAAAATATGAAACTTTATACACCTTAAAGTTCATAGGACGAAAAGAGATTTTTTTGAGGTCTTTATACTCATTATGCCTAACATTGAATAGACTGGGTATTCACCTTATCAATATCTCAAATCAATAATGGGTTCTGTTTGGCACCTAAATTGAATTAAATTGAATGGGCACTTGAATCAGACCGGACCATTTGTCAGGCTATTGTTCTCTTGCTCCCTCAAAGTTATGGAGTAAGACATCGATTTTTCAATAAGATCAATTCTTTTGATTGCATGATGGACTCCCTTGAAAAACATTGGCGCGCGTGTAAACGAGGTGCTCTACCGAACTGAGCTATAGCCCTTAAGTGCTTGTGATACATATTTTATCATGTAGATAATTTCTTGTCAAGATGACTATTCCATGATCCAACATCAACATCATAGCTGTTTGATTGGTATTGCTTATAAGTAATATGATATTTATAATCCATCGATGCAATGGATCCCATTTGGTTCTCTTTGGGATGATAAATGACCTACTTAACTCAGTGGTTAGAGTATTGCTTTCATACGGCGGGAGTCATTGGTTCAAATCCAATAGTAGGTAGAACTTATTAGATACCAGAATCAATGGTATCTAATAAGTTTTTCTATCCACCTTTTTTTTTCTATTTCTTTTTTGAATTTTTTTCGTTGCATTAAAATAGGATTCCGTTTGATTGTATTCAATCGACAGAATCAAATCAAAATCAAAATAGGGTGTATAAACAGAACTTCTTTCGATTATTCGGACGCACCAACTAGACTAGTTACGAAATCACATTGATAGCTTCGACTCGTGTCCTAGCTCGTCGGAGAGCTAGATTTGCCTCAATTATTTGTCTCTTGCCTTCAGCTTTCTTCAAATTAGCTTCTGCTATTTCAAGAGTTTGCTGAGCTTCTTGTGGATCAATGTCACTACTCTTCTCCGCATCATTTACTAAAACAGTGATCTCATTATTGCCTATTCTAGCAAAACCACCCATCAGAGCCATCGTTAACCATTGATTGTTAAGACGTATTCTCAAAATACCTATATCTACAGCTGTAGCAATAGGGGCGTGATTTGGTAATACGCCAATTTGACCACTATTAGTAGATAAAATGATTTCTTTCACTTCGGAATCCCAAACAATTCGATTAGGGGTCAGTACACAAAGATTTAGGATCATTTCTTCAAATTGCTCTCCATTTCTAAGTTCATAGCCTTCGCGGTAGCTTCATCTATGTTACCTACCAAATAAAAGGCCTGTTCAGGAAGACCATCTAATTCGCCGGAAAGAATCAATTGAAACCCTCTAATTGTTTCTGCTAGACCAACATATTTCCCCGGAGAACCGGTAAATACTTCTGCTACGAAAAAAGGTTGTGATAAAAAACGCTCAATTTTTCGTGCTCTTGCTACGGTTAAACGATCCTCTTCGGATAATTCGTCCAACCCAAGGATAGCTATAATGTCCTGAAGTTCTTTGTAACGTTGTAAAGTTTGCTTAACTCTTTGCGCAGTTTCATAATGTTCCTCACCAACAATCCGCGGTTGAAGCATAGTTGACGTTGAATCTAAAGGATCTACTGCTGGATAGATACCTTTGGCAGCTAATCCTCTTGATAGTACGGTAGTAGCATCTAAATGTGCAAATGTCGTAGCAGGAGCAGGGTCGGTCAAATCGTCTGCAGGTACATAAACTGCTTGAATAGAAGTTATGGACCCTTCCTTAGTAGAAGTAATTCTTTCTTGTAAAGAACCCATTTCGGTACTAAGGGTAGGTTGATAACCCACAGCAGAAGGCATTCTACCCAATAAGGCGGATACTTCGGATCCCGCTTGGACAAAACGGAAGATATTGTCGATAAATAGAAGTACGTCTTGTTCATTAACATCTCGGAAATATTCCGCCATAGTTAGGGCAGTCAAACCAACTCTCATACGAGCTCCCGGCGGTTCATTCATCTGACCGTAAACTAGAGCCACTTTTGATTCTGCAATATTTTTTTCATTAATCACCCCCGATTCTTTCATTTCCATGTAAAGATCGTTTCCTTCACGAGTACGTTCACCTACTCCGCCAAATACAGATACACCTCCATGAGCTTTGGCAATATTGTTAATCAATTCCATAATAAGTACTGTTTTACCCACTCCAGCCCCCCCGAATAATCCGATTTTTCCTCCACGGCGATAAGGGGCTAAAAGATCTACTACTTTAATTCCTGTTTCAAAAATCGATAATTTTGTATCTAACTGTATAAAGGCGGGCGCAGATCTATGAATAGGGGATGTTGTGCGAGTATCTACAGGACCTAAATTATCAACAGGCTCTCCAAGCACGTTGAAAATTCGTCCGAGAGTCGCTCCACCGACCGGAACACTTAGAGGAGCTCCCGTGTCAATCACTTCCATTCCTCTCGTTAGACCATCTGTAGCACTCATAGCTACAGCTCTAACTCGATTGTTTCCTAATAATTGCTGTACCTCACAAGTCACATTAATTGGTTGACCGCCAGTATTTCGACCCTTAACTAACAGAGCGTTATAAATATTAGGCATCTTGCCCGGCCGAAAGGCTACATCTAATACCGGACCAATTATTTGAACGATACATCCCGGTTTTTTTTTTTCAAGCACAGAAGCCCCAGGAACAGAAGTAGTAGGATTGGTTCTCATAATAAAAT
>contig5_len_3199_j020
AAATTTAAAACGGATCAGTCGACCTGGTCTACGAATCTATTCGAACTATCAACGAATTCCTCGAATTTTAGGCGGAATGGGGATTGTAATTCTTTCGACTTCTCGAGGTATAATGACAGATCGAGAGGCTCGCCTAGAAAGAATCGGCGGAGAAATTTTGTGTTATATATGGTAATTCTTCGTATATCCGAATTGGATCTGAAACTTCCTATTTGTGAAACAAAAAGAAAATAAAAAGGGCGGATTGTCTAATCTCGCTCCTCCTCCATTAGTTATACTTTAAGGAGGTTTTACCTGGAATGAAAGAGCAAAAATGGATTCATGAAGGTTTAATTACGGAATCGCTTCCTAATGGTATGTTCCGGGTTCGTTTAGATAATGAAGATTTTATTCTAGGTTATGTTTCAGGAAAGATCCGACGTAGTTTTATACGGATACTACCAGGAGATAGAGTCAAAATTGAAGTAAGTCGTTATGATTCAACCAAAGGGCGTATAATTTATCGACTCCGTAACAAAGATTCGAAGGATTAGGCGGTTTTTCAACTGTAACATTCCTTTCCATGGGAATATGATTCGAGATTAAAAATTTCAAAAAACTTTTTTTTTTTTCGCCCAAGAAGTAGATTACAATTTAAGGTAAGGAATAACAAATATGAAAATAAGAGCTTCCGTTCGTAAAATTTGTGAAAAATGTCGCCTAATCCGTAGGCAGGGACGAATTATAGTAATTTGTTCCAACCCGAGACATAAACAAAGACAGGGATAATCGAAAAGAGACTCTCTAAAAGATCCGATACGATATACAAATAAAAAAAAAATGGACCTATTTTGACAGGAAATGGATAGATCCATATATCATATCTCTAACTCATATTTATGAGATGCTAAAACATGGCAAAAACTATACCGAGAATTGGTTCACATAGGAATGGACGTATTGGTTCACGTAAGAATACACGTAGAATACCAAAGGGAGTTATTCATGTTCAAGCAAGTTTCAATAATACTATCGTGACTGTTACAGATATAAGAGGTCGGGTGGTTTCTTGGTCTTCTGCCGGTACTTGTGGATTCAGGGGTACAAGAAGAGGGACACCTTTTGCTGCTCAAACCGCAGCGGGAAATGCTATTCGTACAGTAGTGGATCAAGGTATGCAACGAGCAGAAGTCATGATAAAAGGTCCCGGTCTCGGAAGAGACGCAGCATTACGAGCTATTCGTAGAAGTGGTATACTCTTAACTTTTGTACGAGATGTAACCCCTATGCCACATAATGGCTGTAGACCTCCTAAAAAAAGACGTGTGTAAAAATAAACATTGAATAAATTTCAAGAGAAATAAATGATTCACTGATCAAATAATATTACTATGGTTCGAGAGAAAGTAACAGTATCTACTCGGACACTACAGTGGAAGTGTGTTGAATCAAGGGCAGACAGTAAGCGTCTTTATTATGGACGCTTTATTTTGTCTCCACTTATGAAAGGTCAAGCCGACACCATAGGCATTGCGATGCGAAGAGCCTTACTTGGAGAAATAGAAGGAGCATGTATCACACGCGCAAAATCTGAGAAAATACCACACGAATATTCTACCATAGTGGGTATTCAAGAATCAGTACATGAAATTTTAATGAATTTGAAAGAAATTGTATTGAAAAGTAATGTATATGGAACTTGTGACGCGTCTATTTGTGTCAAGGGTCCTGGATATGCAACTGCTCAAGATATCATCTCACCGCCTTATGTGCAAATCGTTGATAATACACAACATATAGCTAACTTGACGGAATCAATTGATTTGTGTATTGGATTACAAATTGAGAGGAATCGCGGATATCGTATAAAAAGTCCAAATAACTTTCAAGACGGAAGTTACCCTATAGATGCTGTATTCATGCCTGTTCGAAATGCAAATCATAGTATTTTTTCTTATGGGAATGGGAATGAAAAACAAGAGATACTTTTTCTTGAAATATGGACAAATGGAAGTTTAACTCCTAAAGAAGCACTTCATGAAGCTTCCCGGAATTTGATTGATTTATTTATTCCCTTTTTCCATACAGAAGAAGAAAACTTCCATTTAGACGACAATCAACACAAGGTTACTTTACCTCTTTTTACCTTTCATGATAAATTGGCTAAACTAAGGAAAAACAAAAAAAAAATAGCATTGAAATCCATTTTTATTGACCAATTAGAACTGCCTCCCAGAATCTATAATTGCTTCAAAAGATCCAATATATATACGTTATTGGATCTTTTGAATAACACTCAAGAGGATCTTATGAAAATGGAACATTTTCGACTAGAAGATGTAAAACAGATATTGTGTATTCTAGAAAAACATTTCGCAATTGATTTAATGAAAAATCAATTTTAAATCCAACGGATTTATTTCATCTTTCTTTTTTTAGAAAAAAGAAAGATGAAAATGGGTTTTTTAGATCTTTAGCACAATCCATATATTCGGGCTCGATCCAGAATTTATTTAATTGAATAGATGTATCTAGGGAATAGTCGATTCAAAGTGAATTCTCCCTAGATACACATGTCGTAATATTTTATTTCACAATTGACGAATAAATTTAAAAAAGACCTAAAGTTAGGGATTTATCAATAGGTAATGTTGCGCCAATACCCAACCAAAGGGCCACTGCTGTACCAATCAAAAAGACGGTTGTCGCTACTGGACGACGAAATGGATTTTGGAATTTATTAACATTCTCTAAAAAAGGTACTGTTAATAATCCCGCAGGGACTGAAACCATTAAAAGAACACCCAATAATTTATTGGGTACTGTTCGAAGTATTTGAAATACGGGAAAAAAATACCATTCAGGTAATATTTCCAAAGGAGTTGCAAATGGATCTGCTGGTTCACCAATCATTGATGGTTCTAAAACCGCTAAACCTACATTACATGCAATAGTACCTAGAATTACTACTGGAAAAATATATAAAAGATCGTTGGGCCATGCGGGTTCTCCGTAATAATTATGACCCATCCCTTTAGCTAATTTAGCTCTTAATACAGGATCATTCAAGTCAGGTTTTTTTGTTATTGGGATAGGTGAATTCTTATAGATCCATCCCCCGAAGGAACCGGACATGATAATTTTTCATCATCCGGCTCGAGCAAGAATCAAAAGAACCAAACGGATCCATATAAAATGAAAATAGATCGGAAAGAGCACA
>contig6_len_3189_j020
TACATTGACTCTATATAACTTATTATTATACTCAAATTTTTACCACTTTATTCATACGAGGGGAATAGAATTTTTTTACTTCACAAATAGGCATGCTGGATCATGCATCCATTTATATGGAGAGATAGATCGACCTGTAGATTCACACCCGATATCTTTCTACCGATAGTAGAGATACCCACTCCTATGGCTATGCTATGTTCTATTCGGAGGAATAAAATTAAAATTGTCTTTCGGAGAGATGGCTGAGTGGTTGATAGCCCCGGTCTTGAAAACCGGTATAGTTCTGAACAAAGAACTATCGAGGGTTCGAATCCCTCTCTCTCCTTTTACTCGTTGAAGAGAGTTGTTTCTTTATGGGTCTTTACCGGACCGGTTATAAAGAAAGAGGAATGGCTCGGCTATCCCACCTAGCCAAGCCAGACAAAATAGATTAGAAAAAAAATTAGATAGAAATGAGTTGAAAAAAAAAAAGAAAAAGGAATACTTTTTAAGTATGACCTGATCCCAATATGTATGATAGAATCAAATGGATTCCTACTTCAAACATTGGATCTCCTGTCTCAATTATCAATTAAGAGGGGTCATGGAAAGAACAGGTTCAAAATCACGATCAATTCCTTTTTCAAATCCTGCTGCAGCTGCACGAGCCCTTCCCGCGTGCCACAAATGACCTACGAATAAGAAAAATGCTAGAACAAAATGAGAGGTAGCTAACCAACTTCTAGGAGAGACATAATTGACTGCATTGATCTCGGTAGCTACACCACCCACGGAATTTAAAGAACCTAAAGGAGCATGGGTCATATATTCTGCGGACCGCCGTTCTTGCCAAGGTTGTATGTCTTTTTTCAGCCTACTCAAGTCCAACCCATTTGGACCCCTTAGAGGTTCTAACCATGGAGCACGCAAATCCCAAAAACGCATAGTTTCTCCTCCAAAAATGACTTCTCCGGTCGGGGAACGCATTAGATATTTACCTAAACCAGTAGGTCCTTGAGCGGATCCCACGTTAGCCCCAAGACGTTGGTCTCTAACTAGAAAAGTAAATGCTTGAGCTTGAGAAGCTTCTGGTCCAGTAGGTCCGTAAAACTCACTAGGATAAGCGGTATTATTGAACCAGACAAAACAACAAGCAATGAAACCACAAACAGATAAAGCACCTAAACTATAAGACAAGTAAGCCTCTCCAGACCATACAAGCGCGCGTCGAGCCCACGCGAAGGGTTTGGTTAAGATATGCCAGATTCCACCAAGTATACAAATGGAACCTAACCATACATGTCCTCCGATTATATCTTCCAAATCGTCTACACTAACAATCCATCCTTCCCCTCCAAAGGGCGATTTTAGTAAATAACCAAATATAATACTTGGGCTCAGGGTCAAGTTGGTAATTTTTCTTACATCTCCCCCTCCGGGAGCCCAGGTATCATATACGCCCCCAAAATAAAGAGCCTTGAATACTAGAAGAAAAGCACCTATACCTAACAAGATTAAGTGAATACCTAAAATTGTGGTCATTTTATTTCTATCTTTCCATACATAACCGAAGAATGGAAAAGATTCTTCAAGAGTCTCAGGTCCCAGAAGTGCATGATAAATACCACCAAAGCCCAATACTGCAGAGGAAATTAAGTGAAGTACGCCAGATACAAAGTATGGAAAGGTGTCTATAACTTCCCCACCAGGACCTACCCCCCAACCTAGAGTAGCTAGGTGGGGAAGTAAAATTAATCCTTGTTCATACATAGGCTTCTCTGGTACAAAATGAGCCACTTCAAATAGGTTCATTGCTCCGGCCCAGAATACGATTAATCCGGCATGGGCTACATGAGCCCCTAGTAGTTTACCGGATAAGTTGATAAGTCGGGCATTTCCGGCCCACCAAGCGAAACCGGTGGTTTCTTGGTCACGACCAGCTAACGCTAAAGTTCCATTAAAGAGCGTTTCCACGGGGTAGAACCTCCTCAGGGAATATAAGGTTTTCATGAGGCTGATCTTGAGCCGCCATCCAAGCACGAATACCTTCGTTTAAGAGAATATTTTTTGTGTAGAAAGTCTCAAATTCAGGATCTTCCGCTGCGCGAATTTCCTGAGAAACGAAGTCATAGGCACGTAGGTTCAGGGCTAGACCGACTACTCCAAGAGCACTCATCCATAAACCGGTTACTGGTACAAATAACATAAAGAAATGTAACCAACGTTTATTGGAAAAAGCAACCCCAAAGATTTGGGACCAAAAGCGATTAGCGGTGACCATTGAATAAGTTTCTTCAGCTTGAGTTGGGTTAAAAGCACGGAATGTATTTGCACCATCACCATCTTCAAATAAAGTATTTTCTACGGTAGCACCATGAATAGCGCATAGCAAAGCCGCACCCAATACACCGGCAACTCCCATCATATGAAATGGGTTCAACGTCCAATTATGAAACCCTTGAAAAAAGAGGATGAATCGAAATATAGCTGCTACGCCAAAGCTAGGCGCAAAAAACCAACCAGACTGACCTAGTGGATAAATCAGGAATACAGAAACAAAAACAGCAATTGGGGCAGAGAATGCAATTGCATTATAAGGTCGTAATTGAACAGATCTAGCAAGTTCGAATTGACGTAACATGAAACCTATTAGGCCGAAAGCGCCGTGGAGAGCGACAAAAGTCCACAGACCACCTAATTGACACCAACGAGTAAAATCTCCTTGTGCTTCAGGACCCCATAGTAACAACAAAGAATGTGCTAAACTATTAGCAGGAGTAGAAACTGCGGCCGTTAAAAAATTGCATCCTTCCAAATAGGAACTGGCCAATCCATGAGTATACCATGAAGTTACAAAGGTTGTACCTGTGAACCAACCCCCTAAAGCGAAATAGGCACAAGGAAAGAGCAATAAACCGGACCAGCCTACAAAAACGAAACGGTCCCTCCGTAACCAGTCATCCATAATATCAAATAAATCATTTTCGTCTTTAGTAAATTTACCAAGGGCTATAGTCATAGTAATCCTCCTATTCAACTACTTCGACCATTTCCGAGCACCTCATAGCATTTTCAGGGCGTCTGAAGATTCTATCATTTATGTATGATTTCTCGCGCACTGCCCCTTCGAATGGGTTTCGAAGATAAAAATCCTTTACAGTATCATAATTTTATTTATTAATTTACTTTTTCTTTTTTTTTTCACTT
>contig7_len_3168_j020
GGTCCAAAAAAAAATAGGTATAGAAGCTATAATTGTAAACCACGATCGAATCTATGGAAGCTTTGGTTTATACATTCCTCTTAGTCTCGACTTTAGGGATAATTTTTTTCGCTATCTTTTTTCGAGAACCACCTAAAGTTCCAACTAAAAAGATGAAATGATTTTTCATTATCTCAATTGAAGTACCGAGCCCCCATGGGGGGCTCGGTACTTCAATTAGTCCCCATGTTCCTCGAATGGATCTCTTAGTTGTTGAGAAGGTTGCCCAAAAGCGGTATATAAGGCATACCCAGTAAAACTTACAAGTAAACCAGATATAAAGATGGCGACTAAGGTTGCTGTTTCCATTATTATATAATTTGAAGACCACAATGGATTTATGAGAAAATCGTTTATTTACAACGGAATAGTATACAAAGTCAACAGATCTCAATGAATACAATAAGATTTATGGCTACACAAACTGTTGAGAACAGTTCTAGATCGGGTCCAAGACGAACTACTGTAGGGAGTTTATTGAAACCATTGAATTCAGAATATGGGAAAGTAGCTCCTGGATGGGGAACGACTCCTTTGATGGGTGTCGCAATGGCTTTATTTGCGATATTTCTATCTATTATTTTGGAGATTTATAATTCTTCTGTCTTATTGGATGGAATTTCAATGAATTAGATCTATAATAACCGCAAAGTCCTAGTTTTCAATATTCAATATAAAATGAATTATTTTAAAATGAATTATTTAGGGCTTGGATTTCTAGCCCATCCTATTTTGGTAGTTCGACCGCTGAATTTCTTTGTTTTTGTATTTCCGGAATATGAGTGTGTGACTTGTTAGAATTGATCCTATTGATAGTACAGAGAATGAGTCTGTCATCTTGATTTGATANNNNNNNNNNGATGGTTCTACTTCGTCGGATATTGATTCTAGTATCTGGAACATGGAATATATGAAATAGAGTAATAACTATTTGAACTATGATTCATATTTAATATTCAGACCTTGCGGCCGGATTCAAAAAAATGAAAGTAAAGAATTCTAATTTAGAATAGAAATCGAAAGCTTTTTCTTCTTTCAAAACCCAATGTTATGCTTACTTTGACTAAAAGACAAAAGTTTCTTTGGATTTTTAGTCATTATATCTATTCATGTAATAAATGATGATCCAAAGGTTCTTACTCATGGAATTCTTGGGCTTAGTTTAGGATTTTATTGAATCATCGTGGTTTTAGTATGAATCTGAGGTTTTAATCAATTCATAGGGTCTTAACAAGAGAATTCCTATCAATAATAAAAAAACAATAGTAAAGCCGCAGTACGTACAAACAAAACACAAATCAAAGAAAAAGAAAGAAGTAGGAAAAAAGAGGATTCAAGAGGCCTGTACGGATCAAGATAAAGACAATTGAGCCAACTTGATATTTTGTTTTGGCATTATCGCCACAAAGAAGAGCTTTCGGATTTTTCTTACTTCATATCTTCAGAGAAGATTGAATCAGAGATTAAGAAGTTTCCAATTTTCTATTACATATCCGTTGCAACTAGTATTTGGGTGTTTTTCTGCTTGAGCTGTACGAGATGAAATTCTCATATATGGTTCTCAGAGGGGGAGTCTTACCTATCTCAATAAAGTCTATGATTGGTTCGAAGAACGTCTCGAAATTCAGGCGATTGCAGATGATATAACTAGTAAATATGTTCCTCCTCATGTCAACATTTTTTATTGTCTAGGAGGAATTACGCTTACTTGTTTTTTAGTACAAGTCGCTACAGGGTTTGCTATGACTTTTTACTATCGTCCGACCGTTACTGAGGCTTTTGCTTCTGTTCAATACATAATGACTGAAGCTAACTTTGGTTGGTTAATCCGATCAGTTCATCGATGGTCGGCAAGTATGATGGTTCTAATGATGATCCTGCATGTATTTCGTGTGTATCTCACCGGTGGATTTAAAAAACCTCGTGAATTGACTTGGGTTACAGGGGTAATTCTAGGTGTATTGACCGCATCTTTTGGCGTAACTGGTTATTCCTTACCCTGGGACCAAATTGGTTATTGGGCAGTCAAAATTGTAACAGGTGTACCTGAAGCTATTCCTGTAATAGGATCACCTTTGGTAGAATTATTGCGTGGGAGTGCTAGTGTAGGACAATCCACTTTGACTCGTTTTTATAGTTTACACACTTTTGTATTGCCTCTTCTTACTGCCGTATTTATGTTAATGCACTTCCCAATGATACGTAAACAAGGCATTTCTGGTCCTTTATAGAGAAGATGATATTCGTAACCAATCTCATTTAGCACTTGGGAAAAGAACAATATTATTTCATTGCTACAAATATGGATTATTGAAAAGAATAAGACATGTATTTGGATATTTTCTTTCAACCCAGCAATAGCAATATTATATTCCTTATTTGACATGAATAGTTGAAAGGAATTCTCCGAAGAGAAAATGGATTATGGGAGTGTGTGACTTGAACTATTGATTGGTCCGTGCAGATATATGCCTTTATCTATCTGCCATATTGGAATTAACAACCAAATGTGTCTTTGTTCCAACCATCGTGTAAGTGCTATACAGAAGATAGGCTGGTTCGCTTGAAGAGAATCTTTTCTATGATCAGATCCGAATCATGTCGTACATGAGCAGGCTCCGTAAGATCCAGTAGAATAAGTGAAATAGAGAAACCATGATTATGGTTTCTCTATTTCACTTATTCAATTTAAGATATTTCACTAATTTAAGATTGAATAGTATGGAAATGCATTCATTTTCTATGTATTGACGCGATCTATGATACTATCGGAGTGAAACACGGGATCTAAAGAAGAAGAACAGAGGCTAGACTATATTAGTAACAAGTAAAACTTTGCATGTATGTAAAAAGTCTCCAAATATTTTGTGGATAACCATCAATTGCAAAGTCTGAGACGATCCAGAAAGCACTTGATCATGATATGATCAACTTTATAAGCCTACTTGGGTATTGAGTATTTACATTTACTTGTAAGAACTGACTTCTTTGCAATAGATAGTTGGAACTCCGGAAAGGGGACTCTTTGAAAATGTTTCTTACATAGAACCATTCTATGTGTGTGCATATATGTGTGGATATAGATACCATATAGATTTTTTAACATATAGATTTTCATTTTATATGGAT
>contig8_len_2721_j020
TTGAATTAAATATACAATTCCTGAAAATCTCTCACATACAATCCGATTCTTTTTTTGTTTGGAAAAAAAAGAGGCGGGAAAGTAAAGTAAAAATGCGAACAAAATCGGAATGAATGAAAAGCGTCCATTGTCTAATGGATAGGACAGAGGTCTTCTAAACCTTTAGTATAGGTTCAAATCCTATTGGACGCAATTTGTTTCCATTTTTTTTTTAGATTTCTATGTCAAAAAAGATATTTTGTTGAATGATCTGAATCAGAGAGGCTTGATTACTCCTTTTTTTTAAGATAAAAATGATCAATTTCTTTATGCTTGTTCCTGAAATATAAAACGTTCCATCTGTTCCTGAATAGCTTCTTTCAAAAGGGCTTCTGCTTCCTCGGTGAATGTTTTGGTATAAGATATGATTTCTTGGAACTGAGGTTTATTAGTTTTTAAATAAGTACGTAATTCAACAAGAAATTTCCTTACCTGTCCAATTTCTAATGAATCAAGATAACCATTTGTTCCGGTATAAATAGTCATTATCTGTTCTTCTACCGTAAGAGGAGCTGATTGGGATTGTTTGAGCAATTCACGTAATCGTTGACCTCTTGCCAATTGATTCTGAGTAGCTTTATCGAGATCCGAAGCGAATTGTGCAAAGGCTTCTAATTCCGCAAATTGTGCTAGTTCCAATTTTAATTTACCGGCTACTTGTTTCATAGCTTTAATTTGAGCTGCAGATCCTACTCTGGAAACAGAGATACCCACATTAATAGCAGGTCTGATTCCAGCATTGAATAGATCCGCGGATAAGAATATTTGTCCATCAGTAATGGAAATTACATTAGTAGGAATATAAGCTGAAACATCTCCCGATTGAGTCTCAACTATTGGTAAAGCGGTCATACTTCCTTCACCTAAACGAGAACTTGATTTAGCAGCTCTTTCCAAAAGGCGTGAATGCAAATAAAAAACATCTCCTGGATAAGCTTCACGACCAGGCGGTCTTCGTAATAGAAGAGACATTTGGCGATAAGCTTGTGCTTGTTTGGAAGGATCATCATAAATGATTAAAGTATGTTGTTCACGGTACATAAAATATTCAGCCAAAGCTGCTCCTGTATAAGGAGCGAGGTATTGTAATGTAGCAGGAGAATCCGCTGTTTCGGCTACTACAATAGTGTATTCCAGCGCTCCCCTTTCTTGGAAAGTAGTCACTACCTGAGCCACAGAAGATGCTTTTTGACCAATAGCTACATAAACACATATTACATTTTGTCCTTGTTGATTGAGAATCGTATCTGTGGCTACTGCTGTTTTACCGGTCTGTCTATCCCCAATAATTAATTCTCGTTGACCACGTCCTATAGGAATCATCGAATCAATAGCAATAAGTCCCGTTTGAAGAGGCTCATATACGGAACGTCGAGAAATAATACCCGGAGCAGGAGATTCAATTAACCGAGATTCACAAGCTGAAATTTCACCTCTACCATCAATAGGTTTAGCCAGGGCATTTATAACACGACCCAAATAGGCCTCACTCACGGGTATCTGAGCAATTTTTCCTGTTGCCTTTACAGAACTTCCTTCTTGTATCATCAAACCGTCACCCATTAATACAACACCAACATTATTTGATTCCAAATTCAGAGCAATGCCTATTGTACCTTCTTCAAATTCTACTAATTCACCTGCCATTACTTCATCAAGACCATGAATACGAGCAATACCATCGCCTACTTGAAGTACGGTACCGGTATTTACAATCTTGACTTCTCTATTATATTGCTCAATACGTTCACGGATAATATTACTAATTTCGTCAGCCCGAATGGTTACCATGAGTATTTTTTAANNNNNNNNNNAAAAAATAATGCCTACAGTAGAAGGACTAATCAGTTATTTCTTTCATCGCCCCAAACATACCAATATTAGTACTGATGGTACGTAAATGTAATTCATTGTTCAAACAACTAGTCAGAGTTCCTAGAGCTCCTTGTAAGGCTTGTTGGAAAACCCGTTGTCGGACTTGATTAATCGCCCTTTGTTGTTCAAAATGAATGGTTTCATTTTTGTAATTTTCTAATTGTTCCAAAGTCTTAGAAGTTGAATTAATCAAATTTAATTTTTCTCGCTCTATCCCAGAGTACCCATTCACTCGAAACTGATCTGCTTCCATTTCCACTTTCTGTAAACGAGACCGGGCTTTTTCTAGCTGTTCAATAGCCCCCCCACGTAGTTCTTCTGAATTTCGAATAGTATTCAAGATCCTCTGTTTTCGATTATCTAATAAATCGCTTAATGAAAGTAGATTATCTTTCCATTCATTTCAAAACTTCTATGATCCCTTCCCGAACCAAACATGAATCTTTCGATTCATTTGGCTCTCCCGCTCAATTACTTATTTATTTTATGGTAAATTCCCATATCTTTTTTTTTTTTTAATGCAATGAGCCTATCCCCTCTTCTCTGGTCATATTCCAAAAATACCGAAATTATGAATCCAAGACCAAAATATTCGGAGGACTCTTCTGACCAAACAAAAAAATATGTAATTGTCAGCAAAATTGTTTCTTTTTTCTTCAAATCCAAAAAACTCTTCTTACTTTAATACATAACATAATACATAGGTCATCGATTCAGCATTGGATAAAAAAAGGATGAAATACCCATTTTTACAATAAAGGGTTCAAATCATTTTATCAATATGAGTGTTTTATATCGAAAAAAAAA
>contig9_len_2462_j020
AGTCAAATATGACGAAATTTTTTGCGAAAATTGTCGAATTCCAAATAAATGTCCGATAGCAAGTTGATCGGTTAATTCAATATCAATAAGAAATGGGAGTTAGTACTCCATTTTGTTGGTACCATCCAACCGAATCCAATTCAATTGTTTACTTATTCAATAAGATAAGTGAATTTGAAAATTCAACCAACCCGTTTTCAAAATATCAAGTGAATGAATAAGAATCTTGAGAAAGTCTTTCATTTGTCTATCATTATAGACAATCCCATCCCTATTAACTATCTATGGATTTCGAACCTGAACTCTATTTACGATTCATTATCATTGGCCCTTTCTATCTATTTCAGTATATCAATTTACGACTAGCCTATTCTTTCTTTTCGTTTTTTTTTTTTTTCTTTTTTATACCTTTTCATAGACTTTTCATAAATGAATTCTGCATATTTTCACATCTAGGATTTACATATACAACATATACCATTGTCAAGAGGGAATTTATTATTAGTTAGGTTATTTCGATATTTCGATTCAAAAAACGAAGGGGTAAAAAATAAGAATCGGGTTGCGCCATATATATGAAAGAGTATACAATAATGATGTATTTGGCGAATCAAATACCATGGTCTAATAATAAAGTAAAGCACTCGGCTCTGATTAGTTGATAATATTAGTATTCGTTAAGAATTTTGTGAAAGATTCCTGTGAAAAGTTTCATTAATGCCTAATTCATGTCGAGTAGACCTTGTTGTTGTGAGAATTCTTAATTCATGAGTTGTAGGGAGGGATTTATGTCACCACAAACAGAGACTAAAGCAAGTGTTGGATTCAAAGCTGGTGTTAAAGATTACAAATTGACTTATTATACTCCTGACTATGAAACCAAAGCTACTGATATCTTGGCAGCATTCCGAGTAAGTCCCCAACCTGGAGTTCCACCCGAGGAAGCGGGGGCCGCGGTAGCTGCGGAATCTTCTACTGGTACATGGACAACTGTGTGGACCGATGGACTTACTAGCCTTGATCGTTACAAAGGGCGATGCTACCACATCGAGCCCGTTGCTGGAGAAGAAAATCAATATATTGCTTATGTAGCTTATCCTTTAGACCTTTTTGAAGAAGGTTCTGTTACTAACATGTTTACCTCCATTGTGGGGAATGTATTTGGGTTCAAAGCCCTGCGCGCTCTACGTCTAGAAGATCTGCGAATCCCTCCTGCATATTCTAAAACTTTCCAAGGACCGCCTCATGGCATCCAAGTTGAAAGAGATAAATTGAACAAGTATGGTCGTCCCCTATTGGGATGTACTATTAAACCGAAATTGGGGTTATCCGCTAAAAACTACGGTAGAGCCGTTTATGAATGTCTCCGCGGTGGACTTGATTTTACCAAAGATGATGAGAACGTGAACTCCCAACCATTTATGCGTTGGAGAGACCGTTTCTTATTTTGTGCCGAAGCAATTTATAAAGCACAGGCTGAAACAGGTGAAATCAAAGGGCATTACTTGAATGCTACTGCAGGTACATGTGAAGAAATGATCAAAAGGGCTGTATTTGCCAGAGAATTAGGAGTTCCTATCGTAATGCACGACTATTTAACAGGGGGATTCACTGCAAATACTAGCTTGGCTCATTATTGCCGAGATAATGGCCTACTTCTTCACATCCATCGTGCAATGCACGCAGTTATTGATAGACAGAAGAATCATGGTATACACTTTCGTGTACTAGCTAAAGCATTACGTATGTCTGGTGGAGATCATATTCACTCTGGTACTGTAGTAGGTAAACTTGAAGGGGAAAGAGACATCACTCTAGGCTTTGTTGATTTACTACGTGATGATTATATTGAAAAAGATCGAACCCGTGGTATTTATTTCTCTCAAGATTGGGTCTCTCTACCAGGTGTTCTACCCGTGGCCTCAGGGGGTATTCACGTTTGGCATATGCCTGCTCTGACCGAGATCTTTGGGGATGATTCTGTACTACAGTTCGGTGGAGGAACTTTAGGACACCCTTGGGGAAATGCACCAGGTGCCGTAGCTAATCGAGTAGCTCTAGAAGCATGTGTACAAGCTCGTAATGAGGGGCGTGATCTTGCTCGTGAGGGTAATGAAATTATCCGTGAGGCTAGCAAATGGAGTCCTGAACTAGCTGCTGCTTGTGAGGTATGGAAGGAGATTAAATTTGAATTCCCAGCAATGGATACTTTATAATTCAGTAATTACTGTTCGTTCTCTTAATTGAATCGCAATTAAACTCGGCCCAATCTTTTACTAAAAGGATTGAGCCGAATACAAAAAAAAAGTCTATTGCATCTATTTTAGATAGATACATACTTATCTAGATATACAAGATTTTAAATTAAATACGACTAAGCAACTCAAACCTTTCTATTGTTGTGTTGGATCCACAATTAATTCTACGGATCCTTAGGATTGGTGAATTCTTTTATATCCTGT
>contig10_len_2425_j020
TTATATTTGATTGTATAGTGTATACCTGCTATGCACACAACACAAAATAGATGGTTATTCATTTTTCATCATAGGATGATTATTCGATCCTTTTTCTTCTTTGGATCATAATTCAATCAAAACTGTTCGAGTTATCCTAATCTCGAACTTCAATGAAATCGAATTCGTTGCCTTCATTAGTATATTACTCGATTTCGATGAAATCGAATGAGGTTCAAATATTTCTTATCGATTCCGGCCAAAAAGAACAATTCAAGTACAAAGCCTATATCTTTATCTTTTTTTTTTTTTTAATGAATCTGTTTTTATGTTATTTCGTACTGTACAATTCTTTTCTTTGTGGGATCATTTTCCCACGAGAGGTACTGATAAGAATTATAGAATGGATTGCTACCTATGCCTAGATCGCGGATAAATGGAAATTTTATTGATAAGACCTTTTCAATTGTAGCCAATATCTTATTACGAATAATTCCGACAACTTCAGGAGAAAAAGAGGCATTTACCTATTATAGAGATGGTGCGATTTGATTCTTTTTTTTTTTTTACTGCTCTCAGTCTTACGAGAAAGACACATGATTCGGGATAAAAAGAAAATTTTTGAAATAAATCTACGCTTGTTGAAGGTGAAGTTTGGAAATAAAACAATTCCTTCTGTCGTGTATCCCCGATTGATGCAACCTCAGATGCTATACTTCAATTGTCGATTCTAGTATTAAGCGAAAGGTTACACCTAGAGGTTATGTATTACAGGTCAATCCTACTCTACTAGTACCATATAGGCAGCATAGAGGAAAAAGCACTACACCTAGAAATCAACAACACGAAAACTTTGTTATAAATTACCCCTTTCCTTATCGGGCTCGGGACTAACAAGAATGGTTGGGACAACAAACATCCATCTCGTTCGTATTTTGGATACCCGTATAACCATCCAAGGCTGTTGAAGTGACTAATTCCTAGAAATGAAATTAAGAGGCGTTGAGAACAAAGAAATTGTTGGAGTTATCGTTTCTATCTAGTACCAACACGCTTGATGTTAAGAAAAGGTCTCTTGCAGGAAGGTTGACTAGAGATTTCTTGTAAAAACACTAGCCCTGCTCAGTTAATAATGAAAATATCTTAATCTTTTTTGATTCCATGTATTATTCTCATTATCATTATGCACAGAAGGGAGGAGCCGTATGAAATGAAAATCTCACGTACGGTTCTGGAACGGAGATTCTTTGACTCGAATGACGACCGTAACGGATGTCAGCTCAATCCGAAGGAAATTATGCGGAAGCTTTACAGAATTATTATGAAGCTATGCGACTAGAAATTGATCCCTATGATCGAAGTTATATACTCTATAACATAGGCCTTATCCACACAAGTAACGGAGAACATACGAAAGCTTTGGAATATTATTTTCGAGCACTCGAACGAAATCCATTCTTACCGCAAGCTTTTAATAATATGGCCGTGATCTGTCATTACGTGCGACTATCTCCACTATAGAAAGAAAAAAGGAAAGAAAGAAAAACTCTGCTAGTAAATATAAATACTAGAAACAAAATAGGCTTTCTACATATGCGCATCGTCTAAAACAACGATTTTTATGAGCTGTAGCAAAGAAAGAAACTCTTCATAGAAGCCGAAATATGAAGAAATAGATATGCCTAGCTACTTTCTTCTATGGATAAAGGATCTAATTGATAGAGGAAGCACCGTAAAGATCAATTAGCGAGGTTTTAGGCCGATACAATAATAACTGCTTTCTTATGTTTATGTCATAATATTAGATAAAAGTTAGGAATCAACTTATGTAATAGAGTCGATCCACTAAGGTATTGAGCAGCGGTGTAGGATCAGATCCCAAAGATAGTAAGTCTTTTCTTTCTTATGAAGGAAAGTCTTTTTCAAAGATTCTATATAAATATCTATATGAAACCGAGATAGTTACCTTTCAGAAAATTCGAATGATAGAGGGAAATGCCTATGCTTTATTCTTATGAAGTGGGGAGAAAAGAGAAAACTAAAACCGATTATTAATCCAAATTCAAGTTTGAAACTCATGTAATTAACCTCTTTTGGTTAGCCCGAAAAATGGGATAGATCCGTGAGGAATCTCATTCAGTTAGTTTAAATATGGTAGATTAAAATGGGATACCAAAAGAATTGAACGAGGAGCCGTATGAGGTGAAAATCTCATGTACGGTTCTAAGGGAAGGGATTGACCGACCTATTCCGACCGGGGAGAACAGGCCATTCAACAGGGAGATTCTGAAATTGCGGAGGCTTGGTTCGATCAAGCCGCTGAGTATTGGAAACAGGCTATAGTGCTTACTCCTGGTAATTATATTGAAGCACATAATTGGTTGAAGATCACTAGACGTTTTGAATAAATAAAGGAAGACTCCGTTTATTTATTATTTTTATTTCG
>contig11_len_2356_j020
AGAGTCAAAGAAAGCAGTAATTCAAATGAAGATTTCTCTGGTATTCTATGTCAAATTAAAAAAAAAATCCTATGTTAAATCACAAAAAGAAAATAGAGGCGGAAAATACCAAAATAATGTTGTATCAGACTACTTGTCTTCTTGTAGTTGGATCTCCAAGTTTTTGGAATGCTCCAAATTCAACTTGAGCATCCAAATCTGGGTCAATACCCGCAAAAACATCTCTGAAGAGGGTTCTAGCACCATGCCAAATGTGCCCGAAGAAGAAGAGCAAAGCAAATGAAGTATGCCCAAAAGTAAACCAACCCCTTGGACTGCTACGAAAAACACCATCGGATTTCAAAGTAGCACGATCTAATTCAAAAATTTCGCCCAATTGAGCACGTCTAGCATATTTTTTCACAGTAGCAGGGTCACTATAACTGACTCCATTGAGTTCACCGCCGTAGAACTCAACAGTTACACCTACTTGTTCGACACTATACTTCGATTCTGCTCTTCGAAAAGGAACGTCGGCTCTAACAATTCCGTCGCCGTCTACCAAAACAACTGGAAATGTTTCAAAAAATGTAGGCATACGACGTACAAAAAGTTCACGCCCTTCTTTATCTCTAAAGATAGGGTGTCCTAACCATCCAACCGCTATTCCATCCCCGTTATCCATCGAACCCGCCCTGAATAACCCACCTTTTGCCGGATTATTACCGATATAATCATAAAAAGCTAATTTTTCAGGAATTTTAGACCAAACTTCGGATAAACTTTGATTTTCGGCTAGTCCAGCACCAACTCTTCGATATATCTCTTGCTGGAAGTACCCCTGATCCCATTGATAACGAGTGGGCCCAAATAATTCGATGGGGGTAGTTGCTGAACCATACCACATAGTTCCAGCAACAACAAAAGCCGCAAAAAAGACAGCAGCGATACTACTAGAAAGGACGGTTTCAATATTGCCCATACGTAATCCTTTGTATAGACGTTGGGGCGGGCGGACGCTAAGATGGAATAGCCCCGCTAATATGCCCAATGTCCCTGCTGCAATATGATGAGAGGCTATTCCTCCCGGAACAAAAGGATCAAAACCTTCCACGCCCCACGCTGGATTTACAGGTTGTACTTTTCCTGTTAGTCCATAAGGATCAGACACCCATATTCCCGGACCATATAAGCCTGTTACATGGAATGCACCAAAACCAAAACAAGCCACTCCTGAGAGAAATAAATGAATTCCAAAGATCTTGGGCAAATCCAAAGAAGGTTTTCCTGTACGTTCATCACAAAATATTTCTAGATCCCAATACACCCAATGCCAGATAGATGCCAAGAAGCACAAGCCAGAAAAGACAATATGTGCCCCGGCCACCCCTTCATAACTCCAAATACCCGGATTCGTTACAGTCCCTCCGGTAATACTCCAACCGCCCCATGAATTGGTTATTCCTAAACGAGTCATGAAAGGTATAACGAACATACCCTGTCTCCACATTGGATCAAGAACAGGGTCAGAGGGATCAAAAACTGCTAATTCATACAGAGCCATTGAACCGGCCCAACCAGCAACCAAAGCTGTATGCATTATATGGACAGAAAGCAACCGACCGGGATCATTCAACACAACGGTATGAACACGATACCAAGGCAAACCCATGGAAATACCCCTTTATCAAAGAAAAATAGACACTACGTAACTTTATTACATTGAAAAAGACTCTACTATGAACTCTGCTACGGATCTCCCTTGTTCCGTGGATTATCTTGGAGCAAGGGTTAATATTTATTCTATTTAGTTGATAATACTGGAACAATTCTGTTTGTAGAACAAAGAGAAGCAGATTTATTCTATACTCGATAAGTATCAATACGCAATGGGTGGGGGTTGATACTATTTTCTATGAGGGAATGCGCCCATACTCCTTCATCATTAGAAGGACCTATTCATAATAATTTTACTTTATTCATTCTGTCTTCCTTTTCATTCTGTCTTCCTTTATAATGTAATGTATGAATTTTTCTAATCTATGGATAAAATAGGATAGGGCCTATTTTATAAAGACAATAAACTCATTGTTACGTTTCCACATCAAAGTGAAATATAGTACTTAGTTCTTTTTTCTTTCATTTCATGCCTATTGGTGTTCCAAAAGTGCCTTTTCGGAGTCCTGGAGAGGAAGATGCATCTTGGGTTGACGTATAGTGCGACTTGTCAGATATATTGGGTCATACGGGATTTCCCCGTTTTCTCGCCCGATCGAGATATCCTCTATTTCGCCCAAAAGACAGATTAATTGAATCATTCAAAATTTGGAGCGTGAAGTGTAATTAGATCCCTTTTTTGGGGGAATTCATATCATAT
>contig12_len_2166_j020
TAAATTCGAAATATTCATCAATTAATTCGAATTAGTATATTTACCGCGTAAGATAGGATCATGTTTACAAAAACATAAGAAATCAAAGTATCTTGGCTCTCTCTCATAAGTCAATCCAAAAATAGATTGATTAGAAATAATTCTGGTAACTCATTGATTCGTCTGGTAACTAAAAATGATTTGGTTTTTAAGTTTACTAGATCGAAAGTTTATGATATTCAAAAATGTATAGATCCCATGTCACATTCAGTCAAAATTTATGATACATGTATAGGGTGTACTCAATGTGTTCGAGCCTGCCCCACAGATGTATTAGAAATGATACCTTGGGACGGGTGTAAAGCTAAGCAAATTGCTTCTGCTCCAAGAACAGAGGATTGTGTCGGTTGTAAGAGATGCGAATCCGCCTGTCCAACGGATTTTTTGAGTGTTCGAGTTTATTTATGGCATGAAACAACTCGCAGTATGGGTCTAGCTTTTTGATATGTTCCAGAGAACTCCACTTGAATTTATTTGATTTTTTTTATCGCCAAAAACCCGTGCTCGCGAATAACATATTTTTTTTTAGCGAGTATGGGTTTTTCTGGTCTAAGTATATCTTGTCTTTACCACGAATTTTTTTCTTTGGTTAACAAGAATTTTAGTTGTTAACAATAATTGTAGTTTTGCCAATATTTTCGGGTTCTTTAATTTTCAATTTTCTTTCTTCCCCATAGAGGAAATAGGTCAATTCGTTATTCGTTAGTATACTTTATGTATATGTATATTAGAGCGCCTTCTAACGATCTATGTATTCTGTTATCATTTTCAATCGGACGATCCATTAATCCAACTAGTCGAAGATTCTAATCGAAGATTCTAAATGGATCAATTTTTTTGATTTCCATTGGAGATTAGGAATAGATGGACTTTCTATAGGACCCATTTTACTAACGAGATTCATCACTACTTTAGTTACTTTAGCGGCTTGGCCAGTGACTCGAGATTCTCGATTATTCCATTTCCTGATGTTAGCAATGTACAGCGGTCAAAGTCAAATAGGATTATTTTCTTCTCGAGACCTTTTACTATTTTTCATCATGTAGGAGTTTGAATTAATTCCCGTTTATTTACTTCTATCTTTATTTACTTCTATCCATGGGGGAGGAAAGAGACGTCTGTACTCTGCTACAAAATTGATTTTGTACACTCCGGGAGGTTCTCTTTTTTTCTTATTCTTAATGGGAGTTCTGGGTGTCGTCTATATAGTTCTAATGAACCAACATTAAATTTTGAAACATTAGCCAATCCCTCGTATCCTCTGGCATTAGAAATAATATTCTCTATTGGATTTTTTAGTACTTTTGCTGTCAAATTGCCGATTATACCCTTCCATACATGGTTACCAGATACCCATGGGGAAGCGCATTTATAGTACTTATATACTTCTAGCCGGAATCTTATTAAAAATGGGAGTGTATGGGTTAGTTCGGATCAATATAGAATTATTACCTTACGCCCATTCTATATTTTCTCCTTGGATAGTAGGCACAATACAAATAATCTATGCAGCTTCAATATCTACTGGTCAACGTAATTAAAAAAAAGAATAGCATATTCCTCTGTATCTCATATGGGTTTTAGAATTATAGGAATTGGTTCTATAACTGATACAGGATTCAATGGAACCCCTTTATTTTACAAGTAATCTCTCATGGATTTATTGGTGCTGCACTTTTTTTCTTGGCTGGCACGAGTTATGATAGAATACGCCTTGCTTATCTCGACGAAATGGGCGGAATAGCTATTCCAATGCCAAAAATATTCACAATGTTCAATAGCTTTTCAATGGCTTCTCTTGCGTTACCGGGTATGCATGGTTTTGTTGCAGAATTGATAGTATTTTTTGGCATAATTACCCGCCAAAAATATCTTTTAATGCCAAAAATACTAATTACTTTTGTAATGGCAATTGGAATGATCTTAACTCCTATTTATTATCTATGTTACTTCAGATGTTCTATGGATACAAGTTATTTAATGTTCCAAACTCTTATTTTTTTGATTCTGGGCCGCGAGAATTCTTTGTTTCGATCGCTATTTATTTACCCGTAATAGGTATTGGTATTTACCCGGATTTCGTTCTTTCATTATCAGTTGAGAAGGCCGAAGTTATTCTATCTAATT
>contig13_len_2155_j020
TTCTAGAATATTTTTTTCTTGAATATCATTCAAAAAAGTTTCGGATTGCCTAGTATTCCACAAAGAAACGATCCAATTAATCAAGATATACAATGAGTATCGTATCCATACGATTTTACATTTCTCGACAAATATAATCTGTTTCATTATTCTAAGTGGTTATTCCATGCTGGGTAATGAACAACTTGTTATTCTTAACTCTTGGGCTCAAGAATTCCTATATAACTTAAGCGATACAATAAAAGCTTCTTTTATTAACTGATTTATGTATCGGATTTCATTCACCCCATGGGTGGGAACTAATGATTGGCTCTGTCTACAAAGATTTTGGATTTATTCATAACGATCAAATTATATCTGGTCTTGTTTCCACCTTTCCAGTCATTCTCGATACAATTTTTAAATATTGGATTTTCCGTTATTTAAATCGCGTATCTCCGTCACTTGTAGTGATTTATCATTCAATGAATGATTGACAAATGATCCACTGATATTAATCTAATTAGAATCTTTGTTACTTTGTAGTTGTACATAAGCAAAGCATTTAAAATCATACTTACTCTTTCTATTTCGACCCATTCCGGGTTCATCCTATATTATTCCAGTAAATAGCAGAATCGGGGCTAGGGAACTATACTAGTGACCTACCCAATTTATTGTAGAAATTTTTGGGATCAATGATTGGACCATGCAAACTAGAAATACTTTTTCTTGGATAAAGGAACAGATTACTCGATCCATTTCCGTATCACTCATGATATATATCATAACTCGGACATCCATTTCAAGTGCATATCCCATTTTTGCACAGCAGGGTTATGAAAATCCACGAGAAGCGACTGGGCGTATTGTATGCGCCAATTGCCATTTAGCTAATAAGTCCGTAGATATTGAGATTCCACAAGCGGTACTTCCGGATACTGTATTTGAGGCAGTTGTTCGAATTCCTTATGATATGCAATTGAAACAAGTTCTTGCTAATGGTAAAAAAGGGGCTTTGAATGTAGGGGCCGTTCTTATTTTGCCTGAGGGTTTTGAATTAGCCCCTCCCGATCGTATTTCTCCCGAGATGAAAGAAAAGATAGGCAATCTGTCTTTTCAGAGCTATCGCCCCAATAAAAAAAATATTCTTGTGATAGGCCCTGTTCCTGGTCAGAAATATAGTGAAATCACCTTTCCTATTCTTTCCCCGGATCCTGCTACTAAGAAAGATATTTACTTCTTAAAATATCCTATATACGTAGGCGGAAACAGGGGAAGGGGTCAGATTTATCCCGACGGGAGCAGGAGTAACAATACAGTTTATAATGCTACAGCAGCGGGTATAGTAAGCAAAATCATACGAAAAGAAAAAGGGGGATACGAAATAACCATAACAGATGCATCGGATGGACGTCAAATAGTTGATATTATCCCTCCAGGACCAGAACTTCTTGTTTCCGAAGGCGAACCTATCAAATTTGATCAACCATTAACGAGTAATCCTAATGTAGGCGGATTTGGTCAGGGAGATGCAGAAATAGTACTTCAAGATCCATTACGTGTTCAAGGCCTTTTGTTCTTCTTAGCATCTGTTGTTTTGGCACAAATCTTTTTGGTTCTTAAAAAGAAACAGTTCGAGAAGGTTCAATTGTCCGAAATGAATTTCTAGACTTGCGAATTTATCAACATCAAGTTTGTAAAAAGAACCAAATTCTGATTATGTATAAACAAAATGAAATTCTGAAAAACCTTTTGCTTGTTTATATTCTTTTTCTACGAGATGACGGGAATTTCTTATACCGTATTCCTAATTATAGTATGTAGATTGTGAAGAAAACTATTTGACTTTAATTTAACTCTTCTTTTTTTTATCCAAATTGGGGTGATGTGACTATGTTACTCTTGCCGGATTTAAATGTCATAAAATGCATTACTCGTTTTTACTCTAATCAAATTCGACTAGATACTAGACATAAATAAGCGGGAAATAGAACGGATAAATGTGGGGAACAAATAATTCGAGGAGGGATTATTCGTCTTCCTAGTCTTCGACACAAGAAAAGGAATTTTCCACACCCCTTTCTTGTGTCGAAATAATAACGATTCTTGATCCCCTTTGTCAAAGATTCCTATCGTCAGTTTCCACTTATTTATGTCTAGTATCTAGTCGAAT
>contig14_len_2084_j020
TAGTCTAGAGGAGTTGAAGAATGGGAATAAACAAGATTCAGTTCAGATACAGTACAAAGAAATCAAATCCGATCCCTTTTCATTTCCTTGTATTTTCGGTCATATTCTATTTCTTCATTTCCTCCTACATGACTTTCTAGAACCTGTCTAAGTAATGTGCGCAGTACAAAGTTCATGATGCAGAACTCGTTTGGTTCATTCTATTGACTCGGCTCATCCGAAATAAGTATCTTCCAAATTTGAGAATCCCAATGATATTGTCTTTTTTTGTTGTTAGTCCATCCATACCATAAGACAAATGAAACTTCAACAACTTTGTTTAATCTGGAACAGAACGTAAAATCCTTGAATATCTGGAATTCGGGAATTGTCGAAGTGAAGATTAGTTTCTTATTATTCAATGAGCATCTTGTATTTCATAAAAATTGGGGGCAATAGAATCCTTACGTAAGAGCCATCCTAGCCAACTTTCAGACATTAAGATATGTCGGATGATTATCATAAGAGATTCCCAACATATTATAAGATTCCCGTTCCGGAAAATCCACACTTTTCCAAACTCAGAAAACAGACGGAATTCTAGGATTCCTCCTTCGGGCAAATACTTTTATGCACACCTCTTCTGGTTGATCTACACCATACTCTATTCTCGTAAGATGATACACACTAGCTAATAGGTCACCAGGTGCTACATCATAGGCACATTTGGAACTTAGATAATTGTAACCATACACATATAAAATGACAGCAATAGAATGCTAATCCTCGGGCTTTATTTGTAAAGTTTCTATTCCTTGGTATTGGTAATCAAAACTCAAAGATCTATGAATTATCCTATGCTTGACTAACCAAGCAGACAAACGACCCTGCATCTTTTTTATCTCTCCCGCATTTGTAGAAATATTTAACATTTACGAAAAATGAAAAAAAAAAATGGACCTGCTACTTGTTATTCTGTACAAAAGAATTCTGTCTAATTCACTAATTCATGAGAGGATACTGAACTTTTGTATTTGAAAAATATTTCAGGGGGGATTGCTGAAGTAGATGGCGGTTGATAAAGTAATCCTTGATCATAATTTCCAGTATTCATACTGCGTCCCACATGAAACTTGGGATTGATAGTAAAACACCGATTCTCCTGTTGAGACTTAATTCTATCTTCATAGATTTTTCGAGATATTTTCTTACGAAGTTTTGTTATAGCATCTAGAATTGCTTCCGGTTTGGGTGGACAGCCTGGCAAATAAACATCCACAGGAATTAGCTTATCGACTCCTCTTCCTCTAACAGTACTATAAAAATCAGTACTGAACATCCCCCCTATAATTGTACATGCGCCCATAGCAATAACATATTTTGGTTCAGGCATTTGCTCCTATAATCTCACTAAAGAAGGAACCATTTTCATTGTTACTGTTCCGGCTGTTAAAATGAGATCTGCTTGTATAGGACTCGATCTTGGTACTAGTTCATAACGATCAAAATCGAATCGTGAGCCTAAGCCTATTAGTGAAGCAAATTCAATGAAGCAACAACTAGTACCATAGAGAAGGGGCCATAAACTAGAGAGTCTTGACCAATTTGAAAGATCCTTTAATGTAGTTGAAATAACTGAATTTTGGGTTGTTCAATCAAGTAAGGGAAACTCAATGGAATTCATAACTGTCTCAATCTTTTTTTTTGATGTTGCAACGGTTTTTCTTTNNNNNNNNNNTTTTTTTTTTTTTTGAACAATTTTCTTTTTATTGTCTGAATATTCAGGAGCTAAGACCGTTTCAATGCCCCCTTTCGCCATGCATAAATTGAACCAACAATGAAAGATAAGCACGAAAATGAAAGCTTCTATAAATACAGATAGACCCAATACATCGAAACTCATTGCCCGTGGATAAAGAAAAACCGTTTCAACATCAAAAACAACAAAAACTAGAGCAAACATATAATAACGAATTCGAAATTGTAACCAAGCGTCGACCATTGGTTCTATACCCGATTCATAACTAGAAAGTTTCTCTGGTTCTTTGCTAATCGGGGCTAAAACTCCGGAAATAAAAAATGCCAAAATAGGAATAAGGCTTGAT
>contig15_len_1873_j020
AATGAAAAATGCAAGCACGGCTTGGGGAGGGGTTTTTGCTTGTTTAACAAGGAAATTATCTACTCCATCCGACTAGTTCCGGGTTCGAATCCCGGGCAACCCATTGTCATATCGAAATCATATGTATAGAAAGAAATCTGTATTCCATTTTTGTTTTGCAACCCACTTCATTCATTTACAAAAAATTCTGATAGATCTAGATAGGATAGATATTGGTTGACACGGACATATAAGTCATGTTATACTGTTGAATAACAAGTCTTCAATTTTCTATTTCTATTTATGAAAATTCGTGTGCTTGGGAGTCTCTGATGATTAAATAAACCAAGATTTTACCATGACTGCAATTTTAGAGAGACGCGAAAGCGAAAGCCTATGGGGTCGCTTCTGTAACTGGATAACTAGCACTGAAAACCGTCTTTATATTGGATGGTTTGGTGTTTTGATGATCCCTACCTTATTAACTGCAACTTCCGTATTTATTATCGCCTTCATTGCTGCTCCTCCAGTAGATATTGATGGTATTCGTGAGCCTGTTTCTGGATCTCTACTTTATGGAAACAATATTATCTCAGGTGCCATTATTCCTACTTCTGCAGCTATAGGTTTGCACTTTTACCCGATATGGGAAGCGGCATCTGTTGATGAATGGCTATACAATGGCGGTCCTTATGAACTAATTGTTCTACACTTCTTACTTGGTGTAGCTTGTTACATGGGTCGTGAGTGGGAACTTAGTTTCCGTTTGGGGATGCGACCTTGGATTGCTGTTGCATATTCAGCTCCTGTTGCAGCTGCTACTGCTGTTTTCTTGATCTACCCAATTGGTCAAGGAAGTTTTTCTGATGGTATGCCTCTAGGAATCTCTGGTACTTTCAACTTCATGATCGTATTCCAGGCTGAGCACAACATCCTTATGCACCCATTTCACATGTTAGGTGTAGCTGGTGTATTCGGCGGCTCCCTATTCAGTGCTATGCATGGTTCCTTGGTAACTTCTAGTTTGATCAGGGAAACCACAGAAAATGAATCTGCTAATGAAGGTTACAGATTCGGTCAAGAGGAAGAAACTTATAATATCGTAGCTGCTCATGGTTATTTTGGCCGATTGATTTTCCAATATGCTAGTTTCAATAATTCTCGTTCTTTACATTTCTTCCTAGCTGCTTGGCCTGTAGTAGGTATCTGGTTCACTGCTTTAGGTATCAGTACTATGGCTTTCAACCTAAATGGTTTCAATTTCAACCAATCTGTAGTTGATAGTCAAGGTCGCGTAATTAATACCTGGGCTGATATCATTAACCGTGCTAACCTTGGTATGGAAGTTATGCATGAACGGAATGCTCATAACTTTCCTCTAGACCTAGCTGCTATTGAAGCTCCATCTACAAATGGATAAGACTTTGGTCTTAGTCTTAGTGTGTACGAGTTTTTGAAAGTAAGGGAGCAATAACCAATTTCTTGTTCTATCAAGAGGGCATTATTGCTCTTTTATTTGATTTCCATATATTTTTTTCATTCAAAAAAAAAATATGGATAAAAAAGGATTTTTATGGGTTATGGATTGGTTCATGATTGAGTATCGTCTTTTCTTTTTGTATAAATTTGAAGTTTATATACCTTTTCCTTTGTGAAATTTTGATTTGCCATTTAAAATGAAAAGAAAGAAATCTTCATTATTTGTTTAATATTTGCATCTTCAGAAATAAGAAGAAATAATCTAATGATGAATGGTTGAAACTGACTATTTTAGAATGTAAATAGTGGTAGAGAAAGGGGCGGATGTAGCCAAGTGGATTAAGGCAGTGGATTGTGAATCCTCCATGCGCGGGTTCAATTCCCGTCGTTCGCCCATAACTAAACCTAAACTAAA
>contig16_len_1690_j020
CTTAAGTTCAGAAAAAAAAAATTAAAATTTTAACCAGATATGTTTGGTCTTTGTGAGAACCATTTGAATCAAGTATTTTAGCGATTCACATGGTTCTCGACGACTTACACGAAGTTTTTCTATATACACCTTATTTTGTTCATATTCGTTAGAGACTTTCTTAAATTCAATTAGACGTTAATGTAAATGAACCATAACTATGTAGCCCTATTCCTAATAGATTGACCCCAAAATAGCATATCCAAATTATAAGAAAGCCTATAGAAGCCACAATTGCAGAATTTTCAGGGGGCAATTTTGTATTTGTTCGAGTATGTAAATAAATAGCGAATACGATCCAAGTAATAAACGCCCAAATTTCCTTTGGATCCCAATTCCAATATGACCCCCATGCTTCATTAGCCCATACTGCTCCTGAAAGAATACCTATGGTTAAAAAGATAAACCCTATACTAATAACACGATAACTCCAATGATCCAATTGTTGAATCAATTGGGACCGGTAATAATTCTTAGCAGAAAAAAAAAAGTATTTTCAAAAACATTGCTTTTTGCATTCATGTATTGGATTTCGTCAAAGTAAAAAAACTCATTTACTAAATGATTGCTTTTATAAAAAATCTTTATGTCTTTTCGAAATGTAATAACTAGAAGTGCTACTGATAATAATGATCCACATAAAAGAGCTGCATAACCCAATACCATCATACTTACGTGCATTATTAACCACTCGGATTGGAGAGCAGGTACTAATATTGCAGATTGATGTATTTCAGTTAAAAAACCCGAAGTAGTAAAGCCTTGTGTAAAAATAGCACTTGGTGCGGTTATTGCACTTAAATAATTTTTATTTTTGAAATACGGAACGATATGAATAATGGAGAAATTCCATGAAAGGAAAATTAATGATTCATATAAATTACTTAATGGGAAATGCCCTGAATAAATCCAACGAGTGACTAATAATCCTGTTATACAGAAAAAAGTCGCTATCGTGCCCTTTTCGGACGAATCATATAGTTTTACGATTTCATCAACTAATAAGGTTATTAAATGAATTGTAATTACAATTGAAATGATCGAAAAGGAAATATGAGTTAATATATGTTCTAAAGTCAAAAATATCATAAACATAAAAAAAATCTCTTAATTGCGGAATGGAAATCAGAAAGTGAATTCATTATAGGATCTATTCGATCTCTATTCTTTTTAGAAGATAGCATGCCGCTACTCGGACTCGAACCGAGATGCTCTAGCACTGCTTCCTAAGAGCAGCGTGTCTACCAATTTCACCATAGCGGCTTGTTCAAACTCATAATAGCCTATTCATATTCAATCGTCGAGATTGAAGGAGTCACTTAATGTAATGTAGTATTTTTTAGGAAATATTAAAATGGATGAATCCAAATTAATACGTATTTGAAGGTTTATTATTTGAGTTTAGTATATCCGTTTTATTTAACTTAGATCTTTCGTGTAGTTTACGCTCTTCTGGAATTGAATTGTTGTAACTGGATAGTTCTACCCTTGGATAGGGGTAGAACTCAAAAAACCGTCTTTTAAAATTTGCATTTTTTAATGATTCATTTCTCATTTATTAGATTTCATAAATCTGAAACAAAAAAAATGCATTTTTTAATGTTAATGAACAAAAAATAGGATCTATTTAAAATCACTTAAATTTGACATA
>contig17_len_1640_j020
GATATATAGATAGATATATAGAATTCTAATATTTTATATTATTCTATAATATAGAATTTAGAATTCTAATATTTTATATTATAGAATTTTAATTCTATAATAGAATATAGAATTAAAATTTATTTAATTTCTAGAATCTTATTCTAATAAGAATATAGAAATTAATAAAAAATTAAGAATAAAGAATTAATATAAAATACTTGCATTTATACAATAAAATATTTTATTTAACAATAAACAATAGCAGGGTTAAGTTGAATTCTTGCTAAAACTTCTTCAGAAAAATATCTATCCATCTATATTGAAAATCGAAATAGAAGAAAAAAAGTATAGATTACTATGTACCGACTGAACCAATGATTATTCACGATTCCGTAATTGAATCAATTCCATATAGGCTCCAAATTCAAATTAGAGAAATGTTATGGTAAAACTTCGTTTGAAACGATGTGGTAAAAAGCAACGCGCGACTTGAAGGACACGATCCGTTGTGGATTCTTACATCCACCATTTTATATAGGAATGAAGGTGCTCTTAGCTCGACATTGTTTATTCTGTTGCACTAGAACTCTCCATTTTTTGTTGGGTTGTAATGTGAATAGTCCATGATGGAGCTCGGGTAGAAAGTATTGATTCATTTCTCAGGGGCAAGGATCTAGGGTTAATGCCAATCAATAAATTGGAACAACTTCGTAAGTATATCTTCGATATAGAAATTGAAAGGGTTCCAAGTTTCCAATCCAAAAGGAAAATTTCTTGGAATTGATAAAACTCTTTCGATACAAAGTGTATCACACGGGAATCAACCGTTTGTATGATTCTTTGATAGAAATAAATCACAAAAAAAGGCATGTTGCTGCTATTTTGAAAGGATTAAAAATCACCGAAGTTATGTCTAAACCTAATGATTTAAAACAAAGAAAAGATAAAGGATCCCAGAACAAGGAAACACCCTTTCAATTATTTCAATAACTGGGATCAGAATAAAAAATACAATATAGATTTTAAACGAGACAAACTAAAATGTAAAATGAAAGGGGTTCAAATTAAAGACCACTCACTAAATGAAATGCTTAAAGATTTTCCTTTGAGCTATTTGAGAGTTATCCAACTTGAGTTATGAGTACGAATGATTTTTTTTTTCAGGAAAGAAAAAAAAAGACTTAAATCATAATCTAATTGATTTGATTATTTTATAGAGTCATTTGTCGTTGGAATTCTATACATAAATAGAACTCCGAATCATTTTTTCTCGAGCCGTACGAGGAGAAAACTTCCTATACGTTTCTAGGGGGGGTATTATTCATCTACATCTATCCCAATGAGCCGTTTATCGAATCGTTGCAATTGATGTTCGATCCCGGAGGGAAGGAAGAGATCTTCGGAAAGTGGGTTTTTATGATCCGATAAAGAATCAAACTTATTTAAACGTTCCTGCTATTCTATATTTCCTTGACAAGGGTGCTCAACCTACAGAAACTGTTCAGGATATTTTCAAAAGGGCGGAGGTTTTTAAGTAATTTCGCCCTAAATAACAAAACCTTAATTGATCCTAGAAATTTTAAATTATGGGAGTCTCTTCAATTAGGTGGTTTTCGTTAGAACTCTATTAATATTATATTAATAAATAAGTAAGAAAT
>contig18_len_1444_j020
GACTATTAAGACTATTAATAAATATGTATGTTGATACATATCAATTAATTTGTTGAATAGATACTCATACAAATTAATCATGTGCCAGGAACCAGATTTGAACTGGTGACACGAGGATTTTCAGTCCTCTGCTCTACCAGCTGAGCTATCCCGACCATTCCCGATGGATCATCCTCATTTTACTAGATGACTTGGGTCTATGTCAATTAAAAGAACGAAAGGGTATTACTCTTATCCAGGCCCTGGAATTGCTTGGATTTTTAAAAGAAAAACTTTGAAAGTTTCAGTACGAATAATGATATAGATCGTGAATTATTCAAATGGAGATTCCTTGCTCAAAGATGTTCATTTGTACGTGTATCATATATCACATATTACAAGACTTGTGATAAGAGAAAAGCATTTCCGCTCAGATCCGTTTGTGAAAGAGTAGAGTGAATGAGAAAGATAACGAATTTTGAACTACTAACGAAAAAAGGATAGGATAAATAGTTAAGGAGTCAAATGGGCTTTTGGGGATAGAGGGACTTGAACCCTCACGATTTCTAAAGTCGACGGATTTTCCTCTTACTATAAATTTCATTGTTGTCGGTATTGACATGTAGAATGGGACTCTATCTTTATTCTCGTCCGATTAATCTAATCAGTTCTTCAAAAGATCTATCAGACTATGGAGTAAATGATTTGATCAATCAATATTGAATTCTTTATTCAATGTGGAATCGATTCACAACAATTCGTCCTTTTTTCATATAAAAAAAAAAATAGGGATACAGATTTGGGTCGTCATTAATCATTTGATAGAGTATTTCAGTAATATGCGTATGTATATAGGGTTATCTTTCATCCTTTCGGAAGTTTCGATGGAAGGCTTCCTCTACCAACGCAGTCAACTCCATTTGTTAGAACAGCTTCCATTGAGTCTCTGCACCTATCCTTTTTTTATGTTCGCTTTCTGAATCTTTGTTTGTTTTCGAAAAAAAAGGATTTGGCTCAGGATTGCCCATTTTTAGTAATTCCAGGGTTTCTCTGAATTTGAAAGTTATCGCTTAGTAGGTTTCCATACCAAGGCTCAATCCAATTAAGTCCGTAGCGTCTACCAATTTCGCCATATCCCCCTTTGTTTTGAGATTAGGATCTTATTGTGATGTCGTTCCCTTTCTCTTTCATTTATATTCGAATCGTTGAATTCATTAGATACCCATTCCTCTCGTGAAAAGTGTTTTCTCTTCTTTTATTTCTTGCCTATCTTCTTTCATCTTCTATAGGAGACCCATGTTTGGTTCAAACAAAAATGATTCTATCATTTCGGTAGCCACAATTCAATATAGATAGATGTATACCACATGTATACCTTTCGCTTTTTATCACTTTCTCATGTAATTTGGAATACTTGAACGGTCGATTCTTTTTTTTTTTCGTCTTAACTTATACCTTTATGAAT
>contig19_len_1395_j020
ATGAATAGTGATTAGATTAGAATGAATAATTCATGAATAACGAATCCAAAAATTTTATGAAATTATGAAAAATGGAAAGAGACCTTGGATCTAATCATACCATTCCATTATATTGACAATTAAAAAAAAACGGATGATACTATGATCATAGTATGATGGCGGTCGGGCAAGTATGCCCCCATCGTCTAGTGGTTTAGGACATCTCTCTTTCAAGGAGACAGCGGGGATTCGACTTCCCCTGGGGGTAGGGTACTACGAAAAGAAGTTGATCATGGATTACCAATAAACCTAAAATTTATTCTTCCTGGGTCGATGCCCGAGCGGTTAATGGGGACGGACTGTAAATTCGTTGGCAATATGTCTACGCTGGTTCAAATCCAGCTCGGCCCAATAATTCGCCAATCTACCATGAGATGGTATAACCCCTTGTCCTTCAGAAATACCTGATACGGAAGAATCAAAAAAAAAAAATAAAATTTTCTGCTATATCCCTTATTTACCTGGGATTGTAGTTCAATTGGTCAGAGCACCGCCCTGTCAAGGCGGAAGCTGCGGGTTCGAGTCCCGTCAGTCCCGACGGATCCAATAAATATATCAATTCAACTCTCTCTTTTCTGTGAAAGGTGCAACAGGGGGCAGGATTTCATTTTCAAAGGAAAGTAGATCCTTTTTTTTTTTCTTTCGCATTTCTCATCAAACAAATAGATGAAACTTTTCATTACTTCAACTAGTACTGATTGATGGGAGAAAGACATATGTGGATTAGTACAATTGTTGGTAGCATTTTATTTAGGATTCCAAGGGATCCTGGGTCTATTGCTCACAATCCATGGAATGGAATATGGAATAGAGTACCTTATGTTTTCCGAGAGCACATACCCCAATGGAATTCGTTTCTTGTACGACCCAAGAAAAATGTAATCGAATTTCTCCCATGGAATACTTTTCCAGATTAAACTATCTCCCCTTCTGACTCGGATTTTGTGTAACCTCAATTTCAATTACTAATTTGATTTGAATTTGAAAAATCTATTTCATTCAAATTTCACACTGAGTTTTTGATATAGGTGTCCCAGTCCTAATAACGAAGATAAAAGAAAGATAAAGATTCAACAAGGATCCCAGCCCTCTTAGCGAGGGAATGAATAATTTTTTTCTTTCCTATTTTTCCTATTGATTTTATTTTAGGAGTTTCATCGAAAATCCGAAATTGATGGAATATTAGATCTTTTCTACCGAGATTCATCTTTATCACACTTCGTTATCTTCCAAGAAAATTAGATCATTAAAAAACGGAGTTTAGAACTTAACTTCGTTCCACTTCCAGTTCACTTCTATTGTTTCTTTTTGTTTGTGACTAATGGAAGTGGAACGAAGGAAGGCGTAGGGTAGGTT
>contig20_len_1279_j020
TGGAAGGATTCCTCTTTGGCTAATAGATACTATCAAGAAACGGGCGTTCTGAATCAATTAATGAAGTTCATTTTTCAAAAATATCATCAGAAAAACATGGAATGGAGTTTTTTGAAACATCCGAAAAAGAAATTAGTTTTGTCATTTATACGAAAAAATATTCTGATTATTATTAAGAACTCAACGGGGCCTTCCCCCTTGAATCAGACAAAGAAAGAAGAGAATCCCGTTGAGTTCTTACGTTTTCATGTCTACAACTCAATTCATCCGATTACTATACTACAGGGATGAACCCAATCCGGAATATGAACCATAAAAGAAAATACCTATTAAACCGATCACAAGAATACCAGTTACAGTACCTATTAGCCAAAGAGGAATCCTTCCAGTAGTATCGGCCACTTCCCTCCACATTTCATCAAATGGTCATGCTAGAGACATAAACAGTCATAGATAATTATGCGATGAGATCTTTCCGAATGGGCTAAGAGAATTCCTAGAGTTATTATTCTCTTTTGTTTTCTTAATTGAAGAAATAATTGGAAAATAAAACAGCAAGTACAAAAATGAGTAATAACCCCCAATAGAGACTGGTACGATTCAATTCAACATTTTGTTCGTTCGGGTTTGATTGTGTCATAGCTCTATAATTCGGATTAGGTTTATCGTTGGATGAACTGCATTGCTGATATTGACCCCAAAAAAGAAACGGTAGGTACAGCTAGTCCGTGAATAGCTAACCATCGCACTGTAAAAATTGGATAGGTTCGATCTATGGTCATTGGGGCCTCCTAAAAGGATCTACTAAATTCATCGAGTTGTTCCAAAGGATCAAAACGGCCAGTTATTAATGGAATTCCTTGTCGGCTCTCTGTGAAATATTCGTTTGGTCGAGGGCTTCCAAACACATCGTAAGCCAAGCCCGTGCTGACAAATAACCAACCCGCAATGAATAGGGAAGGTATAGTAATGCTATGAATGACCCAATATCGAATACTGGTAATAATATCAGCAAAAGAACGTTCTCCTGTGCTTCCAGACATGCTGAGCTCCACATATTCTTGTACAGTCAAAAGGGGATCGATTCCGTAAAAGATGAGATCGGTAAATGGAAATTTACTGAAAATTAATCTTTGTAGGATCATCAATATAGTACCGAGGGCGTCTTTAGAGTATACCGAATCAGTATAGCTATCCTTCTTCTGACACAGCAACGCAATTTCAATCAATAGTGAAAGAAAGTGCTAGATAATTTCTTTCTTACTTTACAGATCGGAAG
>contig21_len_1336_j020
ATTAAGAATAAGGAGTCTTTATGTCTCGTTATCGAGGACCTCGTTTCAAAAAAATACGCCGCCTGGGGGCTTTACCAGGACTAACTAATAAAAGGCTTAGAGCCGGAAATGATCTTAGAAACCAATCGCGTTCCGGGAAAAAATCTCAATATCGTATTCGTCTAGAAGAAAAACAAAAATTGCGTTTTCAGTATGGTCTTACAGAACGACAATTACTTAAATACGTTCATATCGCCGGAAAAGCCAAGGGGTCAACAGGTCAGGTTTTATTACAATTACTTGAAATGCGTTTGGATAACATCCTTTTTCGATTGGGTATGGCTTCGACTATTCCTGGAGCCCGCCAATTAGTTAACCATAGACATATTTTAGTTAATGGTCATATAGTAAATATACCAAGTTATCGTTGCAAACCCCGAGATATTATTACGGCAAGGGATGAACAAAAATCCAGAGCTCTGATTCAGAATTCTCTCGATTCATCCCCTCATGAAGAATTGCCAAAACATTTGACTCTTTACCCATTCCAATATAAAGGATTAGTCAATCAAATAATAGATAGTAAATGGGTCGGTTTGAAAATAAATGAATTGCTAGTCGTAGAATATTATTCTCGTCAGACTTAAACCTAACNNNNNNNNNNCCTAACGAAAATAAGAAAATAACAAGGGTTCGGACAATTTTGCTACCTTTCGTCAAAGTAAATTGACCTAAGGTTAAGATAAATAAGGCTTTGACTCGTATTTTTCTCCCATTTATGTATCATAGATCAGCAGGGAGATTTTCATTCCTTGTCCCTATCTATTCTTTACAGTTTTCCGTGCCACCCACAGCAAAAGAATCTATATCAAAGAAAGGTCTAACTGTTGGAATAATGGTATCTATTGCTATTTGATACATTACGGTCATTAACATTGGTACATTAGGTGAAGGTACGGAAAGAGAGGGATTCGAACCCTCGGTAAACAAAAGCCTACATAGCAGTTCCAATGCTACGCCTTGAACCACTCGGCCATCTTTCCTACATAATGATTATGACCAAAAAACTGAGTGAATAGCGAGTCATTTATATTAGATTATTGGATTGGATAAGTACAACCAATCAATTCTAACTATAAAAGAAAGTTTTCTTTCATCAAAGAAAGATCTTTCCTTCAAGGCTTAGGTGGGGGATAAAGATAAAAATTTTTCTTGTGAAAAACGGTTAAAAAAAAAAAAGTCTATTCATATTTGCGAAGACGATGTTCCCTTAGATCGGAAGAGCACACGTCTGAACTCCAGTCACACCTCTTGAAATCTCGTATGCCGTCTTCTGCTTGAAAAAAAAAAAAAAAAA
>contig22_len_1242_j020
TTTAATTGATAATCATATAACGCAGAAGATATTTTAGCCATTTGCATCAAGCTCAAACTTCCTTCTTGCATACGTGCACCCCCAGAAGCACACACTATAATAAGAGGTAGAAATTCTTTGGTAGCATACTCGATCAAACGGGTAATTTTTTCCCCGACTACGGATCCCATACTACCCCCCATAAACTGAAAATCCATAACTCCAATTGCTACGGGAATACCATTTAGTTGGCCTATGCCTGTTTGAACAGCCTCAGTTAATCCTGTCTTTTTTTGATAAGAATCGATATGATCTTTATAAGGCTCCTCCTCTAAATAAAATTCAATGGGATCTAGAGAGACCATGTCTTCATCCATAGGATCCCAAGTGCCTGGATCAATCAAAAGTTCGATTCTATCTGAACTACTCATTTTCAAATGATATCTACACTGTTCACAAATATTCATTTTTGACTTAAAAAATTTCTTATAATTTAATCCATAACAATTTTCGCATTGAACCCACAAATGCCTGTATTTTTGCGTTCCATAGAGATCATTAGCGCTTTCTCTTATAGTTAAATCACTCCCATTCATGTTGATTCCTAGACTGGAAGTCTCGTTTCCACTACTATTTCTACTTTCACCACAAATGGAACTATAAATATAACTGTCACTGTAATTGTCATTACCACTTACAATGTAAGTATTAATACGGATTTGAGAATGAAGATAACTGTCAATACAACTATTAATGTGATTATTCCAACTATAACTATATTGAGTATCATACATGTAACGATCATAGTAGGGATCGTCACTCTTAGATCCATTATTCCGATAACCAGAATTCCGATAACTAGAAAAAGAACTTTCGAATTCACTCAGAAAAGAGCGATCATTGTTAATCTCAAAAATCTGATTTTCAATATCAAAATAGATAGAATAACTGTCCCCATTACTATCCCTAACTAAAAAAGTGTCATCAGAGATGAAATTCGGAATGTCCTTGACACCGAATAAATGCTCAACATTATTGTAAGTCAAACTGTCACTATCACTCCAACTAGGAATGTTTTTATCCCTATCATTTCTATTCGGATCTTTACTTTTCCTGGTATTTTCAATAGGACCAAGACTGTCCATTGATTTACTTAATCCACACCTGTGTTCTAACTCCTTCTTAAACAACATCGAATTGAACCGCCATTTTTCCATAAAGTTTTCTTGCCCCCTATTTGCATGAAAATACAATAGATGAATA
>contig23_len_1193_j020
TTCATTCTATGATAACTTTCAACTTTCCCTCTATTTTTGTGCCTTTAGTAGGCCTAGTATTTCCGGCAATTGCAATGGCTTCTTTATCTCTTCATGTTCAAAAAAACAAGATTGTTTAAATCCGATAGGACCAAATCGAATCTATTTTTTTTTTTAGATCTAACCAATTTAATTTGATGAATTACTCCTAAAGGTTTACATCAAAATAGTGCTAGTTGATGAGAGTTATTTCGGAAACAAAAAGAGTCAAGTCAAATTCATTGGGGATATTCTCTCAATTCCAATAAAATGCAATCAGATTAAGTATGAGTTGGCGATCAGAACATATATGGATAGAACTTAGAAATGGGTCTCGAAAAATAAGTAATTTTTGCTGGGCCTTTATCCTTTTTTTAGGTTCATTAGGATTCTTATTGGTTGGAACTTCCAGTTATCTTGGTAGAAATTTGATATCTTTATTTCCGTCTCAACAAATCATTTTTTTTCCACAAGGGCTCGTAATGTCTTTCTATGGGATCGCGGGTTTTTTTCTTAGCGCCTATTTGTGGTGCACAATTTTGTGGAATGTAGGTAGTGGTTATGATCGATTCGACAGAAAAGAAGGAATAGTGTGTATTTTTCGTTGGGGATTTCCTGGAAAAAATCGTCGTGTCTTTCTCCGATTTCTTATAAAAGATATTCAGTCCGTCAGAATAGAAGTTAAAGAGGGTATTTATGCTCGTCGTGTTCTTTATATGGAAATCCGCGGCCAGAGGGGCATTCCCTTGACTCGTACTGATGAAAATTTGACTCCACGAGAAATTGAACAAAAAGCTACTGAATTGGCCTATTTCTTGCGTGTACCAATTGAAGTTTTTTGAGAAAAATGAACTAAAGAATTAATACTTTCTCAACAGGAGAGAAAAAAGTCAAGAATCCTCTTTTTCTATAACATAACTTAACTGAAGTTTCTTCAGAACGTTCATTCGAGCCAAAGCAGACGTATACGGAACAACCATAAAACGAAACTCTTTTTGTGGTCTTTTATGCATATGGAAATCGACTCAATTCAGTAACAAAACAAGTAACAAATAGAAATAATAGATTCATCCCATCTATTAAAACATTTCGAAATAAATAAATTCGAAATAAATAAATTTCGTTTTTTATTTTAAGTCCAATATTTGTTGGAATTGATACTTTAGATCCAGATA
>contig24_len_1174_j020
TATATTAGATGAAATCTCAAAGAATCCCGCGATTTAATCTATTATTCATTAAATCTGTATATCTTAATTAAGATATACAGATTTTGAATCCTTTTATTCGCGAGGAGCTGGATGAGAAGAAACTCTCACGTCCGGTTCTGTAGTAGAGATGGAATTCAGAAACAACCATCAACTATAACCCCAAAAGAACCAGATTCCGTAAACAACATAGAGGAAGAATGAAAGGAATATCTTATCGTGGTAATCATATTTGTTTCGGTAAATATGCTCTTCAAGCACTTGAACCCACTTGGATCACATCTAGACAAATAGAAGCAGGCCGACGAGCAATAACACGAAATGCACGTCGTGGTGGAAAAGTATGGGTACGTATATTTCCAGACAAACCAGTTACAGTAAGACCCACAGAAACACGTATGGGTTCGGGGAAAGGATCTCCTGAATATTGGGTAGCTGTTGTTAAACCAGGTCGAATACTTTATGAAATGGGCGGAGTAGCCGAAAATATAGCCAGAAAGGCTATTTCAATAGCGGCGTCCAAAATGCCTATACGAACTCAATTCATTATTTCGGGATAAGAATGTAAAACCAAAAGAATAGGGTTTGGAAATGAAAAAATCGCAGGTTTCTTTTCTCTTTTCTTGGACAAAGAATATTTCTTTTTTCTTCGCCCTTTGCATTTAAAGAACAAATAAAAAAAAAATGATTCAACCCCAGACCCATTTGAATGTAGCGGATAACAGTGGTGCTCGAGAATTAATGTGTATTCGAATCCTAAGAGCTAGCAATCCCCGATATGCTCATATCGGTGACGTTATTGTTGCTGTGATTAAAGAAGCAGTGCCAAATATGCCCCTAGAAAGATCAGAAGTGGTCAGAGCTGTAATTGTACGTACCTGTAAAGAACTCAAACGTGACAACGGTATGATAATACGATATGATGACAATGCTGCAGTTGTCATTGATCAAGAAGGAAATCCAAAAGGAACTCGAGTTTTTGGTGCGATCGCCCGGGAATTGAGACAGTTAAATTTTACTAAAATAGTTTCATTGGCTCCCGAAGTATTATAATAGTCTTATAATATAAGATGAGACTATGATATGGTTGTAGTAGGGTATTGGAAAGAAATGGATTACGATTAATTAGTAGATTGTGTTTCACGTATATACCTTT
>contig25_len_1163_j020
TGAATTGATGTATATACAATTATTGGACCAATCTCATTCTTTATCGGAAAGAATAATTGGAAACTATCGATTTTGAAACCATTACTATGAATAAATAAGAAAACATAGAAATAGATTTTCAATGGGAAAATAGATTTTCCATTGAAATTCAATCGTGATTCTCACCAACCAATCAATGGTTTGGATTTGTAGTTATTGAACAAGCAAAAAACCTTATTTATTTTATGTAGATCAAAACTGAACCCTAGTAATTGAAAATATTTCTTGAATCAAAGGATTTATTCATTTTTTATTTGATTTGAGGTGAATTCAAAATTATTCGAATTGTGGAATCGTCAATTCCTGACATTGGTAAACGACCCAAAGCAATTTGATTATAATTCAATTCGTGACGATCATAAGTCGAAAGTTCATATTCTTCAGTCATTGATAAACAATTTGTTGGACAATATTCAACGCAATTTCCACAAAATATTACAGATTTATTAAGCAACCATTTCTTTCGAATATCAGTTTCCAATTTCCAATCAACATAAACATAATAGATTCCCTAGAGAAATAGGGAAAAAAATTTCCATCCAAGATTTGTCCATTCTCAGCTTTGGTAAAGTCTATCTTGTTGTGATAGAAATGAAAAAGAACAAATAAGTTTTAGCTAATGTAATAAAGATACCAATTATTGTTCCAAAGACTTTTCCTGCTTTATTTATTTCAAAAATCAAAAAGCTACGGAACGAATATGTACGGAATAGAAAGATTCCAATCGCCCAAGTAAATAACTATTACAAATAATGAAGAAACTAGTAGATTTAAATACGAAGCAACGTAAAATAAACCAAATTTGATACCTGAATATTCAGTTTGATAACCTGCTACTAATTCTTCTTCTGCTTCTGGTAAATCAAAAGGTAATCTCTCCCACTCTGCTAGGGAAGAAATTAGAAAAACGATAAACCCTATGGGTTACCGCCACAAATTCCATCCCCAAAAACCATATTTTGATTGCGCTTCAACTATATCAACTGTACTTGAACTGTTAGATAATCATAGTCGGTGATAACATCATTGGTACCATCTCTATTACAGAACCGTACATGAGATTTTCACCTCATACGGCTTCTTGAAGGTCACAAATAAATCTAAGGACTTGTTCGATATTATTT
>contig26_len_1094_j020
ATCTAAGATATAGAGTATAGAAGAGAGGCTCTAGAGCGGGTAGCGGGAATCGAACCCGCATCGTTAGCTTGGAAGGCTAGGGGTTATAGTCAACGTCGATTCGGCATTTTTAACGTCTCTAATTCAAAACCGAACATGAAACTTTAGTTTCATTCGGCTCCTTTATGGAAGATGGATGAATTCCTAAATCTAAGATGTGAACAAAATTACCAGAAAAAATTCTACCCATAACATCTATGTTAGCTTTTTGTCTGAATATATTCAAAACGACTCGCTTTCTAGATTATCCCTCTAGAAGAAGGTGATTCTACCAATCTTTCTAGTTCCTTCGTTCTATAGTTCTATTTGAAAGAATCCTAAGGAAAAGGACTTTGTTTCCACCGAGCTAAAACAATATGTCGATGTCTCTAGTAAACCAAAGTCATCGGTTAATAGCTATTTTGCTTCAATTTCTTCTTTACAAATTCAAAGTTGAAGATTTAGTTACGATTCGAAATCTACTTTCTATCTTCATCCATGGATCCTTTACCCATACTTATTCAATTGGAAGTATTAATCCAACTCAAAAATTATGTTTCGCAATTTCATAATCCAATTTATTTTTTCTAATTGACCTTTGGATACAAATCACGAGAATGCATAGTTTTCCTCGAATCGGCCATTGAGAGGTGAAGGATTCAATCCTTTTAAGAAATAAAGTTTGTGATCGGAATATGAATTAAACCGAAAGACCCTTTAACTATTAAGGGGGTTAATAGAACGAATCACACTTTTACCACTAAACTATACCCGCTCCAATGTTATTATTGGATAATAACGGATCTTTTGTCGAACAGGGGAATTGGGTGTAATCGAGATAGGATCATAAAAGAATCATGAAAATGCGAGTGTGCGCTTTTTTCGTGGGGAGTTAATGCGATTAGGAAAAGAGGATTCATTTAAATGACTAAATAAATAAGAAGTTCTATCTTTTACTGGAGGAATTTTGATAGATACGGCTCGATAAAAACACCGAAATCATAACATAAAAATGGATTGTGTAAGAATCCATAGTTTCTTTTTTTTTTTTTTATTCCAGTAAAGGTTAAAAGTAA
>contig27_len_1080_j020
CGATGAAATGAAGAGAAAAAAAATGAATATATAAAGCAACGGAACCATCATAGTATTTTTTAACTCCTCCGAAAAGAAAAGAAGGGTGGTAATTTGATCATTTACCGATCTGAGTCTGATAGATCCTTTTTTTTTCTCTTTCTTCGATAGAAGGTAAAGGTCAATCTTATTGTAGAGCCGTATGCAATGCACAAAAGATGCACGTACGGTTGTTCAATCCTATTTTTTTGTTCTTGTTATTCTTTATCTTTCTTTCTTTTCTCTTCATTTCATCGTGCGAGATAGAGAAACCTTTTATTATGTTATATCATCAGGGTAATGATTCATCAACCTGCTAGTTCTTTTTATGAAGCGCAAACGGGAGAATTTATCCTGGAAGCGGAAGAACTGCTAAAACTGCGTGAAACCCTCACAAGGGTTTATATACAAAGAACGGGCAAACCTTTATGGGTTGTATCCGAAGACATGGAAAGAGATGTTTTTATGTCGGCAACAGAAGCCCAAGCTTATGGAATTGTTGATCTTGTAGCAGTTGAATGAAAATAGCATGGATTTCGCGCAAATCCGTGATTTGAGATTTTATCTGCTTACCGAGTTTAATATTCTATTAAATAGAAGTAATTCATAATCATCCGGTTAAGATCAATCTAAACCAGTCCATTATGTATACGATTCAACATGCCAACTATTAAACAACTTATTAGAAATACAAGACAGCCAATCAGAAATGTCACGAAATCCCCCGCTCTTCGGGGATGCCCTCAGCGTCGAGGAACATGTACTAGGGTGTATGTGCGACTTGTTCAGATCATGGGCTAGGACAAAAGAAAGAAAAAGAATTTTCCAGTATCAATGATCAGTACCGATGAATAGGATAAAATATAAAAATCCCATTTACTATCTAATAAAGAATAAAATCTATCATATCCCTCTATTGTGTATGAAATTTATGGTTTCCATTGGTACAAATCCAATCACCTCAATTTAAGATGAGAAAAAATTTCCCATTGGTATCAAATGGTTATCCATTAAGCGGGGAAAATCCTATTTTAAAAAAGAAAGATTGGACTCCCACTCTTG
>contig28_len_992_j020
TGTGAATTATGTTCCCTATGTTCTATGAATATGAAGGAATTTATTATAAATGGATTTATTGGATTGATTGGTTTATCAATAGTGTTGGGTCAGAACCCCTTTTTGACTCTGCGCCATTGATTCCCCTATTATTAGTGAGCAATAATGGAATAATTCCTTCATATTCATAGAACATAGGGAACATAATTCACATGGATATAGTAAATCTCGCTTGGGCTGCTTTAATGGTAGTCTTTACATTTTCTCTTTCACTCGTAGTATGGGGAAGAAGTGGACTCTAAAGGTACTACTAATTGAGTTGAGGAATCAAACCGTATCAATTGTTTTCTAGATCGTTCTGCAAAGCAAAGCGTTTTTAACGATTTAAAATCAAAATATCTTCCTTTCGAAATTCCATTGGATTCTAGTGGAATTAATGTAGTATATGAATAATACTCTTTCAATCAAAGAGATATTTCAATGATTCCCATGTTTGTATTTCGAAAGGAAAGGGGATACAGATGATAGGAAATTAATTCCAACCTAATTCTTCCTAAATTTTCTATTTCAACGAATGGGCTCTTACCAGAATTAGAAATGGACAATGAGGACGACTGGACCCCTTGATTTGATTTGAATTTGATTTATGCTTTATCGACTCATTTCATATCATGGTTCAAGCGTTAAAAATCGTTAAGATTTACTCCTCTTTTTCCAAATTCGAAGAAGTTTCCATAGAACTCCTGTCAATGGCTCAATCAATTACTTCTTCGGAATGCTAAACTAAAAAACTACTTGATTTTCATTTTATTTTTTTAATAAACTTTCCTTCATTGATTATTTCGATAGAGACCAAGATTCATATTGGAAATAATCAAAAATCGAAAAAGAACTCTTACTCTTATGGTTCTAATTCTTAGATTTTTCGATTTTTTCAGATTGATCGGAACAAATAGATGTAGCAAAGAAATAGAATTAATTATTAATTGGGTGCTATGTACATTCCATATATG
>contig29_len_991_j020
TACTATTGTTTATTATTAGCTTCGGGCTCGAAACGGAAGATCCAGTAAAACGTGAATCTGACAAGTTGGTTTCTAATAATTCATGAAGGGAATTATCATATTTCTCCAATTTAAGTAGGGTGTGAAATCTATAAATCTTTGTTTTTATAGTAGCAGTGCTTTTTGTTGGAATCCTTTTTTCATTTTTTTTTTTTTGAATTTTAAGGAATTGGTTAGTCGTTCAGTAACACGTAAGATCAGTAAGAAGTAACAATAAACAATAGTAGATAGTATTCGCTGAAAGAAAGAGAACAAAGAAAAAAAGAATTGTAATCAATATTCGTGATGCATGCATTGTTGTATTAGATCGAGATTCAACGGCTCTTTCTTGACCTAACTACAAGGATGCGGCTTTATAATATGGAAAGATTAAATGTAGAACTTATAAAGGAAAAGATAATAGGAATTACTAGTCTTGGAATCTAGTCTTGGACCAATTTCGAGTGATCGTGTAATAACTTTTTTCTTCTCATTCATTCAAGATATTATGTGAATGAACCTACTATTGAATCTAATGAGTTAAAATTAACATCAAAATAAAAAGTTTTATAAAATCACCGTTAATTTTAAAATAGAAAATAGATTTGATACAATTAAAAAAGAAATGATCAAACAAAATAGAAATTGTTTTTTTATTTTATAGTGATTCAAAAAGAGTTTCATTTTTGAATAAAGTTCCATGACATAGTTCTTATTATTACTTTATAGTTTACTCAAGAGGTGTTCAATGAATCTGTTGATTGGAATTAATAGGTAGATGTCACAAATGATGAATCAATTTCTTTTTATACGCCTGTCACTTTATCTTTGCTTTTTTTAATGCTGTCTATAATGATTGATGAATCAAAAACTTTCAATTGAAAGAATAAGTTCAATTGAAGGTTTTTGCTTATTTTCCTATCTTGCAAAAATGGAAACTAACTTAGGTAAGTGCTTTAGAAACATATGTATA
>contig30_len_972_j020
GTTTTTTTGGACTTACTAAGTAAAAAGCATAAAAAGATAGATCACTATCTATTCCATGCCTCTATTTCCCATTTGGTCTAATTCGTACCGTCTCCCAATTACCTCTGTGAAAGAGTTAGGAGGCAGTAAGCATATTCTATTCTTTTCTTGACTAGGGGTTTGCCGAAAATAAATTTTCACTTTTTCTATAACTATACTATAAAAAAGCCAATTATCCATCCAATCGAATATTGAATCAATGCCCGAGCACTCATAGACTCTCGTGAGGCCGTATATAAATTCCGACCCTTCTATCAATCACTATAACTATCATTTTTTCTTGCATAGCATATAGGCTAGGATTCAGGAATTCAAAATTCTTTAGAAAACCCCATACCTGATGCTTAGAAATGCTTAGAATTAAACAAGTATCAATAGTCCTAGTCCTTTTCCTATGCTTCTGTTGGGGAATAATCGGGCTAGTTTTATCAGCAGAAGAGTTATATCAGTAGAACACAACACAATAGGAGATTTCGAGTCTTTTCTTGACTTGATCAGGCGACACCCAGATTTGAACTGGGGAAAAAGGATTTGCAGTCCCCCGCCTTACCACTCGGCCATGTCGCCAAAAGGATATAAAAAAAATAGATGCAAATTTCCCCCTTTTGAGTTGGATTACTGAACTCCTTTTTTTATTGTACTTGCATTTTAAATCCGGTTTTCCTTAATCCCTTTCCGAAAAGAAATTCTTCCTTTTTTTGATTGGATTTGATCCACTCCTTCGATTGATTGTATAGTATCTCAAAACGCACAATTCCTAAAAATTTCTCTTCCCTTATTCTATTGAAAAATCAAATGTGGATTTTCAGTCCCAAAAGCCAAAATTCATGACAAATTTGAACCATTAACTATTTGCTGACCATGAATTCATGAACGATTCTTGGATTTGAATCTCAATTTGTGTATTCCTAATGACATAAGAAAATACAAATT
>contig31_len_890_j020
AATTAAATAAGAATAAAAAAGAGTCAACCCGTCCAATTTCATTTTTATCGAGTTTTAATATCAGAATAGCGGATATAGCCATGATTCAATGGGTCAGATCCACTTACTTTTTCTTTTATTTTCTTTTGTTTGTTCATTTCTAATTTTGACAATGGATTTGATTGGTATAATGGAAAGCAGAGGTATTTGGCGATTCAAAAGACGAGACGACTTATCATTATTCATGAGAATAATAATTTACTGAACAAATGTTCAACTTTATAACTACTATAACTAGAATTCATTCTATTCTAATATACTCTAACTCATTAAAATGATAACTTAGTATACAGTTGGTTACTTTTTACAAATATTAAGAATATCTCTATTCTCCCTTCAAAAATAAAAAGTAACTACTATGACTGGAGTTTTATGAAAAAAGGGCCAAAGCCCCTTATCGGATTTGAACCGATGACTTACGCCTTACCATGGCGTTACTCTACCACTGAGTTAAAAGGGCCTATTTGATTCAATTCTTGAATGAGTTACTATGTGGATAAAATAGATCCATGTACATATATTATATACATACGTATATGCACCAAACTCATAGTGGCTAGTTAGTGGCTCATTCTTGAATAAGAAAATTGATTGACCTATCAAGTCTATCAAGTCTATAAAAATGTAATGAATTGTTTCAAGGCCGACCCTAATTGTTTTTCTCTAATAATAATTCGAGAAAAACAATTTTCGTTAACTTACTGATCCCTCTTCCCGAATTTCTCGTTTGTTAATTTCCTAGCTTAGTGTGAGATAGGTATATCTTAACAATAAATGAATCAATGAATGAAAGTGGATGAAATGGAATTGAATCCCCTTTCTTTTCTGACGGGCAAATCACTCCCGGAAGG
>contig32_len_816_j020
CTGAGAAGCACCCTCCATCCACTTCTCCTTTTCCGTGTGGGATTTTGACACGTATAAATATAGAATTAAATAAAATTCAATTGAATTTATTGATCATTCCATTTATTGATCATTAGATAGAATTCAATTAAGATATTTCATGAAAGTATAATATCTTCTATTTTCCCTTGAAAATGGGAGAATTTTTGATTAGGTAAATTCAAACAAAAAGAAGGATTTTTTGTCTACTTTACTTTCTTCGTTTTTACTTATATCAATAACTTAATCAAAATACAATTATCTCCAAGAAAAAAAATGGCTGTTATGCTTATGCTTAATATCTTTACTTTGATCTGTATCTGTATTAATTCTGCCTTTTATTCGTATTCGAATAGTTTTTTATTCGCCAAATTGCCCGAGGCCTATGCTTTTTTGAATCCAATTGTAGATGTTATGCCAGTCATACCTGTGCTTTTTTTTCTCTTAGCCTTCGTTTGGCAAGCTGCCGTAAGTTTTCGATAAGGTCTTGAGTACTTACTATCCTAGAAAATTTATGATTTCTTCCAGAAATTCTAACAATTGATAAGATCGGATAAGCCTTGTCTTACAATATGAACCCTGAACTCAAATATTGAAATTCTTGGGTAGACATGATAAATCCGAATCGCCCCATTTTCCTATTCTGACCCTTTTTCTTTTTCAGTGAAAGACACTATATAGGGTGCTCCAGAATAGAATATCTAATCTAATTCTGGTTATGAAATCAATTTTTAGTAATGAAAGACTCTTATGAAAAATTCATTTTTGAATTTCTGGAAATTTTTTATATTTCTAGAA
>contig33_len_795_j020
TGGTAGGGTAGTTTCATATGTATATTAAGGCTTTTCCTTTGACTATTATTCTATGTTATATGTATATGAGACCAAAAAGAAGAAATGGCAAGATAAATTGTGTATATCAATGGAATGGAGGAAATAAGAATGTGGAAAACAAGACAGGAATTCTCTACAATGACACTGTAGACCAATTAAAGGGATGTGGCGCAGCTTGGTAGCGCATTTGTTTTGGGTACAAAATGTCACGGGTTCAAATCCTGTCATCCCTACCTATTACTTCTCCTTTGAGCAGTAACAAGGGATCAGATTCATTTTGGACATACATAATCATAATATTTCATTTTTATAATACTACTATATAGTTATATGCATACAAGATGTATTGGGGTTACAAAAAGAAGATTTTTCTTTCCAGTCTTATCTATTCTGAAAATAAAGCGCTTTTAGTTCAGTTCGGTAGAACGTGGGTCTCCAAAACCCAATGTCGTAGGTTCAAATCCTACAGAGCGTGACTCCCTTCTTCGTAGATCGAATTAGACTGAAAAAGCTTCATTAACTTGAATTGAACAGCAATCTGAATTTGACCTCCTGTGGATTAAAGAAAGGAGGAGGTCAATCAAAAAGAGAGATGTTAATTAATCAAAGGTCCAACTGATCACCACGTCTGTATTGTAAATATGCAGTTACGAATAATCCAGCCAAAGTAATAGGAATTAGACCTAACACGATTCCAAATAGAAAAACTTCAATCATTTCAATTTGTTTTTTTTTTTTTTTAAAGGAAAAAAAAAAGAGGTAATATGTAATATC
>contig34_len_766_j020
TCCATTACTGGGATAGAAAGAAAAGACAAGGAAAGTTTTGTTATTCTCCGTCTATAAATATCCAAATTTTGACACCTAATACTCCATAGATAGTTCCAACTGTATAGGAACAATAATCAATTTTCGCTCGAATGGTTTGTAGAGGAACCCTACCCTCTCTGATCCATTCGACACGTGCAATTTCTTTTCCATCGATACGGCCTGCAATTTGTACTTGAATTCCTTTTGTATCTGCTTGTTCAGTTAATTCAATAGCCTTTTTCATTGCTTTGCGAAATGAAACTCGATTTTTTAATTGTCGAGCTATAAATTCTGCAAGAATGTTAGGGTTTCCGTAAGGTTTTGCAATTCTTGTAATAGCAATGTTGAGTTTTCGGTTTACACAAGTAAATTCTTTTTGTAGATTCATCTGTAATTCTTTGATTCCTCGCGGTAGACTTTCTATTAATAACTTTGGGAATCCCATATAGATTATGACCTGGATCAGATCGATTCTTTTTTGAATCTCTATACGTGCAATTCCCTCGATACTAGAAGATATTCTCATATTCTTTTGTACATAATTTTGAATACAATCGCGTATTTTTTGATCTTCTTCTAGACCGTCCGAATAGTTTTTTGGTTGTGAAAACCAAAGGGAATGATGATTTTGGGTTGTACCAAGTCTAAAACCAAGTGGATTTATTTTTTGTCCCATACTCCCCCACTACTATACATATCATGATATATCTTATCTGTATACCTATTTTTCCATCTATGTTTTTTT
>contig35_len_760_j020
AAATAATCCCGTACTATTACGTATCTAGAATAGTAGTAATTAGTGAAACAAAAATACTTGTACAAATCATCGAAGTAATTCCATCTCCGACGGTCCAAAGATGAAAATCTTTGGAATATTCTGAACCATTCATGAACAAGATTTGATAAGGAATAGTCACCAAATTGGTATTCATTTATCAACAGATTTTTTTCTTCTATTTGAGCTCATTTCAATAATTCTTTTAGTTGCTTTAATAGGTGCAATCACTGTCACTGTAGCTCGTCAATAATCAATCTTTAGAACTAGGAATCCAAATCAAACTTTGTTCTAGATTATCATATTAATTTCTCCCCCATTCGATTTGAATTCATGTTTCAAATAGAAATGTTTTTAGCTCAATCTCAATATATTCTTTTGTTCCATATTTGTTATATTTTATTCAATGGAATCAGTTGAATTGTTATTCATATTGAAATGAATTGAGATTGATAAGGAATTGGTTAATGATGCTTGAACATGGACTTTTTTTGAGTGCCTATTTATTTTCTATCGGCATTTATGGATTAATTACGAGTCGAAACATGGTTCGAGCCCTTATGTGTCTTGAACTTATATTGAATGCTATTAATATAAATTTTGTAACGTTTTCTGATTTTTTTGATAATCGTCAATTAAAAGGAGCTATTTTCTCAATTTTGGTTATAGCTATTACATCCGCTGAAGCGGCTATTGGACTGGCTATTGTTTCGTCAATTTATCGTAACAGAAAATCAACTCG
>contig36_len_744_j020
TATTATATTGACAACAGTGTATCGAACAAATATAATTCATCGTAATTAGGTTTGATTTGATTTTTTACTTTTTTACTTTAGGTAAATGATGGGTTCGTTGGATTCATTTTAAGACAAGAAGTCTTTTTTCTTTTTTGGTGGGGTCTATTAATTTGGATATTTATCTAGATTTTTTTTTTATTTGACAATTTCTTGTATTTTCATCCGATCTGTTCATTTTTTTGTTACGAGTCAATTCTCATTTTTTTGATCTTTCTTGTTTTGTTAGTTCAATGTTTTGATTTCCTTGTAGAATTTCTTTATTTATTTTGATTCTGATTGTATCTATACACCTTATTTAATTTATGCTATTCGGGTTGCTAACTCAACGGTAGAGTACTCGGCTTTTAAGTGCGGCTAGGATCTTTTACACATTTGGATGAAGCAAGGGATTCGTCCATACCATCGGTAAAGTTTGTAAGACCACGACTGATCCTGAAGGGGAATGAATGGAAAAAAAAGCATGTCGTATCAATGGAGAATTCTGAGTGAGAATATTTCATTCTTACTGGATCGGTACAAAAAAAACTTTGTTTGAATTCTTGAAACGGAACAAAAGAAATTCAATTGAAAGTTGGGTCGAATGAATAAATGGATAGAGCCTTATGGCTTCAATTAATTCTAGGGAAAGAGAAAGCAACGAACTTCCGTTCTTAATTTGAATGGTTACCCGATCTAATTATAGGTTAAAAATAGATTAGTGTC
>contig37_len_668_j020
TTTAGAGATAGTTTCAATTTATATGGTCTTCATTCATGATTTGACAGATCATTGATACAAATAATATCCAAATACCAAATCCGCCTGCTATATAAACCCCGCGAAATAAAAGAAGTTTTTGGGAAGGTCAAAGAAAAAATTTTCTCTTTCTCCGTAAAAAACTCTTCCAATAATTCCGAGCCTAATCTTTTCACAAAAGAACGTACCGTACTTTTGTGTTTACGAGCCAAAGTTCTAGCACAAGAAAGTCGAAGTATATACTTTATTCGATACAAACTCATTTTTCTTAAGGATCCGCTATGATAATGAGAAAGATTTCTATATATACGCCCGAATCGTTCAATAATATCAGAATCTGATAAATCAGCCCAGATTGGCTTACTAATGGGATATCCTAACACGTTACAAAATTTCGCTTTAGACAATGATTCAATCAGAGGAGTAATTGGAACTATGGTATCAAACTTCTTAATACCATTCCCTATTAGAAATGAATTTTCTAGCATTTGACTCCGGACCATTGAAGGGTTTAATCGTACACTTAAAAGATAGCCCAAAAAGTCGAGGGAATGATCAGATAATTGGTTTATATGAATCCTTCCTGGTTGAGACCATATGTAAAAATAACATTGCCAGAAATTTTGTAACGTGTTAGGATATCCCATTAG
>contig38_len_664_j020
TATATTCTATAAAGAAAATATTTGGATTGGAATTGACGACCAATCAATACCAACATTATTCTTTATTAGCGTCGAATAGAAATTTGAATGGGGCGTGGCCAAGTGGTAAGGCAACGGGTTTTGGTCCTGTTATTCGGAGGTTCGAATCCTTCCGTCCCAGAGCATATTCCATTCTATTCGAACAAAGAGTGTTTTTTGAACAACTTTCTGTTTAAAGGTCTAATATTGGATACAATGTGATTCTTCTTTCTACTTTTTAATGATTCTTCTCTGCATCATATCTTTTTTTTACAAACTTGAACTGAATCGAGTTCAAATGACACGCGGATGCACCTTTGTAATCCGGGTAAGATAGGAACATAGATCACAAGGATTGGGATTCAAGAAAATCGGGTGAGCTTTTCACCATATGTTTATTCTCTTCATATTCATATTGAGGGAAGTTAGTTACTTAGAAAAACCTTACGTCCCATATCGAATTTTCAACGATGTATTTTGAATCGACGTGCAAAAGAACCTAGATTTCCTATCTCTTAATTCCCTTAAGGGATTAAGTCTTTTCTTAAGACTGGGGGGTTAGGGTAAAAAAAAGGGAAATTTGATTTATTGTTCGATCTATCTATCTGCTTTAAATCCTTGATGATTCAATTCCATTCAATTAAAA
>contig39_len_655_j020
GTTTTTTTAACCATGGGATAGAGTCTTTATATTTATCTAAGGATATATTTTTCATTACAATACTTATATGACAATTAGGTCTTTTTATCGGATAACTACGTCCTCGAGCTCGAGGTTTTAATTTCTTTACGGTAGTACTCTCGTTGACTTCGACTTTGCTAATTATTAAATTGGTTTCGTTGAAACCCATATTGTAACTAGCATTTGCTGCTGCAGAATAAACCAATTTGAAAATAGGATAACATGCTCGATAAGGCATCAGTTCTAGTATCATAAGTGTTTCTTCGTAAGAACGTCCACGAATTTGATCAATTACTCTCCGCGCTTTATGAGTAGACATAGATATATGTTGCCCTAAAGCGTATATTTCTGTTTTTTTCTTATTTAGCATAAGGTTATCCTCCTACTAATGAATGATAAGTATCTCTATTTTTTATTAACGACGAGATCTATTATCGCCTTTTGTATGTCCTTGGAAATTTAAAGTAGGTGCAAATTCTCCTAATTTGTGACCTACCATATTATCTGTTATATAAATAGGTAAATGTTCTTTTCCATTATGGATAGCAATAGTATGGCCGATCATTGTGGGTATAATGGTAGATGCCCGGGACCAAGTTACTAGAATTTCTTTTTCTGCTTTTGTGTTAAGCTT
>contig40_len_633_j020
TATATTCTATATTCTTATTCTATTCAATTTGAATATTCTATTCAATTTGAAATTAACGTATTTAATCAAAAAATGGAATAAACAAAGCAAATCCTATTTCGGTCAGATCTAAAACTAAAATGAATTAGAATTCAGAAATAGGATTTGCTCGATAAGGAATAAACTAAACAAACCATGGATAAATCCAAACGACTTTTTCTTAAATCAAAAAGATCTTTTCGTAGGCGTTTACCCCCGATCCAATCGGGGGATCGAATTGATTATAGAAACATGAGTTTAATTAGTCGATTTATTAGTGAACAAGGAAAAATATTATCTAGACGAGTAAATAGATTGACCTTGAAACAACAACGATTAATTACTATTGCTATAAAACAAGCTCGTATTTTATCTTCGTTACCTTTTCTTAATAATGAGAAACAATTTGAAAGAACCGAGTCGACCGCTAGAACTCCAGGGTTTAGAACCCGAAATAAATAGCCTTACTCTTTCTTCAATTGAATCAAAATTTCAATCTGAACTCAAACACATTTTGTTCCAAAATTCGAGAATCCAGATTGGATTATCGTGTCGTAAGAATAATAAAAAAATCGGTGAAAACGAAGATAAAATACGAGCTTGTTTTATAGCAAT
>contig41_len_612_j020
TCTTACAATCTACTTATTTTATGATCTCGTTGGAAATCATAGAAAGACAATTCTTATTTAATATAGCTATTTGTGCAAGTATTTTACGATTAAGAAGCACCCGTCTTTTGCACAGATCGTGTATAAATTTACTATAACTATAGGATACCTCTTTTTCGCGAATTACTGCGTTTATACGAGTGATCCACAAACGACGAAAATTTCTCTTTTGCCTATCTCTATCCCGATGAGCCGAAACCAAAGCTCTTATTTTCTGTTGAGTAATAGTTCGAGTAAGTCTTGAATGAGCCCCCCGAAAGCTTGATGCAAATAAACGAATTTTTGTTCTACGTCTCCGAGCTATACATCCCCGTCTAATTCTGGTCATTGAATAAATGAAACTTTAAGGAATAACTAATTGATTTACTTTCTTTTAGTTATTCTTTTCCCCTTCTTAGTCTATTAATAACAAAACGAATTTTTCCAATGTATAAAATAAAAATTCCAATGGCTTTGGCTACTATAACCTTCCCGACCACAATTTTTTCTTTTTTCGAGGGAAAATGCCGAGAAAAAAGAAATTGTATTCTACTAGGTATCAAAAACATAGTAAATAAAAAAGTAGTAAATGGA
>contig42_len_573_j020
TAGAGAAAGGAGAGAAAGGAGCCAAAAAACGTTTATCTTTATTGAAAAATCGAAGAAAAAGTCCTTTCCATTAAAAGTTAGAAAGAGCTTACTATGAAAAAAGAAAGAGGGCTAGAATCTACACATTGATTATTTTTTTTTCGAAATGTTTTTTGGAACCGTATGCGTCAAAAGGTGCATGTACGGTTTCTAAGGGATACAAATTTACCCTAATCAACCGACTTTATCGAGAAAGACTCCTTTTTTTAGGCCAAGAGGTTGATAGTGAGATCTCGAATCAACTTATTGGTCTTATGGTATATCTCAGTATCGAGGATGATACCAAAAATCTATATTTGTTTATAAACTCGCCTGGCGGATGGGTAATACCTGGAGTCGCTATTTATGATACTATGCAATTTGTGCAACCAGATGTACATACAATATGCATGGGATTAGCTGCTTCAATGGGATCTTTTATCCTGGTCGGAGGAGAAATTACCAAACGTCTAGCATTCCCTCACGCTTGGCGCCAATGAGGTTTTTTTGAGAAAAAAAAAAGACTATGCCTTCGCCCTATAAAATATGAATATT
>contig43_len_542_j020
AAAATAAAAAAACAAAGAAACGAAAGGGTGAAGTGATAAAAAAAAAAAACTCTGTTCGATTTTTTAGTCTATCTATAAGAGGAGATCATATGAAAAATGTAACCGATTCTTTCGTTTCTTTGGGCTACTGGCCATTCGCCGGGAGTTTCGGGTTTAATACCGATATTTTAGCAACAAATCTAATAAATCTAAGTGTAGTACTTGGTGTATTGATCTTTTTTGGAAAGGGGGTGTGTGCGAGTTGTTTATTTCAAGAATAGGCTGGATCCAACCAGCTGTACTTTATTTTCCCTTATAACTAGGAAAGAAAGGGTACATGATCTCTCGAATTACTTCTGAATAAATTCAGAAATTATATGCAAGAACCATAGCATTTCGTGATTTATTGGTAAATCGACTTTGATTCTCTATGAACCAGTAATGCAGGACTGTTAACATGGTTAAAGCGAAATCGTTTGAAGTCCAGACACAGCATGGTACTCTTTCTACTACTATGTTAATATAGAGATGGTTGAGATGGTTTCAAAATTAATATTTTTTTT
>contig44_len_520_j020
TACAAAAATTAGACATTGCATTAGTTCATGAACCATGACAAGAATTCTATCTCTCTAAAGTTGTATATAGTAAAGAAAGAAGAAAAAACTCTCTTTTTTAGTTTCTATTCCATTCTTTCTATTTTTTTTTTTTTGACAAATAAGCTAGCAGGCGTTGACGTTTTCCCAGAATTTTTCGTAGACCTCTCTGAGATAAATAGTCTTTTTTGTGCAATTCTAAATGTAAAGTAAGTCTTCGTATTTTATTGGTAAAATTGAATACTTGAAATTCAACAGATCCCCAGTTTTCTTCTTTTTCTTTTTGTGAAATAACGTAAATGGATGAATTTTTTATCATAAAAAAATTCCCCTCCCTTTTTTGCAAATATGAATTTTAACGATCAGTAATAACAATGCTAGTTATTTTAATAGGGTATCCACAATTTTTTTTATGGAATCCTAATTTTATGTAATAAAATAAATCAATCCAATTGAAAATTCGATTCAAAATTCAAATAGGGATACAAAAGAATAGTACATT
>contig45_len_469_j020
ATTACATTACAATAAAATAAAGAAGGAGGTTTTTTAATGCGAGATTTAAAAACATATCTCTCTGTGGCACCAGTACTAAGTACTCTATGGTTCGGGTCTTTAGCAGGTCTATTGATAGAGATTAATCGTTTTTTTCCAGATGCGTTGACATTCCCCTTTTTTTCATTCTAGTTATTGACATAGGAAGGAATGAAGAAGATTAGAGATACAATCAAATATCTGTGTGACTAATCCCTCTCCTCCTCTTTTCTCTTTCCCCCCCCTTTTTTTAGAATAAGAAAAGAATAAGGGAGAAAAGAGAAAGAATAAAAAGGGATTCGACATTTTCGAAACTCGGGTTCAAGTTCAAATTAAATTCAAATTAATAATAGAGGAATTCGGGATAGAGTTGGCCTAGGGCAAAGAGTATTATACAAGATACTTAAATGAAATACTGTACTACGATTAGAAATAGAGTTTCTAAATCATT
>contig46_len_458_j020
TTCATTTAAAAAGTTTAAAAAGGTTGACCCCCCTCGAATTGTTTTGTTTTCTTTATTTACATTTGGGGGACTTCTATTCAATTTTAATGTGTCTCACAACCGAAAAGAATTCAGGGGGGTCATTTCGTTTTTCGAGCTGGGATGAATAGGTTCACGAGATGAGAGAATTCAGGATACCCACCAGAAAAACTAATCCAATCCATAAGGATGTCCCGGAAAATACAACATTTTTGTTACTTGACCAACCATCAGGAGAAGTAAATACAACGGGTACGCTAATCAATAAAATTGATGAAGTAGCAATTAATGCAAAAACAGCCAATTGAAAAGCAAGAGTCATGCTTTTAATCCTCCAAGCTACCAACAAATGAACTATACCATTTGATCCCTCTATCAGCCAAAAAATTGTAATAAACTCCATCATGGAGGGATTTTCCCATGAATACATTGACTCTATA
>contig47_len_454_j020
TGTATCAATCCTTACATCTCCTACTACTGGTGGGGTAACAGCTAGTTTTGGTATGTTGGGGGATATCATTATTGCCGAACCCAATGCCTACATTGCATTTGCGGGGAAAAGGGTAATTGAACAAACATTGAATAAAACAGTACCTGAAGGTTCCCAAGCGGCCGAATATTTATTCCAGAAGGGCTTATTCGATCTAATCGTACCACGTAATCCTTTAAAAAGCGTTTTAAGTGAGTTATTTCAGCTCCACGCTTTCTTTCCTTTGAATCAAAATTCAATCAAGTAGAGTATTAAGTTTAATTATTTTATTTGTAGTAAACAAGTAATTGGTTTATAGAAATCAAAGTAAAAATCAGAAGAATGGGTTTTTCTTTGGTGACATAAGATCTAATTGCAGAAAGAATCAAAGTTGCGGATAATTTTTTTTTTCCTAATATTTCTGATTACTAATTAG
>contig48_len_441_j020
ATAAAGAGCCTTGAACCAATAAATACTGAGAAAATTGACTCAAGAACAAATTTCATTAAGAGCTCCATTGTAGAATTAAGACCTAACCATTAAACAAGAAGTGATGGGAACGATGGAACCCGTGAATGCAGAAAATTCTATTGAAAACGAATCTTAATGATTCATTGGTTGGGATGGCGAAAGAACCGGGAATCAATTCATCTATTCTGAGAAGTCAGGAGCTAACCCTACAACTGAAATAGATATAGAGGAAATATTCGCCCGCGAAAACTTTATTCTCTTGGATTGCTAAATGGGGAGCACGATAAAAGGCAAAACAAAATAAAGATTGGTTATGTTATAACGTTATAAAAAACAATATTATCTATATTATCTATATATAAATAAAAATACTAAATACTATAAATAGAAATATATGTTTAAATATATTAGATGAAATCT
>contig49_len_425_j020
TGAGATGACTCATAGACCTTACATATTGGAATTCTATATCATTGATATTCTTTTTCTTTCTTTCTTTCACCCTTCTATCTACATCTTTTTTCTATATTTTGTTTCACAACTTAGAATGAAATTGGTTTTTCTTTTGTTTATGCAAAACAGATTTCAGTTGCTACAATGATATGATCAATATATCATATTTTGACTGGTTTTTTGGATCCAGATAATGAGAAGTGATGAGTTGGTTATTAGTTCTATAGTTATTAGTTCATACTAGGGGGGTCTTTTTTTATTTTTTGAATCCTAACCCTAAAATAAAAAAAAAACCAACGAGTCACACACTAAGCATAGCAATTATATCAAATCGTCAATCGAATTTTTATTCAATCCTATAGAATATAGAGAATATAGAATTAAGAGTTTCTTTTTTTTGTTCC
>contig50_len_399_j020
TATTTTATTTTATTTTGAATTTTAGTTAGAATTTGAGAATTTATTTTCTTTAAAGAGAATCCTAGTTAACAGGAGAATTTTCTTTCGATAAGAGCAATATCTATTTATACTAACTCTATCGAAAGAAATAAGTTAAATGGAAATAGGATTCCAGTCGATGGATCCTGAAACGAGACATGCCCCCCAGTAAACAAACGAAACTAGCCGGTTCGATCAAAACGAATTCTTGTTTGTTTTGACTAAAGAGTTATGGATGACTTGACAATTCTAATTCAAATCGACTAATCCAGTATATTTTCCACATTTATATTTATAGGAGTACGTCTATGTTTCTGCTTTACGAATATGACATTTTTTGGGCATTTTTAATTTTTAATAATATCAAGCCTTATTCCTATT
>contig51_len_395_j020
AATCCGTTGTACGAGTTATTTGTACCGAGGGTTCGAATCCCTCTCTTTCCGTTTCCTTTGATGACTTGATATTTGATTTATCTTGAAAATTTTTCAAATCTCTTTATTTTTTCGTAGTGAAACGTGTGAAATAGATAAAATCCTAAGAAATTTTGAAAATCAAGCAAGGAAAACGCAAAAACCTTTTTATTCTTCACGTCCCGGATTACGTCCTGGATCATTAGATAGGAATCCAAAGATGAAGAGAGAAACAAAGAATATCACTACTGTGTAAACAAAAAGTTTAAGAGTAAGCATTACACAATCTCCAAGATCCATTTTTGAAAAAAAAAAAAGAGAGAGAATAGATCGTCTATTTTTATACCACATATCCTATTTTGATAATATCCTATTTT
>contig52_len_368_j020
TCTTGGATTTCGCAGTCGAAGCAGGAAACAATATACTTTAATATTATTAATCATTCTTTGATTCAAAGCATCATCCCATCTCAATTGAAAAAGTAAATACCTTTTCAAGAAGAAATCTAGTTCTGCTTCCGTATTGCTCTTGTATTGTTTTTTCTTTTTACGTTTTTTCATGTCTGATTCCGAATAATCTTCTTCAATGTTTTTTTGTTGGTTTGAAAAAGCCGATACATGATTTTCTTGTTTTTGTGTATGTGATCTAAGATTTTTTTGATCTGCGTATTTTTTTTCTTTTTGATTCTTTAATTCAAATTGTTTTTTTCCATTCGATGGTCTAACTTCCTTTTGCTTTCTATTGATGTTTTTATTTT
>contig53_len_357_j020
ATATAAAGAATAAAAAACTTATCGAATTTACTTCTCATTGATGTATTGTTTCATCGAGATCGAATACAAATCACGATACGATGTCATTTTCTTGTTCCTCAATGGGCCTCTTCCCATTTTTTTTAGGTTTATGCTCTACTCCGGGTAAAGATCCGCCCGATTTTGATTTACACATATAGGACAAATGCTCCCCTTACCACTTCTTTTTGCTATGACTTACTTTTTTTTATTAATTTCATGCCTTCCGCCAAATATTTGATGGATTCATCCATATTATATTACTCGATTGATTAACGATTTGAAATCGCTTCTCTTTAAAAATGATAAATAGGAATTGAAATATTACCAATTGGATTT
>contig54_len_333_j020
TAATTCGAATAGTCCATGGTTGATTATGGTGTGATACACTTTGTATCGAAAGAGTTTTATCAATTCCAATAAACTTTCCATTTGGATTGGAAACTTGGAACCTTTTCAATTTCTATATCAAAGATATACTTACGAAGTTGTTCCAATTTATTGATTAGCATTAACCCTACATCTTTTCTCATAAGAAATGAATCAATATCTTCCACTCAAGCTCCACCATGGACTATTCGAATTACAACCCAACAAAAAATGAAGAGTTTTAGTACAACAGAACAAACAATATCAAGCTAAGAGCACCTTCATTCTTAAGTGGATTATTTTTGTCTCCTATTT
>contig55_len_331_j020
CCATTAGTCACAAACGAAAAGAAAAAACGGAACAGAATGATAAATAAAAGAATTCTTGATTGGATCAGGAATCCCATTTTTGATTTGGTATGGATAAAAGATCTTTTTATGGTATATTATTCAATTCTCGACGATGAATTGATTTGATAGCTTAGATATTGTTATTCATGATATTGATCCGATTCAATATCATCTCTATGGGATTAAATCCCGAGTTATTGTGAAGTAAAAAAACGATGAAATTATGGAAGTAAATATTCTTGCATTTATTGCTACTGCACTGTTCATTCTAGTTCCTACTGCTTTTCTACTTATCATTTACGTAAAAACA
>contig56_len_327_j020
GGTTTAAATGGATCGATTTTATTGGAAAATGCGGGTTATGACTATGACAATAAATCCAGCTTACTAGTTGTGAAACGTTTAATTACTCATTTAATTACTCAAATGTATCAACAGAATCATTTTATTGTTTCTTCTAATGATTCTAACCAAAATCACTTTTTTTGGCACAACACAAATTTGTATTCTCAAATAATACTAGAAGGATTTGCACTTGTTGCGGAAATTCCATTTTCTCTACGATTAATATCGTCCCTAAAAGGTAAAGAAATAGTAAAATCTCATAATCTACGATCAATTCATTCAATATTTCCTTTTTTCGAGGACAAT
>contig57_len_322_j020
CTATAATATTTATTTGAAATTCTATTCTTTTCGTTTTAGCTATTCAATTCAGAATTAATATGAATATAGAAAAGAATAGTTAATAGCTGAGATTCCAATAGTTTATTAAATTCCTCTATGTATGTAAAATTTCTGTTATGTGAGCCCGCTTAGCTCAGAGGTTAGAGCATCGCATTTGTAATGCGATGGTCATCGGTTCGATTCCGATAGTCGGCTTTTCTCTATTTATTCGATTTTTTACATGATTGATAATGTCCCTTTGAAATCAAAGAATATTGAAAAAGACTTTCTCCCTTTCTAAAAATTACTGATTTATTATGTT
>contig58_len_312_j020
TTAGAATGTCATTTTTTCCCCTCCCTTGGAAGGGTGACACACAGATGATCAGTTCAATCTATTTCTTTATCTCCCCATGAATTCTATGTTTGTAACAATAGGGACAGAATTTGATCAATTCCAATCGATTAGGCGTATTGTGTCGATTCTTTTGAGTAATATATCTGGAAATGCCCGTTGATGCCTTATTAACATTAACACCGTTTCGGACACAACCGGTACATTCCAAAATAACCGTTACTCGGACATCTTTACCCTTGGCCATGAACCTCCTTTCGCTTTTTTTTTTTAGTTACTCAACTCTTATATATA
>contig59_len_289_j020
TTCTATAGGGCTTTTTCCTATTTCTTCTATGTCGCAGGGTTGAAACCAAAAAATATTTGTTGCTTTCTCGATGTTTCCTCACGTTTTCGATAAAACCTTCTCGGAAAAGGATTTTAACAATGTTTTCGGTAATATTAGTAGATGCTATTCGAACTACTCTTTTTCTATCCATGTCAGCGTTTCGTATAGAGGTTATTATGTCAGCAATAGTGTCCTTACCCATGATGGACTCAAATTATGGATGCCTCCTAATTTTTATATAATCAACATGTTTTTCTTTTTTTTTTTT
>contig60_len_283_j020
CCCTTTTGAAGCCAAAATGGATTTTCCCTGATACCTAACATAATGCATGAAAGGATCCTTGAACAACCATAGAATGGCCTGAAAATCCTTAGTAAAGACTTCTAACAAATGTTCTATTTTTCCATAGAAATAGATTCGTTCAAGAAAGGTTCCAGAAGATATTGATGGTAAATGAGAAGATTGGTTGCGGAGAAAAACGAAGATAGATTCGTATTCCCATACATGAAAATTATATAGGAACAATAGAAATCTTTGATTTCTTTTTGAAAAAGAAAAACTAGAT
>contig61_len_265_j020
GGAGAATTGCCATCCCTACTGAGAAATGAATCGATACTTTTTACTCAAACTCCATCATGGACTATTCGCATTAATCGATAACCCAACAAAAAATGGAAAGCTAAGAGCATCTTCATTCCTATATAAAATGGTGGATAAAAGATTCCACAACGGATCGTGTCCTTCAAGTCGCATGTTGCTTTCTACCGTACATTTCTCTAATTTGAATTTGGAGCCTGTTTGGAAATGCCCAACACGAATCAATATAGGCTAAACCCAAAAAATT
>contig62_len_250_j020
AAAAAGCGTATTCGTAAAAATTTTTGGAAAGGGAAAGGATATTGGGCAGCCTTAAAAGCTTTTTCATTAGGGAAATCTCTTTCGACCGGAAATTCAAAAAGTTTTTTTGTGCGATAAACAAATAAATAATCAAAAGTTGTAATAATCTGAATCGACTTAACTCAAAAAGTTGACTAATTTCATTTAGAATAGAAAATGAATGATTTCCATTACCTACTACTGTTTTGGACTAATTCTATAAGTCTAATTA
>contig63_len_249_j020
ATTTTATATGCATTAAGATACGATTGATCAAATTGATAAAGAAGATCTTTTTTATCTTATGATTCATCAAAATCAAGAAATCAATTCACCTAATCAAAAAAAAAGATTTTTTGATTGGATGGGAATGAATGAAGAAATAATAAGTCGTCCTATATCGACTCTAGAACTTTGGTTCTTCCCAGAATTTGTACTACTTTCTAATGCATATAAAATGAAACCGTGGTTTATACCAAGCAAATTGCTTTTTTT
>contig64_len_248_j020
TAGATATTAACTTATTCAAGTTAAGAACTTGGGTTTCTGATAATTTGTAAAATACATATGCTTGTGACAAGGAGGATAAGTCATAAAAATTCCGCTGTAAATTCTTATTACTAAGATTATAAAGTGACTTTTTTATAGTCGAAATAAAGTGAATTGTATTTTTATTTGTTTTATTAAGACTTCAATAAAAGGTTATTTTGGAATACAAGGAATAAAAATTCCGCTGTAAATTCTTATTACTAAGATTA
