# Supplementary material for: Rampant chloroplast capture in Sarracenia revealed by plastome phylogeny
Source: Front Plant Sci. 2023 Aug 14;14:1237749. doi: 10.3389/fpls.2023.1237749 (PMC10497973; doi:10.3389/fpls.2023.1237749)
Supplement: Supplementary Figure 1 — png - Histograms of information-based generalized Robinson-Foulds distance between the simulated plastome trees and the species tree. Panel titles indicate how the branches of the guide tree were scaled when plastome trees were simulated. Red line shows the distance between empirically estimated plastome tree and the species tree. alignment.fasta Concatenated gene alignments used to estimate plastome tree. Plastome.newick Plastome tree in newick format. Simtrees.1.newick Plastome trees simulated with unscaled guide tree. Simtrees.2.newick Plastome trees simulated with guide tree branch lengths scaled by two. Simtrees.4.newick Plastome trees simulated with guide tree branch lengths scaled by four. Fragmented_assemblies.zip Zipped folder containing all fragmented assemblies in fasta format. [file DataSheet_1.zip › Supplemental_data/fragmented_assemblies/j023_iter0.fasta]

>contig0_len_33318_j023
AATATATTATAGAATGTTATATATATTTCTTATTTCAATTGAATTTCTTTTGTTTTTTCCGTTGTCTTTTTTTTTTTTTTAATTCATATTATATTGACAACAGTGTATCGAACAAATATAATTCATCGTAATTAGGTTTGATTTGATTTTTTACTTTTTTACTTTAGGTAAATGATGGGTTCGTTGGATTCATTTTAAGACAAGAAGTCTTTTTTCTTTTTTGGTGGGGTCTATTAATTTGGATATTTATCTAGATTTTTTTTTTATTTGACAATTTCTTGTATTTTCATCCGATCTGTTCATTTTTTTGTTACGAGTCAATTCTCATTTTTTTGATCTTTCTTGTTTTGTTAGTTCAATGTTTTGATTTCCTTGTAGAATTTCTTTATTTATTTTGATTCTGATTGTATCTATACACCTTATTTAATTTATGCTATTCGGGTTGCTAACTCAACGGTAGAGTACTCGGCTTTTAAGTGCGGCTAGGATCTTTTACACATTTGGATGAAGCAAGGGATTCGTCCATACCATCGGTAAAGTTTGTAAGACCACGACTGATCCTGAAGGGGAATGAATGGAAAAAAAAGCATGTCGTATCAATGGAGAATTCTGAGTGAGAATATTTCATTCTTACCGGATCGGTACAAAAAAAACTTTGTTTGAATTCTTGAAACGGAACAAAAGAAATTCAATTGAAAGTTGGGTCGAATGAATAAATGGATAGAGCCTTATGGCTTCAATTAATTCTAGGGAAAGAGAAAGCAACGAACTTCCGTTCTTAATTTGAATGGTTACCCGATCTAATTATAGGTTAAAAATAGATTAGTGTCTGTTGCGGGAAAGGCTTTTCCCATGCGTGGATTATCGATTTTTTAATGAATCCTAACTATTGTGACTCTCCATTATGAAATGGAGGTGGATGTGTAGAAGAAACAGCATATTGATAAAGAAAATTTTTTTTTTTCCAAAATCAAAAGAGCGATTGAGTTGAATAAAAAAAAAAATAAAGGATTTCTAACCATCTTTTTATCCTGTAACGAGCATAAACCAATTCAATTAAATGGAAAAAGAGAGGGTAGAGAATCTGTTGATAAGTTTATCGAGGTATATATTCTTTTCTTACTATCAATCCCTTGTTTTGATTGTATCGCACTATGTATCATTTGATAACCCCCCAATCTTTTATCTTTGGTTCAATTTTTATTTTAAATGGAGGAATTCAAAAGATATTTAGAACTAGATATATCGCAGCAACACGACTTCGTATATCCACTTATCTTTCAGGAGTCTATTTATGCACTTGCTCATGATCATGGTTTAAATGGATCGATTTTATTGAAAAATGCGGGTTATGACTATGACAATAAATCCAGCTTACTAGTTGTGAAACGTTTAATTACTCATTTAATTACTCAAATGTATCAACAGAATCATTTTATTGTTTCTTCTAATGATTCTAACCAAAATCACTTTTTTTGGCACAACACAAATTTGTATTCTCAAATAATACTAGAAGGATTTGCACTTGTTGCGGAAATTCCATTTTCTCTACGATTAATATCGTCCCTAAAAGGTAAAGAAATAGTAAAATCTCATAATCTACGATCAATTCATTCAATATTTCCTTTTTTCGAGGACAATTTTTTATATTTAAATTATGTGTTAGATATACTAATACCCCACTCCATCCATCTGGAAATATTGGTTCAAATTCTTCGCTACTGGGTAAAAGATGCCTCCTCTTTGCATTTATTACGATTTTTTCTCCACGAGTATCGTAATTGGAATAGTCTTATTACTTCAAAGAAATCTAGTTTTTCTTTTTCAAAAAGAAATCAAAGATTTCTATTGTTCCTATATAATTTTCATGTATGGGAATACGAATCTATCTTCGTTTTTCTCCGCAACCAATCTTCTCATTTACCATCAATATCTTCTGGAACCTTTCTTGAACGAATCTATTTCTATGGAAAAATAGAACATTTGTTAGAAGTCTTTACTAAGGATTTTCAGGCCATTCTATGGTTGTTCAAGGATCCTTTCATGCATTATGTTAGGTATCAGGGAAAATCCATTTTGGCTTCAAAAGGGACGTCTCTTTTAATAAATAAATGGAAATATTATCTTGTCAATTTCTGGCAATGTTATTTTTACATATGGTCTCAACCAGGAAGGATTCATATAAACCAATTATCTGATCATTCCCTCGACTTTTTGGGCTATCTTTTAAGTGTACGATTAAACCCTTCAATGGTCCGGAGTCAAATGCTAGAAAATTCATTTCTAATAGGGAATGGTATTAAGAAGTTTGATACCATAGTTCCAATTACTCCTCTGATTGAATCATTGTCTAAAGCGAAATTTTGTAACGTGTTAGGATATCCCATTAGTAAGCCAATTTGGGCTGATTTATCAGATTCTGATATTATTGAACGATTCGGGCGTATATATAGAAATCTTTCTCATTATCATAGCGGATCCTTAAGAAAAATGAGTTTGTATCGAATAAAGTATATACTTCGACTTTCTTGTGCTAGAACTTTGGCTCGTAAACACAAAAGTACGGTACGTTCTTTTGTGAAAAGATTAGGTTCGGAATTATTGGAAGAGTTTTTTACGGAGAAAGAGAAAATTTTTTCTTTGACCTTCCCAAAAACTTCTTTTATTTCGCGGGGTTTATATAGCAGGCGGATTTGGTATTTGGATATTATTTGTATCAATGATCTGTCAAATCATGAATGAAGACCATATAAATTGAAACTATCTCTAAATAATAAATAATCGGAATGATGAAGAGGTAACAAAAAAAATGCATTTATTTAGATTCTGAAATGTTCATAGAGCATGTAGTTAAGGCTTAAATCAACTGAGTATTCAATCTGTTTTAAGTCCTGTCCTGTCTAGGGAAAGAACTAAGTTTTAGATGTATACATAGGGAAAGCCGTGTGCAATGAAAAATGCAAGCACGGCTTGGGGAGGGGTTTTTGCTTGTTTAACAAGGAAATTATCTACTCCATCCGACTAGTTCCGGGTTCGAATCCCGGGCAACCCATTGTCATATCGAAATCATATGTATAGAAAGAAATCTGTATTCCATTTTTGTTTTGCAACCCACTTCATTCATTTACAAAAAATTCTGATAGATCTAGATAGGATAGATATTGGTTGACACGGACATATAAGTCATGTTATACTGTTGAATAACAAGTCTTCAATTTTCTATTTCTATTTATGAAAATTCGTGTGCTTGGGAGTCTCTGATGATTAAATAAACCAAGATTTTACCATGACTGCAATTTTAGAGAGACGCGAAAGCGAAAGCCTATGGGGTCGCTTCTGTAACTGGATAACTAGCACTGAAAACCGTCTTTATATTGGATGGTTTGGTGTTTTGATGATCCCTACCTTATTAACTGCAACTTCCGTATTTATTATCGCCTTCATTGCTGCTCCTCCAGTAGATATTGATGGTATTCGTGAGCCTGTTTCTGGATCTCTACTTTATGGAAACAATATTATCTCAGGTGCCATTATTCCTACTTCTGCAGCTATAGGTTTGCACTTTTACCCGATATGGGAAGCGGCATCTGTTGATGAATGGCTATACAATGGCGGTCCTTATGAACTAATTGTTCTACACTTCTTACTTGGTGTAGCTTGTTACATGGGTCGTGAGTGGGAACTTAGTTTCCGTTTGGGGATGCGACCTTGGATTGCTGTTGCATATTCAGCTCCTGTTGCAGCTGCTACTGCTGTTTTCTTGATCTACCCAATTGGTCAAGGAAGTTTTTCTGATGGTATGCCTCTAGGAATCTCTGGTACTTTCAACTTCATGATCGTATTCCAGGCTGAGCACAACATCCTTATGCACCCATTTCACATGTTAGGTGTAGCTGGTGTATTCGGCGGCTCCCTATTCAGTGCTATGCATGGTTCCTTGGTAACTTCTAGTTTGATCAGGGAAACCACAGAAAATGAATCTGCTAATGAAGGTTACAGATTCGGTCAAGAGGAAGAAACTTATAATATCGTAGCTGCTCATGGTTATTTTGGCCGATTGATTTTCCAATATGCTAGTTTCAATAATTCTCGTTCTTTACATTTCTTCCTAGCTGCTTGGCCTGTAGTAGGTATCTGGTTCACTGCTTTAGGTATCAGTACTATGGCTTTCAACCTAAATGGTTTCAATTTCAACCAATCTGTAGTTGATAGTCAAGGTCGCGTAATTAATACCTGGGCTGATATCATTAACCGTGCTAACCTTGGTATGGAAGTTATGCATGAACGGAATGCTCATAACTTTCCTCTAGACCTAGCTGCTATTGAAGCTCCATCTACAAATGGATAAGACTTTGGTCTTAGTCTTAGTGTGTACGAGTTTTTGAAAGTAAGGGAGCAATAACCAATTTCTTGTTCTATCAAGAGGGCGTTATTGCTCTTTTATTTGATTTCCATATATTTTTTTCATTCAAAAAAAAATATGGATAAAAAAGGATTTTTATGGGTTATGGATTGGTTCATGATTGAGTATCGTCTTTTCTTTTTGTATAAATTTAAAGTTTATATACCTTTTCCTTTGTGAAATTTTGATTTGCCATTTAAAATGAAAAGAAAAGAAAGAAATCTTCATTATTTGTTTAATATTTGCATCTTCAGAAATAAGAAGAAATAATCTAATGATGAATGGTTGAAACTGACTATTTTAGAATGTAAATAGTGGTAGAGAAAGGGGCGAATGTAGCCAAGTGGATTAAGGCAGTGGATTGTGAATCCTCCATGCGCGGGTTCAATTCCCGTCGTTCGCCCATAACTAAACCTAAACTACAAATTTCTATTTTTTTTTTTTGAATTTTGAATATTCAAAATTCAAATTGTTAAGCTTAACAATTTTTTTGACTAAATGATTCGCTACAAAAGGATTTTTTTTTAGTGAACGTGTCACAGCTTCCTCCCCCCCCTTTTTTTTTTTAAAGATGAAGAAATAAATTCGATTTTATCTCCTATTTACTACGGCGACGAAGAATCAAATTCTCACTATATTTATTCCTTTTTCTACTTCTTCTTCCAAGTGCAGGATAACCCCAAGGGGTTGTGGGTTTTTTTCTACCAATTGGGGCCCTCCCTTCACCACCCCCATGGGGATGGTCTACAGGGTTCATAACTACTCCTCTTACTACAGGACGCTTACCTAGCCAACGCTTAGATCCGGCTCTACCCAAACTTTTCTGGTTCACCCCAACATTCCCCACCTGTCCGACTGTTGCTGAGCAGTTTTTGGATATCAAACGGACCTCCCCAGAAGGTAATTTTAATGTGGCCGATTTCCCCTCTTTTGCAATCAGTTTCGCTACAGCACCCGCTGCTCTAACTAATTGTCCACCCTTTCCAAGTGTGATTTCTATGTTATGGATGGCCGTGCCTAAGGGCATATCGGTTGAAGTAGATTCTTCTTTTTGATTAATCAAAACCCCTTCCCAAACTGTACAAGCTTCTTCCAAAGCATACGGCTTTCTGGATGTAGATGATGATATCTATACAGATGGATTTTATATATATCGTTTAATGAAGTACCACATGAGTGGATATATAGGAATCCAAATCTGCCGAATCACTCATGTTATGATCTTCTACATCCTAGGTCTTCCCGTTCCGTCATCTGGCTTATGTTCTTCATGTAGCATTCAGACCGAATGACTCTATGAAATTACGTCGATACTTCCACATATTATTGGTAACGTAGGAGACATCTCTATTTTTCCCCGGGGGAATCTTTAGAATTACCACTGCTTAGCTTTCAATTTGCCTTTGACCATCAAATGAAATGTGAATAACCCGTCCTCCTCTCTTTGAAACAAGAGGCGCTTCCGGTTCTGTCGGTGCTTGAAACAATTTTGTCTTCTCCATATTACTCTATCTCTAGAGTCAATAATTTTATATGAGGAACTACTGAACTCAATCACTTGCTGCCGTTACTCTTCAGTTTTCTGTTGAGGTCTATCCTGTAGAGGTACTCAAATTGGATCAGTGATCGATTTCTAGGTTTCGTCGTAAACCTAATTGGTTACTTCCAATTACGTAAATCAATAGTTCAAACCGCACTCAAAGGTAGGGCATTTCCCATTTTTATAGGAACTTCTGTACCAGAAACAATGGTATCTCCAATTCTAGCCCCTCTGGGATGTAAAATATATCTCTTCTCACCATCCCCATAGTGTATGAGACAAATGTATGCATTTCGATTAGGGTCGTATTCTATGGTTACGATTCTACCATATATGTTTTTTTCATTCCGTAGAAAATCGATTTTACGGTATAGACGCTTATGACCTCCCCCTCTATGCCCTGCGGTAATGATTCCTCTGGCATTACGACCTTTACCACAACGATGCTGTCCATAGATCAAATTCTTTCGTGGATTGGATTTCACTTGACTGTCTACGGTTCCATTGCGTGTGCTCGGGTTAGAAGTTTTGTATAAATGTATCGCCATGCTATTAAGTATTTTGATTTAAGTTCTTTTCTTTCTAAGAGGTGGAATAGAATAACCCGGTTGAAGCGTAATGATCATACGTCTGTAATGCATTGTATGCCCCATAATAGGTCCCATTCTTCTACCCTTTCCCGGAAGTCGATGACTATTCATAGCTATTACCTTGACACCAAAGAAGAGTTCGACCCAATGCTTTATTTCTGTCCTAGTTGATCCTGATTCGACATTAGAAGTATATTGATTTTTCCCCAATAACCGAATACTTTTGTCTGTAAATACTGCATATTTGATTCCATCCATAAATCTATTTTCTTCCCTATGAGTTCGAGTCTCAATAAGAATGCTAGTTCTTACTGTTCATATGTTATGATATGAATATACCACACCAATTCGTTATGTATGAATGATGAGATTCCATTGATACAGAGCCAATTCCAATAGACTTATTAGAGGGTCCCATTGGCGTGCATCCAGTAGGAATTGAACCTACGAATTCGCCAATTATGAGTTGGGCGCTTTAACCATTCAGCCATGGATGCTTAGCGGGGATCCTCGTACATGGTGAATAACCAAATTCCAATTGAAATGAAATCTTTAGGATAAATCAATGCAATTTAGGAGGAATCAATGAAAGGACATCAATTCAAATCCTGGATTTTCGAATTGAGAGAGATATTGAGAGAGATCAAGAATTCTCACTATTTCTTAGATTCATGGACCCAATTCAATTTAGTGGGATCTTTCATTCACGTTTTTTTCCACCAAGAACGTTTTATAAAACTCTTTGACCCTCGAATTTGGAGTATCCTACTTTCACGCAATTCACAGGGTTCAACAAGCAATCGATATTTCACGATCAAGGGTGTAATACTCTTTGTAGTAGCGGTCCTTATATATCGTATTAACAATCGAAAGATGGTCGAAAGAAAAAATCTCTATTTGATAGGGCTTCTTCCTATACCTATGAATTCCATTGGACCCAGAAATGATACATTGGAAGACTCCTTTGGGTCTTCCAATATCAATAGGTTGATTGTTTCGCTCCTGTATCTTCCAAAAGGAAAAAAGATCTCTGAGAGTTGTTTCCTGAATCCGAAAGAGAGTACTTGGGTTCTCCCAATAACTAAAAAGTGTAGCATGCCTGAATCTAACTGGGGTTCGCGGTGGTGGAGGAACTGGATCGGAAAAAAGAGGGATTCTAGTTGTAAGATATCTAATGAAACCGTCGCTGGAATTGAGATCTTATTCAAAGAGAAAGATCTCAAATATCTGGAGTTTCTTTTTGTATATTATATGGATGATCCGATTCGCAAGGACCATGATTGGGAATTGTTTGATCGTCTTTCTCTGACTCTGAGGAAGAGGCGAAATAGAATCAACTTGAATTCGGGACCGCTATTCGAAATCTTAGTGAAACACTGGATTTGTTATCTCATGTCTGCTTTTCGTGAAAAAATACCAATTGGAGTGGAGGGTTTCTTCAAACAACAAGGGGCTGGGTCAACTATTCAATCAAATGATATTGAGCATGTTTCCCATCTCTTCTCGAGAAACAAGTGGGCTATTTCTTTACAAAATTGTGCTCAATTTCATATGTGGCAATTCCGCCAAGATCTCTTCGTTAGTTGGGGGAAGAATCCGCACGAATCGGATTTTTTGAGGAACGTATCGAGAGAGAATTGGATTTGGTTAGACAATGTGTGGTTGGTAAACAAGGATCGGTTTTTTAGCAAGGTACGGAATGTATCGTCAAATATTCAATATGATTCCACAAAATCTAGTTTCGTTCAAGTAACGGATTCTAACCAATTGAAAGGATCTTCTGATCAATCCAGAGATCATTTGGATTCCATTAGTAATGAGGATTCGGAATATCACACATTGATCAATCAAAGAAAGATTCAACAACGAAAAGAAAGATCGATTCTTTGGGATCCTTCCTTTCTTCAAACGGAACGAACAGAGATAGAATCAGACCGATTCCCGAAATGCCTTTCTGGATATTCCTCAATGTCCCGGCTATTCACGGAACGTGAGAAGCAGATGATTAATCATCTGCTTCCGGAAGAAATCGAAGAATTTCTTGGGAATCCTACAAGATCCATTCGTTCTTTTTTCTCTGATAGATGGTCAGAACTTCATCTGGGTTCGAATCCTACTGAAAGGTCCACTAGAGATCAGAAATTGTTGAAGAAACAACAAGATCTTTCTTTTGTCCCTTCCAGGCGATCGGAAAATAAAGAAATGGTTAATATATTCAAGATAATTACGTATTTACAAAATACCGTCTCAATTCATCCTATTTCATCAGATCCGGGATGTGATATGGTTCCGAAGGATGAACCGGATATGGACAGTTCCAATAAGATTTCATTCTTGAACAAAAATCCATTTTTTGATTTATTTCATCTATTCCATGACCGGAACAGGGGAGAATACACGTTACACCACGATTTTGAATCAGAAGAGAGATTTCAAGAAATGGCAGATCTATTCACTCTATCAATAACCGAGCCGGATCTGGTGTATCATAAGGGATTTGCCTTTTCTATTGATTCCTACGGATTGGATCAAAAACAATTCTTGAATGAGGTATTCAACTCCAGGGATGAATCGAAAAAGAAATCTTTATTGGCTCTACCTCCTATTTTTTATGAAGAGAATGAATCTTTTTATCGAAGGATCAAAAAAAAATGGGTCCGGATCTCCTGCGGGAATGATTTGGAAGATCCAAAACCAAAGATAGTGGTATTTGCTAGCAACAACATAATGGAGGCAGTCAATCAATATAGATTGATCCGAAATCTGATTCAAATCCAATATAGCACCTATGGGTACATAAGAAATGTATTGAATCGATTCATTAAAAAGAATCGATTCGATCGCAACTTCGAATATGGAATTCAAGGGGATCAAATAGGAAAGGATACTCTGAATCATAGAACTCTAATGAAATATACGATCAACCAACATTTATCGAATTTGAAAAAGAGTCAGAAGAAATGGTTCGATCCTCTTATTTTTATTTCTCGAACCGAGAGATCCATGAATCGGGATCCTAATGCATATAGATACAAATGGTCCAATGGGAGCAAGAATTTCCAGGAACATTTGGAACATTTCGTTTCTGAGCAGAAGAGCCGTTTTCAAGTAGTGTTCGATCGATTACGTATTAATCAATATTCGATTGATTGGTCTGAGGTTATCGACAAAAAAGATTTGTCTAAGCCACTTCGTTTCTTTTTGTCCAAGTCACTTCTTTTTTTGTCCAAGTTTCTTTTCTTTTTGTCTAACTCACTTCCTTTTTTCTTTGTGAGTTTCGGGAATATCCCCATTCATAGGTCCGAGATCTACATCTATGAATTGAAAGGTCCGAATGATCAACTCTGCAATCAGTTGTTAGAATCAATAGGTCTTCAAATCGTTCATTTGAAAAAATGGAAAGCCTTCTTATTGGATGATCATGATATTTCCCAAAAATCGGAATTCTTGATCAACGGAGGAACAATATCACCATTTTTGTTCAATAAGATACCAAAGTGGATGATTGACTCATTCCATACTAGAAACAATCGCAGGAAATCCTTTGATAACACGGATTCCTATTTCTCAATGATATTCCACGATCAAGACAATTGGCTGAATCCCGTGAAACCCTTTCATAGAAGTTCATTGATATCTTCTTTTTATAAAGCAAATCGACTTCGATTCTTGAATAATCCACATCACTTCTCCTTCTATTGTAACAAAAGATTCCCTTTTTATGTGGAAAAGACCCGTATCACTAATTCTGATTTTACGTATGGACAATTCCTCAATATCTTGTTCATTCGCAACAAAATATTTTCTTTGTGCGTTGGTAAAAAAAAACATGCTTTTTGGGGGAGAGATACTATTTCACCAATCGAGTCACAGGTATCTAACATATTCATACCTAACGATTTTCCACAAAGTGGTGACGAAACGTATAACTTGTACAAATCTTTCCATTTTCCAAGTCGATCCGATCCGTTCGTTCGTAGAGCTATTTATTCGATCGCAGACATTTCTGGAACACCTCTAACAGAGGGACAAATAGTCAATTTTGAAAGAACTTATTGTCAACCTCTTTCAGATATGAATCTATCTGATTCAGAAGGGAAGAACTTGCATCAGTATCTCAATTTCAATTCAAACATGGATTTGATTCACACTCCATGTTCTGAGAAATATTTACCATCCGAAAAGAGGAAAAAACGGAGTCTTTGTCTAAAGAAATGCGTTGAGAAAGGGCAGATGTATAGAACCTTTCAACGAGATAGTGCCTTTTCAACTCTCTCAAAATGGAATCTATTCCAAACATATATGCCATGGTTCCTTACTTCGACAGGGTACAAATATCTAAATTTGATATTTTTAGATACTTTTTCAGACCTATTGCCGATACTAAGTAGCAGTCAAAAATTTGTATCTATTTTTCATGATATTATGCATGGATCAGATATATCATGGCGAATTCTTCAGAAAAAATTGTGTCTTCCACAATGGAATCTGATAAGTGAGATTTCGAGTAAGTGTTTACATAATCTTCTTCTGTCCGAAGAAATGATTCATCGAAAAAATGAGTCACCATCGACATATCTGAGATCGCCAAATGTTCGGGAGTTCCTCTATTCAATCCTTTTCCTTCTTCTTGTTGCTGGATATCTCGTTCGTACACATCTTCTCTTTGTTTCCCGGGCCTCTAGGGAGTTACAGACAGAGTTCGAAAAGGTCAAATCTTTGATGATTCCATCATCTATGATTGAGTTGCGAAAACTTCTGGATAGGTATCCTACATCTGAACCGAATTCTTTCTGGTTAAAGAATCTCTTTCTAGTTGCTCTGGAACAATTAGGAAATTCTCTAGAAGAAATACGGGGTTCTGCTTCTGGCGGCAACATGCTATTGGGTGGTGGTCCCGCTTATGGGGTCAAATCAATACGTTCTAAGAAGAAATATTTGAATATCAATCTCATCGATATCATCGATCTCATAAGTATCATACCAAATCCCATCAATCGAATCACTTTTTCGAGAAATACGAGACATCTAAGTCATACAAGTAAAGAGATCTATTCATTGATAAGAAAAAGAAAAAACGTGAACGGGGATTGGGTTGATGATAAAATAGAATCCTGGGTCGCGAACAGTGATTCGATTGATGATGAAGAAAGAGAATTCTTGGTTCAGTTCTCCACCTTAACGACAGAAAAAAGGATTGATCCAATTCTATTGAGTCTGACTCATAGTGATCATTTATCAAAGAATGACTCTGGTTTTCAAATGATTGAACAACCGGGAGCAATTTACTTACGATACTTAGTTGACATTCATAAAAAGTATCGAATGAATTATGAGTTCAATACATCCTGTTTAGCAGAAAGACGGATATCCCTTGCTCATTATCAGACAATCACTTATTCACAAACCTCGTGTGGGGCTAATAGTTTTCATTTCCCATCTCATGAAAAACCCTTTTCGCTCCGCTTAGCCTTATCCCCCTCTAGGGGTATTTTAGTGATAGGTTCTATAGGAACTGGACGATCCTATTTGGTCAAATACCTGGCGACAAACTCCTATGTTCCTTTCATTACGGTATTTTTGAACAAGTTCCTGGATAACAAGCCTAAAGGTTTTCTTATTGATGATATCGACATTGATGCTAGTGACGATATTGATGATAGTGACGATATTGATGCTAGTGACGATATTGATGATAGTGACGATATCGATCGTGACCTTGATACGGAGCTGGAGCTGCTAACTATGATGAATGCGCTAACTATGGATATGATGTCGGGAATAGACCGATTTTATATCACCCTTCAATTCGAATTAGCAAAAGCAATGTCTCCTTGCATAATATGGATTCCAAACATTCATGATCTGGATGTGAATGAGTCGAATTACTTATCCCTCGGTCTATTAGTGAACCATCTCTCCAGGGATTGTGAAAGATGTTCCACTAGAAATATTCTTGTTATTGCTTCGACTCATATTCCCCAAAAAGTGGATCCCGCTCTAATAGCTCCGAATAAATTAAATACGTGCATTAAGATACGACGGCTTCTTATTCCACAACAACGAAAGCACTTTTTCACTCTTTCATATACTAGGGGATTTCATTTGGAAAAGAAAATGTTCCATACTAATGGATTCGGGTCCATAACCATGGGTTCCAATGCACGAGATCTTGTAGCACTTACCAATGAGGCCCTATCGATTAGTATTACACAGAAGAAATCAATTATAGACACTAATACAATTCGATCCGCTCTTCATAGACAAACTTGGGATTTGCGATCCCAGGTAAGATCGGTTCAGGATCATGGGATCCTTTTCTATCAGATAGGAAGGGCTGTTGCACAAAATGTACTTCTAAGTAATTGCCCCATAGATCCTATATCTATCTATATGAAGAAGAAATCATGTAACGAAGGGGATTCTTATTTGTACAAATGGTACTTCGAACTTGGAACGAGCATGAAGAAATTAACGAGACTTCTTTATCTTTTGAGTTGTTCTGCCGGATCGGTCGCTCAAGATCTTTGGTCTCTACCCGGACCCGAGGAAAAAAATGGGATCACTTCTTATGGACTCGTTGAGAATGATTCTGATCTAGTTCATGGCCTATTAGAAGTAGAAAGCGCTCTGGTGGGATCCTCACGGACAGAAAAAGATTGCAGTCAGTTTGATAATGATCGAGTGATATTGCTTCGTCGGCCCGAACCAAGGAATCCCTTAGATATGATGCAAAACGGATCTTGTTCTATCCTTGATCAGAGATTTCTCTATGAAAAATACGAATCGGAGTTTGAAGAAGGGGAAGGAGAAGGAGCCCTTGACCCGCAACAGATAGAGGAGGATTTATTCAATCACATAGTTTGGGCTCCTAGAATATGGCGCCCTTGGGGCTTTCTATTTGATTGGATCGAAAGGACCAATGAATTGGGATTTCCCTATTGGTCCAGGTCATTTCGGGGCAAGCGGATCATTTATGATGAAGAGGATGAGCTTCAAGAGAATGATTCGGAGTTCTTGCAGAGTGGAACCATGCAGTACCAGACACGAGATAGATCTTCCAAAGAACAAGGCCTTTTTCGAATAAGCCAATTCATTTGGGACCCTGCAGATCCACTCTTTTTCCTATTCAAAGATCAGCCCTTTGTCTCTGTGTTTTCACATCGAGAATTATTTGCAGATGAAGAGATGTCAAAGGGGCTTCTTACTTCCCAAACAGATCCTCCTACATCTATATATAAAGGCTGGTTTATCAAGAATACGCAAGAAAAGCACTTCGAATTGTTGATTAATCGCCAGAGATGGCTTAGAACCAATAGTTCATTATCTAATGGATCTTTCCGTTCTAATACTCTATCCGAGAGTTATCAGTATTTATCAAATCTCTTCCTATCTAACGGAAGGCTATTGGATCAAATGACAAAGACATTGTTGAGAAAAAGATGGCTTTTCCCGGATGAAATGAAAATTGGATTCATGTAACAGGAGAAAGATTTCCCATTCCTTAGCCGGAAAGATATGTAGCCATGAAAGAGGGATTAAGTGGAACAGAATTGACTGGGTGGTAGAGTCATGGAAACACTTCTTTCTTCCATATTTTGGACCTTAGCTCCATGGAACAATATGCTACTGCTGAAACATGGAAGAATTGAAATCTTAGATCAAAACACTATGTATGGATGGTATGAACTGCCTAAACAAGAATTCTTGAACAGCGAACAACCAGTTCAGATATTCACGACCAAGAAGTATTGGATTCTCTTTCGGATAGGCCCTGAAAGGAGAAGGAAGGCTGGAATGCCAACAGGCGTCTATTATTGAATTCACCCCACCCGATAGTACCCATTTTGGGAACGTCCAGTGCCAAAGTCACTGAATGGGTAAGTCGCCAATCCCTAAAACGAACTATGGAATGTACTTTATCTGCTGGGTTACGAGCAGGCATTTTACCAGAGGTTTCTAATCTACCTTTGTGTGATTCCTGTTGAAGCATATACTCGGGGGGTGGGTGCAGGGCGGACAGTTTTAAAGCAGACTCCCCATTCATTAGATAGAGAAGATCACCAAGATTTCGTGATCCGCTGCCGAACTTATTCCAATTCCAAGAGCTCGGATCGAATCGGTATATCAATACCGATTCGATCCGAGCTCTCTTATTGAATTGCTCATTCAATGAGCATTCTCCATATTATGCCTTGAAGAGGACTCGAACCTCCACGCTCTTTAGCACGAGATTTTGAGTCTCGCGTGTCTACCATTTCACCACCAAGGCATCTTGAAAGTGAATCGTATTCCATGAATATGATATCTATCTAGTGTGATGTATGGAATATATGACAAAGGTGGGGTGTTGGAGTATTGCTATTGATCGGTCATGTCATATAGGCCCGAGTCGGACATCCAATTGCTTCGATTTGAATTATCCGGAGGATGCCTTCTATATCAAAAAGATGGACAATCAAACTTACGATTCAATAGAAGCCAAAAGAGGTGAATAGGGTCCCAAATAAGGAAAGATATGTAAAAAGCAAGTCCGATTACGTCTATTCCGAATCCTAAATGGAATGTAGGGATCCATATGTAAACAATGTATATCCCTATTCCGGTCTGGTCCGGTATGGAATGAACTTATAATCATAGAATCGACTCGATCATCAGATTATAGATTATAAGTTCATAACCCTAACCCATTCCCATTTTGGAAGGAACAGATCCACTAATTCTTTGATTCCAGTTAGTAAGAGGGATCTTGAACTAAGAAATAGACCCTAGAAGCTAAAAAAGGGTATCCTGAGCAATTGCAATAATCGGGTTCATTGATATTCCTGGTATAGTAGATGCTATCACACATACAATCATACTCAATTCGATGGAATTGTTTGATCTTAAAGGAGATCTTCTATAATTTCGCACGTAAGGGGGTATTTCTTGGTTTCGTCCAGTCATTAATAACTTGATTCTTTTTAGATAATAGTAGATAGAAACAACGCTTGTAAGGAGTCCTATTAAAACCAAGAAATATAGGCTTGCCTGCCATCCACACCAGAATAAATAGAGTTTTCCGAAAAAACCTGCTAGTGGAGGAAGACCTCCTAGGGATAAGAGACATAGGGCGAAAGAGAGAGCCAAAAAAGGATCTTTCGTGTATAATCCTGCATAATCTCGAATGTTATCAGTTCCGGTACGTAGACCAAATAATACAATGCAAGCAAAAGTTCCTAGATTCATGGAGATATAGAACAGCATATACGTTATCATGCTTGCATATCCATCATTTGAGTCTCCAACAATTAAATTATTCCAATAATTACATATCCGATTTGACCTATGGACGAATATGCAAGCATACGTTTCATGCTTGTTTGAGTAATAGCAATCCAATATCATGCTAAGAATAGCTAGGATTTCCAGAAGAAGATGCCATTCGTTTGATGAGAAATAAAAAGGAATATCGAAAATTCGGGTGGCTAAAGCTGAAGCAGCTACTTTCGAAGTAACAGAAAGAAAAGCAACGACTGGAGTGGGAGAGTCAGAGTCGAAAAGAGGATTCCTCACTTCTTTCTCTCATTCAAAACCGTGCATGAGACTTTCATCTCACACGGCTTCTAAGTGATAAAAGAAAGAAGAACTCATCTTCTTTCTTTTTTGATTACCTTCCTCGCGTATGTATAAGACCGAATCCATTCGATTTCTAAAAAGGATTCCTAATCCTTAACTTTTCGAGGAATCCTTCATCAGTGGTTGTGAATGACCGATTTTTTCAATCTTTTCGACCTTGGTTCCGTAGGAGCAAGTCAGAAAGATTGAGAAATAGAACCATCTGATTTGATTCGTTCTCAATAGCCATGAGATGATCATATTAGGGTGATCCTTTTGTCGACGGATGCTCCTATTATACTCGTAGTCTCTGAAGGATGAGAACCAACTATGTAGCATCTACATCGAGAATTCAAGTCTTGTATACGTCATTAGTCCGATCCTTTGTAGGAACTACCCGTAATAACGAACTTGCAAAATGGATCTGTTTATCATAAAGAGATTCGTCGTTCCTGACCCTGCTTCACCTTAATTGTTATTTGAACAAGTCAAAGTTCTGTCTTGGTCCGAGTGGGGATAGCATTTCTCTTCTGCATGTCCATGGAGTTTTGAAAAATCCAAACATCTCGGAGATAGATAGAGAGGTAGGAATTTATCGAACGAACCGCACTCCTTCGTATACGTCAGGAGTCCATTGATGAGAAGGGGCTGGGGAAAGCTTGAACCCAATTCCTACAGTGATGAATATGAGCGCAATTGAAATTCCTGGGGAGTTATACATTTGTGTATTGATAAGACCATTCACTATTTCTTGAAGCTCGATCTCTCCCCCGGATGAACCATCTAGCCAAGAGAAACCATGAACCAGAATAGAAGAGCTTGCCCCACCCATGAGTAAATATTTCATAGTAGCCTCATTAGACCGTACATCTTTCTTGGTATATCCAGATAATAGGTAGGAGCATAAACTGAAACATTCTGGAGCTACAAAGATAGTTATTAAATCGTTAGCACCGCATAAAAACATTCCTCCTAGAGTAGCTGTTAATACGAATAAGAGAAACTCTGTTATATCTATTTCTGTACATTCAACGTACTCTACGGATAGAGGAATACATAGAGTTGAACATAGTAAAATAAGAAATTGAAAGATTTCGTTGAAATTGTTCGTTTGGAAATTTCCCGAAAAGCGAATCATAGGCTCTTCTCTCCATCGGAACAATAGGGCCGTTATGCTCATTACTAAACTTGTTGAAGAGATGAAATAGAACCAAGGTATATCTTTTTGATCAGAGGTTGAATCGATCATCAGAAGAAGAATTAGGCCAAAAATTAGGATACATTCTGGGAAAATAAAACTTCCATCGAAGAGAAGCAAATGAAAGGCTTTCATAAAAATTCTCGTAGAATCGAGAATGAAGTTTTCATTCTGTACATGCCAGATCATGAATTAGTAACTGCATCCAATTTCCAAAAAAATCCCAATTGTTTCGAACTTTCTATTTTTGGAATGGAATATTTACGGAATCTCCATGAATAGGATCAAACCTTATTCCATGGTATTTACATGAGGTTCCTCTTTCTTATTCTTAAGCAAGTCCCCGAGAGGGCTTAGTTGATCCATGATTTATCTTTCATCTTTCGTTTCCTTTTCGTTTGTTTCGAGAAATATATCGATCAATTCCGATTCTTTCTTTTTCTCTTGATTCTTTTCCGATCGAGATGTATGGATCCTGTTTATGGATTAACGAAAATGTGCAAAAGCTCTATTTGCCTCTGCCATTCTATGAGTCTCTTCCTTTTTGCGTATGGCCTCGCCACTCCCTTTGGCAGCATCCACTAATTCGGAACTTAATTTGAAAGCCATATTTCGACCCGGACGTTTTCGGGATGCCGCTAATAACCAACGAATGGCAAGTGCTTTTCCTTGTGTGGATCCTATTTCAATGGGAACTTGATGAGTCGATCCGCCTACACGTCTTGCTTTTACTGCTATATCGGGAGTTACTCCACGTATTGCTTGACGTAAAACAGATAGTGGATTTGTTTCTGTCTTTTGTTGAATCTTTTTCATGGCTCGATAGAGAATTTGATAAGCCAATGATTTTTTTCCGTGTTTCAGAATACGGTTAACCAACATATTAATTAATCGATTACGATAAATTGGATCCGATTTTGCAGTTTTTTCTTTTGCAGTACCTCGACGTGACATGAGCGTGAAAGAGGTTCAAGAATCAGTTTTCTTTTTATAAGGGCTAAAATCACTTATTTTGGCTTTTTTACCCCATATTGTAGGGTGGATCTCGAAAGATATGAAAGATCTCCCTCCAAGCCGTACATACGACTTTCATCGAATACGGCTTTCCACAGAATTCTATATGTCTCTATGAGATCGAGTATGGAATTCTGTTTACTCACTTTAAATTGAGTATCCGTTTCCCTCCTTTTCCTGCTAGGATTGGAAATCTTGTATTTTCCATATCCATACGATTGAGTCTTTTGGTTTCCGAAATAGTGTAAAAAGAAGTGCTTCGAATCATTGCTATTTGACTCGGACCTGTTCTAAAAAAGTCGAGGTATTTCGAATTCTTTGTTGACACGGACAAAGTCAGGGAAAACCTCTGAAATTATTTCAATATTGGACCTTGGACATATAATAGTTCCGAATCGAATCTCTTTAGAAAGAAGATCTTTTGTCTCATGGTAGCCTGCTCCAGTCCCCTTACGAAACTTTCGTTATTGGGTTAGCCATACACTTCACATGTTTCTAGCGATTCACATGGCATCATTAAATGATACAAGTCTTGGATAAGAATCTACAACGCACTAGAACGCCCTTGTTGACGATCCTTTACTCCGACAGCATCTAGGGTTCCTCGAACAATGTGATATCTCACACCGGGTAAATCCTTAACCCTTCCCCCTCTTACTAAGACTACAGAATGTTCTTGTGAATTATGGCCAATACCAGGTATATAAGCAGTGATTTCAAATCCAGAGGTTAATCGTACTCTGGCAACTTTACGTAAGGCAGAGTTTGGTTTTTTGGGGGTGATAGTGGAAAAGTTGACAGATAAGTCACCCTTACTGCCACTCTACAGAACCGTACATGAGATTTTCACCTCATACGGCTCCTCGTTCAATTCTTTCGAAGTCATTGGATCCTTTTCCTCGTTCGAGAATCTCCTCCTTTCCTTTCTTCCACTCCGTCCCGAAGAGTAACTAGGACCAATTTAGTCACGTTTTCATGTTCCAATTGAACACTTTCCATTTTTCTTTTTGATTCTTCTTAAAGGAGAAGATTATTCTCTTTACCAAACATATGCGGATCCAATCACGATCTTATAATAAGAACAAGAGATCTTTCTCGATCAATCCCTTTGCCCCTCATTCTTCGAGAATTAGAAAGATCCTTTTCAAGTTTTAATTTGTTCATTTGGAATCTGGGCTCTTCTACTTCATTTTTATTTACTTATTTTATTTTTATTTAATATTTTTCCCTCTCTTTTTTTATATCATTCCTTAAGTCCCATAGGTTTGATCCTGTAGATTTTGACTCATTTTCTCATTGAGCGAGGGGTACAAAAGAAATCAGATTTCTTTTTCGATCAATTATGTGAAATCTTCGATTTTTTCTTCTTCCTCTATCCCTATCCCATAGATACAGTCTTTGAATCAATAGAGAACCTTTTCTTCTGTATGAATCGATATTCTTACATTCCAATTCCTTCCCGATACCTCCCAAGGAAAATCTCGAATTGGATCCCAAATTGACGGGTTAGTGTGAGCTTATCCATGCGGTTATGCACTCTTCGAATAGGAATCCATTTTCTGAAAGATTCTGGCTTTCGTGCTTTGGTGGGTCTCCGAGATCCTTTCGATGACCTATGTTTGTTGAAGGGATATCTATATAATCCGATCGATTGCGTAAAGCCCGCGGTAGCAACGGAACCGGGGAAAGTCTACAGAAAAGACAGTTCCTTTCTATTCTATTAGTATTTTCTATTAGATTAGTATTAGTTAGTGATCCCGGCTTAGTGAGTCCTTTCTTCCGTGATGAACTGTTGGCATTAGTCCTACATTTTGTCTCTGTGGACCGAGGAGAAAGGGGGCTCGGCGGGAAGAGGATTGTACCATGAGAGAAGCAAGGAGGTCAACCTCTTTCAAATATACAACATGGATTCTGGCAATGCAATGTAGTTGGACTCTCATGTCGATCTGAATGAATCATCCTTTCCACGGAGGTAAATCTTTGCCTGTTAGGCAAGGGGATAGCAAGTTACAAATTCTGTCTCGGTAGGACATGTATTTCTATTACTATGAAATTCATAAATGAAGTAGTTAATCATAAATGAAGTAGTTAATGGTGGGGTTACCATTATCCTTTTTGGAGTGACGCATCTTGTATGTGTTCCTAAAAAAAGGAATTTTTCCATTTTTCGGGGTCTCAAAGGGGTGTGAAAACACATAAGAACTCTTGAATGGAAATGGAAAAGAGATGTAACTCCAGTTCCTTCGGAAATGGTAAGATCTTTGGCGCAAGAAGAGGGGGTTGATCCGTATCATCTTGACTTGGTTCTGCTTCCTCTATTTTTTTAAGAATACCGAGTCGGGTTCTTCTCCTACCTGTATCGAATAGAACATGCTGAGCCAAATCTTCTTCATGTAAAACCTGCTTGATTTAGATCGGGAAAATCGTGCGGTTTTCTGAAACCATGTGCTATGGCTCGAATCCGTAGTCAATCCTATTTCCGATAGGGGCAGTTGACAATTGAATCCGATTTTTCCCATTTTTTTTCATATACGTAATAAATAGTGCGAAAAGAAGGCCCGGCTCCAAGTTGTTCAAGAATAGTGGCGTTGAGTTTCTCGACCCTTTGCCTTAGGATTAGTCAGTTCTATTTCTCGATAGAGGCAGAGAAAGGGATATAACTCAGCGGTAGAGTGTCACCTTGACGTGGTGGAAGTCATCAGTTCGAGCCTGATTATCCCTAAACCCAATGGGAGTTTTTCTATTTTGACTTGCTCCCCCGCCGTGATTGAATGAGAATGGATAAGAGGCTCGTGGGATTGACGTGAGGGGGCAGGGATGGCTATATTTCTGGGAGCGAACTCCGGGCGAATATGAAGCGCATGGATACAGGTTATGCCTTGGAATGAAAGACAATTCCGAATCCGCTTTGTCTACGAACAAGGAAGCTATAAGTAATGCAACTATGAATCTCATGGAGAGTTCGATCCTGGCTCAGGATGAACGCTGGCGGCATGCTTAACACATGCAAGTCGGACGGGAAGTGGTGTTTCCAGTGGCGGACGGGTGAGTAACGCGTAAGAACCTGCCCTTGGGAGGGGAACAACAGCTGGAAACGGCTGCTAATACCCCGTAGGCTGAGGAGCAAAAGGAGGAATCCGCCCGAGGAGGGGCTCGCGTCTGATTAGCTAGTTGGTGAGGCAATAGCTTACCAAGGCGATGATCAGTAGCTGGTCCGAGAGGATGATCAGCCACACTGGGACTGAGACACGGCCCAGACTCCTACGGGAGGCAGCAGTGGGGAATTTTCCGCAATGGGCGAAAGCCTGACGGAGCAATGCCGCGTGGAGGTAGAAGGCCCACGGGTCGTGAACTTCTTTTCCCGGAGAAGAAGCAATGACGGTATCTGGGGAATAAGCATCGGCTAACTCTGTGCCAGCAGCCGCGGTAATACAGAGGATGCAAGCGTTATCCGGAATGATTGGGCGTAAAGCGTCTGTAGGTGGCTTTTTAAGTCCGCCGTCAAATCCCAGGGCTCAACCCTGGACAGGCGGTGGAAACTACCAAGCTGGAGTACGGTAGGGGCAGAGGGAATTTCCGGTGGAGCGGTGAAATGCGTAGAGATCGGAAAGAACACCAACGGCGAAAGCACTCTGCTGGGCCGACACTGACACTGAGAGACGAAAGCTAGGGGAGCGAATGGGATTAGATACCCCAGTAGTCCTAGCCGTAAACGATGGATACTAGGCGCTGTGCGTATCGACCCGTGCAGTGCTGTAGCTAACGCGTTAAGTATCCCGCCTGGGGAGTACGTTCGCAAGAATGAAACTCAAAGGAATTGACGGGGGCCCGCACAAGCGGTGGAGCATGTGGTTTAATTCGATGCAAAGCGAAGAACCTTACCAGGGCTTGACATGCCGCGAATCCTCTTGAAAGAGAGGGGTGCCTTCGGGAACGCGGACACAGGTGGTGCATGGCTGTCGTCAGCTCGTGCCGTAAGGTGTTGGGTTAAGTCCCGCAACGAGCGCAACCCTCGTGTTTAGTTGCCATCGTTGAGTTTGGAACCCTGAACAGACTGCCGGTGATAAGCCGGAGGAAGGTGAGGATGACGTCAAGTCATCATGCCCCTTATGCCCTGGGCGACACACGTGCTACAATGGCCGGGACAAAGGGTCGCGATCCCGCGAGGGTGAGCTAACTCCAAAAACCCGTCCTCAGTTCGGATTGCAGGCTGCAACTCGCCTGCATGAAGCCGGAATCGCTAGTAATCGCCGGTCAGCCATACGGCGGTGAATTCGTTCCCGGGCCTTGTACACACCGCCCGTCACACTATGGGAGCTGGCCATGCCCGAAGTCGTTACCTTAACCGCAAGGAGGGGGATGCCGAAGGCAGGGCTAGTGACTGGAGTGAAGTCGTAACAAGGTAGCCGTACTGGAAGGTGCGGCTGGATCACCTCCTTTTCAGGGAGAGCTAATGCTTGTTGGGTATTTTGGTTTGACACTGCTTCACACCCAAAAAGAAGGGAGCTACGTCTGTCTGAGTTAAACTTGGAGATGGAAGTCTTCTTTCGTTTTTCGACGGTGAAGTAAGACCAAGCTCATGAGCTTATTATCCTAGGTCGGAAAAAGTTGATAGGATCCCCCTTTTTACGTCCCCATGCCCCCCCGTGTGGCGACACATGGGGGCGAAAAAAGGAAAGAGAGGGATGGGGTTTCTCTCGCTTTTGGCATAGCGGGCCCCCAGTGGGAGGCTCGCACGACGGGCTATTAGCTCAGTGGTAGAGCGCGCCCCTGATAATTGCGTCGTTGTGCCTGGGCTGTGAGGGCTCTCAGCCACATGGATAGTTCAATGTGCTCATCAGCGCCTGACCCTGAGATGTGGATCATCCAAGGCACATTAGCATGGCGTACTCCTCCTGTTCGAACCGGGGTTTGAAACCAAACTCCTCCTCAGGAGGATAGATGGGGCGATTCAGGTGAGATCCAATGTAGATCCAACTTTCGATTCACTCGTGGGATCCGGGCGGTCCGGGGGGGACCACCGCGGCTCCTCTCTTCTCGAGAATCCATGCATCCCTTATCAGTGTATGGACAGCTATCTCTCGAGCACAGGTTTAGGTTCGGCCTCAATGGGAAAAAAATGGAGCACCTAACAACGCATCTTCACAGACCAAGAACTACGAGATCACCCCTTTTATTCTGGGGTGACGGAGGGATCGTACCATTCGAGCCGTTTTTTTTTCATGCTTTTCCCGGAGGTCTGGAGAAAGCTGCAATCAATAGGATTTCGCTAATCCTCCCTTCCCGAAAGGAAGAGCGTGAAATTCTTTTTCCTTTCCGCAGGGACCAGGAGATTGGATCTAGCCGTAAGAAGAATGCTTGGTATAAATAACTCACTTCTTGGTCTTCGACCCCCTCAGTCACTATGAACGCCCCCGATTAGTGCAATGGGATGTGTCTATTTATCTATCTCTTGACTCGAAATGGGAGCAGGTTTGAAAAAGGATCTTAGAGTGTCTAGGGTTGGGCCAGGAGGGTCTCTTAACGCCTTCTTTTTTCTTCTCATCGGAGTTATTTCACAAAGACTTGCCATGGTAAGGAAGAAGGGGGGAACAAGCACACTTGTAGAGCGCAGTACAACGGAGAGTTGTATGCTGCGTTCGGGAAGGATGAATCGCTCCCGAAAAGGAATCTATTGATTCTCTTCCAATTGGTTGGACCGTAGGTGCGATGATTTACTTCACGGGCGAGGTCTCTGGTTCAAGTCCAGGATGGCCCAGCTGCGCCAGGGAAAAGAATAGAAGAAGCATCTGACTCCTTCATGCATGCTCCACTTGGCTCGGGGGGATATAGCTCAGTTGGTAGAGCTCCGCTCTTGCAATTGGGTCGTTGCGATTACGGGTTGGATGTCTAATTGTCCAGGCGGTAATGATAGTATCTTGTACCTGAACCGGTGGCTCACTTTTTCTAAGTAATGGGGAAGAGGACCGAAACATGCCACTGAAAGACTCTACTGAGACAAAGATGGGCTGTCAAGAACGTAGAGGAGGTAGGATGGGCAGTTGGTCAGATCTAGTATGGATCGTACATGGACGGTAGTTGGAGTCAGCGGCTCTCCTAGGGTTCCCTCATCTGGGATCCCTGGGGAAGAGGATCAAGTTGGCCCTTGCGAACAGCTTGATGCACTATCTCCCTTCAACCCTTTGAGCGAAATGCGGCAAAAGGAAGGAAAATCCATGGACCAACCCCATCATCTCCACCCCGTAGGAACTACGAGATCACCCCAAGGACGCCTTCGGCATCCAGGGGTCACGGACCGACCATAGAACCCTGCTCAATAAGTGGAACGCATTAGTTGTCCGCTCTCAGGTTGGGCAGTAAGGGTCGGAGAAGGGCAATCACTCATTCTTAAAACCAGCGTTCTTATTCTTAAGACCAAAGAGTCGGGCGGAAAAGGGGGGAAAGCTCTGCGTTCCTGGTTCTCCTGTAGCTGGATCCTCCGGAACCATAAGAATCCTCAGTTAGAATGGGATTCCAACTCAGCACCCCTTGAGTGAGATTTTGAGAAGAGTTGCTCTTTGGAGAGCACAGTACGATGAAAGTTGTAAGCTGTGTTCGGGGGGGAGTTATTGTCTATCGTTGGCCTCTATGGTAGAATCAGTCGGGGGACCTGAGAGGCGGTGGTTTACCCTGCGGCGGATGTCAGCGGTTCGAGTCCGCTTATCTCCAACTCGTGAACTTAGCCGATACAAAGTTATATGATAGCACCCAATTTTTCAGATTCGTCGGTTCGATCTATGATTTATCATTCATGGACGTTGATAAGATCCTTCCATTTAGCAGCACCTTAGGATGGCATAGCCTTAAAGTTAAGGGCGAGGTTCAAACGAGGAAAGGCTTACGGTGGATACCTAGGCACCCAGAGACGAGGAAGGGCGTAGTAAGCGACGAAATGCTTCGGGGAGTTGAAAATAAGCATAGATCCGGAGATTCCCGAATAGGTCAACCTTTCGAACTGCTGCTGAATCCATGGGCAGACAAGAGACAACCTGGCGAACTGAAACATCTTAGTAGCCAGAGGAAAAGAAAGCAAAAGCGATTCCCGTAGTAGCGGCGAGCGAAATGGGAGCAGCCTAAACCGTGAAAACGGGGTTGTGGGAGAGCAATACAAGCGTCGTGCTGCTAGGCGAAGCGGTGGAGTACTGCACCCTAGATGGCGAAAGTCCAGTAGCCGAAAGCATCACTAGCTTACGCTCTGACCCGAGTAGCATGGGACACGTGGAATCCCGTGTGAATCAGCAAGGACCACCTTGCAAGGCTAAATACTCCTGGGTGACCGATAGCGAAGTAGTACCGTGAGGGAAGGGTGAAAAGAACCCCCATCGGGGAGTGAAATAGAACATGAAACCGTAAGCTCCCAAGCAGTGGGAGGAGCCCGGGGCTCTGACCGCGTGCCTGTTGAAGAATGAGCCGGCGACTCATAGGCAGTGGCTTGGTTAAGGGAACCACCGGAGCCGTAGCGAAAGCGAGTCTTCATAGGGCAATTGTCACTGCTTATGGACCCGAACCTGGGTGATCTATCCATGACCAGGATGAAGCTTGGGTGAAACTAAGTGGAGGTCCGAACCGACTGATGTTGAAGAATCAGCGGATGAGTTGTGGTTAGGGGTGAAATGCCACTCGAACCCAGAGCTAGCTGGTTCTCCCCGAAATGCGTTGAGGCGCAGCAGTTGACTGGACATCTAGGGGTAAAGCACTGTTTCGGTGCGGGCCGCGAGAGCGGTACCAAATCGAGGCAAACTCTGAATACTAGATATGACCTAAAAATAACAGGGGTCAAGGTCGGCCAGTGAGACGATGGGGGATAAGCTTCATCGTCGAGAGGGAAACAGCCCGGATCACCAGCTAAGGCCCCTAAATGACCGCTCAGTGATAAAGGAGGTAGGGGTGCAGAGACAGCCAGGAGGTTTGCCTAGAAGCAGCCACCCTTGAAAGAGTGCGTAATAGCTCACTGATCGAGCGCTCTTGCGCCGAAGATGAACGGGGCTAAGCGATCTGCCGAAGCTGTGGGATGTAAAAATACATCGGTAGGGGAGCGTTCCGCCTTAGAGGGAAGCACCCGCGCGAGCAGTGGTGGACGAAGCGGAAGCGAGAATGTCGGCTTGAGTAACGCAAACATTGGTGAGAATCCAATGCCCCGAAAACCTAAGGGTTCCTCCGCAAGGTTCGTCCACGGAGGGTGAGTCAGGGCCTAAGATCAGGCCGAAAGGCGTAGTCGATGGACAACAGGTGAATATTCCTGTACTACCCCTTGTTGGTCCCGAGGGACGGAGGAGGCTAGGTTAGCCGAAAGATGGTTATCGGTTCAAGGACGTAAGGTGACCCTGCTTTTTCAGGGTAAGAAGGGGTAGAGAAAATGCCTCGAGCCAATGTTCGAGTACCAGGCGCTAAGGCGCTGAAGTAACCAATGCCATACTCCCAGGAAAAGCTCGAACGATCTTCAACAAAAGGGTACCTGTACCCGAAACCGACACAGGTGGGTAGGTAGAGAATACCTAGGGGCGCGAGACAACTCTCTCTAAGGAACTCGGCAAAATAGCCCCGTAACTTCGGGAGAAGGGGTGCCTCCTCACAAAGGGGGTCGCAGTGACCAGGCCCGGGCGACTGTTTACCAAAAACACAGGTCTCCGCAAAGTCGTAAGACCATGTATGGGGGCTGACGCCTGCCCAGTGCCGGAAGGTCAAGGAAGTTGGTGACCTGATGACAGGGGAGCCGGCGACCGAAGCCCCGGTGAACGGCGGCCGTAACTATAACGGTCCTAAGGTAGCGAAATTCCTTGTCGGGTAAGTTCCGACCCGCACGAAAGGCGTAACGATCTGGGCACTGTCTCGGAGAGAGGCTCGGTGAAATAGACATGTCTGTGAAGATGCGGACTACCTGCACCTGGACAGAAAGACCCTATGAAGCTTTACTGTTCCCTGGGATTGGCTTTGGGCCTTTCCTGCGCAGCTTAGGTGGAGGGCGAAGAAGGCCCCCTTCCGGGGGGGCCCGAGCCATCAGTGAGATACCACTCTGGAAGAGCTAGAATTCTAACCTTGTGTCAGGACCTACGGGCCAAGGGACAGTCTCAGGTAGACAGTTTCTATGGGGCGTAGGCCTCCCAAAAGGTAACGGAGGCGTGCAAAGGTTTCCTCGGGCCGGACGGAGATTGGCCCTCGAGTGCAAAGGCAGAAGGGAGCTTGACTGCAAGACCCACCCGTCGAGCAGGGACGAAAGTCGGCCTTAGTGATCCGACGGTGCCGAGTGGAAGGGCCGTCGCTCAACGGATAAAAGTTACTCTAGGGATAACAGGCTGATCTTCCCCAAGAGCTCACATCGACGGGAAGGTTTGGCACCTCGATGTCGGCTCTTCGCCACCTGGGGCTGTAGTATGTTCCAAGGGTTGGGCTGTTCGCCCATTAAAGCGGTACGTGAGCTGGGTTCAGAACGTCGTGAGACAGTTCGGTCCATATCCGGTGTGGGCGTTAGAGCATTGAGAGGACCTTTCCCTAGTACGAGAGGACCGGGAAGGACGCACCTCTGGTGTACCAGTTATCGTGCCCACGGTAAACGCTGGGTAGCCAAGTGCGGAGCGGATAACTGCTGAAAGCATCTAAGTAGTAAGCCCACCCCAAGATGAGTGCTCTCCTATTCCTTCCGACTTCCCCAGAGCCTCCGGTAGCACAGCCGAGACAGCGACGGGTTCTCTGCCCCTGCGGGGATGGAGCGACAGAAGTCTTGAGAATTCAAGAGAAGGTCACGGCGAGACGAGCCGTTTATCATTACGATAGGTGTCAAGTGGAAGTGCAGTGATGTATGCAGCTGAGGCATCCTAACAGACCGGTAGACTTGAACCTTGTTCCTACATGACCCGATCAATTCGATCAGGCACTCGCCATCTATTTTCATTGTTCAACTCTTTGACAACACGAAAAAACCATTGTTCAACTCTTTGACAACATGAAAAAACCAAAAGCTCTGCCCTCCCTCTCTATCTATCCAAGGGATGGAAGGGCAGAGGCCTTTGGTGTCCCCTCCAGTCAAGAATTGGGGCCTCACAATCACTAGCCAATATGATTTTCTCTCATGCCTTTCTTCGTTCATGGTTCGATATTCTGGTGTCCTAGGCGTAGAGGAACCACACCAATCCATCCCGAACTTGGTGGTTAAACTCTACTGCGGTGACGATACTGTAGGGGAGGTCCTGCGGAAAAATAGCTCGACGCCAGGATGATAAAAAGCTTAACACCCCTCATTCTTATTACTTTTTCAATATGAAAAAGAAAAAAAATGAAAAATTGAAAGGTCGTCTTATTCAAAACCCCAATCATGACATCCCTTCTCTCCCACTTCACACCTCGGAACGCACCGTTCTTATAGAGATAAACGCGCTTTCACATCTTCTTAACCCGAAATGGCTGGGGAGAGGAAAGGTTCCTTTTTTTTTTGAGGGTACTCCCGAGAACAGATCCAGTGGAGACGGGGTGGGGCCTGTAGCTCAGAGGATTAGAGCACGTGGCTACGAACCACGGTGTCGGGGGTTCGAATCCCTCCTCGCCCACAACCGGCCCAAAAGGGAAGGACCTTTCCTTCTGGGGGTAGGAAAATCATGATCGGGATAGCGGACCAAAAGCTATGGAACTTGGGTGTGGGTCTTTTGTCGAAATGGAATGGCCTTCCTTTTTCTTTTTCTTTATTATTTATCGTTAATGGTAGAATCATTACACATAGTATACCCGGCCCTTCAGCGTATTTTTTTGTTTTACGCCCCGTAACTCTTCCTCAGCCAGGCTTGGGCAGAATAGCAGAGCAAGTACAAGTATTAGTAGCATAACAAAAATGCCTTCCTCGTCATTAATATGTTTGCTCGCGGTAATTGTGGCCTCTCGGGAGAATCGATGACTGCATCTTTGATGCACTGCTAGTACTAGTACATCTGAGAATTCTTAATTGGCTAGTTGTAAATAGCCCCAGGGCTATGGAACAAAGGATTATCCCGGACCTACACCAAGGTATTGACGGTGATTCTCAAATATCGCAGAACAGAATGTGATACGATAGAAACAAAGACAGGGAAGGGGTTACCTACTCTTAACGGTCAAAGCGAGCTCTTTCATTCTGAATTCTTTAATTCAGAATGAATCAAATCTCCCCAAGTAGGATTCGAACCTACGACCAATCAGTTAACAGCCGACCGCTCTACCACTGAGCTACTGAGGAACAACGGGAGATTCGATCTCATAGAGTTCAATTCCCGTTCTCAACCCATGACCAATATGAGCTCAAAGCTTCCTTCGTAACTCCCGGAACTTCTTCGTAGTGGCTCCCCTCATTTCATAGGGAACCTCAAAGTGGCTCTATTTCATTATATTCCATCCATCTCCCAATTCCATTCAATTCATTTAATATCCCTTTGGTGTCATTGACATAACAGATGTCGTTTCTAGTTTATCTCTTTATATGGAAAGTTTCAAAATCATCATATAATAATCCAGAAATTGCAATAGAAAAGAAAAAGGGAGGTTTATGATGATTTTGAAATCTTTTCTACTAGGTAATCTAGTATCCTTATGCATGAAGATAATCAATTCGGTCGTTGTGGTCGGACTCTATTATGGATTTCTGACCACATTCTCCATAGGGCCCTCTTATCTCTTCCTTCTCCGAGCTCAGGTTATGGAAGAAGGAAGCGAGAAGAAGGTATCAGCAACAACTGGTTTTCTTACGGGACAGCTCATGATGTTCATATCGATCTATTATGCGCCTCTGCATCTAGCATTGGGTAGACCTCATACAATAACTGTCCTAGCTCTACCCTATCTTTTGTTTCATTTCTTCTGGAACAATCACAAACACTTTTTTGATTATGGATCTACTACCAGAAATTCAATGCGTAATCTCAGCATTCAATGTGTATTCCTGAATAATCTCATTTTTCAATTATTCAACCATTTCATTTTACCAAGTTCAATGTTAGCCAGATTAGTCAACATTTATATGTTTCGATGCAACAACAAGATGTTATTTGTAACAAGTAGTTTTGTTGGTTGGTTAATTGGTCACATTTTATTCATGAAATGGCTTGGATTGGTATTAGTCTGGATACGGCAAAATCATTCTATTCGATCAAATGTACTTATTCGATCGAATAAGTACCTTGTGTCAGAATTGAGAAATTCTATGGCTCGGATCTTTAGTATTCTCTTATTTATTACCTGTGTCTACTATTTAGGCAGAATACCGTCACCCATTCTTACTAAGAAACTGAAAGAAACCTCAAAAACGGAAGAAAGGGCGGAAAGTGAGGAAGAAAGAGATGTAGAAATAGAAACAACTTACGAAACGAAGGGGACTAAACAGGAACAAAAGGGATCCGCCGAAGAAGATCCTTCTCCTTCCCTTTTTTCAGAAGAAAAGGAGGATCCGGACAAAATCGATAAAACGGAAGAGATCCGAGTGAATGGAAAGGAAAAAACAAAGGATGAATTCCACTTTCACTTGAAAGAGACATGCTATAAAAATAGCCCCATTTATGAAGCTTCTTATCCGGATGGGAATCCAGAAAATTCAAAGTTAAAAATACTTTACGATAAAAAGAAAGTCAACTCAACCTTTTGGTTTGAAAAACCTCTTGTAACTATTCTTTTCAATTTTAATCGATGGAATCGACCGGTGCGATACATAAAAAATAATCGATTTGAAAATGCTGTAAGACATGAAATGTCACAATATTTTTTTTATACATGCCAAAGTTATGGAAAAGAAAGAATATCTTTTACGTTTCCACCCAGTTTATTATTTTTTGGGGAAATGATACAAAGAAAGATATCCTTGTTCATAATAGAAAAACTCTCCTCTGATGAACTGTATAATCATTGGATTTCTACCAACAAACAAAAAAATAACAATCTAAACAACGAATTGATAAATCGAATTAAGGTTCTAGACAAAGGATCTCTTTCCCTGAATATACTCGAAAAAAAGATTCGATTGTGTAATGATGAGATTAAAAAAGAATACTTGCCAAAAATATATGATCCTTTCTTGAATGGGCCACAGCGTGGAACAATAAAAAAATTATTTTTACCTTTAATCATAAATGAAACTTCGATAGAAAATTTCATTTTCATAGAAACAAATAAGATTCATACTCTCTTTCTTACTGATACTGATTATGAGGAATTTGAACAAAAAATAGATCTATTTGAGAAAAAACCATTATCAACAAAAATGAGTCACTTCTTGACTTTAATCAGTCAATTTGATAGAGAATCAAAATTTTTCAAATTTTTATTCAATGCAATTAGAACTGATCCTAATGATAAAAAAAAAAAACGATTTCTATTAGAATAAAAGAAATTATTAAACAAGTTTCTCGATGGTCATACAAATTGATTAACGAATTAGAACAACAGGAAGGAGACAGTGAAGAAGAAGTACCAGTAGATTATCAAATTCGTTCAAGAAAAGCCAAACGTGTAGTGATTTTTACTAATAATCAAAATCAGCGAAATACCGATACTAATAATACCGATACTAATAATAAAGATCAAACAAACGAAGTGGCTTTGATACGCTATTCACAACAATCGGATTTTCGTCGAGACATAATCAAAGGCTCTATGCGAGCCCAAAGACGTAAAACAGTTATTTTAGAACTTTTTCAAGCAAATGTGCATTCCCCACTTTTTTTGGATAGAATAGACAAATCACCCCTTTTTTCTTTTGATATTTCCGGATTGATGAAACTCATTTTTGGAAACTGGATAAAAAGAAGAGCAGAATTGAAAATTTCAGATTCTATAGAAGAAGAGATCAAAGAAGGGGAGAAAGAAAAGAAAGATGAAAACAAAAGAAAAGAAAAAGCGCGAATAGAAATAGCAGAAGCCTGGGATACCATTCCACTTGCTCAAATAATAAGAGGTTCCATGTTAATAACTCAATCGACTCTTAGAAAATATATTCTATTACCTTCATTGATAATAGCTAAAAATATTGGCCGTATGCTATTATTGCAATTTCCTGAGTGGTCTGAAGATTTAAAGGAATGGAATAAAGAAATGCATGTTAAATGTACCTATAATGGTGTTCAATTATCAGAAACAGAATTTCCGAAAAATTGGTTAACAGATGGCATTCAGATAAAGATACTATTTCCTTTCTGTCTGAAACCTTGGCACAAATCTAAGCCACAGCCTTCTTATACAGATCGAATGAAAAAAAAAGGTCAAAAAAAAGATGATTTTTGTTTTTTAACAGTTTGGGGAATGGAAGCTGAACTTCCTTTTGATTCTCCCCGAAAACGGCCTTCCTTTTTTGAACCCATTTTTAATAAATTCGAAAAAATAATTGGAAAATTGAAAAAGAAGTATTTTCGAGTTCGAAAAGTTTTAAAAGAAAAAACCCAAATTTTTATAAATATCTCAAAAAAATGGATTTTAAAAAGAATAATAAAAGAACTTTCGAAAATAAATCCAATTCTATTATTGAAATTAAGAAAAGGATATAACTTAAGTGAAACTAAAAAAGAAAAAGATTCTATAACTTGCAATCCGATAATTCATAAATCTTTTAGTCGAATTCGACCCATAGATTGGACAAATTATTTCCTGACAGAAAAAAAAATAAAGGATATGACTGCTAGAACAAGCACAATGAGAAATCAAATAGAAAAAATTACAAAAGAGAACAAAAAAGTGACTCCAGTAATAGGAATAAATGTTAATCTTAATAAAACAAGTTATAATGCTAAAAGATTCGAATTCCAAAAAAATATTGGGCAAATATTAAAAAGAAGAAATGCTCGATTAATCCGTAAATTACATTATTTTAAAAAAAATTTCACTGAAAGGATATACATAGATATTCTTCTATCTATCATTACTGTTTCTAGAATTAATATACAACTTTTTCTTCAATCAACAAAAAAAATTATTGATAAATTTATTTACAGTAATA
>contig1_len_18245_j023
CCGTGAGGGAAGGGTGAAAAGAACCCCCATCGGGGAGTGAAATAGAACATGAAACCGTAAGCTCCCAAGCAGTGGGAGGAGCCCGGGGCTCTGACCGCGTGCCTGTTGAAGAATGAGCCGGCGACTCATAGGCAGTGGCTTGGTTAAGGGAACCACCGGAGCCGTAGCGAAAGCGAGTCTTCATAGGGCAATTGTCACTGCTTATGGACCCGAACCTGGGTGATCTATCCATGACCAGGATGAAGCTTGGGTGAAACTAAGTGGAGGTCCGAACCGACTGATGTTGAAGAATCAGCGGATGAGTTGTGGTTAGGGGTGAAATGCCACTCGAACCCAGAGCTAGCTGGTTCTCCCCGAAATGCGTTGAGGCGCAGCAGTTGACTGGACATCTAGGGGTAAAGCACTGTTTCGGTGCGGGCCGCGAGAGCGGTACCAAATCGAGGCAAACTCTGAATACTAGATATCGATAGCTATATCTGCACATGTTTAATAAATACAACCCCTCTTATACACTTCACAATCGTATTCCACAAATTTTACTAAAATAAAAAATATATCTCTCTTTTCTGCGAATCCTTTTTTGAAGAATGGAATCCATGACAAGGGGGTAAGTGCAAAAAAAAATCGACTCTATATTCTATTGTTTCTGATTTTTATGTCTTTATTTCAGTGAAAAGATCAAATACGGAATCCATTTATTTTTCTGGTATTCAAGCAGATTAGAATATATTCAAGCGGATTAGAAATTGGAATATGTAATATCATAATAATGGTCGAAATTGAATCATTTTTTTTTTGATATTCTATACAAAATCTCATAACATAATAAGTCTAAGTGGCAGAATTCCGTTTCTAGGCATATTTTATGAACTCCTGGATCTGTTGCAAATTCCAATTTGAGTAGAAAATTCTCTTTATTCCTCTGTTCAGATGTATTTCATACATTCCATATAGGGAGTTGGTAAAAATTTCATGTGATTCAGTAAACAGAGTATAAATTCCATTATACTAGATCATCTATATGATTCAATGAAGAATGAACCAATAATGGGATTTTTCGATAAATGGGGAATTTAAAATGCTCCGGGATGGAAATGAAGGAATGTCTACAATACCTGGGTTTAATCAGATACAATTTGAAGGATTTTGTAGGTTCATTGATCGGGGCTTGACGGAAGAACTTGATAAGTTTCCAAAAATTGAAGATACAGATCAAGAAATTGAATTTCAATTATTTGTGAAAACATATCAATTAGTAGAACCCTTGATAAAAGAAAGAGATGCTGTGTATGAATTACTCACATATTCTTCTGAATTATATGTATCCGCGGGATTCATTTGGAAAACGAGTAGGGACATGCAAGAACAAACAATTTTTATTGGAAACATTCCTCTAATGAATTCTCTGGGAACTTCTATAGTAAATGGAATATACAGAATTGTGATCAATCAAATATTGCAAAGCCCTGGTATTTATTATCGGTCAGAATTGGACCATAACGGAATTTCGGTCTATACCGGCACCATAATATCAGATTGGGGAGGAAGATCAGAATTAGAGATTGATAGAAAGGCCAGGATATGGGCTCGTGTGAGTAGGAAACAAAAAATATCTATTCTAGTTCTATCATCAGCTATGGGTTCGAATCTAAGAGAAATTCTAGAGAATGTTTGCTATCCTGAAATTTTTTTGTCTTTTCTGAATGATAAGGATAAAAAAAAAATTGGGTCAAAAGAAAATGCCATTTTGGAGTTTTATCAACAGTTTGCTTGTGTAGGCGGGGATCCGATATTTTCTGAATCCTTATGTAAGGAATTACAAAAGAAATTCTTTCAACAAAGATGTGAATTAGGAAGGATTGGTCGACGAAATATGAACCGAAGACTGAACCTTAATATACCTCAGAACAATACATTTTTGTTACCGAGAGATATATTGGCAGCTGCGGATCATTTGATTGGAATAAAATTTGGAATGGGTACACTTGACGATATGAATCATTTGAAAAATAAACGTATTCGTTCTCTAGCGGATCTTTTACAAGATCAACTCGGATTGGCTTTAGTTCGTTTAGAAAATGTGGTTCGAGGAACTATATGTGGAGCAATTAGGCATAAATTGATACCGACTCCTCAGAATTTGGTAACTTCAACTCCATTAACAACTACTTATGAGTCTTTTTTTGGCTTACACCCATTATCTCAAGTTTTGGATCGAACTAATCCATTGACACAAATAGTTCATGGTAGAAAATTGAGTTATTTGGGCCCTGGGGGATTGACAGGGCGAACTGCTAGTTTTCGGATACGAGATATACATCCTAGTCACTATGGACGTATTTGCCCAATTGATACATCTGAAGGAATCAATGTTGGACTTATTGGATCCTTATCAATTCATGCGCGGATTGGTCATTGGGGCTTTCTAGAAAGCCCGTTTTATGAAATTTATGAGAAATCAAAAAAGATACGGATGCTTTATTTATCACCAGGTATAGATGAATACTATATGGTAGCGGCAGGAAATTCTTTGGCGTTGAATCAGGGTATTCAGGAAGAACAGGTTGTTCCAGCTCGATACCGTCAAGAATTCCTGACTATTGCATGGGAACAGGTTCATCTTCGAAGTATTTTTCCCTTCCAATATTTTTCAATTGGAGCTTCCCTCATTCCTTTTATTGAGCATAATGATGCGAATCGGGCTTTAATGAGTTCTAATATGCAACGTCAAGCCGTTCCACTTTCTCGGTCCGAGAAGTGTATTGTTGGAACTGGGTTGGAACGTCAAGGGGCTTTAGATTCAGGGGCTCTTGTTATAGCCGAACACGAGGGAAAGATCATTTCTACTGATACTGACAAGATCCTTTTATCAGGGAATGGGGATACTCTAAGCATTCCATTAGTTATGTATCAACGTTCCAACAAAAATACTTGTATGCATCAAAAAACCCAGGTTCGGCGGGGTAGATGCATTAAAAAAGGACAAATTTTAGCGGACGGTGCCGCTACAGTTGGCGGCGAACTCGCTTTGGGGAAAAACGTATTAGTAGCTTATATGCCATGGGAAGGTTACAATTCTGAAGATGCAGTACTCATTAGCGAACACTTGGTATATAGAGATATTTATACTTCTTTTTACATACGGAAATATGAAATTCAGACTCATGTGACAAGCCAAGGCCCCGAAAGAGTCACTAACGAAATACCGCATTTAGAAGCCCCTTTATTACGCAATTTAGACAAAAATGGAATTGTGATGCTGGGATCTTGGGTAGAGACAGGTGATATTTTAGTAGGTAAATTAACGCCCCAGATGGTGAAAGAATCGTCATATGCTCCGGAAGATAGATTATTACGAGCCATACTTGGCATTCAGGTATCTACTTCAAAAGAAACTTGCCTAAAACTACCTACAGGTGGCAGGGGTCGAGTTATTGATGTGAGATGGATCCAGAAAAAGGGGGGTTCTAGTTATAATCCAGAAACGATTCGTGTATATATTTTACAGAAACGTGAAATCAAAGTAGGCGATAAAGTAGCTGGAAGACATGGAAATAAAGGTATCATTTCAAAAATTTTACCTAGACAAGATATGCCCTATTTGCAAGATGGAAGACCTGTCGATATGGTCTTCAACCCATTAGGCGTGCCTTCACGAATGAATGTAGGACAGATATTTGAATGTTCGCTCGGGTTAGCGGGGAGTCTGCTAGACAGACATTATCGAATAGCGCCTTTTGATGAGAGATATGAACAAGAAGCTTCGCGAAAACTAGTGTTTTCTGAATTATATGAAGCCAGTAAGCAAACAGCGAATCCATGGGTATTTGAACCCGAGTATCCAGGAAAAAGTAGGATATTTGATGGAAGAACGGGGGATCCTTTTGAACAACCTGTTATAATAGGAAAACCTTATATCTTGAAATTAATTCATCAAGTTGATGATAAAATACATAGCCGTTCCAGTGGACATTATGCACTTGTTACACAACAACCCCTTAGAGGAAGGGCCAAGCAAGGGGGACAACGGGTAGGAGAAATGGAAGTTTGGGCTCTAGAAGGATTTGGTGTTGCTCATATTTTACAAGAGATGCTTACTTATAAATCTGATCATATTAGAGCTCGCCAGGAAGTACTTGGTACTACGATCATTGGAGGAATAATACCTAATCCTGAGGATGCTCCAGAATCTTTTCGATTGCTCGTTCGAGAACTACGATCTTTAGCTCTGGAACTGAATCATTTCCTTATATCTGAAAAGAACTTCCAGATTAATAGGAAGGAAGCTTAATCGGAATGAATCAGAACTTTTCTTCTATGATCGACCGGTATAAACATCAACAACTCCGAATTGGATCAGTTTCTCCTCAACAAATAAGTGCTTGGGCCAATAAAATCCTACCTAATGGAGAGATAGTTGGCGAGGTGACAAAACCCTATACTTTTCATTACAAAACCAATAAACCGGAAAAAGATGGATTATTTTGTGAAAGAATTTTTGGGCCTATAAAAAGTGGAATTTGTGCTTGTGGAAATTATCGAGTAATCGGAGATGAAAAAGAAGACCCGAAATTTTGTGAACAATGCGGAGTTGAATTTGTTGATTCTCGGATACGAAGATATCAAATGGGCTACATCAAACTGGCATGTCCAGTAACCCATGTGTGGTATTTGAAACGTCTTCCTAGTTATATTGCGAATCTTTTAGATAAACCTCTTAAAGAATTAGAAGGCCTAGTATACTGCGATGTGTGATTTGATCGAAATTCTGATTTGACAGATTCGGAATGAGAAACTGTCATCCCATTCAATCCAATTGGGATGCCCTGGACCTGACATGTCTCTTGGGAGGAGTAACATGAAACTCAGAATGAATTATGAGTGTATTCAATACTCTCAAATAATAAGGGGAATTGATCTATGGTTGATTTCGTAACAAATAAATAAGAATTTATAGTTGTACCTCGTAAAAATAAAAAGACTTCTTTTGTGTTTTGTGGACTTATTCCTTTCTTTTAGCTTTTAGAAAGAAATTCTGTTCAAGTAAGCAAATAACAAGTCATGGTTACAGGAGTCTATCCATCGCATATAGGCTTTAAGGGCATCGTGACATAATCGTCGAGGTGAAGTTGGGACCTAAAAGATCGAATGGAACGATGCATAGACAAATAAATTCCTTATGAATTGCAAGGTACTCCCTTAATTAAGTAAAGGGATTCATCATTTGAAGGGAAGTAGACTACTCAGGAATTTCACATTTCATTTATGTCGTATTGAATAAATAATTCAGAAAATCTAAATAATAAGGAAGAAGGAAATGAAATCTTGCTTGGTTTTCACTGGGAACTTGAGTAAGGAGTAGATCTTTTGGGGTTTTTTCAGAATTTGTAAGTAAGAACTCCCCTCTTTATCTTTATTTGGTGTACCTACTTGAGCCGGATGAAAGGAAACTTTCATGTCCGATTTTGAAGGGGGGAGATCCTATAGGATCCTATCCCAATTTTTCTTTTGCTAGGCCCATAGCTAAAAAACCTACTTTCTTACGATTACGAGGTTCATTCGAATATGAAATCCAATCCTGGAAATACAGCATCCCACTTTTTTTTACTACACAGGGCTTCGATACATTTCGAAATCGAGAGATCTCTACTGGAGCAGGTGCTATTCGAGAACAATTAGCCGATCTAGATTTACGAATTATTATAGATTCTTCATTGGTAGAATGGAAAGAATTAGGGGAAGAAGGGCCCACAGGGAATGAATGGGAAGATCGAAAAATTGGAAGAAGAAAAGATTTTTTGGTTAGACGCATGGAATTAGCTAAGCATTTTATTCGAACAAATATAGAACCAGAATGGATGGTTTTATGTCTATTACCCGTTCTTCCTCCCGAGTTGAGACCGATCATTCAGATAGATGGGGGTAAACTAATGAGCTCAGATATTAATGAACTCTATAGAAGAGTTATCTATCGTAACAACACTCTTACCGATCTATTAACAACAAGTAAATCTACGCCCGGAGAATTGGTAATGTGCCAGGAGAAATTAGTACAAGAAGCCGTGGATACACTTCTTGATAATGGAATCCGCGGACAACCAATGAGGGACGGTCATAATAAAGTTTACAAGTCATTTTCAGATGTAATTGAAGGCAAAGAGGGAAGATTTCGTGAGACTCTGCTTGGCAAACGAGTAGATTATTCGGGACGTTCCGTCATTGTCGTGGGTCCTTCACTTTCATTACATCGATGTGGGTTGCCCCGCGAAATAGCAATAGAGCTTTTCCAGACATTTGTAATTCGTGGTCTAATTAGACAACATCTTGCTTCAAACATAGGAGTTGCGAAGAGTAAAATTCGGGAAAAGGAACCGATTGTATGGGAAATACTTCAGGAAATTATGCGGGGACACCCTGTTTTGTTGAATAGAGCACCGACTCTGCATAGATTGGGCATACAGGCATTCCAGCCCATTTTAGTGGAAGGGCGTGCTATTTGTTTACATCCATTAGTTTGTAAGGGATTCAATGCAGACTTTGATGGAGATCAAATGGCTGTTCATGTACCTTTATCTTTGGAGGCTCAAGCAGAGGCTCGTTTACTTATGTTTTCTCATATGAATCTTTTGTCTCCAGCTATTGGGGATCCCATTTCCGTACCAACTCAAGATATGCTTATGGGACTCTATATATTAACGAGCGGGAATCGTCGAGGTATTTGTGTAAATAGGTATAATCCATATAATCGCAGAAACTATCAAAATGAAAGAATTGACGATAATAACTATAAGTATCCAAAAGAACCTCTTTTTTGTAATTCCTATGATGCAATTGGAGCTTATCGACAGAAACGAATCAGTTTAGATAGCCCGCTGTGGCTCCGATGGCGATTAGATCAACGCGTTATTTCTTCAAGAGAAACTATCATCGAGGTTCACTATGAACCTTTGGGTACTTATTATGAGATTTATGGGCACTATCTAATAGTAAGAAGTATAAAAAAAGAAATTCTTTATAGATATATTCGAACCACTGTTGGTCATATTTCTCTTTATCGAGAAATCGAAGAAGCCATACAAGGGTTTTGTCGGGCCTGTTCATATAGTACCTAATCATATGGTACCTAAGTTAAGTAATTCTATGAGACCCGCGGGAATTCGGGTCTCTCCGGTTTAATTAGGATGCTCGTTCCGGAATTTCTACGCGAATTAAGATCGAGAAAAGGAAGTTTTTCAATCACTGACTCAAACCCATTGTCGAATCCTACTCAGCGGAATATGGAGGTACTTATGGCAGAACGGGCCAATCTGGTCTTTCACAATAAGGCGATAGACGGAACTGCCATGAAACGACTTATTAGTCGATTAATAGATCACTTCGGAATGGCATATACATCACACATCCTGGATCAAGTAAAGACTCTGGGTTTCCAGCAAGCCACTGCTACATCCATTTCATTAGGAATTGATGATCTTTTAACAATACCTTCGAAAGGATGGCTAGTTCAAGATGCTGAACAACAAAGTTTGATCTTGGAAAAACACCACCATTATGGGAATGTACACGCGGTAGAAAAATTACGTCAATCCATTGAGATATGGTATGCTACAAGTGAATATTTGCGACAAGAAATGAATCCTAATTTTAGGATGACTGACCCTTTTAATCCAGTCCATATAATGTCGTTTTCGGGAGCTAGAGGAAATGCATCTCAAGTACATCAATTAGTAGGTATGAGAGGATTAATGTCGGATCCCCAAGGACAAATGATTGATTTACCCATTCAAAGCAATTTACGCGAAGGACTCTCTTTAACTGAATATATCATTTCTTGCTACGGAGCCCGCAAAGGGGTTGTGGATACTGCTGTACGAACATCCGATGCTGGATATCTCACGCGCAGACTTGTTGAAGTAGTCCAACACATTGTTGTACGTCGAACAGATTGTGGCACCGTCCGAGGTATTTATGTGAGTCCTCAAAATGGGATGATACCGGAAAGAATTTTTATCCAAACATTAATTGGTCGTGTATTAGCGGATGATATATATATGGGTTCACGATGCATTGCCACTCGAAATCAAGATATTGGGATTGGACTTATCAATCGATTCATAACCTTTCGAGTACAACCAATATCGATTCGAACGCCCTTTACTTGTAGGAGTACATCTTGGATCTGTCGATTATGTTATGGCCGGAGTCCTACTCATGGTGACCTGGTCGAATTGGGAGAAGCTGTAGGTATTATTGCAGGTCAATCTATTGGAGAACCCGGTACTCAATTAACATTAAGAACTTTTCATACCGGCGGAGTATTCACAGGGGGTACTGCAGAACATGTACGAGCCTCTTCTAATGGAAAAATAAAATTCAATGAAAATTTAGTTCATCCGACACGTACACGTCATGGACATCCTGCTTTTCTATGTTCGATAGATTTGTATGTAACTATTGAGAGTAAAGATATTCTACATAATGTGAATATTCCATCGAAAAGTTTTCTTTTAGTTCAAAATGATCAATATGTAGAATCAGAACAAGTGATTGCTGAGATTCGTGGGGGAACATCCACTTTTAATTTTAAAGAGAAAGTTCGAAAACATATTTATTCTGACTCAGAGGGAGAAATGCACTGGAGTACCGATGTGTATCATGCACCCGAATTTACATATGGTAATATTCATCTCTTACCAAAAACAAGTCATTTATGGATATTATCAGGAGGGCCGTGCAGATCCAGTCTAGCCTCCTTTTTGCTCCCCAAGGACCAAGATCAAACGAACACTGCTCATTCTCTTTCTGTCAAACGAAGATATATTTCGAATCCCTCATTGACTAATGAGCAAGTGAGACACCCATTTTTGAGTTCGGATTTTTCTGGTAAAAAAGAAGATAGGATTCCTGATTATTCAGAATTTAATCGAATCGTATGGACTGGTCATTATAATCTTCTATATCCTGCCATTCTCTACGACAATTCGGATTTATTGGCGAAGAGGCGAAGAAATAGATTCATCATTCCACTCCAATCGATTCAAGAACGAGAGAAAGAACTAATGCCCTCTTCCGGCATTTCAATTGAAATACCCATAAATAGTATTTTCCGTAAAAATAGTATTCTTGCTTATTTCGACGATCCTCGATACAGAAGAAAGAGTTCAGGAATTACTCAATATGGGACTATAGAAGTGCATTCCATCGTTAAAAAAGAGGATTTTTTGATTGAGTATCAGGGAGTCAAGGAATTTGGGCCAAAATACCAAATGAAAGTAGATCGATTTTTTTTCATTCCCGAGGAAGTGCATCTCTTACCTGGATCTTCTTCCATAATGGTACGGAATAATAGTCTCATTGGGGTCGATACACAAATCACTTTAAATACAAGAAGCCGAGTAGGCGGGTTAGTCCGAGTGGAAAGAAAAAAAAAAAGAATCGAGCTTAAAATCTTTTCTGGAGATATCCATTTTCCTGGAGAGACAGATAAGATATCCCGACACAGCGGTATCTTGATACCACCAGGAATAGGAAAAACAAATTCCAAAGCATCCAAAAAATTGAAAAATTGGATCCATATCCAACGGATCACACCCACCAAGAAAAAGTTTTTTGTTTTGGTTCGACCTGTAATCACATATGAAATAACGGACGGTATAAATTTAGCAACACTTTTCCCTCCAGATCTGCTGCAGGAAAGGGATAATGTGCAACTTCAAGTTGTTAATTATATCCTTTATGGAAAGGGAAAACCACTTCGGGAAATTTCTGACACAAGTATTCAATTAGTTCGGACTTGTTTAGTATTGAATTGGGACCAAGACAAAAAAAGTTCTTCTATCGAAGAGGCCCGTGCTTCCTTTGTTGAAATAAGGACAAATGCTTTGATTCGAGATTTCCTAAGAATTGACTTAATAAAATCCTCTATTTCGTATACTGGAAAAAGAAATGATCCATCGGGTTCCGAATTGATATCTGATAATGAATCGGATCGCACCAATATCAATCCGTTTTTTTCCACTTTTTTATATTCCAAGACAAAGATTCAACAATCCCTTAACCAAAATCAAGGAACTATTCATACGTTCTTGAATAGAAATAAGGAATGCCAATCTTTAATAATTTTGTCATCATCCAATTGTTCTCGAATGGGTCCATTCGATGATGTAAAATCGTCCAATGTGATAAAAGAATCAATTAAAAAAAATCCACTAATGCCAATTGGGAATTCATTAGGCCCTTTAGGAACAGCTTTTAAAATTGCGAATTTTTCTTCATTCTACTATTTATTTTACTATTTAATAACCTATAATCAGATCCTGCTAACTAACTATTTACAACTTGACAATTTAAAACAGATTTTTCAAGTACTTAAATATTATTTAATAGATGAAAATGGGAAAATTTATAATGCCAATCCATACAGTAACATCATTTTGAATCCATTCAATTTGAATTGGTATTTTCTCCATCACAATTATTTTGAAAGGGCATCTACAAAAATGAATCTTGGACAGTTTATTTGTGAAAATGTATGTATAGCCAAAAACGGGCCACACCTAAAATCAGGTCAAGTTCTAATTGTTCAAGTTGACTCTGTAGTAATACGATCAGCTAAGCCATATTTGGCCACTCCAGGAACAACTGTTCATAGTCATTATGGGGAAATCCTTTATGAAGGAGATACATTAGTTACATTTATATATGAAAAATCAAGATCTGGTGATATAACGCAGGGTCTTCCAAAAGTGGAACAAGTGTTAGAAGTGCGTTCGATTGATTCGATATCGATGAATCTAGAAAATAGGGTTGAGGGTTGGAACGAATGTATAACAAGAATTCTTGGAATTCCTTGGGGTTTCTTGATTGGTGCTGAGCTAACTATCGTGCAAAGCCGTCTCTCTTTGGTTAATAAGATCCAAAAGGTTTATCGATCCCAGGGGGTACAGATCCATAATAGGCATATAGAAATTATTGTACGTCAAATAACATCAAAAGTGTTGGTTTCAGAAGATGGAATGTCTAATGTTTTTTCACCTGGCGAACTAATTGGATTGTTGCGAGCGGAACGAATGGGGCGTGCTTTGGAAGAAGCGATCTGTTACCGAGTCATCTTATTGGGAATAACAAGAGCATCTCTGAATACCCCAAGTTTCATATCTGAAGCGAGTTTTCAAGAAACTGCTCGAGTTTTAGCAAAAGCTGCTCTCCGGGGTCGTATCGATTGGTTAAAAGGCTTGAAAGAGAATGTTGTTCTGGGGGGAATGATACCCGTTGGTACCGGATTCAAGGGATTAATGCCCCCTTTAAGGCAACATAACAACATTCCTTTGGAAACCAAAAAGAAGAATCTATTCGAGAGGGAAATGAGAGATATTTTGTTCCACCACGGAAAATTATTTGATTCTTGTCTTTCAAAGAATTGTCATGATACACCAGAACAATCATTTATAGGATTAAATGTAAATGATTCCTAAGAGCGGATTCATCCTTTTAACTATCTGTATTTGGTCCGGTCATTTGATTTGGTAATAGTAAGAAAGAAAAAAGAAAGAAAATAACGAATAGAAAAGAACAACGGCTTCAATCGTGTATCTACGGCCAATCTACGGTAGAAGAGAAGGTTCCATCGGAACAATTATTTATTTTTCAGGGTGTCTCGTCTCTTTTTTTTTTTTGGAAAAGGGGAGGAAAAGTGTAGGGAAAAATGACAAGAAAATATTGGAACATCAATTTGGAAGACATGATGGGGGCAGGAGTTCATTTTGGCCATGGTACTAGGAAATGGAACCCTAGAATGGCACCTTATATCTCTGCAAAGCGTAAAGGTATTCATATTACAAATCTTACTCGAACTGCTCGTTTTTTATCAGAAGCTTGTGATTTGGTTTTTGATGCAGCAAGTAGGGGAAAACAATTCTTAATTGTTGGTACCAAAAATAAAGCAGCTGATTCAGTAGCACAGGCTGCAATAAAGGCTCGATGTCATTATGTTAATAAAAAATGGCTCGGTGGTATGTTAACGAATTGGTCCACTACAGAAACGAGACTTCATAAGTTCAGAGACTTGAGAATGGAACAAAAAATGGGCATACTCAACCGTCTTCCGAAAAGAGATGCAGCTATGTTGAAAAGACAATTATCTCACTTGCAAACATATCTGGGTGGAATTAAATATATGACAGGGTTACCCGATATTGTAATCATTGTTGATCAGCACGAAGAATATACGGCTCTTCGAGAATGTATTACTTTGGAAATTCCAACAATTTGTTTAATCGATACAAATTGTGACCCCGATCTTGGAGATATTTCGATTCCAGCGAACGATGACGCTATAGCTTCAATACGCTTAATTCTTAACAAATTAGTATTCGCAATTTGTGAGGGACGTTCTAGCTATATAAGAAATCCGTGATTAATAATAAGATAAATAAATTACTTAGGAAACTACATAGATTTATGGAATTGGTTACTATTTGTGAACCTCAAAAACAAAAAAGAGATAAAAAACTGGGGATATTATGTGATTAGTTGGTATTCAAAATAGATGATTCAAGTAGGCAAGTCGAGAAAGAGAAGAGATGGTTGAATTAAAATAATTTCGTTTAAAGTTCTATATTCTGTCAGAGGGCAATATGAATGTTCTATCATGTTCCATCAACACACTAAACGGTTTATACGAGATATCTGGTGTGGAAGTAGGACAACATTTCTATTGGAAAATAGGAAGTTTCCAAGTCCATGGCCAAGTACTTATTACTTCTTGGGTTGTAATTGCTATCTTATTAGGTTCAGCCACTATAGTTGTTCGGAACCCACAAACCATTCCGACTGGCGGTCAGAATTTCTTCGAATATGTCCTTGAATTCATTCGAGATGTGAGTAAAACTCAAATTGGGGAAGAATATGGTCCTTGGGTTCCCTTTATTGGAACTATGTTTCTATTTATTTTTGTTTCGAATTGGTCAGGAGCTCTTTTACCTTGGAAAATCATACAATTACCTCGTGGAGAATTAGCCGCACCCACAAATGATATAAATACTACTGTTGCTTTGGCTTTACTCACGTCAGTGGCATACTTCTATGCGGGTCTTAGCAAAAAAGGCTTGGCTTATTTTGGGAAATACATTCAACCAACTCCAATCCTTTTACCCATTAACATCTTAGAAGATTTCACAAAACCTTTATCACTTAGTTTTCGACTTTTCGGAAATATATTAGCCGATGAATTAGTAGTTGTTGTTCTTCTTTCTTTAGTACCTTTAGTGGTTCCTATACCTGTCATGTTCCTTGGATTATTTACAAGTGGTATTCAAGCTCTGATTTTTGCAACTTTAGCCGCGGCTTATATAGGTGAATCCATGGAGGGCCATCATTGACTAGTTTTCGAAATAGTCTTTTTTTTTTAGTCGAGCCCAAGCCCAAAGCAATGTATGCGTAGCTCAAGATAATCTACTTAGGGAATATAAATATAGGAAATATAAATATACAAATACGTTATATACGATCTAGAGTAATAACGAAAAAGATTACGATATTAGAGAATTGTAAAAAAAAAAAAATGGAAAGAGATCAAAAAGATCTTTTTCCTAAAATTCTTGTTCTAAAATTCCTGTTTGGTCTACTTATATCATACCTCCCCTCAATAAATAAAATATTCGATTTCCATTGTTCAGTTAATCCTATTAGGAGTCAAAATTTGAATAAGAATTCTTGTGGTATATGTTTATGGCGTGTGATTAAATAAAAAAAAATATGTTCTATAGAACGATTCCCCCTTTAGTTGATTTTATTCAATTCAACGATTGACCAAAAGAAAATTTTAATAAATAATAAATTACATCAACTTAGAATTGAATAGCTATAAGTCAACTCTTGTGTGTGGATGTTTTGATGAATGATTCGAGAATCCGATTGAATCTAAGATAGGAATAGTTGGTTTACGTTATGGAAGAAAGACATATATATGTATATGTCATATTAGATATTGACTAGTTATATATATGGACTAAAGATATATTTAATTTGTCCTACTACTATGAATTTCGATGAGGATTCCGATAGAAGTCCTTCCGTCTCGTTTGTGACTGTGAATTGAATGAATAAAGAGATGAAATCAAGAAAAAGATCGAAGAATTTAAAGAACGATTCGGAACACAGAAATGAACGAACGAAAGTCGTATGGATTCACAAAGACTCTGTGAATAGAAGATATCGAAGTAATTCTGACGATTCAATAATATTTTGACTCCAATTCAAAGTTCTTAGTTAGGATGAATTTTAGCGATAGAATAATTACGTCATAATTAATGGGTTGATTGTATCATTAACTATTTCTCTTTTTTGGTGCGAGGAACTTATCATGAATCCACTGATTTCTGCCGCTTCCGTTATTGCTGCCGGATTGGCCGTAGGCCTTGCTTCTATTGGACCTGGAGTTGGTCAAGGTACTGCTGCGGGCCAAGCTGTAGAAGGTATCGCGAGACAGCCCGAGGCGGAGGGAAAAATACGAGGTACTTTATTGCTTAGTTTGGCTTTTATGGAAGCTTTAACAATTTATGGACTGGTTGTAGCATTAGCACTTTTATTTGCCAACCCCTTTGTTTAATCTTAGAAATAGGAAAAATACGTATTTTTCCTATTTTATTGCCTTGAACTTGTCGTTTGTTTTTTCAAATTATATCCAGATTTCACCCCTATAATTACTTATTCGTTTTCGTTGAGAACCTAATTCATGGGAAGGACTGATTTGAGGAGGAGGAATTAGCATACCGATTCCCTTTTGTCCTTCCCTTATTAGTCCAAGGGAAAGAGGAAGTGTTGCAACAAACAGGGTAGTTCACAATTTCAAAATAAAATCTATTTTAGACTCTATTTGATTTCGAAATAGGAAAATCTATATTTTAACATATTTAATATATATAAAATAAAAAAACAAAGAAACGAGTGATAAAAAAAAAAAAACTCTGTTCGATTTTTTAGTCTATCTATAAGAGGAGATCATATGAAAAATGTAACCGATTCTTTCGTTTCTTTGGGCTACTGGCCATTCGCCGGGAGTTTCGGGTTTAATACCGATATTTTAGCAACAAATCTAATAAATCTAAGTGTAGTACTTGGTGTATTGATCTTTTTTGGAAAGGGGGTGTGTGCGAGTTGTTTATTTCAAGAATAGGCTGGATCCAACCAGCTGTACTTTATTTTCCCTTATAACTAGGAAAGAAAGGGTACATGATCTCTCGAATTACTTCTGAATAAATTAAGAAATTATATGCAAGAACCATAGCATTTCGTGATTTATTGGTAAATCGACTTTGATTCTCTATGAACCAGTAATGCAGGACTGTTAACATGGTTAAAGCGAAATCGTTTGAAGTCCAGACACAGCATGGTACTCTTTCTACCACTATGTTAATATAGAGATGGTTGAGATGGTTTCAAAATTAATATTTTTTTTTTCGATATAAAACACTCATATTGATAAAATGATTTGAACCCTTTATTGTATTGTAAAAATGGGTATTTCATCCTTTTTTTATCCAATGCTGAATCGATGACCTATGTATTATGTTATGTATTAAAGTAAGAAGAGTTTTTTGGATTTGAAGAAAAAAGAAACAATTTTGCTGACAATTACATATTTTTTTGTTTGGTCAGAAGAGTCCTCCAAATATTTTGGTCTTGGATTCATAATTTCGGTATTTTTCTTTTGGAATATGACCAGAGAAGAGGGGATAGGCTCATTGCATTAAAAAAAAAAAAAGATATGGGAATTTACCATAAAATAAATAAGTAATTGAGCGGGAGAGCCAAATGAATCGAAAGATTCATGTTTGGTTCGGGAAGGGATCATAGAAGTTTTGAAATGAATGGAAAGATAATCTACTTTCATTAAGCGATTTATTAGATAATCGAAAACAGAGGATCTTGAATACTATTCGAAATTCAGAAGAACTACGTGGGGGGGCTATTGAACAGCTAGAAAAAGCCCGGTCTCGTTTACAGAAAGTGGAAATGGAAGCAGATCAGTTTCGAGTGAATGGGTACTCTGGGATAGAGCGAGAAAAATTAAATTTGATTAATTCAACTTCTAAGACTTTGGAACAATTAGAAAATTACAAAAATGAAACCATTCATTTTGAACAACAAAGGGCGATTAATCAAGTCCGACAACGGGTTTTCCAACAAGCCTTACAAGGAGCTCTAGGAACTCTGACTAGTTGTTTGAACAATGAATTACATTTACGTACCATCAGTACTAATATTGGTATGTTTGGGGCGATGAAAGAAATAACTGATTAGTCCTTCTACTGTAGGCATTATTTTTTTTTTTTTTTTTTCAAAAAAGACTTAAAAAATACTCATGGTAACCATTCGGGCTGACGAAATTAGTAATATTATCCGTGAACGTATTGAGCAATATAATAGAGAAGTCAAGATTGTAAATACCGGTACCGTACTTCAAGTAGGCGATGGTATTGCTCGTATTCATGGTCTTGATGAAGTAATGGCAGGTGAATTAGTAGAATTTGAAGAAGGTACAATAGGCATTGCTCTGAATTTGGAATCAAATAATGTTGGTGTTGTATTAATGGGTGACGGTTTGATGATACAAGAAGGAAGTTCTGTAAAGGCAACAGGAAAAATTGCTCAGATACCCGTGAGTGAGGCCTATTTGGGTCGTGTTATAAATGCCCTGGCTAAACCTATTGATGGTAGAGGTGAAATTTCAGCTTGTGAATCTCGGTTAATTGAATCTCCTGCTCCGGGTATTATTTCTCGACGTTCCGTATATGAGCCTCTTCAAACGGGACTTATTGCTATTGATTCGATGATTCCTATAGGACGTGGTCAACGAGAATTAATTATTGGGGACAGACAGACCGGTAAAACAGCAGTAGCCACAGATACGATTCTCAATCAACAAGGACAAAATGTAATATGTGTTTATGTAGCTATTGGTCAAAAAGCATCTTCTGTGGCTCAGGTAGTGACTACTTTCCAGGAAAGGGGAGCGCTGGAATACACTATTGTAGTAGCCGAAACAGCGGATTCTCCTGCTACATTACAATACCTCGCTCCTTATACAGGAGCAGCTTTGGCTGAATATTTTATGTACCGTGAACAACATACTTTAATCATTTATGATGATCCTTCCAAACAAGCACAAGCTTATCGCCAAATGTCTCTTCTATTACGAAGACCGCCTGGTCGTGAAGCTTATCCAGGAGATGTTTTTTATTTGCATTCACGCCTTTTGGAAAGAGCCGCTAAATCAAGTTCTCGTTTAGGTGAAGGAAGTATGACCGCTTTACCAATAGTTGAGACTCAATCGGGAGATGTTTCAGCTTATATTCCTACTAATGTAATTTCCATTACTGATGGACAAATATTCTTATCCGCGGATCTATTCAATGCTGGAATCAGACCTGCTATTAATGTGGGTATCTCTGTTTCTAGAGTAGGATCTGCAGCTCAAATTAAAGCTATGAAACAAGTAGCCGGTAAATTAAAATTGGAACTAGCACAATTTGCGGAATTAGAAGCCTTTGCACAATTCGCTTCGGATCTCGATAAAGCTACTCAGAATCAATTGGCAAGAGGTCAACGATTACGTGAATTGCTCAAACAATCCCAATCAGCTCCTCTTACGGTAGAAGAACAGATAATGACTATTTATACCGGAACAAATGGTTATCTTGATTCATTAGAAATTGGACAGGTAAGGAAATTTCTTGTTGAATTACGTACTTATTTAAAAACTAATAAACCTCAGTTCCAAGAAATCATATCTTATACCAAAACATTCACCGAGGAAGCAGAAGCCCTTTTGAAAGAAGCTATTCAGGAACAGATGGAACGTTTTATATTTCAGGAACAAGCATAAAGAAATTGATCATTTTTATCTTAAAAAAAAGGAGTAATCAAGCCTCTCTGATTCAGATCATTCAACAAAATATCTTTTTTGACATAGAAATCTAAAAAAAAAAATGGAAACAAATTGCGTCCAATAGGATTTGAACCTATACTAAAGGTTTAGAAGACCTCTGTCCTATCCATTAGACAATGGACGCTTTTCATTCATTCCGATTTTGTTCGCATTTTTACTTTACTTTCCCGCCTCTTTTTTTTTTTTTCCAAACAAAAAAAGAATCGGATTGTATGTGAGAGATTTTCAGGAATTGTATATTTAATTCAATGATGCATGAATTCTTAATTAATATTAATTGAATTAAGAATTCATA
>contig2_len_16420_j023
ATCATATATCATATAATATCCTATTAATTTCTATATATTCATTTCTACTTTACCTTCCCGGAGTTCATTCTCCGGGGAACTCCGTTTAAATTATTCCGGTGGAGTTCTTACAATCTACTTATTTTATGATCTCGTTGGAAATCATAGAAAGACAATTCTTATTTAATATAGCTATTTGTGCAAGTATTTTACGATTAAGAAGCACCCGTCTTTTGCACAGATCGTGTATAAATTTACTATAACTATAGGATACCTCTTTTTCGCGAATTACTGCGTTTATACGAGTGATCCACAAACGACGAAAATTTCTCTTTTGCCTATCTCTATCCCGATGAGCCGAAACCAAAGCTCTTATTTTCTGTTGAGTAATAGTTCGAGTAAGTCTTGAATGAGCCCCCCGAAAGCTTGATGCAAATAAACGAATTTTTGTTCTACGTCTCCGAGCTATACATCCCCGTCTAATTCTGGTCATTGAATAAATGAAACTTTAAGGAATAACTAATTGATTTACTTTCTTTTAGTTATTCTTTTCCCCTTCTTAGTCTATTAATAACAAAACGAATTTTTCCAATGTATAAAATAAAAATTCCAATGGCTTTGGCTACTATAACCTTCCCGACCACAATTTTTTCTTTTTCGAGGGAAAATGCCGAGAAAAAAGAAATTGTATTCTACTAGGTATCAAAAACATAGTAAATAAAAAAGTAGTAAATGGATAAAGGAATCGTGGGTTCCATCGTTTCTATGGTTACTTCTTAAACGGTGAGGTCTTCTCTATACACCGGAGCCTCTTACTTCATTCTTCATTTAATAAACCTTATTGGTATTGGTAACTTGTACAGTTCACACTCTTTGGCTCTACTCATGAATTATCCAGTAATAGGTCTTTCACAATGAGATCTACCTATACAGTAACGGTATTTAATTAAATTATAAAGGTTAGCTGGGTAGCTGACCCTGTTAGTCCGTTCTTGCAAGAGTGGGAGTCCAATCTTTCTTTTTTAAAATAGGATTTTCCCCGCTTAATGGATAACCATTTGATACCAATGGGAAATTTTTTCTCATCTTAAATTGAGGTGATTGGATTTGTACCAATGGAAACCATAAATTTCATACACAATAGAGGGATATGATAGATTTTATTCTTTATTAGATAGTAAATGGGATTTTTATATTTTATCCTATTCATCGGTACTGATCATTGATACTGGAAAATTCTTTTTCTTTCTTTTGTCCTAGCCCATGATCTGAACAAGTCGCACATACACCCTAGTACATGTTCCTCGACGCTGAGGGCATCCCCGAAGAGCGGGGGATTTCGTGACATTTCTGATTGGCTGTCTTGTATTTCTAATAAGTTGTTTAATAGTTGGCATGTTGAATCGTATACATAATGGACTGGTTTAGATTAATCTTAACCGGATGATTATGAATTACTTCTATTTAATAGAATATTAAACTCGGTAAGCAGATAAAATCTCAAATCACGGATTTGCGCGAAATCCATGCTATTTTCATTCAACTGCTACAAGATCAACAATTCCATAAGCTTGGGCTTCTGTTGCCGACATAAAAACATCTCTTTCCATGTCTTCGGATACAACCCATAAGGGTTTGCCCGTTCTTTGTATATAAACCCTTGTGAGGGTTTCACGCAGTTTTAGCAGTTCTTCCGCTTCCAGGATAAATTCTCCCGTTTGCGCTTCATAAAAAGAACTAGCAGGTTGATGAATCATTACCCTGATGATATAACATAATAAAAGGTTTCTCTATCTCGCACGATGAAATGAAGAGAAAAGAAAGAAAGATAAAGAATAACAAGAACAAAAAAATAGGATTGAACAACCGTACGTGCATCTTTTGTGCATTGCATACGGCTCTACAATAAGATTGACCTTTACCTTCTATCGAAGAAAGAGAAAAAAAAAAAGGATCTATCAGACTCAGATCGGGAAATGATCAAATTACCACCCTTCTTTTCTTTTCGGAGGAGTTAAAAAATACTATGATGGTTCCGTTGCTTTATATATTCATTTTTTTTTATTTAGTTGTCTGTAATTTAGCAATCCCAAAGTTTCTTTTTGATCCGATCAAATAATAAAGTAAAGAAAAAATAATTTTTTTTCCACTCTTTCATACCATAGAGCTCTTAACAATATTTATGTTATGAAAACTAAAAAGTTTGTGACGCTGAACTGGACTCCCGATAGATAAGATAAAATCGGAAATACCCTTTATTTCATACTACTCTTTCGATATATAATCTAATGTTTTGATGTTTTTAAAAAAAAAAAAGAAAAAAAAAATTTATCCTATCGAATTCAAAGTGCCATGCTATTTTTACTTAATATTCATATTTTATAGGGCGAAGGCATAGTCTTTTTTTTTTTTCTCAAAAAAACCTCATTGGCGCCAAGCGTGAGGGAATGCTAGACGTTTGGTAATTTCTCCTCCGACCAGGATAAAAGATCCCATTGAAGCAGCTAATCCCATGCATATTGTATGTACATCTGGTTGCACAAATTGCATAGTATCATAAATAGCGACTCCAGGTATTACCCATCCGCCAGGCGAGTTTATAAACAAATATAGATTTTTGGTATCATCCTCGATACTGAGATATACCATAAGACCAATAAGTTGATTCGAGATCTCACTATCAACCTCTTGGCCTAAAAAAAGGAGTCTTTCTCGATAAAGTCGGTTGATTAGGGTAAATTTGTATCCCTTAGAAACCGTACATGCACCTTTTGACGCATACGGTTCCAAAAAACATTTCGAAAAAAAAAAATAATCAATGTGTAGATTCTAGCCCTCTTTCTTTTTTCATAGTAAGCTCTTTCTAACTTTTAATGGAAAGGACTTTTTCTTCGATTTTTCAATAAAGATAAACGTTTTTTGGCTCCTTTCTCTCCTTTCTCTATAATATAACAAAAAAAAATATAAAGAATAAAAAACTTATCGAATTTACTTCTCATTGATGTATTGTTTCATCGAGATCGAATACAAATCACGATACGATGTCATTTTCTTGTTCCTCAATGGGCCTCTTCCCATTTTTTTTAGGTTTATGCTCTACTCCGGGTAAAGATCCGCCCGATTTTGATTTACACATATAGGACAAATGCTCCCCTTACCACTTCTTTTTGCTATGACTTACTTTTTTTTATTAATTTCATGCCTTCCGCCAAATATTTGATGGATTCATCCATATTATATTACTCGATTGATTAACGATTTGAAATCGCTTCTCTTTAAAAATGATAAATAGGAATTGAAATATTACCAATTGGATTTTTTTTTAAACGGAGCCTGGATACTTCATTTTATTAGTTCAATCAAGCCAACCATAAATTATTCGAATGGATAATAATAATAATATGATATGAATTCCCCCAAAAAAGGGATCTAATTACACTTCACGCTCCAAATTTTGAATGATTCAATTAATCTGTCTTTTGGGCGAAATAGAGGATATCTCGATCGGGCGAGAAAACGGGGAAATCCCGTATGACCCAATATATCTGACAAGTCGCACTATACGTCAACCCAAGATGCATCTTCCTCTCCAGGACTCCGAAAAGGCACTTTTGGAACACCAATAGGCATGAAATGAAAGAAAAAAGAACTAAGTACTATATTTCACTTTGATGTGGAAACGTAACAATGAGTTTATTGTCTTTATAAAATAGGCCCTATCCTATTTTATCCATAGATTAGAAAAATTCATACATTACATTATAAAGGAAGACAGAATGAAAAGGAAGACAGAATGAATAAAGTAAAATTATTATGAATAGGTCCTTCTAATGATGAAGGAGTATGGGCGCATTCCCTCATAGAAAATAGTATCAACCCCCACCCATTGCGTATTGATACTTATCGAGTATAGAATAAATCTGCTTCTCTTTGTTCTACAAACAGAATTGTTCCAGTATTATCAACTAAATAGAATAAATATTAACCCTTGCTCCAAGATAATCCACGGAACAAGGGAGATCCGTAGCAGAGTTCATAGTAGAGTCTTTTTCAATGTAATAAAGTTACGTAGTGTCTATTTATCTTTGATAAAGGGGTATTTCCATGGGTTTGCCTTGGTATCGTGTTCATACCGTTGTGTTGAATGATCCCGGTCGGTTGCTTTCTGTCCATATAATGCATACAGCTTTGGTTGCTGGTTGGGCCGGTTCAATGGCTCTGTATGAATTAGCAGTTTTTGATCCCTCTGACCCTGTTCTTGATCCAATGTGGAGACAGGGTATGTTCGTTATACCTTTCATGACTCGTTTAGGAATAACCAATTCATGGGGCGGTTGGAGTATTACCGGAGGGACTGTAACGAATCCGGGTATTTGGAGTTATGAAGGGGTGGCCGGGGCACATATTGTCTTTTCTGGCTTGTGCTTCTTGGCATCTATCTGGCATTGGGTGTATTGGGATCTAGAAATATTTTGTGATGAACGTACAGGAAAACCTTCTTTGGATTTGCCCAAGATCTTTGGAATTCATTTATTTCTCTCAGGAGTGGCTTGTTTTGGTTTTGGTGCATTCCATGTAACAGGCTTATATGGTCCGGGAATATGGGTGTCTGATCCTTATGGACTAACAGGAAAAGTACAACCTGTAAATCCAGCGTGGGGCGTGGAAGGTTTTGATCCTTTTGTTCCGGGAGGAATAGCCTCTCATCATATTGCAGCAGGGACATTGGGCATATTAGCGGGGCTATTCCATCTTAGCGTCCGCCCGCCCCAACGTCTATACAAAGGATTACGTATGGGCAATATTGAAACCGTCCTTTCTAGTAGTATCGCTGCTGTCTTTTTTGCGGCTTTTGTTGTTGCTGGAACTATGTGGTATGGTTCAGCAACTACCCCCATCGAATTATTTGGGCCCACTCGTTATCAATGGGATCAGGGGTACTTCCAGCAAGAGATATATCGAAGAGTTGGTGCTGGACTAGCCGAAAATCAAAGTTTATCCGAAGTTTGGTCTAAAATTCCTGAAAAATTAGCTTTTTATGATTATATCGGTAATAATCCGGCAAAAGGTGGGTTATTCAGGGCGGGTTCGATGGATAACGGGGATGGAATAGCGGTTGGATGGTTAGGACATCCTATCTTTAGAGATAAAGAAGGGCGTGAACTTTTTGTACGTCGTATGCCTACATTTTTTGAAACATTTCCAGTTGTTTTGGTAGACGGCGACGGAATTGTTAGAGCCGACGTTCCTTTTCGAAGAGCAGAATCGAAGTATAGTGTCGAACAAGTAGGTGTAACTGTTGAGTTCTACGGCGGTGAACTCAATGGAGTCAGTTATAGTGACCCTGCTACTGTGAAAAAATATGCTAGACGTGCTCAATTGGGCGAAATTTTTGAATTAGATCGTGCTACTTTGAAATCCGATGGTGTTTTTCGTAGCAGTCCAAGGGGTTGGTTTACTTTTGGGCATACTTCATTTGCTTTGCTCTTCTTCTTCGGGCACATTTGGCATGGTGCTAGAACCCTCTTCAGAGATGTTTTTGCGGGTATTGACCCAGATTTGGATGCTCAAGTTGAATTTGGAGCATTCCAAAAACTTGGAGATCCAACTACAAGAAGACAAGTAGTCTGATACAACATTATTTTGGTATTTTCCGCCTCTATTTTCTTTTTGTGATTTAACATAGGATTTTTTTTTTTTTAATTTGACATAGAATACCAGAGAAATCTTCATTTGAATCACTGCTTTCTTTGACTCTTATTCTTTCTTTATCCGAGAGGGGGTCCAAAAAAAAATAGGTATAGAAGCTATAATTGTAAACCACGATCGAATCTATGGAAGCTTTGGTTTATACATTCCTCTTAGTCTCGACTTTAGGGATAATTTTTTTCGCTATCTTTTTTCGAGAACCACCTAAAGTTCCAACTAAAAAGATGAAATGATTTTTCATTATCTCAATTGAAGTACCGAGCCCCCATGGGGGGCTCGGTACTTCAATTAGTCCCCATGTTCCTCGAATGGATCTCTTAGTTGTTGAGAAGGTTGCCCAAAAGCGGTATATAAGGCATACCCAGTAAAACTTACAAGTAAACCAGATATAAAGATGGCGACTAAGGTTGCTGTTTCCATTATTATATAATTTGAAGACCACAATGGATTTATGAGAAAATCGTTTATTTACAACGGAATAGTATACAAAGTCAACAGATCTCAATGAATACAATAAGATTTATGGCTACACAAACTGTTGAGAACAGTTCTAGATCGGGTCCAAGACGAACTACTGTAGGGAGTTTATTGAAACCATTGAATTCAGAATATGGGAAAGTAGCTCCTGGATGGGGAACGACTCCTTTGATGGGTGTCGCAATGGCTTTATTTGCGATATTTCTATCTATTATTTTGGAGATTTATAATTCTTCTGTCTTATTGGATGGAATTTCAATGAATTAGATCTATAATAACCGCAAAGTCCTAGTTTTCACTATTCAATATAAAATGAATTATTTTAAAATGAATTATTTAGGGCTTGGATTTCTAGCCCATCCTATTTTGGTAGTTCGACCGCTGAATTTCTTTGTTTTTGTATTTCCGGAATATGAGTGTGTGACTTGTTAGAATTGATCCTATTGATAGTACAGAGAATGAGTCTGTCATCTTGATTTGATAGAGATGGTTCTACTTCGTCGGATATTGATTCTAGTATCTGGAACATGGAATATATGAAATAGAGTAATAACTATTTGAACTATGATTCATATTTAATATTCAGACCTTGCGGCCGGATTCAAAAAAATTAAAGTAAAGAATTCTAATTTAGAATAGAAATCGAAAGCTTTTTCTTCTTTCAAAACCCAATGTTATGCTTACTTTGACTAAAAGACAAAAGTTTCTTTGGATTTTTAGTCATTATATCTATTCATGTAATAAATGATGATCCAAAGGTTCTTACTCATGGAATTCTTGGGCTTAGTTTAGGATTTTATTGAATCATCGTGGTTTTAGTATGAATCTGAGGTTTTAATCAATTCATAGGGTCTTAACAAGAGAATTCCTATCAATAATAAAAAAACAATAGTAAAGCCGCAGTACGTACAAACAAAACACAAATCAAAGAAAAAGAAAGAAGTAGGAAAAAAGAGGATTCAAGAGGCCTGTACGGATCAAGATAAAGACAATTGAGCCAACTTGATATTTTGTTTTGGCATTATCGCCACAAAGAAGAGCTTTCGGATTTTTCTTACTTCATATCTTCAGAGAAGATTGAATCAGAGATTAAGAAGTTTCCAATTTTCTATTACATATCCGTTGCAACTAGTATTTGGGTGTTTTTCTGCTTGAGCTGTACGAGATGAAATTCTCATATATGGTTCTCAGAGGGGGAGTCTTACCTATCTCAATAAAGTCTATGATTGGTTCGAAGAACGTCTCGAAATTCAGGCGATTGCAGATGATATAACTAGTAAATATGTTCCTCCTCATGTCAACATTTTTTATTGTCTAGGAGGAATTACGCTTACTTGTTTTTTAGTACAAGTCGCTACAGGGTTTGCTATGACTTTTTACTATCGTCCGACCGTTACTGAGGCTTTTGCTTCTGTTCAATACATAATGACTGAAGCTAACTTTGGTTGGTTAATCCGATCAGTTCATCGATGGTCGGCAAGTATGATGGTTCTAATGATGATCCTGCATGTATTTCGTGTGTATCTCACCGGTGGATTTAAAAAACCTCGTGAATTGACTTGGGTTACAGGGGTAATTCTAGGTGTATTGACCGCATCTTTTGGCGTAACTGGTTATTCCTTACCCTGGGACCAAATTGGTTATTGGGCAGTCAAAATTGTAACAGGTGTACCTGAAGCTATTCCTGTAATAGGATCACCTTTGGTAGAATTATTGCGTGGGAGTGCTAGTGTAGGACAATCCACTTTGACTCGTTTTTATAGTTTACACACTTTTGTATTGCCTCTTCTTACTGCCGTATTTATGTTAATGCACTTCCCAATGATACGTAAACAAGGCATTTCTGGTCCTTTATAGAGAAGATGATATTCGTAACCAATCTCATTTATCATTTGGGAAAAGAACAATATTATTTCATTGCTACAAATATGGATTATTGAAAAGAATAAGACATGTATTTGGATATTTTCTTTCAACCCAGCAATAGCAATATTATATTCCTTATTTGACATGAATAGTTGAAAGGAATTCTCCGAAGAGAAAATGGATTATGGGAGTGTGTGACTTGAACTATTGATTGGTCCGTGCAGATATATGCCTTTATCTATCTGCCATATTGGAATTAACAACCAAATGTGTCTTTGTTCCAACCATCGTGTAAGTGCTATACAGAAGATAGGCTGGTTCGCTTGAAGAGAATCTTTTCTATGATCAGATCCGAATCATGTCGTACATGAGCAGGCTCCGTAAGATCCAGTAGAATAAGTGAAATAGAGAAACCATGATTATGGTTTCTCTATTTCACTTATTCAATTTAAGATATTTCACTAATTTAAGATTGAATAGTATGGAAATGCATTCATTTTCTATGTATTGACGCGATCTATGATACTATCGGAGTGAAACACGGGATCTAAAGAAGAAGAACAGAGGCTAGACTATATTAGTAACAAGTAAAACTTTGCATGTATGTAAAAAGTCTCCAAATATTTTGTGGATAACCATCAATTGCAAAGTCTGAGACGATCCAGAAAGCACTTGATCATGATATGATCAACTTTATAAGCCTACTTGGGTATTGAGTATTTACATTTACTTGTAAGAACTGACTTCTTTGCAATAGATAGTTGGAACTCCGGAAAGGGGACTCTTTGAAAATGTTTCTTACATAGAACCATTCTATGTGTGTGCATATATGTGTGGATATAGATACCATATAGATTTTTTAACATATAGATTTTCATTTTATATGGATCCGTTTGGTTCTTTTGATTCTTGCTCGAGCCGGATGATGAAAAATTATCATGTCCGGTTCCTTCGGGGGATGGATCTATAAGAATTCACCTATCCCAATAACAAAAAAACCTGACTTGAATGATCCTGTATTAAGAGCTAAATTAGCTAAAGGGATGGGTCATAATTATTACGGAGAACCCGCATGGCCCAACGATCTTTTATATATTTTTCCAGTAGTAATTCTAGGTACTATTGCATGTAATGTAGGTTTAGCGGTTTTAGAACCATCAATGATTGGTGAACCAGCAGATCCATTTGCAACTCCTTTGGAAATATTACCTGAATGGTATTTTTTTCCCGTATTTCAAATACTTCGAACAGTACCCAATAAATTATTGGGTGTTCTTTTAATGGTTTCAGTCCCTGCGGGATTATTAACAGTACCTTTTTTAGAGAATGTTAATAAATTCCAAAATCCATTTCGTCGTCCAGTAGCGACAACCGTCTTTTTGATTGGTACAGCAGTGGCCCTTTGGTTGGGTATTGGCGCAACATTACCTATTGATAAATCCCTAACTTTAGGTCTTTTTTAAATTGATTCGTCAATTGTGAAATAAAATATTACGACATGTGTATCTAGGGAGAATTCACTTTGAATCGACTATTCCCTAGATACATCTATTCAATTAAATAAATTCTGGATCGAGCCCGAATATATGGATTGTGCTAAAGATCTAAAAAACCCATTTTCATCTTTCTTTTTTCTAAAAAAAGAAAGATGAAATAAATCCGTTGGATTTAAAATTGATTTTTCATTAAATCAATTGCGAAATGTTTTTCTAGAATACACAATATCTGTTTTACATCTTCTAGTCGAAAATGTTCCATTTTCATAAGATCCTCTTGAGTGTTATTCAAAAGATCCAATAACGTATATATATTGGATCTTTTGAAGCAATTATAGATTCTGGGAGGCAGTTCTAATTGGTCAATAAAAATGGATTTCAATGCTATTTTTTTTTTGTTTTTCCTTAGTTTAGCCAATTTATCATGAAAGGTAAAAAGAGGTAAAGTAACCTTGTGTTGATTGTCGTCTAAATGGAAGTTTTCTTCTTCTGTATGGAAAAAGGGAATAAATAAATCAATCAAATTCCGGGAAGCTTCATGAAGTGCTTCTTTAGGAGTTAAACTTCCATTTGTCCATATTTCAAGAAAAAGTATCTCTTGTTTTTCATTCCCATTCCCATAAGAAAAAATACTATGATTTGCATTTCGAACAGGCATGAATACAGCATCTATAGGGTAACTTCCGTCTTGAAAGTTATTTGGACTTTTTATACGATATCCGCGATTCCTCTCAATTTGTAATCCAATACACAAATCAATTGATTCCGTCAAGTTAGCTATATGTTGTGTATTATCAACGATTTGCACATAAGGCGGTGAGATGATATCTTGAGCAGTTGCATATCCAGGACCCTTGACACAAATGGACGCGTCACAAGTTCCATATACATTACTTTTCAATACAATTTCTTTCAAATTCATTAAAATTTCATGTACTGATTCTTGAATACCCACTATGGTAGAATATTCGTGTGGTATTTTCTCAGATTTTGCGCGTGTGATACATGCTCCTTCTATTTCTCCAAGTAAGGCTCTTCGCATCGCAATGCCTATGGTGTCGGCTTGACCTTTCATAAGTGGAGACAAAATAAAGCGTCCATAATAAAGACGCTTACTGTCTGCCCTTGATTCAACACACTTCCACTGTAGTGTCCGAGTAGATACTGTTACTTTCTCTCGAACCATAGTAATATTATTTGATCAGTGAATCATTTATTTCTCTTGAAATTTATTCAATGTTTATTTTTACACACGTCTTTTTTTAGGAGGTCTACAGCCATTATGTGGCATAGGGGTTACATCTCGTACAAAAGTTAAGAGTATACCACTTCTACGAATAGCTCGTAATGCTGCGTCTCTTCCGAGACCGGGACCTTTTATCATGACTTCTGCTCGTTGCATACCTTGATCCACTACTGTACGAATAGCATTTCCCGCTGCGGTTTGAGCAGCAAAAGGTGTCCCTCTTCTTGTACCCCTGAATCCACAAGTACCGGCAGAAGACCAAGAAACCACCCGACCTCTTATATCTGTAACAGTCACGATAGTATTATTGAAACTTGCTTGAACATGAATAACTCCCTTTGGTATTCTACGTGTATTCTTACGTGAACCAATACGTCCATTCCTATGTGAACCAATTCTCGGTATAGTTTTTGCCATGTTTTAGCATCTCATAAATATGAGTTAGAGATATGATATATGGATCTATCCATTTCCTGTCAAAATAGGTCCATTTTTTTTTTTTTATTTGTATATCGTATCGGATCTTTTAGAGAGTCTCTTTTAGATTATCCCTGTCTTTGTTTATGTCTCGGGTTGGAACAAATTACTATAATTCGTCCCTGCCTACGGATTAGGCGACATTTTTCACAAATTTTACGAACGGAAGCTCTTATTTTCATATTTGTTATTCCTTACCTTAAATTGTAATCTACTTCTTGGGCGAAAAAAAAAAGTTTTTTGAAATTTTTAATCTCGAATCATATTCCCATGGAAAGGAATGTTACAGTTGAAAAACCGCCTAATCCTTCGAATCTTTGTTACGGAGTCGATAAATTATACGCCCTTTGGTTGAATCATAACGACTTACTTCAATTTTGACTCTATCTCCTGGTAGTATCCGTATAAAACTACGTCGGATCTTTCCTGAAACATAACCTAGAATAAAATCTTCATTATCTAAACGAACCCGGAACATACCATTAGGAAGCGATTCCGTAATTAAACCTTCATGAATCCATTTTTGCTCTTTCATTCCAGGTAAAACCTCCTTAAAGTATAACTAATGGAGGAGGAGCGAGATTAGATAATCCGCCCTTTTTATTTTCTTTTTTTTTTTTTTCACAAATAGGAAGTTTCAGATCCAATTCGGATATACGAAGAATTACCATATATAACACAAAATTTCTCCGCCGATTCTTTCTAGGCGAGCCTCTCGATCTGTCATTATACCTCGAGAAGTCGAAAGAATTACAATCCCCATTCCGCCTAAAATTCGAGGAATTCGTTGATAGTTCGAATAGATTCGTAGACCAGGTCGACTGATCCGTTTTAAATTTAAAATATTTCTATAGGGCTTTTTCCTATTTCTTCTATGTCGCAGGGTTGAAACCAAAAAATATTTGTTGCTTTCTCGATGTTTCCTCACGTTTTCGATAAAACCTTCTCGGAAAAGGATTTTAACAATGTTTTCGGTAATATTAGTAGATGCTATTCGAACTACTCTTTTTCTATCCATGTCAGCGTTTCGTATAGAGGTTATTATGTCAGCAATAGTGTCCTTACCCATGATGGACTCAAATTATTGATGCCTCCTAATTTTTATATAATCAACATGTTTTTCTTTTTTTTTTTTACTTTATTTTATTTGTTTTTGGATTATTAATTAAAATTAAAGGTATATACGTGAAACACAATCTACTAATTAATCGTAATCCATTTCTTTCCAATACCCTACTACAACCATATCATAGTCTCATCTTATATTATAAGACTATTATAATACTTCGGGAGCCAATGAAACTATTTTAGTAAAATTTAACTGTCTCAATTCCCGGGCGATCGCACCAAAAACTCGAGTTCCTTTTGGATTTCCTTCTTGATCAATGACAACTGCAGCATTGTCATCATATCGTATTATCATACCGTTGTCACGTTTGAGTTCTTTACAGGTACGTACAATTACAGCTCTGACCACTTCTGATCTTTCTAGGGGCATATTTGGCACTGCTTCTTTAATCACAGCAACAATAACGTCACCGATATGAGCATATCGGGGATTGCTAGCTCTTAGGATTCGAATACACATTAATTCTCGAGCACCACTGTTATCCGCTACATTCAAATGGGTCTGGGGTTGAATCATTTTTTTTTTATTTGTTCTTTAAATGCTTTAAATGCAAAGGGCGAAGAAAAAAGAAATATTCTTTGTCCAAGAAAAGAGAAAAGAAACCTGCGATTTTTTCATTTCCAAACCCTATTCTTTTGGTTTTACATTCTTATCCCGAAATAATGAATTGAGTTCGTATAGGCATTTTGGACGCCGCTATTGAAATAGCCTTTCTGGCTATATTTTCGGCTACTCCGCCCATTTCATAAAGTATTCGACCTGGTTTAACAACAGCTACCCAATATTCAGGAGATCCTTTCCCCGAACCCATACGTGTTTCTGTGGGTCTTACTGTAACTGGTTTGTCTGGAAATATACGTACCCATACTTTTCCACCACGACGTGCATTTCGTGTTATTGCTCGTCGGCCTGCTTCTATTTGTCTAGATGTGATCCAAGTGGGTTCAAGTGCTTGAAGAGCATATTTACCGAAACAAATATGATTACCACGATAAGATATTCCTTTCATTCTTCCTCTATGTTGTTTACGGAATCTGGTTCTTTTGGGGTTATAGTTGATGGTTGTTTCTGAATTCCATCTCTACTACAGAACCGGACGTGAGAGTTTCTTCTCATCCAGCTCCTCGCGAATAAAAGGATTCAAAATCTGTATATCTTAATTAAGATATACAGATTTAATGAATAATAGATTAAATCGCGGGATTCTTTGAGATTTCATCTAATATATTTAAACATATATTTCTATTTATAGTATTTAGTATTTTTATTTATATATAGATAATATAGATAATATTGTTTTTTATAACGTTATAACATAACCAATCTTTATTTTGTTTTGCCTTTTATCGTATCGGATTGTTCCCCATTTAGCAATCCAAGAGAATTTTTCGCGGGCGAATATTTCCTCTATATCTATTTCAGTTGTAGGGTTAGCTCCTGACTTCTCAGAATAGATGAATTGATTCCCGGTTCTTTCGCCATCCCAACCAATGAATCATTAAGATTCGTTTTTAATAGAATTTTCTGCATTCACGGGTTCCATCGTTCCCATCACTTCTTGTTTAATGGTTAGGTCTTAATTCTACAATGGAGCTCTTAATGAAATTTGTTCTTGAGTCAATTTTCTCAGTATTTATTGGTTCGAGGCTCTTTATTTATTTTTTTGATTCTATTCTATGAACAGATTCATTTAATTATAGATGAATAAGCTTTATTACATTGCCTTTATATGAGAATGAGATGACTCATAGACCTTACATATTGGAATTCTATATCATTGATATTCTTTTTCTTTCTTTCTTTCACCCTTCTATCTACATCTTTTTTCTATATTTTGTTTCACAACTTAGAATGAAATTGGTTTTTCTTTTGTTTATGCAAAACAGATTTCAGTTGCTACAATGATATGATCAATATATCATATTTTGACTGGTTTTTTGGATCCAGATAATGAGAAGTGATGAGTTGGTTATTAGTTCTATAGTTATTAGTTCATACTAGGGGGGCTTTTTTTATTTTTTGAATCCTAACCCTAAAATAAAAAAAAAACCAACGAGTCACACACTAAGCATAGCAATTATATCAAATCGTCAATCGAATTTTTATTCAATCCTATAGAATATAGAGAATATAGAATTAAGAGTTTCTTTTTTTTGTTCCATTACTGGGATAGAAAGAAAAGACAAGGAAAGTTTTGTTATTCTCCGTCTATAAATATCCAAATTTTGACACCTAATACTCCATAGATAGTTCCAACTGTATAGGAACAATAATCAATTTTCGCTCGAATGGTTTGTAGAGGAACCCTACCCTCTCTGATCCATTCGACACGTGCAATTTCTTTTCCATCGATACGGCCTGCAATTTGTACTTGAATTCCTTTTGTATCTGCTTGTTCAGTTAATTCAATAGCCTTTTTCATTGCTTTGCGAAATGAAACTCGATTTTTTAATTGTCCAGCTATAAATTCTGCAAGAATGTTAGGGTTTCCGTAAGGTTTTGCAATTCTTGTAATAGCAATGTTGAGTTTTCGGTTTACACAAGTAAATTCTTTTTGTAGATTCATCTGTAATTCTTTGATTCCTCGCGGTAGACTTTCTATTAATAACTTTGGGAATCCCATATAGATTATGACCTGGATCAGATCGATTCTTTTTTGAATCTCTATACGTGCAATTCCCTCGATACTAGAAGATATTCTCATATTCTTTTGTACATAATTTTGAATACAATCGCGTATTTTTTGATCTTCTTCTAGACCGTCCGAATAGTTTTTTGGTTGTGAAAACCAAAGGGAATGATGATTTTGGGTTGTACCAAGTCTAAAACCAAGTGGATTTATTTTTTGTCCCATACTCCTCCACTACTATACATATCATGATATATCTTATCTGTATACCTATTTTTCCATCTATGTTTTTTTAACCATGGGATAGAGTCTTTATATTTATCTAAGGATATATTTTTCATTACAATACTTATATGACAATTAGGTCTTTTTATCGGATAACTACGTCCTCGAGCTCGAGGTTTTAATTTCTTTACGGTAGTACTCTCATTGACTTCGACTTTGCTAATTATTAAATTGGTTTCGTTGAAACCCATATTGTAACTAGCATTTGCTGCTGCAGAATAAACCAATTTGAAAATAGGATAACATGCTCGATAAGGCATCAGTTCTAGTATCATAAGTGTTTCTTCGTAAGAACGTCCACGAATTTGATCAATTACTCTCCGCGCTTTATGAGTAGACATAGATATATGTTGCCCTAAAGCGTATATTTCTGTTTTTTTCTTATTTAGCATAAGGTTAGCCTCCTACTAATGAATGATAAGTATCTCTATTTTTTATTAACGACGAGATCTATTATCGCCTTTCGTATGTCCTTGGAAATTTAAAGTAGGTGCAAATTCTCCTAATTTGTGACCTACCATATTATCTGTTATATAAATAGGTAAATGTTCTTTTCCATTATGGATAGCAATAGTATGGCCGATCATTGTGGGTATAATGGTAGATGCCCGGGACCAAGTTACTATAATTTCTTTTTCTGCTTTTGTGTTAAGCTTAACAATTTTTTTGACTAAATGATTCGCTACAAAAGGATTTTTTTTTAGTGAACGTGTCACAGCTTCCTCCCCCCCCTTTTTTTTTTTAAAGATGAAGAAATAAATTCGATTTTATCTCCTATTTACTACGGCGACGAAGAATCAAATTCTCACTATATTTATTCCTTTTTCTACTTCTTCTTCCAAGTGCAGGATAACCCCAAGGGGTTGTGGGTTTTTTTCTACCAATTGGGGCCCTCCCTTCACCACCCCCATGGGGATGGTCTACAGGGTTCATAACTACTCCTCTTACTACAGGACGCTTACCTAGCCAACGCTTAGATCCGGCTCTACCCAAACTTTTCTGGTTCACCCCAACATTCCCCACCTGTCCGACTGTTGCTGAGCAGTTTTTGGATATCAAACGGACCTCCCCAGAAGGTAATTTTAATGTGGCCGATTTCCCCTCTTTTGCAATCAGTTTCGCTACAG
>contig3_len_14005_j023
AAATATAAATTAAGAATAAGGAGTCTTTATGTCTCGTTATCGAGGACCTCGTTTCAAAAAAATACGCCGCCTGGGGGCTTTACCAGGACTAACTAATAAAAGGCTTAGAGCCGGAAATGATCTTAGAAACCAATCGCGTTCCGGGAAAAAATCTCAATATCGTATTCGTCTAGAAGAAAAACAAAAATTGCGTTTTCAGTATGGTCTTACAGAACGACAATTACTTAAATACGTTCATATCGCCGGAAAAGCCAAGGGGTCAACAGGTCAAGTTTTATTACAATTACTTGAAATGCGTTTGGATAACATCCTTTTTCGATTGGGTATGGCTTCGACTATTCCTGGAGCCCGCCAATTAGTTAACCATAGACATATTTTAGTTAATGGTCATATAGTAAATATACCAAGTTATCGTTGCAAACCCCGAGATATTATTACGGCAAGGGATGAACAAAAATCCAGAGCTCTGATTCAGAATTCTCTCGATTCATCCCCTCATGAAGAATTGCCAAAACATTTGACTCTTTACCCATTCCAATATAAAGGATTAGTCAATCAAATAATAGATAGTAAATGGGTCGGTTTGAAAATAAATGAATTGCTAGTCGTAGAATATTATTCTCGTCAGACTTAAACCTAACGAAAATAAGAAAATAACAAGGGTTCGGACAATTTTGCTACCTTTCGTCAAAGTAAATTGACCTAAGGTTAAGATAAATAAGGCTTTGACTCGTATTTTTCTCCCATTTATGTATCATAGATCAGCAGGGAGATTTTCATTCCTTGTCCCTATCTATTCTTTACAGTTTTCCGTGCCACCCACAGCAAAAGAATCTATATCAAAGAAAGGTCTAACTGTTGGAATAATGGTATCTATTGCTATTTGATACATTACGGTCATTAACATTGGTACATTAGGTGAAGGTACGGAAAGAGAGGGATTCGAACCCTCGGTAAACAAAAGCCTACATAGCAGTTCCAATGCTACGCCTTGAACCACTCGGCCATCTTTCCTACATAATGATTAGGACCAAAAAACTGAGTGAATAGCGAGTCATTTATATTAGATTATTGGATTGGATAAGTACAACCAATCAATTCTAACTATAAAAGAAAGTTTTCTTTCATCAAAGAAAGATCTTTCCTTCAAGGCTTAGGTGGGGGATAAAGATAAAAATTTTTCTTGTGAAAAACGGTTAAAAAAAAAAAAAGTCTATTCATATTTGCGAAGACGATGTTCCCTTCTTTTTTTTATATTTATACCATATTAAATCAATGAGTTAGAACGAATCGACTGATTGATGGGTCTAGATTTTTTAGACTATGGTTAATGGATACCTTTAGAGTAGAATTCTATTTAGACTATGATTCTATCATACCATAAGAATTCGAAAATTCTTTTCCAGTTTTAGAGTTCTGAACAACAAACCCCTTCCCCCATAGATTTATTACAAATTTATAAAATATCCCAAGGATTTTTATATTTGATTGTATAGTGTATACCTGCTATGCACACAACACAAAATAGATGGTTATTCATTTTTCATCATAGGATGATTATTCGATCCTTTTTCTTCTTTGGATCATAATTCAATCAAAACTGTTCGAGTTATCCTAATCTCGAACTTCAATGAAATCGAATTCGTTGCCTTCATTAGTATATTACTCGATTTCGATGAAATCGAATGAGGTTCAAATATTTCTTATCGATTCCGGCCAAAAAGAACAATTCAAGTACAAAGCCTATATCTTTATCTTTATCTTTTTTTTTTTTTAATGAATCTGTTTTTATGTTATTTCGTACTGTACAATTCTTTTCTTTGTGGGATCATTTTCCCACGAGAGGTACTGAGAAGAATTATAGAATGGATTGCTACCTATGCCTAGATCGCGGATAAATGGAAATTTTATTGATAAGACCTTTTCAATTGTAGCCAATATCTTATTACGAATAATTCCGACAACTTCAGGAGAAAAAGAGGCATTTACCTATTATAGAGATGGTGCGATTTGATTCTTTTTTTTTTTTACTGCTCTCAGTCTTACGAGAAAGACACATGATTCGGGATAAAAAGAAAATTTTTGAAATAAATCTACGCTTGTTGAAGGTGAAGTTTGGAAATAAAACAATTCCTTCTGTCGTGTATCCCCGATTGATGCAACCTCAGATGCTATACTTCAATTGTCGATTCTAGTATTAAGCGAAAGGTTACACCTAGAGGTTATGTATTACAGGTCAATCCTACTCTACTAGTACCATATAGGCAGCATAGAGGAAAAAGCACTACACCTAGAAATCAACAACACGAAAACTTTGTTATAAATTACCCCTTTCCTTATCGGGCTCGGGACTAACAAGAATGGTTGGGACAACAAACATCCATCTCGTTCGTATTTTGGATACCCGTATAACCATCCAAGGCTGTTGAAGTGACTAATTCCTAGAAATGAAATTAAGAGGCGTTGAGAACAAAGAAATTGTTGGAGTTATCGTTTCTATCTAGTACCAACACGCTTGATGTTAAGAAAAGGTCTCTTGCAGGAAGGTTGACTAGAGATTTCTTGTAAAAACACTAGCCCTGCTCAGTTAATAATGAAAATATCTTAATCTTTTTTGATTCCATGTATTATTCTCATTATCATTATGCACAGAAGGGAGGAGCCGTATGAAATGAAAATCTCACGTACGGTTCTGGAACGGAGATTCTTTGACTCGAATGACGACCGTAACGGATGTCAGCTCAATCCGAAGGAAATTATGCGGAAGCTTTACAGAATTATTATGAAGCTATGCGACTAGAAATTGATCCCTATGATCGAAGTTATATACTCTATAACATAGGCCTTATCCACACAAGTAACGGAGAACATACGAAAGCTTTGGAATATTATTTTCGAGCACTCGAACGAAATCCATTCTTACCGCAAGCTTTTAATAATATGGCCGTGATCTGTCATTACGTGCGACTATCTCCACTATAGAAAGAAAAAAGGAAAGAAAGAAAAACTCTGCTAGTAAATATAAATACTAGAAACAAAATAGGCTTTCTACATATGCGCATCGTCTAAAACAACGATTTTTATGAGCTGTAGCAAAGAAAGAAACTCTTCATAGAAGCCGAAATATGAAGAAATAGATATGCCTAGCTACTTTCTTCTATGGATAAAGGATCTAATTGATAGAGGAAGCACCGTAAAGATCAATTAGCGAGGTTTTAGGCCGATACAATAATAACTGCTTTCTTATGTTTATGTCATAATATTAGATAAAAGTTAGGAATCAACTTATGTAATAGAGTCGATCCACTAAGGTATTGAGCAGCGGTGTAGGATCAGATCCCAAAGATAGTAAGTCTTTTCTTTCTTATGAAGGAAAGTCTTTTTCAAAGATTCTATATAAATATCTATATGAAACCGAGATAGTTACCTTTCAGAAAATTCGAATGATAGAGGGAAATGCCTATGCTTTATTCTTATGAAGTGGGGAGAAAAGAGAAAACTAAAACCGATTATTAATCCAAATTCAAGTTTGAAACTCATGTAATTAACCTCTTTTGGTTAGCCCGAAAAATGGGATAGATCCGTGAGGAATCTCATTCAGTTAGTTTAAATATGGTAGATTAAAATGGGATACCAAAAGAATTGAACGAGGAGCCGTATGAGGTGAAAATCTCATGTACGGTTCTAAGGGAAGGGATTGACCGACCTATTCCGACCGGGGAGAACAGGCCATTCAACAGGGAGATTCTGAAATTGCGGAGGCTTGGTTCGATCAAGCCGCTGAGTATTGGAAACAGGCTATAGTGCTTACTCCTGGTAATTATATTGAAGCACATAATTGGTTGAAGATCACTAGACGTTTTGAATAAATAAAGGAAGACTCCGTTTATTTATTATTTTTATTTCGAATTTTTTATATTTTTTTTTTTTACATTTGTTAGAATTAATTGTTTGTTAGCTCCATCAGTCAAATAAAATGATCATTCCTCTGGGAAAAACCAATCAAAGAATTTCATTATATCCCTTTTTATTTAAATCGTTCTATTTCGTCTGGTATTTCGTAGGGATAAAAGATAGACAGATAGAGTACAAAATATCTTTTAATAAAACGAATTACTATTAAAACTAATAATAATAAAATAAAACTAATAAAAAAAAAAGAGACCTTGAAATGATTAAATATAGATAAGATACTGGGATGTCTCTTAGTAATGGTTAATGGCTGCTCGCATGATTTCGAGTCGTGATTTGGAATTTGGAATAGAATAATATGTTCTATGTAAAACATGAAGCATCCCCTTCTAAGTACTTCCAATTGAGCTATGAATATACGCTAGGTTGCAAAAAAAAAGGTGTTTTGCATCAATCCAAAAAAGAATTTTAAAATATTAAAAAGGTCCGTTGAGCGCCTCATGGATATGTCATAATAGATTCGAACACTTGCCCCGGATCGACTTCCAAATCATAATTGCTCTAGTGAATAACTAAAGAAAATAGATCGATGGGAGAGCGAAATAGAAGATAAAGAAACAAATTATATAAAAATATCTCAGAGGTTCACTAATTATTTAGTTGGCAGGTCTCTTTGTATGTGTTGTCCGGAAAGAGGAGGACTCAATGATTATTCGTTCGCCGGAACCAGAAGTAAAAATTTTGGTAGATAGAGATCCAATAAAAACTTCTTTCGAGGAATGGGCCAGACCGGGTCATTTCTCAAGAACAATAGCGAAAGGCCCGGATACTACCACTTGGATCTGGAACCTACATGCTGATGCTCACGATTTCGATAGCCATACTAGTGATTTGGAGGAGATCTCTCGAAAAGTATTTAGTGCCCATTTTGGTCAACTCTCCATCATATTTCTTTGGCTGAGTGGAATGTATTTCCACGGTGCTCGTTTTTCCAACTATGAAGCATGGTTAAGCGATCCTACTCACATTGGGCCTAGTGCCCAAGTGGTTTGGCCAATAGTGGGCCAAGAAATATTGAATGGTGATGTGGGCGGGGGTTTCCGAGGAATACAAATAACCTCTGGTTTTTTTCAGATTTGGCGAGCATCTGGAATAACTAGTGAATTACAACTCTATTGTACCGCAATTGGTGCATTGATATTTGCAGCGTTAATGCTTTTTGCTGGTTGGTTCCATTATCATAAAGCTGCTCCAAAATTGGCTTGGTTTCAAGATGTAGAATCTATGTTGAATCACCATTTAGCGGGGCTACTAGGACTTGGGTCTCTTTCTTGGGCAGGACATCAAGTACATGTATCTTTACCGATTAACCAATTTCTAAACGCTGGAGTAGATCCTAAAGAGATACCACTTCCTCATGAATTTATCTTGAATCGGGATCTTTTGGCTCAACTTTATCCCAGTTTTGCCGAGGGAGCAACCCCATTTTTCACCTTGAATTGGTCAAAATATGCGGAATTTCTTACTTTTCGCGGAGGATTAGATCCAGTAACTGGGGGTCTATGGTTGACCGATATTGCACACCATCATTTAGCTATTGCAATTCTTTTCCTAATAGCGGGTCACATGTATAGGACCAACTGGGGCATTGGCCATGGCCTAAAAGATATTTTAGAAGCTCATAAAGGTCCATTTACAGGACAGGGCCATAAAGGCCTATATGAGATCCTAACAACGTCATGGCATGCTCAATTATCTCTTAACCTAGCTATGTTAGGCTCTTTAACCATTGTTGTAGCTCACCATATGTATTCCATGCCCCCTTATCCATATCTAGCTACTGACTATGGTACACAACTGTCATTGTTCACACATCACATGTGGATTGGTGGATTTCTCATAGTTGGTGCTGCTGCACATGCAGCCATTTTTATGGTAAGAGACTATGATCCAACTACTCGATACAACGATCTATTAGATCGTGTCCTTAGACATCGCGATGCAATAATATCACATCTCAACTGGGCATGTATATTTCTAGGCTTTCACAGTTTTGGTTTGTATATTCATAATGATACCATGAGCGCTTTAGGGCGCCCCCAAGATATGTTTTCAGATACCGCTATACAATTACAACCCGTCTTTGCTCAATGGATACAAAACACCCATGCTTTGGCGCCTGGTGCAACGGCTCCTGGTGCAACAACAAGCACCAGTTTAACTTGGGGGGGTGCTGATTTAATAGCAGTGGGCGGCAAAGTGGCTTTGTTACCTATTCCATTAGGAACCGCAGATTTTTTGGTCCATCACATTCATGCATTTACGATTCATGTGACGGTATTGATACTCCTGAAAGGTGTTCTATTTGCTCGTAGTTCCCGTTTGATACCGGATAAAGCAAATCTTGGTTTTCGTTTTCCTTGTGATGGACCTGGAAGAGGGGGAACATGTCAGGTATCGGCTTGGGATCATGTTTTCTTAGGACTATTCTGGATGTACAATGCAATTTCGGTAGTAATATTCCATTTCAGTTGGAAAATGCAGTCAGATGTTTGGGGCAGTATAAGTGATCAGGGAATAGTAACTCATATCACAGGAGGAAACTTTGCGCAGAGTTCTATTACTATTAATGGGTGGCTCCGCGATTTCTTATGGGCACAGGCATCCCAGGTAATTCAGTCTTATGGTTCTTCATTATCTGCATATGGCCTTTTTTTCCTAGGTGCTCATTTTGTATGGGCTTTTAGTTTAATGTTTCTATTCAGCGGACGTGGTTATTGGCAAGAACTTATTGAATCCATCGTTTGGGCTCATAATAAATTAAAAGTTGCTCCTGCTACTCAGCCTAGAGCCTTGAGCATTGTACAAGGACGTGCTGTAGGAGTAACCCATTACCTTCTGGGTGGAATTGCCACAACATGGGCGTTCTTCTTAGCAAGAATTATTGCAGTAGGATAATGGCTAGGAGGATTTGAAAAGCATTATGGCATTAAGATTTCCAAGGTTTAGCCAAGGCTTAGCTCAGGACCCCACTACTCGTCGTATTTGGTTTGGTATTGCTACCGCACATGACTTCGAGAGTCATGATGATATTACTGAGGAACGTCTTTATCAGAATATTTTTGCTTCTCACTTTGGGCAATTAGCAATAATTTTTCTGTGGACTTCCGGAAATCTGTTTCATGTAGCTTGGCAAGGAAATTTTGAGTTATGGGTACAGGACCCTTTACACGTAAGGCCTATTGCTCATGCAATTTGGGATCCTCATTTTGGTCAACCGGCTGTGGAAGCTTTTACTCGGGGGGGTGCTCTTGGCCCAGTGAATATCGCTTATTCTGGTGTTTATCAGTGGTGGTATACAATCGGTTTACGCACTAATGAAGATCTTTATACTGGAGCTCTTTTTCTATTATTTCTTTCTGCCATATCTTTAATAGCAGGTTGGTTACACTTACAACCGAAATGGAAACCGAGTGTTTCATGGTTCAAAAATGCCGAATCTCGTCTCAATCATCATTTGTCAGGACTCTTCGGAGTAAGTTCCTTGGCTTGGACGGGACATTTAGTGCATGTCGCTATTCCTGGATCCAGAGGAGAGTACGTCCGATGGAATAATTTCTTAGATGTATTACCGCATCCCCAAGGGTTAGGTCCACTGTTTACAGGTCAGTGGAATCTTTATGCTCAAAACCCCGATTCAAGTAGTCATTTATTTGGTACTTCCCAAGGAGCAGGAACTGCCATTCTAACCCTTCTCGGGGGATTCCATCCACAAACGCAAAGTTTATGGCTGACTGATATTGCTCATCATCATTTAGCTATTGCAATTCTTTTCCTGATAGCGGGTCATATGTATAGAACTAACTTTGGGATTGGGCACAGTATGAAAGATCTTTTAGATGCGCACATTCCCCCGGGGGGACGATTGGGACGTGGCCATAAGGGTCTTTATGACACAATCAATAATTCAATTCATTTTCAATTAGGTCTTGCTCTAGCTTCTTTAGGGGTTATTACTTCGTTGGTAGCTCAACACATGTACTCTTTACCTGCTTATGCATTCATAGCACAAGACTTTACTACTCAAGCTGCGTTATATACGCATCACCAATACATCGCAGGGTTCATCATGACAGGAGCTTTTGCTCACGGAGCTATATTTTTCATTAGAGATTATAATCCGGAACAGAATGAGGATAATGTATTGGCAAGAATGTTAGACCATAAAGAAGCTATCATATCCCATTTAAGTTGGGCCAGCCTCTTTCTGGGATTCCATACCTTGGGACTTTATGTTCATAATGATGTCATGCTTGCCTTTGGTACTCCGGAAAAACAAATTTTGATCGAACCTATATTTGCTCAATGGATACAATCTGCTCATGGTAAAACTTCATATGGGTTCGATGTACTTTTATCTTCAACGAGTGGCCCGGCATTCAATGCGGGTCGAAGCATATGGTTGCCCGGTTGGTTAAATGCTATTAATGAGAATAGTAATTCGCTATTCTTAACAATAGGTCCGGGAGATTTTTTGGTTCATCATGCTATTGCTCTAGGTTTACATACAACTACATTGATCTTAGTAAAAGGTGCTTTAGATGCGCGCGGTTCCAAGTTAATGCCAGATAAAAAAGATTTCGGTTATAGTTTTCCTTGCGATGGCCCGGGACGAGGCGGTACTTGTGATATTTCGGCTTGGGACGCATTTTATTTGGCGGTTTTCTGGATGTTAAATACCATTGGATGGGTTACTTTTTATTGGCATTGGAAGCACATCACATTATGGCAGGGTAACGTTTCGCAGTTTAATGAATCTTCCACTTATTTGATGGGATGGTTAAGAGATTATTTATGGTTAAACTCTTCCCAACTTATTAATGGATATAACCCTTTTGGTATGAATAGTTTATCCGTCTGGGCGTGGATGTTCTTATTTGGACATCTTGTTTGGGCTACTGGATTTATGTTCTTAATTTCCTGGCGCGGATATTGGCAGGAATTGATTGAAACTTTAGCATGGGCTCACGAACGTACACCTTTGGCCAATTTGATTCGATGGAGAGATAAACCAGTGGCACTTTCCATTGTGCAAGCAAGATTGGTTGGATTAGCCCACTTTTCTGTAGGTTATATATTCACTTATGCAGCTTTCTTGATTGCCTCTACATCGGGTAAATTTGGTTAATCTTTTTTTTGAGTGTGTTATATCCGTGATAATCTCATTGCTTTTGATGGGGAGGAGGTCCACCTTCTTATATTTCTACATCTAGGATCCGACTTGTATCATGGATACTAATAGGAACTGAACCATTATGGCAAGGAAAAGTTTGATTCAGAGGGAGAAGAAAAGGAAAAAATTGGAACAGAAATATCATTTGATTCGTCGATCTTCAAAAAAAGAAATAAGCAAAGTTCATTCGTTAAGTGATAAATGGGAAATTCATGGAAAGTTACAATCCCCACCGCGGAATAGTGCACCTACACGCCTTCACCGACGTTGTTTTTCGACCGGAAGACCGAAAGCTAACTATCGAGATTTTGGACTATCCGGACACATACTTCGTGAAATGGTTCATGCATGTTTGTTGCCAGGGGCAACAAGATCAAGTTGGTAAGGATTCAAATATCTCTTCATTTCTATGATCATCGATCCTAGAGGGCCCCTTTACCATTCTGTATAAATGGGTTATTCTATTTGTACAGATATGGTAGAGGGGCGCATTCAATTCAATCCTTGTTTTTTTATTAGTTTTCAGTTCTTCTCTTCAGCGCGGGGTAGAGCAGTTTGGTAGCTCGCAAGGCTCATAACCTTGAGGTCACGGGTTCAAATCCTGTCTCCGCAACATCTTTATTTTTTTCTGTTAACTAGTAATTTAATTAATTACTACTTTTATTTTGGGATGGGAGGAAAAGAGGTGGGTCGAACCATTCCACTATCACGGCCAACTATACCAAATCCTTTATCATTTTATCATAGTAAATAAATTACTTCACCTGGGGGCGGATAGCGGGAATCGAACCCGCGTCTTCTCCTTGGCAAAGAGAAATTTTACCATTCGACCATATCCGCATTTTTTTGTTCTTGAAATGGAATATGTCCACACATATATGATATATATGCCTGGATTATATTTGTGTAGTGCCGGTCCAGAGACTCTCTTCAGGGTGATTCCAATTATTTTATTTTTATTAATTTTTTTTTTCATTTAAAAAGGTTGACCCCCCTCGAATTGTTTTGTTTTCTTTATTTACATTTGGGGGACTTCTATTCAATTTTAATGTGTCTCACAACCGAAAAGAATTCAGGGGGGTCATTTCGTTTTTCGAGCTGGGATGAATAGGTTCATGAGATGAGAGAATTCAGGATACCCACCAGAAAAACTAATCCAATCCATAAGGATGTCCCGGAAAATACAACATTTTTGTTACTTGACCAACCATCAGGAGAAGTAAATACAACGGGTACGCTAATCAATAAAATTGATGAAGTAGCAATTAATGCAAAAACAGCCAATTGAAAAGCAAGAGTCATGCTTTTAATCCTCCAAGCTACCAACAAATGAACTATACCATTTGATCCCTCTATCAGCCAAAAAATTGTAATAAACTCCATCATGGAGGGATTTTCCCATGAATACATTGACTCTATATAACTTATTATTATACTCAAATTTTTACCACTTTATTCATACGAGGGGAATAGAATTTTTTTACTTCACAAATAGGCATGCTGGATCATGCATCCATTTATATGGAGAGATAGATCGACCTGTAGATTCACACCCGATATCTTTCTACCGATAGTAGAGATACCCACTCCTATGGCTATGCTATGTTCTATTCGGAGGAATAAAATTCAAATTGTCTTTCGGAGAGATGGCTGAGTGGTTGATAGCCCCGGTCTTGAAAACCGGTATAGTTCTGAACAAAGAACTATCGAGGGTTCGAATCCCTCTCTCTCCTTTTACTCGTTGAAGAGAGTTGTTTCTTTATGGTATGGGTCTTTACCGGACCGGTTATAAAGAAAGAGGAATGGCTCGGCTATCCCACCTAGCCAAGCCAGACAAAATAGATTAGAAAAAAAATTAGATAGAAATGAGTTGAAAAAAAAAAAAAGAAAAAGGAATACTTTTTAAGTATGACCTGATCCCAATATGTATGATAGAATCAAATGGATTCCTACTTCAAACATTGGATCTCCTGTCTCAATTATCAATTAAGAGGGGTCATGGAAAGAACAGGTTCAAAATCACGATCAATTCCTTTTTCAAATCCTGCTGCAGCTGCACGAGCCCTTCCCGCGTGCCACAAATGACCTACGAATAAGAAAAATGCTAGAACAAAATGAGAGGTAGCTAACCAACTTCTAGGAGAGACATAATTGACTGCATTGATCTCGGTAGCTACACCACCCACGGAATTTAAAGAACCTAAAGGAGCATGGGTCATATATTCTGCGGACCGCCGTTCTTGCCAAGGTTGTATGTCTTTTTTCAGCCTACTCAAGTCCAACCCATTTGGACCCCTTAGAGGTTCTAACCATGGAGCACGCAAATCCCAAAAACGCATAGTTTCTCCTCCAAAAATGACTTCTCCGGTCGGGGAACGCATTAGATATTTACCTAAACCAGTAGGTCCTTGAGCGGATCCCACGTTAGCCCCAAGACGTTGGTCTCTAACTAGAAAAGTAAATGCTTGAGCTTGAGAAGCTTCTGGTCCAGTAGGTCCGTAAAACTCACTAGGATAAGCGGTATTATTGAACCAGACAAAACAACAAGCAATGAAACCACAAACAGATAAAGCACCTAAACTATAAGACAAGTAAGCCTCTCCAGACCATACAAGCGCGCGTCGAGCCCACGCGAAGGGTTTGGTTAAGATATGCCAGATTCCACCAAGTATACAAATGGAACCTAACCATACATGTCCTCCGATTATATCTTCCAAATCGTCTACACTAACAATCCATCCTTCCCCTCCAAAGGGCGATTTTAGTAAATAACCAAATATAATACTTGGGCTCAGGGTCAAGTTGGTAATTTTTCTTACATCTCCCCCTCCGGGAGCCCAGGTATCATATACGCCCCCAAAATAAAGAGCCTTGAATACTAGAAGAAAAGCACCTATACCTAACAAGATTAAGTGAATACCTAAAATTGTGGTCATTTTATTTCTATCTTTCCATACATAACCGAAGAATGGAAAAGATTCTTCAAGAGTCTCAGGTCCCAGAAGTGCATGATAAATACCACCAAAGCCCAATACTGCAGAGGAAATTAAGTGAAGTACGCCAGATACAAAGTATGGAAAGGTGTCTATAACTTCCCCACCAGGACCTACCCCCCAACCTAGAGTAGCTAGGTGGGGAAGTAAAATTAATCCTTGTTCATACATAGGCTTCTCTGGTACAAAATGAGCCACTTCAAATAGGTTCATTGCTCCGGCCCAGAATACGATTAATCCGGCATGGGCTACATGAGCCCCTAGTAGTTTACCGGATAAGTTGATAAGTCGGGCATTTCCGGCCCACCAAGCGAAACCGGTGGTTTCTTGGTCACGACCAGCTAACGCTAAAGTTCCATTAAAGAGCGTTTCCACGGGGTAGAACCTCCTCAGGGAATATAAGGTTTTCATGAGGCTGATCTTGAGCCGCCATCCAAGCACGAATACCTTCGTTTAAGAGAATATTTTTTGTGTAGAAAGTCTCAAATTCAGGATCTTCCGCTGCGCGAATTTCCTGAGAAACGAAGTCATAGGCACGTAGGTTCAGGGCTAGACCGACTACTCCAAGAGCACTCATCCATAAACCGGTTACTGGTACAAATAACATAAAGAAATGTAACCAACGTTTATTGGAAAAAGCAACCCCAAAGATTTGGGACCAAAAGCGATTAGCGGTGACCATTGAATAAGTTTCTTCAGCTTGAGTTGGGTTAAAAGCACGGAATGTATTTGCACCATCACCATCTTCAAATAAAGTATTTTCTACGGTAGCACCATGAATAGCGCATAGCAAAGCCGCACCCAATACACCGGCAACTCCCATCATATGAAATGGGTTCAACGTCCAATTATGAAACCCTTGAAAAAAGAGGATGAATCGAAATATAGCTGCTACGCCAAAGCTAGGCGCAAAAAACCAACCAGACTGACCTAGTGGATAAATCAGGAATACAGAAACAAAAACAGCAATTGGGGCAGAGAATGCAATTGCATTATAAGGTCGTAATTGAACAGATCTAGCAAGTTCGAATTGACGTAACATGAAACCTATTAGTCCGAAAGCGCCGTGGAGAGCGACAAAAGTCCACAGACCACCTAATTGACACCAACGAGTAAAATCTCCTTGTGCTTCAGGACCCCATAGTAACAACAAAGAATGTGCTAAACTATTAGCAGGAGTAGAAACTGCGGCCGTTAAAAAATTGCATCCTTCCAAATAGGAACTGGCCAATCCATGAGTATACCATGAAGTTACAAAGGTTGTACCTGTGAACCAACCCCCTAAAGCGAAATAGGCACAAGGAAAGAGCAATAAACCGGACCAGCCTACAAAAACGAAACGGTCCCTCCGTAACCAGTCATCCATAATATCAAATAAATCATTTTCGTCTTTAGTAAATTTACCAAGGGCTATAGTCATAGTAATCCTCCTATTCAACTACTTCGACCATTTCCGAGCACCTCATAGCATTTTCAGGGCGTCTGAAGATTCTATCATTTATGTATGATTTCTCGCGCACTGCCCCTTCGAATGGGTTTCGAAGATAAAAATCCTTTACAGTATCATAATTTTATTTATTAATTTACTTTTTCTTTTTTTTTTCACTTTCTTTTAGTGTTTTCTTTGTTATGTTTCCTTTTCCTTCAGACGAATCTAAAACTCCAAAGTATATCTTTCCGCGAGTCGAAGAAAGAAAGATACTTCGAATATTTTTCTATTTCTTTTTAGAAAAAGAAAATTTTCTATTTTTTCATTAAATTGAAATTCAATACTCAGTACAATGAAATGAAATACAATATTAAATAAATAAAAAAAATAGGAGACTGGAAATGAAAGTTTCTTTCTTTGATCCATTCTCCATCACAT
>contig4_len_12576_j023
TATTAGTAATTAGTAATCAGAAATATTAGGAAAAAAAAAAATTATCCGCAACTTTGATTCTTTCTTCAATTAGATCTTATGTCACCAAAGAAAAACCCATTCTTCTGATTTTTACTTTGATTTCTAGAAACCAATTACTTGTTTACTACAAATAAAATAATTAAACTTAATACTCTACTTGATTGAATTTTGATTCAAAGGAAAGAAAGCGTGGAGCTGAAATAACTCACTTAAAACGCTTTTTAAAGGATTACGTGGTACGATTAGATCGAATAAGCCCTTCTGGAATAAATATTCGGCCGCTTGGGAACCTTCAGGTACTGTTTTATTCAATGTTTGTTCAATTACCCTTTTCCCCGCAAATGCAATGTAGGCATTGGGTTCGGCAATAATGATATCCCCCAACATACCAAAACTAGCTGTTACCCCACCAGTAGTAGGAGATGTAAGGATTGATACATAAAATAGTTTTTTATTTAATTGATAATCATATAACGCAGAAGATATTTTAGCCATTTGCATTAAGCTCAAACTTCCTTCTTGCATACGTGCACCCCCAGAAGCACACACTATAATAAGAGGTAGAAATTCTTTGGTAGCATACTCGATCAAACGGGTAATTTTTTCCCCGACTACGGATCCCATACTACCCCCCATAAACTGAAAATCCATAACTCCAATTGCTACGGGAATACCATTTAGTTGGCCTATGCCTGTTTGAACAGCCTCAGTTAATCCTGTCTTTTTTTGATAAGAATCGATATGATCTTTATAAGGCTCCTCCTCTAAATAAAATTCAATGGGATCTAGAGAGACCATGTCTTCATCCATAGGATCCCAAGTGCCTGGATCAATCAAAAGTTCGATTCTATCTGAACTACTCATTTTCAAATGATATCTACACTGTTCACAAATATTCATTTTTGACTTAAAAAATTTCTTATAATTTAATCCATAACAATTTTCGCATTGAACCCACAAATGCCTGTATTTTTGCGTTCCATAGAGATCATTAGCGCTTTCTCTTATAGTTAAATCACTCCCATTCATGTTGATTCCTAGACTGGAAGTCTCGTTTCCACTACTATTTCTACTTTCACCACAAATGGAACTATAAATATAACTGTCACTGTAATTGTCATTACCACTTACAATGTAAGTATTAATACGGATTTGAGAATGAAGATAACTGTCAATACAACTATTAATGTGATTATTCCAACTATAACTATATTGAGTATCATACATGTAACGATCATAGTAGGGATCGTCACTCTTAGATCCATTATTCCGATAACCAGAATTCCGATAACTAGAAAAAGAACTTTCGAATTCACTCAGAAAAGAGCGATCATTGTTAATCTCAAAAATCTGATTTTCAATATCAAAATAGATAGAATAACTGTCCCCATTACTATCCCTAACTAAAAAAGTGTCATCAGAGATGAAATTCGGAATGTCCTTGACACCGAATAAATGCTCAACATTATTGTAAGTCAAACTGTCACTATCACTCCAACTAGGAATGTTTTTATCCCTATCATTTCTATTCGGATCTTTACTTTTCCTGGTATTTTCAATAGGACCAAGACTGTCCATTGATTTACTTAATCCACACCTGTGTTCTAACTCCTTCTTAAACAACATCGAATTGAACCGCCATTTTTCCATAAAGTTTTCTTGCCCCCTATTTGCATGAAAATACAATAGATGAATAGTCATTCGAGGAAAAATAATTTATTTTAATATCCTATTTCCTATCAGAATAAACAGATAAATCGAATCACTAGGATTATTAACTAATAAGGAGTTTGAGTATTGAAAAAAAAAAAAGAAAGATTTGTTCTCTATCTAATTCTAATAAAGTAAAGAATTTTTTTTTCGTAAAATCTCGTTTAATAACTATATTAACTAACTAATAAACTAATAATAAGTAATCAGTTAAGTTTTTATTTCAATGCAAAACGAAAAGGACAATATACAGGATGGGTAGAAAAGTTGTGATCCTTAGCTCGGAAAACTACAGGATATAAAAGAATTCACCAATCCTAAGGATCCGTAGAATTAATTGTGGATCCAACACAACAATAGAAAGGTTTGAGTTGCTTAGTCGTATTTAATTTAAAATCTTGTATATCTAGATAAGTATGTATCTATCTAAAATAGATGCAATAGACTTTTTTTTTGTATTCGGCTCAATCCTTTTAGTAAAAGATTGGGCCGAGTTTAATTGCGATTCAATTAAGAGAACGAACAGTAATTACTGAATTATAAAGTATCCATTGCTGGGAATTCAAATTTAATCTCCTTCCATACCTCACAAGCAGCAGCTAGTTCAGGACTCCATTTGCTAGCCTCACGGATAATTTCATTACCCTCACGAGCAAGATCACGCCCCTCATTACGAGCTTGTACACATGCTTCTAGAGCTACTCGATTAGCTACGGCACCTGGTGCATTTCCCCAAGGGTGTCCTAAAGTTCCTCCACCGAACTGTAGTACAGAATCATCCCCAAAGATCTCGGTCAGAGCAGGCATATGCCAAACGTGAATACCCCCTGAGGCCACGGGTAGAACACCTGGTAGAGAGACCCAATCTTGAGAGAAATAAATACCACGGGTTCGATCTTTTTCAATATAATCATCACGTAGTAAATCAACAAAGCCTAGAGTGATGTCTCTTTCCCCTTCAAGTTTACCTACTACAGTACCAGAGTGAATATGATCTCCACCAGACATACGTAATGCTTTAGCTAGTACACGAAAGTGTATACCATGATTCTTCTGTCTATCAATAACTGCGTGCATTGCACGATGGATGTGAAGAAGTAGGCCATTATCTCGGCAATAATGAGCCAAGCTAGTATTTGCAGTGAATCCCCCTGTTAAATAGTCGTGCATTACGATAGGAACTCCTAATTCTCTGGCAAATACAGCCCTTTTGATCATTTCTTCACATGTACCTGCAGTAGCATTCAAGTAATGTCCTTTGATTTCACCTGTTTCAGCCTGTGCTTTATAAATTGCTTCGGCACAAAATAAGAAACGGTCTCTCCAACGCATAAATGGTTGGGAGTTCACGTTCTCATCATCTTTGGTAAAATCAAGTCCACCGCGGAGACATTCATAAACGGCTCTACCGTAGTTTTTAGCGGATAACCCCAATTTCGGTTTAATAGTACATCCCAATAGGGGACGACCATACTTGTTCAATTTATCTCTTTCAACTTGGATGCCATGAGGTGGTCCTTGGAAAGTTTTAGAATATGCAGGAGGGATTCGCAGATCTTCTAGACGTAGAGCGCGCAGGGCTTTGAACCCAAATACATTCCCCACAATGGAGGTAAACATGTTAGTAACAGAACCTTCTTCAAAAAGGTCTAAAGGATAAGCTACATAAGCAATATATTGATTTTCTTCTCCAGCAACGGGCTCGATGTGGTAGCATCGCCCTTTGTAACGATCAAGGCTAGTAAGTCCATCGGTCCACACAGTTGTCCATGTACCAGTAGAAGATTCCGCAGCTACCGCGGCCCCCGCTTCCTCGGGTGGAACTCCAGGTTGGGGACTTACTCGGAATGCTGCCAAGATATCAGTAGCTTTGGTTTCATAGTCAGGAGTATAATAAGTCAATTTGTAATCTTTAACACCAGCTTTGAATCCAACACTTGCTTTAGTCTCTGTTTGTGGTGACATAAATCCCTCCCTACAACTCATGAATTAAGAATTCTCACAACAACAAGGTCTACTCGACATGAATTAGGCATTAATGAAACTTTTCACAGGAATCTTTCACAAAATTCTTAACTAATACTAATATTATCAACTAATCAGAGCCGAGTGCTTTACTTTATTATTAGACCATGGTATTTGATTCGCCAAATACATCATTATTGTATACTCTTTCATATATATGGCGCAACCCGATTCTTATTTTTTACCCCTTCGTTTTTTGAATCGAAATATCGAAATAACCTAACTAATAATAAATTCCCTCTTGACAATGGTATATGTTGTATATGTAAATCCTAGATGTGAAAATATGCAGAATTCATTTATGAAAAGTCTATGAAAAGGTATAAAAAAGAAAAAAAAAAAAACGAAAAGAAAGAATAGGCTAGGCGTAAATTGATATACTGAAATAGATAGAAAGGGCCAATGATAATGAATCGTAAATAGAGTTCAGGTTCGAAATCCATAGATAGTTAATAGGGATGGGATTGTCTATAATGATAGACAAATGAAAGACTTTCTCAAGATTCTTATTCATTCACTTGATATTTTGAAAACGGGTTGGTTGAATTTTCAAATTCACTTATCTTATTGAATAAGTAAACAATTGAATTGGATTCGGTTGGATGGTACCAACAAAATGGAGTACTAACTCCCATTTCTTATTGATATTGAATTAACCGATCAACTTGCTATCGGACATTTATTTGGAATTCGACAATTTTCGCAAAAAATTTCGTCATATTTGACTTTATTTATTATTTTATTATGAGAACCAATCCTACTACTTCTGTTCCTGGGGCTTCTGTGCTTGAAAAAAAAAAACCGGGATGTATCGTTCAAATAATTGGTCCGGTATTAGATGTAGCCTTTCGGCCGGGCAAGATGCCTAATATTTATAACGCTCTGTTAGTTAAGGGTCGAAATACTGGCGGTCAACCAATTAATGTGACTTGTGAGGTACAGCAATTATTAGGAAACAATCGAGTTAGAGCTGTAGCTATGAGTGCTACAGATGGTCTAACGAGAGGAATGGAAGTGATTGACACGGGAGCTCCTCTAAGTGTTCCGGTCGGTGGAGCGACTCTCGGACGAATTTTCAACGTGCTTGGAGAGCCTGTTGATAATTTAGGTCCTGTAGATACTCGCACAACATCCCCTATTCATAGATCTGCGCCCGCCTTTATACAGTTAGATACAAAATTATCGATTTTTGAAACAGGAATTAAAGTAGTAGATCTTTTAGCCCCTTATCGCCGTGGAGGAAAAATCGGATTATTCGGGGGGGCTGGAGTGGGTAAAACAGTACTTATTATGGAATTGATTAACAATATTGCCAAAGCTCATGGAGGTGTATCTGTATTTGGCGGAGTAGGTGAACGTACTCGTGAAGGAAACGATCTTTACATGGAAATGAAAGAATCGGGGGTGATTAATGAAAAAAATATTGCAGAATCAAAAGTGGCTCTAGTTTACGGTCAGATGAATGAACCGCCGGGAGCTCGTATGAGAGTTGGTTTGACTGCCCTAACTATGGCGGAATATTTCCGAGATGTTAATGAACAAGACGTACTTCTATTTATCGACAATATCTTCCGTTTTGTCCAAGCGGGATCCGAAGTATCCGCCTTATTGGGTAGAATGCCTTCTGCTGTGGGTTATCAACCTACCCTTAGTACCGAAATGGGTTCTTTACAAGAAAGAATTACTTCTACTAAGGAAGGGTCCATAACTTCTATTCAAGCAGTTTATGTACCTGCAGACGATTTGACCGACCCTGCTCCTGCTACGACATTTGCACATTTAGATGCTACTACCGTACTATCAAGAGGATTAGCTGCCAAAGGTATCTATCCAGCAGTAGATCCTTTAGATTCAACGTCAACTATGCTTCAACCGCGGATTGTTGGTGAGGAACATTATGAAACTGCGCAAAGAGTTAAGCAAACTTTACAACGTTACAAAGAACTTCAGGACATTATAGCTATCCTTGGGTTGGACGAATTATCCGAAGAGGATCGTTTAACCGTAGCAAGAGCACGAAAAATTGAGCGTTTTTTATCACAACCTTTTTTCGTAGCAGAAGTATTTACCGGTTCTCCGGGGAAATATGTTGGTCTAGCAGAAACAATTAGAGGGTTTCAATTGATTCTTTCCGGCGAATTAGATGGTCTTCCTGAACAGGCCTTTTATTTGGTAGGTAACATAGATGAAGCTACCGCGAAGGCTATGAACTTAGAAATGGAGAGCAATTTGAAGAAATGATCCTAAATCTTTGTGTACTGACCCCTAATCGAATTGTTTGGGATTCCGAAGTGAAAGAAATCATTTTATCTACTAATAGTGGTCAAATTGGCGTATTACCAAATCACGCCCCTATTGCTACAGCTGTAGATATAGGTATTTTGAGAATACGTCTTAACAATCAATGGTTAACGATGGCTCTGATGGGTGGTTTTGCTAGAATAGGCAATAATGAGATCACTGTTTTAGTAAATGATGCGGAGAAGAGTAGTGACATTGATCCACAAGAAGCTCAGCAAACTCTTGAAATAGCAGAAGCTAATTTGAAGAAAGCTGAAGGCAAGAGACAAATAATTGAGGCAAATCTAGCTCTCCGACGAGCTAGAACACGAGTCGAAGCTATCAATGTGATTTCGTAACTAGTCTAGTTGGTGCGTCCGAATAATCGAAAGAAGTTCTGTTTATACACCCTATTTTGATTTTGATTTGATTCTGTCGATTGAATACAATCAAACGGAATCCTATTTTAATGCAACGAAAAAAATTCAAAAAAGAAATAGAAAAAAAGGTGGATAGAAAAACTTATTAGATACCATTGATTCTGGTATCTAATAAGTTCTACCTACTATTGGATTTGAACCAATGACTCCCGCCGTATGAAAGCAATACTCTAACCACTGAGTTAAGTAGGTCATTTATCATCCCAAAGAGAACCAAATGGGATCCATTGCATCGATGGATTATAAATATCATATTACTTATAAGCAATACCAATCAAACAGCTATGATGTTGATGTTGGATCATGGAATAGTCATCTTGACAAGAAATTATCTACATGATAAAATATGTATCACAAGCACTTAAGGGCTATAGCTCAGTTCGGTAGAGCACCTCGTTTACACGCGCGTCAATGTTTTTCAAGGGAGTCCATCATGCAATCAAAAGAATTGATCTTATTGAAAAATCGATGTCTTACTCCATAACTTTGAGGGAGCAAGAGAACAATAGCCTGACAAATGGTCCGGTCTGATTCAAGTGCCCATTCAATTTAATTCAATTTAGGTGCCAAACAGAACCCATTATTGATTTGAGATATTGATAAGGTGAATACCCAGTCTATTCAATGTTAGGCATAATGAGTATAAAGACCTCAAAAAAATCTCTTTTCGTCCTATGAACTTTAAGGTGTATAAAGTTTCATATTTTATTTTTAGGCAGAGCGATGGAGACTTTATTTAACTTAGGTTGCTCTAGGCCCGAGGCAGACCTACGTCAAGATAACCCTTTTTTGAAACACTTTGGTAGTGCTCCTGGATCAAAATAAAAATAATGAATCAGAGCACGGGGAGCCATCTCCTTATTTTTTTTCTGTCAAGAAAAATATGGCGGACTGGCTGATATTTATATCAGTTAATGAAAGAGCCCAATGCAAAAAAAATGCATGTTGGGTCTTTGAAACAGTTCGGATCATTTTGATAATAAGAAGTTTGATCTGTTTTACCGAGAAGGTCTACGGTTCGATTCCGTATAGCCCTAATAAAACAAAATGAAAATACAAAATGTATAATTTTCATTATACATTTTGTATTTTCATTTTGTTTGTTGTTTGTATTTGTAATTGGTCGGTCAATTCGTCGAAAAAAAAAAATCATTCTTATAAGCTCACTCACGGGGATCGTTTAGAGCAGAACATAAAACCGAAAGCAAAAACGTATTTCAATGAATCCAATCGAGATTTCTCCAATCTCGGATAAACAAACCAACTTTTCTTCATTAATCTTCATAGGTGAATTACATATGAATTTTCCTCTTCTTTTCCTGTTCACAATCAAAGAGTTAGTGATACTCTTTTTCTTTGGTATACCGAATCCTGGTGAATTTTGGAAGTCAAAATCATGACATGAACCCCATTAAAAACTCCAATCTAAACCAACTCAAATCAAATCGAATAGTAATTTAGTAATTCACACGGATCTAGGAATGACCTGCTAGATCTGTACACAAGCTAAAGTTTGAAAAACAAATATTTTGGGTAAGTTTCATGGTAGCCATGGTCAACAATGTCAAATATACTTTTTCTTCGTATACCTTACCTAGCAAAGTACAAAAGGAAAGGGGCAGTCTTCTTTTTCCACATCCAATCAATATAAACTCTTCCACTTGGATCCGAATAAAAAAAATAGACCAGCACCCATATATTCGAAATCCCGAAATGGAAATTCCTAGACATTCTCTTACATCTGACTACTTGCTCTATTCTATCACTAAAAAAAGAGATAAAAAGACCTCCTAATTATATTCATAAACATAAAATTTTATAAACTTATAAACAAAATCGATTTCCATTTCTAAAAAAAAAAATAGATAAAAATATTCAAAAATCTAAACAAAAAATGAGAATTCTACTTAATATTTTATTTTATTTTGAATTTTAGTTAGAATTTGAGAATTTCTTTTCTTTAAAGAGAATCCTAGTTAACAGGAGAATTTTCTTTCGATAAGAGCAATATCTATTTATACTAACTCTATCGAAAGAAAATTCTATCGAAAGAAATAAGTTAAATGGAAATAGGATTCCAGTCGATGGATCCTGAAACGAGACATGCCCCCCAGTAAACAAACGAAACTAGCCGGTTCGATCAAAACGAATTCTTGTTTGTTTTGACTAAAGAGTTATGGATGACTTGACAATTCTAATTCAAATCGACTAATCCAGTATATTTTCCACATTTATATTTCTAGGAGTACGTCTATGTTTCTGCTTTACGAATATGACATTTTTTGGGCATTTTTAATTTTGAATAATATCAAGCCTTATTCCTATTTTGGCATTTTTTATTTCCGGAGTTTTAGCCCCGATTAGCAAAGAACCAGAGAAACTTTCTAGTTATGAATCGGGTATAGAACCAATGGTCGACGCTTGGTTACAATTTCGAATTCGTTATTATATGTTTGCTCTAGTTTTTGTTGTTTTTGATGTTGAAACGGTTTTTCTTTATCCACGGGCAATGAGTTTCGATGTATTGGGTCTATCTGTATTTATAGAAGCTTTCATTTTCGTGCTTATCTTTCATTGTTGGTTCAATTTATGCATGGCGAAAGGGGGCATTGAAACGGTCTTAGCTCCTGAATATTCAGACAATAAAAAGAAAATTGTTAAAAAAAAAAAGATTGAGACAGTTATGAATTCCATTGAGTTTCCCTTACTTGATTGAACAACCCAAAATTCAGTTATTTCAACTACATTAAAGGATCTTTCAAATTGGTCAAGACTCTCTAGTTTATGGCCCCTTCTCTATGGTACTAGTTGTTGCTTCATTGAATTTGCTTCACTACACTAATAGGCTTAGGCTCATGATTCGATTTTGATCGTTATGAACTAGTACCAAGATCGAGTCCTATACAAGCAGATCTCATTTTAACAGCCGGAACAGTAACAATGAAAATGGTTCCTTCTTTAGTGAGATTATAGGAGCAAATGCCTGAACCAAAATATGTTATTGCTATGGGCGCATGTACAATTATAGGGGGGATGTTCAGTACTGATTTTTATAGTACTGTTAGAGGAGTCGATAAGCTAATTCCTGTGGATGTTTATTTGCCAGGCTGTCCACCCAAACCGGAAGCAATTCTAGATGCTATAACAAAACTTCGTAAGAAAATATCTCGAAAAATCTATGAAGATAGAATTAAGTCTCAACAGGAGAATCGGTGTTTTACTATCAATCCCAAGTTTCATGTGGGACGCAGTATGAATACTGGAAATTATGATCAAGGATTACTTTATCAACCGCCATCTACTTCAGCAATCCCCCCTGAAATATTTTTCAAATACAAAAGTTCAGTATCCTCTCATGAATTAGTGAATTAGACAGAATTCTTTTGTACAGAATAACAAGTAGCAGGTCCATTTTTTTTTTTAATTTTTCGTAAATGTTAAATATTTCTACAAATGCGGGAGAGATAAAAAAGATGCAGGGTCGTTTGTCTGCTTGGTTAGTCAAGCATAGGATAATTCATAGATCTTTGAGTTTTGATTACCAATACCAAGGAATAGAAACTTTACAAATAAAGCCCGAGGATTGGCATTCTATTGCTGTCATTTTATATGTGTATGGTTACAATTATCTAAGTTCCAAATGTGCCTATGATGTAGCACCTGGTGACCTATTAGCTAGTGTGTATCATCTTACGAGAATAGAGTATGGTGTAGATCAACCAGAAGAGGTGTGCATAAAAGTATTTGCCCGAAGGAGGAATCCTAGAATTCCGTCTGTTTTCTGAGTTTGGAAAAGTGTGGATTTTCCGGAACGGGAATCTTATAATATGTTGGGAATCTCTTATGATAATCATCCGACATATCTTAATGTCTGAAAGTTGGCTAGGATGGCTCTTACGTAAGGATTCTATTGCCCCCAATTTTTATGAAATACAAGATGCTCATTGAATAATAAGAAACTAATCTTCACTTCGACAATTCCCGAATTCCAGATATTCAAGGATTTTACGTTCTGTTCCAGATTAAACAAAGTTGTTGAAGTTTCATTTGTCTTATGGTATGGATGGACTAACAACAAAAAAAGACAATATCATTGGGATTCTCAAATTTGGAAGATACTTATTTCGGATGAGCCGAGTCAATAGAATGAACCAAACGAGTTCTGCATCATGAACTTTGTACTGCGCACATTACTTAGACAGGTTCTAGAAAGTCATGTAGGAGGAAATGAAGAAATAGAATATGACCGAAAATACAAGGAAATGAAAAGGGATCGGATTTGATTTCTTTGTACTGTATCTGAACTGAATCTTGTTTATTCCCATTCTTCAACTCCTCTAGACTAGACTTTTGGGTTTTTCAACCAACTAATTTAACCTTTCGAATATAGATATGTGTATGAAGTATTAACATTCTTTATTGAACAAGAGGAGAAACAAAAAAGAAGACGAAATAGAGTCTAATTTTTTTACATATCTTTATTTCAATTTAATAGAATCTATTCTATACCCATCTATTCTATACCTATCTATTTTATAGATGGGGTATATCTTTATCTTTAAACACCTAGATGGATAAAAATATGGATTCTAATCTAGACTATTAAGACTATTAATAAATATGTATGTTGATACATATCAATTAATTTGTTGAATAGATACTCATACAAATTAATCATGTGCCAGGAACCAGATTTGAACTGGTGACACGAGGATTTTCAGTCCTCTGCTCTACCAGCTGAGCTATCCCGACCATTCCCGATGGATCATCCTCATTTTACTAGATGACTTGGGTCTATGTCAATTAAAAGAACGAAAGGGTATTACTCTTATCCAGGCCCTGGAATTGCTTGGATTTTTAAAAGAAAAACTTTGAAAGTTTCAGTACGAATAATGATATGGATGGTGAATTATTCAAATGGAGATTCCTTGCTCAAAGATGTTCATTTGTACGTGTATCATATATCACATATTACAAGACTTGTGATAAGAGAAAAGCATTTCCGCTCAGATCCGTTTGTGAAAGAGTAGAGTGAATGAGAAAGATAACGAATTTTGAACTACTAACGAAAAAAGGATAGGATAAATAGTTAAGGAGTCAAATGGGCTTTTGGGGATAGAGGGACTTGAACCCTCACGATTTCTAAAGTCGACGGATTTTCCTCTTACTATAAATTTCATTGTTGTCGGTATTGACATGTAGAATGGGACTCTATCTTTATTCTCGTCCGATTAATCTAATCAGTTCTTCAAAAGATCTATCAGACTATGGAGTAAATGATTTGATCAATAAATATTGAATTCTTTATTCAATGTGGAATCGATTCACAACAATTCGTCCTTTTTTCATATAAAAAAAATAGGGATACAGATTTGGGTCGTCATTAATCATTTGATAGAGTATTTCAGTAATATGCGTATGTATATAGGGTTATCTTTCATCCTTTCGGAAGTTTCGATGGAAGGCTTCCTCTACCAACGCAGTCAACTCCATTTGTTAGAACAGCTTCCATTGAGTCTCTGCACCTATCCTTTTTTTATGTTCGCTTTCTGAATCTTTGTTTGTTTTCGAAAAAAAAGGATTTGGCTCAGGATTGCCCATTTTTAGTAATTCCAGGGTTTCTCTGAATTTGAAAGTTATCGCTTAGTAGGTTTCCATACCAAGGCTCAATCCAATTAAGTCCGTAGCGTCTACCAATTTCGCCATATCCCCCTTTGTTTTGAGATTAGGATCTTATTGTGATGTCGTTCCCTTTCTCTTTCATTTATATTCGAATCGTTGAATTCATTAGATACCCATTCCTCTCGTGAAAAGTGTTTTCTCTTCTTTTATTTCTTGCCTATCTTCTTTCATCTTCTATAGGGGACCCATGTTTGGTTCAAACAAAAATGATTCTATCATTTCTGTAGCCGCAATTCAATATAGATAGATGTATACCACATGTATACCTTTCGCTTTTTATCACTTTCTCATGTAATTTGGAATACTTGAACGGTCGATTCTTTTTTTTTTTTCGTCTTAACTTATACCTTTATGAATGAAAGCGGAGAAATGGCTAATTCATTCTAATACTATTAAATTAATAAGATTAATAATTAGA
>contig5_len_3977_j023
ATTATATTAACTATGAAAAATATGTCAAATTTAAGTGATTTTAAATAGATCCTATTTTTTGTTCATTAACATTAAAAAATGCATTTTTTTTTGTTTCAGATTTATGAAATCTAATAAATGAGAAATGAATCATTAAAAAATGCAAATTTTAAAAGACGGTTTTTTGAGTTCTACCCCTATCCAAGGGTAGAACTATCCAGTTACAACAATTCAATTCCAGAAGAGCGTAAACTACACGAAAGATCTAAGTTAAATAAAACGGATATACTAAACTCAAATAATAAACCTTCAAATACGTATTAATTTGGATTCATCCATTTTAATATTTCCTAAAAAATACTACATTACATTAAGTGACTCCTTCAATCTCGACGATTGAATATGAATAGGCTATTATGAGTTTGAACAAGCCGCTATGGTGAAATTGGTAGACACGCTGCTCTTAGGAAGCAGTGCTAGAGCATCTCGGTTCGAGTCCGAGTAGCGGCATGCTATCTTCTAAAAAGACTAGAGATCGAATAGATCCTATAATGAATTCACTTTCTGATTTCCATTTCGCAATTAAGAGATTTTTTTTTATGTTTATGATATTTTTTACTTTAGAACATATATTAACTCATATTTCCTTTTCGATCATTTCAATTGTAATTACAATTCATTTAATAACCTTATTAGTTGATGAAATCGTAAAACTATATGATTCGTCCGAAAAGGGCACGATAGCGACTTTTTTCTGTATAACAGGATTATTAGTCACTCGTTGGATTTATTCAGGGCATTTCCCATTAAGTAATTTATATGAATCATTAATCTTCCTTTCATGGAATTTCTCCATTATTCATATCGTTCCGTATTTCAAAAATAAAAATTATTTAAGTGCAATAACCGCACCAAGTGCTATTTTTACACAAGGCTTTACTACTTCGGGTTTTTTAACTGAAATACATCAATCTGCAATATTAGTACCTGCTCTCCAATCCGAGTGGTTAATAATGCACGTAAGTATGATGGTATTGGGTTATGCAGCTCTTTTATGTGGATCATTATTATCAGTAGCACTTCTAGTTATTACATTTCGAAAAGACATAAAGATTTTTTTTAAAAGCAATCATTTAGTAAATGAGTTTTTTTACTTTGACGAAATCCAATACATGAATGCAAAAAGCAATGTTTTTGAAAATACTTTTTTTTTTTTCTGCTAAGAATTATTACCGGTCCCAATTGATTCAACAATTGGATCATTGGAGTTATCGTGTTATTAGTATAGGGTTTATCTTTTTAACCATAGGTATTCTTTCAGGAGCAGTATGGGCTAATGAAGCATGGGGGTCATATTGGAATTGGGATCCAAAGGAAATTTGGGCGTTTATTACTTGGATCGTATTCGCTATTTATTTACATACTCGAACAAATACAAAATTGCCCCCTGAAAATTCTGCAATTGTGGCTTCTATAGGCTTTCTTATAATTTGGATATGCTATTTTGGGGTCAATCTATTAGGAATAGGGCTACATAGTTATGGTTCATTTACATTAACGTCTAATTGAATTTAAGAAAGTCTCTAACGAATATGAACAAAATAAGGTGTATATAGAAAAACTTCGTGTAAGTCGTCGAGAACCATGTGAATCGCTAAAATACTTGATTCAAATGGTTCTCACAAAGACCAAACATATCTGGTTAAAATTTTAATTTTTTTTTTCTTAACTTAAGAAAAAAAAAAAAATGACTTCGCTTTTTTATTGTACAACGAACAATTTAGAAAATAATAGGATGAATTTCTTATTCATGAAAACTATCTATAAAAAAATTAGATAGAATAACTTCGGCCTTGTCAACTGATAATGAAAGAACGAAATCCGGGTAAATACCAATACCTATTACGGGTAAATAAATAGCGATCGAAACAAAGAATTCTCGCGGCCCAGAATCAAAAAAATAAGAGTTTGGAACATTAAATAACTTGTATCCATAGAACATCTGGCGTAACATAGATAATAAATAGGAGTTAAGATCATTCCAATTGCTATTACAAAAGTAATTAGTATTTTTGGCATTAAAAGATATTTTTGGCGGGTAATTATGCCAAAAAATACTATCAATTCTGCAACAAAACCATGCATACCCGGTAACGCAAGAGAAGCCATTGAAAAGCTATTGAACATTGTGAATATTTTTGGCATTGGAATAGCTATTCCGCCCATTTCGTCGAGATAAGCAAGGCGTATTCTATCATAACTCGTGCCAGCCAAGAAAAAAAGTGCAGCACCAATAAATCCATGAGAGATTACTTGTAAAATAAAAGGGCTCCATTGAATCCTGTATCAGTTATAGAACCAATTCCTATAATTCTAAAACCCATATGAGATACAGAGGAATATGCTATTCTTTTTTTTAATTACGTTGACCAGTAGATATTGAAGCTGCATAGATTATTTGTATTGTGCCTACTATCCAAGGAGAAAATATAGAATGGGCGTAAGGTAATAATTCTATATTGATCCGAACTAACCCATACGTTCCCATTTTTAATAAGATTCCGGCTAGAAGTATATAAGTACTATAAATGCGCTTCCCCATGGGTATCTGGTAACCATGTATGTAAGGGTATAATCGGCAATTTGACAGCAAAAGTACTAAAAAATCCAATATAGAATATTATTTCTAATGCCAGAGGATACGAGGGATTGACTAATGTTTCAAAATTTAATGTTGGTTCATTAGAACTATATAGACGACACCCAGAACTCCCATTAAGAATAAGAAAAAAAGAGAACCTCCCGGAGTGTACAAAATCAATTTTGTAGCAGAGTACAGACGTCTCTTTCCTCCCCCATGGATAGAAGTAAATAAAGATAGAAGTAAATAAACGGGAATTAATTCAAACTCCCACATGATGAAAAATAGTAAAAGGTCTCGAGAAGAAAATAATCCTATTTGACTTTGACCGTTGTACATTGCTAACATCAGGAAATGGAATAATCGAGAATCTCGAGTCACTGGCCAAGCCGCTAAAGTAACTAAAGTAGTGATGAATCTCGTTAGTAAAATGGGTCCTATAGAAAGTCCATCTATTCCTAATCTCCAATGGAAATCAAAAAAATTGATCCATTTAGAATCTTCGATTAGAATCTTCGACTAGTTGGATTAATGGATCGTCCGATTGAAAATGATAACAGAATACATAGATCGTTAGAAGGCGCTCTAATATACATATACATAAAGTATACTAACGAATAACGAATTGACCTATTTCCTCTATGGGGAAGAAAGAAAATTGAAAATTAAAGAACCCGAAAATATTGGCAAAACTACAATTATTGTTAACAACTAAAATTCTTGTTAACCAAAGAAAAAAATTCGTGGTAAAGACAAGATATACTTAGACCAGAAAAACCCATACTCGCTAAAAAAAAATATGTTATTCGCGAGCACGGGTTTTTGGCGATAAAAAAAATCAAATAAATTCAAGTGGAGTTCTCTGGAACATATCAAAAAGCTAGACCCATACTGCGAGTTGTTTCATGCCATAAATAAACTCGAACACTCAAAAAATCCGTTGGACAGGCGGATTCGCATCTCTTACAACCGACACAATCCTCTGTTCTTGGAGCAGAAGCAATTTGCTTAGCTTTACACCCGTCCCAAGGTATCATTTCTAATACATCTGTGGGGCAGGCTCGAACACATTGAGTACACCCTATACATGTATCATAAATTTTGACTGAATGTGACATGGGATCTATACATTTTTGAATATCATAAACTTTCGATCTAGTAAACTTAAAAACCAAATCATTTTTAGTTACCAGACGAATCAATGAGTTACCAGAATTATTTCTAATCAATCTATTTTTGGATTGACTTATGAGAGAGAGCCAAGATACTTTGATTTCTTATGTTTTTGTAAACATGATCCTATCTTACGCGGTAAATATACTAATTCGAATTAATTGATGAATATTTCGAATTTATA
>contig6_len_3483_j023
ATAGAAAAAATTTGCATGATATTGAATCTACAGAAATATAGATTATTTTATCCAGGAAATTGAGTGATTCCGTCTTTTTCTTTCTTCTAACTTTGAAAGTAGCGATAGATACTATCAAGAAACGGGCGTTCTGAATCAATTAATGAAGTTCATTTTTCAAAAATATCATCAGAAAAACATGGAATGGAGTTTTTTGAAACACCCGAAAAAGAAATTAGTTTTGTCATTTATACGAAAAAATATTCTGATTATTATTAAGAACTCAACGGGGCCTTCCCCCTTGAATCAGACAAAGAAAGAAGAGAATCCCGTTGAGTTCTTACGTTTTCATGTCTACAACTCAATTCATCCGATTACTATACTACAGGGATGAACCCAATCCGGAATATGAACCATAAAAGAAAATACCTATTAAACCGATCACAAGAATACCAGTTACAGTACCTATTAGCCAAAGAGGAATCCTTCCAGTAGTATCGGCCACTTCCCTCCACATTTCATCAAATGGTCATGCTAGAGACATAAACAGTCATAGATAATTATGCGATGAGATCTTTCCGAATGGGCTAAGAGAATTCCTAGAGTTATTATTCTCTTTTGTTTTCTTAATTGAAGAAATAATTAGAAAATAAAACAGCAAGTACAAAAATGAGTAATAACCCCCAATAGAGACTGGTACGATTCAATTCAACATTTTGTTCGTTCGGGTTTGATTGTGTCATAGCTCTATAATTCGGATTAGGTTTATCGTTGGATGAACTGCATTGCTGATATTGACCCCAAAAAAGAAACGGTAGGTACAGCTAGTCCGTGAATAGCTAACCATCGCACTGTAAAAATTGGATAGGTTCGATCTATGGTCATTGGGGCCTCCTAAAAGGATCTACTAAATTCATCGAGTTGTTCCAAAGGATCAAAACGGCCAGTTATTAATGGAATTCCTTGTCGGCTCTCTGTGAAATATTCGTTTGGTCGAGGGCTTCCAAACACATCGTAAGCCAAGCCCGTGCTGACAAATAACCAACCCGCAATGAATAGGGAAGGTATAGTAATGCTATGAATGACCCAATATCGAATACTGGTAATAATATCAGCAAAAGAACGTTCTCCTGTGCTTCCAGACATGCTGAGCTCCACATATTCTTGTACAGTCAAAAGGGGATCGATTCCGTAAAAGATGAGATCGGTAAATGGAAATTTACTGAAAATGAATCTTTGTAGGATCATCAATATAGTACCGAGGGCGTCTTTAGAGTATACCGAATCAGTATAGCTATCCTTCTTCTGACACAGCAACGCAATTTCAATCAATAGTGAAAGAAAGTGCTAGATAATTTCTTTCTTACTTTACTTGTTACTTATCGATATAAAACGATGTCCCACACAATAGAAAATTCTTAAAAATAGTATATATTTCAAAATAGTATATCTTAATAAAATAGTATATCTTAATATATATATATATATTTCTATTTTTCTCCATTATTAGCTTCGGGCTCGAAACGGAAGATCCAGTAAAACGTGAATCTGACAAGTTGGTTTCTAATAATTCATGAAGGGAATTATCATATTTCTCCAATTTAAGTAGGGTGCGAAATCTATAAATCTTTGTTTTTATAGTAGCAGTGCTTTTTGTTGGAATCCTTTTTTCATTTTTTTTTTTTTTTTTCATTTTAAGGAATTGGTTAGTCGTTCAGTAACACGTAAGATCAGTAAGAAGTAACAATAAACAATAGTAGATAGTATTCGATGAAAGAAAGAGAACAAAGAAAAAAAGAATTGTAATCAATATTCGTGATGCATGCATTGTTGTATTAGATCGAGATTCAACGGCTCTTTCTTGACCTAACTACAAGGATGAGGCTTTATAATATGGAAAGATTAAATGTAGAACTTATAAAGGAAAAGATAATAGGAATTACTAGTCTTGGAATCTAGTCTTGGACCAATTTCGAGTGATCGTGTAATAACTTTTTTCTTCTCATTCATTCAAGATATTATGTGAATGAACCTACTATTGAATCTAATGAGTTAAAATTAACATCAAAATAAAAAGTTTTATAAAATCACCGTTAATTTTAAAATAGAAAATAGATTTGATACAATTAAAAAAGAAATGATCAAACAAAATAGAAATTGTTTTTTTATTTTATAGTGATTCAAAAAGAGTTTCATTTTTGAATAAAGTTCCATGACATAGTTCTTATTATTACTTTATAGTTTACTCAAGAGGTGTTCAATGAATCTGTTGATTGGAATTAATAGGTAGATGTCACAAATGATGAATCAATTTCTTTTTATACGCCTGTCACTTTATCTTTGCTTTTTTTAATGCTGTCTATAATGATTGATGAATCAAAAACTTTCAATTGAAAGAATAAGTTCAATTGAAGGTTTTTGCTTATTTTCCTATCTTGCAAAAATGGAAACTAACTTAGGTAAGTGCTTTAGAAACATATGTATAAAACGAATATATTTCATTTAGTTCCTTCATGCCTACTATAACTAGTTATTTCGGTTTTTTACTAGCGGCTTTAACTATAACCTCAGCTCTATTTATTGGTCTGAGCAAGATACGACTTATTTGAAATTCATATTTGAAATAAATGAAATGAACAATTCCTAAAAATAAATCTTTATGTGGTATTCCACGTATTCTATAGTTATTTAACGTGTCAATTGCCAATTCTTGATCATTGAGATTCATGGCAATTCAGATTAATATTTAATTATAGATATTACATATTACTTCTTCTTTTTCGTTCAAAAAAAATTGAAATGATTGAAGTTTTTCTATTTGGAATCGTGTTAGGTCTAATTCCTATTACTTTGGCTGGATTATTCGTAACTGCATATTTACAATACAGACGTGGTGATCAGTTGGACCTTTGATTAATTAACATCTCTCTTTTTGATTGACCTCCTCCTTTCTTTAATCCACAGGAGGTCAAAGAAGGGAGTCACGCTCTGTAGGATTTGAACCTACGACATTGGGTTTTGGAGACCCACGTTCTACCGAACTGAACTAAAAGCGCTTTATTTTCAGAATAGATAAGACTGGAAAGAAAAATCTTCTTTTTGTAACCCCAATACATCTTGTATGCATATAACTATATAGTAGTATTATAAAAATGAAATATTATGATTATGTATGTCCACAATGAATCTGATCCCTTGTTACTGCTCAAAGGAGAAGTAATAGGTAGGGATGACAGGATTTGAACCCGTGACATTTTGTACCCAAAACAAATGCGCTACCAAGCTGCGCCACATCCCTTTAATTGGTCTACAGTGTCATTGTAGAGAATTCCTGTCTTGTTTTCCACATTCTTATTTCCTCCATTCCATTGATATACACAATTTATCTTGCCATTTCTTCTTTTTGGTCTCATATACATATAACATAGAATAATAGTCAAAGGAAAAGCCTTAATATACATATGAAACTACCCTACCATAAGTAAAAAAATAAATATTTTGGAG
>contig7_len_2643_j023
TTATTTTTTTTTTTATTTCTTCATTCGAATTCGAAATGGATTTTTATTCTATTTCTGTATTCTTTCTAGATTCAAGGACTAACCACGGAATCACAAAAAAAACAGTGAAGAAATTCATAGATTCGATACCTTGTAATAGAACGTATGCTTGATAGAAATATTAGATCGCATAGAGTCGGCAAATGTGTTGGGTTCATTACCAATTCAAAAAAAAAAATGGCAAAAAAGAAAGCATTCACTCCTCTTCTCTATCTTGTATCTATAGTATTTTTGCCCTGGTGGATTTCTCTCTCATTTAAGAAATGTTTAGAATCTTGGGTTATTAATTGGTGGAATACTAGGCAATCCGAAACTTTTTTGAATGATATTCAAGAAAAAAATATTCTAGAAAAATTCCTAGAATTAGAGGAACTCCTCCTCTTGGACGAAATGATCAAGAAATACTCAGAGACACATCTACAAAAGCTTTGTATAGGAATCCACAAAGAAACGATCCAATTAATCAAGATATACAATGAGTATCGTATCCATACGATTTTACATTTCTCGACAAATATAATCTGTTTCATTATTCTAAGTGGTTATTCCATGCTGGGTAATGAACAACTTGTTATTCTTAACTCTTGGGCTCAAGAATTCCTATATAACTTAAGCGATACAATAAAAGCTTTTTGTATTCTTTTATTAACTGATTTATGTATCGGATTTCATTCACCCCATGGGTGGGAACTAATGATTGGCTCTGTCTACAAAGATTTTGGATTTATTCATAACGATCAAATTATATCTGGTCTTGTTTCCACCTTTCCAGTCATTCTCGATACAATTTTGAAATATTGGATTTTCCGTTATTTAAATCGCGTATCTCCGTCACTTGTAGTGATTTATCATTCAATGAATGATTGACAAATGATCCACTGATATTAATCTAATTAGAATCTTTGTTACTTTGTAGTTGTACATAAGCAAAGCATTTAAAATCATACTTACTCTTTCTATTTCGACCCATTCCGGGGATTCATCCTATATTATTCCAGTAAATAGCAGAATCGGGGCTAGGGAACTATACTAGTGACCTACCCAATTTATTGTAGAAATTTTTGGGATCAATGATTGGACCATGCAAACTAGAAATACTTTTTCTTGGATAAAGGAACAGATTACTCGATCCATTTCCGTATCACTCATGATATATATCATAACTCGGACATCCATTTCAAGTGCATATCCCATTTTTGCACAGCAGGGTTATGAAAATCCACGAGAAGCGACTGGGCGTATTGTATGCGCCAATTGCCATTTAGCTAATAAGTCCGTAGATATTGAGATTCCACAAGCGGTACTTCCTGATACTGTATTTGAGGCAGTTGTTCGAATTCCTTATGATATGCAATTGAAACAAGTTCTTGCTAATGGTAAAAAAGGGGCTTTGAATGTAGGGGCCGTTCTTATTTTGCCTGAGGGTTTTGAATTAGCCCCTCCCGATCGTATTTCTCCCGAGATGAAAGAAAAGATAGGCAATCTGTCTTTTCAGAGCTATCGCCCCAATAAAAAAAATATTCTTGTGATAGGCCCTGTTCCTGGTCAGAAATATAGTGAAATCACCTTTCCTATTCTTTCCCCGGATCCTGCTACTAAGAAAGATATTTACTTCTTAAAATATCCTATATACGTAGGCGGAAACAGGGGAAGGGGTCAGATTTATCCCGACGGGAGCAGGAGTAACAATACAGTTTATAATGCTACAGCAGCGGGTATAGTAAGCAAAATCATACGAAAAGAAAAAGGGGGATACGAAATAACCATAACAGATGCATCGGATGGACGTCAAATAGTTGATATTATCCCTCCAGGACCAGAACTTCTTGTTTCCGAAGGCGAACCTATCAAATTTGATCAACCATTAACGAGTAATCCTAATGTAGGCGGATTTGGTCAGGGAGATGCAGAAATAGTACTTCAAGATCCATTACGTGTTCAAGGCCTTTTGTTCTTCTTAGCATCTGTTGTTTTGGCACAAATCTTTTTGGTTCTTAAAAAGAAACAGTTCGAGAAGGTTCAATTGTCCGAAATGAATTTCTAGACTTGCGAATTTATCAACATCAAGTTTGTAAAAAGAACCAAATTCTGATTATGTATAAACAAAATGAAATTCTGAAAAACCTTTTGCTTGTTTATATTCTTTTTCTACGAGATGACGGGAATTTCTTATACCGTATTCCTAATTATAGTATGTAGATTGTGAAGAAAACTATTTGACTTTAATTTAACTCTTCTTTTTTTTATCCAAATTGGGGTGATGTGACTATGTTACTCTTGCCGGATTTAAATGTCATAAAATGCATTACTCGTTTTTACTCTAATCAAATTCGACTAGATACTAGACATAAATAAGCGGGAAATAGAACGGATAAATGTGGGGAACAAATAATTCGAGGAGGGATTATTCGTCTTCCTAGTCTTCGACACAAGAAAAGGAATTTTCCACACCCCTTTCTTGTGTCGAAATAATAACGATTCTTGATCCCCTTTGTCAAAGATTCCTATCGTCAGTTTCCACTTTATTACGTATAATATAAAATATAAAAGTAGTGGACAAACAAAAAAGATAGGGAAATTTTTTGAGTAAATAGAACTTCTTCA
>contig8_len_2523_j023
CGAGTTGATTTTCTGTTACGATAAATTGACGAAACAATAGCCAGTCCAATAGCCGCTTCAGCGGATGTAATAGCTATAACCAAAATTGAGAAAATAGCTCCTTTTAATTGACGATTATCAAAAAAATCAGAAAACGTTACAAAATTAATATTAACAGCATTCAATATAAGTTCAAGACACATAAGGGCTCGAACCATGTTTCGACTCGTAATCAATCCATAAATGCCGATAGAAAATAAATAGGCACTCAAAAAAAGTCCATGTTCAAGCATCATTAACTAATTCCTTATCAATCTCAATTCATTTCAATATGAATAACAATTCAACTGATTCCATTGAATAAAATATAACAAATATGGAACAAAAGAATATATTGAGATTGAACTAAAAACATTTCTATTTGAAACATGAATTCAAATCGAATGGGGGAGAAATTAATATGATAATCTAGAACAAAGTTTGATTTGGATTCCTAGTTCTAAAGATTGATTATTGACGAGCTACAGTGATTGCACCTATTAAAGCAACTAAAAGAATTATTGAAATGAGCTTAAATAGAAGAAAAAAATCTGTTGATAAATGAATACCAATTTGGTGACTATTCCTTATCAAATCTTGTTCTAGAATCTGGTTTGATCTTGTCGTCAAAATAATCCCGTACTATTACGTATCTAGAATAGTAGTAATTAGTGAAACAAAAATACTTGTACAAATCATCGAAGTAATTCCATCTCCGACGGTCCAAAGATGAAAATCTTTGGAATATTCTGAACCATTCATGAACATCATAGCAAAAATGATTAAAACATTTATAGCTCCTACATCTACATAAATAAGAAGCTGCGCAGCAGCTACAAAATGGGAGTTCGATAGAATATAAAATAAGGATATACAAATAAAAACCAATCCCAATGAAAAGGCAGAATAATTTGGATTGGGAAATAATATCACTCCTGGATTTCCTAATATAAGTATAAGATCCAATCCCAAGAAGACTAAAAGAAAATCATGGATTGGTCCAGATAAATCCATTCTATGTAAAATGACAAATAACAAAATAGAACTATCATGATTTTGCTGACTTGACCAGGAAAAAAGAAGTTACTTTATTTTTAGGATATGTTAATTAAATCCTAATAAATATGAATTGATGTATATACAATTATTGGACCAATCTCATTCTTTATCGGAAAGAATAATTGGAAACTATCGATTTTGAAACCATTACTATGAATAAATAAGAAAACATAGAAATAGATTTTCAATGGAAAAATGGATTTTCCATTGAAATTCAATCGTGATTCTCACCAACCAATCAATGGTTTGGATTTGTAGTTATTGAACAAGCAAAAAACCTTATTTATTTTATGTAGATCAAAACTGAACCCTAGTAATTGAAAATATTTCTTGAATCAAAGGATTTATTCATTTTTTATTTGATTTGAGGTGAATTCAAAATTATTCGAATTGTGGAATCGTCAATTCCTGACATTGGTAAACGACCCAAAGCAATTTGATTATAATTCAATTCGTGACGATCATAAGTCGAAAGTTCATATTCTTCAGTCATTGATAAACAATTTGTTGGACAATATTCAACGCAATTTCCACAAAATATTACAGATTCATTAAGCAACCATTTCTTTCGAATATCAGTTTCCAATTTCCAATCAACATAATAGATTCCCTAGAGAAATAGGGAAAAAAATTTCCATCCAAGATTTGTCCATTCTCAGCTTTGGTAAAGTCTATCTTGTTGTGATAGAAATGAAAAAGAACAAATAAGTTTTAGCTAATGTAATAAAGATACCAATTATTGTTCCAAAGACTTTTCCTGCTTTATTTATTTCAAAAATCAAAAAGCTACGGAACGAATATGTACGGAATAGAAAGATTCCAATCGCCCAAGTAAATAACTATTACAAATAATGAAGAAACTAGTAGATTTAAATACGAAGCAACGTAAAATAAACCAAATTTGATACCTGAATATTCAGTTTGATAACCTGCTACTAATTCTTCTTCTGCTTCTGGTAAATCAAAAGGTAATCTCTCCCACTCTGCTAGGGAAGAAATTAGAAAAACGATAAACCCTATGGGTTACCGCCACAAATTCCATCCCCAAAAACCATATTTTGATTGCGCTTCAACTATATCAACTGTACTTGAACTGTTAGATAATCATAGTCGGTGATAACATCACTGGTACCATCTCCATTACAGAACCGTACATGAGATTTTCACCTCATACGGCTTCTTGAAGGTCACAAATAAATCTAAGGACTTGTTCGATATTATTTATCCTAATATGCTTGTAGGATAGATAAAGTCAAAATCTATCGTAAGGTCCTGAATTAGACCAATGGAATTCTGTCGACTCAATTTATAATAAAAAAAAAAGTGCTTCTGAATTGATCTCATCTTTTTTTTTTTTAACAATTTTCTTTTGATTTTTCTTCGTTCAGTAAAGTAATAATTTACTTAATCCTTGAATAAAATGTTTTTTGTATCAATATGCAATAT
>contig9_len_2244_j023
ATAAAGAGAGAGAAAGAAAGACTTTTTTGAATCCTTACTTTACGTGTAATGTAACATAATAATTATCTTTTTTTTTTTAATTGGGAGAGATGGCTGAGTGGACTAAAGCGGCGGATTGCTAATCCGTTGTACGAGTTATTTGTACCGAGGGTTCGAATCCCTCTCTTTCCGTTTCCTTTGATGACTTGATATTTGATTTATCTTTAAAATTTTTCAAATCTCTTTATTTTTTCGTAGTGAAACGTGTGAAATAGATAAAATCCTAAGAAATTTTGAAAATCAAGCAAGGAAAACGCAAAAACCTTTTTATTCTTCACGTCCCGGATTACGTCCTGGATCATTAGATAGGAATCCAAAGATGAAGAGAGAAACAAAGAATATCACTACTGTGTAAACAAAAAGTTTAAGAGTAAGCATTACACAATCTCCAAGATCCATTTTTGAAAAAAAAAAAAGAGAGAGAATAGATCGTCTATTTTTATACCACATATCCTATTTTGATAATATCCTATTTTATTTTAATACCAAGAAAGAAAGTGTTTTCTAGAAATATAAAAAATTTCCAGAAATTCAAAAATGAATTTTTCATAAGAGTCTTTCATTACTAAAAATTGATTTCATAACCAGAATTAGATTAGATATTCTATTCTGGAGCACCCTATATAGTGTCTTTCACTGAAAAAGAAAAAGGGTCAGAATAGGAAAATGGGGCGATTCGGATTTATCATGTCTACCCAAGAATTTCAATATTTGAGTTCAGGGTTCATATTGTAAGACAAGGCTTATCCGATCTTATCAATTGTTAGAATTTCTGGAAGAAATCATAAATTTTCTAGGATAGTAAGTACTCAAGACCTTATCGAAAACTTACGGCAGCTTGCCAAACGAAGGCTAAGAGAAAAAAAAGCACAGGTATGACTGGCATAACATCTACAATTGGATTCAAAAAAGCATAGGCCTCGGGCAATTTGGCGAATAAAAAACTATTCGAATAAAAGGCAGAATTAATACAGATACAGATCAAAGTAAAGATATTAAGCATAAGCATAACAGCCATTTTTTTTCTTGGAGATAATTGTATTTTGATTAAGTTATTGATATAAGTAAAAACGAAGAAAGTAAAGTAGACAAAAAATCCTTCATTTTTGTTTGAATTTACCTAATCAAAAATTCTCCCATTTTCAAGGGAAAATAGAAGATATTATACTTTCATGAAATATCTTAATTGAATTCTATCTAATGATCAATAAATGGAATGATCAATAAATTCAATTGAATTTTATTTAATTCTATATTTATACGTGTCAAAATCCTAGCAAATATCTAAGCAAATATCTAATATATTCTATAAAGAAAATATTTGGATTGGAATTGACGACCAATCAATACCAACATTATTCTTTATTAGCGTCGAATAGAAATTTGAATGGGGCGTGGCCAAGTGGTAAGGCAACGGGTTTTGGTCCTGTTATTCGGAGGTTCGAATCCTTCCGTCCCAGAGCATATTCCATTCTATTCGAACAAAGAGTGTTTTTTGAACAACTTTCTGTTTAAAGGTCTAATATTGGATACAATGTGATTCTTCTTTCTACTTTTTAATGATTCTTCTCTGCATCATATCTTTTTTTTACAAACTTGAACTGAATCGAGTTCAAATGACACGCGGCTGCACCTTTGTAATCCGGGTAAGATAGGAACATAGATCACAAGGATTGGGATTCAAGAAAATCGGGTGAGCTTTTCACCATATGTTTATTCTCTTCATATTCATATTGAGGGAAGTTAGTTACTTAGAAAAACCTTACGTCCCATATCGAATTTTCAACGATGTATTTTGAATCGACGTGCAAAAGAACCTAGATTTCCTATCTCTTAATTCCCTTAAGGGATTAAGTCTTTTCTTAAGACTGGGGGGTTAGGGTAAAAAAAAAAAGGAAATTTGATTTATTGTTCGATCTATCTATCTGCTTTAAATCATTGATGATTGAATTCCATTCAATTAAAAAATAAATAGAAATTTATCTCTTTTATGATGCGGTTCTTACTGTAAAACTTTATTCAAATAATGAACGATGTTAAAGTAGAAAATCCAATTCGAAATTCAATTTAATGATTCCTTAAAAATTTAAATTGAATCCTTGGTACTTAAAGAAGTGCGAGATTGGTGAATCTATCCTATTGAGTTATTCGAAGACACAGATATTTAAAAAGAACTCAATTTATTCATCTTATCTATTCTTACTT
>contig10_len_2195_j023
CCTATCATTTTTGATTACAAAAATTAGACATTGCATTAGTTCATGAACCATGACAAGAATTCTATCTCTCTAAAGTTGTATATAGTAAAGAAAGAAGAAAAAGCTCTCTTTTTTAGTTTCTATTCCATTCTTTCTATTTTTTTTTTTTTGACAAATAAGCTAGCAGGCGTTGACGTTTTCCCAGAATTTTTCGTAGACCTCTCTGAGATAAATAGTCTTTTTTGTGCAATTCTAAATGTAAAGTAAGTCTTCGTATTTTATTGGTAAAATTAAATACTTGAAATTCAACAGATCCCCAGTTTTCTTCTTTTTCTTTTTGTGAAATAACGTAAATGGATGAATTTTTTATCATAAAAAAATTCCCCTCCCTTTTTTGCAAATATGAATTTTAACGATCAGTAATAACAATGCTAGTTATTTTAATAAGGTATCCACAATTTTTTTTATGGAATCCTAATTTTATGTAATAAAATAAATCAATCCAATTGAAAATTCGATTCAAAATTCAAATAGGGATACAAAAGAATAGTACATTTTTGTATTTTCAAAAGAAAAAAATTGGAATCTCAAATTAAGAAGATTTTGTTGATTCATTTTTTAAATATAATTGATGCATCATTGAATTAGTATCATATATTAGAATGAGATGTAAGACAAGTCATGTGTGCATCTGTTTGTTTTCATATACTCAGATATGGTAAAGGATATATAAGAAAAATGTATCATCAACGAATTTTTAATCGCAGGTACATATGTATTCTTAACATACTGAAACGACTGCCATTATTGGTATCAAACCAATAGCGATTCATACAAGCTAAATCTTCTAATCGATAATTGGGCCAAAGAAAGAATTTTAATTTCATTAATTTATCTCTATCAAGATTTTTATTTTTATCCAAGAATTGATTCCAATTTTTGATTTTCTTACCGGTGCAAAATATTGGATTTCTATCCACACCATGTGTTGTTTTTGAATTGAAACAAGTTAGAATTCTCAATTCTCTACGACGTCTAGACGATAAAATATTTTCAGGAATAAGCAAATCATAATAATTCTTTTCATTATTTTCAGTTATTCTTTGATGATGCCTTGAAATGGATTCATCCAAATTTTTCTCATCAACATATCTTTGCTCTCGGCATCCTTGATTAATTTGATGCCTACTCTTATGAACTAATGAAATACCTATGATTTGATACATAATAAACTGTCCATCATTTTTTACAGACAAACGAAGAGGTTCGATAATAAATATTCCCCTTTTCATCAATTCTGTAAGAGTTAAATTCTTCTGAATTAGCATTACATCCAGATTCATTTCTCTCCTTTGAATCGAGGATATAGTAATTTTTCTTGGATTTCGCAGTCGAAGCAGGAAACAATATACTTTAATATTATTAATCATTCTTTGATTCAAAGCATCATCCCATCTCAATTGAAAAAGTAAATACCTTTTCAAGAAGAAATCTAGTTCTGCTTCCGTATTGCTCTTGTATTGTTTTTTCTTTTTACGTTTTTTCATGTCTGATTCCGAATAATCTTCTTCAATGTTTTTTTGTTGGTTTGAAAAAGCCGATACATGATTTTCTTGTTTTTGTGTATGTGATCTAAGATTTTTTTGATCTGCGTATTTTTTTTCTTTTTGATTCTTTAATTCAAATAATTCAAATTGTTTTTTTCCATTCGATGGTCTAACTTCCTTTTGCTTTCTATTGATGTTTTTATTTTCATTAACATTTTCATTTCCATTAAAATGAAAATGAAAAAAAAGCAATTTGTTTGGTATAAACCACGGTTTCATTTTATATGCATTAGAAAGTAGTACAAATTCTGGGAAGAACCAAAGTTCTAGAGTCGATATAGGACGACTTATTATTTCTTCATTCATTCCCATCCAATCAAAAAATCTTTTTTTTTGATTAGGTGAATTGATTTCTTGATTTTGATGAATCATAAGATAAAAAAGATCTTCTTTATCAATTTGATCAATTCTTTGATAATTATTAGTTTCGCTCTTAGTATTTTGAGTATTGTTGGTATCGATCTTGATCCAGGTCTCAATATGGATTTTCTTTTTAAGACAAAAATTTATAAATTTCCAATCCAAATATTTTCTATCCAGACTTGTTTTCATATACATAATATCCCTTTTTACTAAATAATTATTGATAGAGATATTGTCTAGTATATG
>contig11_len_2172_j023
CTCTATACTAAAAGCTTATTATAGATCACTCTACAATATTATCTGCATATAGGGAAATATCAATTCCATATATGGAATGTACATAGCACCCAATTAATAATTAATTCTATTTCTTTGCTACATCTATTTGTTCCGATCAATCTGAAAAAATCGAAAAATCTAAGAATTAGAACCATAAGAGTAAGAGTTCTTTTTCGATTTTTGATTATTTCCAATATGAATCTTGGTCTCTATCGAAATAATCAATGAAGGAAAGTTTATTAAAAAAATAAAATGAAAATCAAGTAGTTTTTTAGTTTAGCATTCCGAAGAAGTAATTGATTGAGCCATTGACAGGAGTTCTATGGAAACTTCTTCGAATTTGGAAAAAGAGGAGTAAATCTTAACGATTTTTAACGCTTGAACCATGATATGAAATGAGTCGATAAAGCATAAATCAAATTCAAATCAAATCAAGGGGTCCAGTCGTCCTCATTGTCCATTTCTAATTCTGGTAAGAGCCCATTCGTTGAAATAGAAAATTTAGGAAGAATTAGGTTGGAATTAATTTCCTATCATCTGTATCCCCTTTCCTTTCGAAATACAAACATGGGAATCATTGAAATATCTCTTTGATTGAAAGAGTATTATTCATATACTACATTAATTCCACTAGAATCCAATGGAATTTCGAAAGGAAGATATTTTGATTTTAAATCGTTAAAAACGCTTTGCTTTGCAGAACGATCTAGAAAACAATTGATACGGTTTGATTCCTCAACTCAATTAGTAGTACCTTTAGAGTCCACTTCTTCCCCATACTACGAGTGAAAGAGAAAATGTAAAGACTACCATTAAAGCAGCCCAAGCGAGATTTACTATATCCATGTGAATTATGTTCCCTATGTTCTATGAATAGGAAGGAATTATTCCATTATTGCTCACTAATAATAGGGGAATCAATGGCGCAGAGTCAAAAAGGGGTTCTGACCCAACACTATTGATAAACCAATCAATCCAATAAATCCATTTATAATAAATTCCTAGATGATTTCGAACCTGGAAAGATTAAACACAACAGGTAAAATAGGTAGTGATATCTCAAAGGAAGGTTACTAATAGAACATGTAGGAATATAATAATTAGGATCTATTGGTTTTTTTGGATTTACTAAGTAAAAAGCATAAAAAGATAGATCACTATCTATTCCATGCCTCTATTTCCCATTTGGTCTAATTCGTACCGTCTCCCAATTACCTCTGTGAAAGAGTTGGGAGGCAGTAAGCATATTCTATTCTTTTCTTGACTAGGGGTTTGCCGAAAATAAATTTTCACTTTTTCTATAACTATACTATAAAAAAGCCAATTATCCATCCAATCGAATATTGAATCAATGCCCGAGCACTCATAGACTCTCGTGAGGCCGTATATAAATTCCGACCCTTCTATCAATCACTATAACTATCATTTTTTCTTGCATAGCATATAGGCTAGGATTCAGGAATTCAAAATCCTTTAGAAAACCCCATACCTGATGCTTAGAAATGCTTAGAATTAAACAAGTATCAATAGTCCTTTTCCTATGCTTCTGTTGGGGAATAATCGGGCTAGTTTTATCAGCAGAAGAGTTATATCAGTAGAACACAACACAATAGGAGATTTCGAGTCTTTTCTTGACTTGATCAGGCGACACCCAGATTTGAACTGGGGAAAAAGGATTTGCAGTCCCCCGCCTTACCACTCGGCCATGTCGCCAAAAGGATATAAAAAAAAAAATAGATGCAAATTTCCCCCTTTTGAGTTGGATTACTGAACTCCTTTTTTTATTGTACTTGCATTTTAAATCCGGTTTTCCTTAATCCCTTTCCGAAAAGAAATTCTTCCTTTTTTTGATTGGATTTGATCCACTCCTTCGATTGATTGTATAGTATCTCAAAACGCACAATTCCTAAAAATTTATCTTCCCTTATTCTATTGAAAAATCAAATGTGGATTTTCAGTCCCAAAAGCCAAAATTCATGACAAATTTGAACCATTAACTATTTGCTGACCATGAATTCATGAACGATTCTTGGATTTGAATCTCAATTTGTGTATTCCTAATGACATAAGAAAATACAAATTGATATAAAACTAATCAATATGGATTCTTTTCAATAAAAAATCTTTCTCGGTCTTCATTATATTATAATA
>contig12_len_1759_j023
TAATATTTTCTATTATAGAATTTTAATTCTATAATTATAATAGAATATAGAATTAAAATTTATTTAATTTCTAGAATCTTATTCTAATAAGAATATAGAAATTAATAAAAAATTAAGAATAAAGAATTAATATAAAATACTTGCATTTATACAATAAAATATTTAACAATAAACAATAGCAGGGTTAAGTTGAATTCTTGCTAAAACTTCTTCAGAAAAATATCTATCCATCTATATCGAAAATCGAAATAGAAGAAAAAAAGTATAGATTACTATGTACCGACTGAACCAATGATTATTCACGATTCCGTAATTGAATCAATTCCATATAGGCTCCAAATTCAAATTAGAGAAATGTTATGGTAAAACTTCGTTTGAAACGATGTGGTAAAAAGCAACGCGCGACTTGAAGGACACGATCCGTTGTGGATTCTTACATCCACCATTTTATATAGGAATGAAGGTGCTCTTAGCTCGACATTGTTTATTCTGTTGCACTAGAACTCTCCATTTTTTGTTGGGTTGTAATGTGAATAGTCCATGATGGAGCTCGAGTAGAAAGTATTGATTCATTTCTCAGGGGCAAGGATCTAGGGTTAATGCCAATCAATAAATTGGAACAACTTCGTAAGTATATCTTCGATATAGAAATTGAAAGGGTTCCAAGTTTCCAATCCAAAAGGAAAATTTCTTGGAATTGATAAAACTCTTTCGATACAAAGTGTATCACACGGGAATCAACCGTTTGTATGATTCTTTGATAGAAATAAATCACAAAAAAAGGCATGTTGCTGCTATTTTGAAAGGATTAAAAATCACCGAAGTTATGTCTAAACCTAATGATTTAAAACAAAGAAAAGATAAAGGATCCCAGAACAAGGAAACACCCTTTCAATTATTTCAATAACTGGGATCAGAATAAAAAATACAATATAGATTTTAAACGAGACAAACTAAAATGTAAAATGAAAGGGGTTCAAATTAAAGACCACTCACTAAATGAAATGCTTAAAGATTTTCCTTTGAGCTATTTGAGAGTTATCCAACTTGAGTTATGAGTACGAATGATTTTTTTTTCAGGAAAGAAAAAAAAAAAAAGACTTAAATCATAATCTAATTGATTTGATTATTTTATAGAGTCATTTGTCGTTGGAATTCTATACATAACATAAATAGAACTCCGAATCATTTTTTCTCGAGCCGTACGAGGAGAAAACTTCCTATACGTTTCTAGGGGGGGTATTATTCATCTACATCTATCCCAATGAGCCGTTTATCGAATCGTTGCAATTGATGTTCGATCCCGGAGGGAAGGAAGAGATCTTCGGAAAGTGGGTTTTTATGATCCGATAAAGAATCAAACTTATTTAAACGTTCCTGCTATTCTATATTTCCTTGACAAGGGTGCTCAACCTACAGAAACTGTTCAGGATATTTTCAAAAGGGCGGAGGTTTTTAAGTAATTTCGCCCTAAATAACAAAACCTTAATTGATCCTAGAAATTTTAAATTATGGGAGTCTCTTCAATTAGGTGGTTTTCGTTAGAACTCTATTAATATTATATTAATAAATAAGTAAGAAATAAGTAATAAATAAGAAATCCAATTTACTTATTCCACTTATATTGATATTGATTGAATACACCTGCGATTTTTTTTCTACGTATTCCTTAGTTATTCCTCTATTTACATTACATTTTTTGTATCTATGTAGTTAGTGCCAATCCAACATAAGTCATTATTTTTGGAATATTAAATAT
>contig13_len_1737_j023
ATAGAATAATAGAAATAGAATGAATAGTGATTAGATTAGAATGAATAATTCATGAATAACGAATCCAAAAATTTTATGAAATTATGAAAAATGGAAAGAGACCTTGGATCTAATCATACCATTCCATTATATTGACAATTAAAAAAAAACGGATGATACTATGATCATAGTATGATGGCGGTCGGGCAAGTATGCCCCCATCGTCTAGTGGTTTAGGACATCTCTCTTTCAAGGAGACAGCGGGGATTCGACTTCCCCTGGGGGTAGGGTACTACGAAAAGAAGTTGATCATGGATTACCAATAAACCTAAAATTTATTCTTCCTGGGTCGATGCCCGAGCGGTTAATGGGGACGGACTGTAAATTCGTTGGCAATATGTCTACGCTGGTTCAAATCCAGCTCGGCCCAATAATTCGCCAATCTACCCTGAGATGGTATAACCCCTTGTCCTTCAGAAATACCTGATACGGAAGAATCAAAAAAAAAAAATAAAATTTTCTGCTATATCCCTTATTTACCTGGGATTGTAGTTCAATTGGTCAGAGCACCGCCCTGTCAAGGCGGAAGCTGCGGGTTCGAGTCCCGTCAGTCCCGACGGATCCAATAAATATATCAATTCAACTCTCTCTTTTCTGTGAAAGGTGCAACAGGGGGCAGGATTTCATTTTCAAAGGAAAGTAGATCCTTTTTTTTCTTTCGCATTTCTCATCAAACAAATAGATGAAACTTTTCATTACTTCAACTAGTACTGATTGATGGGAGAAAGACATATGTGGATTAGTACAATTGTTGGTAGCATTTTATTTAGGATTCCAAGGGATCCTGGGTCTATTGCTCACAATCCATGGAATGGAATATGGAATAGAGTACCTTATGTTTTCCGAGAGCACATACCCCAATGGAATTCGTTTCTTGTACGACCCAAGAAAAATTTAATCGAATTTCTCCCATGGAATACTTTTCCAGATTAAACTATCTCCCCTTCTGACTCGGATTTTGTGTAACCTCAATTTCAATTACTAATTTGATTTGAATTTGAAAAATCTATTTCATTCAAATTTCACACTGAGTTTTTGATATAGGTGTCCCAGTCCTAATAATGAAGATAAAAGAAAGATAAAGATTCAACAAGGATCCCAGCCCTCTTAGCGAGGGAATGAATAATTTTTTTCTTTACTATTTTTCCTATTGATTTTATTTTAGGAGTTTCATCGAAAATCCGAAATTGATGGAATATTAGATCTTTTCTACCGAGATTCATCTTTATCACACTTCGTTATCTTCCAAGAAAATTAGATCATTAAAAAACGGAGTTTAGAACTTAACTTCGTTCTTTTTCCAGTTCACTTCTATTGTTTCTTTTTGTTTGTGACTAATGGAAGTGGAACGAAGGAAGGCGTAGGGTAGGTTATAGAAAAGAAAAAACGGAACAGAATGATAAATAAAAGAATTCTTGATTGGATCAGGAATCCCATTTTTGATTTGGTATGGATAAAAGATCTTTTTATGGTATATTATTCAATTCTCGACGATGAATTGATTTGATAGCTTAGATATTGTTATTCATGATATTGATCCGATTCAATATCATTTCTATGGGATTAAATCCCGAGTTATTGTGAAGTAAAAAAACGATGAAATTATGGAAGTAAATATTCTTGCATTTATTGCTACTGCACTGTTCATTCTAGTTCCTACTGCTTTTCTACTTATCATTTACGTAAAAACAGTCAGTC
>contig14_len_1440_j023
AGATATTAATTTTTAATATTAATTTCGAATTCTTAATTATAATTATTACAAGATATCTTTCTAACAATAGAATAATAACAGGTACAAATATTAAATCGAGGTATTCATTCTATGATAACTTTCAACTTTCCCTCTATTTTTGTGCCTTTAGTAGGCCTAGTATTTCCGGCAATTGCAATGGCTTCTTTATCTCTTCATGTTCAAAAAAACAAGATTGTTTAAATCCGATAGGACCAAATCGAATCTATTTTTTTTTTTTAGATCTAACCAATTTAATTTGATGAATTACTCCTAAAGGTTTACATCAAAATAGTGCTAGTTGATGAGAGTTATTTCGGAAACAAAAAGAGTCAAGTCAAATTCATTGGGGATATTCTCTCAATTCCAATAAAATGCAATCAGATTAAGTATGAGTTGGCGATCAGAACATATATGGATAGAACTTAGAAATGGGTCTCGAAAAATAAGTAATTTTTGCTGGGCCTTTATCCTTTTTTTAGGTTCATTAGGATTCTTATTGGTTGGAACTTCCAGTTATCTTGGTAGAAATTTGATATCTTTATTTCCGTCTCAACAAATCATTTTTTTTCCACAAGGGCTCGTAATGTCTTTCTATGGGATCGCGGGTTTTTTTCTTAGCGCCTATTTGTGGTGCACAATTTTGTGGAATGTAGGTAGTGGTTATGATCGATTCGACAGAAAAGAAGGAATAGTGTGTATTTTTCGTTGGGGATTTCCTGGAAAAAATCGTCGTGTCTTTCTCCGATTTCTTATAAAAGATATTCAGTCCGTCAGAATAGAAGTTAAAGAGGGTATTTATGCTCGTCGTGTTCTTTATATGGAAATCCGCGGCCAGAGGGGCATTCCCTTGACTCGTACTGATGAAAATTTGACTCCACGAGAAATTGAACAAAAAGCTACTGAATTGGCCTATTTCTTGCGTGTACCAATTGAAGTTTTTTGATAAAAATGAACTAAAGAATTAATACTTTCTCAACAGGAGAGAAAAAAGTCAAGAATCCTCTTTTTCTATAACATAACTTAACTGAAGTTTCTTCAGAACGTTCATTCGAGCCAAAGCAGACGTATACGGAACAACCATAAGAAACTCTTTTTGTGGTCTTTTATGCATATGGAAATCGACTCAATTCAGTAACAAAACAAGTAACAAATAGAAATAATAGATTCATCCCATCTATTAAAACATTTCGAAATAAATAAATTCGAAATAAATAAATTTCGTTTTTTATTTTAAGTCCAATATTTGTTGGAATTGATACTTTAGATCCAGATAGATCATATCTTGTAAATTTTTTATTTTTTGTCAATCGACCTTTCTTTGTTATCCTTTATTTTGTGCTCCTTAATGACCAAACAATTGGATCTATTATAACGATAACTATCCAATTTCTGTTTTCTGTCTTGTTTTGTCACTCCTTT
>contig15_len_1239_j023
ATTTCTATTATTCTATTTCTATTATAGAAATATATGAAATATATTATTCTATTAAATTTAAATTCGAATAATAAAAAAAAAAATCGAAAGAGTATGAAAGATAGGATTCCTTCCGGGAGTGATTTGCCCGTCAGAAAAGAAAGGGGATTCAATTCCATTTCATCCACTTTCATTCATTGATTCATTTATTGTTAAGATATACCTATCTCACACTAAGCTAGGAAATTAACAAACGATAAATTCGGGAAGAGGGATCAGTAAGTTAACGAAAATTGTTTTTCTCGAATTATTATTAGAGAAAAACAATTAGGGTCGGCCTTGAAACAATTCATTACATTTTTATAGACTTGATAGACTTGATAGGTCAATCAATTTTCTTATTCAAGAATGAGCCACTAACTAGCCACTATGAGTTTAGTGCATATACGTATGTATATAATATATGTACATGGATCTATTTTATCCACATAGTAACTCATTCAAGAATTGAATCAAATAGGCCCTTTTAACTCAGTGGTAGAGTAACGCCATGGTAAGGCGTAAGTCATCGGTTCAAATCCGATAAGGGGCTTTGGCCCTTTTTTCATAAAACTCCAGTCATAGTAGTTACTTTTTATTTTTGAAGGGAGAATAGAGATATTCTTAATATTTGTAAAAAGTAACCAACTGTATACTAAGTTATCATTTTAATGAGTTAGAGTCTATTAGAATAGAATGAATTCTAGTTATAGTAGTTATAAAGTTGAACATTTGTTCAGTAAATTATTATTCTCATGAATAATGATAAGTCGTCTCGTCTTTTGAATCGCCAAATACCTCTGCTTTCCATTATACCAATCAAATCCATTGTCAAAATTCGAAATGAACAAACAAAAGAAAATAAAAGAAAAAGTAAGTGGATCTGACCCATTGAATCATGGCTATATCCGCTATTCTGATATTAAAACTCGATAAAAATGAAATTGGACGGGTTGACTCTTTTTTATTCTTATTTAATTTAATTTCTTTGGACTCCACAAGAATTTGTCGATATTTTTGATTAAATCTTCTTGTTCCTAGGTGTTCCATAGGAATAAATTTGTATTCCGTTCCTCCACGGAAAAAGGTTTCGTTTCTAATTTGATTTTAAATTTTATTATTCCAAGTCACAACATAAAATACTTTTTTAATATCTTTATTTGATTCCAGACCAAGATTAATTTGAATTAATAGAATTTTATTTAAAATTTTATATAATTT
>contig16_len_1153_j023
TATATGATATATGATAAAGTAGTCAAAATAAATGAACGCGTTCAATAAAAAAAAAAAAAGACTTCTTCGTTTTCACCGATTTTTTTATTATTCTTACGACACGATAATCCAATCTGGATTCTCGAATTTTGGAACAAAATGTGTTTGAGTTCAGATTGAAATTTTGATTCAATTGAAGAAAGAGTAAGGCTATTTATTTCGGGTTCTAAACCCTGGAGTTCTAGCGGTCGACTCGGTTCTTTCAAATTGTTTCTCATTATTAAGAAAAGGTAACGAAGATAAAATACGAGCTTGTTTTATAGCAATAGTAATTAATCGTTGTTGTTTCAAGGTCAATCTATTTACTCGTCTAGATAATATTTTTCCTTGTTCACTAATAAATCGACTAATTAAACTCATGTTTCTATAATCAATTCGATCCCCCGATTGGATCGGGGGTAAACGCCTACGAAAAGATCTTTTTGATTTAAGAAAAAGTCGTTTGGATTTTTCCATGGTTTGTTTAGTTTATTCCTTATCGAGCAAATCCTATTTCGGTCAGATCTAAAACTAAAATGAATTAGAATTCAGAAATAGGATTTGCTTTGTTTATTCCATTTTTTGATTAAATACGTTAATTTCAAATTTCAAATTGAATAGAATAAGAATATAGAATATATATATATATATATTCTATATTCTTATTTTTTAGAATGTCATTTTTTCCCCTCCCTTGGAAGGGTGACACACAGATGATCAGTTCAATCTATTTCTTTATCTCCCCATGAATTCTATGTTTGTAACAATAGGGACAGAATTTGATCAATTCCAATCGATTAGGCGTATTGTGTCGATTCTTTTGAGTAATATATCTGGAAATGCCCGTTCTTGCCTTATTAACATTAACACCGTTTCGGACACAACCGGTACATTCCAAAATAACCGTTACTCGGACATCTTTACCCTTGGCCATGAACCTCCTTTCGCTTTTTTTTTTTTAGTTACTCAACTCTTATATATATATATTTTGATCCGAAACGAAGAAAAAGAAAGGAAGGACAAAAAAAAAATAGAAGTTCCTAATTCGAAATCCAATTAGGAAAGATAGATCGGAAGAGCGTCGTGTAGGGAAAGAGTGTAGATCTCGGTGGTCGCCGTATCATTAAAAAAAAAA
>contig17_len_1074_j023
AAAAAAAGAAACTATGGATTCTTACACAATCCATTTTTATGTTATGATTTCGGTGTTTTTATCGAGCCGTATCTATCAAAATTCCTCCAGTAAAAGATAGAACTTCTTATTTATTTAGTTATTTAAATGAATCCTCTTTTCCTAATCGCATTAACTCCCCACGAAAAAAGCACACACTCGCATTTTCATGATTCTTTTATGATCCTATCTCGATTACACCCAATTCCCCTGTTCGACAAAAGATCCGTTATTATCCAATAATAACATTGGAGCGGGTATAGTTTAGTGGTAAAAGTGTGATTCGTTCTATTAACCCCCCTTAATAGTTAAAGGGTCTTTCGGTTTAATTCATATTCCGATCACAAACTTTATTTCTTAAAAGGATTGAATCCTTCACCTCTCAATGGCCGATTCGAGGAAAACTATGCATTCTCGTGATTTGTATCCAAAGGTCAATTAGAAAAAATAAATTGGATTATGAAATTGCGAAACATAATTTTTGAGTTGGATTAATACTTCCAATTGAATAAGTATGGGTAAAGGATCCATGGATGAAGATAGAAAGTAGATTTCGAATCGTAACTAAATCTTCAACTTTGAATTTGTAAAGAAGAAATTGAAGCAAAATAGCTATTAACCGATGACTTTGGTTTACTAGAGACATCGACATATTGTTTTAGCTCGGTGGAAACAAAGTCCTTTTCCTTAGGATTCTTTCAAATAGAACTATAGAACGAAGGAACTAGAAAGATTGGTAGAATCACCTTCTTCTAGAGGGATAATCTAGAAAGCGAGTCGTTTTGAATATATTCAGACAAAAAGCTAACATAGATGTTATGGGTAGAATTTTTTCTGGTAATTTTGTTCACATCTTAGATTTAGGAATTCATCCATCTTCCATAAAGGAGCCGAATGAAACTAAAGTTTCATGTTCGGTTTTGAATTAGAGACGTTAAAAATGCCGAATCGACGTTGACTATAACCCCTAGCCTTCCAAGCTAACGATGCGGGTTCGATTCCCGCTACCCGCTCTAGAGCCTCTCTTCTATACTCTATATCTTAGATATTCTCTAT
>contig18_len_698_j023
TTATGATTTGTAAGAATAATAATTCAAAAAATTACAAAAAGTTTTAAACTTAATCAATTAGTTTCAACGATTCATTAATTTTCACGAAAGATCTTATATCCGCTCTTTTATAGATATAGAAGTAGAGAAAAAAAACTTTTCTTTGAAAAAAGAAAAAACACAAGATACAAGAAAAAAAAAAATTTTCTTTTCGAATTCTAATTCAGTAAACAGAAAACAGAAAAATTATTATTCTTACAAATCATAAGAGCGAAAAGAATTCTATTTCATATTTCATATTAATTAGACTTATAGAATTAGTCCAAAACAGTAGTAGGTAATGGAAATCATTCATTTTCTATTCTAAATGAAATTAGTCAACTTTTTGAGTTAAGTCGATTCAGATTATTACAACTTTTGATTATTTATTTGTTTATCGCACAAAAAAACTTTTTGAATTTCCGGTCGAAAGAGATTTCCCTAATGAAAAAGCTTTTAAGGCTGCCCAATATCCTTTCCCTTTCCAAAAATTTTTACGAATACGCTTTTTTGATATAGAAGTACGTTTTTTTGGAACTGCCATTTTCTTTTAAATTATAGAGGTTACTCATTATTCGAGTTGAATGTGAAAGACATCTATTGTGCAAAAGCAAAAGGACTCATTCTTTACCACTATTCATTATCTATTTCTTTTTAAAATGCTATTTTAAAAAGAAATA
>contig19_len_662_j023
GGGTTTGATTGTGTTGTCGCTCTATAATTCGGATTAGGTTTCTCGTTGGATGAACTGCATTGCTGATATTGACCCAAAAAAAAAAAAGGGTAGGTACAGCTAGTCCGGGAACAGCCAACCATCGCACTGTCAAAATTGGGTAGGTTCGATCTAAGCTTACTAATAGGGGGCCTCCTAAAAGGATATACTAAATTCATCGAGTTGTGCCAAAGAAGAAAAACGGCATTTTATTTAATGGAATTCCTTGTCTGCTCTCTGTAAAATACTCCTTTGGCCGAGGGCTCCCAAACCTATACCAGAAAAGGAAGCTAAACCCGTGCTGACGAATAACCAACCCCCTTAATTCGTCGAGTAAATAGGGAAGGTATAGGTTTGTTATGAATGATCCAGTATCGAATACAGGTAAGAATATCAGCAAAAGAACGTTTTCCCCTGCTTCCAGACATGCTGAGCTCCACATATTCATGTACAGTAAAAGGGGGGATCGATTCTGTGAAAGATGGGATCAGTAAATGGAAATTCACTGAGATTTAATCTTTGTGAGATCTTCAATAGTGTACCGAGGGTGTCTTTAGAGTATACCGAATCAGTATAGCTATCCTTCTTCTGACACAGCAACGCAATTTCAATCAGTATAGAAAATAAGTGAGACAACATTTATT
>contig20_len_547_j023
TATTTATTACCATTATATTATATATTACATTACAATAAAATAAAGAAGGAGGTTTTTTAATGCGAGATTTAAAAACATATCTCTCTGTGGCACCAGTACTAAGTACTCTATGGTTCGGGTCTTTAGCAGGTCTATTGATAGAGATTAATCGTTTTTTTCCAGATGCGTTGACATTCCCCTTTTTTTCATTCTAGTTATTGACATAGGAAGGAATGAAGAAGATTAGAGATACAATCAAATATCTGTGTGACTAATCCCTCTCCTCCTCTTTTCTCTTTCCCCCCCCCCCTTTTTTTTAGAATAAGAAAAGAATAAGGGAGAAAAGAGAAAGAATAAAAAGGGATTCGACATTTTAGAAACTCGGGTTCAAGTTCAAATTAAATTCAAATTAATAATAGAGGAATTCGGGATAGAGTTGGCCTAGGGCAAAGAGTATTATACAAGATACTTAAATGAAATACTGTACTACGATTAGAAATAGAGTTTCTAAATCATTGTATTACTTAATTATTTATTATTACTTTATTGTTTCCAATGAAATCTTTCC
>contig21_len_522_j023
TTTTTTGATTTGATAATGAATATACTTCATAATCATTTTGTTTTTTGTAATTAATTAATTGGTCTTTTTCATATGAATCCTCTTTGATGAAATCTTGATTTTGAATTGTATGACATTTATTTCGCCATTTTTGTACTATTAATCTAGACCATCTAATCTGAGATAAATCGTATGGATAATGACCTCTTAACCAGTTTTTCCATTGATTTATTCCGGAATTCAAAAGTTTCTTATGTCTTAATTCAGAATGAATTATTCCTTGTATTCCAAAATAACCTTTTATTGAAGTCTTAATAAAAAAAGATGTTCTTTGAGATTGAATAGTAGATATTAACTTATTCAAGTTAAGAACTTGGGTTTCTGATAATTTGTAAAATACATATGCTTGTGACAAGGAGGATAAGTCATAAAAATTCCGCTGTAAATTCTTATTACTAAGATTATAAAGTGACTTTTTTATAGTCGAAATAAAGTGAATTGTATTTTTATTTGTTTTATTAAGACTTCAATAAAAGGTTATTT
>contig22_len_401_j023
ATTGTGATAAAAAAAATCGACATTCTATATCATAATAGATCGTATCGCTATCGATATTAATTCTTATGTTCTATAGTATTTATTTGAAATTCTATTCTTTTCGTTTTAGCTATTCAATTCAGAATTAATATGAATATAGAAAAGAATAGTTAATAGCTGAGATTCCAATAGTTTATTAAATTCCTCTATGTATGTAAAATTTCTGTTATGTGAGCCCGCTTAGCTCAGAGGTTAGAGCATCGCATTTGTAATGCGATGGTCATCGGTTCGATTCCGATAGTCGGCTTTTCTCTATTTATTCGATTTTTTACATGATTGATAATGTCCCTTTGAAATCAAAGAATATTGAAAAAGACTTTCTCCCTTTCTAAAAATTACTGATTTATTATGTTACTAATAAT
>contig23_len_313_j023
TTTTTTATTCCAGTAAAGTAGTTAAAAAAAAAAAAAGAAATAAAAAAAGTAAGAAAGAATAATAAGAAATGACACTTTTTTGTTTCTTTAATAGCAAGTTTTTTTGTTTTCAAATCAGATAAATCGTTTTATCTATGATTTATGATTCGTTGGAACAAAAAAAGGCCCGGCTAGGTACTGACCTAACCCGGCCATGGGGAAAAAAAGGGCCTTCTCAAATAAAAGAAAAGAAGTCTTCTTTATTTTCTTTTATTTTTCTTTATATTTGACCTTTCCAGCCCTGACTTTATCGAAAAGGAATTGCTGAAAAAAG
