# Supplementary material for: Rampant chloroplast capture in Sarracenia revealed by plastome phylogeny
Source: Front Plant Sci. 2023 Aug 14;14:1237749. doi: 10.3389/fpls.2023.1237749 (PMC10497973; doi:10.3389/fpls.2023.1237749)
Supplement: Supplementary Figure 1 — png - Histograms of information-based generalized Robinson-Foulds distance between the simulated plastome trees and the species tree. Panel titles indicate how the branches of the guide tree were scaled when plastome trees were simulated. Red line shows the distance between empirically estimated plastome tree and the species tree. alignment.fasta Concatenated gene alignments used to estimate plastome tree. Plastome.newick Plastome tree in newick format. Simtrees.1.newick Plastome trees simulated with unscaled guide tree. Simtrees.2.newick Plastome trees simulated with guide tree branch lengths scaled by two. Simtrees.4.newick Plastome trees simulated with guide tree branch lengths scaled by four. Fragmented_assemblies.zip Zipped folder containing all fragmented assemblies in fasta format. [file DataSheet_1.zip › Supplemental_data/fragmented_assemblies/j028_iter0.fasta]

>contig0_len_33163_j028
TTTTTAATATTGAATTTCTTTTGGTTTTTTCCGTTGTCTTCTTTTCGAAAATTCATATTATATTGACAACAGTGTATCGAACAAATATAATTCATCGTAATTAAGTCTATCTATTTACATTACATAGGTTTGATTTGGTTTTTTCCTTTAGGTAAATGATGGGTTTGTTGGATTCATTTTTAGACAAGAAGTCTTTTTTTGTGTGGTCTATCAATTTTGATATTTATCTAGATTTATCTAGATTTTTCTTTTATTTGACAATTTCTTGTATTTTCATCCGATCTGTTCATTTTGATGTTCCGAGTCAATTCTAATTTTTTTTGATAGTTCTTGTTTTGTTAGTTCAATGTTTTGATTTCCTCGTATAATTTTTTTTTTGATTTTGATTGTATCTATACACCTTTTTATGTTTATGCTATTTGGGTTGCTAACTCAACGGTAGAGTACTCGGCTTTTAAGTGCGGCTAGGATCTTTTACACATTTGGATGGAGCAAGGGATTCGTCCATACCATCGGTAAAGTTTGTAAGACCACGACTGATCCTGAAGGGGAATGAATGGAAAAAAAAGCATGTCGTATCAATGGAGAATTCTGAGAATATTTCATTCTTACCGGATCGGTACAAAAAAAAAACCTTGTTTGAATTCTTGAAACGGAACAAAAGAAATTCAATTGAAAGTTGGGTCGAATGAATAAATGGATAGAGCCTTAATGGCTTCAATTAATTCTAGGGAAAGAAAAAGCAACGAGCTTCTGTTCTGATTACCCGATCTAATTATAGGTTAAAAATATATTAGTGTCTGTTGCGGGAAAGGCTTTTCCCATGCGTGGATTATCGATTTTTTAATGAATCCTAACTATTGTCACTCTCCATTATGAAATGGAGGTGGATGTGTAGAAGAAGCGGCATATTGATAAAGAAAATTTTGTTCCAAAATCAAAAGATCGATTGGGTTGAAAAAAATAAAAAATAAAGGATTTCTAACCATCTTCTTATCCTGTAACGAACATAAAGCAATTCAATTAAATGAAAAAAGAGAGGATAGAGAATCTGTTGATAAGTTTACCGAGGTATCTATTCTTTTATTACTACCAATACCTTGTTTTGATTGTATCGCACTATGTATCATTTGATAACCCCCCAAATCCTTTATCTTTAGTTCAATTTTCATTTTAAATGGAGGAATTCAAAAGATATTTCGAACTAGATATATCGCAGCAACACGACTTCGTATATCCACTTATCTTTCAGGAGTATATTTATGCACTTGCTCATGATCATGGTTTAAATGGATCGATTTTGTTGGAAAATGCGGATTATGACTATGACAATAAATTCAGCTTACTAATTGTGAAACGTTTAATTACTCATTTAATTACTCAAATGTATCAACAGAATCATTTTCTTTTTTCTTCTAATGATTCTAACCAAAATCCATTTTTTGGGCACAACACAAATTTGTATTCTCAAAAAATATTAGAAGGATTTGCAGTCGTTGCGGAAATTCCATTTTCTCTACGATTAATATCGTCCCTAGAAGGGAAAAAAGAAATAGTAAAATCTCAGAATTTACGATCAATTCATTCAATATTTCCTTTTTTAGAGGACAATTTTTCACATTTAAATTATGTGTTAGATATACTAATACCCCACTCCATCCATCTGGAAATCTTGGTTCAAATTCTTCGCTACTGGGTAAAAGATGCCTCTTCTTTGCATTTATTACGATTTTTGCTCCATGAGTATCGTAATTGGAATAGTCTTATTACTCCAAAGAAATCTAGTTTTTCTTTTTCAAAAAGAAATCAACGATTTTTCTTGTTCCTATATAATTTTTATGTATGGGAATACGAATCTATCTTCGTTTTTCTCCGCAACCAATCTTCTCATTTACGATCAATATCTTCTGGAACCTTTCTTGAACGAATATATTTCTATGGAAAAATAGAACATTTTATAGAAGTCTTTACTAAGGATTTTCAGGCCATTCTATGGTTGTTCAAGGATCCTTTCATGCATTATGTTAGGTATCAAGGAAAATTCATTTTGGCTTCAAAAGGGACGTCTCTTTTGATAAATAAATGGAAATATTCCCTTGTCAATTTCTGGCAATGTTATTTTTACATGTGGTCTCAACCAGGAAGGATTCATAGAAACCAATTATCCGATCATTCCCTCAACTTTCTGGGCTATCTTTCAAATGTGCGATTAAACTCTTCAATGGTACGGAGTCACATGCTAGAAAATTCATTTCTAATAGGGAATGGTATTAAGAAGTTTGATACCATAGTTCCAATTACTCCTCTGATTGAATCATTGTCTAAAGCGAAATTTTGTAACGTGTTAGGACATCCCATTAGTAAGCCAATCTGGGCCGATTTATCAGATTCTGATATTATTGACCGATCCGGGCGTCTATATAGAAATCTTTCTCATTATCATAGCGGATCCTTACGAAAAATTAGTTTGTATCGAATAAAGTATATACTTCGACTTTCTTGTGCTAGAACTTTGGCTCGTAAACACAAAAGTACGGTACGTTCTTTTTTGAAAAGATTAGGCTCGGAATTATTGGAAGAATTTTTTACGGAGGAAGAGCCTATTTTTTATTTGACCTTCCAAAAAACTTCTTCTACCCTGCGAGGTTTATATAGAAGGCGGATTTGGTATTTGGATATTATTTGTATAAATGATCTGGCAAATCATGAATGATTTGTTATGAGACCATATAAATGGAAATTATCCCTAAATAATCTGAATGATGAAGAGATAACAAAAAAATTCATTTATTTCTATTCTGAAATGTTCATGTAGTAAGGCTTAAATCAACGGAGTATTCAATCTTTTTAAAGTCCTGTGAAAGAACTCAGTTTTAGATGTATACATAGGGAAAGCCGTGTGCAATGAAAAATGCAAGCACGGCTTGGGGAGGGGTTTTTGCTTGTTTAACAAGGAAATTATCTACTCTATCCGACTAGTTCCGGGTTCGAATCCCGGGCAACCCATTGTCATATCGAAATCATATGTATAGAAAGAAATCCGTATTCCATTTTTGTTTTGCAATGCACTTTATTTATTTACAAAAAATTCTAATAGACCCAGATAGATATTGGTTGACACGGGCATATAAGTCATGTTATACTGTTGAATAACAAGTCTTCAATTTTCTATTTCTATTTATGAAAATTCGTGTGCTTGGGAGTCCCTGATGATTAAATAAACCAAGATTTTACCATGACTGCAATTTTAGAGAGACGCGAAAGCGAAAGCTTATGGGGTCGCTTCTGTAACTGGATAACTAGCACTGAAAACCGTCTTTATATTGGATGGTTTGGTGTTTTGATGATCCCTACCTTATTAACTGCAACTTCTGTATTTATTATCGCCTTCATTGCTGCTCCTCCAGTAGATATTGATGGTATTCGTGAGCCTGTTTCTGGATCTCTACTTTATGGAAACAATATTATCTCGGGTGCCATTATTCCTACTTCTGCAGCTATAGGTTTGCACTTTTACCCGATATGGGAAGCAGCATCCGTTGATGAATGGCTATACAATGGTGGTCCTTATGAACTAATTGTTCTACACTTCTTACTTGGTGTAGCTTGTTACATGGGTCGTGAGTGGGAACTTAGTTTCCGTTTGGGTATGCGACCTTGGATTGCTGTTGCATATTCAGCTCCTGTTGCAGCTGCTACTGCTGTTTTCTTGATCTACCCAATTGGTCAAGGAAGTTTTTCTGATGGTATGCCTCTAGGAATCTCCGGTACTTTCAACTTCATGATCGTATTCCAGGCTGAGCACAACATCCTTATGCACCCATTTCACATGTTAGGTGTAGCTGGTGTATTCGGCGGCTCCCTATTCAGTGCTATGCATGGTTCCTTGGTAACTTCTAGTTTGATCAGGGAAACCACAGAAAATGAATCTGCTAATGAAGGTTACAGATTCGGTCAAGAGGAAGAAACTTATAATATCGTAGCTGCTCATGGTTATTTTGGCCGATTGATCTTCCAATATGCTAGTTTCAATAACTCCCGTTCTTTACATTTCTTCCTAGCTGCTTGGCCTGTAGTAGGTATCTGGTTCACTGCTTTAGGTATCAGCACTATGGCTTTCAACCTAAATGGTTTCAATTTCAACCAATCTGTAGTTGATAGTCAAGGCCGTGTAATTAATACTTGGGCTGATATCATTAACCGTGCTAACCTTGGTATGGAAGTTATGCATGAACGTAATGCTCATAACTTCCCTTTAGACCTAGCTGCTATTGAAGCTCCATCTACAAATGGATAAGACTTTTGTCTTAGTGGATACGAGTTTTTGAAAGTAAGGGAGCAATGATAAATTTCTTGTTTTATCAAGAGGGCATTATTTCTCCTTTACTTTTATTTTATTTATTAGTGGTATTTTATTTCCATAATTTTTTTTCTTGTAATGAAAAAAAAATTATGGAAATTATAAAGGATTTTTATGGGTTATGGATTAGTTCATGATTGAGTATCGTCTTTTCTTTTCGTTTTGTATAAATTTGAAGTTGATATACCACTGAATCTTTTAGAATGTAAATAGTGGTGGAGTAAGGGGGCGGATGTAGCCAAGTGGATTAAGGCAGTGGATTGTGAATCCACCACGCGCGGGTTCAATTCCCGTCGTTCGCCCATAACTAATAACTAAACTAAACATAAACAAATAAAGGATTTTTTTTTAGTGAACGTGTCACAGCTTCCTCCTTTTTTTTTTTTTCTTTTTTAAAGACGAAGAAAGAAATTCTATTTTCTCTCCTATTTACTACGGCGACGAAGAATAAAATTATCACTATATTTCTTCCTTTTTCTACTTCTTCTTCCAAGTGCAGGATAACCCCAAGGGGTTGTGGGTTTTTTTCTACCAATTGGGGCCCTCCCTTCACCACCCCCATGGGGATGGTCTACAGGGTTCATAACTACTCCTCTTACTACAGGACGCTTACCTAGCCAACGCTTAGATCCGGCTCTACCCAAACTTTTCTGGTTCACCCCAACATTCCCCACTTGTCCGACTGTTGCTGAGCAATTTTTGGATATCAAACGGACCTCCCCAGAAGGTAATTTTAATGTGGCCGATTTCCCCTCTTTTGCAATCAGTTTCGCTACAGCACCCGCTGCTCTAACTAATTGTCCACCCTTTCCAAGTGTGATTTCTATGTTATGTATGGCCGTGCCTAAGGGCATATCGGTTGAAGTAGATTCTTCTTTTTGATCAATCAAAACCCCTTCCCAAACTGTACAAGCTTCTTCCAAAGCATACGGCTTTCTGGATGTAGATGATGATATCTATACAGATGGATTTTATATATATCGTTTAATGAAGTACCACATGAGTGGATATATAGGAATCCAAATCTGCCGAATCACTCATGTTATGATCTTCTACATCCTAGGTCTTCCCGTTCCGTCATCTGGCTTATGTTCTTCATGTAGCATTCAGACCGAATGACTCTATGAAATTACGTCGATACTTCCACATATTATTGGTAACGTAGGAGACATCTCTATTTTTCCCCGGGGGAATCTTTAGAATTACCACTGCTTAGCTTTCAATTTGCCTCTGACCATCAAATGAAATGTGAATAACCCGTCCTCCTCTCTTTGAAACAAGGGGCGCTTCCGGTTCTGTCGGTGCTTGAAACAATTTTGTCTTCTCCATATTACTATATCTCTAGAGTCAATAATTTTATATGAGGAACTACTGAACTCAATCACTTGCTGCCGTTACTCTTCAGTTTTCTGTTGAGGTCTATCCTGTAGAGGTACTCAAATTGGATCAGTGATCGATTTCTAGGTTTCGTCGTAAACCTAATTGGTTACTTCCAATTACGTAAATCAATAGTTCAAACCGCACTCAAAGGTAGGGCATTTCCCATTTTTATAGGAACTTCTGTACCAGAAACAATGGTATCTCCAATTATAGCCCCTCTGGGATGTAAAATATATCTCTTCTCACCATCCCCATAGTGTATGAGACAAATGTATGCATTTCGATTAGGGTCGTATTCTATGGTTACGATTCTACCATATATGTTTTTTTCATTCCGTCGAAAATCGATTTTACGGTATAGACGCTTATGACCTCCCCCTCTATGCCCTGCGGTAATGATTCCTCTGGCATTACGACCTTTACCACAACGATGCTGTCCATAGATCAAATTATTTCGTGGATTGGATTTCACTTGACTGTCTACGGTTCCATTGCGTGTGCTCGGGTTAGAAGTTTTGTATAAATGTATCGCCATGCTATTAAGTATTTTGATTTAAGTTCTTTTCTTTCTAAGAGGTGGAATAGAATAACCCGGTTGAAGCGTAATGATCATACGTCTGTAATGCATTGTATGCCCCATAATAGGTCCCATTCTTCTACCCTTTCCCGGAAGTCGATGACTATTCATAGCTATTACCTTGACACCAAAGAAGAGTTCGACCCAATGCTTTATTTCTGTCCTAGTTGATCCTGATTCGACATTAGAAGTATATTGATTTTTCCCCAATAACCGAATACTTTTGTCTGTAAATACTGCATATTTGATTCCATCCATAAATCTATTTTCTTCCCTATGGGTTCTAGTCTCAATAAGAATGCTAGTTCTTACTGTTCATATGTTATGATATGAATATACCACACCAATTCGTTATGTATGGATGATGAGATTCCATTGATACAGAGCCAATTCCAATAGACTTATTAGAGGGTCCCATTGGCGTGCATCCAGTAGGAATTGAACCTACGAATTCGCCAATTATGAGTTGGGCGCTTTAACCATTCAGCCATGGATGCTTAGCGGGGATCCTCGTACATGGTGAATAACCAAATTCCAATTGAAATTAAATCTTTAGGATAAATCAATGCAATTTAGGAGGAATCAATGAAAGGACATCAATTCAAATCCTGGATTTTCGAATTGAAAGAGATATTGAGAGAGATCCAGAATTCTCACTATTTCTTAGATTCATGGACCCAATTCAATTTAATGGGATCTTTCATTCACGTTTTTTTCCACCAAGAACGTTTTATAAAACTCTTTGACCCTCGAATTTGGAGTATCCTACTTTCACGCAATTCACAGGGTTCAACAAGCAATCGATATTTCACGATCAAGGGTGTAATACTCTTTGTAGTAGCGGTCCTTATATATCGTATTAACAATCGAAAGATGGTCGAAAGAAAAAATCTCTATTTGATAGGGCTTCTTCCTATACCTATGAATTCCATTGGACCCAGAAATGATACATTGGAAGACTCCTTTGGGTCTTCCAATATCAATAGGTTGATTGTTTCGCTCCTGTATCTTCCAAAAGGAAAAAAGATCTCTGAGAGTTGTTTCCTGAATCCGAAAGAGAGTACTTGGGTTCTCCCAATAACTAAAAAGTGTAGCATGCCTGAATCTAACTGGGGTTCGCGGTGGTGGAGGAACTGGATCGGAAAAAAGAGGGATTCTAGTTGTAAGATATCTAATGAAACCGTCGCTGGAATTGAGATCTTATTCAAAGAGAAAGATATCAAATATCTGGAGTTTCTTTTTGTATATTATATGGATGATCCGATTCGCAAGGACCATGATTGGGAATTGTTTGATCGTCTTTCTCTGAGGAAGAGGCGAAATATAATCAACTTGAATTCGGGACCGCTATTCGAAATCTTAGTAAAACATTGGATTTGTTATCTCATGTCTGCTTTTCGTGAAAAAATACCAATTGAAGTGGAGGGTTTCTTCAAACAACAAGGGGCTGGGTCAACTATTCAATCAAATGATATTGAGCATGTTTCCCATCTCTTCTCGAGAAACAAGTGGGCTATTTCTTTACAAAATTGTGCTCAATTTCATATGTGGCAATTCCGCCAAGATCTCTTCGTTAGTTGGGGGAAGAATCCGCACGAATCGGATTTTTTGAGGAACGTATCGAGAGAGAATTGGATTTGGTTAGACAATGTGTGGTTGGTAAACAAGGATCGGTTTTTTAGCAAGGTACGGAATGTATCGTCAAATATTCAATATGATTCCACAAAATCTAGTTTTGTTCAAGTAACGGATTCTAACCAATTGAAAGGATCTTCTGATCAATCCAGAGATCATTTGGATTCCATTAGTAATGAGGATTCGGAATATCACACATTGATCAATCAAAGAGAGATTCAACAACTAAAAGAAAGATCGATTCTTTGGGATCCTTCCTTTCTTCAAACGGAACGAACAGAGATAGAATCAGACCGATTCCCGAAATGCCTTTCTGGATATTCCTCAATGTCCCGGCTATTCACGGAACGTGAGAAGCAGATGATTAATCATCTGCTTCCGGAAGAAATCGAAGAATTTATTGGGAATCCTACAAGATCCATTCGTTCTTTTTTCTCTGACAGATGGTCAGAACTTCATCTGGGTTCGAATCCTACTGAAAGGTCCACTAGAGATCAGAAATTGTTGAAGAAACAACAAGATCTTTCTTTTGTCCCTTCCAGGCGATCGGAAAATAAAGAAATGGTTAATATATTCAAGATAATTACGTATTTACAAAATACCGTCTCAATTCATCCTATTTCATCAGATCCGGGATGTGATATGGTTCCGAAGGATGAACCGGATATGGACAGTTCCAATAAGATTTCATTCTTGAACAAAAATCCATTTTTTGATTTATTTCATCTATTCCATGACCGGAACAGGGGAGGATACACGTTACACCACGATTTTGAATCAGAAGAGAGATTTCAAGAAATGGCAGATCTATTCACTCTATCAATAACCGAGCCGGATCTGGTGTATCATAAGGGATTTGCCTTTTCTATTGATTCCTACGGATTGGATCAAAAACAATTCTTGAATGAGGTATTCAACTCCAGGGATGAATCGAAAAAGAAATCTTTATTGGCTCTACCTCCTATTTTTTATGAAGAGAATGAATCTTTTTATCGAAGGATCAAAAAAAAATGGGTCCGGATCTCCTGCGGGAATGATTTGGAAGATCCAAAACCAAAGATAGTGGTATTTGCTAGCAACAACATAATGGAGGCAGTCAATCAATATAGATTGATCCGAAATCTGATTCAAATCCAATATAGCACCTATGGGTACATAAGAAATGTATTGAATCGATTCTTTTTAATGAATCGATCCGATCGCAACTTCGAATATGGAATTCAAAGGGATCAAATAGGAAAGGATACTCTGAATCATAGAACTATAATGAAATATATGATCAACCAACATTTATCGAATTTGAAAAAGAGTCAGAAGAAATGGTTCGATCCTCTTATTTTGATTTCTCGAACCAAGAGATCCATGAATCGGGATCCTAATGCATATAGATACAAATGGTCCAATGGGAGCAAGAATTTCCAGGAACATTTGGAACATTTCGTTTCTGAGCAGAAGAGCCGTTTTCAAGTAGTGTTCGATCGATTACGTATTAATCAATATTCGATTGATTGGTCTGAGGTTATCGACAAAAAAGATTTGTCTAAGCCACTTCGTTTCTTTTTGTCCAAGTCACTTCTTTTTTTGTCCAAGTTGCTTTTCTTTTTGTCTAACTCACTTCCTTTTTTCTTTGTGAGTTTCGGGAATATCCCCATTCATAGGTCCGAGATCTACATCTATGAATTGAAAGGTCCGAATGATCAACTCTGCAATCAGTTGTTAGAATCAATAGGTCTTCAAATCGTTCATTTGAAAAAATGGAAAGCCTTCTTATTGGATGATCATGATACTTCCCAAAAATCGAAATTCTTGATCAACGGAGGAACAATATCACCATTTTTGTTCAATAAGATACCAAAGTGGATGATTGACTCATTCCATACTAGAAACAATCGCAGGAAATCCTTTGATAACACGGATTCCTATTTCTCAATGATATTCCACGATCAAGACAATTGGCTGAATCCCGTGAAACCCTTTCATAGAAGTTCATTGATATCTTCTTTTTATAAAGCAAATCGACTTCGATTCTTGAATAATCCACATCACTTCTCCTTCTATTGTAACAAAAGATTCCCTTTTTATGTGGAAAAGACCCGTATCACTAATTATGATTTTACGTATGGACAATTCCTCAATATCTTGTTCATTCGCAACAAAATATTTTCTTTGTGCGTTGGTAAAAAAAAACATGCTTTTTGGGGGAGAGATACTATTTCACCAATCGAGTCACAGGTATCTAACATATTCATACCTAACGATTTTCCACAAAGTGGTGACGAAACGTATAACTTGTACAAATCTTTCCATTTTCCAAGTCGATCCGATCCGTTCGTTCGTAGAGCTATTTACTCGATCGCAGACATTTCTGGAACACCTCTAACAGAGGGACAAATAGTCAATTTTGAAAGAACTTATTGTCAACCTCTTTCAGATATGAATCTATCTGATTCAGAAGGGAAGAACTTGCATCAGTATCTCAATTTCAATTCAAACATGGATTTGATTCACACTCCATGTTCTGAGAAATATTTACCATCCGAAAAGAGGAAAAAACGGAGTCTTTGTCTAAAGAAATGCGTTGAGAAAGGGCAGATGTATAGAACCTTTCAACGAGATAGTGCCTTTTCAACTCTCTCAAAATGGAATCTATTCCAAACATATATGCCATGGTTCCTTACTTCGACAGGGTACAAATATCTAAATTTGATATTTTTAGATACCTTTTCAGACCTATTGCCGATACTAAGTAGCAGTCAAAAATTTGTATCCATTTTTCATGATATTATGCATGGATCAGATATATCATGGCGAATTCTTCAGAAAAAATTGTGTCTTCCACAATGGAATCTGATAAGTGAGATTTCGAGTAAGTGTTTACATAATCTTCTTCTGTCCGAAGAAATGATTCATCGAAAAAATGAGTCACCATCGACACATCTGAGATCGCCAAATGTTCGGGAGTTCCTCTATTCAATCCTTTTCCTTCTTCTTGTTGCTGGATATCTCGTTCGTACACATCTTCTCTTTGTTTCCCGGGCCTCTAGTGAGTTACAGACAGAGTTCGAAAAGGTCAAATCTTTGATGATTCCATCATCTATGATTGAGTTGCGAAAACTTCTGGATAGGTATCCTACATCTGAACCGAATTCTTTCTGGTTAAAGAATCTCTTTCTAGTTGCTCGGGAACAATTAGGAAATTCTCTAGAAGAAATACGGGGTTCTGCTTCTGGCGGCAACATGCTATTGGGTGGTGGTCCCGCTTATGGGGTCAAATCAATACGTTCTAAGAAGAAATATTTGAATATCAATCTCATCGATATCATCGATCTCATAAGTATCATACCAAATCCCATCAATCGAATCACTTTTTCGAGAAATACGAGACATCTAAGTCATACAAGTAAAGAGATCTATTCATTGATAAGAAAAAGAAAAAACGTGAACGGGGATTGGATTGATGATAAAATAGAATCCTGGGTCGCGAACAGTGATTCGATTGATGATGAAGAAAGAGAATTCTTGGTTCAGTTCTCCACCTTAACGACAGAAAAAAGGATTGATCCAATTCTATTGAGTCTGACTCATAGTGATCATTTATCAAAGAATGACTCTGGTTTTCAAATGATTGAACAACCGGGAGCAATTTACTTACGATACTTAGTTGACATTCATAAAAAGTATCTAATGAATTATGAGTTCAATACATCCTGTTTAGCAGAAAGACGGATATCCCTTGCTCATTATCAGACAATCACTTATTCACAAACCTCGTGTGGGGCTAATAGTTTTCATTTCCCATCTCATGAAAAACCCTTTTCGCTCCGCTTAGCCTTATCCCCCTCTAGGGGTATTTTAGTGATAGGTTCTATAGGAACTGGACGATCCTATTTGGTCAAATACCTGGCGACAAACTCCTATGTTCCTTTCATTACGGTATTTCTGAACAAGTTCCTGGATAACAAGCCTAAAGGTTTTCTTATTGATGATATCGACATTGATGATAGTGACGATATTGATGATAGTGACGATATTGATGCTAGTGACGATATTGATGCTAGTGACGATATCGATCGTGACCTTGATACGGAGCTGGAGCTGCTAACTATGATGAATGCGCTAACTATGGATATGATGTCGGAAATAGACCGATTTTATATTACCCTTCAATTCGAATTAGCAAAAGCAATGTCTCCTTGCATAATATGGATTCCAAACATTCATGATCTGGATGTGAATGAGTCGAATTACTTATCCCTCGGTCTATTAGTGAACCATCTCTCCAGGGATTGTGAAAGATGTTCCACTAGAAATATTCTTGTTATTGCTTCGACTCATATTCCCCAAAAAGTGGATCCCGCTCTAATAGCTCCGAATAAATTAAATACGTGCATTAAGATACGAAGGCTTCTTATTCCACAACAACGAAAGCACTTTTTCACTCTTTCATATACTAGGGGATTTCACTTGGAAAAGAAAATGTTCCATACTAATGGATTCGGGTCCATAACCATGGGTTCCAATGCACGAGATCTTGTAGCACTTACCAATGAGGCCCTATCGATTAGTATTACACAGAAGAAATCAATTATAGACACTAATACAATTCGATCCGCTCTTCATAGACAAACTTGGGATTTGCGATCCCAAGTAAGATCGGTTCAGGATCATGGGATCCTTTTCTATCAGATAGGAAGGGCTGTTGCACAAAATGTACTTCTAAGTAATTGCCCCATAGATCCTATATCTATCTATATGAAGAAGAAATCATGTAACGAAGGGGATTCTTATTTGTACAAATGGTACTTCGAACTTGGAACGAGCATGAAGAAATTAACGAGACTTCTTTATCTTTTGAGTTGTTCTGCCGGATCGGTCGCTCAAGATCTTTGGTCTCTACCCGGACCCGATGAAAAAAATGGGATCACTTCTTATTCTTATGGACTCGTTGAGAATGATTCTGATCTAGTTCATGGCCTATTAGAAGTAGAAAGCGCTCTGGTGGGATCCTCACGGACAGAAAAAGATTGCAGTCAGTTTGATAATGATCAAGTGATATTGCTTCGTCGGTCCGAACCCAGGAATCCCTTAGATATGATGCAAAACGGATCTTGTTCTATCCTTGATCAGAGATTTCTCTATGAAAAATACGAATCGGAGTTTGAAGAAGGGGAAGGAGAAGGAGCCCTTGACCCGCAACAGATAGAGGAGGATTTATTCAATCACATAGTTTGGGCTCCTAGAATATGGCGCCCTTGGGGCTTTCTATTTGATTGGATCGAAAGGCCCAATGAATTGGGATTTCCCTATTGGTCCAGGTCATTTCGGGGCAAGCGGATCATTTATGATGAAGAGGATGAGCTTCAAGAGAATGATTCGGAGTTCTTGCAGAGTGGAACCATGCAGTACCAGACACGAGATAGATCTTCCAAAGAACAAGGCCTTTTTCGAATAAGCCAATTCATTTGGGACCCTGCAGATCCACTCTTTTTCCTATTCAAAGATCAGCCCTTTGTCTCTGTGTTTTCACATCGAGAATTATTTGCAGATGAAAAGATGTCAAAGGGGCTTCTTACTTCCCAAACAGATCCTCCTACATCTATATATAAAGGCTGGTTTCTCAAGAATACGCAAGAAAAGCACTTCGAATTGTTGATTAATCGCCAGAGATGGCTTAGAACCAATAGTTCATTATCTAATGGATCTTTCCGTTCTAATACTCTATCCGAGAGTTATCAGTATTTATCAAATCTCTTCCTATCTAACGGAAGGCTATTGGATCAAATGACAAAGACATTGTTGAGAAAAAGATGGCTTTTCCCGGATGAAATGAAAATTGGATTCATGTAACAGGAGAAAGATTTCCCATTCCTTAGCCGGAAAGATATGTAGCCATGAAAGAGGGATTAAGTGGAACAGAATTGACTGGGTGGTAGAGTCATGGAAACACTTCTTTCTTCCATATTTTGGACCTTAGCTCCATGGAACAATATGCTACTGCTGAAACATGGAAGAATTGAAATCTTAGATCAAAACACTATGTATGGATGGTATGAACTGCCTAAACAAGAATTCTTGAACAGCGAACAACCAGTTCAGATATTCACGACCAAGAAGTATTGGATTCTCTTTCGGATAGGCCCTGAAAGGAGAAGGAAGGCTGGAATGCCAACAGGCGTCTATTATTGAATTCACCCCACCCGATAGTACCCATTTTGGGAACGTCCAGTGCCAAAGTCACTGAATGGGTAAGTCGCCAATCCCTAAAACGAACTATGTAATGTACTTTATCTGCTGGGTTACGAGCAGGCATTTTACCAGAGGTTTCTAATCTACCTTTGTGTGATTCCTGTTGAAGCATATACTCGGGGGGTGGGTGCAGGGCGGACGGTTTTAAAGCAGACTCCCCATTCATTAGATAGAGAAGATCACCAAGATTTCGTGATCCGCTGCCGAACTTATTCCAATTCCAAGAGCTCGGATCGAATCGGTATATCAATACCGATTCGATCCGAGCTCTCTTATTGAATTGCTCATTCAATGAGCATTCTCATTCTCAATATTATGCCTTGAAGAGGACTCGAACCTCCACGCTCTTTAGCACGAGATTTTGAGTCTCGCGTGTCTACCATTTCACCACCAAGGCATCTTGAAAGTGAATCGTATTCCATGAATATGATATCTATCTAGTGTGATGTATGGAATATATGACAAGGGTGGGGTGTTGGAGTATTGCTATTGATCGGTCATGTCATCATGTCATATAGGCCCGAGTCGGACATCCAATTGCTTCGATTTGAATTATCCGGAGGATGCCTTCTATATCAAAAAGATGGACAATCAAACTTATTTCTCGATTCAATAGAAGCCAAAAGAGGTGAATAGGGTCCCAAATAAGGAAAGATATGTAAAAAGCAAGTCCGATTACGTCTATTCCGAATCCTAAATGGAATGTAGGGATCCATATGTAAACATAGTATCTATTTAGATACGCTCGAATAACCCCTTCTCATAATGAGAATGTATATCCCTATTCCGGTCTGGTCCGGTATGGAATGAACTTATAATCATGGAATCGACTCGATCATCAGATTATAGATTATAAGTTCATAACCCTAACCCATTCCCATTTTGGAAGGAACAGATCCACTAATTCTTTGATTCCAGTTAGTATTAGTAAGAGGGATCTTGAACTAAGAAATAGACCCTAGAAGCTAAAAAAGGGTATCCTGAGCAATTGCAATAATCGGGTTCATTGATATTCCTGGTATAGTAGATGCTATCACACATACAATCATACTCAATTCGATGGAATTGTTTGATCTTAAAGGAGATCTTCTATAATTTCGCACGTAAGGGGTTATTTCTTGGTTTCGTCCAGTCATTAATAACTTGATTATTTTTAGATAATAGTAGATAGAAACAACGCTTGTAAGGAGTCCTATTAAAACCAAGAAATATAGGCCTGCCTGCCATCCACACCAGAATAAATAGAGTTTTCCGAAAAAACCTGCTAGTGGAGGAAGACCTCCTAGGGATAAGAGACATAGGGCTAAAGAGAGAGCCAAAAAAGGATCTTTCGTGTATAATCCTGCATAATCTCGAATGTTATCAGTTCCGGTACGTAGACCAAATAATACAATGCAAGCAAAAGTTCCTAGATTCATGGAGATATAGAACAGCATATACGTTATCATGCTTGCATATCCATCATTTGAGTCTCCAACAATTATTCCAATAATTACATATCCGATTTGACCTATGGACGAATATGCAAGCATACGTTTCATGCTTGTTTGAGTAATAGCAATGAGATTTCCCAATATCATGCTAAGAATAGCTAGGATTTCCAGAAGAAGATGCCATTCGTTTGATGAGAAATAAAAAGGAATATCGAAAATTCGAGTGGCTAAAGCTGAAGCAGCTACTTTCGAAGTAACAGAAAGAAAAGCAACGACTGGAGTGGGAGAGTCAGAGTCGAAAAGAGGATTCCTCACTTCTTTATCTCATTCAAAACCGTGCATGAGACTTTCATCTCACACGGCTCCTAAGTGATAAAAGAAAGAAGAACTCATCTTCTTTCTTTTTTGATTACCTTCCTCGCGTATGTATAAGACCGAATCCATTCGATTTCTAAAAAGGATTCCTAATCCTTCACTTTTCGAGGAATCCTTCATCAGTGGTTGTGAATGACCGATTTTTTCAATCTTTTCGACCTTGGTTCCGTAGGAGCAAGTCAGAAAGATTGAGAAATAGAACCATCTGATTTGATTCGTTCTCAATAGCCATGAGATGATCATATTAGGGTGATCCTTTTGTCGACGGATGCTCCTATTATACTCGTAGTCTCTGAAGGATGAGAACCAACTATGTAGCATCTACATTGAGAATTCAAGTATTGTATACGTCATTAGTCCGATCCTTTGTAGGAACTACCCGTAATAACGAACTTGCAAAATGGATCTGTTTATCATAAAGAGATTCGTCGTTCCTGACCCTGCTTCACCTTAATTGTTATTTGAACAAGTAAAAGTTCTGTCTTGGTCCGAGTGGGGATAGCATTTCTCTTCTGCATGTCCATGTAGTTTTGAAAAATCCAAACATCTCAGAGATAGATAGAGAGGTAGGAATTTATCGAACGAACCGCACTCCTTCGTATACGTCAGGAGTCCATTGATGAGAAGGGGCTGGGGAAAGCTTGAACCCAATTCCTACAGTGATGAATATGAGCGCAATTGAAATTCCTGGGGAGTTATACATTTGTGTATTGATAAGACCATTCACTATTTCTTGAAGCTCGATCTCTCCCCCGGATGAACCATATAGCCAAGAGAAACCATGAACCAGAATAGAAGAGCTTGCCCCACCCATGAGTAAATATTTCATAGTAGCCTCATTAGACCGTACATCTTTCTTGGTATATCCAGATAATAGGTAGGAGCATAAACTGAAACATTCTGGAGCTACAAAGATAGTTATTAAATCGTTAGCACCGCATAAAAACATTCCTCCTAGAGTAGCTGTTAATACGAATAAGAGAAACTCTGTTATAGCCATTTCTGTACATTCAACGTACTCTACGGATAGAGGAATACATAGAGTTGAACATAGTCAAATAATAAATTGAAAGATTTCGTTGAAATTGTTCGTTTGGAAATTTCCCGAAAAGCTAATCATAGGTTCTTCTCTCCATCGGAACAATAGGGCCGTTATGCTCATTACTAAACTTGTTGAAGAGATGAAATAGAACCAAGGTATATCTTTTTGATCAGAGGTTGAATCGATCATCAGAAGAAGAATTAGGCCAAAAATTAGGATACATTCTGGGAAAATAAAACTTCCATCGAAGAGAAGCAAATGAAAGGCTTTCATAAAAATTCTCGTAGAATCGAGAATGAAGTTTTCATTCTGTACATGCCAGATCATGAATTAGTAACTGCATCCAATTTCCAAAAAAATCCCAATTGTTTCGAACTTTCTATTTTTGGAATGGAATATTTACGGAATCTCCATGAATAGGATCAAACCTTATTCCATGGTATTTACATGAGGTTCCTCTTTCTTATTCTTAAGCAAGTCCCCGAGAGGGCTTAGTTGATCCATGATTTATCTTTCATCTTTCGTTTCCTTTTCGTTTGTTTCGAGAAATATATCGATCAATTCCGATTCTTTCTTTTTCTCTTGATTCTTTTCCGATCGAGATGTATGGATCCTGTTTATGGATTAACGAAAATGTGCAAAAGCTCTATTTGCCTCTGCCATTCTATGAGTCTCTTCCTTTTTGCGTATGGCCTCGCCACTCCCTTTGGCAGCATCCACTAATTCGGAACTTAATTTGAAAGCCATATTTCGACCCGGACGTTTTCGGGATGCCGCTAATAACCAACGAATGGCAAATGCTTTTCCTTGTGTGGATCCTATTTCAATGGGAACTTGATGAGTCGATCCACCTACACGTCTTGCTTTTACTGCTATATCGGGAGTTACTCCACGTATTGCTTGACGTAAAACAGATAGTGGATTTGTTTCTGTCTTTTGTTGAATCTTTTTCATGGCTCGATAGATAATTTGATAAGCCAATGATTTTTTTCCGTGTTTCAGAATACGGTTAACCAACATATTCACTAATCGATTACGATAAATTGGATCCGATTTTGCAGTTTTTTCTTTTGCAGTACCTCGACGTGACATGAGCGTGAAAGAGGTTCAAGAATCCGTTTTCTTTTTATAAGGGCTAAAATCACTTATTTTGGCTTTTTGACCCCATATTGTAGGGTGGATCTCGAAAGATATGAAAGATCTCCCTCCAAGCCGTACATACGACTTTCATCGAATACGGCTTTCCACAGAATTCTATATGTCTCTATGAGATCGAGTATGGAATTCTGTTTACTCACTTTAAATTGAGTATCCGTTTCCCTCCTTTTCCTGCTAGGATTGGAAATCCTGTATTTTACATATCCATACGATTGAGTCCTTGGGTTTCCGAAATAGTGTAAAAAGAAGTGCTTCGAATCATTGCTATTTGACTCGGACCTGTTCTAAAAAAGTCGAGGTATTTCAAATTCTTTGTTGACACGGACAAAGTCAGGGAAAACCTCTGAAATTATTTCAATATTGGACCTTGGACATATAATAGTTCCGAATCGAATCTCTTTAGAAAGAAGATCTTTTGTCTCATGGTAGCCTGCTCCAGTCCCCTTACGAAACTTTCGTTATTGGGTTAGCCATACACTTCACATGTTTCTAGCAATTCACATGGCATCATCAAATGATACAAGTCTTGGATAAGAATCTACAACGCACTAGAACGCCCTTGTTGACGATCCTTTACTCCGACAGCATCTAGGGTTCCTCGAACAATGTGATATCTCACACCGGGTAAATCCTTAACCCTTCCCCCTCTTACTAAGACTACAGAATGTTCTTGTGAATTATGGCCAATACCAGGTATATAAGCAGTGATTTCAAATCCAGAGGTTAATCGTACTCTGGCAACTTTACGTAAGGCAGAGTTTGGTTTTTTGGGGGTGATAGTGGAAAAGTTGACAGATAAGTCACCCTTACTGCCACTCTACAGAACCGTACATGAGATTTTCACCTCATACGGCTCCTCGTTCAATTCTTTCGAAGTCATTGGATCCTTTTCCTCGTTCGAGAATCTCCTCCTTTCTTCCACTCCGTCCCGAAGAGTAACTAGGACCAATTTAGTCACGTTTTCATGTTCCAATTGAACACTTTCCATTTTTCTTTTTGATTATTCTCAAAGGAGAAGATTATTCTCTTTACCAAACATATGCGGATCCAATCACGATCTTATAATAAGAACAAGAGATCTTTCTCGATCAATCCCTTTGCCCCTCATTCTTCGAGAATCAGAAAGACCCTTTTCGAGTTTGAATTTGTTCATTTGGAATCTGGGCTCTTCTACTTCATTTTTATTTACTTATTTTATTTTTATTTCATATTTTTGAATATTTTTCCCTCTCTTTTTTTATATCATTCCTTAAGTCCCATAGGTTTGATCCTGTAGATTTTGACTCATTTTCTCATTGAGCGAGGGGTACGAAATAAATCAGATTTCTTTTTCGATCAAAAGTATTATGTGAAATCTTCGATTTTTTCTTCTTCCTCTATCCCTATCCCATAGGTACAGTGTTTGAATCAATAGAGAACCTTTTCTTCTGTACGAATCGATATTCTTACATTCCAATTCCTTCCCGATACCTCCCAAGGAAAATCTCGAATTGGATCCCAAATTGACGGGTTAGTGTGAGCTTATCCATGCGGTTATGCACTCTTCGAATAGGAATCCATTTTCTGAAAGATTCTGGCTTTCGTGCTTTGGTGGGTCTCCGAGATCCTTTCGATGACCTATGTTTGTTGAAGGGATATCTATATAATCCGATCGATTGCGTAAAGCCCGCGGTAGCAACGGAACCGGGGAAAGTATACAGAAAAGACAGTTCTTTTCTATTCTATTAGTATTTTCTATTAGATTAGTATTAGTTAGTGATCCCGGCTTAGTGAGTCCTTTCTTCCGTGATGAACTGTTGGCATCAGTCCTACATTTTGTCTCTGTGGACCAAGGAGAAAGGGGGCTCGGCGGGAAGAGGATTGTACCATGAGAGAAGCAAGGAGGTCAACCTCTTTCAAATATACAACATGGATTCTGGCAATGCAATGTAGTTGGACTCTCATGTCGATCTGAATGAATCATCCTTTCCACGGAGGTAAATCTTTGCCTGTTAGGCAAGGGGATAGCAAGTTACAAATTCTGTCTCGGTAGGACATGTATTTCTATTACTATGAAATTCATAAATGAAGTAGTTAATGGTGGGGTTACCATTATCCTTTTTGGAGTGACGCATCTTGTATGTGTTCCTAAAAAAAGGAATTTTTCCATTTTTCGGGGTCTCAAAGGGGCGTGAAAACACATAAGAACTCTTGAATGGAAATGGAAAAGAGATGTAACTCCAGTTCCTTCGGAAATGGTAAGATCTTTGGCGCAAGAAGAGGGGGTTGATCTGTATCATCTTGACTTGGTTCTGCTTCCTCTATTTTTTTAAGAATACCGAGTCGGGTTCTTCTCCTACCTGTATCGAATAGAACATGCTGAGCCAAATCTTCTTCATGTAAAACCTGCTTGATTTAGATCGGGAAAATCGTGCGGTTTTATGAAACCATGTGCTATGGCTCGAATCCGTAGTCAATCCTATTTCCGATAGGGGCAGTTGACAATTGAATCTGATTTTTCCCATTTCTTTTTTCATATACGTAAAAAAAAGTGCGAAAAGAAGGCCCGGCTCCAAGTTGTTCAAGAATAGTGGCGTTGAGTTTCTCGACCCTTTGCCTTAGGATTAGTCAGTTCTATTTCTCGATAGAGGCATAGAAAGGGATATAACTCAGCGGTAGAGTGTCACCTTGACGTGGTGGAAGTCATCAGTTCGAGCCTGATTATCCCTAAACCCAATGTGAGTTTTTCTATTTTGACTTGCTCCCCCGCCGCGATTGAATGAGAATGGATAAGAGGCTCGTGGGATTGACGTGAGGGGGCAGGGATGGCTATATTTCTGGGAGCGAACTCCGGGCGAATATGAAGCGCATGGATACAGGTTATGCCTTGGAATGAAAGACAATTCCGAATCCGCTTTGTCTACGAACAAGGAAGCTATAAGTAATGCAACTATGAATCTCATGGAGAGTTCGATCCTGGCTCAGGATGAACGCTGGCGGCATGCTTAACACATGCAAGTCGGACGGGAAGTGGTGTTTCCAGTGGCGGACGGGTGAGTAACGCGTAAGAACCTGCCCTTGGGAGGGGAACAACAGCTGGAAACGGCTGCTAATACCCCGTAGGCTGAGGAGCAAAAGGAGGAATCCGCCCGAGGAGGGGCTCGCGTCTGATTAGCTAGTTGGTGAGGCAATAGCTTACCAAGGCGATGATCAGTAGCTGGTCCGAGAGGATGATCAGCCACACTGGGACTGAGACACGGCCCAGACTCCTACGGGAGGCAGCAGTGGGGAATTTTCCGCAATGGGCGAAAGCCTGACGGAGCAATGCCGCGTGGAGGTAGAAGGCCCACGGGTCGTGAACTTCTTTTCCCGGAGAAGAAGCAATGACGGTATCTGGGGAATAAGCATCGGCTAACTCTGTGCCAGCAGCCGCGGTAATACAGAGGATGCAAGCGTTATCCGGAATGATTGGGCGTAAAGCGTCTGTAGGTGGCTTTTTAAGTCCGCCGTCAAATCCCAGGGCTCAACCCTGGACAGGCGGTGGAAACTACCAAGCTGGAGTACGGTAGGGGCAGAGGGAATTTCCGGTGGAGCGGTGAAATGCGTAGAGATCGGAAAGAACACCAACGGCGAAAGCACTCTGCTGGGCCGACACTGACACTGAGAGACGAAAGCTAGGGGAGCGAATGGGATTAGATACCCCAGTAGTCCTAGCCGTAAACGATGGATACTAGGTGCTGTGCGTATCGACCCGTGCAGTGCTGTAGCTAACGCGTTAAGTATCCCGCCTGGGGAGTACGTTCGCAAGAATGAAACTCAAAGGAATTGACGGGGGCCCGCACAAGCGGTGGAGCATGTGGTTTAATTCGATGCAAAGCGAAGAACCTTACCAGGGCTTGACATGCCGCGAATCCTCTTGAAAGAGAGGGGTGCCTTCGGGAACGCGGACACAGGTGGTGCATGGCTGTCGTCAGCTCGTGCCGTAAGGTGTTGGGTTAAGTCCCGCAACGAGCGCAACCCTTGTGTTTAGTTGCCATCATTGAGTTTGGAACCCTGAACAGACTGCCGGTGATAAGCCGGAGGAAGGTGAGGATGACGTCAAGTCATCATGCCCCTTATGCCCTGGGCGACACACGTGCTACAATGGCCGGGACAAAGGGTCGCGATCCCGCGAGGGTGAGCTAACTCCAAAAACCCGTCCTCAGTTCGGATTGCAGGCTGCAACTCGCCTGCATGAAGCCGGAATCGCTAGTAATCGCCGGTCAGCCATACGGCGGTGAATTCGTTCCCGGGCCTTGTACACACCGCCCGTCACACTATGGGAGCTGGCCATGCCCGAAGTCGTTACCTTAACCGTAAGGAGGGGGATGCCGAAGGCAGGGCTAGTGACTGGAGTGAAGTCGTAACAAGGTAGCCGTACTGGAAGGTGCGGCTGGATCACCTCCTTTTCAGGGAGAGCTAATGCTTGTTGGGTATTTTGGTTTGATACTGCTTCACACCCAAAAAGAAGGGAGCTACGTCTGAGTTAAACTTGGAGATGGAAGTCTTCTTTCGTTTCTCGACGGTGAAGTAAGACCAAGCTCATGAGCTTATTATCCTAGTATCCTAGGTCGGAAAAAGTTGATAGGATCCCCCTTTTTACGTCCCCATGCCCCCCCCGTGTGGCGACATGGGGGCGAAAAAAGGAAAGAGAGGGATGGGGTTTCTCTCGCTTTTGGCATAGCGGGCCCCCAGTGGGAGGCTCGCACGACGGGCTATTAGCTCAGTGGTAGAGCGCGCCCCTGATAATTGCGTCGTTGTGCCTGGGCTGTGAGGGCTCTCAGCCACATGGATAGTTCAATGTGCTCATCAGCGCCTGACCCTGAGATGTGGATCATCCAAGGCACATTAGCATGGCGTACTCCTCCTGTTCGAACCGGGGTTTGAAACCAAACTCCTCCTCAGGAGGATAGATGGGGCGATTCAGGTGAGATCCAATGTAGATCCAACTTTCGATTCACTCGTGGGATCCGGGCGGTCCGGGGGGGACCACCGCGGCTCCTCTCTTCTCGAGAATCCATGCATCCCTTATCAGTGTATGGACAGCTATCTCTCGAGCACAGGTTTAGGTTCGGCCTCAATGGGAAAAAAATGGAGCACCTAACAACGCATCTTCACAGACCAAGAACTACGAGATCACCCCTTTCATTCTGGGGTGACGGAGGGATCGTACCATTCGAGCCGTTTTTTTTTCATGCTTTTCCCGGAGGTCTGGAGAAAGCTGCAATCAATAGGATTTCGCCAATCCTCCCTTCCCGAAAGGAAGAGCGTGAAATTCTTTTTCCTTTCCGCAGGGACCAGGAGATTGGATCTAGCCGTAAGAAGAATGCTTGGTATAAATAACTCACTTCTTGGTCTTCGACCCCCTCAGTCACTACGAACGCCCCCGATTAGTGCAATGGGATGTGTCTATTTATCTATCTCTTGACTCGAAATGGGAGCAGGTTTGAAAAAGGATCTTAGAGTGTCTAGGGTTGGGCCAGGAGGGTCTCTTAACGCCTTCTTTTTTCTTCTCATCGGAGTTATTTCACAAAGACTTGCCATGGTAAGGAAGAAGGGGGGAACAAGCACACTTGGAGAGCGCAGTACAACGGAGAGTTGTATGCTGCGTTCGGGAAGGATGAATCGATCCCGAAAAGGAATCTATTGATTCTCTTCCAATTGGTTGGACCGTAGGTGCGATGATTTACTTCACGGGCGAGGTCTCTGGTTCAAGTCCAGGATGGCCCAGCTGCGCCAGGGAAAAGAATAGAAGAAGCATCTGACTCCTTCATGCATGCTCCACTTGGCTCGGGGGGATATAGCTCAGTTGGTAGAGCTCCGCTCTTGCAATTGGGTCGTTGCGATTACGGGTTGGATGTCTAATTGTCCAGGCGGTAATGATAGTATCTTGTACCTGAACCGGTGGCTCACTTTTTCTAAGTAATGGGGAAGAGGACCGAAACATGCCACTGAAAGACTCTACTGAGACAAAGATGGGCTGTCAAGAACGTAGAGGAGGTAGGATGGGCAGTTGGTCAGATCTAGTATGGATCGTACATGGACGGTAGTTGGAGTCAGCGGCTCTCCTAGGGTTCCCTTATCTGGGATCCCTGGGGAAGAGGATCAAGTTGGCCCTTGCGAACAGCTTGATGCACTATCTCCCTTCAACCCTTTGAGCGAAATGCGGCAAAAGGAAGGAAAATCCATGGACCAACCCCACCATCTCCACCCCGTAGGAACTACGAGATCACCCCAAGGACGCCTTCGGCATCCAGGGGTCACGGACCGACCATAGAACCCTGCTCAATAAGTGGAACGCATTAGCTGTCCGCTCTCCGGTTGGGCAGTAAGGGTCGGAGAAGGGCAATCACTCATTCTTAAAACCAGCGTTCTTAAGACCAAAGAGTCGGGCGGAAAAGGGGGGAAAGCTCTGCGTTCCTGGTTCTCCTGTAGCTGGATCCTCCGGAACCGTAAGAATCCTTAGTTAGAATGGGATTCCAACTCAGCACCCCTTGAGTGAGATTTTGAGAAGAGTTGCTCTTTGGAGAGCACAGTACGATGAAAGTTGTAAGCTGTGTTCGGGGGGGAGTTATTGTCTATCGTTGGCCTCTATGGTAGAATCAGTCGGGGGACCTGAGAGGCAGTGGTTTACCCTGCGGCGGATGTCAGCGGTTCGAGTCCGCTTATCTCCAACTCGTGAACTTAGCCGATACAAAGCTATATGATAGCACCCAATTTTTCGGATTCGTCGGTTCGATCTATGATTTATCATTCATGGACGTTGATAAGATCCTTCCATTTAGCAGCACCTTAGGATGGCATAGCCTTAAAGTTAAGGGCGAGGTTCAAACGAGGAAAGGCTTACGGTGGATACCTAGGCACCCAGAGACGAGGAAGGGCGTAGTAAGCGACGAAATGCTTCGGGGAGTTGAAAATAAGCATAGATCCGGAGATTCCCGAATAGGTCAACCTTTCGAACTGCTGCTGAATCCATGGGCAGACAAGAGACAACCTGGCGAACTGAAACATCTTAGTAGCCAGAGGAAAAGAAAGCAAAAGCGATTCCCGTAGTAGCGGCGAGCGAAATGGGAGCAGCCTAAACCGTGAAAACGGGGTTGTGGGAGAGCAATACAAGCGTCGTGCTGCTAGGCGAAGCGGTGGAGTACTGCACCCTAGATGGCGAAAGTCCAGTAGCCGAAAGCATCACTAGCTTACGCTCTGACCCGAGTAGCATGGGACACGTGGAATCCCGTGTGAATCAGCAAGGACCACCTTGCAAGGCTAAATACTCCTGGGTGACCGATAGCGAAGTAGTACCGTGAGGGAAGGGTGAAAAGAACCCCCATCGGGGAGTGAAATAGAACATGAAACCGTAAGCTCCCAAGCAGTGGGAGGAGCCCGGGGCTCTGACCGCGTGCCTGTTGAAGAATGAGCCGGCGACTCATAGGCAGTGGCTTGGTTAAGGGAACCCACCGGAGCCGTAGCGAAAGCGAGTCTTCATAGGGCAATTGTCACTGCTTATGGACCCGAACCTGGGTGATCTATCCATGACCAGGATGAAGCTTGGGTGAAACTAAGTGGAGGTCCGAACCGACTGATGTTGAAGAATCAGCGGATGAGTTGTGGTTAGGGGTGAAATGCCACTCGAACCCAGAGCTAGCTGGTTCTCCCCGAAATGCGTTGAGGCGCAGCAGTTGACTGGACATCTAGGGGTAAAGCACTGTTTCGGTGCGGGCCGCGAGAGCGGTACCAAATCGAGGCAAACTATGAATACTAGATAGGACCTAAAAATAACAGGGGTCAAGGTCGGCCAGTGAGACGATGGGGGATAAGCTTCATCGTCGAGAGGGAAACAGCCCGGATCACCAGCTAAGGCCCCTAAATGACCGCTCAGTGATAAAGGAGGTAGGGGTGCAGAGACAGCCAGGAGGTTTGCCTAGAAGCAGCCACCCTTGAAAGAGTGCGTAATAGCTCACTGATCGAGCGCTCTTGCGCCGAAGATGAACGGGGCTAAGCGATCTGCCGAAGCTGTGGGATGTAAAAATACATCGGTAGGGGAGCGTTCCGCCTTAGAGGGAAGCACCCGCGCGAGCAGTGGTGGACGAAGCGGAAGCGAGAATGTCGGCTTGAGTAACGCAAACATTGGTGAGAATCCAATGCCCCGAAAACCTAAGGGTTCCTCCGCAAGGTTCGTCCACGGAGGGTGAGTCAGGGCCTAAGATCAGGCCGAAAGGCGTAGTCGATGGACAACAGGTGAATATTCCTGTACTACCCCTTGTTGGTCCCGAGGGACAGAGGAGGCTAGGTTAGCCGAAAGATGGTTATCGGTTCAAGGACGTAAGGTGACCCTGCTTTTTCAGGGTAAGAAGGGGTAGAGAAAATGCCTCGAGCCAATGTTCGAGTACCAGGCGCTACGGCGCTGAAGTAACCCATGCCATACTCCCAGGAAAAGCTCGAACGACCTTCAACAAAAGGGTACCTGTACCCGAAACCGACACAGGTGGGTAGGTAGAGAATACCTAGGGGCGCGAGACAACTCTCTCTAAGGAACTCGGCAAAATAGCCCCGTAACTTCGGGAGAAGGGGTGCCTCCTCACAAAGGGGGTCGCAGTGACCAGGCCCGGGCGACTGTTTACCAAAAACACAGGTCTCCGCAAAGTCGTAAGACCATGTATGGGGGCTGACGCCTGCCCAGTGCCGGAAGGTCAAGGAAGTTGGTGACCTGATGACAGGGGAGCCGGCGACCGAAGCCCCGGTGAACGGCGGCCGTAACTATAACGGTCCTAAGGTAGCGAAATTCCTTGTCGGGTAAGTTCCGACCCGCACGAAAGGCGTAACGATCTGGGCACTGTCTCGGAGAGAGGCTCGGTGAAATAGACATGTCTGTGAAGATGCGGACTACCTGCACCTGGACAGAAAGACCCTATGAAGCTTTACTGTTCCCTGGGATTGGCTTTGGGCCTTTCCTGCGCAGCTTAGGTGGAGGGCGAAGAAGGCCCCCTTCCGGGGGGGCCCGAGCCATCAGTGAGATACCACTCTGGAAGAGCTAGAATTCTAACCTTGTGTCAGGACCTACGGGCCAAGGGACAGTCTCAGGTAGACAGTTTCTATGGGGCGTAGGCCTCCCAAAAGGTAACGGAGGCGTGCAAAGGTTTCCTCGGGCCGGACGGAGATTGGCCCTCGAGTGCAAAGGCAGAAGGGAGCTTGACTGCAAGACCCACCCGTCGAGCAGGGACGAAAGTCGGCCTTAGTGATCCGACGGTGCCGAGTGGAAGGGCCGTCGCTCAACGGATAAAAGTTACTCTAGGGATAACAGGCTGATCTTCCCCAAGAGCTCACATCGACGGGAAGGTTTGGCACCTCGATGTCGGCTCTTCGCCACCTGGGGCTGTAGTATGTTCCAAGGGTTGGGCTGTTCGCCCATTAAAGCGGTACGTGAGCTGGGTTCAGAACGTCGTGAGACAGTTCGGTCCATATCCGGTGTGGGCGTTAGAGCATTGAGAGGACCTTTCCCTAGTACGAGAGGACCGGGAAGGACGCACCTCTGGTGTACCAGTTATCGTGCCCACGGTAAACGCTGGGTAGCCAAGTGCGGAGCGGATAACTGCTGAAAGCATCTAAGTAGTAAGCCCACCCCAAGATGAGTGCTCTCCTATTCCTTCCGACTTCCCCAGAGCCTCCGGTAGCACAGCCGAGACAGCGACGGGTTCTCTGCCCCTGCGGGGATGGAGCGACAGAAGTCTTGAGAATTCAAGAGAAGGTCACGGCGAGACGAGCCGTTTATCATTACGATAGGTGTCAAGTGGAAGTGCAGTGATGTATGCAGCTGAGGCATCCTAACAGACCGGTAGACTTGAACCTTGTTCCTACATGACCCGATCAATTCGATCAGGCACTCGCCATCTATTTGAATTGTTCAACTCTTTGACAACATGAAAAAACCAAAAGCTCTGCCCTCCCTCTCTATCTATCCAAGGGATGGAAGGGCAGAGGCCTTTGGTGTCCCCTCCAGTCAAGAATTGGGGCCTCACAATCACTAGCCAATATGCTTTTCTCTCATGCCCTTCTTCGTTCATGGTTCGATATTCTGGTGTCCTAGGCGTAGAGGAACCACACCAATCCATCCCGAACTTGGTGGTTAAACTCTACTGCGGTGACGATACTGTAGGGGAGGTCCTGCGGAAAAATAGCTCGACGCCAGGATGATAAAAAGCTTAACACCCCTCATTCTTATTACTTTTTCAATATGAAAAAGAAAAAAAAAAAGGAAAAGGTCGTCTTATTCAAAACCCCAATCATGACATCCCTTCTCTCCCACTTCACACCTCGGAACGCACCGTTCTTATAGAGAGAAACGCGCTTTCACATCTTCTTAACCCGAAATGGCTGGGGAGAGGAAAGGTTCCTTTTTTTGAGGGTACTCCCGGGAACAGATCCAGTGGAGACGGGGTGGGGCCTGTAGCTCAGAGGATTAGAGCACGTGGCTACGAACCACGGTGTCGGGGGTTCGAATCCCTCCTCGCCCACAACCGGCCCAAAAGGGAAGGACCTTTCCCTCTGGGGGTAGGAAAATCATGATCGGGATAGCGGACCAAAAGCTATGGAACTTGGGTGTGGGTCTTTTGTCGAAATGGAAAGTACTTTTTATATTTTTTATATCGTAAATGGTATAATCATGACACATAGTATGCCCGGCCCTTCAGCGTATTTTTTTGTTTTACGCCCCGTAACTCTTCCTCAGCCAGGCTTGGGCAGAATAGCAGAGCAAGTACAAGTATTAGTAGCATAACAAAAAAGCCTTCCTCGTCATTAATATGTTTGCTCGCGGTAATTGTGGCCTCTCGGGAGAATCGATGACTGCATCTTTGATGCACTGCTAGTACTAGTACATCTGAGAATTCTTAATTGGCTAGTTGTAAATAGCCCCAGGGCTATGGAACAAAGGATTCTCCCGGACCTACACCAAGGTATTGACGGTGATTCTCAAATATCGCAGAACAGAATGTGATACGATGAGATAGAATGCAATAGAAACAAAGACAGGGAAGGGGTTACCTACTCTTAACGGTCAAAGCGAGCTCTTTCATTCTGAATTAAAGAATTCAGAATGAATCAAATCTCCCCAAGTAGGATTCGAACCTACGACCAATCAGTTAACAGCCGACCGCTCTACCACTGAGCTACTGAGGAACAACGGGAGATTAGATCTCATAGAGTTCAATTCCCGTTCTCAACCCATGACCAATATGAGCTCGAAGCTTCCTTCGTAACTCCCGGAACTTCTTCGTAGTGGCTCCCTTCCATGCCTCATTTCATAGGGAACCTCAAAGTGGCTCTATTTCATTATATTCCATCCATCTCCCAATTCCATTCATTTAATATCCCTTTGGTGTCATTGACATAACAGATGTCGTTTCTAGTCTATCTCTTTATATGGAAAGTTTTAAAATCATCATATAATAATCCAGAAATTGCAATAGAAAAGAAAAAGGGAGGTTTGTGATGATTTTAAAATCTTTTCTACTAGGTAATCTAGTATCCTTATGCATGAAGATAATGAATTCGGTCGTTGTGGTCGGACTCTATTATGGATTTCTGACCACATTCTCCATAGGGCCCTCTTATCTCTTCCTTCTCCGAGCTCAGGTTATGGAAGAAGGAAGCGAGAAGAAGGTATCAGCAACAACTGGTTTTATTACGGGACAGCTCATGATGTTCATATCGATCTATTATGCGCCTCTGCATCTAGCATTGGGTAGACCTCATACAATAACTGTCCTAGCTCTACCCTATCTTTTGTTTCATTTCTTCTGGAACAATCACAAACACTTTTTTGATTATGGATCTACTACCAGAAATTCAATGTGTAATCTCAGCATTCAATGTGTATTCCTGAATAATCTCATTTTTCAATTATTCAACCATTTCATTTTACCAAGTTCAATGTTAGCCAGATTAGTCAACATTTATATGTTTCGATGCAACAACAAGATGTTATTTGTAACAAGTAGTTTTGTTGGTTGGTTAATTGGTCACATTTTATTCATGAAATGGCTTGGATTGGTATTAGTCTGGATACGGCAAAATCATTCTATTCGATCAAATGTACTTATTCGATCGAATAAGTATCTTGTGTCAGAATTGAGAAATTCTATGGCTCGGATCTTTAGTATTCTCTTATTTATTACCTGTGTCTACTATTTAGGCAGAATACCGTCACCCATTCTTACTAAGAAACTGAAAGAGACCTCAAAAACGGAAGAAAGAGATCTAGAAATAGAAACAACTTACGAAACGAAGGGGACTAAACAGGAACAAGAGGGATCCGCCGAAGAAGATCCTTCTCCTTCCCTTTTTTCGGAAGAAAAGGAGGATCCGGACAAAATCGATAAAACGGAAGAGATCCGAGTGAATGGAAAGGAAAAAACAAAGGATGAATTGGATGAATTCCACTTTCACTTTAAAGAGACATGCTATAAAAATAGCCCCATTTATGAAGCTTCTTATCTGGATGGGAATCAAGAAAATTCAAAGTTCAAAATACTTTACGATAAAAAGAAAGACCTCTTCTGGTTTGAAAAACCTCTTGTAACTATTCTTTTCAATTTGAATCGATGGAATCGACCGGTGCGATACATAAAAAATAATCGATTTGAAAATGCTGTAAGAAATGAAATGTCACAATATTTTTTTTATACATGCCAAAGTTCTGGAAAAGAAAGAATATCTTTTACGTTTCCACCCAGTTTATTATCTTTTTGGGAAATGATACAAAGAAAAATATCCTTGTTCATAATAGAAAAACTCTCCTTTGATGAACTGTATAATCATTGGATTTCTACCAACAAACAAAAAAGTAACAATCTAAACAACGAATTGATAAATAGAATTAAGGTTCTAGACAAAGGATCTCTTTCCCTGGATATACTCGAAAAAAGGATTCGATTGTGTAATGATGAGATTAAAAAAGAATACTTGCCAAAAATATATGATCCTTTCTTGAATGGGCCACAACGTGGAACAATCAAAAAATGGTTTTTACCTTTAATCATAAATGAAACTTCGATAGAAAATTTTATAGAAACAAATAGGATTCATACTATCTTTCTTACTGATATTGATTACCAGGAATTTGAACAGAAAATAGATCTATTTGATAAAAAACCATTATCAACAAAAATTAGTCATTTCTTGACTTTAATCAGTCAATTCGATAGAGAATCAAAACCCAATTTCAATTTGAAAGAACCTTCTTTATTTTCAAACCAAGAACCAGGAAGAATGGATTCAGAAAATGAAACCAAATTTTTGAAATTTTTATTCAATGCAATTATAACTGATCCTAATGATAAAAAAAAAAAAACTATTTCTATTAGAATAAAAGAAATCATTAAAAAAGTCCCTCGATGGTCATACAAATTGATCAATGAATTGGAACAACAGGAAGGAGAAAGTGAAGAAGAAGTACCAGTAGATTATCAGATTCGTTCAAGAAAAGCCAAACGTGTAGTGATTTTGACTAATAATCGGCGAAATACCGATACTAATAATAAAGATCAAACAGACGAAGTGGCTTTAATACGCTATTCACAACAATCAGATTTTCGTCGAGACATAATCAAAGGCTCTATGCGAGCCCAAAGACGTAAAACAGTTATTTGGGAACTCTTTCAAGCAAATGTGCATTCACCACTTTTTTTGGACAGAATAGACAAATCACGACTTTTTTCTTTTGATATATCCGGACTGATGAAACTCATTTTTCGAAACTGGATAGAAAAGAGAGCAGAATTCAAAATTTCAGATTCTATAGAAGAAGAGATAAAAGAAGGGGAGAAAAGGGAGAAGGACAAAAAAGATGAAAACAAAAGAAAAGAGAAAGCGCGGATAGAAATAGCAGAAGCCTGGGATACCATTCCATTTGCTCAAGTAATAAGAGGTTCCATGTTAATAACTCAATCGACTCTTAGAAAATATATTGTATTACCTTCATTGATAATAGCTAAAAATATGGGCCGTATGCTATTATTGCAATTTCCTGAGTGGTCTGAGGATTTAAAGGAATGGAATAGAGAAATGCATGTTAAATGTACCTATAATGGTGTTCAATTATCAGAAACAGAATTTCCGAAAAATTGGTTACTAGACGGCATTCAGATAAAGATACTATTTCCTTTCTGTCTGAAACCTTGGCACAGATCTAAGCCACGGACCTCTCATACAGATCGAATGAAAAAGAAAGGGCAAAAAGATGATTTTTGTTTTTTAACAGTTTGGGGAATGGAAGCTGAACTTCCTTATTCTAGAACAAGATTTGATAAGTAATAGTAAACAAATTGGTATTCATTTATCAACATATTTTTTTCTTCCGTTTGAGCTCATTTCAATAATTATTTTGGTTGCTTTAATAGGTGCAATCGCTGTAGCTCGTCAATAATCAATCTTTAGAACTAGGAATCCAAATAAAACTTTGTTCTAGATTATCATATTTATTTCTCTTTCATTCTATTTGAATTCATGTTTAAAATAGAAATGCTTTTAGTTCAATCTCAATATATTCTTTTGTTCCGTACTTGTTATATTTTAGTCAATGGAATCAGTTGAATTGTTGTTCATATTGAAATGAATTGAGATTGATAAGGAGTTGGTTAATGATGCTCAAACATGTACTTGTTTTGAGTGCCTATTTATTTTTTTTATGGATTGATCACGAGTCGAAACATGGTTCGAGCCCTTATGTGATGTGTCTTGAACTTATATTGAATGCAGTTAATATAATTTTTGTAACGTTTTCTGATTTTTTTGATAATCGTCAATTAAAAGGAGTTATTTTCTCAATTTTTGTTATAGCTATTGCAGCTGCTGAAGCGGCTATTGGACTGGCTATTGTTTCATCAAGTTATCGTAACAGAAAATAAACTTGTATTAACCAATCGAATTTCTTGAATAAATAAAAT
>contig1_len_9918_j028
GGGAGAGGGAGCCACTTGTCCCTTGAACAGTTCTTTCAAAAAATGCATCTATCTAATTGATAGGTTATAAGTTGATAGGTTATAAGAAGACAATTCATAGTTCAGATGCTTAGGCTTAGTAAGAATAAGAAGTAATAATCGAATTGAGTTCATGGATTTCCCTAGGTCAGGTTATAGACCAATAAAGGATTTTTATCTTCGAAACCCATTCGAAGGGGCAGTGCGCGAGAAATCATACATAAATGATAGAATCTTCCGACGCCCCGAAAATGCTATGAGGTGCTCGGAAATGGTCGAAGTAGTTGAATAGGAGGATTACTATGACTATAGCCCTTGGTAAATTTACTAAAGACGAAAATGATTTATTTGATATTATGGATGACTGGTTACGGAGGGACCGTTTCGTTTTTGTAGGCTGGTCCGGTTTATTGCTCTTTCCTTGTGCCTATTTCGCTTTAGGGGGTTGGTTCACAGGTACAACCTTTGTAACTTCATGGTATACTCATGGATTGGCCAGTTCCTATTTGGAAGGATGCAATTTTTTAACGGCCGCAGTTTCTACTCCTGCTAATAGTTTAGCACATTCTTTGTTGTTATTATGGGGTCCTGAAGCACAAGGAGATTTTACTCGTTGGTGTCAATTAGGTGGTCTGTGGACTTTTGTTGCTCTCCATGGCGCTTTCGGACTAATAGGTTTCATGTTACGTCAATTCGAACTTGCTCGATCTGTTCAATTACGACCTTATAATGCAATTGCTTTCTCTGCCCCAATTGCTGTTTTTGTTTCTGTATTCCTGATTTATCCACTAGGTCAGTCTGGTTGGTTTTTTGCGCCTAGCTTTGGCGTAGCAGCTATATTTCGATTCATCCTCTTTTTTCAAGGGTTTCATAATTGGACATTGAACCCATTTCATATGATGGGAGTTGCCGGTGTATTGGGTGCGGCTTTGCTATGCGCTATTCATGGTGCTACCGTAGAAAATACTTTATTTGAAGATGGTGATGGTGCAAATACATTCCGTGCTTTTAACCCAACTCAAGCTGAAGAAACTTATTCAATGGTCACCGCTAACCGCTTTTGGTCCCAAATCTTTGGGGTTGCTTTTTCCAATAAACGTTGGTTACATTTCTTTATGTTATTTGTACCAGTAACCGGTTTATGGATGAGTGCTCTTGGAGTAGTCGGTCTAGCCCTAAACCTACGTGCCTATGACTTCGTTTCTCAGGAAATTCGCGCAGCGGAAGATCCTGAATTTGAGACTTTCTACACAAAAAATATTCTCTTAAACGAAGGTATTCGTGCTTGGATGGCGGCTCAAGATCAGCCTCATGAAAACCTTATATTCCCTGAGGAGGTTCTACCCCGTGGAAACGCTCTTTAATGGAACTTTAGCTTTAGCTGGTCGTGATCAAGAAACCACCGGTTTCGCTTGGTGGGCCGGAAATGCCCGACTTATCAACTTATCCGGTAAACTACTAGGGGCTCATGTAGCCCATGCCGGATTAATCGTATTCTGGGCCGGAGCAATGAACCTATTTGAAGTGGCTCATTTTGTACCAGAGAAGCCTATGTATGAACAAGGATTAATTTTACTTCCCCACCTAGCTACTCTAGGTTGGGGGGTAGGTCCTGGTGGGGAAGTTATAGACACCTTTCCATACTTTGTATCTGGAGTACTTCACTTAATTTCCTCTGCAGTATTGGGCTTTGGTGGTATTTATCATGCACTTCTGGGACCTGAGACTCTTGAAGAATCTTTTCCATTCTTCGGTTATGTATGGAAAGATAGAAATAAAATGACCACAATTTTAGGTATTCACTTAATCTTGTTAGGTATAGGTGCTTTTCTTCTAGTATTCAAGGCTCTTTATTTTGGGGGCGTATATGATACCTGGGCTCCCGGAGGGGGAGATGTAAGAAAAATTACCAACTTGACCCTGAGCCCAAGTATTATATTGGGTTATTTACTAAAATCGCCCTTTGGAGGGGAAGGATGGATTGTTAGTGTAGACGATTTGGAAGATATAATCGGAGGACATGTATGGTTAGGTTCCATTTGTATACTTGGTGGAATCTGGCATATCTTAACCAAACCCTTCGCGTGGGCTCGACGCGCGCTTGTATGGTCTGGAGAGGCTTACTTGTCTTATAGTTTAGGTGCTTTATCTGTTTGTGGTTTCATTGCTTGTTGTTTTGTCTGGTTCAATAATACCGCTTATCCTAGTGAGTTTTACGGACCTACTGGACCAGAAGCTTCTCAAGCTCAAGCATTTACTTTTTTAGTTAGAGACCAACGTCTTGGGGCTAACGTGGGATCCGCTCAAGGACCTACCGGTTTAGGTAAATATCTAATGCGTTCCCCGACTGGAGAAGTCATTTTTGGAGGAGAAACTATGCGTTTTTGGGATTTGCGTGCTCCATGGTTAGAACCTCTAAGGGGTCCAAATGGGTTGGACTTGAGTAGGCTGAAAAAAGACATACAACCTTGGCAAGAACGGCGTTCCGCAGAATACATGACCCATGCTCCTTTAGGTTCTTTAAATTCCGTGGGTGGTGTAGCTACCGAGATCAATGCAGTCAATTATGTCTCTCCTAGAAGTTGGTTAGCTACCTCTCATTTTGTTCTAGGATTTTTCTTATTCGTAGGCCATTTGTGGCACGCGGGAAGGGCTCGTGCAGCTGCAGCAGGATTTGAAAAAGGAATTGATCGTGATTTTGAACCTGTTCTTTCCATGACCCCTCTTAATTGAGACAGGAGATCAAATGTTTGAAGTAGGAATCCATTTGATTCCATCATACATATTGGGACTTCAAAAGTATTCCCTTTTCTTTTTTTTTTTTTTTCAACTCATTTCTATTTAATTTATTTTTTCTAATCTATTTTTTCTGGCTTGGCTAGGTGGGATAGCCGAGCCATTCCCCTTTCTTTATAATACCGGTCCGGTAAAAACCAATAAAGAAACAACTCTCTTCAACGAGCAAAAGGAGAGAGAGGGATTCGAACCCTCGATAGTTCTTTGTTCAGAACTATACCGGTTTTCAAGACCAGGGCTATCAACCACTCAGCCATCTCTCCGAAAGACAATTTTTATTTTATTCCTCCGAAGAGAACATAGCCATAGGAGTGGGTATCTCTACTATCGGTAGAAAGATATCAGGTGTGAATCTACAGGTCGATCTATCTATCCATATAAATAGATGCATGATCCAGCATGCCCATATTGTGAAGTAAAAAAAATTCCATTCCCCTCGTACGAATAAAGTGGTAAAAAATTGCGTATAATAATAAGTTATATTAAGTTATATAGAGTCAATGTATTCATGGGAAAATCCCTCCATGATGGAGCTTATTACAATTTTTTGGCTGATAGAGGGATCAAATGGTATAGTTTATTTGTTGGTAGCTTGGAGGATTAAAAGCATGACTATTGCTTTTCAATTGGCTGTTTTTGCATTAATTGCTACTTCATCAATCTTATTGATTAGCGTACCCGTTGTATTTGCTTCTCCTGATGGTTGGTCAAGTAACAAAAATGTTGTATTTTCTGGGACATCCTTATGGATTGGATTAGTTTTTCTGGTGGGTATCCTGAATTCCCTCATATCGTGAACCTATTAATCCCAGCTCGAAAAACGAAATGACCCCCCTGAATTCTTTTCGGTTGTGAGACACATTAAAATTGAATAGAAGTCCCCCAAATGCAAATAAAGAAAACAAAACAATTAGAGGGGGGTCAACCTAAAAAAAAAAATTAATAAAATAGATAAAATAGTTGGAATCGCCCTGAAGAGAGTCTCTGGCCCGGCACTACACAAATATAATCCAGGCATATATATCATATATGTGTGGACATATTGCGTTTCAAGAACGAAAAAAAAATGCGGATATGGTCGAATGGTCAAATTTCTCTTTGCCGAGGAGAAGACGCGGGTTCGATTCCCGCTATCCGCCCCCAGGTTCCGCCCCCAGGTGAAGTAATTTATTTAATATGATAAAGGATTTGGTATAGTTGGCCGTGATAGTGGAATGGTTCTACCCACCTCTTTTCCTCCCATCCCAAAATATAAAGTAGTAATTAATTAAATTACTAGTTAACAGAAAAAAAAAGATGTTGCGGAGACAGGATTTGAACCCGTGACCTCAAGGTTATGAGCCTTGCGAGCTACCAAACTGCTCTACCCCGCGCTGAAGAGAGAGAAGAACTGAAAATTAATAAAAAAACAAGGATTGAATGCGCCCCTCTACCATATCTGTACAAATAGAATAACCCATTTATACAGAATGGTAAAGGGGCCCTCTAGGATCGATGATCATAAAAATGAAGGGATATTTTCATCCTTACCAACTTGATCTTGTTGCCCCTGGCAACAAACATGCATGAACCATTTCACGAAGTATGTGTCCGGATAGTCCAAAATCTCGATAGTTAGCTCTCGGTCTTCCGGTCGAAAAACAACGTCGGTGAAGGCGTGTAGGTGCACTATTCCGCGGTGGGGATTGTAACTTTCCATGAATTTCCCATTTATCACTTAACGAATGAACTTTGCTTATTTCTTTTTTTGAAGATCGACGAATCAAATGATATTTCTGTTCCAATTTTTTCCTTTTCTTCTCCCTCTGAATCAAACTTTTCCTTGCCATAATGGTTAAGTTCCTATTTAGTATCCATGATACAAGTCGGATCCTAGATGTAGAAATATAAGACGGTGGACCTCCTCCCCATCAAAAGCAATGAGATTATCGCGGATATAACACACTCAAAAAATTAACCAAATTTACCCGATGTAGAGGCAATCAAGAAAGCCGCATAAGTGAATATATAACCTACAGAAAAGTGGGCTAATCCAACCAATCTTGCTTGCACAATGGAAAGTGCCACTGGTTTATCTCTCCATCGAATCAAATTGGCCAAAGGTGTACGTTCGTGAGCCCATGCTAAAGTTTCAATCAATTCCTGCCAATATCCACGCCAGGAAATTAAGAACATAAATCCAGTAGCCCAAACAAGATGTCCAAATAAGAACATCCACGCCCAGACGGATAAACTATTCATACCAAAAGGGTTATATCCATTGATAAGTTGGGAAGAGTTTAACCATAAATAATCTCTTAACCATCCCATCAAATAAGTGGAAGATTCATTAAACTGCGAAACGTTACCCTGCCATAATGTGATGTGCTTCCAATGCCAATAAAAAGTAACCCATCCAATGGTATTTAACATCCAGAAAACCGCCAAATAAAATGCGTCCCAAGCCGAAATATCACAAGTACCGCCTCGTCCCGGGCCATCGCAAGGAAAACTATAACCGAAATCTTTTTTATCTGGCATTAACTTGGAACCGCGTGCATCTAAAGCACCTTTTACTAAGATCAATGTAGTTGTATGTAAACCTAGAGCAATAGCATGATGAACCAAAAAATCTCCCGGACCTATTGTTAAGAATAGTGAATTACTATTCTCATTAATAGCATTTAACCAACCGGGCAACCATATGCTTCGACCCGCATTGAATGCCGGGCCACTCGTTGAAGATAAAAGTACATCGAACCCATATGAAGTTTTACCATGAGCCGATTGTATCCATTGAGCAAATATAGGTTCGATCAAGATTTGCTTTTCCGGAGTACCAAAGGCAAGCATGACATCATTATGAACATAAAGTCCCAAGGTATGGAATCCCAGAAAGAGGCTGGCCCAACTTAAATGGGATATAATAGCTTCTTTATGGTCTAACATTCTTGCCAATACATTATCCTCATTCTGTTCCGGATTATAATCTCTAATGAAAAATATAGCTCCGTGAGCAAAAGCTCCTGTCATGATGAACCCTGCGATGTATTGGTGATGCGTATATAACGCAGCTTGAGTAGTAAAGTCTTGTGCTATGAATGCATAAGCAGGTAAAGAGTACATGTGTTGAGCTACCAAGGAGGTAATAACCCCTAAAGAAGCTAGAGCAAGACCTAATTGAAAATGAATTGAATTATTGATTGTATCATAAAGACCCTTATGGCCACGTCCCAATCGTCCCCCCGGAGGAATGTGTGCATCTAAAAGATCTTTCATGCTGTGCCCAATCCCAAAGTTAGTTCTATACATATGACCTGCTATCAGGAAAAGAATTGCAATAGCTAAATGATGATGAGCAATATCAGTCAGCCATAAACTTTGCGTTTGTGGATGGAATCCCCCGAGAAGGGTTAGAATGGCAGTTCCTGCTCCTTGGGAAGTACCAAATAAATGACTACTTGAATCGGGGTTTTGAGCATAAAGATTCCACTGACCTGTAAACAGTGGACCTAACCCTTGGGGGTGCGGTAATACATCTAAGAAATTATCCCATCGGACGTACTCTCCTCTGGATCCAGGAATAGCGACATGCACTAAATGTCCCGTCCAAGCCAGGGAACTTACTCCGAAGAGTCCTGACAAATGATGATTGAGACGAGATTCGGCATTTTTGAACCATGAAACACTCGGTTTCCATTTCGGTTGTAGGTGTAACCAACCTGCTATTAAAGATATGGCAGAAAGAAATAATAGAAAAAGAGCTCCAGTATAAAGATCTTCATTAGTGCGTAAACCGATTGTATACCACCACTGATAAACACCAGAATAAGCGATATTCACTGGGCCAAGAGCACCCCCCCGAGTAAAAGCTTCCACAGCCGGTTGACCAAAATGAGGATCCCAAATTGCATGAGCAATAGGCCTTACATGTAAAGGGTCCTGTACCCATAACTCAAAATTTCCTTGCCAAGCTACATGAAACAGATTTCCGGAAGTCCACAGAAAAATTATTGCTAATTGCCCAAAGTGAGAAGCAAAAATATTCTGATAAAGACGTTCCTCAGTAATATCATCATGACTCTCGAAGTCATGTGCGGTAGCAATACCAAACCAAATACGACGAGTAGTGGGGTCCTGAGCTAAGCCTTGGCTAAACCTTGGAAATCTTAATGCCATAATGCTTTTCAAATCCTCCTAGCCATTATCCTACTGCAATAATTCTTGCTAAGAAGAACGCCCATGTTGTGGCAATTCCACCCAGAAGGTAATGAGTTACTCCTACAGCACGTCCTTGTACAATGCTCAAGGCTCTAGGCTGAGTAGCAGGAGCAACTTTTAATTTATTATGAGCCCAAACGATGGATTCAATAAGTTCTTGCCAATAACCACGTCCGCTGAATAGAAACATTAAACTAAAAGCCCATACAAAATGAGCACCTAGGAAAAAAAGGCCATATGCAGATAATGAAGAACCATAAGACTGAATGACCTGGGATGCCTGTGCCCATAAGAAATCGCGGAGCCACCCATTAATAGTAATAGAACTCTGTGCAAAGTTTCCTCCTGTGATATGAGTTACTATTCCCTGATCACTTATACTGCCCCAAACATCTGACTGCATTTTCCAACTGAAATGGAATATTACTACCGAAATTGCATTGTACATCCAGAATAGTCCTAAGAAGACATGATCCCAAGCCGATACCTGACATGTTCCCCCTCTTCCAGGTCCATCACAAGGAAAACGAAAACCAAGATTTGCTTTATCCGGTATCAAACGGGAGCTACGAGCAAATAGAACACCTTTCAGGAGTATCAATACCGTCACATGAATCGTAAATGCATGAATGTGATGGACCAAAAAATCTGCGGTTCCTAATGGAATAGGTAACAAAGCCACTTTGCCGCCCACTGCTATTAAATCAGCACCCCCCCAAGTGAAACTGGTGCTTGTTGTTGCACCAGGAGCCGTTGCACCAGGCGCCAAAGCATGGGCGTTTTGGATCCATTGAGCAAAGACGGGTTGTAATTGTATAGCGGTATCTGAAAACATATCTTGGGGACGCCCTAAAGCGCTCATGGTATCATTATGAATATACAAACCAAAACTGTGAAAGCCCAGAAATATACATGCCCAGTTGAGATGTGATATGATTGCATCGCGATGTTTAAGGACACGATCTAATAGATCGTTGTATCGAGTAGTTGGATCATAGTCTCTTACCATAAAAATGGATGCATGTGCAGCAGCACCAACTATGAGAAATCCACCAATCCACATGTGATGTGTGAACAATGACAGTTGTGTACCATAGTCAGTAGCTAGATATGGATAAGGGGGCATGGAATACATATGGTGAGCTACAACAATGGTTAAAGAGCCTAACATAGCTAGGTTAAGAGATAATTGAGCATGCCATGACGTTGTTAGGATCTCATATAGGCCTTTATGGCCCTGTCCTGTAAATGGACCTTTATGAGCTTCTAAAATATCTTTTAGGCCATGGCCAATGCCCCAGTTGGTCCTATACATGTGACCCGCTATCAAGAAAAGAATTGCAATAGCTAAATGATGGTGTGCAATATCGGTCAACCATAGACCCCCAGTTACTGGATCTAATCCTCCGCGAAAAGTAAGAAATTCCGCATATTTTGACCAATTCAAGGTGAAAAATGGGGTTGCTCCCTCGGCAAAACTGGGATAAAGTTGAGCCAAAAGATCCCGATTCAAGATAAATTCATGAGGAAGCGGTATCTCTTTAGGATCTACTCCAGCGTTTAGAAATTGGTTAATCGGTAAAGATACATGTACTTGATGTCCCGCCCAAGAAAGAGACCCAAGTCCTAGTAGCCCCGCTAAATGGTGATTCAACATAGATTCTACATCTTGAAACCAAGCCAATTTTGGAGCAGCTTTATGATAATGGAACCAACCAGCAAAAAGCATTAACGCTGCAAAGATCAATGCACCAATTGCGGTACAATAGAGTTGTAATTCACTAGTTATTCCAGATGCTCGCCAAATCTGAAAAAAACCAGAGGTTATTTGTATTCCTCGGAAACCCCCGCCCACATCACCATTCAATATTTCTTGGCCCACTATTGGCCAAACCACTTGGGCACTAGGCCCAATGTGAGTAGGATCGCTTAACCATGCTTCATAGTTGGAAAAACGAGCACCGTGGAAATACATGCCACTTAGCCAAAGAAATATGATAGAGAGTTGACCAAAATGGGCACTAAATACTTTTCGAGAGATCTCCTCCAAATCACTAGTATGGCTATCGAAATCGTGAGCATCAGCATGTAGGTTCCAGATCCAAGTGGTAGTATCCGGGCCTTTAGCTATTGTTCTTGAGAAATGACCCGGTCTGGCCCATTCCTCGAAAGAAGTTTTTATTGGATCTCTATCTACCAAAATTTTGACTTCTGGTTCCGGCGAACGAATAATCATTGAGTCCTCCTCTTTCCGGACAACATATACAAAGAGACCTGCCAACTAAATAATTAGTGAACCTCTGAGAGATTTTTATATAATTTATAATTAGTTTCTTTCTCTTCTATTTTTCGCTCTCCCATCGATCTATTTTCTTTAGTTATTCACTAGAGCAATTATGATTTGGAAGTCGATCCGGGGCAAGTGTTCGAATCTATTATGACATAGCCATGAGGCGCTCAACGGACCTTTTTAATCTTTTAAAATGCTTTTTTGGTCTTTGGTTTGGATTGATGCAAAACTACTTTTTTGTACAACCTAGCGTATATTCATATCTCAATTCGAAGTGCTTATAAGGAGATGCTTCATGTTTTACATAGAACATATTACTCTATTCCAAATCACGATTCTAAATCATGCGAGCAGCCATTAGCCATTACTAAGAGACATCCCAGTATCTTATCTGTATTTAGTCATTTAAAGGTCTCTTTTATTAGTTTTAATAGTAATTCGTTTTATTAAAAGATATTTTGTACTCTATCTGTCTATCTTTTATCCCTACGAAATACCAGACGAAATAGAACGATCTTAAAAGGGATATAATGAAATTCTTTGATTGGTTTTTCCCAGAGGAATGATCATTTTATTTGACTGATGGAGCTAACATTCTAACAAAACAAAAAAAA
>contig2_len_8143_j028
AAAATAAAATCAAGTAGTTTTTTAGTTTAGCATTTCGAAGAAGTAATTGATTGAGCTATTGACAGGAGTTCTATGGAAACTTCTTCGAATTTCAAAAAATGAAGAGTAAATCTTACCGATTTTTAACGCTTGAACCATGATATGAAATGAGTCGATAAAGCATAAAAAAAATTCAAATCAAACTAAGGGGTCCGGTCGTCCTCATTGTCCATTTATAATTCTGGTAAGAGCCCATTCGTTGAAATAGAAAATTTAGGAAGAATTGGGTTGAAATAAATTTCCTATCATCTGTATCCCCTTTCCTTTCGAAATACAAACATGGGAATCTTTGAAATATCTCTTTGATTGAAAGAGTATTATTCATATACTACATTAATTCCACTAGAATCCAATGGAATTTAGAAATGAAGATATTTTTATTTGAAATCGTTAAAAACGCTTTGCTTTGCAGAACGATCTAGAAAACAATTGATACAGTTTGATTCCTCAACTCAATTAGTAGTACCTCTAGAGTCCACTTCTTCCCCATACTACGAGTGAAAGAGAAAATGTAAAGACTACCATTAAAGCAGCCCAAGCGAGACTTACTATATCCATGTGAATTATGTCCCCTATTTCTATGAATATGAAGGAATTATTCCATTATTGCTCACTAATAATAGGGGAATCAATGGCACAGAGTCAAAAAGGGATTCTGACCAAACACTATTGATAAACCAATCCAATAAATCCATTTATAAAAAATTCCTATATGATTATGAATCGGGAAAGATTAAACATAACAAGTAAAATAGGTAGTGATATCTCAAAGGAAGGTTACTAATAGAACATGTAGGAATAGAATAATTAAGGCCTATTCTTTTTTTTTGTTGGACTTCATAAGGAAAAAGCATAAAAAGATAGACCACTATCTATTCCATGCCTCTATTTCCCATTTGATCTAATTAGTACCGTTTTCAAATTGTCTCTGGGAAGCAGTATATTATATTCTTTTCTTGACTAGGGGTTTGCCGAAAAGAAAGAATTTCTTTTTGCACTTTTTCTATAAAAAAGCCAATTATCCACCCAATCGAATATTGAATCAATGCCTGAGCACTCATAGACTCTCGTGAGGCCATATATAAATTCCGACCCTTCTATCACTATAATTTTTTCTTGCATTTAGGATTCAGGGATTCAAAATCTTTTAGAAAACCCCAGACCTGATGCTTAGAATCAAACAAGTATCAATAGTCGTTTTCCTCTGCTTCTGCTGGGGAATAATTGGGCTAGTTATATCAGCAGAACAGAATAGTAGATTTCGAGTCTTTTATTGATCAGGCGACACCCAGATTTGAACTGGGGAAAAAGGATTTGCAGTCCCCCGCCTTACCACTCGGCCATGTCGCCAAAAGGATATAAAATAGATGCAAATTTTACCCTTTTGGGTTGGATTACTGAACTTCTTTTTTTTTTATTGTACTTGTATTTGGAATCCTGTTTTCCTTAATCCCTTTCCGAAAAGAAATCCTTCCTTTTTTTGTTGATTGGATTTCATCCACTGCTTCGATTGATTGTATAGTATCTCAAAACACAATGCCTAAAAACTTCTCCTCCCTTAATTCTATTGAAAAATCAAATGTGGATTTTTTTCAATAAAAAATCCTTCTTAGTTTTCATTATAATATAACAACAATTATGAGTATATGTAAACCCCAGAATAGAAATTGTTACACAGATATCGAATGGGGTATTTTATTTCTATATGCTGTCTATAGAGAATTCTCAGGAAATTATCGTGCTTCAATTTTGATAGAGCACGACCCGCACTGCCTCGAATAGAACGGCAATAAGGGGAAGAAGGATATATATCGATAGCTATATCTGCACATGTTTAATAAATACAAACCCTCTTATACACTTCACAATCGTATTTTACAAATTCTACTAAAATAAAAAAAAAATAGGTAAAAATATCTCTCTTCTCCGCGAATCATTTTTTGAAGAATGGAATACATGAAAGGGGTTAAGTGCGAAAAAAAATCGACTCTATATTGTTTCTGATTTTTATGTCTTTATTTCAGTGAAAAGATCAAATACTGAATCCATTTATTTTTCTGGTATTCAAATTCAAGCGGATTAGAATATGTATTATCATAATAATGGTAGAACTAGATCATCTATATGATTCAATGAAGAATGAACCAATAATGGGATTTTTAGATAAATGGGAAATTCAAAAATGCTCTGGGATGAAAATGAAGGAATGTCTACAATACCTGGGTTTAATCAGATACAATTTGAAGGATTTTGTAGGTTCATTGATCAGGGCTTGACGGAAGAACTTTATAAGTTTCCAAAAATTGAAGATACAGATCAAGAAATTGAATTTCAATTATTTGTGGAAACATATCAATTAGTAGAACCCTTGATAAAAGAAAGAGATGCTGTGTATGAATTACTCACATATTCTTCTGAATTATATGTATCCGCAGGATTAATTTGGAAAACGGGTAGGAACATGCAAGAACAAACAATTTTTATTGGAAACATTCCTCTAATGAATTCTCTGGGAACTTCTATAGTAAATGGAATATACAGAATTGTGATCAATCAAATATTGCAAAGCCCCGGTATTTATTATCGGTCAGAATTGGACCATAACGGAATTTCGGTCTATACAGGTACCATAATATCAGATTGGGGAGGAAGATCAGAATTAGAGATTGATAGAAAAGCTAGGATATGGGCTCGTGTGAGTAGGAAACAAAAAATATCTATTCTAGTTCTATCATCAGCTATGGGTTCGAATCTAAGAGAAATTCTAGAGAATATTTGCTATCCTGAAATTTTTTTGTCTTTTCTGAATGATAAGGAGAAAAAAAAAATGGGGTCAAAAGAAAATGCCATTTTGGAGTTTTATCAACAGTTTGCTTGTGTAGGCGGGGATCCGGTATTTTCCGAATCCTTATGGAAGGAATTACAAAAGAAATTCTTTCAACAAAGATGTGAATTAGGAAGGATTGGTCGACGAAATATGAACCGAAGGCTGAACCTTAATATACCTCAGAACAATACATTTTTGTTACCGAGAGATATATTGACAGCTGCGGATCATTTGATTGGAATAAAATTTGGAATGGGTACACTTGACGATATGAATCATTTGAAAAATAAACGTATTCGTTCTCTAGCGGATCTTTTACAAGATCAACTCGGATTGGCTTTAGTTCGTTTAGAAAATGTGGTTCGGGGAACTATATGTGGAGCAATTAGGCATAAATTCATACCGACTCCTCAGAATTTGGTAACTTCAACTCCATTAACAACTACTTATGAGTCTTTTTTCGGCTTACACCCATTATCTCAAGTTTTGGATCGAACTAATCCATTGACACAAATAGTTCATGGTAGAAAATTGAGTTATTTGGGTCCTGGAGGATTGACAGGGCGAACTGCTAGTTTTCGGATACGAGATATACATCCTAGTCACTATGGACGTATTTGCCCAATTGACACATCTGAAGGAATCAATGTTGGACTTATTGGATCCTTATCAATTCATGCGAGGATTGGTCATTGGGGCTTTCTAGAAAGCCCGTTTTATGAAATTTATGAGAAATCAAAAAAGGTACGGATGTTTTATTTATCACCAGGTATAGATGAATACTATATGGTAGCGGCAGGAAATTCTTTGGCGTTGAATCAGGGTATTCAGGAAGAACAGGTTGTTCCAGCTCGATACCGTCAAGAATTCCTGACTATTGCATGGGAACAGGTTCACCTTCGAAGTATTTTTCCCTTCCAATATTTTTCAATTGGAGCTTCCCTCATTCCTTTTATTGAGCATAATGATGCGAATCGGGCTTTAATGAGTTCTAATATGCAACGTCAAGCAGTTCCACTTTCTCGGTCCGAGAAGTGCATTGTTGGAACTGGGTTGGAACGTCAAGGGGCTTTAGATTCAGGGGCTCTTGTTATAGCCGAACACGAGGGAAAGATCATTTATACTGATACTGACAAGATCGTTTTATCAGGGAATGGGGATACTCTAAGCATTCCATTAGTTATGTATCAACGTTCCAACAAAAATACTTTAATGCATCAAAAACCCCAGGTTCGGCGGGGTAGATGCATTAAAAAAGGACAAATTTTAGCGGACGGTGCCGCTACAGTTGGCGGCGAACTCGCTTTGGGGAAAAATGTATTAGTAGCTTATATGCCATGGGAAGGTTACAATTCTGAAGATGCAGTACTCATTAGCGAACACTTGGTATATGGAGATATTTATACTTCTTTTCACATACGGAAATATGAAATTCAGACTCATGTGACAAGCCAAGGCCTTGAAAGGGTCACTAACGAAATACCGCATTTAGAAGCTCATTTATTACGCAATTTAGACAAAAATGGAATTGTGATGCTGGGATCTTGGGTAGAGACGGGTGATATTTTAGTAGGTAAATTAACGCCCCAGATGGTGAAAGAATCGTCATATGCTCCGGAAGATAGATTATTACGAGCCATACTTGGCATTCAGGTATCTACTTCAAAGGAAACTTGCCTAAAACTACCTACAGGTGGCAGGGGTCGAGTTATTGATGTGAGATGGATCCAGAAAAAGGGGGGTTCTAGTTATAATCCGGAAACGATTCGTGTATATATTTTACAGAAACGTGAAATCAAAGTAGGCGATAAAGTAGCTGGAAGACATGGAAATAAAGGTATCATTTCCAAAATTTTGCCTAGACAAGATATGCCCTATTTGCAAGATGGAAGACCTGTCGATATGGTCTTCAACCCATTAGGAGTACCTTCACGAATGAATGTAGGACAGATATTTGAATGTTCACTCGGGTTAGCGGGGAGTCTGCTAGACAGACATTATCGAATAGCGCCTTTTGATGAGAGATATGAACAAGAAGCTTCGCGAAAACTCGTGTTTTCCGAATTATATGAAGCCAGTAAGCAAACAGCGAATCCATGGGTATTTGAACCCGAGTATCCAGGAAAAAGTAGAATATTTGATGGAAGAACGGGGGATCCTTTTGAACAACCTGTTATAATAGGAAAGCCTTATATCTTGAAATTAATTCATCAAGTTGATGATAAAATCCATGGCCGTTCCAGTGGACATTATGCACTTGTTACACAACAACCCCTTAGAGGAAGGGCCAAGCAAGGGGGACAACGGGTAGGAGAAATGGAGGTTTGGGCTCTAGAGGGATTTGGTGTTGCTCATATTTTACAAGAGATGCTTACTTATAAATCTGATCATATTAGAGCTCGCCAGGAAGTACTTGGCACTACGATCATTGGAGGAATAATACCTAATCCTGAGGATGCTCCAGAATCTTTTCGATTGCTCGTTCGAGAACTACGATCTTTGGCTCTGGAACTGAATCATTTCCTTATATCTGAAAAGAACTTCCAGATTAATAGGAAGGAAGCTTAATCGGAATGAATCAGAACTTTTCTTCTATGATCGACCGGTATAAACATCAACAACTCCGAATTGGATCAGTTTCTCCTCAACAAATAAGTGCTTGGGCCAATAAAATCCTACCTAATGGAGAGATAGTTGGCGAGGTGACAAAACCCTATACTTTTCATTACAAAACCAATAAACCGGAAAAAGATGGATTATTTTGTGAAAGAATTTTTGGGCCTATAAAAAGTGGAATTTGTGCTTGTGGAAATTATCGAGTAATCGGAGATGAAAAAGAAGACCCGAAATTTTGTGAACAATGCGGAGTTGAATTTGTTGATTCTCGGATACGAAGATATCAAATGGGCTACATCAAACTGGCATGTCCAGTAACCCATGTGTGGTATTTGAAACGTCTTCCTAGTTATATTGCGAATCTTTTAGATAAACCTCTTAAAGAATTAGAAGGCCTAGTATACTGCGATGTGTGATTTGATTGAAATTCTGATTTTACAGATTCGGAATGAGAAACTGTCATCCCATTCAATCCAATTGGGATGCCCTGGACCTGACATGTCTCTTGGGAGGAGTAACATGAAACTCAGAATTATGGGTGTATTCAATACTCTCAAATAAAAAGGGGAATTGATCTATGGTTGATTTCGTAACAAATAAATAAGAATTTATAGTTGTACCTCGTAAAAAGACTTCTTTCTTTTGTGGACTTATTCCTTTCTTTTAGAAAGAAATTATGTTCAAGTAAGCAAATAGCAAGTCATGGTTACAGGAGTCTATCCATCGCATATAGGCTTTAAGGGCATCGTGACATAACCGTCGAGGTGAAGTTGGGACCTAAAAGATCGAACGGAACGATCCATAGACAAATAAATCCCTTATGAATTGCAAGGTACTCCCTTAATTAAGTAAAGGGATTCATCATTTGAAGGGAAGTAGACTACTCAAGAATTTCACATTTCATTTATGTCGTAATTGAATAAAGAATTCAGAAAATCGAAATAATAAGGAAGAAGGAAATGAAATCTTGCTTGGTTTTCACTGGGAACTTGAGTAAGGAGTAGATCTTTTTGGGGTTTTACAGAATTTGAAAGTGAGAACTCCCCTCTTTATCTTTATTTGGTGTACCTACTTGAGCCGGATGAAAGGAAACTTTCATGTCCGATTTTGAAGGGGGGAGATCCTATAGGATCCTATCCCAATTTTTCTTTTGCTAGGCCCATAGCTAAGAAACCTACTTTCTTACGATTACGAGGTTCATTCGAATATGAAATCCAATCCTGGAAATACAGCATCCCACTTTTTTTTACTACACAGGGCTTAGATACATTTCGAAATCGAGAGATCTCTACTGGAGCAGGTGCTATTCGAGAACAATTAGCCGATCTAGATTTACGAATTATTATAGATTATTCATTGGTAGAATGGAAAGAATTGGGGGAAGAAGGGCCCACAGGGAATGAATGGGAAGATCGAAAAATTGGAAGAAGAAAAGATTTTTTGGTTAGACGCATGGAATTCGCTAAGCATTTTCTTCGAACAAATATAGAACCAGAATGGATGGTTTTATGTCTATTACCAGTTCTTCCTCCCGAGTTGAGACCGATCATTCAGATAGATGGGGGTAAACTAATGAGTTCAGATATTAATGAACTTTATAGAAGAGTTATCTATCGTAACAACACTCTTACCGATCTATTAACAACAAGTAGATCTACGCCCGGAGAATTAGTAATGTGCCAGGAGAAATTGGTACAAGAAGCCGTGGATACACTTCTTGATAATGGAATCCGCGGACAACCAATGAGGGACGGTCATAATAAAGTTTACAAGTCATTTTCAGATGTAATTGAAGGCAAAGAGGGAAGATTTCGTGAGACTCTGCTTGGCAAACGGGTCGATTATTCGGGACGTTCCGTCATTGTTGTGGGTCCTTCACTTTCATTACATCGATGTGGGTTGCCCCGCGAAATAGCAATAGAGCTTTTCCAGACATTTGTAATTCGTGGTCTAATTAGACAACATCTTGCTTCGAACATAGGAGTTGCGAAGAGTCAAATTCGGGAAAAGGAACCGATTGTATGGGAAATGCTTCAGGAAATTATGCGGGGACATCCTGTTTTGTTGAATAGAGCACCGACTCTGCATAGATTGGGCATACAGGCATTCCAGCCCATTTTAGTGGAAGGGCGCGCTATTTGTTTACATCCATTAGTTTGTAAGGGATTCAATGCAGACTTTGATGGAGATCAAATGGCTGTTCATGTACCTTTATCTTTGGAGGCTCAAGCAGAGGCTCGTTTACTTATGTTTTCTCATATGAATCTTTTGTCTCCAGCTATTGGGGATCCCATTTCCGTACCAACTCAAGATATGCTTATGGGACTCTATATATTAACGAGCGGGAATCGTCGAGGTATTTGTGTAAATAGGTATAATCCATATAATTGCAGAAACTATCAAAATGAAAGAATTGACGATAATAACTATAAGTATACAAAAGAACCTCTTTTTTGTAATTCCTATGATGCAATTGGAGCTTATCGACAGAAACGAATCAATTTGGATAGCCCGCTGTGGCTCCGGTGGCGATTAGATCAACGCGTTATTTCTTCAAGAGAAGCTCTTATCGAGGTTCACTATGAATCTTTGGGTACTTATTATGAGATTTATGGGCACTATCTAATAGTAAGAAGTATAAAAAAAGAAATTCTTTATATA
>contig3_len_7773_j028
TATAGAATAAATAGAAAATCTATATTTTCCAATTTCTAAATCAAATAGAGTCAAAATCATAGATTTGATTTAGAAATTGTGAACTACCTTGTTTGTTGCAGCACTTCCTCTTTCCCTTGGACTAAGAAGGGAAGGACAAAAGCGAATCGGTATGCTAATTCCTCATCCTCAAATCAGTCCTTCCCATGAATTAGTTTCTCAACAAAAACGAATAAGTAATTATTCGGAGTAAAATCTTGATATAATTTGAAAAAACAAACGACAAGTCCAAGGCAATAAAATATGAAAAATACGTATTTTTCATATTTCTAAGATTAAACAAAAGGATTGGCAAATAAAAGTGCTAATGCTACAACCAGTCCATAAATTGTTAAAGCTTCCATAAAAGCCAAACTAAGCAATAAAGTACCTCGTATTTTTCCCTCCGCCTCGGGCTGTCTCGCGATACCTTCTACAGCTTGGCCCGCAGCAGTACCTTGACCAACTCCAGGTCCAATAGAAGCAAGGCCTACGGCCAATCCAGCAGCAATAACGGAAGCGGCAGAAATCAGTGGATTCATGATAAGTTCCTCGCACAAAAAAAAAAGAAATGGTTAATGATACAATCAACCAACGCTAAAATTCATCCTAACTAAGAACTTCGAATGGAGTCAAAATATTATTGAATCATCAGAATTACTTCGATATCTTCTATCCACAGAGTCTTTGTGAATCTATACGACTTTCGTTCGTTCTTCCTAATCGTTCTTTAAATTCTTCGATCTTTTTCTTGATTTCATCTGTTTATTCATTCAACTCACAGTCACAAACGAGACGGAAGGACTTCTATTGGAATCCCCCTCTAAATTCATAGTAGTAGGGCAAATTAGATATATCTTTAGTTCATATATATAACTATAACTAGTCAATATATCTAATATGACATATACATGGCTTTATTCCATAACGTAAACCAACTATTCCTATCTTAGATTCAATCGGATTCTCGAATCATTCATCAAAACATTCACACACAAGAGTTGACTTATAGCCATTAAATTACATAGACCTAGTTCAACTCTCCCTCTCCTAACTTTTCGGAATCCCATTTTTTTGTAAATTCTTCTCCCCCTNNNNNNNNNNTCATTATCCCACATGAATAGAATCGAAATGGACAAATGGATTAGTCCGAATCATTGCATAGAAATATCATTATTTGATTGATCTAAGTTGATGTAATTTATTATTTATGAAAATTTTCTTTTGGTCAATCGTTGAATTGAATAAAATCAACTGAAGGGGGAATCGTTCTATAGAACATATTTTTTTTTACAATTCTCTAATATCGTAATCTTTTTTGTTATTACTCTAGATTGTATATAACGTATTTGTATATTTATATTTCCTATATTTATATTCCCTAATGGGCTCGACTAAAAAAAAAAAGACTATTTCGAAAACTAGTCAATGAGGGCCCTCCATGGATTCACCTATATAAGCCGCGGCTAAAGTTGCAAAAATAAGAGCTTGAATACCACTTGTAAATAATCCAAGGAACATGACAGGTATAGGAACCACTAAAGGTACTAAAGAAACAAGAACAACAACTACTAATTCATCAGCTAATATATTTCCGAAAAGTCGAAAACTAAGTGATAAAGGCTTTGTGAAATCTTCTAAGATGTTAATGGGTAAAAGGATTGGAGTTGGTTGAATGTATTTCCCAAAATAAGCCAAGCCTTTTTTGCTAAGACCCGCATAGAAGTATGCCACTGACGTGAGTAAAGCCAAAGCAACAGTAGTATTTATATCATTCGTGGGTGCGGCTAACTCCCCATGAGGTAATTGTATGATTTTCCAAGGTAAAAGAGCTCCTGACCAATTCGAAACAAAAATAAATAGAAACATAGTTCCAATAAAGGGAACCCAAGGACCATATTCTTCCCCAATTTGAGTTTTACTCACATCTCGAATGAATTCAAGGACATATTCGAAGAAATTCTGACCTCCGGTCGGAATGGTTTGTGGGTTCTGAACAACTATAGTGGCTGAACCTAATAAAATAGTAATTACAACCCAAGAAGTAATAAGTACTTGGCCATGGACTTGGAAACTTCCTATTTTCCAATAGAAATGTTGTCCTACTTCCACACCAGATATCTCGTATAAACCTTTTAGTGTGTTGATGGAACATGATAGAACATTCATATTGCCCTCAGACAGAAATAGAACTTTAAACAAAATTATTTTGATTCAACCATCTCTTTCTCGACTTGCCTACTTGAATCGTATATTTTGAATACCAACTAATCACATAATATCCCCAGTTTTTTTATCTCTTTTTTGAGGTTCACAAAAAGTAACCAATTCCATAAATCTATGTAGTTTCCTAAGCAATTTATTTATCTTATTATTAATTAATCACGGATTTCTTATATAGCTAGAACGACCCTCACAAATTGCGAATACTAATTTGTTAAGAATTAATCGTATTGAAGCTATAGCGTCATCATTCGCTGGAATCGAAATATCTCCAAGATCGGGGTCACAATTTGTATCGATTAAACAAATTGTTGGAATTCCCAAAGTAATACATTCTCGAAGAGCCATATATTCTTCGTGCTGATCAACAATGATTACAATATCGGGTAACCCTGTCATATATTTAATTCCACCCCTATATGTTTGCAAGTGAGATAATTGTCTTTTCAACATAGCTGCATCTCTTTTCGGAAGACGGTTGAGTCTGCCCATTTTTTGTTCCATTCTCAAGTCTCTGAACTTATGAAGTCTCGTTTCTGTAGTGGACCAATTCGTTAACATACCACCGAGCCATTTTTTATTAACATAATGACATCGAGCCCTTGTTGCAGCCCGTGCTACTGAATCAGCTGCTTTATTTTTGGTACCAACAATTAAGAATTGTTTTCCCCTACTTGCTGCATCAAAAACCAAATCACAAGCTTCTGATAAAAAACGAGCAGTTCTAGTAAGATTTGTAATATGAATACCTTTACGCTTTGCAGAGATATAAGGTGCCATTCTAGGGTTCCATTTCCTAGTACCATGGCCAAAATGAACTCCTGCCCCCATCATGTCTTCCAAATTGATGTTCCAATATCTTCTTGTCATTTTTCCCCACACTTTCCCTCCCTTTTTCAAAAAAAAAAAAAGAGACGAGGTACCCTGAAAAATAAATAATTGTTCCGATGGAACCTTCTCTTCAACCGTAGATTGGCCGTAGATACATGATTCAAGCCATTGTTCTTTTCTATTCGTTATTTTCTTTCTTACTATTACCAAATCAAATGACCGGACCAAATACTGATAGTTAAAAGGATGAATCTGCTCTTAGGAATCATTTAATCCTAGAAATGATTGTTCTGATGTATCATGAAAATTCTTTGAAAGACAAGAATCAAAGAATTTTCCGTGGTGGAACAAAATATCTCTAATTTCTCCCTCGAATAGATTCTTCTTTTTGGTTTCCAAAGGAATGTTGTTATGTTGCCTTAAAGGGGGCATTAATCCTTTGAATCCGGTACCAACGGGTATCATTCCCCCCAGAACAACATTCTCTTTCAAGCCTTTCAACCAATCGATACGACCCTGTAGAGCTGCTTTTGCTAAAACTCGAGCAGTTTCTTGAAAACTCGCTTCAGATATGAAACTTTGAGTATTCAGAGATGCTCGAGTTATTCCCAATAAGATGGCTCGGTAACAGATCGCTTCTTCCAAAGCACGCCCCATTCGTTCCGCTCGCAACAATCCAATTAGTTCTCCAGGCGAAAAAACATTAGACATTCCATCTTCTGAAACCAACACTTTTGATGTTATTTGGCGTACAATAATTTCTATATGCCTATTATGGATCTGCACCCCCTGGGATCGATAAACCTTTTGGATCTTATTAACCAAAGAGAGACGACTTTGCACTATAGTTAGCTCAGCACCAATCAAGAATCCCCAAGGAATTCCAAGAATTCTTGTTATACATTCGTTCCAACCCTCAACCCTCTTTTCTAGATTCATCGATATTGAATTAATCGAACGCACTTCTAACACTTGTTCCACTTTTGGAAGACCCTGCGTTATATCACCCGATCTCGATTTTTCATATATAAATGTAACTAATGTATCTCCTTCATAAAGGATTTCCCCATAATGGCCATGAACAGTTGTTCCTGGAGTGGCCAAATAGGGCTTAGCTGATCGTATTACTACAGAGTCAACTTGAACAATTAGAACTTGACCTGATTTTAGGTGTGGCCCGTTTTTGGCTATACATACATTTTCACAAATAAACTGTCCAAGACTCATTTTTGTAGATGTCTTTTCACAATAATTGTTATGGAGAAAATACCAATTCAAATTGAATGGATTCAAAATGATCTTACTGCATGGATTGGCATTATAAATTTTCCCATTTTCATCTATTAAATAATATTTAAGTACTTTAAAAGTCTGTTTTAAATTGTCAAGTTGTAAATAGTTAGTTACCAGGATCTGATTATAGGTTATTAAATAGTAAAATGAATAAAAATTCGCAATTTTAAAAGCTGTTCCTAAAGGTCCTAACGAATTCCGAATTGGAATTCGTGGATTTTTTTTAATTGATTCTTTTATCCCATTGGACGATTTTACATCATCGAATGGACCCATTCGAGAACAATTGGATGATGACAAAATTATCAAAGATTGGCATTCCTTATTTCTATTCAAGAACGTATGAATAGTTCCTTGATTTTGGTTAAGGGATTGTTGAATCTTTGCCTTGGAATAGAAAAAAGTGGAAGAAAACGGATTGATATTGGTGCGATCCGATCCATTAGCAGAGATCAATTCTGAACCCGATGGATCATTTCTTTTTCCAGTATACGAAATAGAGGATTTCACTAAGTCAATTCTTAGGAAATCTTGAATCAAATCATTTGTCCTTATTTCAACAAAGGAAGCACGGGCCTCTTCGATAGAAGAACTTTTTTTGTCTTGGTCCCAATTCAATACTAAACAAGTCCGAACTAATTGAATACTTGTGTCAGAAATTCCCCGAAGTGGTTTTCCCTTTCCATTTCCATAAAGGATATAATTAACAACTTGAAGTTGCACATTATCCCTTTCCTGCAGCAGATCTGGGGGGAAAAGTGTTGCTAAATTTATACCGTCACATATTTCATATGTGATTACAGGTCGAACCAAAACAAAATACTTTTTCTTGGTGGGTGTGATCCGTTGGACATAGATCCAATTTTTCAATTTTTTGGATGCTTTGGAATTTGTTTTTCCTATTCCTGGTGGTATCAAGATGCCGCTGTGTCGGGATATCTTATCTGTCTCTCCAGGAAAATGGATATCTCCAGAAAATATTTTAAGCTCGATTCTTTTTTTTTTTCTTTCCACTCGGACTAACCCGCCTACTCGGCTTCTTGTATTTAAAGTGATTTGTGTATCGACCCCAATGATACTATTGTTCCGTACCATTATGGAAGAAGATCCAGGTAAGAGATGCACTTCCTCGGGAATGAAAAAAAATTGATCGACTTTCATTTGGTATTTTGGCCTAAATTCCTTGACTCCTCGATACTCAATCAAATCCTCTTTTTTAACGATTGAATGCACTTCTAGAGTCCCATATTTAGTAATTCCTGAACTCTTTCTTCTGTATCGAGGATCGTCGAAATAAGCAAGAATACTATTTCTACGGAAAATACTATTTATGGGTATTTCAATTGGAATACCTGAAGAGGGCATTAATTCTTTCTCTCGTTCTTGAATCGATTGGAGTGGAATGATGAATCTATTTCTTCGCCTCTTCGCCAATAAATCCGAATTATCGCGGAGAATGGCAGGATATAGAAGATTATAATGACCAGTACATACGATTCGATTTAATTCTGAATAATCAGGAATCCTATCTTCTTTTTTATCAGAAAAATCCGAACTAAAGAATTTGTGTCTCACTTGATCATTAGTCAATGAGGGATTATACATATATCTTCGTTTGACAGAAAGAGAATGAGCAGCGTTCGTTTGATCTTGGTCCTTGGGGAGCGAAAAGGAGGCTAGACTAGATCTGCACGGCCCTCCTGATAATATCCATAAATGACTTGTTTTTGGTAAGAGATGAACATTACCGTATGTAAATTCAGGTGCATGATACACGTCGGTACTCCAGTGCATTTCTCCCTCTGAGTCAGAATAAATATGTTTTCGAACTCTCTCTTTAAAATTAAAAGTGGATGTTCCCCCGCAAATCTCAGCAATCACTTGTTCTGATTCTACATATTGATCATTTTGAACTAAAAGAAAACTTTTCGATGGAATATTCACATTATGTAGAATATCTTCACTCTGAATAGTTATATACAAATCTATCGAACATAGAAAAGCAGGATGTCCATGACGTGTACGTGTCGGATGAACTAAAATTTCATTGAATTTTATTTTTCCATTAGAAGGGGCTCGTACATGTTCTGCAGTACCCCCTGTGAATACTCCGCCGGTATGAAAAGTTCTTAATGTTAATTGAGTACCGGGTTCTCCAATAGATTGACCTGCAATAATACCTATAGCTTCTCCCAATTCGACCAGGTCACCATGAGTAGGACTCCGGCCATAACATAATCGACAGATCCAAGATGTACTCCTACAAGTAAAGGGAGTTCGAATAGATATTGGTTGTGCTCGAAAGGTTATGAATCGATTGATAAGTCCAATCCCAATATCTTGATTTCGAGTGGCAACGCATCGTGGACCCATATATATATCATCCGCTAATACACGACCAATTAATGTTTGGATAAAAATTCTTTCCGGCATCATCCCATTTCGAGGACTCACAGAAATACCTCGGACGGTGCCACAATCTGTTCGACGTACAACAATGTGTTGGACTACTTCAACAAGTCTGCGCGTGAGATATCCAGCATCTGATGTTCGTACAGCAGTATCCACAACCCCTTTGCGGGCTCCGTAGCAAGAAATGATATATTCTGTTAAAGAGAGTCCTTCGCGTAAATTGCTTTGAATGGGTAAATCAATCATTTGTCCTTGGGGATCCGACATTAATCCTCTCATACCTACTAATTGATGTACTTGAGATGCATTTCCTCTAGCTCCCGAAAACGACATTATATGGACTGGATTAAAAGGGTCAGTCATCCTAAAATTAGGATTCATTTCTTGTCGCAAATATTCACTTGTAGCATACCATATCTCAATGGATTGACGTAATTTTTCTACCGCGTGTACATTCCCATAATGGTGGTATTTTTCCAAAATCAAACTTTGTTGTTCAGCATCTTGAACTAGCCATCCTTTCGAAGGTATTGTTAAAAGATCATCAATTCCTAATGAAATGGATGTAGCAGTGGCTTGCTGGAAACCCAGAGTCTTTACTTGATCCAGGATGTGTGATGTATATGCCATTCCGAAGTGATCTATTAATCGACTAATAAGTCGTTTCATGGCAGTTCCGTCTATCGCCTTATTGTGAAAGACCAAATTGGCCCGTTCTGCCATAAGTACCTCCATATTCCGCTGAGTAGGATTCGACAATGGGTTTGAGTCAGTGATTGAAAAACTTCCTTTTCTCGATCTTAATTCGCGTAGAAATTCCGGAATGAGCATCCTAGTTAAACCGGAGAGACCCGAATTCCCGCGGGTCTCATAGAATTACTTAGCTTAGGTACCATATGATTAGGTACTATATGAACAGGCCCGACAAAACCCTTGTATGGCTTCTTCGATTTCTCGATAAAGAGAAATATGACCAACAGTGGTTCTAATATATAT
>contig4_len_5647_j028
AAAATCTCGTCTAATAACTATATTAACTAACTAATAATTAAGTAATCAGTTAAGTTTCTATTTCAATGCAAAACGAAAAGGACAATATACAGGATGGGTAGAAAGGTTGTGATCCTTAGCTCGATCCATGAAAACTACAGGATATAAAAGAATCCACCAATCCTAAGGATCCGTAGAATTAATTGTGGATCCAACACAACAATAGAAACATTTGAGTTGTTTAGTCGTATTTTATTTAAAATCTTGTATATCTAGATAAGTATGTATCTATCCAAAATAGATGCAATAGACTTTTTGTATTCGGCTCAATCCTTTTAGTAAAAGATTGGGCCGAGTTTAATTGCAATTCAATTAAGAGAACGAACAGTAATTACTGAATTATAAAGTATCCATTGCTGGGAATTCAAATTTGATCTCCTTCCATACCTCACAAGCAGCAGCTAGTTCAGGACTCCATTTGCTAGCCTCACGGATAATTTCATTACCCTCACGAGCAAGATCGCGCCCCTCATTACGAGCTTGTACACATGCTTCTAGAGCTACTCGATTAGCTACGGCACCCGGTGCATTTCCCCAAGGGTGTCCTAAAGTTCCTCCACCGAACTGTAGTACAGAATCATCCCCAAAGATCTCAGTCAGAGCAGGCATATGCCAAACGTGAATACCCCCTGAGGCCACGGGTAGAACACCTGGTAGAGAAACCCAATCTTGAGAGAAATAAATACCGCGGGCTCGATCTTTTTCAATATAATCCTCACGCAGTAAATCAACAAAGCCCAGAGTGATGTCTCTTTCCCCTTCAAGTTTACCTACTACAGTACCAGAGTGAATATGATCTCCACCAGACATACGTAACGCTTTAGCTAGTACACGAAAGTGTATACCATGATTCTTCTGTCTATCAATAACTGCATGCATTGCACGATGGATGTGAAGAAGTAGGCCATTATCTCGGCAATAATGAGACAAGCTAGTATTTGCAGTGAATCCCCCTGTTAAATAGTCATGCATTACGATAGGAACTCCTAATTCTCTGGCAAATACAGCCCTTTTGATCATTTCTTCACATGTACCTGCAGTAGCATTCAAGTAATGCCCTTTGATTTCACCTGTTTCAGCCTGTGCTTTATAAATTGCTTCGGCACAAAATAAGAAACGGTCTCTCCAACGCATAAATGGTTGGGAGTTCACGTTCTCATCATCTTTGGTAAAATCAAGTCCACCGCGGAGACATTCATAAACTGCTCTACCGTAGTTTTTAGCAGATAACCCCAATTTAGGTTTAATAGTACATCCCAACAGAGGACGACCATACTTGTTCAATTTATCTCTTTCAACTTGGATGCCATGAGGCGGTCCTTGGAAAGTTTTAGAATACGCAGGAGGGATTCGCAGATCTTCCAGACGTAGAGCGCGCAGGGCTTTGAACCCAAATACATTACCCACAATGGAAGTAAACATGTTAGTAACAGAACCTTCTTCAAAAAGGTCTAAAGGATAAGCTACATAAGCAATATATTGATTTTCTTCTCCAGCAACGGGCTCGATGTGGTAGCATCGCCCTTTGTAACGATCAAGGCTAGTAAGTCCATCGGTCCACACAGTTGTCCATGTACCAGTAGAAGATTCCGCAGCTACCGCGGCCCCTGCTTCTTCGGGTGGAACTCCAGGTTGAGGAGTTACTCGGAATGCTGCCAAGATATCAGTATCTTTGGTTTTATAGTCAGGAGTATAATAAGTCAATTTGTAATCTTTAACACCAGCTTTGAATCCAACACTTGCTTTAGTCTCTGTTTGTGGTGACATAAATCCCTCCCTACAACTCATGAATTAAGAATTCTCACAACAACAAGGTCTACTCGACATGAATTAGGCGTTAATGAAACTTTTCACAGGAATCTTTTACAAAATTCTTAACTAATACTAATATTATCAACTAATCAGAGCAGAGTGCTTTATTATTAGACCATGGTATTTGATTCTCCAAATACATCATTATTGTATACTCTTTCCTATATATGGCGCAACCCGATTCTTATTTTTTACCCCTTCCTTTTTTGAATCGAAATACCTAAATAACCTAACTAAATCGAAATACCTAAATAACCTAACTAATAAGAAATTCCCTCTTGACAGTGGTATATGTTGTATATGTAAATCCTAGATGTGAAAATATGCGGAATTCGTCTATGAAAAGGTATAAAAAAGAAAAAAAAACGAAAAGAAAGAAAAGATAAAGATATAGGCTAGGTGTAAATTGATATACTGAAATTGAAATAGAAAGGGCCAATGATAATGAATCGTAAATAGAGTTCAGGTTCGAAATCCATAGATAATTAATAGGGATGGGATTGTCTATAATGATAGACAAATGAAAGACTTTCTAAAGATTCTTATTCATTCACTTGATATTTTGAAAACGAGTTGGTTAATTTGAAAATTCACTTATCTTATTGAATAAGTAAACAATTGATTGAATAAGTAAACAATTGAATTGGATTCGGTTGGATGGTACCAACAAAATGGAGTACTAACTCCCATTTCTTATTGAATTAACCGATCAACTTGCTATCGGACATTTATTTTGAATTCGATAATTTTCGCAAAAAATTTCGTCCTATTTTACTTTATTTATTATTATGAGAACCAATTCTACTACTTCTGGTCCCGGGGCTTCGGTGCTTGAAAAAAAAAAATCGGGGCGTATCGTTCAAATCATTGGTCCGGTAGTAGATGTAGCCTTTCCGCCGGGTAAGATGCCTAATATTTATAACGCTCTGTTAGTTAAGGGTCGAGATACTGTTGGTCAACCAATTAATGTGACTTGTGAGGTACAGCAATTATTAGGAAACAATCGAGTTAGAGCTGTAGCTATGAGTGCTACAGATGGTCTAATGAGAGGAATGGAAGTGATTGACACGGGAGCTCCTCTAAGTGTTCCGGTCGGTGGAGCAACTCTCGGACGAATTTTCAACGTGCTTGGAGAGCCTGTTGATAATTTAGGTCCTGTAGATACTCGCACAACATCTCCTATTCATAGATCTGCGCCCGCCTTTATACAGTTAGATACAAAATTCTCTATTTTTGAAACAGGAATTAAAGTAGTAGATCTTTTAGCCCCTTATCGCCGTGGAGGAAAAATCGGATTATTCGGGGGGGCTGGAGTAGGTAAAACAGTACTTATTATGGAATTGATTAACAATATTGCCAAAGCTCATGGAGGTGTATCTGTATTTGGCGGAGTAGGTGAACGTACTCGTGAAGGAAACGATCTTTACATGGAAATGAAAGAATCTGGAGTGATTAATGAACAAAATATTGCAGAATCTAAAGTGGCTCTAGTTTACGGTCAGATGAATGAACCGCCGGGAGCTCGTATGAGAGTTGGTTTGACTGCCCTAACTATGGCGGAATATTTCCGAGATGTTAATGAACAAGACGTACTTCTATTTATCGACAATATCTTCCGTTTTGTCCAAGCGGGATCCGAAGTATCTGCCTTATTGGGTAGAATGCCTTCCGCTGTGGGTTATCAACCCACCCTTAGTACCGAAATGGGTTCTTTACAAGAAAGAATTACTTCTACTAAGGAAGGGTCCATAACTTCTATTCAAGCAGTTTATGTACCTGCAGACGATTTGACCGACCCTGCTCCTGCTACTACATTTGCACATTTAGATGCTACTACCGTACTATCAAGAGGATTAGCTGCCAAAGGTATCTATCCAGCAGTAGATCCTTTAGATTCAACGTCAACTATGCTTCAACCTCGGATCGTTGGTGAGGAACATTATGAAACTGCGCAAAGAGTTAAGCAAACTTTACAACGTTACAAAGAACTTCAGGACATTATAGCTATCCTTGGGTTGGACGAATTATCTGAAGAGGATCGTTTAACCGTAGCAAGAGCACGAAAAATTGAGCGTTTTTTATCACAACCTTTTTTCGTAGCAGAAGTATTTACCGGTTCTCCGGGGAAATATGTTGGTCTAGCAGAAACAATTAGAGGGTTTCAATTGATCCTTTCCGGAGAATTCGATGGTCTTCCTGAACAGGCCTTTTATTTGGTAGGTAACATAGATGAAGCTACCGTGAAGGCTATGAACTTAGAAATGGAGAGCAATTTGAAGAAATGATCTTAAATCTTTGTGTACTGACCCCTAATCGAATTGTTTGGGATTCCGAAGTGAAAGAAATCATTTTATCTACTAATAGTGGCCAAATTGGCGTATTACCAAATCACGCCCCTATTGCTACAGCTGTAGATATAGGTATTTTGAGAATACGTCTTAACGATCAATGGTTAACGATGGCTCTGATGGGTGGTTTTGCTAGAATAGGCAATAATGAGATCACTGTTTTAGTAAATGATGCGGAGAAGAGTAGTGACATTGATCCACAAGAAGCTCAGCAAACTCTTGAAATAGCAGAAGCTAATTTGAAGAAAGCTGAAGGCAAGAGACAAATAATTGAGGCAAATCTAGCTCTACGACGAGCTAGGACACGAGTCGAAACTATCAATGTGATTTCGTAACTAGTCTAGTTGGTGCGTCCGAATAATAAAAAGAAGTTCTGTTTATACATCCTATTTTGATTTGATTCTGTCGATTGAATCCAATCAAGCGGAATCCTATTTTAATGCAACGAAAAAAATTCAAAAATGAAATAGTAAAAAAGGGTGGATAGAAAAACTTATTAGATACCATTGACTCTGGTATCTAATAAGTTCTACCTACTATTGGATTTGAACCAATGACTCCCGCCGTATGAAAGCAATACTCTAACCACTGAGTTAAGTAGGTCATTTATCATCCAAAAGAGAACCAAACGGGATCTATCGCATCGATGGATTATAAATATCATATTACTTATAAGCAATACCAATCAAACAGCTATAATGTTGGATCATGGAACAGTCATCTTGACAAGAAATTATCTACATGATAAAATATGTATCACAAGCACTAAGGGCTATAGCTCAGTTCGGTAGAGCACCTCGTTTACACGCGCGCCAATGTTTTTCAGGGGAGTCCATCATGCAATCAAAAGAATTGATATTATTGAAAAATCGATGTCTTACTCCATAACTTTGAGGGAACAAGAGAACAATAGCCTGACAAATGGTCCGGTCTGATTCAAGTGCCCATTCAATTTAGGTGTCAAACAGAACCCATCATTGATTTGAGATATTGATAAGGTGAATACCCAGTCTATTCAATGCTAGGCATAATGAGTATAAGGACCTCGAAAAAATATCTTTTCGTCCTATGAACTTTAAGGTGTCTAAAGTTTCATATTTTATTTTTAGGCAGAGCGATAGAGACTTTATTTAACTTAGGTTGCTCTAGGCCAGAGGCAAACCTACGTCAAGATAACCCTTTTTTGAAACACTTTGGTAGTGCTCCTGGATCAAAATCAAAATAATGAATCAGAGCACGGGGAGCCATCTCCTTATTTTCTTTTTCTGTCAAGAAAAATATGGCGGACTGGATGATATTTATATCAGTTAATGAAAGAGCCCAATGCAAAAAAAAATGCATGTTGGGTCTTTGAAATAGTTCGGATCATTTTGATAATAATAAGTTTGATCTGTTTTACCGAGAAGGTCTACGGTTCGATTCCGTATAGCCCTATAAAAAAAAAATAG
>contig5_len_4734_j028
TAGATATATAGAACTTTTTTCAGCAATTCCATTTAGATAAAGTCAGGGCTGGAAAGGTCCAATATAAAGAAAAATCAAAATAAAGAAGACTTCTTTGCTTTGATTTTATTCGAAAAGGCCTTTTTTTTTTCCATGGCCAGGTTAGGGCAGTACCTAGCCGGGCCTTTTTTTTGTTCCAACGAATCATAGATAAAACGATTTTTCTGATTTGAAAACAAAAAATCTTGCTATTAAAGCAACAAGAAAGTGTCATTTCTTATTATTCTTTCTTCCCTTTTTTTTTTACCTACTTTAACTGGAATAAAAACTGTAATAAAAAAATGAAACTATGGATTCTTACACAATACATTTTTATGTTATGATTTCGGTGTTTTTATCGAACCGTATCTATCCAAATTCCTCCAGTAAAAGAAAAGATAGAACTTCTTATTTAGTTATTTAAATTAATCCTCTTTTCCTAATCTCATTAACCCCCCACGAAAAAAGTGAACACTCGAATTTTCATGATTCTTTTATGATCCTATCTCGATTACACCCAATTCCCCTGTTCGACAAAAGATCCATTATTATCCAATAATTACATTGGAGCGGGTATAGTTTAGTGGTAAAAGTGTGATTCGTTCTATTAACCCCCTTAATAGTTAAAGGGTCTTTCGGTTTAATTCATATTCCGATCCCAAACTTTATTTCTTAAAAGGATTTAATCCTTTACCTCTCAATGGCCGATTCGAGGAAAACTATGCATTCTCGTGATTTGTATCCAAAGGTCAATTAGAAAAAAATTTGGATTATGAAATTGCGAAACATAATTTTTGAATTGGATTAAATACTTCCAATTGAATAAGTATGGGTAAAGGATCCATGGATGAAGATAGAAAGTAGATTTCGAATCGTAACTAAATCTTCAATTTGTAATTTGTAAAGAAGAAATTGAAGCAAAATAGCTATTAAACGATGACTTTGGTTTACTAGAGACATCGACATATTGTTTTAGCTCGGTGGAAACAAAGTCCTTTTCCTTAGGATTCTTTCAAATAGAACTAGAGAACGAAGCAACTAGAAAGATTGTTCGAGTCACCTTCTTCTAGAGGGATCATCTAGAAAGCGAGTCGTTTTGAATGTATTCAGACAAAAAGCTAACATAGATGTTATGGGTAGAATTTTTTTTGGTACTTTTGTTCACATCTTAGATCTAGGAATTCATCCATCTTCCATAAAGGAGCCGAATGAAACAAAAGTTTCATGTTCGGTTTTGAATTAGAGACGTTAAAAATGCCGAATCGACGTTGACTATAACCCCTAGCCTTCCAAGCTAACGATGCGGGTTCGATTCCCGCTACCCGCTCTAGAGCCTCTCTTAGATATTCTATATATATCTATATATTAATTCATATCTTCATTCTTTATATTTCTTTATCTTAATTCTTAATTCAGAGAAATTTCTAAATTAATGCATCGTTGAATTAAATATACAATTCCAGAAAATCTCTCACATACAATCCGCTTCTTTTTTTTTTTCAAACAAGAGGCAGGGAAGTAAAAATGCGAACAAAATCGGAATGAAAAGCGTCCATTGTCTAATGGATAGGACAGAGGTCTTCTAAACCTTTGGTATAGGTTCAAATCCTATTGGACGCAATTTTTTTCCATATTTTTTTTTGTCAAAAAAGACATTTTGTTGAATAATTTGAATCAGAGAGGCTTGATTATTCCTTTTTTTAAGATAAAAGTGATCAATTTCTTTATGCTTGTTCCTGAAGTATAAAACGTTCCATCTGTTCCTGAATAGCTTCTTTCAAAAGGGCTTCTGCTTCCTCGGTGAATGTTTTGGTATAAGATATGATTTCCTGGAACTGAGGTTTATTAGTTTTTAAATAAGTACGTAACTCAACAAGAAATTTCCTCACCTGTCCAATTTCTAATGAATCAAGATAACCATTTGTTCCGGTATAAATAGTCATTATCTGTTCTTCCACTGTAAGAGGAGCTGATTGGGATTGTTTGAGCAATTCACGTAATCGTTGACCTCTTGCCAATTGATTCTGAGTAGCTTTATCGAGATCAGAAGCTAATTGTGCAAAGGCTTCTAATTCTGCAAATTGTGCCAGTTCCAATTTTAATTTACCGGCTACTTGTTTCATAGCTTTAATTTGAGCTGCAGATCCTACTCTGGAAACAGAGATACCCACATTAATAGCAGGTCTGATTCCAGCATTGAATAGATCAGCGGATAAGAATATTTGTCCATCAGTAATGGAAATTACATTAGTAGGAATATAAGCCGAAACATCTCCCGATTGAGTCTCAACTATTGGTAAAGCGGTCATACTTCCTTCACCTAAAGGAGAACTTGATTTAGCGGCTCTTTCCAAAAGGCGTGAATGCAAATAAAAAACATCTCCTGGATAAGCTTCGCGACCAGGAGGTCTTCGTAATAGAAGAGACATTTGGCGATAAGCTTGTGCTTGTTTGGAGGGATCATCATAAATGATTAAAGTATGTTGTTCACGGTACATAAAATATTCAGCCAAAGCTGCTCCTGTATAAGGAGCGAGGTATTGTAATGTAGCAGGAGAATCCGCCGTTTCGGCTACTACAATAGTGTATTCCATCGCTCCCCTTTCCTGGAAAGTAGTCACTACCTGAGCCACAGAAGATGCTTTTTGACCAATAGCTACATAAACACATATTACATTTTGTCCTTGTTGATTGAGAATCGTATCTGTGGCTACTGCTGTTTTACCGGTCTGTCTGTCCCCAATAATTAATTCTCTTTGACCACGTCCTATAGGAATCATCGAATCAATAGCAATAAGTCCCGTTTGAAGAGGCTCATATACGGAACGTCGAGAAATAATACCCGGAGCGGGAGATTCAATTAACCGAGATTCAGAAGCTGAAATTTCACCTCTACCATCAATAGGTTTAGCCAGGGCATTTAAAACACGACCCAAATAGGCCTCACTCACTGGTATCTGAGCAATTTTTCCTGTTGCCTTTACAGAACTCCCTTCTTGTATCATCAAACCGTCACCCATTAATACAACACCAACATTATTTGATTCCAAATTCAGAGCAACGCCTATTGTACCCTCTTCAAATTCTACTAATTCACCTGCCATTACTTCATCAAGACCATGAATACGAGCAATACCATCGCCTACTTGAAGTACGGTACCGGTATTTACAATCTTTACTTCTCTATTATATTGCTCAATACGTTCACGGATAATATTACTAATTTCGTCAACCCGAATGGTTACCATGAGTTTTTTTTTTAAGTCTTTTTTTGAAAAAAAAAAAAAAATAATGCCTACAGTAGAAGGACTAATCCGTTATTTCTTTCATCGCCCCAAACATACCAATATTGGCACTGATGGTACGTAAATGTAATTCATTGTTCAAACAACTAGTCAGAGTTCCTAGAGCTCCTTGTAAGGCTTGTTGGAAAACCCGTTGTCGGACTTGATTAATCGCCCTTTGTTGTTCAAAATAAATGGTTTCATTTTTGTAATTTTCTAATTGTTCCAAAGTCTTAGAAGTTGAATTAATCAAATTTAATTTTTCTCGCTCTATCTCAGAGTACCCATTCACTCGAAACTGATCTGCTTCCATTTCCACTTTCCATAAGCGAACCCGGGCTTTTTCTAGCTGTTCAATGGCCCCCCTACGTAGTTCTTCTGAATTTCGAATAGTATTCAAGATCCTCTGTTTTCGATTATCTAATAAATCGCTTAATGAAAGTAGATTATCTTTCCATTCATTTCAAAACTTCCATGATCCCTTCCCGAACCAAACATGAATCTTTCGATTCATTTGGCTCTCGCGCTCAATTACTTCAATTACTTATTTATTTTATGGTAAATTCCCATATCTTTTTTTTTTTTATGTAATGAGCCTATCCCCTTTTTTCTGGTCATATTCCAAAATAAAAATATCGAAACTTATTATTAATCCAAGACCAAAATATTCGAAGGACTCTTCTGACCAAACAAAAAAATATGTAATTGTCAGCAAAGTTGTTTCTTTTTTCTTAAAATCCAAAAAATTATTCTTACTTTATACATAACATAATACATAGGTCGTCGATTCAGCATTGGATGAAAAAAGGATGAAATACCCATTTTTACAATAAATTTTTACAATAAATAAAGGGTTCAAATCATTTTATCAATATGAGTGTTATATATCGAAAAAAAAAAATATTTATTTTGAAACCATCTCTGTATTAACATAGTGGTAGAAAGAGTACCATGCTGCGTCTGGACTTCAAACGATTTAGCTTTAACCATGTTAACAGTCCCGCATTACTGGTTCATAGAGAATCAAAGTCGATTTACCAATGAATCACGAAATGCTATGGTTCTTGCATATAATTTCTTAATTTATTCAGAAGTAATTCGCGAGATCATGCACCCTTTCTTTCCTAGTTCCTAGTTATAAGGGAAAAAAGTACAGCTGGTTGGATCCAGCCTATTCTTGAAATAAACAACTCGCACACACCCCCTTTCCAAAAAAGATCAATACACCAAGTACTACACTTAGATTTATTGGATTTGTTGCTAAAATATCGGTATTAAACCCGAAACTCCCGGCGGATGGCCAGTAGCCAAAAGAAACGAAAGAATCGGTTACATTTTTCATATGATCTCCTCTTATAGATAGACTCAAAAATCGAACAGAGTTCTTTTTTTATCACTTCACCCTTTTTTCTTCTTTTTTTTTCTATTTTAT
>contig6_len_4005_j028
ATTTTTTTTTATTTATTTTTGGAATTTTCGTTCGAATTTTGAATTTCTTTTCTTTAAAGAGAATCCTATTTGCATGAAACTTATTTCTTTCGATAAGAGCAATATCTATTTATACTAACTATATCGAAAGAAATAAGTTTCATGCAAATAGGATTCCAGTCGATGAATCTTGATTCATAGGAGTGCGTCTATGTTTCTGCTTTACGAATATGATATTTTGGGGGCATTTCTAATAATATCAAGCCTTATTCCTATTTTGGCATTTTTTATTTCCTTTTTTATTTCCGGAGTTTTAGCCCCGATTAGCAAAGGACCGTAGAAACTTTCTAGTTATGAATCGGGTATAGAACCAATGGGCGACGCTTGGTTACAATTTCGAATTCGTTATTATATGTTTGCTCTAGTTTTTGTTTTTTTGATGTTGAAACGGTTTTTCTTTATCCATGGGCAATGAGTTTCGATGGATTGGGTCTATCTGTATTTATAGAAGCTTTAATTTTCGTGCTTATCTTAATTGTTGGTTCAGTTTATACATGGTGAAAAGGGGCATTGGAATGGTCTTAGCTCCTGAATATTCAGACAATAAAAAGATTGAGACAGTTATGAATTCCATTGAGTTTCCCTTACTTGATCGAACAACCCAAAATTCAGTTATTTCAACTACATTTACATTAAATGATCTTTCAAATTGGTCAAGACTCTATAGTTTATGGCCCCTTCTCTATGGTACTAGTTGCTGCTTCATTGAATTTGCTTCACTATCTATATAGGCTCACGATTCTACTTTGATCGTTATGGACTGGTACCAAGATCGAGTCCTAGACAAGCAGACCTCATTTTAACAGCCGGAACAGTAACAATGAAAATGGCTCCTTCTTTAGTGAGATTATATTAGCAAATGCCTGAACCAAAATATCTTATTGCTATGGGAGCATGTACAATTACAGGGGGGATGTTCAGTACTGATTCTTATAGTTGGGGGAGTCGATAAGCTAATTCCTGTGGATGTTTATTTGCCAGGCTGTCCACCTAAACCGGAAGCAATTATAGATGCTATAACTATAACAAAACTTCATAAGAAAATATCTCGAGAAATCTATGAAGATAGAATTAAGTCTCAACAGGAGAATCGGTGTTTTACTACCAATCACAAGTTTCATGTGGGACGCAGTATGAATACTGGAAATTATGATCAAGGATTACTTTATCAACCGCCATCTACTTCAGAGATCCCTCGTGAAATATTTTTCAAATACAAAAGTTCAGTATCCTCCCATGAATTAGTGAATTAGACAGAATTCTTTTGTACAGAATAACAAGTAGCAGGTTCATTTTCAAAAATTTCATCGTAAATGTGAAATATTTATACAAATCAAAATGCGGGAGAGATAAAAAAGATGCAGGGTCGTTTGTCTGCTTGGCTAGTCAAGCATAGGATAATTCATAGATCTTTGGGTTTTTATTACCAAGGAATAGAAACTTTACAAATAACAAATAAAGCCCGAGGATTGGCATTCCATTGCTGTTATTTTATATGTATATGGTTACAATTATCTACGTTCCCAATGTGCCTATGATGTAGCACCTGGTGGACTATTAGCTAGTGTGTATTTACGAGAATAGAGTATGGTGTAGATCAACCAGAAGAGGTGTGCATAAAAGTATTTGCCCCAAGGAGGAATCCTAGAATTCCGTCTGTTTTCTGGGTTTGGAAAAGTGTGGATTTTCCAGAACGGGAATATTGTGATATGTTGGGAATCTCTTATGATAATCATCCGCGCTTGAAACGTATCTTAATGCCTGAAAGTTGGCTAGGATGGCCCTTACGTAAGGATTATATTGCCCCCAATTTTTATGAAATACAAGATGCTCTACAAGATGCTCATTGAATAATAAGAAACTAATCTTCACTTGGACAATTCCAGAATTCCAGATATTCAACGATTGTACGTTCTGTTCCAGATTAAACAAAGTAATTGAAGTTTCATTATGTCTTATGGTTATGGTATGGATGGGCTAACAACAAAAAAAAAGAAAAGACAATATCATTGGAATTCTTCAAATTTCGAAGATACTTATTTCGGATGAGCCGCGTCAATAGGATGAACCAAACGAGTTCTGCATCATGAACTTTGTACTGCGCACATTACTTAGACGGGTTCTAGAAAGTCATGTAGGAGGGAATAAAGAAATCGAATATGAACGAAAATACAAGGAAATAAAAAGGGATCGAATTTTTTTTCTTTGTACTGTATCTGAACTGAATCTTGTTTATTCCCATTCTTCCACTCCTCTAGACTAGACTTTTGGGTTTTTCAACCAACTCATTTTACCTTTCGAATATATATATGTGTATGAAGTATTAACATTCTTTTTGAACAAGAGTAGAAACAAAAAGAAGACGAAATAGAGTCTAATTTTTTTACATACCTTTTACATACCTTTATAGAATATATTCTATACCCATCTATTTTATAGATGGGGTATATCTCTATCTCTAAACACCTAGATGGATAAAAATATGGATTATAATCTAGACTATTAATAAATATGTATGTCGATCCATATCCATAAATTTGTTGAATAGATACTAATACAAATTAATCATGTGCCAGGAACCAGATTTGAACTGGTGACACGAGGATTTTCAGTCCTCTGCTCTACCAGCTGAGCTATCCCGACCATTCCCGATGGATCACCCTCATTTTACTAGATGACTTGGGTCTATGTCAATTAAAAGAACGAAAGGGTATTACAAAGTCTTATCCAGGCCCTGAAATTTCTTGGATTTTCAAAAGAAAAACTTTAAAAGTTTCAGTACGAATAATGATATGGATCGTGAATCATTCAAATGGAGATTCCTTGCTCAAAGATGTTCATTTGTACGTGTATCATATATCACAAGACTTGTGATAAGAGAAAAGCATTTCCGCTCCGATCCGTTTGTGAAAGAAAAGAGTAGAGTGAATGAGAAAGATAACGGATTTGGAACTGCTAACGAAAAAAGGATAGGATAAATAGTTAAGGAGTCAAATAGGCTTTTGGGGATAGAGGGACTTGAACCCTCACGATTTCTAAAGTCGACGGATTTTCCTCTTACTATAAATTTCATTGTTGTCGGTATTGACATGTAGAATGGGACTCTATCTTTATTCTCGTCCGATTAATCAGTTCTTCAAAAGATCTATCAGACTATGGAGTAAATGATTTGATCAATAAATATTCAATTCTTTATTCAATGTGGAATCGATTCACAACAATTCGTCCATTTTCCATATAAAAAAAAAAATACGGATACAGATTTGGGTCGTCATTAATCATTTGATATAGTATTTCAGTACATATGCGTATGTATATGGGGTTATCTTTCATCCTTTCTGAAGTTTCGATGGAAGGCTTCCTCTACCAACGCAGTCAACTCCATTTGTTAGAACAGCTTCCATTGAGTCTCTGCACCTATCCTTTTTTTATTTCATTTTCGCTTTCTGAATCTTTGTTTGTTTTCGAAAAAAGGATTTGGCTCAGGATTGCCCATTTTTATTAATTCCAGGGTTTCTCTGAATTTGAAAGTTATCACTTAGTAGGTTTCCATACCAAGGCTCAATCCAATTAAGTCCGTAGCGTCTACCAATTTCGCCATATCCCCCCTTTGTTTTGAGATTAGGATCTCATTGTAATGTCGTTCCGTTCCCTTTTTCTTTCATTTATATTGGAATCGTTGAATTCATTAGATACCGATTCCTCTCGTGAAAAGTGTTTTCTCTTCTTTTATTTCGTGCCTATCTTCTTTCATCTTCTATAGGAGACCCATGTTTGGTTCAATCAAAAATGATTCTATCATTTCTGTATCCGCAATTCAATATAGATAGATGTATACCACATATATATCTTTCTCCTTTATATCATTTTTCTCATGTAATTTGGAATACTCGAACGGTCGATTCTTTTTTTTTTTCGTCTTAACTTACACCTTATATGAATGAAAGCGGAGAAATGGCTAATTCA
>contig7_len_3621_j028
TTTCTATTTTTAAAGAAAGATGAAAATGGGTTTTTTAGATCTTTAGCACAATCCATAGATTCGGGATCGATACCGAATTTATTTAATTGAATATTTAATTGAATAGATAGATGTATCTAGGGAATAGTCGATTCAAAGTGAATTCTCCCTAGATACACACGTCGTAATATTTTATTTCACAATTGACGAATCAATTTAAAAAAGACCTAAAGTTAAGGATTTATCAATAGGTAATGTTGCGCCAATACCCAACCAAAGGGCCACTGCCGTACCAATCAAAAAGACGGTTGTCGCTACTGGACGACGAAATGGATTTTGGAATTTATTAACATTCTCTAAAAAAGGTACTGTTAATAATCCCGCAGGTACTGAAACCATTAAAAGAACACCCAATAATTTATTGGGTACTGTTCGAAGTATTTGAAATACAGGAAAGAAATACCATTCAGGTAATATTTCCAAAGGGGTTGCAAATGGATCTGCTGGTTCACCAATCATTGATGGTTCTAAAACCGCTAAACCTACGTTACATGCAATAGTACCTAGAATTACTACTGGAAAAATATATAAAAGATCGTTGGGCCATGCGGGCTCTCCGTAATAATTATGACCCATCCCTTTAGCTAATTTAGCTCTTAATACAGGATCATTCAAGTCAGGTTTTTTTGTTATTGGGATAGGTGAATTCTTATAGATCCATCCCCCGAAGGAACCGGACATGATAATTTTTCATCATCCGGCTCGAGCAAGAACCAAAAGAACCAAATGGATCCATATAAAATCTATATGGTATCTATATCCACACATATATGCACACACATATAATGGTTCTATGTAAGAAACATTTTAACAGAGTCCCCTTTCCGGAGTTCCAACTATCTATTGCAAAGAATTCAGTTCTTACAAGTAAATGTAAATACTCAATACCCAAGTAGGCTTACAAAGTTGATCATATCATGATCAAGTGCTTTCTGGGTCATCTCAGACTTTGCAATTGATGTTTATCCACAAAATATTTGGAGACTTTTTACATACATGCAAAGGTTTACTTGTTACTAATATAGTCTAGCCTCTGTTCTTCTTCTTTAGATCCCGTGTTTCACTCCGATAGTATCATAGATCGCGTCAATGCATAGGAAATGAATGCATTTCCATACTATTCAACCTTAAATTAGTGAAATATCTTAAATTGAATAAGTGAAATATCTTAAATTGAATAAGTGAAATATCTTAAATTGAATAAGTGAAATATCTTAAATTGAATAAGTGAAATAGATAAACCATAATCATGATTATGGTTTATCTATTTCACTTATTCTACTGGATCTTACGGAGCCTGCTCATGTACGACATGATTCGGATCGGATCATAGAAAAGATTCTCTTCAAGCGAACCAGCCTATTTTCTGTATAGCGCTTACATGGTGGTTGGAACAAAGACACATTTGGTTGTTAATTCCAATGTGGCAGATAGATAAAGGCATATATCTGCACGGACCAATCAATAGTTCAAGTCACACACTCCCATAATCCATTTTTCTCTTCGGAGAATTCCCTTCAACTATTCATGTCAAATAAGTAATATAATATTGCTGGGTTGAAAGGAAATATCCAAATACATGTCTTATTCTTTTCAATAATCCATATTTGTAGCAATGAAAAAATATTGTTCTTTCCCAAGTGATAAATGAGATTGATTACGAATATCATCTTCTCTATAAAGGACCAGAAATGCCTTGTTTACGTATCATTGGGAAGTGCATTAACATAAATACGGCAGTAAGAAGAGGCAATACAAAAGTGTGTAAACTATAAAAACGAGTCAAAGTGGATTGTCCCACACTAGCACTTCCGCGCAATAATTCTACCAAAGGCGATCCTATTACAGGAATAGCTTCAGGTACACCTGTTACAATTTTTACTGCCCAATAACCAATTTGGTCCCAAGGTAAGGAATAACCAGTTACGCCAAAAGATGCGGTCAATACACCCAGAATCACACCTGTAACCCAAGTCAATTCGCGAGGTTTTTTAAATCCACCGGTGAGATACACACGAAATACATGCAGGATCATCATTAGAACCATCATACTTGCCGACCATCGATGAACTGATCGGATTAACCAACCAAAGTTAGCTTCAGTCATTATGTATTGAACAGAAGCAAAAGCCTCAGTAACGGTCGGACGATAGTAAAAAGTCATAGCAAACCCTGTAGCTACTTGTACTAAAAAACAAGTAAGCGTAATTCCTCCTAGACAATAAAATATGTTGACATGAGGAGGAACATATTTACTAGTTATATCATCTGCAATCGCCTGAATTTCGAGACGTTCTTCGAACCAATCATAGACTTTATTGAGATAGATAAGACTCCCCCTCTGAGAACCGTATATGAGAATTTCATCTCGTACAGCTCAGGCAGAAAAACATCCAAATACTAGTTGCAACGGATATGTAATAGAAAGTTTGAAACTTCTTAATCTCGGATTCAATCTTCTCTGAAGATATGAAGTAAGAAAAATCCGAAAGCTCCTCTTTATGGTGATAATGCCAAAACTCAATATCAAGTTGGCTCAATTGTCTTTATCTTGATCCTTACAGGCCTCTTGAATCCTCTTTTTTCCTATTTCTTTCTTTTTCTTTGATTTGTGTTTGTGCATAATGTGGCTTTACTATTGTTTTTTTATTATTGATAGGAATTCTCTTGTTAAGACCCTATGAATCGATTAAAACCTCAGATTGATACTAAAACCACGATGATTCAATAAAACCCTAAACTAAGCCCAAGAATTCCATGAGTAAGAACCTTTGGATCATCACTTATTCCATGAATAGATATAATGACTCAAAACCCAAAGAAACCTTTGTCTTTTGGTCAAAATAAGCATAACATAGGATTTTGAAAGAAGAAAAATCTTTCGATTTTGAAATTATAATTCTTTCCATTTTTTATTTTGAATCCGGCCGCAAGGTCTGAATATTAAGTATGAAGCATAGTTCAAATATTTATTAATCTATTTCATATATTCCGTGTTCCAGATACTAGAATAAATATCCGACGAAGTAGAACCATCTCTATCAAATCAAGATGACAGACCCATTCTCTGTACTATACAATAGGATCAATTCTAACAAGTCACACACTCATATTCCGGAAATACAGAAACAAAGAAATTTCGCGGTCGAACTACCAAATATAGGATGGGCTAGAAATACGAGCCCTAAAATAATAATAATTCATTTTATATTGAAAGCTAGGACTTTGCGGTTATTATAAATCTAATTCATTGAAATTCCATCCAATAAAACGGAAGAATTAAAAATCTCCAAAATAATAGATAGAAATATCGCAAATAAAGCCATTGCGACACCCATCAAAGGAGTCGTTCCCCATCCAGGAGCTACTTTACCATATTCCGAATTCAATGGTTTCAATAAACTCCCTACAGTAGTTCGTCTTGGACCAGATCTAGAACTGTTCTCAACAGTTTGTGTAGCCATAAATCCTATTGTATTCATTAAGATCTGTTGACTTTGTATACTATTCCGTTGTAAATAAACGATCTTATCATAAATCCATTGTGGTCTTGAAATTATATTTATATATATATAATAATGG
>contig8_len_3534_j028
TTAAGAATAAGGAGTCTTTATGTCTCGTTACCGAGGACCTCGTTTCAAAAAAATACGCCGCCTGGGAGCTTTGCCAGGACTAACTAATAAAAGGCCTATAGCCGGAAATGATCTTAGAAACCAATTGCGTTCCGGGAAAAAATCTCAATATCGTATTCGTCTAGAAGAAAAACAAAAATTGCGTTTTCATTATGGTCTTACAGAACGACAATTACTTAAATACGTTCATATCGCCGGAAAAGCCAAGGGGTCAACAGGTCAGGTTTTATTACAATTACTTGAAATGCGCTTGGATAACATCCTTTTTCGATTGGGTATGGCTTCGACTATTCCCGGAGCCCGCCAATTAGTTAACCATAGACATATTTTGGTTAATGGTCATATAGTAGATATACCAAGTTATCGTTGCGAACCCCGAGACATTATTACGGCAAGGGATGAACAAAAATCCAGAGCTCTGATTCAGAATTCTCTCGATTCATCCTCTCATGAAGAATTGCCAAAACATTTGACTCTTTACCCATTCCAATATAAAGGATTAGTCAATCAAATAATAGATAGTAAATGGGTCGGTTTGAAAATAAATGAATTACTAGTCGTAGAATATTATTCTCGTCAGACTTAAACCTAACGAAAATAACAAGGGTTCGGACAATTTTGCTACCTTTCGTCAAAGTAAATTGATCTAAGGTTAAGATAAATAAGGCTTTGACTCGGATTTTTCTCTCATTTATGTATCATACAGGGAGATTTTCATTCCTTGTCCTTGTCTACTCTTTACAGTTCCAGTATTTTCCGTGCCACAGCAATTCAAAATAAAGAATCTATATCAAAGATAAGGTCTAACTGTTGGAATAATGGTATCTATTGCTATTTGATACATTACGGTCAGTAACATTGGTACATTAGGTGAAGGTGCGGAAAGAGAGGGATTCGAACCCTCGGTAAACAAAAGCCTACATAGCAGTTCCAATGCTACGCCTTGAACCACTCGGCCATCTTTCCTACATAATTGATTATGACCCAAAAACCGAGTGAATAGCGAGTCATTCATATTAGATTATTGTATTGGATAAGTACGACCAATCAATTCTAACTATAAAGAAAGTTTTCATCAAAGAACGATCTTTCCTTCAAGGTTTGGGGGATAAAGATAAAAATTTTTCTTGTGAAAAACTGTTAAAAAAAAAAGTCTATTCATATTTGCGAAGACGATGTTCCCTTCTTTTTTTTTTTTATTTATACCATACCGGATTAAATCAATGAGTTAGAACGAATCGACTGATTGATGGGTCTATATTTTTTAGACTATGATTCCATCATACCCTAAGAATTCTAAAATTCTTTTCCAGTTTTTGAGTTCTGAACAACAAACCCCTTCCCCCATAGATCTATTACAAATTGATAAAACATCCCAAGGATTTTTATATTTGATTGTGATTGTAATGAATCTGTTTTTCTGTTTTTATGTTATTTCGTACTGTAAAATTCTTTTCTTTGTGGGATCACTTTCCCACGAGAGGTACTGAGAAGAATTATAGAATGGATTGCTACCTATGCCTAGATCGCGTATAAATGGAAATTTTATTGATAAGACCTTTTCAATTGTAGCCAATATCTTATTACGAATAATTCCGACAACTTCAGGAGAAAAAGAGGCATTTACCTATTACAGAGATGGTGCGATTTGATTCTTTTTTTTTTTTACTGCTCTCAGTCTTACGAGAAAGACATATTATTCGGGATAAAAAGAAAATTTTTGAAAACAAAAATCTACGCTTGTTGAAGGTGAAGTTTGGAAATAAAACAATTCCTTCTGTCGTGTATCCCCGATTGATGCAGCCTCAGATGCTATACTTCAATTGTCGATTCTAGTATTAAGCGAAAGGTTACACCTAGAGGTTCTGTATTACAGGTCAATCCTACTCCACTAGTACCAATAGGCGGCATAGAGGAAAAAGCACTACACCTAGGAATCAACAACACGAAAACTTTGTTATAAATTACCCCCCTTCCTTATCGGGCTCGGGACTAACAAGAATGGTTGGGACAACAAACATCCATCTCGTTCGTATTTTGGATACCCGTATAACCATCCAAGGCTGTTGAAGTGACTAATTCCTAGAAATTGGGAGGCGTTGAGAACAAATAAATTGTTGGAGTTATCATTTCTATCTAGTACCAACACGCTTGATGTTAAGAAAAGATCTCTTGCAGGAAGGTTGACTAGAGATTTCTTGTAAAAACACTAGCCCTGCTCAGTTAATAATAAGAATATTTTCATCTTTTTTGATTCCATGTATTATTCTCATTATGCACAAAAGGGAGGAGCCGTATGAGATGAAAATCTCACGTACGGTTCTGAAACGGAGATTCTTTGATTCGAATGACGACCGTAACGGATGTCAGCTCAATCCGAAGGAAATTATGCGGAAGCTTTACAGAATTATTATGAAGCTATGCGACTAGAAATTGATCCCTATGATCGAAGTTATATACTCTATAACATAGGCCTTATCCACACAAGTAACGGAGAACATACGAAAGCTTTGGAATATTATTTTCGAGCCCTCGAACGAAATCCATTCTTACCGCAAGCTTTTAATAATATGGCCGTGATCTGTCATTACGTGCGACTATCTCCACTATAGAAAGAAAAACTCTGCTAGTAAATACTAGAAACAAAATAGGCTTTCTACATATGCGCATCGTCTAAAACAACGATTTTTATGAGCTGTAGCAAAGAAAGAAACTTCATAGAAGCCGAAATACGAAGAAATAGATATGCTTAGCTACTTTATTCTATGGATAAAGGATCTAATTGATAGAGGAAGCACCGTAAAGATCAATTAGCGAGGTTTTAGGCCGATACAATAATAACTGCTTTCTTATGTCATGATGTGAGATAAAAGTTAGGAATCAACTTATGTAATAGAGTCGATCCACTAAGGTATTGAGCAGCGGTGTAGGATCAGATCCCAAAGATAGTAAGTCTTTTCTTTCTTATGAAGGAAAGTCTTTTTCAAAGATTCTATATAAATATCTATATGAAATCGAGATAGTTACCTTTCAGAAAATTCTAATGATAGGGGGAAATGCCTATGCTTTATTCTTATGAAGGTGGGAGAAAAGATAAAACTAAAACCGATTATTAATCCAAATTCAAGTTTGAAACTCATGTAATTAACCTCTTTTGGTTAGCCCGAAAAATGGGATAGATCTATGAGGAATCTCATTCAGTTAGATCTGGTAGATTAAAATGGGATACCAAAAGAATTGATGGCTGAGCCGTATGAGGTAGGAAACTCTCAAGTACGGTTCTAAGGGAAGGAATTGACCGACCTATTCTGACCGGGGAGAACAGGCCATTCAACAGGGAGATTCTGAAATTGCGGGGGCTTGGTTCGATCAAGCCGCTGAGTATTGGAAACAGGCTATAGCGCTTACTCCTGGTAATTATATTGAAGCACATAATTGGTTGAAGATCACTAGACGTTTTGAATAAATAAAGGAAGACTCCGTTTATTTATTATT
>contig9_len_3098_j028
ATAATGGAAACAGCAACCTTAGTCGCCATCTTTATATCTGGTTTACTTGTAAGTTTTACCGGGTACGCCTTATATACCGCTTTTGGGCAACCTTCTCAACAACTAAGAGATCCATTCGAGGAACATGGGGACTAATTGAAGTACCGAGCCCCCCAATATTGGGGGGCTCGGTACTTCAATTGAGATAATGAAAAATCATTAATTGAGATAATGAAAAATCATTTCATCTTTTTAGTTGGAACCTTAGGTGGTTCTCGAAAAAAGATAGCGAAAAAAATTATCCCTAAAGTCGAGACTAAGAGGAATGTATAAACCAAAGCTTCCATAGATTCGATCGTGGTTTACAATTATAGCTTCCATACCTATTTTTTTTTTATTGAGGGCCCTCTCTCGGATAAAGAAAGAATAAGAGTCAAAGAAAGCGGTGATTCAAATGAAGATTTCTCTGGTATTCTATGTCAAATCACAAAAATAAATCCTATGTTAAATCACAAAAATAAAATAGAGGCGAAAGATACTAAAGCAATGTTGTATCAGACTACTTGTCTTCTTGTAGTTGGATCTCCAAGTTTTTGGAATGCTCCAAATTCAACTTGAGCATCCAAATCTGGGTCAATACCCGCAAAAACATCTCTGAACAGGGTTCTAGCACCATGCCAAATGTGCCCGAAGAAGAAGAGCAAAGCAAATGAAGCATGCCCAAAAGTAAACCAACCCCTTGGACTACTACGAAAAACACCATCGGATTTCAAAGTAGCACGATCTAATTCAAAAATTTCGCCCAATTGAGCACGTCTAGCATATTTTTTCACAGTAGCAGGGTCACTATAACTGACTCCATTGAGTTCGCCACCGTAGAACTCAACAGTTACACCTACTTGTTCGACGCTATACTTCGATTCTGCTCTTCGAAAAGGAACGTCGGCTCTAACAATTCCGTTGCCGTCTACCAAAACAACTGGAAATGTTTCAAAAAAAGTAGGCATACGACGTACAAAAAGTTCACGCCCTTCTTTATCTCGAAAGATAGGGTGTCCTAACCATCCAACCGCTATTCCATCCCCGTTATCCATTGAACCCGCCCTGAATAACCCCCCTTTTGCCGGATTATTACCAATATAATCATAAAAAGCTAATTTTTCAGGAATTTTAGACCAAGCTTCTGATAAACTTTGATTTTCGGCTAGCCCAGCACCAACTCTTCGATATATCTCTTGCTGGAAGTACCCCTGATCCCATTGATAACGAGTGGGCCCAAATAATTCTAGGGGGGTAGTTGCTGAACCATACCACATAGTTCCGGCAACAACAAAAGCCGCAAAAAAGACAGCAGCGATACTACTAGAAAGGACGGTTTCAATATTGCCCATACGCAATCCTTTGTATAGACGTTGGGGCGGGCGGACGCTAAGATGGAATAGACCCGCTAATATGCCCAATATCCCTGCTGCAATATGATGAGAGGCTATTCCTCCCGGAACAAAAGGATCAAAACCTTCCACGCCCCACGCTGGATTTACAGGTTGTACTTTTCCTGTTAGTCCATAAGGATCAGACACCCATATTCCAGGACCATATAAGCCTGTTACATGGAATGCACCAAAACCAAAGCAAGCCACCCCGGAGAGAAATAAATGAATTCCAAAGATCTTGGGCAAATCCAAAGAAGGTTTTCCTGTACGTTCATCACTAAATATTTCTAGATCCCAATACACCCAATGCCAGATAGCTGCCAAGAAGCACAAGCCAGAAAAGACAATATGTGCCCCGGCCACACCTTCATAACTCCAAATACCCGGATTCGTTACAGTCCCTCCGGTAATACTCCAACCGCCCCATGAATTGGTTATTCCTAAACGAGTCATGAAAGGTATAACGAACATACCCTGTCTCCACATTGGATCAAGAACAGGGTCAGAGGGATCAAAAACTGCTAATTCATACAGAGCCATTGAACCGGCCCAACCAGCAACCAAAGCTGTATGCATTATATGGACAGAAAGCAACCGACCGGGATCATTCAACACAACGGTATGAACACGATACCAAGGCAAACCCATGGAAATACCCCTTTATCAAAGAAAAATAGACACTACGTAACTTTATTACATTGAAAAAGACTATACTATGAACTATGCTATGGATCTCCCTTGTTCAGTGGATTATCTTGGAGCAAGGGTTAATATTTGTTCTATTTGGTTGATAATACTGGAACAATTCTCTTCGTAGAACAAAGAGAAGCAGATTTATTCTATACTCGATAAGTACCAATACGCAATGGGGGTTGATACTATTTTCTATGAGGGAATGCGCCCATACTCCTTCATCATTAGAAGGACCTATTCATAATAATTTTCCTTTATTCATTCTGTCTTCCTTTCTATTATTATGTATGAATTTTTCGAATCTATGGATAAAATATGATATGATAAGGGCCAATATTATAAAGACAATAAACCCATTGTTACGTTTCCACATCAAAGTGAAATATAGTACTTAGTTCTTTTTTCTTTCATTTCATGCCTATTGGTGTTCCAAAAGTGCCTTTTCGGAGTCCTGGAGAGGAAGATGCATCTTGGGTTGACGTATAGTGCGACTTGTCAGATATATTGGGTCATACGGGATTTCCCCGTTTTCTCCCCCGATCGAGATATCCTCTGTTTCGCCCAAAAGAAAGATTAATGGAATCATCCAAAATTTGGAGCGTGAAGTGCAATTAGATCCCTTTTTGAGGGGAATTCATATTATTATCAATTAGATTATCAATTCGAATAATTTATGGTTGGCTTGATTGGACTAATAAAATGAAGTATCCAGGCTCCGTTAAAAAAAAAGGAAGTCATAGCAAAAAGAAGTGGTAAGGGGAGCATTTGTCCTATATGTGTAAATCCAAATCAGGCGGATCTTTACCCGGAGTAGAGCATAAACCTAAAAAAAAATGGAAGAGGCCCATTCAGGAACAAGAAAATGACATCGTATCGTGATTTTGATTAGATCTCGATGAAACAATACATCAATGAGAAGTTAATTCGATAATTTTTGAATTCTTTTTTTTTTGTTATATTTATATTATATTTATAATTTATATTATAAAGAAA
>contig10_len_2755_j028
TTTTTTTAATATTTTTTTATGATTTTTTTAACTTTAGAACATATATTAACTCATATTTCCTTTTCGATCGTTTCAATTGTAATTACAATTCATTTAATAACCTTATTAGTTGATGAAATCGTAAAACTATATGATTCGTCAGAAAAGGGCATGATAGCTACTTTTTTCTGTATAACAGGATTATTAGTCACTCGTTGGATTTATTCGGGTCATTTCCCATTAAGTAATTTATATGAATCATTAATCTTCCTTTCATGGAGTTTCTCCATTATTCATATCGTTCCGTATTTCAAAAAGAAAAATTATTTAAGTGCAATAACCGCGCCAAGTGCTATTTTTACACAAGGCTTTACTACTTCGGGTTTTTTAACTGAAATACAGCAATCCGTAATATTAGTACCTGCTCTCCAATCCGAGTGGTTAATAATGCACGTAAGTATGATGGTATTGGGTTATGCAGCTCTTTTATGTGGATCATTATTATCAGTAGCACTTCTAGTCATTACATTTCGAAAAGACATAAATATTTTTTTTAAAAGCAATCGTTTAGTAAATGGGTTTTTTTCCTTTGACAGAATCCAATACATGAATGAAAGAATCAATATTTTTGAAAATACTTCTTTTTTTTCTGATAAGAATTATTACAGGTCCCAATTGATTCAACGATTAGATCATTGGAGTTATCGTGTTATTAGTATAGGGTTTATCTTTTTAACCATAGGTATTCTTTCGGGAGCAGTATGGGCTAATGAAGCATGGGGGTCATATTGGAATTGGGACCCAAAGGAAATTTGGGCATTTATTACTTGGACCGTATTTGCTATTTTCTTACATACTCGAACAAATAAAAAATGGCTCCCTGAAAATTATGCAATTGTGGCTTCTATAGGCTTTTTTATAATTTGGATATGCTATTTTGGGGTCAATCTTTTAGGAATAGGGCTACATAGTTATGGTTCATTTACATTAATGTCTAATTGAATTCAAAAAAGTCTCTAACAAATATGAACAAAATAGAGTTTATATAAAAAAACTTCGTGGAAGCCGGCGAGAACCATGTGAATCGTTACACTACTTGATTCAAATGGTTCTCACAAAGACCAAACATATCTGGTTAAAATTTTTATTTTTTTTTACTTAACTTAGAACTTAAAAGAAGAAAAAAAATACTTTGCTTCTTTAATTGTACAACGAACAATTTCGAAAATCCTAGGATTCTTTTTTTTTTTTTTTATTACGTTGACCAGGAGATATTGAAGTTGCATAGATTATTTGCTTTGCATTGTGCCTACTATCATTAACCAAGGAGAAAATATAGAATGGGCATGAGGTAATAATTCCATATTGATCCGAACTAACCCATACGCTCCCATTTTTAATAAGATTCCAGCTAGAAGCATACAAGTACTGTAATGCGCTTCCCCATGGGTATCTGGTAACCATGTATGTAAGGGTATAATCGGCAATTTGACAGCAAAAGCAATGAAAAATCCAATATAGAATATTATTTCTAATGCCACAGGATACGATTGATTGGCTAATGTTTCAAAATTTAATGTTGGAACTATCTAAACCGACACCCATAACTTCCATTAATAGAAAAACAGAACCTCCCGCAGTGTACAAAATTAATTTTGTAGCAGAGTACAGACGTCTCTTTCCTCCCCACATGGATAGAAGTAAATAAACGGGAATTCATTCTAACTCCCACATGATGAAAAATAGTAAAAGGTCTCGAGAAGAAAATAATCCTATTTGACCGCTGTACATTGCTAACATCAGGAAATGGAATAATCGAGAATCTCAAGTAACTGGCCAAGCCGCTAAAGTAGCTAAAGTAGTGATGAATCCCGTCAGTAAAATGGGTCCTATAGAAAGTCCATCTATTCCTAATCTCCAATGGAAATCAAAAAAATGGATCCATTTATAATCTTTGACTAGTTGGATTAATGGATCGTCCGATTGAAAATGATAACAGAATGCATAGGTCGTTAGAAGGGGTTCTAATATACATATACATATTTAGTATACCAACGAATTGACCTAGTTCCTCTATGGGGAAGAAAGAAAATTAAAGAACCCAAAATATTGGCAAAACTACAATTATTGTTAACCGAGGAAAAATTCGTGGTAAAGACAAGATACACTTAGACCAGAAAAACCCATACTCGAAAAAAAAAAAAATATGTTATTCTCGAGCACAGGTTTTTATCGATAAAAAAAAAAAAATAAATTCAAGTGGAGTTTTATGGAACGTATCAATAAGCTAGACCCATGCTGCGAGTTGTTTCATGCCATAAATAAACTCGAACACTCAAAAAATCTGTTGGACAGGCAGATTCACATCTCTTACAACCGACACAATCCTCTGTTCTTGGAGCAGAAGCAATTTGCTTAGCTTTACACCCGTTCCAAGGTATCATTTCTAATACATCGGTGGGGCAGGCTCGAACACATTGAGTACACCCTATACATGTATCATAAATTTTTACTGAATGTGACATGGAATCTATACATTTTTGAATGTCATAAATTATTGATCTAGTAAACTTAAGAACTAAATCATATTTAGTTACCAGACGAATCAATGAGTTACCAGAATTTATTCTAATCAATCTATTTCTGGATTGACTTATGAAAGAGGGCCAAGATACTTTGATTTCTTATGTTTTTGTAAACATGATCGTATCTTACGCGGTAAATATACTAATTCGAATTAATTTTCGAATGAATTGATGAATATTTCGAATTTATA
>contig11_len_2669_j028
AAAAAAAAAAAACATGTTGATTATATCAAAATTGGGAGGCATCAAGAATTGGAGTCCATCATGGGTAAGGACACTATTGCTGACATAATAACCTCTATACGAAATGCTGACATGGATAGAAAAAGAGTAGTTCGAATAGCATCTACTAATATTACCGAAAACATTGTTAAAATCCTTTTACGAGAAGGTTTTATCGAAAACGTGAGAAAACATCGAGAAAGCAACAAATATTTTTTGGTTTCAACCCTGCGACATAGAAGGAATAGGAAAAGGCCCTATAGAAATATTTTTAATTTAAAACGGATCAGTCGACCTGGTCTACGAATCTATTCTAACTATCAACGAATTCCTAGAATTTTAGGCGGAATGGGGGTTGTAATTCTTTCGACTTCTCGAGGTATAATGACAGATCGAGAGGCTCGCCTAGAAAGAATCGGCGGAGAAATTTTGTGTTATATATGGTAATTCTTCGTATATCCGAATTGGATCCGAAACTTCCTATTTGTGAAAAAAAAAAAAGGGCGGATTGTCTAATCTCGCTCCTCCTCCATTAGTTAATACTTCAAGGAGGTTTTACCTGGAATGAAAGAACAAAAATGGATTCATGAAGGTTTAATTACGGAATCGCTTTCTAATGGTATGTTCCGGGTGCGTTTAGATAATGAAGATTTTATTCTGGGTTATGTTTCAGGAAAGATCCGACGTAGTTTTATACGGATACTACCAGGAGATAGAGTCAAAATTGAAGTAAGTCGTTATGATTCAACCAAAGGGCGTATAATTTATCGACTCCGCACTCCGCAACAAAGATTCGAAGGATTAGGCGGTTTTTAAACTTTCATATTCCTTTCCATGGGAATATGATTCGAGATTCCAAATTTCAATAAACGTTTTTTTTCTCTCAAAAAAAAAGTAGATTCAAAATTAAGGTAAGGAATGGCAAATATGAAAATAAGAGCTTCTGTTCGTAAAATTTGTGAAAAATGTCGCCTAATCCGTAGGCGGGGACGAATTATAGTAATTTGTTCCAACCCGAGACATAAACAAAGACAGGGATAATCTAAAAGAGACTCTCTTAAAGAACCGATGTACAAATAAAAAAGGGATCTATTTTGACAAGAAATGGATATATCCATATATCATATCTCTAACTCATATTTATGAGATCCTAAAACATGGCAAAAACTATACCGAGAATTGGTTCACATAGGAATGGACGTATTGGTTCACGTAAGAATACACGTAGAATACCAAAGGGAGTTATTCATGTTCAAGCAAGTTTTAATAATACCATCGTGACTGTTACAGATGTAAGAGGTCGGGTGGTTTCTTGGTCTTCTGCCGGTACTTGTGGATTCAGGGGTACAAGAAGAGGGACACCTTTTGCTGCTCAAACCGCAGCGGGAAATGCTATTCGTACAGTAGTGGATCAAGGTATGCAACGAGCAGAAGTCATGATAAAAGGTCCCGGTCTCGGAAGAGACGCAGCATTACGAGCTATTCGTAGAAGTGGTATACTCTTAACTTTTGTACGGGATGTAACCTCTATGCCACATAATGGGTGTAGACCTCCTAAAAAAAGACGTGTGTAAAAAGAAACATTGAAGAAATTTCAAGAGAAATAAATGATTCACTGATCAAATAATATTACTATGGTTCGAGAGAAAGTAACAGTATCTACTCGGACACTACAGTGGAAGTGTGTTGAATCAAGGGCAGACAGTAAGCGTCTTTATTATGGACGCTTTATTTTGTCTCCACTTATGAAAGGCCAAGCCGACACCATAGGCATTGCGATGCGAAGAGCCTTACTTGGAGAAATAGAAGGAACATGTATCACACGCGCAAAATCTGAGAAAATACCACACGAATATTCTACCATAGTGGGTATTCAAGAATCAGTACATGAAATTTTAATGAATTTGAAAGAAATTGTATTGAAAAGTAATGTATATGGAACTTGTGACGCGTCTATTTGTGTCAAGGGTCCCGGATATATAACTGCTCAAGATATCATCTCACCACCTTATGTGGAAATCGTTGATAATACACAACATATAGCTAACTTGACGGAATCAATTGATTTGTGTATTGGATTACAAATTGAGAGGAATCACGGATATCGTATAAAAAGTCCAAATAACTTTCAAGACGGAAGTTATCCTATAGATGCTGTATTCATGCCTGTTCGAAATGCAAATCATAGTATTCATTCTTATGGGAATGGGAATGAAAAACAAGAGATACTTTTTCTCGAAATATGGACAAATGGAAGTTTAACTCCTAAAGAAGCACTTCATGAAGCTTCTCGGAATTTGATTGATTTATTTATTCCTTTTTTCCATACAGAAGAAGAAAACTTCCATTTAGACGACAATCAACACAAGGTTACTTTACCTCTTTTTACCTTTCATGATAAATTGGCTAAACTAAGGAAAAACAAAAAAAAATAGCATTGAAATCTATTTTTATTGACCAATTAGAATTGCCTTCCAGAATCTATAATTGCCTCAAAAGATCCAATATATATACATTATTGGATCTTTTGAATCACAATCTTATGAAAATGGAACACTTTCGCATAGAAGATATAAAACAGATATTGTGCATTCTAGAAAAGCATTTTGCAATTGATTTAATGAAAAATAAGTTTTAAATCCAACGGATTT
>contig12_len_2628_j028
TGACATTATATATTATATATATTAATATATTTAATAAAAATTTAATAAAAAAATTGAATAAAAAATTGAATAAACAAAGCAAATCCTATTTATGAATTCTAATTCATTTTTATTTTAGATCTGACCAAAATAGGATTTGCTTGAGAAGGAATAAACTAAACAAACCATGGATAAATCCAAGCGACTTTTTCTTAAATCCAAAAGATCTTTTCGTAGGCGTTTACCCCCGATCCAATCGGGGGATCGAATTGATTATAGAAACATGAGTTTAATTAGTCGATTTATTAGTGAACAAGGAAAAATATTATCTAGACGGGTAAATAGATTGACCTTGAAACAACAACGATTAATTACTATTGCTATAAAACAAGCTCGTATTTTATCTTCGTTACCTTTTCTTAATAATGAGAAACAATTTGAAAGAACCGAGTCGACCGCTAGAACTACAGGTCTTAGAACCCGAAATAAATAGCCTTACTCTTTCTTCAATTGAATAACAATTCCAATCTGAACTCAAACTAATTTTGTTCAAAAATCCGAGAATCCCGATTTGATTATCGTGTCGTAAGAATAAGAAAAAAATCGGTGAAAACGAAGAAATCTTTTTTGAACGTGTTCATTCATTTTGACTACTTTATCATATAATATCCTATTAATTTCTACTTTACCTTCCCGGAGTTCATTCTCCGGGGAAACTCCGTTTAAATTATTCCGGTGGAGTTCTTACAATCTACTTATTTTATGATCTCCTTGGAAATCATAGAAAGACAATTCTTATTTAATATAGCTATTTGTGCAAGTATTTTACGATTAAGAAGCACCCGTCTCTTGTACAGATCGTGTATGAATTGACTATAACTATAGGATACCCCCTTTTCGAGAATTACTGCGTTTATACGAGTGATCCACAAACGACGAAAATTTCTCTTTTGCCTATCTCTATCCCGATGAGCCGAAACCAAAGCTCTTATTTTCTGTTGAGTAATAGTTCGAGTAAGTCTTGAATGAGCCCCTCGAAAGCTTGATGCAAATAAACGAATTTTTGTTCTACGTCTCCGAGCTATACATCCCCGTCTAATTCTGGTCATTGAATAAATGAAACTTTGAGGAATAACTAATGGATTTACTTTACTTTTAGTTATTCTTTTCCCCCTTATTATATTAGTCTATTAATAACAAAACGGATTTTTCCAATGTATAAAATCAAAATTCCAATGGCTTTGGCTACTATAACCTTCCCGACCACCATTTTGATTTTTCTTTTTTAGAGGGAAAATGCCGAGAAAAAAGAAATTGTATTCTACTAGGTATCAAAAACATAGTAAATAAAAAAGTAGTAAATGGATAAAGAAATGGTGGGTTCCATCGTTTCTATGGTTACTTCTTAAACGGTGAGGTCTTCTCTATACACCGGAGCCTCTTACTTCATTCTTCATTTTTTAAACCTTATTGGGAACTTGTACAGTTCCCATTCTTTGGCTCTACCCATGAATTACCCAGTAATAGATCTTTCACAATGAGATCTACCTCTACAGTAACGGTATTTCATTAGAAAGGTTAGCTGGGTAGCTGACCCTGTTAGTCCGTTCTTTCAAGAGTGGGAGTCTAATCTTTCTGTTTTTTAAATAGGATTTTCCCCGCTTAATGGATAACCATTTGATACCAATGGGAAATTTTTTCTCATCTTAAATTGAGGTGATTGGATTTGCACCAATGGAAACCATAAATTTCATACACAATAGAGGGATATGATAGATTTTAGATAGTGAATGGGGTTCTTATATTTTATCCTATTCATCGGTACTGATCATTGATACTGGAAAAATTGTTTTCTTTCTTTTGTCCTAGCCCATGATTTGAACGAGTCGCACATACACCCTAGTACATGTTCCTCGACGCTGAGGGCATCCCCGAAGAGCGGGGGATTTCGTGACATTTCTGATTGGCTGTCTTGTATTTCTAATAAGTTGCTTAATAGTTGGCATGTTGAATCGTATACATAATGGGCTGGTTTAGATCGATCTTAACCGGATGATTATGAATTACTTCTATTTAATAGAATATTAAACTCGGTAAGCAGATAAAACACGGATTTGCGCGAAATCCATGTTATTTTCATTCAACTGCTACAAGATCAACAATTCCATAAGCTTGGGCTTCTGTTGCTGACATAAAAACATCTCTTTCCATGTCTTCGGATACAACCCATAAGGGTTTGCCCGTTCTTTGTACATAAACCCTTGTGAGGGTTTCACGCAGTTTTAGCAGTTCTTCCGCTTCCAGGATAAATTCTCTCGTTTGTGCTTCATAAAAAGAACTAGCAGGTTGATGAATCATTACCCTGATGATATAACATAAGAAAAGGTTTCTCTATCTCGCACGATGAAGTGAAGAGAAAAGAAAGAAAGATAAAGAATAATAAGAAAAAAAAAAATAGGATTGAACAACCGTACGTGCATCTTTTGTACATTGCATACAGCTATACAATAAGATTGACCTTTACCTTCCATCGAAGAAAGAGAAAAAAAAGGATCTATCAGACTCAGATCAGTAAATGCTCAAATGACCACCCTTCTTTTCTTTTCGGAGGAGTTAAAAAATACTATGATGGTTCCGTTGCTTTATATA
>contig13_len_2558_j028
ATTATACGTATAAATAAAATGGAAACTAACGATAGGAATCTTTGACAAACGGGATCCAGAATCGGTATTATTTCGACACAAGAAAGGGGTGTGGAAAATTCCTTTTCTTGTGTCGAAGACTAGGAAGACGAATAATCCCTCCTAGAATTATTTGTTCCCCACATTGATCCGTTCTATTTCCCGCTTATTTATGTCTAGTATCTAGTCGAATTTGATTCTATTCGAATAAAAAACTATTGATGCATTTTATGACATTTAAATCTGGCAAGAGTAACATAGTCATATCACCCCAATTTGGATAAAAAAAAGAAGGGTTAAAGTCAAATAGTCTTCTTCACAATCTACATACTATAATTAGGAATACGGTATAAGAAATTCCCGTCATCTCGTAGAAAAAGAATATAAACAAGCAAAAGGTTTTTCATAATTTCATTTTTTTTTTATACATAATAAGAATTTGGTTCTTTTTACAAACTTGATGTTGATAAATCCGCGAGTCTAGAAATTTATTTCGGACAATTGAACCTTCTCGAACTGTTTCTTTTTAAGAACCAAAAAGATTTGTGCCAAAACAACAGATGCTAAGAAGAACAAAAGGCCTTGAACACGTAATGGATCTTGAAGTACTATTTCTGCATCTCCCTGACCAAATCCACCTACATTAGGATTACTCGTTAATGGTTGATCAAATTTGATAGATTCGCCTTCGGAAACAAGAAGTTCTGGTCCTGGAGGGATAATATCAACCACTTGACGTCCATCCGATGCATCTGCTATGGTTATTTCGTATCCCCCTTTTTCTTTTCGTATGATTTTGTTTACTATACCTGCTGCTGTAGCATTATAAACTGTATTGTTACTCCTGCTCCCGTCGGGATAAATCTGACCCCTTCCCCTGTTTCCGCCTACGTATATAGGATATTTTAAGAAGTAAACATCTTTCTTAGTAGCAGGATCCGGGGAAAGAATAGTAAAGGTGATTTCACTATATTTCTGACCAGGAACAGGGCCTATCACAAGAATATTTTTTTTATTGGGTCGATAGCTCTGAAAAGACAGATTGCCTATCTTTTCTTTCAGCTCGGGAGAAATACGATCAGGAGGGGCTAATTCAAAACCCTCAGGTAAAATAAGAACAGCCCCTACATTCAAAGCCCCTTTTTTACCATTAGCAAGAACTTGTTTCAATTGCATATCATAAGGAATTCGAACAACTGCTTCAAATACAGTATCAGGAAGTACCGCTTGTGGAATCTCAATATCCACGGGCTTATTAGCTAAATGGCAATTGGCGCATACAATCCGCCCAGTCGCTTCTCGTGGATTTTCATAACCTTGCTGTGCAAAAATGGGATATGCACTTGAAATGGATGTCCGAGTTGTGATATATATCATGAGCGATACGGAAATGGATCGAGTAATCTGTTCCTTTATCCAAGAAAAAGTATTTCTAGTTTGCATGGTCCAATCATTGATCCCGAAAATTTCTACAATAAATTGGGTAGGTCACTAGTATAGTTCCCTATCCACAATTCTGCTATTTACTGGAATAATATAGGATGAATCCCCGGAATGGGTCGAAGTAAGTACGATTTCAAATGCTTTGCTTATATACAACTACAAAGTAACAAAGATTCTAATTAGATTAATATCAGTGGATCATTTGTCAATCATTCATTGAATGATAAATCACTACAAGTGACGGAGATACGCGATTTAAATAACGGAAAATCCAATATTTTAAAATTGTATCTAGAATGACTGGAAAAGTGGAAACAAGACCAGATATAATTTGATCGTTATGAATAAATCCAAAATCTTTGTACACAGAGCCAATCATTAGTTCCCACCCATGGGGCGAATGAAATCCGATACATAAATCAGTTAATAAAAGAATATAAAAAGCTTTTATTGTATCGCTTAAGTTATATAGGAATTCTTGAGCCCAAGAGTTAAGAATAACAAGTTCTTCATTACCCAGAATAGAATAACCACTTAGAATAATGAAACAGATTATATTTGTCGAGAAGTGTAAAATCGTATGGATACGATCCTCGTAGTATATCTTGATTAATTGGATCGTTTCTTTGTGGATTCCTATACAAAGCTTTTGTAGATGTGTCTCCGAGTATTCCTTGATCATTTCGTCCAAAAGGAGGAGTTCCTCTAATTCTAGGAATTTTTCTAGAATATTTTTTTCTTGAATATCATTCAAAAAAGTTTCGGATTGCCTAGTATTCCACCAATTAATAACCCAAGATTTAAAACTTTTATTAAATGAGAGAGAAATCCACCCGGGCAAAAATACTATAGATGCAAGATAGAGAAGAGGAGTGAATGCTTTCTTTTTTGCCATTTTTTATTTGTGAATTGTTAATGAACCCACCTCATTCGCCGACTCTATGCGATCTAATATTTCTATCAAGCATAAGTTCTATTATAAGGTATCGAATCTATAAATCTATTCACTTTTTTTTTTTTGATTCCGTGGTTTAGTCCTTGAATCTAGAAAGAATACATAAATAGAATAAAAATCCACTTCGAATTCGAATGAAGAA
>contig14_len_2848_j028
AATATTGTTTTTTATAACGTTATAATATAACCAATCTTTATTTTGTTTTGCCTTTTATCGTATTGGATTGCCCCCAATTTAGCAATCCAAGAGAATAAAGTTTTCGCGGGCGAATATTGCCTCTATATCTATTTCAGTTGTAGGATTAGCTCATAACTTCTCAGAATAGATGAATTGATTCCCGGTTCCTTTCGCCATCCCAACCAATGAATCATTAGGATTCGTTTTCAATAGAATTTTCTGCATTCACGGGTTCCATCGTTCCCATCACTTCTTGTTTAATGGTTAGGCCTCAATTCTACAATGGAGCTCTTAATGAAATTTGTTCTTGAGTCAATTTTCTCAATCGTTTTTGGCTCGAGGCTCTTTTTTTTTTTTTTGTTCTATTCTATGAACAGATTCATTTCATTATGGATGAATAAGTATTGATGCTTTATTACATTGCCTTTTATGAGAATGAGATGACTCATAGACCTTACATATTGGAATTCTATATCATTGATATTCTTTATTCTCTCTTTCTCTCACCCTTAAATATCCACATCTTTTTTCTATATTTTGTTTCACAACTTAGAATTTAATTGGTTTTTCTTTTGTTTATGCAAAACAGATTTCAGTTGCTACAATGATATGATCAATATATCATATCTTTACTGGTTTTTTGGATCCAGATAATGCGAAGTGATGAGTTGGTTATTCGTTCTATAGTTATTAGTATTCGTTCTATAGTTATTAGTTCATACTATGGGGGTTGGTTTTTTTTTTTTGAATCCTAACCCTAAAAAAACCAACGAGTCACACACTAAGCATAGCAATTATATCAAATCGTCAATCGAATTTTTATTCAACCCTATAGAATTAAGAGCTTTTTTGTTCCATTTCCATTACTGGGGTAGAAAGAAAAGACAAGGAAAGGTTTGTTATTCTCCGTCTATAAATATCCAAATTTTAACACCTAATACCCCATAGATAGTTCGAACTGTATAGGAACAATAATCAATTTTAGCTCGAATGGTTTGTAGGGGAACCCTACCCTCTCTGATCCATTCGACACGTGCAATTTCTTTTCCATCGATACGGCCTGCAATTTGTACTTGAATTCCTTTTGTATCTGCTTGTTCAGTTAATTCAATAGCCTTTTTCATTGCTTTGCGAAATGAAACTCTATTTTTTAATTGTCCGGCTATAAATTCTGCAAGAATATTAGGGTTTCCATAAGGTTTTGCAATTCTTGGAATAGCAATGTTGAGTTTTCGGTTTCCACAAGTAAATTCTTTTTGTAGATTCATCTGTAATTCTTCGATTCCTCGCGGTCGACTTTCTATTAATAACTTTGGGAATCCCATATAGATTATGACCTGGATCAGATCGATTTTTTTTTGAATCTTTATACGTGCAATTCCCTCGATGCTAGAAGATATTCTCATATTCTTTTGTACATAATTTTTAATACAATCTCGTATTTTTTGATCTTCTTCTAGACCGTCAGAATAGTTTTTTGGTTGTGAAAACCAAAGGGAATGATGATTTTGGGTTGTACCAAGTCTGAAACCAAGTGGATTTATTTTTTGTCCCATACTCCCCCACTACCATACATATTATGATATATCTTATCTGTATACCTATTTTTCCATCTAGGTTTTTTTAACCATGTGATAGAGTCTTTATATTTATCTAAGGATATATCTTTCATTACAATACTTATATAACAAGTAGGTCTTTTTATTGGATAACTACGTCCTCGAGCTCGAGGTTTTAATTTCTTCACGGTAGTACTCTCGTTGACTTCGACTTTGCTAATTATTAAATTGATTTCGTTGAAACCCATATTGTAACTAGCATTTGCTGCTGCGGAATAAACCAATTTGAAAATAGGATAACATGCTCGATAAGGCATGAGTTCTAGTATCATAAGTGTTTCTTCGTAGGAACGGCCACGAATTTGATCAATTACTCTTCGCGCTTTATGAGCGGACATAGATATATGTTGCCCTAAAGCGTATACTTCTGTTTTTTTCTTATTTAGCATAAGGTTAGCCTCCTACTAATGAATGATAAGTATCTATATTTTTTATTAACGACGAGATCTATTATCGCCTTTCGCATGTCCTCGGAAATAAAAAGTAGGTGCAAATTCTCCCAATTTGTGACTTACCATACGATCTGTTATATAAATAGGTAAATGTTCTTTTCCATTATGGATAGCAATAGTATGGCCGATCATTGTGGGTATAATGGTAGATGCCCGGGACCAAGTTACTATTATTTCTTTTTCTGCTTTTGTGTTAAGCTTATCAATTTTTTTTAATAAATGATTCGCTACAAAAGGATTTTTTTTTAGTGAACGTGTCACAGCTTCCTCCTTTTTTTTTTTTCTTTTTTAAAGACGAAGAAAGAAATTCTATTTTCTCTCCTATTTACTACGGCGACGAAGAATAAAATTATCACTATATTTCTTCCTTTTTCTACTTCTTCTTCCAAGTGCAGGATAACCCCAAGGGGTTGTGGGTTTTTTTCTACCAATTGGGGCCCTCCCTTCACCACCCCCATGGGGATGGTCTACAGGGTTCATAACTACTCCTCTTACTACAGGACGCTTACCTAGCCAACGCTTAGATCCGGCTCTACCCAAACTTTTCTGGTTCACCCCAACATTCCCCACTTGTCCGACTGTTGCTGAGCAATTTTTGGATATCAAACGGACCTCCCCAGAAGGTAATTTTAATGTGGCCGATTTCCCCTCTTTTGCAATCAGTTTCGCTACAGCACCCGCTGCTCTAACTAATTGTCCACCCTTTCCAAGTGTGATTTCTATGTTATGTATGGCCGTGCCTAAGGGCATATCGGT
>contig15_len_2300_j028
AGAATATAGAATAATAAAGATAAAGAGAGAGAAAGAAAGACTTTTTTGAATCCTTACTTTATGTGTAATGTAACATAGTAATTTTCTCTCTTTTTTTTTTTTTCAATTGGGAGAGATGGCTGAGTGGACTAAAGCGACGGATTGCTAATCCGTTGTACGAGTTATTTGTACCGAGGGTTCGAATCCCTCTCTTTCCGTTTCTTTTGATGACTTGATATTTGATTTATCTTTCAGATTTTGCAAATCCCTTTATTTTTTCGTAGTTAAACGTGTGAAATAGATAAAATTCTAAGAAATTTTTAAAATAAAGCAAGAAAAACGAAAAACCTTTTTATTCTTCACGTCCCGGATTACGTCCTGGATCATTAGATAGGAATCCGAAGATGAAGAGAGAAACAAAGAATATCACTACTGTGTAAACAAAAAGTTTGAGAGTAAGCATTACACAATCTCCAAGATCATTTTTTGAAAAAAAAAAAAAGAGAATAGATCGTCTATTTTTATACCACATATCCTATTTGGATAATATCCTATATTTTATTTGAATACCAAGAAATAAAGTGTTTTCTAGAAATCGAAATAAATTTGCATAAATTCAAAATTTATTTTTCATAAGAGTCTTTCATTACTAAAAACTTAATTTCATAACCAGAATTAGATATTCTATTCTGGAGGACCCTAATCTGGAGGACCCTACCCTAATAGGGTTAGTGTCTTTCACTGGAAAAGTCAGAATAGGAAAATGGGGTGATTCGGATTTATCGCGTCTATCCAAGAGTTTCAATGTTTGAGTTCAGGGTTCGTATTGTAAGACAAGACTTATCTAATCTTATCAATTGTTAGAATTTCTGGAATAAATCATAAATTTTCTAGGATAGTATTCAAGACCTTATCGAAAACTTACGGCAGCTTGCCAAACAAAGGCTAAGAGAAAAAAAAGCACAGGTATGACTGGCATAACATCTACAATTGGATTCAAAAAAGCATAGGCCTCGGGCAATTTAGCGAAGAAAAAACTACTCGAATAAAGGGCAGAATTAATACAGATACAGATCAAAGTAAAGATATTAAGCATAACAGACTTTTTTTTCTTGGAGATAATTGCATTTTGATTGAGTTATTGATATAAGTAAAAACGAAGTAAAGTAAGGTAGACAAAAAATCCTTCTTTTTGTTTGAATTCACCCAATCAAAAATTATCCCATTCTCAAAGGAGAATAGAAGAAATTATACTTTCATAAAATATCTTAATTGAATTATATGGAATGATCAATAAATATGGAATGATCAATAAATTCAATTGAATTCTATAATCTATACGTGTCAAAATCCTAGCAAATATCTAATCTATTCTATAAATTAAATATTTTGACTGGAATTGACGACCAATCAATACCAACATTATTCTTTATTAGTGTCGAATAGAAATTAAAATGGGGCGTGGCCAAGTGGTAAGGCAACGGGTTTTGGTCCCGTTATTCGGAGGTTCGAATCCTTCCGTCCCAGAGCATATTCCATTCGAAATATTTAATTTTTGAACAACTTTCTGTTTAAAGGTCTAATATTTATGTGATTCTTCTTTCTACTTTTTAATGATTCTTCTCTGAATCATATCTTTTTTTTACAAACTTGAACTGAATCGAGTTCAAATGACACGCAGATGTAACTGAATGTAACTGAATCTATTTGTAATCCGGGTAAGATAGGAACATAGATCACAAGGATTTGAATTCAAGAAAATCGGGTGGGCTTTTCACCATATGTTTATTCTCTTCATATTCATATTGAGGGAAGTTAGTTACTTAGAAAAACCTTACGTCCCATATCTAATTTTCAACGATGTATTTTGAATCGACATGCAAAAGAACCCATATTTCCTATCTCTTATTCCCTAATTCATTAAATGAATTAATCCAATTAGTAATTCTATGTGGATCTCTGAATTTCTAAACAAGAGTGAGTTTGTGGTACCTTAATTGAATTCAATTAAGGGGATTAAGTCTCTTCTTAAGACTGGGTTAGGGTAAAAAATAATAATAATAAAATTTATTTATTGATGATTCAATTCCAAAATAAATAGAAATTTCTCTCTTTTATGATGATAAAATGTGGTTCTTACTGCAAAACTTTATTCAAATAATGAATGATGTCAAGGTAGGAAATTAAATTAGAAATAAAATTGAATAATTTGAATCTTTGGTACTTAAAGAAGTGCTAGATCGGTGAATCTATACCTATTGAATTACTTGAAGATGCAGATATTTAAAAAGAACTCATTTATTATTTGAATAAAGTTTTGC
>contig16_len_2271_j028
GAATAAGAGCTCTTTTTCGATTTTTTCATATTGATCGGAACAAATAGATGTAGCAAAGAAATAGAATTAATTGGGTGCTATGTACATTCCATATATGGAATTGATATTTTCATATATGCAGATAATATTGTAGAGTGATCTATATTAAGCTTTTATTATTATAGAGTATAACTTTTTTTATACACTCTACAACTTTATACACTACAATAAGACTAATAGAGAGTATGGTAGAAAGAAAGGTTCATATATTTCTTTCTTTCTACCATACTCTCATATCAGATTGCATCGAATACTGCCGATTCTAGTCCTCTCATTTCATTTAAGATGCGAAATTGGAATCCTTTTCATTTTTTTTCTTCAATCATTGATAAGAACTCAGAAGTCAAGTTTCATTCAAATATTCAAATTAATTGAATTAATCATTTTGACTTACTGTTTTTACATAAATGATAAGTAGAAAAGCAGTAGGAACTAGAATGAACAGTGCAGTAGCAATAAATGCAAGAATATTGACTTCCATAATCTCATCGTTTTTTTACTTCACAATAACTCGGGATTTAATCCCATAGAGATGATAAATCTTTCGCCTGTAAATTCAATGGATGAATTACCTCTCGATGATATTGAATCGGATCAATATCATGAATAACAATATCTGAGCTATCAAATCAATTCATCGTCGAGAATTGAATAGTATACCATAGAAAGATCTTTTATCCATACCAAATCCAAAATTGGATTCCTGATCCAATCAAGAATTCTTTTATTTATCATTCTGTTCCGTTCTTTCTTTTCTATAACCTACCCTACGCCTTCCTTGTATCATCATCAGATGAAGTATCATCTGACCACCGTTACACTTTTATTAGTCACAAACAAAAATAAACAATAGAAGTGAAATGGAAAAAGAACGAAGTTAAGTTCTAAACTCCGTTTTTTAATGATCTAATTTTCTTGGAAGACAACGAAGTGTGATAAAAATGAATCTCGGTAGAAAAGATCTAATATTCCATCAATTTAGGGTTTTCGATGAAACTCCTAAAAGAAAATAAATTCGGAAAATAGGAAGGAAAAAATTATGAATTCCCTCGCTAAGAGGGCTGGGATCCTTGGTTAATCTTTATCTTTCGTTTATCTTCTTTCCTTAGATTATTAGGACTGGGACACGTATATCAAAAGCTCAGTGTGCAATTTGCATGAAATAGATTTTTCAAATTCAAATCAAATTAGTAATTGAAATTGAGGTTACAAAAAATCCGAGCCAGAAAGGGAGATAGTTTAATCTGGAAAAGTATTCCATGGGGGAAATTTAGATTCAATTTTTCTTGGGTCGTGCAAGAAACGAATTCCATTGGGGTATGTGCTCCCAGAAAACATAGGGTACTCTATTCCATATTTCATTCCATGGATTGGTAGCGATCGAAAAACCAGACCCAGTATCTCTTGGAATCCTAAATCTAAATATAATGCTACCAACAATTGGACTAATCCACATATGTCTTTCTCCCATCAATCGGTACTAGTTGAAGTAATGAAAATTTTCATCTATTTGTTTGATGAGAAATGCGAAAGAAAAAGAAAAAAAGATCCCCTTTCCTTTGAGAATGAAATCCTGCCCTGCCCCCTGTTGAACCTTTCACAGAAAAGAGAGAGTTGAATTGATGTATTTATTGGATCCGTCGGGACTGACGGGACTCGAACCCGCAGCTTCCGCCTTGACAGGGCGGTGCTCTGACCAATTGAACTACAATCCCAGGGAAATAAGGGATATAGCAGAAAATTTTATTTTTTTGATTCTTCCGTATCAGGTATTTCGGAAGGACAAGGGGTTATACCATCTCATGGTAGATTGGCGAATTATTGGGCCGAGCTGGATTTGAACCAGCGTAGACATATTGCCAACGAATTTACAGTCCGTCCCCATTAACCGCTCGGGCATCGACCCAGGAAGAATCCATTTTAGGTTTATTGGTAATCCATGATCAACTTCCTTTCGTAGTACCCTACCCCCAGGGGAAGTCGAATCCCCGCTGCCTCCTTGAAAGAGAGATGTCCTAAACCACTAGACGATGGGGGCATACTTGCCCGACCGCCATCATACTATGATCATAGTATCATCCGTTTTTTTTAAATTGTCAATATAATGGAATGGTATGATTAGATCCAAGGTCTCTTTCCATTTTTCAGAATTTCATAAAATTTTTGGATTCGTTATTCATGAATTATTCATTCTAATCTAATCGCCATTCATTCTATTTCTATTATAGAAAT
>contig17_len_2127_j028
ATAATCGATTTTTTATTTTTCCTCTTTTGTTCTTGTCTTCTAATTTAATAAAGAAAAAGTTTTTTACAAATTATCGAATAATTTGTTAGAATCCCATCCAACAGGAATTCTTAGTCAAAATGAGATTCGCGGGAGATATAGAAAGATACAAAACTCTATATCTCTATTTTCTATATTTGAATTCATTATATATACATACGTAAGAAGAGAAGATTACTTTCATTTTATTTACCTAATTTCACAAAAGAAAGAATTCACTCTTTTATTAGAGGCTTCCTGATTACTAATATGACTAATTAGTCATATTAGTAAAAAAAAAAAGAATTATCCGCAACTTTGATTCTTTCTGCAATTAGATCTTATGTCACCAAAGAAAACACCATTCTTCTTATTTTGACTTTGATTCCTATAAACCAATTACTCTACAAATAAAATAATGAAACTTAATACTCTATACTCTACTTGATTGAATTTTGATTCGAAGGAAAGAAAGCGTGGAGCTGAAATAACTCACTCAAAACGCTTTTTAAAGGATTACGTGGTACGATTAGATCGAATAAGCCCTTCTGGAATAAATATTCGGCCGCTTGTGAACCTTCAGGTACTGTTTTATTCAATGTTTGTTCAATTACTCTTTTCCCCGCAAATGCAATGTAGGCATTGGGTTCGGCAATAATGATATCCCCCAACATACCAAAACTAGCTGTCACCCCACCAGTAGTAGGAGATGTAAGGATTGATACATAAAATAGTTTTTTATTTAATTGATAATCATATAACGCAGAAGATATTTTAGCCATTTGCATCAAGCTCAAACTTCCTTCTTGCATACGTGCACCCCCAGAAGCACACACTATAATAAGAGGTAGAAATTTTTGGGTAGCATACTCGATCAAACGGGTAATTTTTTCCCCAACTACAGATCCCATACTACCCCCCATAAACTGAAAATCCATAACCCCAATTGCTACGGGAATGCTATTTAGTTGGCCTATGCCTGTTTGAACAGCCTCAGTTAATCCTGTCTTTCTTTGATAAGAATCGATATGATCTTTATAAGGCTCCTCCTCTGAATAAAATTCAATGGGATCTAGAGAGACCATGTCTTCATCCATAGGATCCCAAGTGCCTGGATCAATCAAAAGTTCGATTCTATCTGAACTACCCATTTTCAAATGATATCCACACTGTTCACAAATATTCATTTTTGACTTCAAAAATTTCTTATAATTTAATCCATAACAATTTTCGCATTGAACCCACAAATGCCTGTATTTTTGCGTTACATAGAGATCATTAGTACTTTCTCTTATAGTTAAATCACTCCCATTCGTGCTGATTCTTAGACTGGAAGTCTCGTTTTCACTACTATTTCCACTTTCACCACAAATCGAACTATAAATGTAACTGTCACTGTAATTGACATTACCACTTACAATGTAAGTATTAATACGGATTTGAGAATGAAAATAACTGTCAATGCAACTATTAATGTAATTATTCCAACTATATTGAGTATCATACATGTAACGATCATAATAGGGATCGTCACTCTTAGATCCATTATTCAGATAACCAGAATTCCGATAACTAGAAAAATAACTTTCTAGTTCACTCAGAAAAGAGCGATCGTTGTTAATCTCAAAAATATGATTTTCAATATCAAAATAGATAGAATAACTGTCCCCATTACTATCCCTAACTAAAAAAGTGTCATCAGAGATGAAATTCCGAATGTCCTTGACATCGAATAAATGATCAACATTACTGTAATTCGAACTGTCACTATCACTCCAACTAGGAATGTTTTTATCCCTATCATTTCTATTTGGATCTTTGCTTTTACTGGTATTTTCAATAGGACCAAGACTGTCCATTGATTTACTTAACCCACACCTGTGTTCTAACTCCTTCTTAGACAACATCGAATTGAACCGCCATTTTTCCATAAAGTTTTCTTGCCCCCTATTTGCATGAAAATACAATAGATGAATAGTCATTCGATAAAAAATCATTTATTTGAATATCCTATTTCCTATCAGAATAAACAGATAAATCGAATCACTAGGATTATTAACTAATAAGGAGTTTGAGTATTGAAAAAAAAAAAATAGAAATATTTGTTCT
>contig18_len_1991_j028
TATGTTATATGATATATATGTTATATGAGACAAAAAGGAAGAAATGGCAAGATAATTTGTGTATATCAATGGAGGAAATAAGAATGTGGAAAACAAGACAGGAATTTTCTACAATGACACTGTAGACCAATTAAAGGGATGTGGCGCAGCTTGGTAGCGCGTTTGTTTTGGGTACAAAATGTCACGGGTTCAAATCCTGTCATCCCTACCTATTACTTCTCCTTTGAGCAGTAACGAGGGATCAGATTCATTTTGGACATACATAATATTTCATTTTTATGATACTACTATATAGTTATATGCATACAAGATGATAGTTATATGCATACAAGATGTATTGGGGTTACAAAAAGGTTACAAAAAGAAGATTTTTCTTTCCAGTCTTTTCTATTTTGAAAATAAAGCGCTCTTAGTTCAGTTCGGTAGAACGTGGGTCTCCAAAACCCAATGTCGTAGGTTCAAATCCTACAGAGCGTGATTCCCTTCTTCGTAGATCGAATTAGACTGAAAAGGCTTCATTAACTTGAACAGCAATCTGAATTTGACCTCCTGTGGATTAAAGAAAGGAGGAGGTCAATCAAAAAAAGAGATGTTAATTAATCAAAGGTCCAACTGATCACCACGTCTGTATTGTAAATATGCAGTTACGAATAATCCAGCCAAAGTAATAGAAATTAGACCTAACACGATTCCAAATAGAAAAACTTCAATCATTTCAATTTGTTTGAAAGGAAAAAAAAAGAGGTAATATCTATAATTAAATATTAATCCGAATTGCCATGAATCTCAATAATCAAGAATTGGCAATTGACATGGTAAGTAACTATAGAATACGCGGAATACCACATAAAGATTTCTTTTTATGAATTGTTCATTTCAAATATGAATTTCAAATAAGTCGTATCTTGCTCAGACCAATAAATAGAACTGAGGTTATAGTTAAAGCCGCTAGTAAAAAACCGAAATAACTAGTTAGAGTAGGCATGAAGGAACTAAATGAAATATATTCGTTTTATACATATGTTTATAAAGCACTTACCTAAGTTAGTTTCCATTTTTGCAAAATAGGAAGATAAGCAAAAATACCAATTGAAAGAATAAGTTCAATTGAAAGTTTTTGATTCATCAATCATTATAAACAGCATTAAAATTAAAAAAAGCAAAGATAAAGTGACAGGCGTATAAAAAGAAATTGATTCACCATTTGTGACATCTACCTATACTTTAATTCCAATCAACAGATTCATTGAACACCTCTTGAGTAAACTATAAAGTAATAATAAGAACTATGTCGTGTAACTTTATTCAAAAATGAAACTCTTTTTGAATCACTATAAAATTAGAAAAAAAAAATTCTATTTTGTTTGATCATTTCTTTTTTAATTGTATCGAATCCATTTTTTATTTTAAAATGAACAGTGACTTTATAAAACTTTTTACTTTATGTTCATTTTAACTCATTAGATTCAATAGTAGGTTCATTCACATAATATCTTGAATGAATGAGAAGAAAAAAGTTATTACACGATCACTCGAAATTGGTCTAAGACTAGATTCCAAGACTCGTAATTCCTATTATCTTTTACTTTAATAAGTTCTACATTTTATTTTTCCATATTATAAAGCCTCATCTTTGTAGTTAGGTCAAGAAAGAGCCGTTGAATCTCGATCTAATACAACAATGCATGCATCACGAATATTGATTACAATTCTTTTATTCTTTTTCTTTCATCGAATACTATCTCCTATTCTTACTTCTTACTGATCTTACTTGTTACTGGACGACTAATCAATTCCTTAAAATGAAAAAAGGATTCCAACAAAAAGCACTGCTACTATGAAAAGAAGATTTCTAGATCTCGCACCCTACTTAAATTGTGGAAATATGATAATTACCTTCATGAATTATTAGAAACCAACTTGTCAGATTCACATTTTACTGGATCTTCAGTTTCGAGCCCGAAGTTAATAATGGAGAAAAAAATAAAATA
>contig19_len_1587_j028
AATTTATATAATCTAATTAGAATAAGAATATAAAATGAATAATGAATATAAAATACTTGCATTTATACAATAAAATATTTAACAATAGTGGGGTTAAGTTGAATTCTTGCTAAAACTTCTTCAGAAAAATATCTATCCATCTATATAGATATATAGAAAATATAAAAAATATAAATAGAAGCAAAAAAGTATAGATTACTATGTACCGACGGAACCAATGATTATTCATGATTCCATAATTGAATCAATTCTATACTGGCCCCAAATTAGAGAAATTTTATGGTAAAACTTCGTTTGAAACGATGTGGTAGAAAGCAACGTGCGACTTGAAGGACACGATCCGTTGTGGATTCTTACATCCACCATTTGATATAGGAATGAAGGTGCTCTTAGCTCGACATTGTTTGTTCTGTTCCACTAGAACCCTCCGTTTTTTGTTGGGTTGTAATGTGAATAGTCCATGATGGAGCTCGAGTAGAAAGTATTGATTCATTTCTCAGGGGCAAGGATCTAGGGTTAATGCCAATCAATAAATTGGAACAACTCCGTAAGTATATCTTCGATATAGAAATTGAAAGGGTTCCAAGTTTTCGGAAAATTTATTGGAATTGATAAAACTATTTCGATACTAAAGTGTATCACATGGGAATCAACCGTTTGTATGATTCTTTGATAGAAAGAAATCACAAAAAAAGGTATGTTGCTGCCATTTTGAAAGGATTAAAAATCACCGAAGTTATGTCTAAACCTAATGATTTAAAACAAAGAAAAGATAAAGGATCCCAGAACAAGGAAACATCCTTTCAATTATCTCAATAACTGGACCAGAATAAAAAATACAAATAGATTTTAAACGAGACAACCAAAAATGAAAGGGGTTTAAATTAAAGACCACTCAATAAATGAAATGCCTAAAGATTTTCCTTTGAGCTATTTGAGAGTTATCCAACTTGAGTTATGAGTACGAATGACTTTTTTTTTTTTTTCTTTTTCAGGAAGGAAGAATAAAAAAGGACTTAAATCGTAATCTAATTGATTTGATTATTTTATAGAGCCATTTGTCATTGGAATTCTATACATAAATAGAACTTCGAATCATTTTTTCTCGAGCCGTACGAGGAGAAAACTTCCTATACGTTTCTGGGGGGGGTATTATTCATCTACATCTATCCCAATGAGCCATTTATCGAATCGTTGCAATTGATGTTCGATCCCGGAGGGAAGGAAGAGATCTTCGGAAAGTGGGTTTTTATGATCCGATAAAGAATCAAACTTATTTAAACGTTCCTGCTATTCTATATTTCCTTGACAAGGGTGCTCAACCTACAGAAACTGTTCAGGATATTTTAAAAAGGGCGGAGGTTTTTAAGGAATTTCGCCCTAATCAAAATCAAACGAAATTAAATTCATAATTAAGAAAATACAAAAAGCGGGGGGAGTGATGACTCATATATAGTTTTATATAACTAGAACCTTTCTCTACTTTTTTTTTATTTCCTCTTTTTATCTATTCGTACCTATTCATTGCTCCCATAGAATCCCATGTTCTATAACAACAAAACCTCAATGGATCCTAGAAATATAAAA
>contig20_len_1411_j028
GAAAATTCGATTCGGATAGGGATACAAAAGAATAGTCCATTTTTGTTTTGCATTTTCAAAAGATAAAATTTTTAATCTCAAGTTAAGAAGATTTTGTTGATTCGTTTTTAAATAAAATGGATGCGTCATTGAATTAGTATCATATATTTAGAATGAGATGTAAGACAAGTCATGTGTGCATCTGTTTGCTTTTATATACCCAGATATGGTACAGGATATATAAGAAAAATGTATCATCAACGAATTTTTAATCGTGGGTACATATGTATCCTTAACATACTGAAACGACTACCATTATTGGTATCAAACCAATAGCGATTCATACAAGCTAAATCTTCGAATCGATAATTGGGCCAAAGAAAGAATTTAAATTTAATTAATTTATTTCTATCAGGATCTTTATTTTTATCCAAGAATTTACCCCAATTTTTTACTTTCTTCCCAGTGCAAAATATTGGATTTCTATCCACACCATGCCTTGTTTTTGAATTGAAACAAATTTGAATTCTCAATTCTCTACGACGTCTAGCCGATAAAATATTTTCAGGAACAAGCAAATCAGAATAATTCTTTTCGCTATTTCCAGTTATTCTTTGATGATGCCCTGAAATGGATTGATAAAAATCCTTCTTATCAACATATCTTTGCTCTCGGTATCTTTGATTAATTCGATGCCTACTCTTATGAACTAATGAAATACCTATGGTTTGATACATAAGAAACTGTCCATCTTTTTTTACAGACAAACGAAGGGGTTCGATAATCAATATCCCCCTTTTTATCAATTCTGTAAGAGTTAAATTCTTCTGAATCAGCATTACATCCAGATGCATTTCTCTCCTTTGAATAGAGGATATAGTAATTTTTCTTGGATTTCGCAGTCGAAGCAGGAAACAATATACTTTAATATTATTGATAATTCTTTGATTCAAAGCAGCATTCCATCTCAATTGAAAAAGTAAATACCTTTTCAAGAAGAAATCCAGTTCTGCTTCCGTATTACTCTTGTATTGTTTTTTCTTTTTACGTTTTTTCATGTCTAATTCCGAATAATCTTCTTCAATATTTTTTTGTTGGTTTGAGAAAACGGATACAAGATTTCCTTGGTTTTGTGCATGTGATCTAAGATTTCTTTGATCTGCGTATTCTTTTTCTTTTTGATTCTTTAATTCCATTTTTTTTTTTTCATTCGATGGTCTAATTCCCTTTTGCTTTCTATTGATGTTTTTATTTTCACTAACATTTTTATTTCTATTAAAATTCAAAAAAAGTAATTTGCTTGGTATAAACCATGGTTTCATTTTATATGTATTATAAAGTAGTAAAAATTCTGGGAAGAACCAAAGTTCTAGAGTCGCTATAGGACGACTTATTATTTCTTCATTCATTCCCATCCAATCCAAAAATATTT
>contig21_len_1386_j028
ATAATATTAAAATAGAATCTACAGAAAATAGAAAATGGAGTGATTCCTTCTTTCTTCTAACTTTGAAAGTATCGATAGATACTATCAAGAAACGGGCGTTCTGAATCAATTAATGAAGTTCATTTTTCAAAAATATCATCAGAAAAAAAAAAATGGAATGGAGTTTTTTGAAACATCCGAAAAATAAATTAGTTTTGTCATTTATACGAAAAAATATTCTGATTATTATTAAGAACTCAACGGGGCCTTCCCCCTCGAATCAGACAAAGAAAGAAGAGAATCCCGTTGAGTTCTTACGCTTTCATGTCTACAACTCAATTCATCCGATTACTACAGGGATGAACCCAATCCGGAATATGAACCATAAAAGAAAATACCTATTAAACCGATCACAAGAATACCAGTTACAGTACCTATTAGCCAAAGAGGAATCCTTCCAGTAGTATCGGCCACTTCCCTCCACATTTCATCAAATGGTCATGCTAGAGACATAAACAGTCATAGATAATTATGCGATGAGATCCTTCCGAATGGGCTAAGAGAATTCCTAGAGTTATTATTCTCTTTTTGTTTTTTTAATTGAAAAAATAATTGGAAAATAAAACGGCAAGTACAAAAATGAGTAATAACCCCCAGTAGAGACTGGTACGATTCAATTCAACATTTTGTTCGTTCGGGTTTGATTGTGTCATAGCTCTATAATAAGGATTAGGTTTATCGTTGGATGAACTGCATTGCTGATATTGACCCCAAAAAAGAAACGGTAGGTACAGCTAGTCCGTGAATAGCTAACCATCGCACTGTAAAAATTGGATAGGTTCGATCTATGGTCATTGGGGCCTCCTAAAAGGATCTACTAAATTCATCGAGTTGTTCCAAAGGATCAAAACGGCCAGTTATTAATGGAATTCCTTGTCGGCTCTCTGTGAAATATTCGTTTGGTCGAGGGCTTCCAAACACATCATAAGCTAAGCCCGTGCTGACGAATAACCAACCCGCAATGAATAGGGAAGGTATAGTAATGCTATGAATGACCCAATATCGAATACTGGTAATAATATCAGCAAAAGAACGTTCTCCTGTGCTTCCAGACATGCTGAGCTCCACATATTCTTGTACAGTCAAAGGGGGATCGATTCCGTAAAAGATGAGATCAGTAAATGGAAATTTACCGAAATGGAATCTTTGTGGGATCGTCAATATAGTACCGAGGGCGTCTTTAGAGTATACCGAATCAGTATAGCTATCCTTCTTCTGACACAGCAACGCAATTTCAATCAATAGTGAAAGAAAGTGCTAGATAATTTCTTTCTTCCTTTACTTGTTACTTGTCGATATAAAACGATGTCCCACTCAATAGAAAATTATTAAAAATAGTAATAGTAT
>contig22_len_1722_j028
ACGAATATACTTCATAATCATTTTTTTTTTTATAATGAATTAATTGGTCTTTTTCATATGAATCCTCTTTGATGAAATCTTGATTTTGAATTGTACGACATTTATTTCGCCATTTTTGTACTATTAATCTAGACCATCTAATCTTAGATAAATCGTATTGATAATGACCTCTTAACCAGTTTTTCCATTGATTTATTCCAGAATTCCGAAGTTTCTTATGTCTTAATTCGGAATGAATTATTCCTTGTATTCCAAAATAATCTTTTATTGAAGTCTTAAGAAAAAAAGATATTCTGTGAGATTGAAGAGTAGATATTAACTTATCCAAGTTCTTAACTTGGGTTTCAGATAATTTGTAAAATACATATGCTTGTGACAAGGAGGATAAGTCACAAAAATTCTTCTGTAAATTCTTATTACTAAGATTAGAAAGTGACTTTTTTGTAGTCGAAATAAAGTGCATTTTTTTTTGATTTGTTTTGTTTTTGTAAATAGATTTATCAATAATTTTGTTTGTTGATTGAAGAAAAAGTTGTATATTAATTCTAGAAATAGTCATGATAGATAGAAGGATATCTATGTATATCTTTTCAGTGACAATTTTTATAAAATAATGTAATTTACGGATTAATTGAGCATCTCTTCTCCCAGGAAGACTAAAAGAAAATCTTTTTAATATTGTCCAAATATTTTTTGGTAATTCTAAAACAGTATATGTAAAATGAGAAATAAAAAAATCGAAATGACTTGTTTTATTCGGACTAACATTTATTCTTATTACTGGAGTCACTTTTTTTTTCTCTTTTGTAATTCTTTCTATTTGATTTCTGATTGTGCTTGTTCTAGCAGTAAGATCCTTCATTTTTTTTTCTGTCAGGAAATAATTTGTCCAATCTATGGATCGAATTCGACTAAATGATTCATGAATTATCTGATTGCGAGTTATAGAATCTTTTTCGTTTTTAGTTTCGCTTGAATTATATCTTTCTCTCAATTTCAATAATAGAATTGGATTTACTTTTGAAAGTTCTTTTATTATTCTTTTTAAAAATAGAATGTTTTTTAAAATCCATTTTTTTGTTTTTTTTGAGATATTTTTAAAAAATTGTGTTCTTTCTTTTAAAACTTTTAGAACTCGAAAATACTTCTTTTTCCATTTTCCAATTCTTTTTTCGAGTTTATTAAAAATGGGTTCAAAAAAGGAAGGCCGTTTTCGGGGAGAACAAAAAGGAAGTTCAGCTTCCATTCCCCAAACTGTTAAAAAACAAAAATCATCTTTTTGCCCTTTCTTTTTCATTCGATCTGTATGAGAGGTCCGTGGCTTAGATCTGTGCCAAGGTTTCAGACAGAAAGGAAATAGTATCTTTATCTGAATGCCGTCTAGTAACCAATTTTTCGGAAATTCTGTTTCTGATAATTGAACACCATTATAGGTACATTTAACATGCATTTCTCTATTCCATTCCTTTAAATCCTCAGACCACTCAGGAAATTGCAATAATAGCATACGGCCCATATTTTTAGCTATTATCAATGAAGGTAATACAATATATTTTCTAAGAGTCGATTGAGTTATTAACATGGAACCTCTTATTACTTGAGCAAATGGAATGGTATCCCAGGCTTCTGCTATTTCTATCCGCGCTTTCTCTTTTCTTTTGTTTTCATCTTTTTTGTCCTTCTCCCTTTTCTCCCCTTCTTTTATCTCTTCTTCTATAGAAT
>contig23_len_1236_j028
TCTTCCGATCTGTACATGAGTGAATTTCGTTCTGATGGGAATAAAATAAAGTCAATAAAAGAAAAGCAATTAGGGTTGGCCTTGAAACAATTCATTGCATTTTTAGAGACTATATTAGGGATCAATCCATTTTCTTATTCAAGAATGAGCCACTAACAAGCCACTCTGAGTCTACTGCATATACGTATGTATACAATATATGTACATGGATCTATTTTATCCACATAGTGACTGATTCAAGAATTGAATCAAATAGGCCCTTTTAACTCAGTGGTAGAGTAACGCCATGGTAAGGCGTAAGTCATCGGTTCAAATCCGATAAGGGGCTTTGGCCCTTTTTTCATAAAACTCCAGTCATAGTCTTTTTTTTTTTTTTTTGAAGGGAGAATAGAGATATTCTTAATATTTGTAATAAAAAAAAGTAACCAACTGTATAATGTATAATAAGTTATCATTTTAATGAGTTAGAGTATATTATAATATAATGAATTATAGTTTATAGTAGTTATAAAGTTGAACATTTGTTCAGTAAATTATTATTCTCATGAATAATGATAAGTCGTCTTTTGAATCGCCCAATACCCCTACTTTCCATTATGCCAATCAAATCCATTGTCAAAATTAGAAATGAACAAACAAAAGAAAACAAAAGAAAAAGTAAGTGGACCTGACCCATTGAATCATGACTCTATCCGCTATTCTGATATTCAAGATTAAATTGGACCAGTTGACCCTTTTTTATTCTTATTTCATTTCTTTGGACTCCACAAGAATTTGTCGATATTTCCGATTAAATCTTCTTGTTCCTAGATGTTCCATAGGAATAAATTGTTATTCCGTTCCTCCACAGAAAAAGGTTTAGTTTATTCCAAGTCACAACATAAAATACTTTTTTAATATCTTTCTTTGATTCCAGACCAAGATGAATTTGAATTTATATAATTTTATAGAATTTCATCAAATTACTAAATTAATTTGAAATGAAATTTTATTTCTATCTATATAAGATTTACCTATGAAATTTACCTATTTAGATGTATATCTATCAGATTGTGGTTTCATGTACCAAACATTTTCATATCAATCCATCCGATATTTTTGTTCTGACAATGTAATGGAGAATGGATCCGAGAAAGAAACTTTCATTTCCAGATCTCCTATTTTTTTTTTATTGAATATTGAATTTCAATTGAAATTTAATGAAAAAGTAGAAAATTCTCTCTTTTTCTAACAGAT
>contig24_len_1210_j028
AAAGGTATATACGTGAGACACAATCTACTAATTAATCTTAATCCATTTCTTTCCAATACCCTACTACAACCATATTCCTATATTATATTAGAAGACTATTATAATACCTCGGGAGCCAATGAAACTATTTTATTAAAATTTAACTGTCTCAATTCCCGGGCGATCGCACCAAAAACTCGAGTTCCTTTTGGATTTCCTTCTTGATCAATGACAACTGCAGCATTGTCATCATATCGTATTATCATACCGTTGTCACGTTTGAGTTCTTTACAGGTACGTACAATTACAGCTCTGACCACTTCTGATCTTTCTAGGGGCATATTTGGCACTGCTTCTTTAATCACAGCAACAATAACGTTACCAATATGAGCATATCGGGGATTGCTAGCTCCTATGATTCGAATACACATTAATTCTCGAGCCCCACTGTTATCCGCTACATTCAAATGGGTCTGGGGTTGAATCATTTTTTTTAATCTGTTCTTTAAATGCAAAGGGCGAAGAAAAAAAAAAGAAATATTCTTTGTCCAAGAAAAGAAACCTGCGATTTTTTCATTCCCAAGCCCTATTCTTTTGGTTTTACATTCTTATCCCGAAATAATAAATTGAGTTCGTATAGGCATTTTTGACGCCGCTATTGAAATTGCTTTTATGGCTATATTTTCGGCTACTCCGCCTATTTCATAAAGTATTCGACCTGGTTTAACAACAGCTACCCAATATTCAGGAGATCCTTTCCCCGAACCCATACGTGTTTCTGTGGGTCTTACTGTAACTGGTTTGTCTGGAAATATACGTACCCATATTTTTCCACCACGACGCGCATTTCGTGTCATTGCTCGTCGCCCTGCTTCTATTTGTCTAGATGTGATCCAAGCAGGTTCAAGTGCTTGAAGAGCATATTTACCGAAACAAATATGATTACCTCGATAAGATATTCCTTTCATTCTTCCTCTATGTTGTTTACGGAATCTGGTTCTTTTGGGGTTATAGTTGATGGTTGTTTCTGAATTCCATCTCTACTACAGAACCGGACGTGAGAGTTTCTTCTCATCCAGCTCCTCGCGAATAAAAGGATTCAAAATATTGAATTTGAATTAAGATATACGTATTTAATGAATAATAGATTCAATCGCGGGATTCTTTGATATTTCATCTAATCTATTAATAATTTGTATACCTTGTTTGGAGATTTTGAATTTATAACTAA
>contig25_len_1473_j028
CTGATTCGACATTAGAAGTATATTGATTTTTCCCCAATAACCGAATACTTTTGTCTGTAAATACTGCATATTTGATTCCATCCATAAATCTATTTTCTTCCCTATGGGTTCTAGTCTCAATAAGAATGCTAGTTCTTACTGTTCATATGTTATGATATGAATATACCACACCAATTCGTTATGTATGGATGATGAGATTCCATTGATACAGAGCCAATTCCAATAGACTTATTAGAGGGCGGGATTGGCGAATGGAAGTCTATGTATCCATATGTATGTTGATATCTCTAGTGGGATCATATGAAGGGGATGTTATTTTTTTAGATCTAACCAATTTGATGAATGACTCCTAAAGGTTCCCATCAAAATAGTGCTAGTTGATGAGAGTTATTTCGGAAACAAAAAGAGTCAAGTCAAATTCATTTGGGTTATTCTCTCAATTCCAATAAAATGCAATCAGATCAAGTATGAGTTGGCGATCAGAACATATATGGATAGAACTTATAAAGGGGTCTCGAAAAACAAGTAATTTTTGCTGGGCCTTTATCCTTTTTTTAGGTTCATTAGGATTCTTATTGGTTGGAACTTCCAGTTATCTTGGTAGAAATTTGATATCTTTATTTCCGTCTCAACAAATCATTTTTTTTCCACAAGGGCTCGTAATGTCTTTCTATGGGATCGCGGGTCTCTTTATTAGCGCCTATTTGTGGTGCACAATTTCGTGGAATGTAGGTAGTGGTTATGATCGATTCGATAGAAAAGAAGGAATAGTGTGTATTTTTCGTTGGGGATTTCCTGGAAAAAATCGTCGTGTCTTCTTCCGATTTCGTATAAAAGATATTCAGTCCGTCAGAATAGAAGTTAAAGAGGGTATTTATGCTCGCCATGTTCTTTATATGGAAATCCGAGGCCAGAGGGCCATTCCCTTGACTCGTACTGATGAGAATTTGACTCCAGGAGAAATGGAACAAAAAGCTGCTGAATTGGCCTATTTCTTGCGTGTACCAATTGAAGTTTTTTGAGAAAAATGAACTAAAGAATTAATACTTTCTCAACCTCAACAGGAGAGAAAAAAGTAAAGAACCCTCTTTTTTTTTTCTATAACTTAACTGAAGTTTGTTCATTCGAGCCAAAACAGACGTATACGGAACAACCATAAAACGAAACTCTTTTTGTGGTCTTTTATGCGTAGGGAAATCGACTCAATTCAGTAACAAAACAAGTAACAAATAGAAATAATAGATTCATCCCATATATTAAAACATTTCGAAATAAATAAATTTCGTTTTTTTATTTTAAGTCCAATATTTGTTGGAATTGATACTTTAGATCCAGATAGATCATATCTTTTAAATTTTTTATTTTTTTGTCAATCGACCTTTCTTTTTATCCTTTTCTTTTGTGCTCCTTAATGACCAAACAATTGGATCTATTATAACGATAACTATCCAATTTCTGTCTTGTTTTGCCACT
>contig26_len_876_j028
ATATAATGTCATTTTTTCCCTTCCCTTGGAAGGGTGACACACAGGTGATCAGTTCGATCTATTTCTTTATCTCCCCATGAATTATATGTTTGTAACAATAGGGACAGAATTTTATCAATTCCAATCGATTAGGCGTATTGTGTCGATTCTTTTGAGTAATATATCTGGAAATGCCCGTTGATGCCTTATTAACACCGTTTCGGACACAACCGGTACATTCCAAAATAACCGTTACTCGGACATCTTTACCCTTGGCCATGAACCTCCTTTGGCTTTTTTTTATTTACTCAACTCTTCTATTTTTGATCCGAAACGAAGGGAAGGAAAAAAAAAATAGAAGTTACTAATTCGAAATCCAATTATGAAAGATTTCATTGGAAACAATAAAGTCATAGTAAATAATAAGTAATACAATGATTTCGAAACTCTCTTTCTAATTGTAGTACAGTATTTTCTTGTATAATACTCTTGCCCTAGGCCAAATTTTACGCTCTATCCCTATTCTTCTATTATTAATTTTCATTTGAACCCGAGTTTCGAAAATGTCGAATCCACTTTTATTCTTTCTCTTTCCTCCCTTATTCTTTTCTTATTCTAAAAAAAAAAAGGGGGGGAAGAGAAAAGAGGGGGAGAGGGATTAGTCACACAGATATTTGATTGTATCTCTAATTTTCTTCATTCCTTCCCGTGTCAATAACTAGAATGAAAAAAAGGGGAATGTCAACGCATCCGGAAAAAAACGATTAATCTCTATCAATAGACCTGCTAAAGACCCGAACCATAGAGTACTTAGTACCGATGCCACAGAGAGATATGTTTTTAAATCTCGCATTAAAAAACCTCCTTCTTTTTTTTTTATTGTAATATTGTAATGTA
>contig27_len_725_j028
TCGTAAACTTAATTGGTTACTTCCAATTACGTAAATGAATAGTTCAAACCACACTCAAAGGTAGGGCATTTGTCATTTTTATTGGAATTTCTGTAGCATAAACAATGGTATCTCCAATTATAGCTCTCACCATACCATAGTGTATGAGACATATGTATGCATTTCGATTAAGGTCGTATTCTAGGGTTACGATTCTACGATACATGTTATTTTCATTCCGTCGGAAACTGATTTTACACTATAAACGCTTATTAACTCGCCCTCTATGCTCCGTTGTAATGATTCCTCTGGCATTACGACCTTTACCACAACGATGCTGTTCATAGATCAAATTTTTTCATGGATTGAATTTCACTTGATTGTCTACAATCCCATTGCATGTGCTCGGGTTAGAAGTTTTGTATAAATGTATCGCCATGCTATTTAGTATTTTGATTTAAGTTTTTTTTCTTTCTAAGAGGTGGAATAGAATAACCCGGTTGATGCGCAATGATCATACGTTTGTAATGCATTTGATGCCTCATAATAAGTCCCATTCTTCTATCGTTTCCCGGAAGTCGATGATTATTTAGAGCTATTACCTTGACACCAAAGAAGAGTTCAACCCAATGTTTTATTTCTGCCCTAGTTGATCCTGATTCGACATTAGAAGTATATTGAGTTTCCCCCAATACTTTTGTGTGTAGATACTGCATACTTGATTCCATCCGTAAACCAATGGTTAG
>contig28_len_678_j028
TATAAATACGGTTCCGTAATAGCGATGGTACCAGTGATGTTATCACCGACTATGATTATCTAATAGTTCAAGTACAGTTGATATAGTTGAAGCGCAATCAAAATATGGTTTTTGGGGATGCAATTTGTGGCGGCAACCCATAGGGTTTCTCATTTTTCTAATTTCTTCCCTAGCAGAGTGTGAAAGATTACCTTTTTATTTACCAGAAGCAGAAGAAGGATTAGTAGCAGGTTATCAAACTGAATATTCAGGTATCAAATTTGGTAGATTTTACGTTGCTTCGTATTTAAATCTACCAAATTGTTTATCAATGACTGAAGAATATGAACTTTCTACTTATGATCGTCACGAATTGAATTCGAATCAAATTGCTTTGGGTCGTTTACCAATGTCAGTAATTGACAATTACACAATTCGAACAATTTTTAATTCATCTCAAATAAAAAATGAATAAATCCTTTGATTCAAGAACAATTTTCAATTACTAAGGTTCAGTTTTGAAAATAAATGAGGTTTTTTACTTGTTCAATAACTCCAAATTCAAACTATTGATTGGTTGGTGAGAATCACGATTGAATTTGAATGGAAAATCCATTTTTAGATTGAAAATCTATTTCTATATTTTATTATAGTAATGGTTTCAAAATCGAGAGTTTCCAATTATTCTTTCCGATAAAG
>contig29_len_635_j028
GAAAACAAAAAATTTCTCATATCGAATTCAAAGTGCCATGCTATTTTTACTTAATATTCATATTTTATATGGCGAAGGCATAGTCTTTTTTTTTTTCTCTCAAAAAAAAAAAAACCTCATTGGCGCCAAGCGTGAGGGAATGCTAGACGTTTAGTAATTTCTCCTCCAACCAGGATAAAAGATCCCATTGAAGCAGCTAATCCCATGCATATTGTATGTACATCTGGTTGCACAAATTGCATAGTATCATAAATAGCTACTCCCGGTATTACCCATCCGCCAGGAGAGTTTATGAACAAATAAAGATCTTTGGTATCATCCTCGATACTGAGATATACCATAAGACCAATAAGTTGATTCGAGATCTCGCTATCAACCTCTTGGCCTAAAAAAAGGAGTCTTTCTCGATAAAGTCGGTTGATTAGGGTAAATTTGTATCCCTTAGAAACTGTACATGCACCTTTTGACGCATACGGTTCAAAAAAAAAAAATTGCGAAAAAAAGAATCAATGTGTAGATTCCAGCCCTCTTTCTTTTTTCATAGTAGGCTCTTTCTTAACTTTTAACGAAACGACTTTTTCTTCGATTTTTCAATAAAGATAGATGTTTTTTGGCTCCTTTCTTTATCTTTCTTT
>contig30_len_575_j028
ATATTAAAAAAAGGAATTCCTTAATTACGGAATGGAAATCAGAAAGTGAATTCATTATAGGATCTATTCGATCTTTTTTAGAAGTTTTTTAGAAGATAGGATGCCGCCACTCGGACTCGAACCGAGATGCTCTAGCACTGCTTCCTAAGAGCAGCGTGTCTACCAATTTCACCATAGCGGCTTGCTCAAACTCATAATAGCCTATTCATATTCAATCGTCGAGATTGAAGGAGTCAACTCAATGTAGTGTAGTATTTTTTAGGAAACATTCAAATTGATGAATAAAAATTCATAGGGATTTGAAGGTTCATTATTTGAGTTTAGGGTATCCGTTTTATTTAAATTTAACTTAGATCTTTCGTGTAGTTTATGCTCTTCTGGAATTGTTGTAACTGGATAGTTCTACCCCCTATCCAATCCAGGGATAGAACTCAAAAAAACGTCTTTTCTAATTTTTATTTTTTAATGATTCATTTCTCATTTTTTCCGATTTATGAAATCGAAAAAAAAAATGCATTTTTTAATGAACACAAAATAGGATCTATTTTGAATCACTTTAATTTGAAATTCGACAC
>contig31_len_455_j028
TGTATTTTATCTTGTGTTTATTCTTTTTTCAAAGAAAAGTATTTTTTTTTTATAATTTAGTAAACAAAAGAATTCTTATTCTACAAATCATAAGAGCGAAAATAATTCCATTTAATTAGTGCAAAACAGTAGGTAATGGAAATCATTCATTTTATATTCGAAATGAGATTTCGATGAGATTAGCCAACTTTATTGAGTCAAGTCGATTCAGATTATTACAACTTTTTATTATTTATTTGTTTGTCGCACAAAAAAACTTTTTGAATTTCCGGTCGAAAGCGATTTCCCTAATGAAAAAGCTTTTAAGGCTGCCCAATATCCTTTCCCTTTCCAAATATTTTTACGAATATTCTTTTTTGATATAGAAGTACGTTTTTTTGGAACTGCCATTTTAAAATTCAGAGGTTACTCATTATTCGAGTTGGATGTGAAAGACATCTATTATTCAAAAGGAC
>contig32_len_428_j028
TTTTAAATTCTATTCTTTTCATTCTTAACTTTAGCTATTCAATTCAGAATTAATATGAATATAGAAAAGAATAGTTAATAGCTAAGATTCCAATAGTTTGTTAAATTCTCTATGTATGTAAAATTTCTGTTATGTGAGCCCGCTTAGCTCAGAGGTTAGAGCATCGCATTTGTAATGCGATGGTCATCGGTTCGATTCCGATAGCCGGCTTTTTTCTATTTATTCGATTTTTTACATGATTGATAATGTCCCTTTGAAATCAAAGAATATTGAAAAAGCCTTTCTCCTTTTCCAAAGATTACGGATTTATTATGTTAATAATGTTATAGGAACTTCCAAACTATGTCAAGAAAGGGATTCTTTTTCTATATATAATAGAAGAGAGTTTGGATATTTATATAATTTATTCTTTCTAGTACAATACTTCC
>contig33_len_405_j028
TCCCTCATGGGGTGTTAGCCGCACTCACGAATGATATAAATACTACTGTTGCTTTGGTTTTACTCACGTTAGTGCCATACTTCTATGCGGGTCTTAGCAAAAAAAAGGCTTGGCTTATTTTGGGAAATACATTCAACAAACTCCAATCTTTTTACTCAGTAACATCTTAGAAGACTTCACAAAGCCTTTATCACTTAGTTTTCGACTTTTCGGAAATATATTAGCTGATGTATTAGTTGTTGTTCTTGTTTCTTTAGTACCTTTAGTGGTTCCTATACCTGTCATGTTTCCTGGATTATTTACAAGTGGTATTCAAGCTCTTATTTTTGCAACTTTAGCCGCGGCTTATATAGGTGAATCCATGGAGGGCCATCATTGACTAGTTTTCGAAATATTCTTTTTTTT
>contig34_len_723_j028
CAACATAATTACTCTGATATAGCTGGCCCTTTTAGGTACTTTAATATTTCCCAATTGTTCTGGTGCATTTATAGTTATTGCTTCTGTAAACATAGTAGCTAAATAATCCCAACGTGTTACATAAGGCAAATATTGTCTAATTGTTCGGTTTTCTGCAAATTTTTCCATCCCTCTGTGTAAATAACCTAATATTGGTTCACAGTGAAAAACATCTTCACCATATGGAGTAACGATGAGTCGAAGAACACCATGCATTGATGGGTGGTGAGGACCCATATTGACTATCATGAGGTTTTTTCTTGTAGCTGGCGCGTTCATAGGTTTTTCCCGATTCATTCTTCCATGAATTGCTGAAAGCGAAAAGAGGTTTATCAAAATTTAAGTGAATAATAAAAAATGACTTTAAAAATTAACGAATTTTTGTCTCTCGAATATTCAACTGACCAATTAATTCTTTGTAACATAGTCTATTTTTTTTTTTTGACAAATAAGCTAGCAGGCGTTGACGTTTTCCCAGAATTTTTCGTAGACCTCTCTGAGATAAATAGTCTTTTTTGTGCAATTCCAAATGTAAAGTAAGTCTTCGTATCTTATTGGTAAAACTTAATACTTGAAATTCAACAGATCCCCAGTTTTCTTCTTTTTCTTTTTGTGAAATAACGGAAATTAATGAATTTTTTACCATAAAAGAATCCCCCCCCCTTTTTTTTTTTTACAAATATT
>contig35_len_297_j028
GCTAACGCGTGAAACACTCCGCCTGGGGAGTACGGTCGCAAGACCGAAACTCAAAGGAATTGACGGGGGCCTGCACAAGCGGTGGAGCATGTGGTTTAATTCGATACAACGCGCAAAACCTTACCAGCCCTTGACATATGAACAACAAAACCTGTCCTTAACGGGATGGTACTTACTTTCATACAGGTGCTGCATGGCTGTCGTCAGCTCGTGTCGTGAGATGTTTGGTTAAGTCCTATAACGAGCGAAACCCTCGTTTTGTGTTGCTGAGACATGCGCCTAAGGAGAAAGTCTTTG
