# Supplementary material for: Rampant chloroplast capture in Sarracenia revealed by plastome phylogeny
Source: Front Plant Sci. 2023 Aug 14;14:1237749. doi: 10.3389/fpls.2023.1237749 (PMC10497973; doi:10.3389/fpls.2023.1237749)
Supplement: Supplementary Figure 1 — png - Histograms of information-based generalized Robinson-Foulds distance between the simulated plastome trees and the species tree. Panel titles indicate how the branches of the guide tree were scaled when plastome trees were simulated. Red line shows the distance between empirically estimated plastome tree and the species tree. alignment.fasta Concatenated gene alignments used to estimate plastome tree. Plastome.newick Plastome tree in newick format. Simtrees.1.newick Plastome trees simulated with unscaled guide tree. Simtrees.2.newick Plastome trees simulated with guide tree branch lengths scaled by two. Simtrees.4.newick Plastome trees simulated with guide tree branch lengths scaled by four. Fragmented_assemblies.zip Zipped folder containing all fragmented assemblies in fasta format. [file DataSheet_1.zip › Supplemental_data/fragmented_assemblies/j029_iter0.fasta]

>contig0_len_15371_j029
AGTCTTTATATTTATCTAAGGATATATCTTTCATTACAATACTTATATAACAAGTAGGTCTTTTTATTGGATAACTACGTCCTCGAGCTCGAGGTTTTAATTTCTTCACGGTAGTACTCTCGTTGACTTCGACTTTGCTAATTATTAAATTGATTTCGTTGAAACCCATATTGTAACTAGCATTTGCTGCTGCGGAATAAACCAATTTGAAAATAGGATAACATGCTCGATAAGGCATGAGTTCTAGTATCATAAGTGTTTCTTCGTAGGAACGGCCACGAATTTGATCAATTACTCTTCGCGCTTTATGAGCGGACATAGATATATGTTGCCCTAAAGCGTATACTTCTGTTTTTTTCTTATTTAGCATAAGGTTAGCCTCCTACTAATGAATGATAAGTATCTATATTTTTTATTAACGACGAGATCTATTATCGCCTTTCGCATGTCCTCGGAAATAAAAAGTAGGTGCAAATTCTCCCAATTTGTGACTTACCATACGATCTGTTATATAAATAGGTAAATGTTCTTTTCCATTATGGATAGCAATAGTATGGCCGATCATTGTGGGTATAATGGTAGATGCCCGGGACCAAGTTACTATTATTTCTTTTTCTGCTTTTGTGTTAAGCTTATCAATTTTTTTTAATAAATGATTCGCTACAAAAGGATTTTTTTTTAGTGAACGTGTCACAGCTTCCTCCTTTTTTTTTTTTTCTTTTTTAAAGACGAAGAAAGAAATTCTATTTTCTCTCCTATTTACTACGGCGACGAAGAATAAAATTATCACTATATTTCTTCCTTTTTCTACTTCTTCTTCCAAGTGCAGGATAACCCCAAGGGGTTGTGGGTTTTTTTCTACCAATTGGGGCCCTCCCTTCACCACCCCCATGGGGATGGTCTACAGGGTTCATAACTACTCCTCTTACTACAGGACGCTTACCTAGCCAACGCTTAGATCCGGCTCTACCCAAACTTTTCTGGTTCACCCCAACATTCCCCACTTGTCCGACTGTTGCTGAGCAATTTTTGGATATCAAACGGACCTCCCCAGAAGGTAATTTTAATGTGGCCGATTTCCCCTCTTTTGCAATCAGTTTCGCTACAGCACCCGCTGCTCTAACTAATTGTCCACCCTTTCCAAGTGTGATTTCTATGTTATGTATGGCCGTGCCTAAGGGCATATCGGTTGAAGTAGATTCTTCTTTTTGATCAATCAAAACCCCTTCCCAAACTGTACAAGCTTCTTCCAAAGCATACGGCTTTCTGGATGTAGATGATGATATCTATACAGATGGATTTTATATATATCGTTTAATGAAGTACCACATGAGTGGATATATAGGAATCCAAATCTGCCGAATCACTCATGTTATGATCTTCTACATCCTAGGTCTTCCCGTTCCGTCATCTGGCTTATGTTCTTCATGTAGCATTCAGACCGAATGACTCTATGAAATTACGTCGATACTTCCACATATTATTGGTAACGTAGGAGACATCTCTATTTTTCCCCGGGGGAATCTTTAGAATTACCACTGCTTAGCTTTCAATTTGCCTCTGACCATCAAATGAAATGTGAATAACCCGTCCTCCTCTCTTTGAAACAAGGGGCGCTTCCGGTTCTGTCGGTGCTTGAAACAATTTTGTCTTCTCCATATTACTATATCTCTAGAGTCAATAATTTTATATGAGGAACTACTGAACTCAATCACTTGCTGCCGTTACTCTTCAGTTTTCTGTTGAGGTCTATCCTGTAGAGGTACTCAAATTGGATCAGTGATCGATTTCTAGGTTTCGTCGTAAACCTAATTGGTTACTTCCAATTACGTAAATCAATAGTTCAAACCGCACTCAAAGGTAGGGCATTTCCCATTTTTATAGGAACTTCTGTACCAGAAACAATGGTATCTCCAATTATAGCCCCTCTGGGATGTAAAATATATCTCTTCTCACCATCCCCATAGTGTATGAGACAAATGTATGCATTTCGATTAGGGTCGTATTCTATGGTTACGATTCTACCATATATGTTTTTTTCATTCCGTCGAAAATCGATTTTACGGTATAGACGCTTATGACCTCCCCCTCTATGCCCTGCGGTAATGATTCCTCTGGCATTACGACCTTTACCACAACGATGCTGTCCATAGATCAAATTATTTCGTGGATTGGATTTCACTTGACTGTCTACGGTTCCATTGCGTGTGCTCGGGTTAGAAGTTTTGTATAAATGTATCGCCATGCTATTAAGTATTTTGATTTAAGTTCTTTTCTTTCTAAGAGGTGGAATAGAATAACCCGGTTGAAGCGTAATGATCATACGTCTGTAATGCATTGTATGCCCCATAATAGGTCCCATTCTTCTACCCTTTCCCGGAAGTCGATGACTATTCATAGCTATTACCTTGACACCAAAGAAGAGTTCGACCCAATGCTTTATTTCTGTCCTAGTTGATCCTGATTCGACATTAGAAGTATATTGATTTTTCCCCAATAACCGAATACTTTTGTCTGTAAATACTGCATATTTGATTCCATCCATAAATCTATTTTCTTCCCTATGGGTTCTAGTCTCAATAAGAATGCTAGTTCTTACTGTTCATATGTTATGATATGAATATACCACACCAATTCGTTATGTATGGATGATGAGATTCCATTGATACAGAGCCAATTCCAATAGACTTATTAGAGGGTCCCATTGGCGTGCATCCAGTAGGAATTGAACCTACGAATTCGCCAATTATGAGTTGGGCGCTTTAACCATTCAGCCATGGATGCTTAGCGGGGATCCTCGTACATGGTGAATAACCAAATTCCAATTGAAATTAAATCTTTAGGATAAATCAATGCAATTTAGGAGGAATCAATGAAAGGACATCAATTCAAATCCTGGATTTTCGAATTGAAAGAGATATTGAGAGAGATCCAGAATTCTCACTATTTCTTAGATTCATGGACCCAATTCAATTTAATGGGATCTTTCATTCACGTTTTTTTCCACCAAGAACGTTTTATAAAACTCTTTGACCCTCGAATTTGGAGTATCCTACTTTCACGCAATTCACAGGGTTCAACAAGCAATCGATATTTCACGATCAAGGGTGTAATACTCTTTGTAGTAGCGGTCCTTATATATCGTATTAACAATCGAAAGATGGTCGAAAGAAAAAATCTCTATTTGATAGGGCTTCTTCCTATACCTATGAATTCCATTGGACCCAGAAATGATACATTGGAAGACTCCTTTGGGTCTTCCAATATCAATAGGTTGATTGTTTCGCTCCTGTATCTTCCAAAAGGAAAAAAGATCTCTGAGAGTTGTTTCCTGAATCCGAAAGAGAGTACTTGGGTTCTCCCAATAACTAAAAAGTGTAGCATGCCTGAATCTAACTGGGGTTCGCGGTGGTGGAGGAACTGGATCGGAAAAAAGAGGGATTCTAGTTGTAAGATATCTAATGAAACCGTCGCTGGAATTGAGATCTTATTCAAAGAGAAAGATATCAAATATCTGGAGTTTCTTTTTGTATATTATATGGATGATCCGATTCGCAAGGACCATGATTGGGAATTGTTTGATCGTCTTTCTCTGAGGAAGAGGCGAAATATAATCAACTTGAATTCGGGACCGCTATTCGAAATCTTAGTAAAACATTGGATTTGTTATCTCATGTCTGCTTTTCGTGAAAAAATACCAATTGAAGTGGAGGGTTTCTTCAAACAACAAGGGGCTGGGTCAACTATTCAATCAAATGATATTGAGCATGTTTCCCATCTCTTCTCGAGAAACAAGTGGGCTATTTCTTTACAAAATTGTGCTCAATTTCATATGTGGCAATTCCGCCAAGATCTCTTCGTTAGTTGGGGGAAGAATCCGCACGAATCGGATTTTTTGAGGAACGTATCGAGAGAGAATTGGATTTGGTTAGACAATGTGTGGTTGGTAAACAAGGATCGGTTTTTTAGCAAGGTACGGAATGTATCGTCAAATATTCAATATGATTCCACAAAATCTAGTTTTGTTCAAGTAACGGATTCTAACCAATTGAAAGGATCTTCTGATCAATCCAGAGATCATTTGGATTCCATTAGTAATGAGGATTCGGAATATCACACATTGATCAATCAAAGAGAGATTCAACAACTAAAAGAAAGATCGATTCTTTGGGATCCTTCCTTTCTTCAAACGGAACGAACAGAGATAGAATCAGACCGATTCCCGAAATGCCTTTCTGGATATTCCTCAATGTCCCGGCTATTCACGGAACGTGAGAAGCAGATGATTAATCATCTGCTTCCGGAAGAAATCGAAGAATTTATTGGGAATCCTACAAGATCCATTCGTTCTTTTTTCTCTGACAGATGGTCAGAACTTCATCTGGGTTCGAATCCTACTGAAAGGTCCACTAGAGATCAGAAATTGTTGAAGAAACAACAAGATCTTTCTTTTGTCCCTTCCAGGCGATCGGAAAATAAAGAAATGGTTAATATATTCAAGATAATTACGTATTTACAAAATACCGTCTCAATTCATCCTATTTCATCAGATCCGGGATGTGATATGGTTCCGAAGGATGAACCGGATATGGACAGTTCCAATAAGATTTCATTCTTGAACAAAAATCCATTTTTTGATTTATTTCATCTATTCCATGACCGGAACAGGGGAGGATACACGTTACACCACGATTTTGAATCAGAAGAGAGATTTCAAGAAATGGCAGATCTATTCACTCTATCAATAACCGAGCCGGATCTGGTGTATCATAAGGGATTTGCCTTTTCTATTGATTCCTACGGATTGGATCAAAAACAATTCTTGAATGAGGTATTCAACTCCAGGGATGAATCGAAAAAGAAATCTTTATTGGCTCTACCTCCTATTTTTTATGAAGAGAATGAATCTTTTTATCGAAGGATCAAAAAAAAATGGGTCCGGATCTCCTGCGGGAATGATTTGGAAGATCCAAAACCAAAGATAGTGGTATTTGCTAGCAACAACATAATGGAGGCAGTCAATCAATATAGATTGATCCGAAATCTGATTCAAATCCAATATAGCACCTATGGGTACATAAGAAATGTATTGAATCGATTCTTTTTAATGAATCGATCCGATCGCAACTTCGAATATGGAATTCAAAGGGATCAAATAGGAAAGGATACTCTGAATCATAGAACTATAATGAAATATATGATCAACCAACATTTATCGAATTTGAAAAAGAGTCAGAAGAAATGGTTCGATCCTCTTATTTTGATTTCTCGAACCAAGAGATCCATGAATCGGGATCCTAATGCATATAGATACAAATGGTCCAATGGGAGCAAGAATTTCCAGGAACATTTGGAACATTTCGTTTCTGAGCAGAAGAGCCGTTTTCAAGTAGTGTTCGATCGATTACGTATTAATCAATATTCGATTGATTGGTCTGAGGTTATCGACAAAAAAGATTTGTCTAAGCCACTTCGTTTCTTTTTGTCCAAGTCACTTCTTTTTTTGTCCAAGTTGCTTTTCTTTTTGTCTAACTCACTTCCTTTTTTCTTTGTGAGTTTCGGGAATATCCCCATTCATAGGTCCGAGATCTACATCTATGAATTGAAAGGTCCGAATGATCAACTCTGCAATCAGTTGTTAGAATCAATAGGTCTTCAAATCGTTCATTTGAAAAAATGGAAAGCCTTCTTATTGGATGATCATGATACTTCCCAAAAATCGAAATTCTTGATCAACGGAGGAACAATATCACCATTTTTGTTCAATAAGATACCAAAGTGGATGATTGACTCATTCCATACTAGAAACAATCGCAGGAAATCCTTTGATAACACGGATTCCTATTTCTCAATGATATTCCACGATCAAGACAATTGGCTGAATCCCGTGAAACCCTTTCATAGAAGTTCATTGATATCTTCTTTTTATAAAGCAAATCGACTTCGATTCTTGAATAATCCACATCACTTCTCCTTCTATTGTAACAAAAGATTCCCTTTTTATGTGGAAAAGACCCGTATCACTAATTATGATTTTACGTATGGACAATTCCTCAATATCTTGTTCATTCGCAACAAAATATTTTCTTTGTGCGTTGGTAAAAAAAAACATGCTTTTTGGGGGAGAGATACTATTTCACCAATCGAGTCACAGGTATCTAACATATTCATACCTAACGATTTTCCACAAAGTGGTGACGAAACGTATAACTTGTACAAATCTTTCCATTTTCCAAGTCGATCCGATCCGTTCGTTCGTAGAGCTATTTACTCGATCGCAGACATTTCTGGAACACCTCTAACAGAGGGACAAATAGTCAATTTTGAAAGAACTTATTGTCAACCTCTTTCAGATATGAATCTATCTGATTCAGAAGGGAAGAACTTGCATCAGTATCTCAATTTCAATTCAAACATGGATTTGATTCACACTCCATGTTCTGAGAAATATTTACCATCCGAAAAGAGGAAAAAACGGAGTCTTTGTCTAAAGAAATGCGTTGAGAAAGGGCAGATGTATAGAACCTTTCAACGAGATAGTGCCTTTTCAACTCTCTCAAAATGGAATCTATTCCAAACATATATGCCATGGTTCCTTACTTCGACAGGGTACAAATATCTAAATTTGATATTTTTAGATACCTTTTCAGACCTATTGCCGATACTAAGTAGCAGTCAAAAATTTGTATCCATTTTTCATGATATTATGCATGGATCAGATATATCATGGCGAATTCTTCAGAAAAAATTGTGTCTTCCACAATGGAATCTGATAAGTGAGATTTCGAGTAAGTGTTTACATAATCTTCTTCTGTCCGAAGAAATGATTCATCGAAAAAATGAGTCACCATCGACACATCTGAGATCGCCAAATGTTCGGGAGTTCCTCTATTCAATCCTTTTCCTTCTTCTTGTTGCTGGATATCTCGTTCGTACACATCTTCTCTTTGTTTCCCGGGCCTCTAGTGAGTTACAGACAGAGTTCGAAAAGGTCAAATCTTTGATGATTCCATCATCTATGATTGAGTTGCGAAAACTTCTGGATAGGTATCCTACATCTGAACCGAATTCTTTCTGGTTAAAGAATCTCTTTCTAGTTGCTCGGGAACAATTAGGAAATTCTCTAGAAGAAATACGGGGTTCTGCTTCTGGCGGCAACATGCTATTGGGTGGTGGTCCCGCTTATGGGGTCAAATCAATACGTTCTAAGAAGAAATATTTGAATATCAATCTCATCGATATCATCGATCTCATAAGTATCATACCAAATCCCATCAATCGAATCACTTTTTCGAGAAATACGAGACATCTAAGTCATACAAGTAAAGAGATCTATTCATTGATAAGAAAAAGAAAAAACGTGAACGGGGATTGGATTGATGATAAAATAGAATCCTGGGTCGCGAACAGTGATTCGATTGATGATGAAGAAAGAGAATTCTTGGTTCAGTTCTCCACCTTAACGACAGAAAAAAGGATTGATCCAATTCTATTGAGTCTGACTCATAGTGATCATTTATCAAAGAATGACTCTGGTTTTCAAATGATTGAACAACCGGGAGCAATTTACTTACGATACTTAGTTGACATTCATAAAAAGTATCTAATGAATTATGAGTTCAATACATCCTGTTTAGCAGAAAGACGGATATCCCTTGCTCATTATCAGACAATCACTTATTCACAAACCTCGTGTGGGGCTAATAGTTTTCATTTCCCATCTCATGAAAAACCCTTTTCGCTCCGCTTAGCCTTATCCCCCTCTAGGGGTATTTTAGTGATAGGTTCTATAGGAACTGGACGATCCTATTTGGTCAAATACCTGGCGACAAACTCCTATGTTCCTTTCATTACGGTATTTCTGAACAAGTTCCTGGATAACAAGCCTAAAGGTTTTCTTATTGATGATATCGACATTGATGATAGTGACGATATTGATGATAGTGACGATATTGATGCTAGTGACGATATTGATGCTAGTGACGATATCGATCGTGACCTTGATACGGAGCTGGAGCTGCTAACTATGATGAATGCGCTAACTATGGATATGATGTCGGAAATAGACCGATTTTATATTACCCTTCAATTCGAATTAGCAAAAGCAATGTCTCCTTGCATAATATGGATTCCAAACATTCATGATCTGGATGTGAATGAGTCGAATTACTTATCCCTCGGTCTATTAGTGAACCATCTCTCCAGGGATTGTGAAAGATGTTCCACTAGAAATATTCTTGTTATTGCTTCGACTCATATTCCCCAAAAAGTGGATCCCGCTCTAATAGCTCCGAATAAATTAAATACGTGCATTAAGATACGAAGGCTTCTTATTCCACAACAACGAAAGCACTTTTTCACTCTTTCATATACTAGGGGATTTCACTTGGAAAAGAAAATGTTCCATACTAATGGATTCGGGTCCATAACCATGGGTTCCAATGCACGAGATCTTGTAGCACTTACCAATGAGGCCCTATCGATTAGTATTACACAGAAGAAATCAATTATAGACACTAATACAATTCGATCCGCTCTTCATAGACAAACTTGGGATTTGCGATCCCAAGTAAGATCGGTTCAGGATCATGGGATCCTTTTCTATCAGATAGGAAGGGCTGTTGCACAAAATGTACTTCTAAGTAATTGCCCCATAGATCCTATATCTATCTATATGAAGAAGAAATCATGTAACGAAGGGGATTCTTATTTGTACAAATGGTACTTCGAACTTGGAACGAGCATGAAGAAATTAACGAGACTTCTTTATCTTTTGAGTTGTTCTGCCGGATCGGTCGCTCAAGATCTTTGGTCTCTACCCGGACCCGATGAAAAAAATGGGATCACTTCTTATTCTTATGGACTCGTTGAGAATGATTCTGATCTAGTTCATGGCCTATTAGAAGTAGAAAGCGCTCTGGTGGGATCCTCACGGACAGAAAAAGATTGCAGTCAGTTTGATAATGATCAAGTGATATTGCTTCGTCGGTCCGAACCCAGGAATCCCTTAGATATGATGCAAAACGGATCTTGTTCTATCCTTGATCAGAGATTTCTCTATGAAAAATACGAATCGGAGTTTGAAGAAGGGGAAGGAGAAGGAGCCCTTGACCCGCAACAGATAGAGGAGGATTTATTCAATCACATAGTTTGGGCTCCTAGAATATGGCGCCCTTGGGGCTTTCTATTTGATTGGATCGAAAGGCCCAATGAATTGGGATTTCCCTATTGGTCCAGGTCATTTCGGGGCAAGCGGATCATTTATGATGAAGAGGATGAGCTTCAAGAGAATGATTCGGAGTTCTTGCAGAGTGGAACCATGCAGTACCAGACACGAGATAGATCTTCCAAAGAACAAGGCCTTTTTCGAATAAGCCAATTCATTTGGGACCCTGCAGATCCACTCTTTTTCCTATTCAAAGATCAGCCCTTTGTCTCTGTGTTTTCACATCGAGAATTATTTGCAGATGAAAAGATGTCAAAGGGGCTTCTTACTTCCCAAACAGATCCTCCTACATCTATATATAAAGGCTGGTTTCTCAAGAATACGCAAGAAAAGCACTTCGAATTGTTGATTAATCGCCAGAGATGGCTTAGAACCAATAGTTCATTATCTAATGGATCTTTCCGTTCTAATACTCTATCCGAGAGTTATCAGTATTTATCAAATCTCTTCCTATCTAACGGAAGGCTATTGGATCAAATGACAAAGACATTGTTGAGAAAAAGATGGCTTTTCCCGGATGAAATGAAAATTGGATTCATGTAACAGGAGAAAGATTTCCCATTCCTTAGCCGGAAAGATATGTAGCCATGAAAGAGGGATTAAGTGGAACAGAATTGACTGGGTGGTAGAGTCATGGAAACACTTCTTTCTTCCATATTTTGGACCTTAGCTCCATGGAACAATATGCTACTGCTGAAACATGGAAGAATTGAAATCTTAGATCAAAACACTATGTATGGATGGTATGAACTGCCTAAACAAGAATTCTTGAACAGCGAACAACCAGTTCAGATATTCACGACCAAGAAGTATTGGATTCTCTTTCGGATAGGCCCTGAAAGGAGAAGGAAGGCTGGAATGCCAACAGGCGTCTATTATTGAATTCACCCCACCCGATAGTACCCATTTTGGGAACGTCCAGTGCCAAAGTCACTGAATGGGTAAGTCGCCAATCCCTAAAACGAACTATGTAATGTACTTTATCTGCTGGGTTACGAGCAGGCATTTTACCAGAGGTTTCTAATCTACCTTTGTGTGATTCCTGTTGAAGCATATACTCGGGGGGTGGGTGCAGGGCGGACGGTTTTAAAGCAGACTCCCCATTCATTAGATAGAGAAGATCACCAAGATTTCGTGATCCGCTGCCGAACTTATTCCAATTCCAAGAGCTCGGATCGAATCGGTATATCAATACCGATTCGATCCGAGCTCTCTTATTGAATTGCTCATTCAATGAGCATTCTCATTCTCAATATTATGCCTTGAAGAGGACTCGAACCTCCACGCTCTTTAGCACGAGATTTTGAGTCTCGCGTGTCTACCATTTCACCACCAAGGCATCTTGAAAGTGAATCGTATTCCATGAATATGATATCTATCTAGTGTGATGTATGGAATATATGACAAGGGTGGGGTGTTGGAGTATTGCTATTGATCGGTCATGTCATCATGTCATATAGGCCCGAGTCGGACATCCAATTGCTTCGATTTGAATTATCCGGAGGATGCCTTCTATATCAAAAAGATGGACAATCAAACTTATTTCTCGATTCAATAGAAGCCAAAAGAGGTGAATAGGGTCCCAAATAAGGAAAGATATGTAAAAAGCAAGTCCGATTACGTCTATTCCGAATCCTAAATGGAATGTAGGGATCCATATGTAAACATAGTATCTATTTAGATACGCTCGAATAACCCCTTCTCATAATGAGAATGTATATCCCTATTCCGGTCTGGTCCGGTATGGAATGAACTTATAATCATGGAATCGACTCGATCATCAGATTATAGATTATAAGTTCATAACCCTAACCCATTCCCATTTTGGAAGGAACAGATCCACTAATTCTTTGATTCCAGTTAGTATTAGTAAGAGGGATCTTGAACTAAGAAATAGACCCTAGAAGCTAAAAAAGGGTATCCTGAGCAATTGCAATAATCGGGTTCATTGATATTCCTGGTATAGTAGATGCTATCACACATACAATCATACTCAATTCGATGGAATTGTTTGATCTTAAAGGAGATCTTCTATAATTTCGCACGTAAGGGGTTATTTCTTGGTTTCGTCCAGTCATTAATAACTTGATTATTTTTAGATAATAGTAGATAGAAACAACGCTTGTAAGGAGTCCTATTAAAACCAAGAAATATAGGCCTGCCTGCCATCCACACCAGAATAAATAGAGTTTTCCGAAAAAACCTGCTAGTGGAGGAAGACCTCCTAGGGATAAGAGACATAGGGCTAAAGAGAGAGCCAAAAAAGGATCTTTCGTGTATAATCCTGCATAATCTCGAATGTTATCAGTTCCGGTACGTAGACCAAATAATACAATGCAAGCAAAAGTTCCTAGATTCATGGAGATATAGAACAGCATATACGTTATCATGCTTGCATATCCATCATTTGAGTCTCCAACAATTATTCCAATAATTACATATCCGATTTGACCTATGGACGAATATGCAAGCATACGTTTCATGCTTGTTTGAGTAATAGCAATGAGATTTCCCAATATCATGCTAAGAATAGCTAGGATTTCCAGAAGAAGATGCCATTCGTTTGATGAGAAATAAAAAGGAATATCGAAAATTCGAGTGGCTAAAGCTGAAGCAGCTACTTTCGAAGTAACAGAAAGAAAAGCAACGACTGGAGTGGGAGAGTCAGAGTCGAAAAGAGGATTCCTCACTTCTTTATCTCATTCAAAACCGTGCATGAGACTTTCATCTCACACGGCTCCTAAGTGATAAAAGAAAGAAGAACTCATCTTCTTTCTTTTTTGATTACCTTCCTCGCGTATGTATAAGACCGAATCCATTCGATTTCTAAAAAGGATTCCTAATCCTTCACTTTTCGAGGAATCCTTCATCAGTGGTTGTGAATGACCGATTTTTTCAATCTTTTCGACCTTGGTTCCGTAGGAGCAAGTCAGAAAGATTGAGAAATAGAACCATCTGATTTGATTCGTTCTCAATAGCCATGAGATGATCATATTAGGGTGATCCTTTTGTCGACGGATGCTCCTATTATACTCGTAGTCTCTGAAGGATGAGAACCAACTATGTAGCATCTACATTGAGAATTCAAGTATTGTATACGTCATTAGTCCGATCCTTTGTAGGAACTACCCGTAATAACGAACTTGCAAAATGGATCTGTTTATCATAAAGAGATTCGTCGTTCCTGACCCTGCTTCACCTTAATTGTTATTTGAACAAGTAAAAGTTCTGTCTTGGTCCGAGTGGGGATAGCATTTCTCTTCTGCATGTCCATGTAGTTTTGAAAAATCCAAACATCTCAGAGATAGATAGAGAGGTAGGAATTTATCGAACGAACCGCACTCCTTCGTATACGTCAGGAGTCCATTGATGAGAAGGGGCTGGGGAAAGCTTGAACCCAATTCCTACAGTGATGAATATGAGCGCAATTGAAATTCCTGGGGAGTTATACATTTGTGTATTGATAAGACCATTCACTATTTCTTGAAGCTCGATCTCTCCCCCGGATGAACCATATAGCCAAGAGAAACCATGAACCAGAATAGAAGAGCTTGCCCCACCCATGAGTAAATATTTCATAGTAGCCTCATTAGACCGTACATCTTTCTTGGTATATCCAGATAATAGGTAGGAGCATAAACTGAAACATTCTGGAGCTACAAAGATAGTTATTAAATCGTTAGCACCGCATAAAAACATTCCTCCTAGAGTAGCTGTTAATACGAATAAGAGAAACTCTGTTATAGCCATTTCTGTACATTCAACGTACTCTACGGATAGAGGAATACATAGAGTTGAACATAGTCAAATAATAAATTGAAAGATTTCGTTGAAATTGTTCGTTTGGAAATTTCCCGAAAAGCTAATCATAGGTTCTTCTCTCCATCGGAACAATAGGGCCGTTATGCTCATTACTAAACTTGTTGAAGAGATGAAATAGAACCAAGGTATATCTTTTTGATCAGAGGTTGAATCGATCATCAGAAGAAGAATTAGGCCAAAAATTAGGATACATTCTGGGAAAATAAAACTTCCATCGAAGAGAAGCAAATGAAAGGCTTTCATAAAAATTCTCGTAGAATCGAGAATGAAGTTTTCATTCTGTACATGCCAGATCATGAATTAGTAACTGCATCCAATTTCCAAAAAAATCCCAATTGTTTCGAACTTTCTATTTTTGGAATGGAATATTTACGGAATCTCCATGAATAGGATCAAACCTTATTCCATGGTATTTACATGAGGTTCCTCTTTCTTATTCTTAAGCAAGTCCCCGAGAGGGCTTAGTTGATCCATGATTTATCTTTCATCTTTCGTTTCCTTTTCGTTTGTTTCGAGAAATATATCGATCAATTCCGATTCTTTCTTTTTCTCTTGATTCTTTTCCGATCGAGATGTATGGATCCTGTTTATGGATTAACGAAAATGTGCAAAAGCTCTATTTGCCTCTGCCATTCTATGAGTCTCTTCCTTTTTGCGTATGGCCTCGCCACTCCCTTTGGCAGCATCCACTAATTCGGAACTTAATTTGAAAGCCATATTTCGACCCGGACGTTTTCGGGATGCCGCTAATAACCAACGAATGGCAAATGCTTTTCCTTGTGTGGATCCTATTTCAATGGGAACTTGATGAGTCGATCCACCTACACGTCTTGCTTTTACTGCTATATCGGGAGTTACTCCACGTATTGCTTGACGTAAAACAGATAGTGGATTTGTTTCTGTCTTTTGTTGAATCTTTTTCATGGCTCGATAGATAATTTGATAAGCCAATGATTTTTTTCCGTGTTTCAGAATACGGTTAACCAACATATTCACTAATCGATTACGATAAATTGGATCCGATTTTGCAGTTTTTTCTTTTGCAGTACCTCGACGTGACATGAGCGTGAAAGAGGTTCAAGAATCCGTTTTCTTTTTATAAGGGCTAAAATCACTTATTTTGGCTTTTTGACCCCATATTGTAGGGTGGATCTCGAAAGATATGAAAGATCTCCCTCCAAGCCGTACATACGACTTTCATCGAATACGGCTTTCCACAGAATTCTATATGTCTCTATGAGATCGAGTATGGAATTCTGTTTACTCACTTTAAATTGAGTATCCGTTTCCCTCCTTTTCCTGCTAGGATTGGAAATCCTGTATTTTACATATCCATACGATTGAGTCCTTGGGTTTCCGAAATAGTGTAAAAAGAAGTGCTTCGAATCATTGCTATTTGACTCGGACCTGTTCTAAAAAAGTCGAGGTATTTCAAATTCTTTGTTGACACGGACAAAGTCAGGGAAAACCTCTGAAATTATTTCAATATTGGACCTTGGACATATAATAGTTCCGAATCGAATCTCTTTAGAAAGAAGATCTTTTGTCTCATGGTAGCCTGCTCCAGTCCCCTTACGAAACTTTCGTTATTGGGTTAGCCATACACTTCACATGTTTCTAGCAATTCACATGGCATCATCAAATGATACAAGTCTTGGATAAGAATCTACAACGCACTAGAACGCCCTTGTTGACGATCCTTTACTCCGACAGCATCTAGGGTTCCTCGAACAATGTGATATCTCACACCGGGTAAATCCTTAACCCTTCCCCCTCTTACTAAGACTACAGAATGTTCTTGTGAATTATGGCCAATACCAGGTATATAAGCAGTGATTTCAAATCCAGAGGTTAATCGTACTCTGGCAACTTTACGTAAGGCAGAGTTTGGTTTTTTGGGGGTGATAGTGGAAAAGTTGACAGATAAGTCACCCTTACTGCCACTCTACAGAACCGTACATGAGATTTTCACCTCATACGGCTCCTCGTTCAATTCTTTCGAAGTCATTGGATCCTTTTCCTCGTTCGAGAATCTCCTCCTTTCTTCCACTCCGTCCCGAAGAGTAACTAGGACCAATTTAGTCACGTTTTCATGTTCCAATTGAACACTTTCCATTTTTCTTTTTGATTATTCTCAAAGGAGAAGATTATTCTCTTTACCAAACATATGCGGATCCAATCACGATCTTATAATAAGAACAAGAGATCTTTCTCGATCAATCCCTTTGCCCCTCATTCTTCGAGAATCAGAAAGACCCTTTTCGAGTTTGAATTTGTTCATTTGGAATCTGGGCTCTTCTACTTCATTTTTATTTACTTATTT
>contig1_len_12191_j029
AATAGAAATAGTTTTTTTTTTTTTATCATTAGGATCAGTTATAATTGCATTGAATAAAAATTTCAAAAATTTGGTTTCATTTTCTGAATCCATTCTTCCTGGTTCTTGGTTTGAAAATAAAGAAGGTTCTTTCAAATTGAAATTGGGTTTTGATTCTCTATCGAATTGACTGATTAAAGTCAAGAAATGACTAATTTTTGTTGATAATGGTTTTTTATCAAATAGATCTATTTTCTGTTCAAATTCCTGGTAATCAATATCAGTAAGAAAGATAGTATGAATCCTATTTGTTTCTATAAAATTTTCTATCGAAGTTTCATTTATGATTAAAGGTAAAAACCATTTTTTGATTGTTCCACGTTGTGGCCCATTCAAGAAAGGATCATATATTTTTGGCAAGTATTCTTTTTTAATCTCATCATTACACAATCGAATCCTTTTTTCGAGTATATCCAGGGAAAGAGATCCTTTGTCTAGAACCTTAATTCTATTTATCAATTCGTTGTTTAGATTGTTACTTTTTTGTTTGTTGGTAGAAATCCAATGATTATACAGTTCATCAAAGGAGAGTTTTTCTATTATGAACAAGGATATTTTTCTTTGTATCATTTCCCAAAAAGATAATAAACTGGGTGGAAACGTAAAAGATATTCTTTCTTTTCCAGAACTTTGGCATGTATAAAAAAAATATTGTGACATTTCATTTCTTACAGCATTTTCAAATCGATTATTTTTTATGTATCGCACCGGTCGATTCCATCGATTCAAATTGAAAAGAATAGTTACAAGAGGTTTTTCAAACCAGAAGAGGTCTTTCTTTTTATCGTAAAGTATTTTGAACTTTGAATTTTCTTGATTCCCATCCAGATAAGAAGCTTCATAAATGGGGCTATTTTTATAGCATGTCTCTTTAAAGTGAAAGTGGAATTCATCCAATTCATCCTTTGTTTTTTCCTTTCCATTCACTCGGATCTCTTCCGTTTTATCGATTTTGTCCGGATCCTCCTTTTCTTCCGAAAAAAGGGAAGGAGAAGGATCTTCTTCGGCGGATCCCTCTTGTTCCTGTTTAGTCCCCTTCGTTTCGTAAGTTGTTTCTATTTCTAGATCTCTTTCTTCCGTTTTTGAGGTCTCTTTCAGTTTCTTAGTAAGAATGGGTGACGGTATTCTGCCTAAATAGTAGACACAGGTAATAAATAAGAGAATACTAAAGATCCGAGCCATAGAATTTCTCAATTCTGACACAAGATACTTATTCGATCGAATAAGTACATTTGATCGAATAGAATGATTTTGCCGTATCCAGACTAATACCAATCCAAGCCATTTCATGAATAAAATGTGACCAATTAACCAACCAACAAAACTACTTGTTACAAATAACATCTTGTTGTTGCATCGAAACATATAAATGTTGACTAATCTGGCTAACATTGAACTTGGTAAAATGAAATGGTTGAATAATTGAAAAATGAGATTATTCAGGAATACACATTGAATGCTGAGATTACACATTGAATTTCTGGTAGTAGATCCATAATCAAAAAAGTGTTTGTGATTGTTCCAGAAGAAATGAAACAAAAGATAGGGTAGAGCTAGGACAGTTATTGTATGAGGTCTACCCAATGCTAGATGCAGAGGCGCATAATAGATCGATATGAACATCATGAGCTGTCCCGTAATAAAACCAGTTGTTGCTGATACCTTCTTCTCGCTTCCTTCTTCCATAACCTGAGCTCGGAGAAGGAAGAGATAAGAGGGCCCTATGGAGAATGTGGTCAGAAATCCATAATAGAGTCCGACCACAACGACCGAATTCATTATCTTCATGCATAAGGATACTAGATTACCTAGTAGAAAAGATTTTAAAATCATCACAAACCTCCCTTTTTCTTTTCTATTGCAATTTCTGGATTATTATATGATGATTTTAAAACTTTCCATATAAAGAGATAGACTAGAAACGACATCTGTTATGTCAATGACACCAAAGGGATATTAAATGAATGGAATTGGGAGATGGATGGAATATAATGAAATAGAGCCACTTTGAGGTTCCCTATGAAATGAGGCATGGAAGGGAGCCACTACGAAGAAGTTCCGGGAGTTACGAAGGAAGCTTCGAGCTCATATTGGTCATGGGTTGAGAACGGGAATTGAACTCTATGAGATCTAATCTCCCGTTGTTCCTCAGTAGCTCAGTGGTAGAGCGGTCGGCTGTTAACTGATTGGTCGTAGGTTCGAATCCTACTTGGGGAGATTTGATTCATTCTGAATTCTTTAATTCAGAATGAAAGAGCTCGCTTTGACCGTTAAGAGTAGGTAACCCCTTCCCTGTCTTTGTTTCTATTGCATTCTATCTCATCGTATCACATTCTGTTCTGCGATATTTGAGAATCACCGTCAATACCTTGGTGTAGGTCCGGGAGAATCCTTTGTTCCATAGCCCTGGGGCTATTTACAACTAGCCAATTAAGAATTCTCAGATGTACTAGTACTAGCAGTGCATCAAAGATGCAGTCATCGATTCTCCCGAGAGGCCACAATTACCGCGAGCAAACATATTAATGACGAGGAAGGCTTTTTTGTTATGCTACTAATACTTGTACTTGCTCTGCTATTCTGCCCAAGCCTGGCTGAGGAAGAGTTACGGGGCGTAAAACAAAAAAATACGCTGAAGGGCCGGGCATACTATGTGTCATGATTATACCATTTACGATATAAAAAATATAAAAAGTACTTTCCATTTCGACAAAAGACCCACACCCAAGTTCCATAGCTTTTGGTCCGCTATCCCGATCATGATTTTCCTACCCCCAGAGGGAAAGGTCCTTCCCTTTTGGGCCGGTTGTGGGCGAGGAGGGATTCGAACCCCCGACACCGTGGTTCGTAGCCACGTGCTCTAATCCTCTGAGCTACAGGCCCCACCCCGTCTCCACTGGATCTGTTCCCGGGAGTACCCTCAAAAAAAGGAACCTTTCCTCTCCCCAGCCATTTCGGGTTAAGAAGATGTGAAAGCGCGTTTCTCTCTATAAGAACGGTGCGTTCCGAGGTGTGAAGTGGGAGAGAAGGGATGTCATGATTGGGGTTTTGAATAAGACGACCTTTTCCTTTTTTTTTTTCTTTTTCATATTGAAAAAGTAATAAGAATGAGGGGTGTTAAGCTTTTTATCATCCTGGCGTCGAGCTATTTTTCCGCAGGACCTCCCCTACAGTATCGTCACCGCAGTAGAGTTTAACCACCAAGTTCGGGATGGATTGGTGTGGTTCCTCTACGCCTAGGACACCAGAATATCGAACCATGAACGAAGAAGGGCATGAGAGAAAAGCATATTGGCTAGTGATTGTGAGGCCCCAATTCTTGACTGGAGGGGACACCAAAGGCCTCTGCCCTTCCATCCCTTGGATAGATAGAGAGGGAGGGCAGAGCTTTTGGTTTTTTCATGTTGTCAAAGAGTTGAACAATTCAAATAGATGGCGAGTGCCTGATCGAATTGATCGGGTCATGTAGGAACAAGGTTCAAGTCTACCGGTCTGTTAGGATGCCTCAGCTGCATACATCACTGCACTTCCACTTGACACCTATCGTAATGATAAACGGCTCGTCTCGCCGTGACCTTCTCTTGAATTCTCAAGACTTCTGTCGCTCCATCCCCGCAGGGGCAGAGAACCCGTCGCTGTCTCGGCTGTGCTACCGGAGGCTCTGGGGAAGTCGGAAGGAATAGGAGAGCACTCATCTTGGGGTGGGCTTACTACTTAGATGCTTTCAGCAGTTATCCGCTCCGCACTTGGCTACCCAGCGTTTACCGTGGGCACGATAACTGGTACACCAGAGGTGCGTCCTTCCCGGTCCTCTCGTACTAGGGAAAGGTCCTCTCAATGCTCTAACGCCCACACCGGATATGGACCGAACTGTCTCACGACGTTCTGAACCCAGCTCACGTACCGCTTTAATGGGCGAACAGCCCAACCCTTGGAACATACTACAGCCCCAGGTGGCGAAGAGCCGACATCGAGGTGCCAAACCTTCCCGTCGATGTGAGCTCTTGGGGAAGATCAGCCTGTTATCCCTAGAGTAACTTTTATCCGTTGAGCGACGGCCCTTCCACTCGGCACCGTCGGATCACTAAGGCCGACTTTCGTCCCTGCTCGACGGGTGGGTCTTGCAGTCAAGCTCCCTTCTGCCTTTGCACTCGAGGGCCAATCTCCGTCCGGCCCGAGGAAACCTTTGCACGCCTCCGTTACCTTTTGGGAGGCCTACGCCCCATAGAAACTGTCTACCTGAGACTGTCCCTTGGCCCGTAGGTCCTGACACAAGGTTAGAATTCTAGCTCTTCCAGAGTGGTATCTCACTGATGGCTCGGGCCCCCCCGGAAGGGGGCCTTCTTCGCCCTCCACCTAAGCTGCGCAGGAAAGGCCCAAAGCCAATCCCAGGGAACAGTAAAGCTTCATAGGGTCTTTCTGTCCAGGTGCAGGTAGTCCGCATCTTCACAGACATGTCTATTTCACCGAGCCTCTCTCCGAGACAGTGCCCAGATCGTTACGCCTTTCGTGCGGGTCGGAACTTACCCGACAAGGAATTTCGCTACCTTAGGACCGTTATAGTTACGGCCGCCGTTCACCGGGGCTTCGGTCGCCGGCTCCCCTGTCATCAGGTCACCAACTTCCTTGACCTTCCGGCACTGGGCAGGCGTCAGCCCCCATACATGGTCTTACGACTTTGCGGAGACCTGTGTTTTTGGTAAACAGTCGCCCGGGCCTGGTCACTGCGACCCCCTTTGTGAGGAGGCACCCCTTCTCCCGAAGTTACGGGGCTATTTTGCCGAGTTCCTTAGAGAGAGTTGTCTCGCGCCCCTAGGTATTCTCTACCTACCCACCTGTGTCGGTTTCGGGTACAGGTACCCTTTTGTTGAAGGTCGTTCGAGCTTTTCCTGGGAGTATGGCATGGGTTACTTCAGCGCCGTAGCGCCTGGTACTCGAACATTGGCTCGAGGCATTTTCTCTACCCCTTCTTACCCTGAAAAAGCAGGGTCACCTTACGTCCTTGAACCGATAACCATCTTTCGGCTAACCTAGCCTCCTCTGTCCCTCGGGACCAACAAGGGGTAGTACAGGAATATTCACCTGTTGTCCATCGACTACGCCTTTCGGCCTGATCTTAGGCCCTGACTCACCCTCCGTGGACGAACCTTGCGGAGGAACCCTTAGGTTTTCGGGGCATTGGATTCTCACCAATGTTTGCGTTACTCAAGCCGACATTCTCGCTTCCGCTTCGTCCACCACTGCTCGCGCGGGTGCTTCCCTCTAAGGCGGAACGCTCCCCTACCGATGTATTTTTACATCCCACAGCTTCGGCAGATCGCTTAGCCCCGTTCATCTTCGGCGCAAGAGCGCTCGATCAGTGAGCTATTACGCACTCTTTCAAGGGTGGCTGCTTCTAGGCAAACCTCCTGGCTGTCTCTGCACCCCTACCTCCTTTATCACTGAGCGGTCATTTAGGGGCCTTAGCTGGTGATCCGGGCTGTTTCCCTCTCGACGATGAAGCTTATCCCCCATCGTCTCACTGGCCGACCTTGACCCCTGTTATTTTTAGGTCCTATCTAGTATTCATAGTTTGCCTCGATTTGGTACCGCTCTCGCGGCCCGCACCGAAACAGTGCTTTACCCCTAGATGTCCAGTCAACTGCTGCGCCTCAACGCATTTCGGGGAGAACCAGCTAGCTCTGGGTTCGAGTGGCATTTCACCCCTAACCACAACTCATCCGCTGATTCTTCAACATCAGTCGGTTCGGACCTCCACTTAGTTTCACCCAAGCTTCATCCTGGTCATGGATAGATCACCCAGGTTCGGGTCCATAAGCAGTGACAATTGCCCTATGAAGACTCGCTTTCGCTACGGCTCCGGTGGGTTCCCTTAACCAAGCCACTGCCTATGAGTCGCCGGCTCATTCTTCAACAGGCACGCGGTCAGAGCCCCGGGCTCCTCCCACTGCTTGGGAGCTTACGGTTTCATGTTCTATTTCACTCCCCGATGGGGGTTCTTTTCACCCTTCCCTCACGGTACTACTTCGCTATCGGTCACCCAGGAGTATTTAGCCTTGCAAGGTGGTCCTTGCTGATTCACACGGGATTCCACGTGTCCCATGCTACTCGGGTCAGAGCGTAAGCTAGTGATGCTTTCGGCTACTGGACTTTCGCCATCTAGGGTGCAGTACTCCACCGCTTCGCCTAGCAGCACGACGCTTGTATTGCTCTCCCACAACCCCGTTTTCACGGTTTAGGCTGCTCCCATTTCGCTCGCCGCTACTACGGGAATCGCTTTTGCTTTCTTTTCCTCTGGCTACTAAGATGTTTCAGTTCGCCAGGTTGTCTCTTGTCTGCCCATGGATTCAGCAGCAGTTCGAAAGGTTGACCTATTCGGGAATCTCCGGATCTATGCTTATTTTCAACTCCCCGAAGCATTTCGTCGCTTACTACGCCCTTCCTCGTCTCTGGGTGCCTAGGTATCCACCGTAAGCCTTTCCTCGTTTGAACCTCGCCCTTAACTTTAAGGCTATGCCATCCTAAGGTGCTGCTAAATGGAAGGATCTTATCAACGTCCATGAATGATAAATCATAGATCGAACCGACGAATCCGAAAAATTGGGTGCTATCATATAGCTTTGTATCGGCTAAGTTCACGAGTTGGAGATAAGCGGACTCGAACCGCTGACATCCGCCGCAGGGTAAACCACTGCCTCTCAGGTCCCCCGACTGATTCTACCATAGAGGCCAACGATAGACAATAACTCCCCCCCGAACACAGCTTACAACTTTCATCGTACTGTGCTCTCCAAAGAGCAACTCTTCTCAAAATCTCACTCAAGGGGTGCTGAGTTGGAATCCCATTCTAACTAAGGATTCTTACGGTTCCGGAGGATCCAGCTACAGGAGAACCAGGAACGCAGAGCTTTCCCCCCTTTTCCGCCCGACTCTTTGGTCTTAAGAACGCTGGTTTTAAGAATGAGTGATTGCCCTTCTCCGACCCTTACTGCCCAACCGGAGAGCGGACAGCTAATGCGTTCCACTTATTGAGCAGGGTTCTATGGTCGGTCCGTGACCCCTGGATGCCGAAGGCGTCCTTGGGGTGATCTCGTAGTTCCTACGGGGTGGAGATGGTGGGGTTGGTCCATGGATTTTCCTTCCTTTTGCCGCATTTCGCTCAAAGGGTTGAAGGGAGATAGTGCATCAAGCTGTTCGCAAGGGCCAACTTGATCCTCTTCCCCAGGGATCCCAGATAAGGGAACCCTAGGAGAGCCGCTGACTCCAACTACCGTCCATGTACGATCCATACTAGATCTGACCAACTGCCCATCCTACCTCCTCTACGTTCTTGACAGCCCATCTTTGTCTCAGTAGAGTCTTTCAGTGGCATGTTTCGGTCCTCTTCCCCATTACTTAGAAAAAGTGAGCCACCGGTTCAGGTACAAGATACTATCATTACCGCCTGGACAATTAGACATCCAACCCGTAATCGCAACGACCCAATTGCAAGAGCGGAGCTCTACCAACTGAGCTATATCCCCCCGAGCCAAGTGGAGCATGCATGAAGGAGTCAGATGCTTCTTCTATTCTTTTCCCTGGCGCAGCTGGGCCATCCTGGACTTGAACCAGAGACCTCGCCCGTGAAGTAAATCATCGCACCTACGGTCCAACCAATTGGAAGAGAATCAATAGATTCCTTTTCGGGATCGATTCATCCTTCCCGAACGCAGCATACAACTCTCCGTTGTACTGCGCTCTCCAAGTGTGCTTGTTCCCCCCTTCTTCCTTACCATGGCAAGTCTTTGTGAAATAACTCCGATGAGAAGAAAAAAGAAGGCGTTAAGAGACCCTCCTGGCCCAACCCTAGACACTCTAAGATCCTTTTTCAAACCTGCTCCCATTTCGAGTCAAGAGATAGATAAATAGACACATCCCATTGCACTAATCGGGGGCGTTCGTAGTGACTGAGGGGGTCGAAGACCAAGAAGTGAGTTATTTATACCAAGCATTCTTCTTACGGCTAGATCCAATCTCCTGGTCCCTGCGGAAAGGAAAAAGAATTTCACGCTCTTCCTTTCGGGAAGGGAGGATTGGCGAAATCCTATTGATTGCAGCTTTCTCCAGACCTCCGGGAAAAGCATGAAAAAAAAACGGCTCGAATGGTACGATCCCTCCGTCACCCCAGAATGAAAGGGGTGATCTCGTAGTTCTTGGTCTGTGAAGATGCGTTGTTAGGTGCTCCATTTTTTTCCCATTGAGGCCGAACCTAAACCTGTGCTCGAGAGATAGCTGTCCATACACTGATAAGGGATGCATGGATTCTCGAGAAGAGAGGAGCCGCGGTGGTCCCCCCCGGACCGCCCGGATCCCACGAGTGAATCGAAAGTTGGATCTACATTGGATCTCACCTGAATCGCCCCATCTATCCTCCTGAGGAGGAGTTTGGTTTCAAACCCCGGTTCGAACAGGAGGAGTACGCCATGCTAATGTGCCTTGGATGATCCACATCTCAGGGTCAGGCGCTGATGAGCACATTGAACTATCCATGTGGCTGAGAGCCCTCACAGCCCAGGCACAACGACGCAATTATCAGGGGCGCGCTCTACCACTGAGCTAATAGCCCGTCGTGCGAGCCTCCCACTGGGGGCCCGCTATGCCAAAAGCGAGAGAAACCCCATCCCTCTCTTTCCTTTTTTCGCCCCCATGTCGCCACACGGGGGGGGCATGGGGACGTAAAAAGGGGGATCCTATCAACTTTTTCCGACCTAGGATACTAGGATAATAAGCTCATGAGCTTGGTCTTACTTCACCGTCGAGAAACGAAAGAAGACTTCCATCTCCAAGTTTAACTCAGACGTAGCTCCCTTCTTTTTGGGTGTGAAGCAGTATCAAACCAAAATACCCAACAAGCATTAGCTCTCCCTGAAAAGGAGGTGATCCAGCCGCACCTTCCAGTACGGCTACCTTGTTACGACTTCACTCCAGTCACTAGCCCTGCCTTCGGCATCCCCCTCCTTACGGTTAAGGTAACGACTTCGGGCATGGCCAGCTCCCATAGTGTGACGGGCGGTGTGTACAAGGCCCGGGAACGAATTCACCGCCGTATGGCTGACCGGCGATTACTAGCGATTCCGGCTTCATGCAGGCGAGTTGCAGCCTGCAATCCGAACTGAGGACGGGTTTTTGGAGTTAGCTCACCCTCGCGGGATCGCGACCCTTTGTCCCGGCCATTGTAGCACGTGTGTCGCCCAGGGCATAAGGGGCATGATGACTTGACGTCATCCTCACCTTCCTCCGGCTTATCACCGGCAGTCTGTTCAGGGTTCCAAACTCAATGATGGCAACTAAACACAAGGGTTGCGCTCGTTGCGGGACTTAACCCAACACCTTACGGCACGAGCTGACGACAGCCATGCACCACCTGTGTCCGCGTTCCCGAAGGCACCCCTCTCTTTCAAGAGGATTCGCGGCATGTCAAGCCCTGGTAAGGTTCTTCGCTTTGCATCGAATTAAACCACATGCTCCACCGCTTGTGCGGGCCCCCGTCAATTCCTTTGAGTTTCATTCTTGCGAACGTACTCCCCAGGCGGGATACTTAACGCGTTAGCTACAGCACTGCACGGGTCGATACGCACAGCACCTAGTATCCATCGTTTACGGCTAGGACTACTGGGGTATCTAATCCCATTCGCTCCCCTAGCTTTCGTCTCTCAGTGTCAGTGTCGGCCCAGCAGAGTGCTTTCGCCGTTGGTGTTCTTTCCGATCTCTACGCATTTCACCGCTCCACCGGAAATTCCCTCTGCCCCTACCGTACTCCAGCTTGGTAGTTTCCACCGCCTGTCCAGGGTTGAGCCCTGGGATTTGACGGCGGACTTAAAAAGCCACCTACAGACGCTTTACGCCCAATCATTCCGGATAACGCTTGCATCCTCTGTATTACCGCGGCTGCTGGCACAGAGTTAGCCGATGCTTATTCCCCAGATACCGTCATTGCTTCTTCTCCGGGAAAAGAAGTTCACGACCCGTGGGCCTTCTACCTCCACGCGGCATTGCTCCGTCAGGCTTTCGCCCATTGCGGAAAATTCCCCACTGCTGCCTCCCGTAGGAGTCTGGGCCGTGTCTCAGTCCCAGTGTGGCTGATCATCCTCTCGGACCAGCTACTGATCATCGCCTTGGTAAGCTATTGCCTCACCAACTAGCTAATCAGACGCGAGCCCCTCCTCGGGCGGATTCCTCCTTTTGCTCCTCAGCCTACGGGGTATTAGCAGCCGTTTCCAGCTGTTGTTCCCCTCCCAAGGGCAGGTTCTTACGCGTTACTCACCCGTCCGCCACTGGAAACACCACTTCCCGTCCGACTTGCATGTGTTAAGCATGCCGCCAGCGTTCATCCTGAGCCAGGATCGAACTCTCCATGAGATTCATAGTTGCATTACTTATAGCTTCCTTGTTCGTAGACAAAGCGGATTCGGAATTGTCTTTCATTCCAAGGCATAACCTGTATCCATGCGCTTCATATTCGCCCGGAGTTCGCTCCCAGAAATATAGCCATCCCTGCCCCCTCACGTCAATCCCACGAGCCTCTTATCCATTCTCATTCAATCACGGCGGGGGAGCAAGTCAAAATAGAAAAACTCACATTGGGTTTAGGGATAATCAGGCTCGAACTGATGACTTCCACCACGTCAAGGTGACACTCTACCGCTGAGTTATATCCCTTTCTATGCCTCTATCGAGAAATAGAACTGACTAATCCTAAGGCAAAGGGTCGAGAAACTCAACGCCACTATTCTTGAACAACTTGGAGCCGGGCCTTCTTTTCGCACTTTTTTTTACGTATATGAAAAAAGAAATGGGAAAAATCAGATTCAATTGTCAACTGCCCCTATCGGAAATAGGATTGACTACGGATTCGAGCCATAGCACATGGTTTCATAAAACCGCACGATTTTCCCGATCTAAATCAAGCAGGTTTTACATGAAGAAGATTTGGCTCAGCATGTTCTATTCGATACAGGTAGGAGAAGAACCCGACTCGGTATTCTTAAAAAAATAGAGGAAGCAGAACCAAGTCAAGATGATACAGATCAACCCCCTCTTCTTGCGCCAAAGATCTTACCATTTCCGAAGGAACTGGAGTTACATCTCTTTTCCATTTCCATTCAAGAGTTCTTATGTGTTTTCACGCCCCTTTGAGACCCCGAAAAATGGAAAAATTCCTTTTTTTAGGAACACATACAAGATGCGTCACTCCAAAAAGGATAATGGTAACCCCACCATTAACTACTTCATTTATGAATTTCATAGTAATAGAAATACATGTCCTACCGAGACAGAATTTGTAACTTGCTATCCCCTTGCCTAACAGGCAAAGATTTACCTCCGTGGAAAGGATGATTCATTCAGATCGACATGAGAGTCCAACTACATTGCATTGCCAGAATCCATGTTGTATATTTGAAAGAGGTTGACCTCCTTGCTTCTCTCATGGTACAATCCTCTTCCCGCCGAGCCCCCTTTCTCCTTGGTCCACAGAGACAAAATGTAGGACTGATGCCAACAGTTCATCACGGAAGAAAGGACTCACTAAGCCGGGATCACTAACTAATACTAATCTAATAGAAAATACTAATAGAATAGAAAAGAACTGTCTTTTCTGTATACTTTCCCCGGTTCCGTTGCTACCGCGGGCTTTACGCAATCGATCGGATTATATAGATATCCCTTCAACAAACATAGGTCATCGAAAGGATCTCGGAGACCCACCAAAGCACGAAAGCCAGAATCTTTCAGAAAATGGATTCCTATTCGAAGAGTGCATAACCGCATGGATAAGCTCACACTAACCCGTCAATTTGGGATCCAATTCGAGATTTTCCTTGGGAGGTATCGGGAAGGAATTGGAATGTAAGAATATCGATTCGTACAGAAGAAAAGGTTCTCTATTGATTCAAACACTGTACCTATGGGATAGGGATAGAGGAAGAAGAAAAAATCGAAGATTTCACATAATACTTTTGATCGAAAAAGAAATCTGATTTATTTCGTACCCCTCGCTCAATGAGAAAATGAGTCAAAATCTACAGGATCAAACCTATGGGACTTAAGGAATGATATAAAAAAAGAGAGGGAAAAATATTCAAAAATATGATGTCAAATCTTCGATTTTTTCT
>contig2_len_7122_j029
ATAGTGCCCATAAATCTCATAATAAGTACCCAAAGATTCATAGTGAACCTCGATAAGAGCTTCTCTTGAAGAAATAACGCGTTGATCTAATCGCCACCGGAGCCACAGCGGGCTATCCAAATTGATTCGTTTCTGTCGATAAGCTCCAATTGCATCATAGGAATTACAAAAAAGAGGTTCTTTTGTATACTTATAGTTATTATCGTCAATTCTTTCATTTTGATAGTTTCTGCAATTATATGGATTATACCTATTTACACAAATACCTCGACGATTCCCGCTCGTTAATATATAGAGTCCCATAAGCATATCTTGAGTTGGTACGGAAATGGGATCCCCAATAGCTGGAGACAAAAGATTCATATGAGAAAACATAAGTAAACGAGCCTCTGCTTGAGCCTCCAAAGATAAAGGTACATGAACAGCCATTTGATCTCCATCAAAGTCTGCATTGAATCCCTTACAAACTAATGGATGTAAACAAATAGCGCGCCCTTCCACTAAAATGGGCTGGAATGCCTGTATGCCCAATCTATGCAGAGTCGGTGCTCTATTCAACAAAACAGGATGTCCCCGCATAATTTCCTGAAGCATTTCCCATACAATCGGTTCCTTTTCCCGAATTTGACTCTTCGCAACTCCTATGTTCGAAGCAAGATGTTGTCTAATTAGACCACGAATTACAAATGTCTGGAAAAGCTCTATTGCTATTTCGCGGGGCAACCCACATCGATGTAATGAAAGTGAAGGACCCACAACAATGACGGAACGTCCCGAATAATCGACCCGTTTGCCAAGCAGAGTCTCACGAAATCTTCCCTCTTTGCCTTCAATTACATCTGAAAATGACTTGTAAACTTTATTATGACCGTCCCTCATTGGTTGTCCGCGGATTCCATTATCAAGAAGTGTATCCACGGCTTCTTGTACCAATTTCTCCTGGCACATTACTAATTCTCCGGGCGTAGATCTACTTGTTGTTAATAGATCGGTAAGAGTGTTGTTACGATAGATAACTCTTCTATAAAGTTCATTAATATCTGAACTCATTAGTTTACCCCCATCTATCTGAATGATCGGTCTCAACTCGGGAGGAAGAACTGGTAATAGACATAAAACCATCCATTCTGGTTCTATATTTGTTCGAAGAAAATGCTTAGCGAATTCCATGCGTCTAACCAAAAAATCTTTTCTTCTTCCAATTTTTCGATCTTCCCATTCATTCCCTGTGGGCCCTTCTTCCCCCAATTCTTTCCATTCTACCAATGAATAATCTATAATAATTCGTAAATCTAGATCGGCTAATTGTTCTCGAATAGCACCTGCTCCAGTAGAGATCTCTCGATTTCGAAATGTATCTAAGCCCTGTGTAGTAAAAAAAAGTGGGATGCTGTATTTCCAGGATTGGATTTCATATTCGAATGAACCTCGTAATCGTAAGAAAGTAGGTTTCTTAGCTATGGGCCTAGCAAAAGAAAAATTGGGATAGGATCCTATAGGATCTCCCCCCTTCAAAATCGGACATGAAAGTTTCCTTTCATCCGGCTCAAGTAGGTACACCAAATAAAGATAAAGAGGGGAGTTCTCACTTTCAAATTCTGTAAAACCCCAAAAAGATCTACTCCTTACTCAAGTTCCCAGTGAAAACCAAGCAAGATTTCATTTCCTTCTTCCTTATTATTTCGATTTTCTGAATTCTTTATTCAATTACGACATAAATGAAATGTGAAATTCTTGAGTAGTCTACTTCCCTTCAAATGATGAATCCCTTTACTTAATTAAGGGAGTACCTTGCAATTCATAAGGGATTTATTTGTCTATGCATCGTTCCGTTCGATCTTTTAGGTCCCAACTTCACCTCGACGGTTATGTCACGATGCCCTTAAAGCCTATATGCGATGGATAGACTCCTGTAACCATGACTTGCTATTTGCTTACTTGAACATAATTTCTTTCTAAAAGAAAGGAATAAGTCCACAAAAGAAAGAAGTCTTTTTACGAGGTACAACTATAAATTCTTATTTATTTGTTACGAAATCAACCATAGATCAATTCCCCTTTTTATTTGAGAGTATTGAATACACCCATAATTCTGAGTTTCATGTTACTCCTCCCAAGAGACATGTCAGGTCCAGGGCATCCCAATTGGATTGAATGGGATGACAGTTTCTCATTCCGAATCTGTAAAATCAGAATTTCAATCAAATCACACATCGCAGTATACTAGGCCTTCTAATTCTTTAAGAGGTTTATCTAAAAGATTCGCAATATAACTAGGAAGACGTTTCAAATACCACACATGGGTTACTGGACATGCCAGTTTGATGTAGCCCATTTGATATCTTCGTATCCGAGAATCAACAAATTCAACTCCGCATTGTTCACAAAATTTCGGGTCTTCTTTTTCATCTCCGATTACTCGATAATTTCCACAAGCACAAATTCCACTTTTTATAGGCCCAAAAATTCTTTCACAAAATAATCCATCTTTTTCCGGTTTATTGGTTTTGTAATGAAAAGTATAGGGTTTTGTCACCTCGCCAACTATCTCTCCATTAGGTAGGATTTTATTGGCCCAAGCACTTATTTGTTGAGGAGAAACTGATCCAATTCGGAGTTGTTGATGTTTATACCGGTCGATCATAGAAGAAAAGTTCTGATTCATTCCGATTAAGCTTCCTTCCTATTAATCTGGAAGTTCTTTTCAGATATAAGGAAATGATTCAGTTCCAGAGCCAAAGATCGTAGTTCTCGAACGAGCAATCGAAAAGATTCTGGAGCATCCTCAGGATTAGGTATTATTCCTCCAATGATCGTAGTGCCAAGTACTTCCTGGCGAGCTCTAATATGATCAGATTTATAAGTAAGCATCTCTTGTAAAATATGAGCAACACCAAATCCCTCTAGAGCCCAAACCTCCATTTCTCCTACCCGTTGTCCCCCTTGCTTGGCCCTTCCTCTAAGGGGTTGTTGTGTAACAAGTGCATAATGTCCACTGGAACGGCCATGGATTTTATCATCAACTTGATGAATTAATTTCAAGATATAAGGCTTTCCTATTATAACAGGTTGTTCAAAAGGATCCCCCGTTCTTCCATCAAATATTCTACTTTTTCCTGGATACTCGGGTTCAAATACCCATGGATTCGCTGTTTGCTTACTGGCTTCATATAATTCGGAAAACACGAGTTTTCGCGAAGCTTCTTGTTCATATCTCTCATCAAAAGGCGCTATTCGATAATGTCTGTCTAGCAGACTCCCCGCTAACCCGAGTGAACATTCAAATATCTGTCCTACATTCATTCGTGAAGGTACTCCTAATGGGTTGAAGACCATATCGACAGGTCTTCCATCTTGCAAATAGGGCATATCTTGTCTAGGCAAAATTTTGGAAATGATACCTTTATTTCCATGTCTTCCAGCTACTTTATCGCCTACTTTGATTTCACGTTTCTGTAAAATATATACACGAATCGTTTCCGGATTATAACTAGAACCCCCCTTTTTCTGGATCCATCTCACATCAATAACTCGACCCCTGCCACCTGTAGGTAGTTTTAGGCAAGTTTCCTTTGAAGTAGATACCTGAATGCCAAGTATGGCTCGTAATAATCTATCTTCCGGAGCATATGACGATTCTTTCACCATCTGGGGCGTTAATTTACCTACTAAAATATCACCCGTCTCTACCCAAGATCCCAGCATCACAATTCCATTTTTGTCTAAATTGCGTAATAAATGAGCTTCTAAATGCGGTATTTCGTTAGTGACCCTTTCAAGGCCTTGGCTTGTCACATGAGTCTGAATTTCATATTTCCGTATGTGAAAAGAAGTATAAATATCTCCATATACCAAGTGTTCGCTAATGAGTACTGCATCTTCAGAATTGTAACCTTCCCATGGCATATAAGCTACTAATACATTTTTCCCCAAAGCGAGTTCGCCGCCAACTGTAGCGGCACCGTCCGCTAAAATTTGTCCTTTTTTAATGCATCTACCCCGCCGAACCTGGGGTTTTTGATGCATTAAAGTATTTTTGTTGGAACGTTGATACATAACTAATGGAATGCTTAGAGTATCCCCATTCCCTGATAAAACGATCTTGTCAGTATCAGTATAAATGATCTTTCCCTCGTGTTCGGCTATAACAAGAGCCCCTGAATCTAAAGCCCCTTGACGTTCCAACCCAGTTCCAACAATGCACTTCTCGGACCGAGAAAGTGGAACTGCTTGACGTTGCATATTAGAACTCATTAAAGCCCGATTCGCATCATTATGCTCAATAAAAGGAATGAGGGAAGCTCCAATTGAAAAATATTGGAAGGGAAAAATACTTCGAAGGTGAACCTGTTCCCATGCAATAGTCAGGAATTCTTGACGGTATCGAGCTGGAACAACCTGTTCTTCCTGAATACCCTGATTCAACGCCAAAGAATTTCCTGCCGCTACCATATAGTATTCATCTATACCTGGTGATAAATAAAACATCCGTACCTTTTTTGATTTCTCATAAATTTCATAAAACGGGCTTTCTAGAAAGCCCCAATGACCAATCCTCGCATGAATTGATAAGGATCCAATAAGTCCAACATTGATTCCTTCAGATGTGTCAATTGGGCAAATACGTCCATAGTGACTAGGATGTATATCTCGTATCCGAAAACTAGCAGTTCGCCCTGTCAATCCTCCAGGACCCAAATAACTCAATTTTCTACCATGAACTATTTGTGTCAATGGATTAGTTCGATCCAAAACTTGAGATAATGGGTGTAAGCCGAAAAAAGACTCATAAGTAGTTGTTAATGGAGTTGAAGTTACCAAATTCTGAGGAGTCGGTATGAATTTATGCCTAATTGCTCCACATATAGTTCCCCGAACCACATTTTCTAAACGAACTAAAGCCAATCCGAGTTGATCTTGTAAAAGATCCGCTAGAGAACGAATACGTTTATTTTTCAAATGATTCATATCGTCAAGTGTACCCATTCCAAATTTTATTCCAATCAAATGATCCGCAGCTGTCAATATATCTCTCGGTAACAAAAATGTATTGTTCTGAGGTATATTAAGGTTCAGCCTTCGGTTCATATTTCGTCGACCAATCCTTCCTAATTCACATCTTTGTTGAAAGAATTTCTTTTGTAATTCCTTCCATAAGGATTCGGAAAATACCGGATCCCCGCCTACACAAGCAAACTGTTGATAAAACTCCAAAATGGCATTTTCTTTTGACCCCATTTTTTTTTTCTCCTTATCATTCAGAAAAGACAAAAAAATTTCAGGATAGCAAATATTCTCTAGAATTTCTCTTAGATTCGAACCCATAGCTGATGATAGAACTAGAATAGATATTTTTTGTTTCCTACTCACACGAGCCCATATCCTAGCTTTTCTATCAATCTCTAATTCTGATCTTCCTCCCCAATCTGATATTATGGTACCTGTATAGACCGAAATTCCGTTATGGTCCAATTCTGACCGATAATAAATACCGGGGCTTTGCAATATTTGATTGATCACAATTCTGTATATTCCATTTACTATAGAAGTTCCCAGAGAATTCATTAGAGGAATGTTTCCAATAAAAATTGTTTGTTCTTGCATGTTCCTACCCGTTTTCCAAATTAATCCTGCGGATACATATAATTCAGAAGAATATGTGAGTAATTCATACACAGCATCTCTTTCTTTTATCAAGGGTTCTACTAATTGATATGTTTCCACAAATAATTGAAATTCAATTTCTTGATCTGTATCTTCAATTTTTGGAAACTTATAAAGTTCTTCCGTCAAGCCCTGATCAATGAACCTACAAAATCCTTCAAATTGTATCTGATTAAACCCAGGTATTGTAGACATTCCTTCATTTTCATCCCAGAGCATTTTTGAATTTCCCATTTATCTAAAAATCCCATTATTGGTTCATTCTTCATTGAATCATATAGATGATCTAGTTCTACCATTATTATGATAATACATATTCTAATCCGCTTGAATTTGAATACCAGAAAAATAAATGGATTCAGTATTTGATCTTTTCACTGAAATAAAGACATAAAAATCAGAAACAATATAGAGTCGATTTTTTTTCGCACTTAACCCCTTTCATGTATTCCATTCTTCAAAAAATGATTCGCGGAGAAGAGAGATATTTTTACCTATTTTTTTTTATTTTAGTAGAATTTGTAAAATACGATTGTGAAGTGTATAAGAGGGTTTGTATTTATTAAACATGTGCAGATATAGCTATCGATATATATCCTTCTTCCCCTTATTGCCGTTCTATTCGAGGCAGTGCGGGTCGTGCTCTATCAAAATTGAAGCACGATAATTTCCTGAGAATTCTCTATAGACAGCATATAGAAATAAAATACCCCATTCGATATCTGTGTAACAATTTCTATTCTGGGGTTTACATATACTCATAATTGTTGTTATATTATAATGAAAACTAAGAAGGATTTTTTATTGAAAAAAATCCACATTTGATTTTTCAATAGAATTAAGGGAGGAGAAGTTTTTAGGCATTGTGTTTTGAGATACTATACAATCAATCGAAGCAGTGGATGAAATCCAATCAACAAAAAAAGGAAGGATTTCTTTTCGGAAAGGGATTAAGGAAAACAGGATTCCAAATACAAGTACAATAAAAAAAAAAGAAGTTCAGTAATCCAACCCAAAAGGGTAAAATTTGCATCTATTTTATATCCTTTTGGCGACATGGCCGAGTGGTAAGGCGGGGGACTGCAAATCCTTTTTCCCCAGTTCAAATCTGGGTGTCGCCTGATCAATAAAAGACTCGAAATCTACTATTCTGTTCTGCTGATATAACTAGCCCAATTATTCCCCAGCAGAAGCAGAGGAAAACGACTATTGATACTTGTTTGATTCTAAGCATCAGGTCTGGGGTTTTCTAAAAGATTTTGAATCCCTGAATCCTAAATGCAAGAAAAAATTATAGTGATAGAAGGGTCGGAATTTATATATGGCCTCACGAGAGTCTATGAGTGCTCAGGCATTGATTCAATATTCGATTGGGTGGATAATTGGCTTTTTTATAGAAAAAGTGCAAAAAGAAATTCTTTCTTTTCGGCAAACCCCTAGTCAAGAAAAGAATAGTAG
>contig3_len_5963_j029
AATCGCCCTGAAGAGAGTCTCTGGCCCGGCACTACACAAATATAATCCAGGCATATATATCATATATGTGTGGACATATTGCGTTTCAAGAACGAAAAAAAAATGCGGATATGGTCGAATGGTCAAATTTCTCTTTGCCGAGGAGAAGACGCGGGTTCGATTCCCGCTATCCGCCCCCAGGTTCCGCCCCCAGGTGAAGTAATTTATTTAATATGATAAAGGATTTGGTATAGTTGGCCGTGATAGTGGAATGGTTCTACCCACCTCTTTTCCTCCCATCCCAAAATATAAAGTAGTAATTAATTAAATTACTAGTTAACAGAAAAAAAAAGATGTTGCGGAGACAGGATTTGAACCCGTGACCTCAAGGTTATGAGCCTTGCGAGCTACCAAACTGCTCTACCCCGCGCTGAAGAGAGAGAAGAACTGAAAATTAATAAAAAAACAAGGATTGAATGCGCCCCTCTACCATATCTGTACAAATAGAATAACCCATTTATACAGAATGGTAAAGGGGCCCTCTAGGATCGATGATCATAAAAATGAAGGGATATTTTCATCCTTACCAACTTGATCTTGTTGCCCCTGGCAACAAACATGCATGAACCATTTCACGAAGTATGTGTCCGGATAGTCCAAAATCTCGATAGTTAGCTCTCGGTCTTCCGGTCGAAAAACAACGTCGGTGAAGGCGTGTAGGTGCACTATTCCGCGGTGGGGATTGTAACTTTCCATGAATTTCCCATTTATCACTTAACGAATGAACTTTGCTTATTTCTTTTTTTGAAGATCGACGAATCAAATGATATTTCTGTTCCAATTTTTTCCTTTTCTTCTCCCTCTGAATCAAACTTTTCCTTGCCATAATGGTTAAGTTCCTATTTAGTATCCATGATACAAGTCGGATCCTAGATGTAGAAATATAAGACGGTGGACCTCCTCCCCATCAAAAGCAATGAGATTATCGCGGATATAACACACTCAAAAAATTAACCAAATTTACCCGATGTAGAGGCAATCAAGAAAGCCGCATAAGTGAATATATAACCTACAGAAAAGTGGGCTAATCCAACCAATCTTGCTTGCACAATGGAAAGTGCCACTGGTTTATCTCTCCATCGAATCAAATTGGCCAAAGGTGTACGTTCGTGAGCCCATGCTAAAGTTTCAATCAATTCCTGCCAATATCCACGCCAGGAAATTAAGAACATAAATCCAGTAGCCCAAACAAGATGTCCAAATAAGAACATCCACGCCCAGACGGATAAACTATTCATACCAAAAGGGTTATATCCATTGATAAGTTGGGAAGAGTTTAACCATAAATAATCTCTTAACCATCCCATCAAATAAGTGGAAGATTCATTAAACTGCGAAACGTTACCCTGCCATAATGTGATGTGCTTCCAATGCCAATAAAAAGTAACCCATCCAATGGTATTTAACATCCAGAAAACCGCCAAATAAAATGCGTCCCAAGCCGAAATATCACAAGTACCGCCTCGTCCCGGGCCATCGCAAGGAAAACTATAACCGAAATCTTTTTTATCTGGCATTAACTTGGAACCGCGTGCATCTAAAGCACCTTTTACTAAGATCAATGTAGTTGTATGTAAACCTAGAGCAATAGCATGATGAACCAAAAAATCTCCCGGACCTATTGTTAAGAATAGTGAATTACTATTCTCATTAATAGCATTTAACCAACCGGGCAACCATATGCTTCGACCCGCATTGAATGCCGGGCCACTCGTTGAAGATAAAAGTACATCGAACCCATATGAAGTTTTACCATGAGCCGATTGTATCCATTGAGCAAATATAGGTTCGATCAAGATTTGCTTTTCCGGAGTACCAAAGGCAAGCATGACATCATTATGAACATAAAGTCCCAAGGTATGGAATCCCAGAAAGAGGCTGGCCCAACTTAAATGGGATATAATAGCTTCTTTATGGTCTAACATTCTTGCCAATACATTATCCTCATTCTGTTCCGGATTATAATCTCTAATGAAAAATATAGCTCCGTGAGCAAAAGCTCCTGTCATGATGAACCCTGCGATGTATTGGTGATGCGTATATAACGCAGCTTGAGTAGTAAAGTCTTGTGCTATGAATGCATAAGCAGGTAAAGAGTACATGTGTTGAGCTACCAAGGAGGTAATAACCCCTAAAGAAGCTAGAGCAAGACCTAATTGAAAATGAATTGAATTATTGATTGTATCATAAAGACCCTTATGGCCACGTCCCAATCGTCCCCCCGGAGGAATGTGTGCATCTAAAAGATCTTTCATGCTGTGCCCAATCCCAAAGTTAGTTCTATACATATGACCTGCTATCAGGAAAAGAATTGCAATAGCTAAATGATGATGAGCAATATCAGTCAGCCATAAACTTTGCGTTTGTGGATGGAATCCCCCGAGAAGGGTTAGAATGGCAGTTCCTGCTCCTTGGGAAGTACCAAATAAATGACTACTTGAATCGGGGTTTTGAGCATAAAGATTCCACTGACCTGTAAACAGTGGACCTAACCCTTGGGGGTGCGGTAATACATCTAAGAAATTATCCCATCGGACGTACTCTCCTCTGGATCCAGGAATAGCGACATGCACTAAATGTCCCGTCCAAGCCAGGGAACTTACTCCGAAGAGTCCTGACAAATGATGATTGAGACGAGATTCGGCATTTTTGAACCATGAAACACTCGGTTTCCATTTCGGTTGTAGGTGTAACCAACCTGCTATTAAAGATATGGCAGAAAGAAATAATAGAAAAAGAGCTCCAGTATAAAGATCTTCATTAGTGCGTAAACCGATTGTATACCACCACTGATAAACACCAGAATAAGCGATATTCACTGGGCCAAGAGCACCCCCCCGAGTAAAAGCTTCCACAGCCGGTTGACCAAAATGAGGATCCCAAATTGCATGAGCAATAGGCCTTACATGTAAAGGGTCCTGTACCCATAACTCAAAATTTCCTTGCCAAGCTACATGAAACAGATTTCCGGAAGTCCACAGAAAAATTATTGCTAATTGCCCAAAGTGAGAAGCAAAAATATTCTGATAAAGACGTTCCTCAGTAATATCATCATGACTCTCGAAGTCATGTGCGGTAGCAATACCAAACCAAATACGACGAGTAGTGGGGTCCTGAGCTAAGCCTTGGCTAAACCTTGGAAATCTTAATGCCATAATGCTTTTCAAATCCTCCTAGCCATTATCCTACTGCAATAATTCTTGCTAAGAAGAACGCCCATGTTGTGGCAATTCCACCCAGAAGGTAATGAGTTACTCCTACAGCACGTCCTTGTACAATGCTCAAGGCTCTAGGCTGAGTAGCAGGAGCAACTTTTAATTTATTATGAGCCCAAACGATGGATTCAATAAGTTCTTGCCAATAACCACGTCCGCTGAATAGAAACATTAAACTAAAAGCCCATACAAAATGAGCACCTAGGAAAAAAAGGCCATATGCAGATAATGAAGAACCATAAGACTGAATGACCTGGGATGCCTGTGCCCATAAGAAATCGCGGAGCCACCCATTAATAGTAATAGAACTCTGTGCAAAGTTTCCTCCTGTGATATGAGTTACTATTCCCTGATCACTTATACTGCCCCAAACATCTGACTGCATTTTCCAACTGAAATGGAATATTACTACCGAAATTGCATTGTACATCCAGAATAGTCCTAAGAAGACATGATCCCAAGCCGATACCTGACATGTTCCCCCTCTTCCAGGTCCATCACAAGGAAAACGAAAACCAAGATTTGCTTTATCCGGTATCAAACGGGAGCTACGAGCAAATAGAACACCTTTCAGGAGTATCAATACCGTCACATGAATCGTAAATGCATGAATGTGATGGACCAAAAAATCTGCGGTTCCTAATGGAATAGGTAACAAAGCCACTTTGCCGCCCACTGCTATTAAATCAGCACCCCCCCAAGTGAAACTGGTGCTTGTTGTTGCACCAGGAGCCGTTGCACCAGGCGCCAAAGCATGGGCGTTTTGGATCCATTGAGCAAAGACGGGTTGTAATTGTATAGCGGTATCTGAAAACATATCTTGGGGACGCCCTAAAGCGCTCATGGTATCATTATGAATATACAAACCAAAACTGTGAAAGCCCAGAAATATACATGCCCAGTTGAGATGTGATATGATTGCATCGCGATGTTTAAGGACACGATCTAATAGATCGTTGTATCGAGTAGTTGGATCATAGTCTCTTACCATAAAAATGGATGCATGTGCAGCAGCACCAACTATGAGAAATCCACCAATCCACATGTGATGTGTGAACAATGACAGTTGTGTACCATAGTCAGTAGCTAGATATGGATAAGGGGGCATGGAATACATATGGTGAGCTACAACAATGGTTAAAGAGCCTAACATAGCTAGGTTAAGAGATAATTGAGCATGCCATGACGTTGTTAGGATCTCATATAGGCCTTTATGGCCCTGTCCTGTAAATGGACCTTTATGAGCTTCTAAAATATCTTTTAGGCCATGGCCAATGCCCCAGTTGGTCCTATACATGTGACCCGCTATCAAGAAAAGAATTGCAATAGCTAAATGATGGTGTGCAATATCGGTCAACCATAGACCCCCAGTTACTGGATCTAATCCTCCGCGAAAAGTAAGAAATTCCGCATATTTTGACCAATTCAAGGTGAAAAATGGGGTTGCTCCCTCGGCAAAACTGGGATAAAGTTGAGCCAAAAGATCCCGATTCAAGATAAATTCATGAGGAAGCGGTATCTCTTTAGGATCTACTCCAGCGTTTAGAAATTGGTTAATCGGTAAAGATACATGTACTTGATGTCCCGCCCAAGAAAGAGACCCAAGTCCTAGTAGCCCCGCTAAATGGTGATTCAACATAGATTCTACATCTTGAAACCAAGCCAATTTTGGAGCAGCTTTATGATAATGGAACCAACCAGCAAAAAGCATTAACGCTGCAAAGATCAATGCACCAATTGCGGTACAATAGAGTTGTAATTCACTAGTTATTCCAGATGCTCGCCAAATCTGAAAAAAACCAGAGGTTATTTGTATTCCTCGGAAACCCCCGCCCACATCACCATTCAATATTTCTTGGCCCACTATTGGCCAAACCACTTGGGCACTAGGCCCAATGTGAGTAGGATCGCTTAACCATGCTTCATAGTTGGAAAAACGAGCACCGTGGAAATACATGCCACTTAGCCAAAGAAATATGATAGAGAGTTGACCAAAATGGGCACTAAATACTTTTCGAGAGATCTCCTCCAAATCACTAGTATGGCTATCGAAATCGTGAGCATCAGCATGTAGGTTCCAGATCCAAGTGGTAGTATCCGGGCCTTTAGCTATTGTTCTTGAGAAATGACCCGGTCTGGCCCATTCCTCGAAAGAAGTTTTTATTGGATCTCTATCTACCAAAATTTTGACTTCTGGTTCCGGCGAACGAATAATCATTGAGTCCTCCTCTTTCCGGACAACATATACAAAGAGACCTGCCAACTAAATAATTAGTGAACCTCTGAGAGATTTTTATATAATTTATAATTAGTTTCTTTCTCTTCTATTTTTCGCTCTCCCATCGATCTATTTTCTTTAGTTATTCACTAGAGCAATTATGATTTGGAAGTCGATCCGGGGCAAGTGTTCGAATCTATTATGACATAGCCATGAGGCGCTCAACGGACCTTTTTAATCTTTTAAAATGCTTTTTTGGTCTTTGGTTTGGATTGATGCAAAACTACTTTTTTGTACAACCTAGCGTATATTCATATCTCAATTCGAAGTGCTTATAAGGAGATGCTTCATGTTTTACATAGAACATATTACTCTATTCCAAATCACGATTCTAAATCATGCGAGCAGCCATTAGCCATTACTAAGAGACATCCCAGTATCTTATCTGTATTTAGTCATTTAAAGGTCTCTTTTATTAGTTTTAATAGTAA
>contig4_len_4734_j029
GAGTCATTGGTTCAAATCCAATAGTAGGTAGAACTTATTAGATACCAGAGTCAATGGTATCTAATAAGTTTTTCTATCCACCCTTTTTTACTATTTCATTTTTGAATTTTTTTCGTTGCATTAAAATAGGATTCCGCTTGATTGGATTCAATCGACAGAATCAAATCAAAATAGGATGTATAAACAGAACTTCTTTTTATTATTCGGACGCACCAACTAGACTAGTTACGAAATCACATTGATAGTTTCGACTCGTGTCCTAGCTCGTCGTAGAGCTAGATTTGCCTCAATTATTTGTCTCTTGCCTTCAGCTTTCTTCAAATTAGCTTCTGCTATTTCAAGAGTTTGCTGAGCTTCTTGTGGATCAATGTCACTACTCTTCTCCGCATCATTTACTAAAACAGTGATCTCATTATTGCCTATTCTAGCAAAACCACCCATCAGAGCCATCGTTAACCATTGATCGTTAAGACGTATTCTCAAAATACCTATATCTACAGCTGTAGCAATAGGGGCGTGATTTGGTAATACGCCAATTTGGCCACTATTAGTAGATAAAATGATTTCTTTCACTTCGGAATCCCAAACAATTCGATTAGGGGTCAGTACACAAAGATTTAAGATCATTTCTTCAAATTGCTCTCCATTTCTAAGTTCATAGCCTTCACGGTAGCTTCATCTATGTTACCTACCAAATAAAAGGCCTGTTCAGGAAGACCATCGAATTCTCCGGAAAGGATCAATTGAAACCCTCTAATTGTTTCTGCTAGACCAACATATTTCCCCGGAGAACCGGTAAATACTTCTGCTACGAAAAAAGGTTGTGATAAAAAACGCTCAATTTTTCGTGCTCTTGCTACGGTTAAACGATCCTCTTCAGATAATTCGTCCAACCCAAGGATAGCTATAATGTCCTGAAGTTCTTTGTAACGTTGTAAAGTTTGCTTAACTCTTTGCGCAGTTTCATAATGTTCCTCACCAACGATCCGAGGTTGAAGCATAGTTGACGTTGAATCTAAAGGATCTACTGCTGGATAGATACCTTTGGCAGCTAATCCTCTTGATAGTACGGTAGTAGCATCTAAATGTGCAAATGTAGTAGCAGGAGCAGGGTCGGTCAAATCGTCTGCAGGTACATAAACTGCTTGAATAGAAGTTATGGACCCTTCCTTAGTAGAAGTAATTCTTTCTTGTAAAGAACCCATTTCGGTACTAAGGGTGGGTTGATAACCCACAGCGGAAGGCATTCTACCCAATAAGGCAGATACTTCGGATCCCGCTTGGACAAAACGGAAGATATTGTCGATAAATAGAAGTACGTCTTGTTCATTAACATCTCGGAAATATTCCGCCATAGTTAGGGCAGTCAAACCAACTCTCATACGAGCTCCCGGCGGTTCATTCATCTGACCGTAAACTAGAGCCACTTTAGATTCTGCAATATTTTGTTCATTAATCACTCCAGATTCTTTCATTTCCATGTAAAGATCGTTTCCTTCACGAGTACGTTCACCTACTCCGCCAAATACAGATACACCTCCATGAGCTTTGGCAATATTGTTAATCAATTCCATAATAAGTACTGTTTTACCTACTCCAGCCCCCCCGAATAATCCGATTTTTCCTCCACGGCGATAAGGGGCTAAAAGATCTACTACTTTAATTCCTGTTTCAAAAATAGAGAATTTTGTATCTAACTGTATAAAGGCGGGCGCAGATCTATGAATAGGAGATGTTGTGCGAGTATCTACAGGACCTAAATTATCAACAGGCTCTCCAAGCACGTTGAAAATTCGTCCGAGAGTTGCTCCACCGACCGGAACACTTAGAGGAGCTCCCGTGTCAATCACTTCCATTCCTCTCATTAGACCATCTGTAGCACTCATAGCTACAGCTCTAACTCGATTGTTTCCTAATAATTGCTGTACCTCACAAGTCACATTAATTGGTTGACCAACAGTATCTCGACCCTTAACTAACAGAGCGTTATAAATATTAGGCATCTTACCCGGCGGAAAGGCTACATCTACTACCGGACCAATGATTTGAACGATACGCCCCGATTTTTTTTTTTCAAGCACCGAAGCCCCGGGACCAGAAGTAGTAGAATTGGTTCTCATAATAATAAATAAAGTAAAATAGGACGAAATTTTTTGCGAAAATTATCGAATTCAAAATAAATGTCCGATAGCAAGTTGATCGGTTAATTCAATAAGAAATGGGAGTTAGTACTCCATTTTGTTGGTACCATCCAACCGAATCCAATTCAATTGTTTACTTATTCAATCAATTGTTTACTTATTCAATAAGATAAGTGAATTTTCAAATTAACCAACTCGTTTTCAAAATATCAAGTGAATGAATAAGAATCTTTAGAAAGTCTTTCATTTGTCTATCATTATAGACAATCCCATCCCTATTAATTATCTATGGATTTCGAACCTGAACTCTATTTACGATTCATTATCATTGGCCCTTTCTATTTCAATTTCAGTATATCAATTTACACCTAGCCTATATCTTTATCTTTTCTTTCTTTTCGTTTTTTTTTCTTTTTTATACCTTTTCATAGACGAATTCCGCATATTTTCACATCTAGGATTTACATATACAACATATACCACTGTCAAGAGGGAATTTCTTATTAGTTAGGTTATTTAGGTATTTCGATTTAGTTAGGTTATTTAGGTATTTCGATTCAAAAAAGGAAGGGGTAAAAAATAAGAATCGGGTTGCGCCATATATAGGAAAGAGTATACAATAATGATGTATTTGGAGAATCAAATACCATGGTCTAATAATAAAGCACTCTGCTCTGATTAGTTGATAATATTAGTATTAGTTAAGAATTTTGTAAAAGATTCCTGTGAAAAGTTTCATTAACGCCTAATTCATGTCGAGTAGACCTTGTTGTTGTGAGAATTCTTAATTCATGAGTTGTAGGGAGGGATTTATGTCACCACAAACAGAGACTAAAGCAAGTGTTGGATTCAAAGCTGGTGTTAAAGATTACAAATTGACTTATTATACTCCTGACTATAAAACCAAAGATACTGATATCTTGGCAGCATTCCGAGTAACTCCTCAACCTGGAGTTCCACCCGAAGAAGCAGGGGCCGCGGTAGCTGCGGAATCTTCTACTGGTACATGGACAACTGTGTGGACCGATGGACTTACTAGCCTTGATCGTTACAAAGGGCGATGCTACCACATCGAGCCCGTTGCTGGAGAAGAAAATCAATATATTGCTTATGTAGCTTATCCTTTAGACCTTTTTGAAGAAGGTTCTGTTACTAACATGTTTACTTCCATTGTGGGTAATGTATTTGGGTTCAAAGCCCTGCGCGCTCTACGTCTGGAAGATCTGCGAATCCCTCCTGCGTATTCTAAAACTTTCCAAGGACCGCCTCATGGCATCCAAGTTGAAAGAGATAAATTGAACAAGTATGGTCGTCCTCTGTTGGGATGTACTATTAAACCTAAATTGGGGTTATCTGCTAAAAACTACGGTAGAGCAGTTTATGAATGTCTCCGCGGTGGACTTGATTTTACCAAAGATGATGAGAACGTGAACTCCCAACCATTTATGCGTTGGAGAGACCGTTTCTTATTTTGTGCCGAAGCAATTTATAAAGCACAGGCTGAAACAGGTGAAATCAAAGGGCATTACTTGAATGCTACTGCAGGTACATGTGAAGAAATGATCAAAAGGGCTGTATTTGCCAGAGAATTAGGAGTTCCTATCGTAATGCATGACTATTTAACAGGGGGATTCACTGCAAATACTAGCTTGTCTCATTATTGCCGAGATAATGGCCTACTTCTTCACATCCATCGTGCAATGCATGCAGTTATTGATAGACAGAAGAATCATGGTATACACTTTCGTGTACTAGCTAAAGCGTTACGTATGTCTGGTGGAGATCATATTCACTCTGGTACTGTAGTAGGTAAACTTGAAGGGGAAAGAGACATCACTCTGGGCTTTGTTGATTTACTGCGTGAGGATTATATTGAAAAAGATCGAGCCCGCGGTATTTATTTCTCTCAAGATTGGGTTTCTCTACCAGGTGTTCTACCCGTGGCCTCAGGGGGTATTCACGTTTGGCATATGCCTGCTCTGACTGAGATCTTTGGGGATGATTCTGTACTACAGTTCGGTGGAGGAACTTTAGGACACCCTTGGGGAAATGCACCGGGTGCCGTAGCTAATCGAGTAGCTCTAGAAGCATGTGTACAAGCTCGTAATGAGGGGCGCGATCTTGCTCGTGAGGGTAATGAAATTATCCGTGAGGCTAGCAAATGGAGTCCTGAACTAGCTGCTGCTTGTGAGGTATGGAAGGAGATCAAATTTGAATTCCCAGCAATGGATACTTTATAATTCAGTAATTACTGTTCGTTCTCTTAATTGAATTGCAATTAAACTCGGCCCAATCTTTTACTAAAAGGATTGAGCCGAATACAAAAAGTCTATTGCATCTATTTTGGATAGATACATACTTATCTAGATATACAAGATTTTAAATAAAATACGACTAAACAACTCAAATGTTTCTATTGTTGTGTTGGATCCACAATTAATTCTACGGATCCTTAGGATTGGTGGATTCTTTTATATCCTGTAGTTTTCATGGATCGAGCTAAGGATCACAACCTTTCTACCCATCCTGTATATTGTCCTTTTCGTTTTGCATTGAAATAGAAACTTAACTGATTACTTAATTATTAGTTAGT
>contig5_len_4439_j029
AATAGAAAATCTATATTTTCCAATTTCTAAATCAAATAGAGTCAAAATCATAGATTTGATTTAGAAATTGTGAACTACCTTGTTTGTTGCAGCACTTCCTCTTTCCCTTGGACTAAGAAGGGAAGGACAAAAGCGAATCGGTATGCTAATTCCTCATCCTCAAATCAGTCCTTCCCATGAATTAGTTTCTCAACAAAAACGAATAAGTAATTATTCGGAGTAAAATCTTGATATAATTTGAAAAAACAAACGACAAGTCCAAGGCAATAAAATATGAAAAATACGTATTTTTCATATTTCTAAGATTAAACAAAAGGATTGGCAAATAAAAGTGCTAATGCTACAACCAGTCCATAAATTGTTAAAGCTTCCATAAAAGCCAAACTAAGCAATAAAGTACCTCGTATTTTTCCCTCCGCCTCGGGCTGTCTCGCGATACCTTCTACAGCTTGGCCCGCAGCAGTACCTTGACCAACTCCAGGTCCAATAGAAGCAAGGCCTACGGCCAATCCAGCAGCAATAACGGAAGCGGCAGAAATCAGTGGATTCATGATAAGTTCCTCGCACAAAAAAAAAAGAAATGGTTAATGATACAATCAACCAACGCTAAAATTCATCCTAACTAAGAACTTCGAATGGAGTCAAAATATTATTGAATCATCAGAATTACTTCGATATCTTCTATCCACAGAGTCTTTGTGAATCTATACGACTTTCGTTCGTTCTTCCTAATCGTTCTTTAAATTCTTCGATCTTTTTCTTGATTTCATCTGTTTATTCATTCAACTCACAGTCACAAACGAGACGGAAGGACTTCTATTGGAATCCCCCTCTAAATTCATAGTAGTAGGGCAAATTAGATATATCTTTAGTTCATATATATAACTATAACTAGTCAATATATCTAATATGACATATACATGGCTTTATTCCATAACGTAAACCAACTATTCCTATCTTAGATTCAATCGGATTCTCGAATCATTCATCAAAACATTCACACACAAGAGTTGACTTATAGCCATTAAATTACATAGACCTAGTTCAACTCTCCCTCTCCTAACTTTTCGGAATCCCATTGAATCTAAGATAGGAATAGTTGGTTTACGTTATGGAATAAAGCCATGTATATGTCATATTAGATNNNNNNNNNNTCATTATCCCACATGAATAGAATCGAAATGGACAAATGGATTAGTCCGAATCATTGCATAGAAATATCATTATTTGATTGATCTAAGTTGATGTAATTTATTATTTATGAAAATTTTCTTTTGGTCAATCGTTGAATTGAATAAAATCAACTGAAGGGGGAATCGTTCTATAGAACATATTTTTTTTTACAATTCTCTAATATCGTAATCTTTTTTGTTATTACTCTAGATTGTATATAACGTATTTGTATATTTATATTTCCTATATTTATATTCCCTAATGGGCTCGACTAAAAAAAAAAAGACTATTTCGAAAACTAGTCAATGAGGGCCCTCCATGGATTCACCTATATAAGCCGCGGCTAAAGTTGCAAAAATAAGAGCTTGAATACCACTTGTAAATAATCCAAGGAACATGACAGGTATAGGAACCACTAAAGGTACTAAAGAAACAAGAACAACAACTACTAATTCATCAGCTAATATATTTCCGAAAAGTCGAAAACTAAGTGATAAAGGCTTTGTGAAATCTTCTAAGATGTTAATGGGTAAAAGGATTGGAGTTGGTTGAATGTATTTCCCAAAATAAGCCAAGCCTTTTTTGCTAAGACCCGCATAGAAGTATGCCACTGACGTGAGTAAAGCCAAAGCAACAGTAGTATTTATATCATTCGTGGGTGCGGCTAACTCCCCATGAGGTAATTGTATGATTTTCCAAGGTAAAAGAGCTCCTGACCAATTCGAAACAAAAATAAATAGAAACATAGTTCCAATAAAGGGAACCCAAGGACCATATTCTTCCCCAATTTGAGTTTTACTCACATCTCGAATGAATTCAAGGACATATTCGAAGAAATTCTGACCTCCGGTCGGAATGGTTTGTGGGTTCTGAACAACTATAGTGGCTGAACCTAATAAAATAGTAATTACAACCCAAGAAGTAATAAGTACTTGGCCATGGACTTGGAAACTTCCTATTTTCCAATAGAAATGTTGTCCTACTTCCACACCAGATATCTCGTATAAACCTTTTAGTGTGTTGATGGAACATGATAGAACATTCATATTGCCCTCAGACAGAAATAGAACTTTAAACAAAATTATTTTGATTCAACCATCTCTTTCTCGACTTGCCTACTTGAATCGTATATTTTGAATACCAACTAATCACATAATATCCCCAGTTTTTTTATCTCTTTTTTGAGGTTCACAAAAAGTAACCAATTCCATAAATCTATGTAGTTTCCTAAGCAATTTTTTTATCTTATTATTAATTAATCACGGATTTCTTATATAGCTAGAACGACCCTCACAAATTGCGAATACTAATTTGTTAAGAATTAATCGTATTGAAGCTATAGCGTCATCATTCGCTGGAATCGAAATATCTCCAAGATCGGGGTCACAATTTGTATCGATTAAACAAATTGTTGGAATTCCCAAAGTAATACATTCTCGAAGAGCCATATATTCTTCGTGCTGATCAACAATGATTACAATATCGGGTAACCCTGTCATATATTTAATTCCACCCCTATATGTTTGCAAGTGAGATAATTGTCTTTTCAACATAGCTGCATCTCTTTTCGGAAGACGGTTGAGTCTGCCCATTTTTTGTTCCATTCTCAAGTCTCTGAACTTATGAAGTCTCGTTTCTGTAGTGGACCAATTCGTTAACATACCACCGAGCCATTTTTTATTAACATAATGACATCGAGCCCTTGTTGCAGCCCGTGCTACTGAATCAGCTGCTTTATTTTTGGTACCAACAATTAAGAATTGTTTTCCCCTACTTGCTGCATCAAAAACCAAATCACAAGCTTCTGATAAAAAACGAGCAGTTCTAGTAAGATTTGTAATATGAATACCTTTACGCTTTGCAGAGATATAAGGTGCCATTCTAGGGTTCCATTTCCTAGTACCATGGCCAAAATGAACTCCTGCCCCCATCATGTCTTCCAAATTGATGTTCCAATATCTTCTTGTCATTTTTCCCCACACTTTCCCTCCCTTTTTCAAAAAAAAAAAAAGAGACGAGGTACCCTGAAAAATAAATAATTGTTCCGATGGAACCTTCTCTTCAACCGTAGATTGGCCGTAGATACATGATTCAAGCCATTGTTCTTTTCTATTCGTTATTTTCTTTCTTACTATTACCAAATCAAATGACCGGACCAAATACTGATAGTTAAAAGGATGAATCTGCTCTTAGGAATCATTTAATCCTAGAAATGATTGTTCTGATGTATCATGAAAATTCTTTGAAAGACAAGAATCAAAGAATTTTCCGTGGTGGAACAAAATATCTCTAATTTCTCCCTCGAATAGATTCTTCTTTTTGGTTTCCAAAGGAATGTTGTTATGTTGCCTTAAAGGGGGCATTAATCCTTTGAATCCGGTACCAACGGGTATCATTCCCCCCAGAACAACATTCTCTTTCAAGCCTTTCAACCAATCGATACGACCCTGTAGAGCTGCTTTTGCTAAAACTCGAGCAGTTTCTTGAAAACTCGCTTCAGATATGAAACTTTGAGTATTCAGAGATGCTCGAGTTATTCCCAATAAGATGGCTCGGTAACAGATCGCTTCTTCCAAAGCACGCCCCATTCGTTCCGCTCGCAACAATCCAATTAGTTCTCCAGGCGAAAAAACATTAGACATTCCATCTTCTGAAACCAACACTTTTGATGTTATTTGGCGTACAATAATTTCTATATGCCTATTATGGATCTGCACCCCCTGGGATCGATAAACCTTTTGGATCTTATTAACCAAAGAGAGACGACTTTGCACTATAGTTAGCTCAGCACCAATCAAGAATCCCCAAGGAATTCCAAGAATTCTTGTTATACATTCGTTCCAACCCTCAACCCTCTTTTCTAGATTCATCGATATTGAATTAATCGAACGCACTTCTAACACTTGTTCCACTTTTGGAAGACCCTGCGTTATATCACCCGATCTCGATTTTTCATATATAAATGTAACTAATGTATCTCCTTCATAAAGGATTTCCCCATAATGGCCATGAACAGTTGTTCCTGGAGTGGCCAAATAGGGCTTAGCTGATCGTATTACTACAGAGTCAACTTGAACAATTAGAACTTGACCTGATTTTAGGTGTGGCCCGTTTTTGGCTATACATACATTTTCACAAATAAACTGTCCAAGACTCATTTTTGTAGATGTCTTTTCACAATAATTGTTATGGAGAAAATACCAATTCAAATTGAATGGATTCAAAATGATCTTACTGCATGGATTGGCATTATAAATTTTCCCATT
>contig6_len_3657_j029
GTTGATAGGTTATAAGAAGACAATTCATAGTTCAGATGCTTAGGCTTAGTAAGAATAAGAAGTAATAATCGAATTGAGTTCATGGATTTCCCTAGGTCAGGTTATAGACCAATAAAGGATTTTTATCTTCGAAACCCATTCGAAGGGGCAGTGCGCGAGAAATCATACATAAATGATAGAATCTTCCGACGCCCCGAAAATGCTATGAGGTGCTCGGAAATGGTCGAAGTAGTTGAATAGGAGGATTACTATGACTATAGCCCTTGGTAAATTTACTAAAGACGAAAATGATTTATTTGATATTATGGATGACTGGTTACGGAGGGACCGTTTCGTTTTTGTAGGCTGGTCCGGTTTATTGCTCTTTCCTTGTGCCTATTTCGCTTTAGGGGGTTGGTTCACAGGTACAACCTTTGTAACTTCATGGTATACTCATGGATTGGCCAGTTCCTATTTGGAAGGATGCAATTTTTTAACGGCCGCAGTTTCTACTCCTGCTAATAGTTTAGCACATTCTTTGTTGTTATTATGGGGTCCTGAAGCACAAGGAGATTTTACTCGTTGGTGTCAATTAGGTGGTCTGTGGACTTTTGTTGCTCTCCATGGCGCTTTCGGACTAATAGGTTTCATGTTACGTCAATTCGAACTTGCTCGATCTGTTCAATTACGACCTTATAATGCAATTGCTTTCTCTGCCCCAATTGCTGTTTTTGTTTCTGTATTCCTGATTTATCCACTAGGTCAGTCTGGTTGGTTTTTTGCGCCTAGCTTTGGCGTAGCAGCTATATTTCGATTCATCCTCTTTTTTCAAGGGTTTCATAATTGGACATTGAACCCATTTCATATGATGGGAGTTGCCGGTGTATTGGGTGCGGCTTTGCTATGCGCTATTCATGGTGCTACCGTAGAAAATACTTTATTTGAAGATGGTGATGGTGCAAATACATTCCGTGCTTTTAACCCAACTCAAGCTGAAGAAACTTATTCAATGGTCACCGCTAACCGCTTTTGGTCCCAAATCTTTGGGGTTGCTTTTTCCAATAAACGTTGGTTACATTTCTTTATGTTATTTGTACCAGTAACCGGTTTATGGATGAGTGCTCTTGGAGTAGTCGGTCTAGCCCTAAACCTACGTGCCTATGACTTCGTTTCTCAGGAAATTCGCGCAGCGGAAGATCCTGAATTTGAGACTTTCTACACAAAAAATATTCTCTTAAACGAAGGTATTCGTGCTTGGATGGCGGCTCAAGATCAGCCTCATGAAAACCTTATATTCCCTGAGGAGGTTCTACCCCGTGGAAACGCTCTTTAATGGAACTTTAGCTTTAGCTGGTCGTGATCAAGAAACCACCGGTTTCGCTTGGTGGGCCGGAAATGCCCGACTTATCAACTTATCCGGTAAACTACTAGGGGCTCATGTAGCCCATGCCGGATTAATCGTATTCTGGGCCGGAGCAATGAACCTATTTGAAGTGGCTCATTTTGTACCAGAGAAGCCTATGTATGAACAAGGATTAATTTTACTTCCCCACCTAGCTACTCTAGGTTGGGGGGTAGGTCCTGGTGGGGAAGTTATAGACACCTTTCCATACTTTGTATCTGGAGTACTTCACTTAATTTCCTCTGCAGTATTGGGCTTTGGTGGTATTTATCATGCACTTCTGGGACCTGAGACTCTTGAAGAATCTTTTCCATTCTTCGGTTATGTATGGAAAGATAGAAATAAAATGACCACAATTTTAGGTATTCACTTAATCTTGTTAGGTATAGGTGCTTTTCTTCTAGTATTCAAGGCTCTTTATTTTGGGGGCGTATATGATACCTGGGCTCCCGGAGGGGGAGATGTAAGAAAAATTACCAACTTGACCCTGAGCCCAAGTATTATATTGGGTTATTTACTAAAATCGCCCTTTGGAGGGGAAGGATGGATTGTTAGTGTAGACGATTTGGAAGATATAATCGGAGGACATGTATGGTTAGGTTCCATTTGTATACTTGGTGGAATCTGGCATATCTTAACCAAACCCTTCGCGTGGGCTCGACGCGCGCTTGTATGGTCTGGAGAGGCTTACTTGTCTTATAGTTTAGGTGCTTTATCTGTTTGTGGTTTCATTGCTTGTTGTTTTGTCTGGTTCAATAATACCGCTTATCCTAGTGAGTTTTACGGACCTACTGGACCAGAAGCTTCTCAAGCTCAAGCATTTACTTTTTTAGTTAGAGACCAACGTCTTGGGGCTAACGTGGGATCCGCTCAAGGACCTACCGGTTTAGGTAAATATCTAATGCGTTCCCCGACTGGAGAAGTCATTTTTGGAGGAGAAACTATGCGTTTTTGGGATTTGCGTGCTCCATGGTTAGAACCTCTAAGGGGTCCAAATGGGTTGGACTTGAGTAGGCTGAAAAAAGACATACAACCTTGGCAAGAACGGCGTTCCGCAGAATACATGACCCATGCTCCTTTAGGTTCTTTAAATTCCGTGGGTGGTGTAGCTACCGAGATCAATGCAGTCAATTATGTCTCTCCTAGAAGTTGGTTAGCTACCTCTCATTTTGTTCTAGGATTTTTCTTATTCGTAGGCCATTTGTGGCACGCGGGAAGGGCTCGTGCAGCTGCAGCAGGATTTGAAAAAGGAATTGATCGTGATTTTGAACCTGTTCTTTCCATGACCCCTCTTAATTGAGACAGGAGATCAAATGTTTGAAGTAGGAATCCATTTGATTCCATCATACATATTGGGACTTCAAAAGTATTCCCTTTTCTTTTTTTTTTTTTTTCAACTCATTTCTATCTAATTTATTTTTTCTAATCTATTTTTTCTGGCTTGGCTAGGTGGGATAGCCGAGCCATTCCCCTTTCTTTATAATACCGGTCCGGTAAAAACCAATAAAGAAACAACTCTCTTCAACGAGCAAAAGGAGAGAGAGGGATTCGAACCCTCGATAGTTCTTTGTTCAGAACTATACCGGTTTTCAAGACCAGGGCTATCAACCACTCAGCCATCTCTCCGAAAGACAATTTTTATTTTATTCCTCCGAAGAGAACATAGCCATAGGAGTGGGTATCTCTACTATCGGTAGAAAGATATCAGGTGTGAATCTACAGGTCGATCTATCTATCCATATAAATAGATGCATGATCCAGCATGCCCATATTGTGAAGTAAAAAAAATTCCATTCCCCTCGTACGAATAAAGTGGTAAAAAATTGCGTATAATAATAAGTTATATTAAGTTATATAGAGTCAATGTATTCATGGGAAAATCCCTCCATGATGGAGCTTATTACAATTTTTTGGCTGATAGAGGGATCAAATGGTATAGTTTATTTGTTGGTAGCTTGGAGGATTAAAAGCATGACTATTGCTTTTCAATTGGCTGTTTTTGCATTAATTGCTACTTCATCAATCTTATTGATTAGCGTACCCGTTGTATTTGCTTCTCCTGATGGTTGGTCAAGTAACAAAAATGTTGTATTTTCTGGGACATCCTTATGGATTGGATTAGTTTTTCTGGTGGGTATCCTGAATTCCCTCATATCGTGAACCTATTAATCCCAGCTCGAAAAACGAAATGACCCCCCTGAATTCTTTTCGGTTGTGAGACACATTAAAATTGAATAGAAGTCCCCCAAATGCAAATAAAGAAAACAAAACAATTA
>contig7_len_3342_j029
TTAGAACCACTGTTGGTCATATTTCTCTTTATCGAGAAATCGAAGAAGCCATACAAGGGTTTTGTCGGGCCTGTTCATATAGTACCTAATCATATGGTACCTAAGCTAAGTAATTCTATGAGACCCGCGGGAATTCGGGTCTCTCCGGTTTAACTAGGATGCTCATTCCGGAATTTCTACGCGAATTAAGATCGAGAAAAGGAAGTTTTTCAATCACTGACTCAAACCCATTGTCGAATCCTACTCAGCGGAATATGGAGGTACTTATGGCAGAACGGGCCAATTTGGTCTTTCACAATAAGGCGATAGACGGAACTGCCATGAAACGACTTATTAGTCGATTAATAGATCACTTCGGAATGGCATATACATCACACATCCTGGATCAAGTAAAGACTCTGGGTTTCCAGCAAGCCACTGCTACATCCATTTCATTAGGAATTGATGATCTTTTAACAATACCTTCGAAAGGATGGCTAGTTCAAGATGCTGAACAACAAAGTTTGATTTTGGAAAAATACCACCATTATGGGAATGTACACGCGGTAGAAAAATTACGTCAATCCATTGAGATATGGTATGCTACAAGTGAATATTTGCGACAAGAAATGAATCCTAATTTTAGGATGACTGACCCTTTTAATCCAGTCCATATAATGTCGTTTTCGGGAGCTAGAGGAAATGCATCTCAAGTACATCAATTAGTAGGTATGAGAGGATTAATGTCGGATCCCCAAGGACAAATGATTGATTTACCCATTCAAAGCAATTTACGCGAAGGACTCTCTTTAACAGAATATATCATTTCTTGCTACGGAGCCCGCAAAGGGGTTGTGGATACTGCTGTACGAACATCAGATGCTGGATATCTCACGCGCAGACTTGTTGAAGTAGTCCAACACATTGTTGTACGTCGAACAGATTGTGGCACCGTCCGAGGTATTTCTGTGAGTCCTCGAAATGGGATGATGCCGGAAAGAATTTTTATCCAAACATTAATTGGTCGTGTATTAGCGGATGATATATATATGGGTCCACGATGCGTTGCCACTCGAAATCAAGATATTGGGATTGGACTTATCAATCGATTCATAACCTTTCGAGCACAACCAATATCTATTCGAACTCCCTTTACTTGTAGGAGTACATCTTGGATCTGTCGATTATGTTATGGCCGGAGTCCTACTCATGGTGACCTGGTCGAATTGGGAGAAGCTATAGGTATTATTGCAGGTCAATCTATTGGAGAACCCGGTACTCAATTAACATTAAGAACTTTTCATACCGGCGGAGTATTCACAGGGGGTACTGCAGAACATGTACGAGCCCCTTCTAATGGAAAAATAAAATTCAATGAAATTTTAGTTCATCCGACACGTACACGTCATGGACATCCTGCTTTTCTATGTTCGATAGATTTGTATATAACTATTCAGAGTGAAGATATTCTACATAATGTGAATATTCCATCGAAAAGTTTTCTTTTAGTTCAAAATGATCAATATGTAGAATCAGAACAAGTGATTGCTGAGATTTGCGGGGGAACATCCACTTTTAATTTTAAAGAGAGAGTTCGAAAACATATTTATTCTGACTCAGAGGGAGAAATGCACTGGAGTACCGACGTGTATCATGCACCTGAATTTACATACGGTAATGTTCATCTCTTACCAAAAACAAGTCATTTATGGATATTATCAGGAGGGCCGTGCAGATCTAGTCTAGCCTCCTTTTCGCTCCCCAAGGACCAAGATCAAACGAACGCTGCTCATTCTCTTTCTGTCAAACGAAGATATATGTATAATCCCTCATTGACTAATGATCAAGTGAGACACAAATTCTTTAGTTCGGATTTTTCTGATAAAAAAGAAGATAGGATTCCTGATTATTCAGAATTAAATCGAATCGTATGTACTGGTCATTATAATCTTCTATATCCTGCCATTCTCCGCGATAATTCGGATTTATTGGCGAAGAGGCGAAGAAATAGATTCATCATTCCACTCCAATCGATTCAAGAACGAGAGAAAGAATTAATGCCCTCTTCAGGTATTCCAATTGAAATACCCATAAATAGTATTTTCCGTAGAAATAGTATTCTTGCTTATTTCGACGATCCTCGATACAGAAGAAAGAGTTCAGGAATTACTAAATATGGGACTCTAGAAGTGCATTCAATCGTTAAAAAAGAGGATTTGATTGAGTATCGAGGAGTCAAGGAATTTAGGCCAAAATACCAAATGAAAGTCGATCAATTTTTTTTCATTCCCGAGGAAGTGCATCTCTTACCTGGATCTTCTTCCATAATGGTACGGAACAATAGTATCATTGGGGTCGATACACAAATCACTTTAAATACAAGAAGCCGAGTAGGCGGGTTAGTCCGAGTGGAAAGAAAAAAAAAAAGAATCGAGCTTAAAATATTTTCTGGAGATATCCATTTTCCTGGAGAGACAGATAAGATATCCCGACACAGCGGCATCTTGATACCACCAGGAATAGGAAAAACAAATTCCAAAGCATCCAAAAAATTGAAAAATTGGATCTATGTCCAACGGATCACACCCACCAAGAAAAAGTATTTTGTTTTGGTTCGACCTGTAATCACATATGAAATATGTGACGGTATAAATTTAGCAACACTTTTCCCCCCAGATCTGCTGCAGGAAAGGGATAATGTGCAACTTCAAGTTGTTAATTATATCCTTTATGGAAATGGAAAGGGAAAACCACTTCGGGGAATTTCTGACACAAGTATTCAATTAGTTCGGACTTGTTTAGTATTGAATTGGGACCAAGACAAAAAAAGTTCTTCTATCGAAGAGGCCCGTGCTTCCTTTGTTGAAATAAGGACAAATGATTTGATTCAAGATTTCCTAAGAATTGACTTAGTGAAATCCTCTATTTCGTATACTGGAAAAAGAAATGATCCATCGGGTTCAGAATTGATCTCTGCTAATGGATCGGATCGCACCAATATCAATCCGTTTTCTTCCACTTTTTTCTATTCCAAGGCAAAGATTCAACAATCCCTTAACCAAAATCAAGGAACTATTCATACGTTCTTGAATAGAAATAAGGAATGCCAATCTTTGATAATTTTGTCATCATCCAATTGTTCTCGAATGGGTCCATTCGATGATGTAAAATCGTCCAATGGGATAAAAGAATCAATTAAAAAAAATCCACGAATTCCAATTCGGAATTCGTTAGGACCTTTAGGAACAGCTTTTAAAATTGCGAATTTTTATTCATTTTACTATTTAATAACCTATAATCAGATCCTGGTAACTAACTATTTACAACTTGACAATTTAAAACAGACTTTTAAAGTACTTAAAT
>contig8_len_3057_j029
ATATATAATAATGGAAACAGCAACCTTAGTCGCCATCTTTATATCTGGTTTACTTGTAAGTTTTACCGGGTACGCCTTATATACCGCTTTTGGGCAACCTTCTCAACAACTAAGAGATCCATTCGAGGAACATGGGGACTAATTGAAGTACCGAGCCCCCCAATATTGGGGGGCTCGGTACTTCAATTGAGATAATGAAAAATCATTAATTGAGATAATGAAAAATCATTTCATCTTTTTAGTTGGAACCTTAGGTGGTTCTCGAAAAAAGATAGCGAAAAAAATTATCCCTAAAGTCGAGACTAAGAGGAATGTATAAACCAAAGCTTCCATAGATTCGATCGTGGTTTACAATTATAGCTTCCATACCTATTTTTTTTTTATTGAGGGCCCTCTCTCGGATAAAGAAAGAATAAGAGTCAAAGAAAGCGGTGATTCAAATGAAGATTTCTCTGGTATTCTATGTCAAATCACAAAAATAAATCCTATGTTAAATCACAAAAATAAAATAGAGGCGAAAGATACTAAAGCAATGTTGTATCAGACTACTTGTCTTCTTGTAGTTGGATCTCCAAGTTTTTGGAATGCTCCAAATTCAACTTGAGCATCCAAATCTGGGTCAATACCCGCAAAAACATCTCTGAACAGGGTTCTAGCACCATGCCAAATGTGCCCGAAGAAGAAGAGCAAAGCAAATGAAGCATGCCCAAAAGTAAACCAACCCCTTGGACTACTACGAAAAACACCATCGGATTTCAAAGTAGCACGATCTAATTCAAAAATTTCGCCCAATTGAGCACGTCTAGCATATTTTTTCACAGTAGCAGGGTCACTATAACTGACTCCATTGAGTTCGCCACCGTAGAACTCAACAGTTACACCTACTTGTTCGACGCTATACTTCGATTCTGCTCTTCGAAAAGGAACGTCGGCTCTAACAATTCCGTTGCCGTCTACCAAAACAACTGGAAATGTTTCAAAAAAAGTAGGCATACGACGTACAAAAAGTTCACGCCCTTCTTTATCTCGAAAGATAGGGTGTCCTAACCATCCAACCGCTATTCCATCCCCGTTATCCATTGAACCCGCCCTGAATAACCCCCCTTTTGCCGGATTATTACCAATATAATCATAAAAAGCTAATTTTTCAGGAATTTTAGACCAAGCTTCTGATAAACTTTGATTTTCGGCTAGCCCAGCACCAACTCTTCGATATATCTCTTGCTGGAAGTACCCCTGATCCCATTGATAACGAGTGGGCCCAAATAATTCTAGGGGGGTAGTTGCTGAACCATACCACATAGTTCCGGCAACAACAAAAGCCGCAAAAAAGACAGCAGCGATACTACTAGAAAGGACGGTTTCAATATTGCCCATACGCAATCCTTTGTATAGACGTTGGGGCGGGCGGACGCTAAGATGGAATAGACCCGCTAATATGCCCAATATCCCTGCTGCAATATGATGAGAGGCTATTCCTCCCGGAACAAAAGGATCAAAACCTTCCACGCCCCACGCTGGATTTACAGGTTGTACTTTTCCTGTTAGTCCATAAGGATCAGACACCCATATTCCAGGACCATATAAGCCTGTTACATGGAATGCACCAAAACCAAAGCAAGCCACCCCGGAGAGAAATAAATGAATTCCAAAGATCTTGGGCAAATCCAAAGAAGGTTTTCCTGTACGTTCATCACTAAATATTTCTAGATCCCAATACACCCAATGCCAGATAGCTGCCAAGAAGCACAAGCCAGAAAAGACAATATGTGCCCCGGCCACACCTTCATAACTCCAAATACCCGGATTCGTTACAGTCCCTCCGGTAATACTCCAACCGCCCCATGAATTGGTTATTCCTAAACGAGTCATGAAAGGTATAACGAACATACCCTGTCTCCACATTGGATCAAGAACAGGGTCAGAGGGATCAAAAACTGCTAATTCATACAGAGCCATTGAACCGGCCCAACCAGCAACCAAAGCTGTATGCATTATATGGACAGAAAGCAACCGACCGGGATCATTCAACACAACGGTATGAACACGATACCAAGGCAAACCCATGGAAATACCCCTTTATCAAAGAAAAATAGACACTACGTAACTTTATTACATTGAAAAAGACTATACTATGAACTATGCTATGGATCTCCCTTGTTCAGTGGATTATCTTGGAGCAAGGGTTAATATTTGTTCTATTTGGTTGATAATACTGGAACAATTCTCTTCGTAGAACAAAGAGAAGCAGATTTATTCTATACTCGATAAGTACCAATACGCAATGGGGGTTGATACTATTTTCTATGAGGGAATGCGCCCATACTCCTTCATCATTAGAAGGACCTATTCATAATAATTTTCCTTTATTCATTCTGTCTTCCTTTCTATTATTATGTATGAATTTTTCGAATCTATGGATAAAATATGATATGATAAGGGCCAATATTATAAAGACAATAAACCCATTGTTACGTTTCCACATCAAAGTGAAATATAGTACTTAGTTCTTTTTTCTTTCATTTCATGCCTATTGGTGTTCCAAAAGTGCCTTTTCGGAGTCCTGGAGAGGAAGATGCATCTTGGGTTGACGTATAGTGCGACTTGTCAGATATATTGGGTCATACGGGATTTCCCCGTTTTCTCCCCCGATCGAGATATCCTCTGTTTCGCCCAAAAGAAAGATTAATGGAATCATCAAAAATTTGGAGCGTGAAGTGCAATTAGATCCCTTTTTGAGGGGAATTCATATTATTATCAATTAGATTATCAATTCGAATAATTTATGGTTGGCTTGATTGGACTAATAAAATGAAGTATCCAGGCTCCGTTAAAAAAAAAGGAAGTCATAGCAAAAAGAAGTGGTAAGGGGAGCATTTGTCCTATATGTGTAAATCCAAATCAGGCGGATCTTTACCCGGAGTAGAGCATAAACCTAAAAAAAAATGGAAGAGGCCCATTCAGGAACAAGAAAATGACATCGTATCGTGATTTTGATTAGATCTCGATGAAACAATACATCAATGAGAAGTTAATTCGATAATTTTTGAATTCTTT
>contig9_len_2864_j029
AATAAAATAAAAGTAAAGGAGAAATAATGCCCTCTTGATAAAACAAGAAATTTATCATTGCTCCCTTACTTTCAAAAACTCGTATCCACTAAGACAAAAGTCTTATCCATTTGTAGATGGAGCTTCAATAGCAGCTAGGTCTAAAGGGAAGTTATGAGCATTACGTTCATGCATAACTTCCATACCAAGGTTAGCACGGTTAATGATATCAGCCCAAGTATTAATTACACGGCCTTGACTATCAACTACAGATTGGTTGAAATTGAAACCATTTAGGTTGAAAGCCATAGTGCTGATACCTAAAGCAGTGAACCAGATACCTACTACAGGCCAAGCAGCTAGGAAGAAATGTAAAGAACGGGAGTTATTGAAACTAGCATATTGGAAGATCAATCGGCCAAAATAACCATGAGCAGCTACGATATTATAAGTTTCTTCCTCTTGACCGAATCTGTAACCTTCATTAGCAGATTCATTTTCTGTGGTTTCCCTGATCAAACTAGAAGTTACCAAGGAACCATGCATAGCACTGAATAGGGAGCCGCCGAATACACCAGCTACACCTAACATGTGAAATGGGTGCATAAGGATGTTGTGCTCAGCCTGGAATACGATCATGAAGTTGAAAGTACCGGAGATTCCTAGAGGCATACCATCAGAAAAACTTCCTTGACCAATTGGGTAGATCAAGAAAACAGCAGTAGCAGCTGCAACAGGAGCTGAATATGCAACAGCAATCCAAGGTCGCATACCCAAACGGAAACTAAGTTCCCACTCACGACCCATGTAACAAGCTACACCAAGTAAGAAGTGTAGAACAATTAGTTCATAAGGACCACCATTGTATAGCCATTCATCAACGGATGCTGCTTCCCATATCGGGTAAAAGTGCAAACCTATAGCTGCAGAAGTAGGAATAATGGCACCCGAGATAATATTGTTTCCATAAAGTAGAGATCCAGAAACAGGCTCACGAATACCATCAATATCTACTGGAGGAGCAGCAATGAAGGCGATAATAAATACAGAAGTTGCAGTTAATAAGGTAGGGATCATCAAAACACCAAACCATCCAATATAAAGACGGTTTTCAGTGCTAGTTATCCAGTTACAGAAGCGACCCCATAAGCTTTCGCTTTCGCGTCTCTCTAAAATTGCAGTCATGGTAAAATCTTGGTTTATTTAATCATCAGGGACTCCCAAGCACACGAATTTTCATAAATAGAAATAGAAAATTGAAGACTTGTTATTCAACAGTATAACATGACTTATATGCCCGTGTCAACCAATATCTATCTGGGTCTATTAGAATTTTTTGTAAATAAATAAAGTGCATTGCAAAACAAAAATGGAATACGGATTTCTTTCTATACATATGATTTCGATATGACAATGGGTTGCCCGGGATTCGAACCCGGAACTAGTCGGATAGAGTAGATAATTTCCTTGTTAAACAAGCAAAAACCCCTCCCCAAGCCGTGCTTGCATTTTTCATTGCACACGGCTTTCCCTATGTATACATCTAAAACTGAGTTCTTTCACAGGACTTTAAAAAGATTGAATACTCCGTTGATTTAAGCCTTACTACATGAACATTTCAGAATAGAAATAAATGAATTTTTTTGTTATCTCTTCATCATTCAGATTATTTAGGGATAATTTCCATTTATATGGTCTCATAACAAATCATTCATGATTTGCCAGATCATTTATACAAATAATATCCAAATACCAAATCCGCCTTCTATATAAACCTCGCAGGGTAGAAGAAGTTTTTTGGAAGGTCAAATAAAAAATAGGCTCTTCCTCCGTAAAAAATTCTTCCAATAATTCCGAGCCTAATCTTTTCAAAAAAGAACGTACCGTACTTTTGTGTTTACGAGCCAAAGTTCTAGCACAAGAAAGTCGAAGTATATACTTTATTCGATACAAACTAATTTTTCGTAAGGATCCGCTATGATAATGAGAAAGATTTCTATATAGACGCCCGGATCGGTCAATAATATCAGAATCTGATAAATCGGCCCAGATTGGCTTACTAATGGGATGTCCTAACACGTTACAAAATTTCGCTTTAGACAATGATTCAATCAGAGGAGTAATTGGAACTATGGTATCAAACTTCTTAATACCATTCCCTATTAGAAATGAATTTTCTAGCATGTGACTCCGTACCATTGAAGAGTTTAATCGCACATTTGAAAGATAGCCCAGAAAGTTGAGGGAATGATCGGATAATTGGTTTCTATGAATCCTTCCTGGTTGAGACCACATGTAAAAATAACATTGCCAGAAATTGACAAGGGAATATTTCCATTTATTTATCAAAAGAGACGTCCCTTTTGAAGCCAAAATGAATTTTCCTTGATACCTAACATAATGCATGAAAGGATCCTTGAACAACCATAGAATGGCCTGAAAATCCTTAGTAAAGACTTCTATAAAATGTTCTATTTTTCCATAGAAATATATTCGTTCAAGAAAGGTTCCAGAAGATATTGATCGTAAATGAGAAGATTGGTTGCGGAGAAAAACGAAGATAGATTCGTATTCCCATACATAAAAATTATATAGGAACAAGAAAAATCGTTGATTTCTTTTTGAAAAAGAAAAACTAGATTTCTTTGGAGTAATAAGACTATTCCAATTACGATACTCATGGAGCAAAAATCGTAATAAATGCAAAGAAGAGGCATCTTTTACCCAGTAGCGAAGAATTTGAACCAAGATTTCCAGATGGATGGAGTGGGGTATTAGTATATCTAACACATAATTTAAATGTGAAAAATTGTCCTCTAAAAAAGGAAATATTGAATGAATTGATCGTAAATTCTGAGATTTTACTATTTCTTTTTTCCCTTCTA
>contig10_len_2547_j029
AAAAAAAAAAAAAGAAAAAACATGTTGATTATATCAAAATTGGGAGGCATCAAGAATTGGAGTCCATCATGGGTAAGGACACTATTGCTGACATAATAACCTCTATACGAAATGCTGACATGGATAGAAAAAGAGTAGTTCGAATAGCATCTACTAATATTACCGAAAACATTGTTAAAATCCTTTTACGAGAAGGTTTTATCGAAAACGTGAGAAAACATCGAGAAAGCAACAAATATTTTTTGGTTTCAACCCTGCGACATAGAAGGAATAGGAAAAGGCCCTATAGAAATATTTTTAATTTAAAACGGATCAGTCGACCTGGTCTACGAATCTATTCTAACTATCAACGAATTCCTAGAATTTTAGGCGGAATGGGGGTTGTAATTCTTTCGACTTCTCGAGGTATAATGACAGATCGAGAGGCTCGCCTAGAAAGAATCGGCGGAGAAATTTTGTGTTATATATGGTAATTCTTCGTATATCCGAATTGGATCCGAAACTTCCTATTTGTGAAAAAAAGGGCGGATTGTCTAATCTCGCTCCTCCTCCATTAGTTAATACTTCAAGGAGGTTTTACCTGGAATGAAAGAACAAAAATGGATTCATGAAGGTTTAATTACGGAATCGCTTTCTAATGGTATGTTCCGGGTGCGTTTAGATAATGAAGATTTTATTCTGGGTTATGTTTCAGGAAAGATCCGACGTAGTTTTATACGGATACTACCAGGAGATAGAGTCAAAATTGAAGTAAGTCGTTATGATTCAACCAAAGGGCGTATAATTTATCGACTCCGCACTCCGCAACAAAGATTCGAAGGATTAGGCGGTTTTTAAACTTTCATATTCCTTTCCATGGGAATATGATTCGAGATTCCAAATTTCAATAAACGTTTTTTTTCTCTCAAAAAAAAAGTAGATTCAAAATTAAGGTAAGGAATGGCAAATATGAAAATAAGAGCTTCTGTTCGTAAAATTTGTGAAAAATGTCGCCTAATCCGTAGGCGGGGACGAATTATAGTAATTTGTTCCAACCCGAGACATAAACAAAGACAGGGATAATCTAAAAGAGACTCTCTTAAAGAACCGATGTACAAATAAAAAAGGGATCTATTTTGACAAGAAATGGATATATCCATATATCATATCTCTAACTCATATTTATGAGATCCTAAAACATGGCAAAAACTATACCGAGAATTGGTTCACATAGGAATGGACGTATTGGTTCACGTAAGAATACACGTAGAATACCAAAGGGAGTTATTCATGTTCAAGCAAGTTTTAATAATACCATCGTGACTGTTACAGATGTAAGAGGTCGGGTGGTTTCTTGGTCTTCTGCCGGTACTTGTGGATTCAGGGGTACAAGAAGAGGGACACCTTTTGCTGCTCAAACCGCAGCGGGAAATGCTATTCGTACAGTAGTGGATCAAGGTATGCAACGAGCAGAAGTCATGATAAAAGGTCCCGGTCTCGGAAGAGACGCAGCATTACGAGCTATTCGTAGAAGTGGTATACTCTTAACTTTTGTACGGGATGTAACCTCTATGCCACATAATGGGTGTAGACCTCCTAAAAAAAGACGTGTGTAAAAAGAAACATTGAAGAAATTTCAAGAGAAATAAATGATTCACTGATCAAATAATATTACTATGGTTCGAGAGAAAGTAACAGTATCTACTCGGACACTACAGTGGAAGTGTGTTGAATCAAGGGCAGACAGTAAGCGTCTTTATTATGGACGCTTTATTTTGTCTCCACTTATGAAAGGCCAAGCCGACACCATAGGCATTGCGATGCGAAGAGCCTTACTTGGAGAAATAGAAGGAACATGTATCACACGCGCAAAATCTGAGAAAATACCACACGAATATTCTACCATAGTGGGTATTCAAGAATCAGTACATGAAATTTTAATGAATTTGAAAGAAATTGTATTGAAAAGTAATGTATATGGAACTTGTGACGCGTCTATTTGTGTCAAGGGTCCCGGATATATAACTGCTCAAGATATCATCTCACCACCTTATGTGGAAATCGTTGATAATACACAACATATAGCTAACTTGACGGAATCAATTGATTTGTGTATTGGATTACAAATTGAGAGGAATCACGGATATCGTATAAAAAGTCCAAATAACTTTCAAGACGGAAGTTATCCTATAGATGCTGTATTCATGCCTGTTCGAAATGCAAATCATAGTATTCATTCTTATGGGAATGGGAATGAAAAACAAGAGATACTTTTTCTCGAAATATGGACAAATGGAAGTTTAACTCCTAAAGAAGCACTTCATGAAGCTTCTCGGAATTTGATTGATTTATTTATTCCTTTTTTCCATACAGAAGAAGAAAACTTCCATTTAGACGACAATCAACACAAGGTTACTTTACCTCTTTTTACCTTTCATGATAAATTGGCTAAACTAAGGAAAAACAAAAAAAAATAGCATTGAAATCTATTTTTATTGACCAATTAGAATTGCCTTCCAGAATCTATAATTGCCTCAAAAGATCCAATATATATACATTATTGGATCT
>contig11_len_2483_j029
CATCTTGATTTGATAGAGATGGTTCTACTTCGTGGGATATTTATTCTAGTATCTGGAACACGGAATATATGAAATAGATTAATAAATATTTGAACTATGCTTCATACTTAATATTCAGACCTTGCGGCCGGATTCAAAATAAAAAATGGAAAGAATTATAATTTCAAAATCGAAAGATTTTTCTTCTTTCAAAATCCTATGTTATGCTTATTTTGACCAAAAGACAAAGGTTTCTTTGGGTTTTGAGTCATTATATCTATTCATGGAATAAGTGATGATCCAAAGGTTCTTACTCATGGAATTCTTGGGCTTAGTTTAGGGTTTTATTGAATCATCGTGGTTTTAGTATCAATCTGAGGTTTTAATCGATTCATAGGGTCTTAACAAGAGAATTCCTATCAATAATAAAAAAACAATAGTAAAGCCACATTATGCACAAACACAAATCAAAGAAAAAGAAAGAAATAGGAAAAAAGAGGATTCAAGAGGCCTGTAAGGATCAAGATAAAGACAATTGAGCCAACTTGATATTGAGTTTTGGCATTATCACCATAAAGAGGAGCTTTCGGATTTTTCTTACTTCATATCTTCAGAGAAGATTGAATCCGAGATTAAGAAGTTTCAAACTTTCTATTACATATCCGTTGCAACTAGTATTTGGATGTTTTTCTGCCTGAGCTGTACGAGATGAAATTCTCATATACGGTTCTCAGAGGGGGAGTCTTATCTATCTCAATAAAGTCTATGATTGGTTCGAAGAACGTCTCGAAATTCAGGCGATTGCAGATGATATAACTAGTAAATATGTTCCTCCTCATGTCAACATATTTTATTGTCTAGGAGGAATTACGCTTACTTGTTTTTTAGTACAAGTAGCTACAGGGTTTGCTATGACTTTTTACTATCGTCCGACCGTTACTGAGGCTTTTGCTTCTGTTCAATACATAATGACTGAAGCTAACTTTGGTTGGTTAATCCGATCAGTTCATCGATGGTCGGCAAGTATGATGGTTCTAATGATGATCCTGCATGTATTTCGTGTGTATCTCACCGGTGGATTTAAAAAACCTCGCGAATTGACTTGGGTTACAGGTGTGATTCTGGGTGTATTGACCGCATCTTTTGGCGTAACTGGTTATTCCTTACCTTGGGACCAAATTGGTTATTGGGCAGTAAAAATTGTAACAGGTGTACCTGAAGCTATTCCTGTAATAGGATCGCCTTTGGTAGAATTATTGCGCGGAAGTGCTAGTGTGGGACAATCCACTTTGACTCGTTTTTATAGTTTACACACTTTTGTATTGCCTCTTCTTACTGCCGTATTTATGTTAATGCACTTCCCAATGATACGTAAACAAGGCATTTCTGGTCCTTTATAGAGAAGATGATATTCGTAATCAATCTCATTTATCACTTGGGAAAGAACAATATTTTTTCATTGCTACAAATATGGATTATTGAAAAGAATAAGACATGTATTTGGATATTTCCTTTCAACCCAGCAATATTATATTACTTATTTGACATGAATAGTTGAAGGGAATTCTCCGAAGAGAAAAATGGATTATGGGAGTGTGTGACTTGAACTATTGATTGGTCCGTGCAGATATATGCCTTTATCTATCTGCCACATTGGAATTAACAACCAAATGTGTCTTTGTTCCAACCACCATGTAAGCGCTATACAGAAAATAGGCTGGTTCGCTTGAAGAGAATCTTTTCTATGATCCGATCCGAATCATGTCGTACATGAGCAGGCTCCGTAAGATCCAGTAGAATAAGTGAAATAGATAAACCATAATCATGATTATGGTTTATCTATTTCACTTATTCAATTTAAGATATTTCACTTATTCAATTTAAGATATTTCACTAATTTAAGGTTGAATAGTATGGAAATGCATTCATTTCCTATGCATTGACGCGATCTATGATACTATCGGAGTGAAACTGAAACACGGGATCTAAAGAAGAAGAACAGAGGCTAGACTATATTAGTAACAAGTAAACCTTTGCATGTATGTAAAAAGTCTCCAAATATTTTGTGGATAAACATCAATTGCAAAGTCTGAGATGACCCAGAAAGCACTTGATCATGATATGATCAACTTTGTAAGCCTACTTGGGTATTGAGTATTTACATTTACTTGTAAGAACTGAATTCTTTGCAATAGATAGTTGGAACTCCGGAAAGGGGACTCTGTTAAAATGTTTCTTACATAGAACCATTATATGTGTGTGCATATATGTGTGGATATAGATACCATATAGATTTTATATGGATCCATTTGGTTCTTTTGGTTCTTGCTCGAGCCGGATGATGAAAAATTATCATGTCCGGTTCCTTCGGGGGATGGATCTATAAGAATTCACCTATCCCAATAACAAAAAAACCTGACTTGAATGATCCTGTATTAAGAGCTAAATTAGCTAAAGGGATGGGTCATAATTATTACGGAGAGCCCGCATGGCCCAACGATCTT
>contig12_len_2439_j029
CTTAATTCTTAATTCAGAGAAATTTCTAAATTAATGCATCGTTGAATTAAATATACAATTCCAGAAAATCTCTCACATACAATCCGCTTCTTTTTTTTTTTCAAACAAGAGGCAGGGAAGTAAAAATGCGAACAAAATCGGAATGAAAAGCGTCCATTGTCTAATGGATAGGACAGAGGTCTTCTAAACCTTTGGTATAGGTTCAAATCCTATTGGACGCAATTTTTTTCCATATTTTTTTTTGTCAAAAAAGACATTTTGTTGAATAATTTGAATCAGAGAGGCTTGATTATTCCTTTTTTTAAGATAAAAGTGATCAATTTCTTTATGCTTGTTCCTGAAGTATAAAACGTTCCATCTGTTCCTGAATAGCTTCTTTCAAAAGGGCTTCTGCTTCCTCGGTGAATGTTTTGGTATAAGATATGATTTCCTGGAACTGAGGTTTATTAGTTTTTAAATAAGTACGTAACTCAACAAGAAATTTCCTCACCTGTCCAATTTCTAATGAATCAAGATAACCATTTGTTCCGGTATAAATAGTCATTATCTGTTCTTCCACTGTAAGAGGAGCTGATTGGGATTGTTTGAGCAATTCACGTAATCGTTGACCTCTTGCCAATTGATTCTGAGTAGCTTTATCGAGATCAGAAGCTAATTGTGCAAAGGCTTCTAATTCTGCAAATTGTGCCAGTTCCAATTTTAATTTACCGGCTACTTGTTTCATAGCTTTAATTTGAGCTGCAGATCCTACTCTGGAAACAGAGATACCCACATTAATAGCAGGTCTGATTCCAGCATTGAATAGATCAGCGGATAAGAATATTTGTCCATCAGTAATGGAAATTACATTAGTAGGAATATAAGCCGAAACATCTCCCGATTGAGTCTCAACTATTGGTAAAGCGGTCATACTTCCTTCACCTAAAGGAGAACTTGATTTAGCGGCTCTTTCCAAAAGGCGTGAATGCAAATAAAAAACATCTCCTGGATAAGCTTCGCGACCAGGAGGTCTTCGTAATAGAAGAGACATTTGGCGATAAGCTTGTGCTTGTTTGGAGGGATCATCATAAATGATTAAAGTATGTTGTTCACGGTACATAAAATATTCAGCCAAAGCTGCTCCTGTATAAGGAGCGAGGTATTGTAATGTAGCAGGAGAATCCGCCGTTTCGGCTACTACAATAGTGTATTCCATCGCTCCCCTTTCCTGGAAAGTAGTCACTACCTGAGCCACAGAAGATGCTTTTTGACCAATAGCTACATAAACACATATTACATTTTGTCCTTGTTGATTGAGAATCGTATCTGTGGCTACTGCTGTTTTACCGGTCTGTCTGTCCCCAATAATTAATTCTCTTTGACCACGTCCTATAGGAATCATCGAATCAATAGCAATAAGTCCCGTTTGAAGAGGCTCATATACGGAACGTCGAGAAATAATACCCGGAGCGGGAGATTCAATTAACCGAGATTCAGAAGCTGAAATTTCACCTCTACCATCAATAGGTTTAGCCAGGGCATTTAAAACACGACCCAAATAGGCCTCACTCACTGGTATCTGAGCAATTTTTCCTGTTGCCTTTACAGAACTCCCTTCTTGTATCATCAAACCGTCACCCATTAATACAACACCAACATTATTTGATTCCAAATTCAGAGCAACGCCTATTGTACCCTCTTCAAATTCTACTAATTCACCTGCCATTACTTCATCAAGACCATGAATACGAGCAATACCATCGCCTACTTGAAGTACGGTACCGGTATTTACAATCTTTACTTCTCTATTATATTGCTCAATACGTTCACGGATAATATTACTAATTTCGTCAACCCGAATGGTTACCATGAGTTTTTTTTTTAAGTCTTTTTTTGAAAAAAAAAAAAAAAAATAATGCCTACAGTAGAAGGACTAATCCGTTATTTCTTTCATCGCCCCAAACATACCAATATTGGCACTGATGGTACGTAAATGTAATTCATTGTTCAAACAACTAGTCAGAGTTCCTAGAGCTCCTTGTAAGGCTTGTTGGAAAACCCGTTGTCGGACTTGATTAATCGCCCTTTGTTGTTCAAAATAAATGGTTTCATTTTTGTAATTTTCTAATTGTTCCAAAGTCTTAGAAGTTGAATTAATCAAATTTAATTTTTCTCGCTCTATCTCAGAGTACCCATTCACTCGAAACTGATCTGCTTCCATTTCCACTTTCCATAAGCGAACCCGGGCTTTTTCTAGCTGTTCAATGGCCCCCCTACGTAGTTCTTCTGAATTTCGAATAGTATTCAAGATCCTCTGTTTTCGATTATCTAATAAATCGCTTAATGAAAGTAGATTATCTTTCCATTCATTTCAAAACTTCCATGATCCCTTCCCGAACCAAACATGAATCTTTCGATTCATTTGGCTCTCGCGCTCAATTACTTCAATTACTTATTTAT
>contig13_len_2422_j029
ATATATTCTATAAAGGTATGTAAAAGGTATGTAAAAAAATTAGACTCTATTTCGTCTTCTTTTTGTTTCTACTCTTGTTCAAAAAGAATGTTAATACTTCATACACATATATATATTCGAAAGGTAAAATGAGTTGGTTGAAAAACCCAAAAGTCTAGTCTAGAGGAGTGGAAGAATGGGAATAAACAAGATTCAGTTCAGATACAGTACAAAGAAAAAAAATTCGATCCCTTTTTATTTCCTTGTATTTTCGTTCATATTCGATTTCTTTATTCCCTCCTACATGACTTTCTAGAACCCGTCTAAGTAATGTGCGCAGTACAAAGTTCATGATGCAGAACTCGTTTGGTTCATCCTATTGACGCGGCTCATCCGAAATAAGTATCTTCGAAATTTGAAGAATTCCAATGATATTGTCTTTTCTTTTTTTTTGTTGTTAGCCCATCCATACCATAACCATAAGACATAATGAAACTTCAATTACTTTGTTTAATCTGGAACAGAACGTACAATCGTTGAATATCTGGAATTCTGGAATTGTCCAAGTGAAGATTAGTTTCTTATTATTCAATGAGCATCTTGTAGAGCATCTTGTATTTCATAAAAATTGGGGGCAATATAATCCTTACGTAAGGGCCATCCTAGCCAACTTTCAGGCATTAAGATACGTTTCAAGCGCGGATGATTATCATAAGAGATTCCCAACATATCACAATATTCCCGTTCTGGAAAATCCACACTTTTCCAAACCCAGAAAACAGACGGAATTCTAGGATTCCTCCTTGGGGCAAATACTTTTATGCACACCTCTTCTGGTTGATCTACACCATACTCTATTCTCGTAAATACACACTAGCTAATAGTCCACCAGGTGCTACATCATAGGCACATTGGGAACGTAGATAATTGTAACCATATACATATAAAATAACAGCAATGGAATGCCAATCCTCGGGCTTTATTTGTTATTTGTAAAGTTTCTATTCCTTGGTAATAAAAACCCAAAGATCTATGAATTATCCTATGCTTGACTAGCCAAGCAGACAAACGACCCTGCATCTTTTTTATCTCTCCCGCATTTTGATTTGTATAAATATTTCACATTTACGATGAAATTTTTGAAAATGAACCTGCTACTTGTTATTCTGTACAAAAGAATTCTGTCTAATTCACTAATTCATGGGAGGATACTGAACTTTTGTATTTGAAAAATATTTCACGAGGGATCTCTGAAGTAGATGGCGGTTGATAAAGTAATCCTTGATCATAATTTCCAGTATTCATACTGCGTCCCACATGAAACTTGTGATTGGTAGTAAAACACCGATTCTCCTGTTGAGACTTAATTCTATCTTCATAGATTTCTCGAGATATTTTCTTATGAAGTTTTGTTATAGTTATAGCATCTATAATTGCTTCCGGTTTAGGTGGACAGCCTGGCAAATAAACATCCACAGGAATTAGCTTATCGACTCCCCCAACTATAAGAATCAGTACTGAACATCCCCCCTGTAATTGTACATGCTCCCATAGCAATAAGATATTTTGGTTCAGGCATTTGCTAATATAATCTCACTAAAGAAGGAGCCATTTTCATTGTTACTGTTCCGGCTGTTAAAATGAGGTCTGCTTGTCTAGGACTCGATCTTGGTACCAGTCCATAACGATCAAAGTAGAATCGTGAGCCTATATAGATAGTGAAGCAAATTCAATGAAGCAGCAACTAGTACCATAGAGAAGGGGCCATAAACTATAGAGTCTTGACCAATTTGAAAGATCATTTAATGTAAATGTAGTTGAAATAACTGAATTTTGGGTTGTTCGATCAAGTAAGGGAAACTCAATGGAATTCATAACTGTCTCAATCTTTTTATTGTCTGAATATTCAGGAGCTAAGACCATTCCAATGCCCCTTTTCACCATGTATAAACTGAACCAACAATTAAGATAAGCACGAAAATTAAAGCTTCTATAAATACAGATAGACCCAATCCATCGAAACTCATTGCCCATGGATAAAGAAAAACCGTTTCAACATCAAAAAAACAAAAACTAGAGCAAACATATAATAACGAATTCGAAATTGTAACCAAGCGTCGCCCATTGGTTCTATACCCGATTCATAACTAGAAAGTTTCTACGGTCCTTTGCTAATCGGGGCTAAAACTCCGGAAATAAAAAAGGAAATAAAAAATGCCAAAATAGGAATAAGGCTTGATATTATTAGAAATGCCCCCAAAATATCATATTCGTAAAGCAGAAACATAGACGCACTCCTATGAATCAAGATTCATCGACTGGAATCCTATTTGCATGAAACTTATTTCTTTCGATATAGTTAGTATAAATAGATATTGCTCTTATCGAAAGAAATAAGTTTCATGCAAATAGGATTCCAGTCGATGAATCTTGATTCATAGGA
>contig14_len_2300_j029
TTTTTTTTTATTTATACCATACCGGATTAAATCAATGAGTTAGAACGAATCGACTGATTGATGGGTCTATATTTTTTAGACTATGATTCCATCATACCCTAAGAATTCTAAAATTCTTTTCCAGTTTTTGAGTTCTGAACAACAAACCCCTTCCCCCATAGATCTATTACAAATTGATAAAACATCCCAAGGATTTTTATATTTGATTGTGATTGTAATGAATCTGTTTTTCTGTTTTTATGTTATTTCGTACTGTAAAATTCTTTTCTTTGTGGGATCACTTTCCCACGAGAGGTACTGAGAAGAATTATAGAATGGATTGCTACCTATGCCTAGATCGCGTATAAATGGAAATTTTATTGATAAGACCTTTTCAATTGTAGCCAATATCTTATTACGAATAATTCCGACAACTTCAGGAGAAAAAGAGGCATTTACCTATTACAGAGATGGTGCGATTTGATTCTTTTTTTTTTTTACTGCTCTCAGTCTTACGAGAAAGACATATTATTCGGGATAAAAAGAAAATTTTTGAAAACAAAAATCTACGCTTGTTGAAGGTGAAGTTTGGAAATAAAACAATTCCTTCTGTCGTGTATCCCCGATTGATGCAGCCTCAGATGCTATACTTCAATTGTCGATTCTAGTATTAAGCGAAAGGTTACACCTAGAGGTTCTGTATTACAGGTCAATCCTACTCCACTAGTACCAATAGGCGGCATAGAGGAAAAAGCACTACACCTAGGAATCAACAACACGAAAACTTTGTTATAAATTACCCCCCTTCCTTATCGGGCTCGGGACTAACAAGAATGGTTGGGACAACAAACATCCATCTCGTTCGTATTTTGGATACCCGTATAACCATCCAAGGCTGTTGAAGTGACTAATTCCTAGAAATTGGGAGGCGTTGAGAACAAATAAATTGTTGGAGTTATCATTTCTATCTAGTACCAACACGCTTGATGTTAAGAAAAGATCTCTTGCAGGAAGGTTGACTAGAGATTTCTTGTAAAAACACTAGCCCTGCTCAGTTAATAATAAGAATATTTTCATCTTTTTTGATTCCATGTATTATTCTCATTATGCACAAAAGGGAGGAGCCGTATGAGATGAAAATCTCACGTACGGTTCTGAAACGGAGATTCTTTGATTCGAATGACGACCGTAACGGATGTCAGCTCAATCCGAAGGAAATTATGCGGAAGCTTTACAGAATTATTATGAAGCTATGCGACTAGAAATTGATCCCTATGATCGAAGTTATATACTCTATAACATAGGCCTTATCCACACAAGTAACGGAGAACATACGAAAGCTTTGGAATATTATTTTCGAGCCCTCGAACGAAATCCATTCTTACCGCAAGCTTTTAATAATATGGCCGTGATCTGTCATTACGTGCGACTATCTCCACTATAGAAAGAAAAACTCTGCTAGTAAATACTAGAAACAAAATAGGCTTTCTACATATGCGCATCGTCTAAAACAACGATTTTTATGAGCTGTAGCAAAGAAAGAAACTTCATAGAAGCCGAAATACGAAGAAATAGATATGCTTAGCTACTTTATTCTATGGATAAAGGATCTAATTGATAGAGGAAGCACCGTAAAGATCAATTAGCGAGGTTTTAGGCCGATACAATAATAACTGCTTTCTTATGTCATGATGTGAGATAAAAGTTAGGAATCAACTTATGTAATAGAGTCGATCCACTAAGGTATTGAGCAGCGGTGTAGGATCAGATCCCAAAGATAGTAAGTCTTTTCTTTCTTATGAAGGAAAGTCTTTTTCAAAGNNNNNNNNNNTCTATATAAATATCTATATGAAATCGAGATAGTTACCTTTCAGAAAATTCTAATGATAGGGGGAAATGCCTATGCTTTATTCTTATGAAGGTGGGAGAAAAGATAAAACTAAAACCGATTATTAATCCAAATTCAAGTTTGAAACTCATGTAATTAACCTCTTTTGGTTAGCCCGAAAAATGGGATAGATCTATGAGGAATCTCATTCAGTTAGATCTGGTAGATTAAAATGGGATACCAAAAGAATTGATGGCTGAGCCGTATGAGGTAGGAAACTCTCAAGTACGGTTCTAAGGGAAGGAATTGACCGACCTATTCTGACCGGGGAGAACAGGCCATTCAACAGGGAGATTCTGAAATTGCGGGGGCTTGGTTCGATCAAGCCGCTGAGTATTGGAAACAGGCTATAGCGCTTACTCCTGGTAATTATATTGAAGCACATAATTGGTTGAAGATCACTAGACGTTTTGAATAAATAAAGGAAGACTCC
>contig15_len_2111_j029
AAGTGGTTGATATTATCCCTCCAGGACCAGAACTTCTTGTTTCCGAAGGCGAATCTATCAAATTTGATCAACCATTAACGAGTAATCCTAATGTAGGTGGATTTGGTTCTTTTTACAAACTTGATGTTGATAAATCCGCGAGTCTAGAAATTTATTTCGGACAATTGAACCTTCTCGAACTGTTTCTTTTTAAGAACCAAAAAGATTTGTGCCAAAACAACAGATGCTAAGAAGAACAAAAGGCCTTGAACACGTAATGGATCTTGAAGTACTATTTCTGCATCTCCCTGACCAAATCCACCTACATTAGGATTACTCGTTAATGGTTGATCAAATTTGATAGATTCGCCTTCGGAAACAAGAAGTTCTGGTCCTGGAGGGATAATATCAACCACTTGACGTCCATCCGATGCATCTGCTATGGTTATTTCGTATCCCCCTTTTTCTTTTCGTATGATTTTGTTTACTATACCTGCTGCTGTAGCATTATAAACTGTATTGTTACTCCTGCTCCCGTCGGGATAAATCTGACCCCTTCCCCTGTTTCCGCCTACGTATATAGGATATTTTAAGAAGTAAACATCTTTCTTAGTAGCAGGATCCGGGGAAAGAATAGTAAAGGTGATTTCACTATATTTCTGACCAGGAACAGGGCCTATCACAAGAATATTTTTTTTATTGGGTCGATAGCTCTGAAAAGACAGATTGCCTATCTTTTCTTTCAGCTCGGGAGAAATACGATCAGGAGGGGCTAATTCAAAACCCTCAGGTAAAATAAGAACAGCCCCTACATTCAAAGCCCCTTTTTTACCATTAGCAAGAACTTGTTTCAATTGCATATCATAAGGAATTCGAACAACTGCTTCAAATACAGTATCAGGAAGTACCGCTTGTGGAATCTCAATATCCACGGGCTTATTAGCTAAATGGCAATTGGCGCATACAATCCGCCCAGTCGCTTCTCGTGGATTTTCATAACCTTGCTGTGCAAAAATGGGATATGCACTTGAAATGGATGTCCGAGTTGTGATATATATCATGAGCGATACGGAAATGGATCGAGTAATCTGTTCCTTTATCCAAGAAAAAGTATTTCTAGTTTGCATGGTCCAATCATTGATCCCGAAAATTTCTACAATAAATTGGGTAGGTCACTAGTATAGTTCCCTATCCACAATTCTGCTATTTACTGGAATAATATAGGATGAATCCCCGGAATGGGTCGAAGTAAGTACGATTTCAAATGCTTTGCTTATATACAACTACAAAGTAACAAAGATTCTAATTAGATTAATATCAGTGGATCATTTGTCAATCATTCATTGAATGATAAATCACTACAAGTGACGGAGATACGCGATTTAAATAACGGAAAATCCAATATTTTAAAATTGTATCTAGAATGACTGGAAAAGTGGAAACAAGACCAGATATAATTTGATCGTTATGAATAAATCCAAAATCTTTGTACACAGAGCCAATCATTAGTTCCCACCCATGGGGCGAATGAAATCCGATACATAAATCAGTTAATAAAAGAATATAAAAAGCTTTTATTGTATCGCTTAAGTTATATAGGAATTCTTGAGCCCAAGAGTTAAGAATAACAAGTTCTTCATTACCCAGAATAGAATAACCACTTAGAATAATGAAACAGATTATATTTGTCGAGAAGTGTAAAATCGTATGGATACGATCCTCGTAGTATATCTTGATTAATTGGATCGTTTCTTTGTGGATTCCTATACAAAGCTTTTGTAGATGTGTCTCCGAGTATTCCTTGATCATTTCGTCCAAAAGGAGGAGTTCCTCTAATTCTAGGAATTTTTCTAGAATATTTTTTTCTTGAATATCATTCAAAAAAGTTTCGGATTGCCTAGTATTCCACCAATTAATAACCCAAGATTTAAAACTTTTATTAAATGAGAGAGAAATCCACCCGGGCAAAAATACTATAGATGCAAGATAGAGAAGAGGAGTGAATGCTTTCTTTTTTGCCATTTTTTATTTGTGAATTGTTAATGAACCCACCTCATTCGCCGACTCTATGCGATCTAATATTTCTATCAAGCATAAGTTCTATTATAAGGTATCGAATCTATAAATCTATT
>contig16_len_2020_j029
TTTCTACCATACTCTCATATCAGATTGCATCGAATACTGCCGATTCTAGTCCTCTCATTTCATTTAAGATGCGAAATTGGAATCCTTTTCATTTTTTTTCTTCAATCATTGATAAGAACTCAGAAGTCAAGTTTCATTCAAATATTCAAATTAATTGAATTAATCATTTTGACTTACTGTTTTTACATAAATGATAAGTAGAAAAGCAGTAGGAACTAGAATGAACAGTGCAGTAGCAATAAATGCAAGAATATTGACTTCCATAATCTCATCGTTTTTTTACTTCACAATAACTCGGGATTTAATCCCATAGAGATGATAAATCTTTCGCCTGTAAATTCAATGGATGAATTACCTCTCGATGATATTGAATCGGATCAATATCATGAATAACAATATCTGAGCTATCAAATCAATTCATCGTCGAGAATTGAATAGTATACCATAGAAAGATCTTTTATCCATACCAAATCCAAAATTGGATTCCTGATCCAATCAAGAATTCTTTTATTTATCATTCTGTTCCGTTCTTTCTTTTCTATAACCTACCCTACGCCTTCCTTGTATCATCATCAGATGAAGTATCATCTGACCACCGTTACACTTTTATTAGTCACAAACAAAAATAAACAATAGAAGTGAAATGGAAAAAGAACGAAGTTAAGTTCTAAACTCCGTTTTTTAATGATCTAATTTTCTTGGAAGACAACGAAGTGTGATAAAAATGAATCTCGGTAGAAAAGATCTAATATTCCATCAATTTAGGGTTTTCGATGAAACTCCTAAAAGAAAATAAATTCGGAAAATAGGAAGGAAAAAATTATGAATTCCCTCGCTAAGAGGGCTGGGATCCTTGGTTAATCTTTATCTTTCGTTTATCTTCTTTCCTTAGATTATTAGGACTGGGACACGTATATCAAAAGCTCAGTGTGCAATTTGCATGAAATAGATTTTTCAAATTCAAATCAAATTAGTAATTGAAATTTCAAATTAGTAATTGAAATTGAGGTTACAAAAAATCCGAGCCAGAAAGGGAGATAGTTTAATCTGGAAAAGTATTCCATGGGGGAAATTTAGATTCAATTTTTCTTGGGTCGTGCAAGAAACGAATTCCATTGGGGTATGTGCTCCCAGAAAACATAGGGTACTCTATTCCATATTTCATTCCATGGATTGGTAGCGATCGAAAAACCAGACCCAGTATCTCTTGGAATCCTAAATCTAAATATAATGCTACCAACAATTGGACTAATCCACATATGTCTTTCTCCCATCAATCGGTACTAGTTGAAGTAATGAAAATTTTCATCTATTTGTTTGATGAGAAATGCGAAAGAAAAAGAAAAAAAGATCCCCTTTCCTTTGAGAATGAAATCCTGCCCTGCCCCCTGTTGAACCTTTCACAGAAAAGAGAGAGTTGAATTGATGTATTTATTGGATCCGTCGGGACTGACGGGACTCGAACCCGCAGCTTCCGCCTTGACAGGGCGGTGCTCTGACCAATTGAACTACAATCCCAGGGAAATAAGGGATATAGCAGAAAATTTTATTTTTTTTATTCTTCCGTATCAGGTATTTCGGAAGGACAAGGGGTTATACCATCTCATGGTAGATTGGCGAATTATTGGGCCGAGCTGGATTTGAACCAGCGTAGACATATTGCCAACGAATTTACAGTCCGTCCCCATTAACCGCTCGGGCATCGACCCAGGAAGAATCCATTTTAGGTTTATTGGTAATCCATGATCAACTTCCTTTCGTAGTACCCTACCCCCAGGGGAAGTCGAATCCCCGCTGCCTCCTTGAAAGAGAGATGTCCTAAACCACTAGACGATGGGGGCATACTTGCCCGACCGCCATCATACTATGATCATAGTATCATCCGTTTTTTTTAAATTGTCAATATAATGGAATGGTATGATTAGATCCAAGGTCTCTTTCCATTTTTCAGAATTTCATAAAATTTTTGGATTCGTTATTCATGAATTATTCATTCTAATCTAATCGCCATTCATTCTAT
>contig17_len_1578_j029
ATAATATAACCAATCTTTATTTTGTTTTGCCTTTTATCGTATTGGATTGCCCCCAATTTAGCAATCCAAGAGAATAAAGTTTTCGCGGGCGAATATTGCCTCTATATCTATTTCAGTTGTAGGATTAGCTCATAACTTCTCAGAATAGATGAATTGATTCCCGGTTCCTTTCGCCATCCCAACCAATGAATCATTAGGATTCGTTTTCAATAGAATTTTCTGCATTCACGGGTTCCATCGTTCCCATCACTTCTTGTTTAATGGTTAGGCCTCAATTCTACAATGGAGCTCTTAATGAAATTTGTTCTTGAGTCAATTTTCTCAATCGTTTTTGGCTCGAGGCTCTTTTTTTTTTTTTTGTTCTATTCTATGAACAGATTCATTTCATTATGGATGAATAAGTATTGATGCTTTATTACATTGCCTTTTATGAGAATGAGATGACTCATAGACCTTACATATTGGAATTCTATATCATTGATATTCTTTATTCTCTCTTTCTCTCACCCTTAAATATCCACATCTTTTTTCTATATTTTGTTTCACAACTTAGAATTTAATTGGTTTTTCTTTTGTTTATGCAAAACAGATTTCAGTTGCTACAATGATATGATCAATATATCATATCTTTACTGGTTTTTTGGATCCAGATAATGCGAAGTGATGAGTTGGTTATTCGTTCTATAGTTATTAGTATTCGTTCTATAGTTATTAGTTCATACTATGGGGGTTGGTTTTTTTTTTTGAATCCTAACCCTAAAAAAACCAACGAGTCACACACTAAGCATAGCAATTATATCAAATCGTCAATCGAATTTTTATTCAACCCTATAGAATTAAGAGCTTTTTTGTTCCATTTCCATTACTGGGGTAGAAAGAAAAGACAAGGAAAGGTTTGTTATTCTCCGTCTATAAATATCCAAATTTTAACACCTAATACCCCATAGATAGTTCGAACTGTATAGGAACAATAATCAATTTTAGCTCGAATGGTTTGTAGGGGAACCCTACCCTCTCTGATCCATTCGACACGTGCAATTTCTTTTCCATCGATACGGCCTGCAATTTGTACTTGAATTCCTTTTGTATCTGCTTGTTCAGTTAATTCAATAGCCTTTTTCATTGCTTTGCGAAATGAAACTCTATTTTTTAATTGTCCGGCTATAAATTCTGCAAGAATATTAGGGTTTCCATAAGGTTTTGCAATTCTTGGAATAGCAATGTTGAGTTTTCGGTTTCCACAAGTAAATTCTTTTTGTAGATTCATCTGTAATTCTTCGATTCCTCGCGGTCGACTTTCTATTAATAACTTTGGGAATCCCATATAGATTATGACCTGGATCAGATCGATTTTTTTTTGAATCTTTATACGTGCAATTCCCTCGATGCTAGAAGATATTCTCATATTCTTTTGTACATAATTTTTAATACAATCTCGTATTTTTTGATCTTCTTCTAGACCGTCAGAATAGTTTTTTGGTTGTGAAAACCAAAGGGAATGATGATTTTGGGTTGTACCAAGTCTGAAACCAAGTGGATTTATTTTTTGTCCCATACTCCCCCACTACCATACATATT
>contig18_len_1516_j029
TTTATTAGTATTAGAATGAATTAGCCATTTCTCCGCTTTCATTCATATAAGGTGTAAGTTAAGACGAAAAAAAAAAAAGAATCGACCGTTCGAGTATTCCAAATTACATGAGAAAAATGATATAAAGGAGAAAGATATATATGTGGTATACATCTATCTATATTGAATTGCGGATACAGAAATGATAAAATCATTTTTGATTGAACCAAACATGGGTCTCCTATAGAAGATGAAAGAAGATAGGCACGAAATAAAAGAAGAGAAAACACTTTTCACGAGAGGAATCGGTATCTAATGAATTCAACGATTCCAATATAAATGAAAGAAAAAGGGAACGGAACGACATTACAATGAGATCCTAATCTCAAAACAAAGGGGGGATATGGCGAAATTGGTAGACGCTACGGACTTAATTGGATTGAGCCTTGGTATGGAAACCTACTAAGTGATAACTTTCAAATTCAGAGAAACCCTGGAATTAATAAAAATGGGCAATCCTGAGCCAAATCCTTTTTTCGAAAACAAACAAAGATTCAGAAAGCGAAAATGAAATAAAAAAAGGATAGGTGCAGAGACTCAATGGAAGCTGTTCTAACAAATGGAGTTGACTGCGTTGGTAGAGGAAGCCTTCCATCGAAACTTCAGAAAGGATGAAAGATAACCCCATATACATACGCATATGTACTGAAATACTATATCAAATGATTAATGACGACCCAAATCTGTATCCGTATTTTTTTTTTTATATGGAAAATGGACGAATTGTTGTGAATCGATTCCACATTGAATAAAGAATTGAATATTTATTGATCAAATCATTTACTCCATAGTCTGATAGATCTTTTGAAGAACTGATTAATCGGACGAGAATAAAGATAGAGTCCCATTCTACATGTCAATACCGACAACAATGAAATTTATAGTAAGAGGAAAATCCGTCGACTTTAGAAATCGTGAGGGTTCAAGTCCCTCTATCCCCAAAAGCCTATTTGACTCCTTAACTATTTATCCTATCCTTTTTTCGTTAGCAGTTCCAAATCCGTTATCTTTCTCATTCACTCTACTCTTTTCTTTCACAAACGGATCGGAGCGGAAATGCTTTTCTCTTATCACAAGTCTTGTGATATATGATACACGTACAAATGAACATCTTTGAGCAAGGAATCTCCATTTGAATGATTCACGATCCATATCATTATTCGTACTGAAACTTTTAAAGTTTTTCTTTTGAAAATCCAAGAAATTTCAGGGCCTGGATAAGACTTTGTAATACCCTTTCGTTCTTTTAATTGACATAGACCCAAGTCATCTAGTAAAATGAGGGTGATCCATCGGGAATGGTCGGGATAGCTCAGCTGGTAGAGCAGAGGACTGAAAATCCTCGTGTCACCAGTTCAAATCTGGTTCCTGGCACATGATTAATTTGTATTAGTATCTATTCAACAAATTTATGGATATGGATCGACATACATATTTATTAATAGTCTAGATTATAATCCATATTTTTATCCATCTA
>contig19_len_1462_j029
TTATAATTTATATAATCTAATTAGAATAAGAATATAAAATGAATAATGAATATAAAATACTTGCATTTATACAATAAAATATTTAACAATAGTGGGGTTAAGTTGAATTCTTGCTAAAACTTCTTCAGAAAAATATCTATCCATCTATATAGATATATAGAAAATATAAAAAATATAAATAGAAGCAAAAAAGTATAGATTACTATGTACCGACGGAACCAATGATTATTCATGATTCCATAATTGAATCAATTCTATACTGGCCCCAAATTAGAGAAATTTTATGGTAAAACTTCGTTTGAAACGATGTGGTAGAAAGCAACGTGCGACTTGAAGGACACGATCCGTTGTGGATTCTTACATCCACCATTTGATATAGGAATGAAGGTGCTCTTAGCTCGACATTGTTTGTTCTGTTCCACTAGAACCCTCCGTTTTTTGTTGGGTTGTAATGTGAATAGTCCATGATGGAGCTCGAGTAGAAAGTATTGATTCATTTCTCAGGGGCAAGGATCTAGGGTTAATGCCAATCAATAAATTGGAACAACTCCGTAAGTATATCTTCGATATAGAAATTGAAAGGGTTCCAAGTTTTCGGAAAATTTATTGGAATTGATAAAACTATTTCGATACTAAAGTGTATCACATGGGAATCAACCGTTTGTATGATTCTTTGATAGAAAGAAATCACAAAAAAAGGTATGTTGCTGCCATTTTGAAAGGATTAAAAATCACCGAAGTTATGTCTAAACCTAATGATTTAAAACAAAGAAAAGATAAAGGATCCCAGAACAAGGAAACATCCTTTCAATTATCTCAATAACTGGACCAGAATAAAAAATACAAATAGATTTTAAACGAGACAACCAAAAATGAAAGGGGTTTAAATTAAAGACCACTCAATAAATGAAATGCCTAAAGATTTTCCTTTGAGCTATTTGAGAGTTATCCAACTTGAGTTATGAGTACGAATGACTTTTTTTTTTTTTCTTTTTCAGGAAGGAAGAATAAAAAAGGACTTAAATCGTAATCTAATTGATTTGATTATTTTATAGAGCCATTTGTCATTGGAATTCTATACATAAATAGAACTTCGAATCATTTTTTCTCGAGCCGTACGAGGAGAAAACTTCCTATACGTTTCTGGGGGGGGTATTATTCATCTACATCTATCCCAATGAGCCATTTATCGAATCGTTGCAATTGATGTTCGATCCCGGAGGGAAGGAAGAGATCTTCGGAAAGTGGGTTTTTATGATCCGATAAAGAATCAAACTTATTTAAACGTTCCTGCTATTCTATATTTCCTTGACAAGGGTGCTCAACCTACAGAAACTGTTCAGGATATTTTAAAAAGGGCGGAGGTTTTTAAGGAATTTCGCCCTAATCAAAATCAAACGAAATTAAATTCATAATTAAGAAAATACAAAAAGCGGGGGGAGTGATGACTCATATATAGTTT
>contig20_len_1354_j029
CTATTGAGTGGGACATCGTTTTATATCGACAAGTAACAAGTAAAGGAAGAAAGAAATTATCTAGCACTTTCTTTCACTATTGATTGAAATTGCGTTGCTGTGTCAGAAGAAGGATAGCTATACTGATTCGGTATACTCTAAAGACGCCCTCGGTACTATATTGACGATCCCACAAAGATTCCATTTCGGTAAATTTCCATTTACTGATCTCATCTTTTACGGAATCGATCCCCCTTTGACTGTACAAGAATATGTGGAGCTCAGCATGTCTGGAAGCACAGGAGAACGTTCTTTTGCTGATATTATTACCAGTATTCGATATTGGGTCATTCATAGCATTACTATACCTTCCCTATTCATTGCGGGTTGGTTATTCGTCAGCACGGGCTTAGCTTATGATGTGTTTGGAAGCCCTCGACCAAACGAATATTTCACAGAGAGCCGACAAGGAATTCCATTAATAACTGGCCGTTTTGATCCTTTGGAACAACTCGATGAATTTAGTAGATCCTTTTAGGAGGCCCCAATGACCATAGATCGAACCTATCCAATTTTTACAGTGCGATGGTTAGCTATTCACGGACTAGCTGTACCTACCGTTTCTTTTTTGGGGTCAATATCAGCAATGCAGTTCATCCAACGATAAACCTAATCCTTATTATAGAGCTATGACACAATCAAACCCGAACGAACAAAATGTTGAATTGAATCGTACCAGTCTCTACTGGGGGTTATTACTCATTTTTGTACTTGCCGTTTTATTTTCCAATTATTTTTTCAATTAAAAAAACAAAAAGAGAATAATAACTCTAGGAATTCTCTTAGCCCATTCGGAAGGATCTCATCGCATAATTATCTATGACTGTTTATGTCTCTAGCATGACCATTTGATGAAATGTGGAGGGAAGTGGCCGATACTACTGGAAGGATTCCTCTTTGGCTAATAGGTACTGTAACTGGTATTCTTGTGATCGGTTTAATAGGTATTTTCTTTTATGGTTCATATTCCGGATTGGGTTCATCCCTGTAGTAATCGGATGAATTGAGTTGTAGACATGAAAGCGTAAGAACTCAACGGGATTCTCTTCTTTCTTTGTCTGATTCGAGGGGGAAGGCCCCGTTGAGTTCTTAATAATAATCAGAATATTTTTTCGTATAAATGACAAAACTAATTTATTTTTCGGATGTTTCAAAAAACTCCATTCCATTTTTTTTTTTCTGATGATATTTTTGAAAAATGAACTTCATTAATTGATTCAGAACGCCCGTTTCTTGATAGTATCTATCGATACTTTCAAAGTTAGAAGAAAGAAGGAATCACTCCATTTTCTATTTTCTGTAGATTACTACAGGG
>contig21_len_1293_j029
AATAAAAAAAAAAAAGAAGGGAACATCGTCTTCGCAAATATGAATAGACTTTTTTTTTAACAGTTTTTCACAAGAAAAATTTTTATCTTTATCCCCCAAACCTTGAAGGAAAGATCGTTCTTTGATGAAAACTTTCTTTATAGTTAGAATTGATTGGTCGTACTTATCCAATACAATAATCTAATATGAATGACTCGCTATTCACTCGGTTTTTGGGTCATAATCAATTATGTAGGAAAGATGGCCGAGTGGTTCAAGGCGTAGCATTGGAACTGCTATGTAGGCTTTTGTTTACCGAGGGTTCGAATCCCTCTCTTTCCGCACCTTCACCTAATGTACCAATGTTACTGACCGTAATGTATCAAATAGCAATAGATACCATTATTCCAACAGTTAGACCTTATCTTTGATATAGATTCTTTATTTTGAATTGCTGTGGCACGGAAAATACTGGAACTGTAAAGAGTAGACAAGGACAAGGAATGAAAATCTCCCTGTATGATACATAAATGAGAGAAAAATCCGAGTCAAAGCCTTATTTATCTTAACCTTAGATCAATTTACTTTGACGAAAGGTAGCAAAATTGTCCGAACCCTTGTTATTTTCGTTAGGTTTAAGTCTGACGAGAATAATATTCTACGACTAGTAATTCATTTATTTTCAAACCGACCCATTTACTATCTATTATTTGATTGACTAATCCTTTATATTGGAATGGGTAAAGAGTCAAATGTTTTGGCAATTCTTCATGAGAGGATGAATCGAGAGAATTCTGAATCAGAGCTCTGGATTTTTGTTCATCCCTTGCCGTAATAATGTCTCGGGGTTCGCAACGATAACTTGGTATATCTACTATATGACCATTAACCAAAATATGTCTATGGTTAACTAATTGGCGGGCTCCGGGAATAGTCGAAGCCATACCCAATCGAAAAAGGATGTTATCCAAGCGCATTTCAAGTAATTGTAATAAAACCTGACCTGTTGACCCCTTGGCTTTTCCGGCGATATGAACGTATTTAAGTAATTGTCGTTCTGTAAGACCATAATGAAAACGCAATTTTTGTTTTTCTTCTAGACGAATACGATATTGAGATTTTTTCCCGGAACGCAATTGGTTTCTAAGATCATTTCCGGCTATAGGCCTTTTATTAGTTAGTCCTGGCAAAGCTCCCAGGCGGCGTATTTTTTTGAAACGAGGTCCTCGGTAACGAGACATAAAGACTCCTTATTCTTAATTTATATTTTATTTATTTTATTGAAATTTTACAGAATAAACCTAAACTAAAACT
>contig22_len_1236_j029
TTTATGAAAGTATAATTTCTTCTATTCTCCTTTGAGAATGGGATAATTTTTGATTGGGTGAATTCAAACAAAAAGAAGGATTTTTTGTCTACCTTACTTTACTTCGTTTTTACTTATATCAATAACTCAATCAAAATGCAATTATCTCCAAGAAAAAAAAGTCTGTTATGCTTAATATCTTTACTTTGATCTGTATCTGTATTAATTCTGCCCTTTATTCGAGTAGTTTTTTCTTCGCTAAATTGCCCGAGGCCTATGCTTTTTTGAATCCAATTGTAGATGTTATGCCAGTCATACCTGTGCTTTTTTTTCTCTTAGCCTTTGTTTGGCAAGCTGCCGTAAGTTTTCGATAAGGTCTTGAATACTATCCTAGAAAATTTATGATTTATTCCAGAAATTCTAACAATTGATAAGATTAGATAAGTCTTGTCTTACAATACGAACCCTGAACTCAAACATTGAAACTCTTGGATAGACGCGATAAATCCGAATCACCCCATTTTCCTATTCTGACTTTTCCAGTGAAAGACACTAACCCTATTAGGGTAGGGTCCTCCAGATTAGGGTCCTCCAGAATAGAATATCTAATTCTGGTTATGAAATTAAGTTTTTAGTAATGAAAGACTCTTATGAAAAATAAATTTTGAATTTATGCAAATTTATTTCGATTTCTAGAAAACACTTTATTTCTTGGTATTCAAATAAAATATAGGATATTATCCAAATAGGATATGTGGTATAAAAATAGACGATCTATTCTCTTTTTTTTTTTTTCAAAAAATGATCTTGGAGATTGTGTAATGCTTACTCTCAAACTTTTTGTTTACACAGTAGTGATATTCTTTGTTTCTCTCTTCATCTTCGGATTCCTATCTAATGATCCAGGACGTAATCCGGGACGTGAAGAATAAAAAGGTTTTTCGTTTTTCTTGCTTTATTTTAAAAATTTCTTAGAATTTTATCTATTTCACACGTTTAACTACGAAAAAATAAAGGGATTTGCAAAATCTGAAAGATAAATCAAATATCAAGTCATCAAAAGAAACGGAAAGAGAGGGATTCGAACCCTCGGTACAAATAACTCGTACAACGGATTAGCAATCCGTCGCTTTAGTCCACTCAGCCATCTCTCCCAATTGAAAAAAAAAAAAAAAGAGAGAAAATTACTATGTTACATTACACATAAAGTAAGGATTCAAAAAAGTCTTTCTTTCTCTCTCTTTATCTTTATTATTC
>contig23_len_1531_j029
TCTATCTGTTGCGGGTCAAGGGCTCCTTCTCCTTCCCCTTCTTCAAACTCCGATTCGTATTTTTCATAGAGAAATCTCTGATCAAGGATAGAACAAGATCCGTTTTGCATCATATCTAAGGGATTCCTGGGTTCGGACCGACGAAGCAATATCACTTGATCATTATCAAACTGACTGCAATCTTTTTCTGTCCGTGAGGATCCCACCAGAGCGCTTTCTACTTCTAATAGGCCATGAACTAGATCAGAATCATTCTCAACGAGTCCATAAGAATAAGAAGTGATCCCATTTTTTTCATCGGGTCCGGGTAGAGACCAAAGATCTTGAGCGACCGATCCGGCAGAACAACTCAAAAGATAAAGAAGTCTCGTTAATTTCTTCATGCTCGTTCCAAGTTCGAAGTACCATTTGTACAAATAAGAATCCCCTTCGTTACTATTTCTATTAGAATAAAAGAAATCATTAAAAAAGTCCCTCGATGGTCATACAAATTGATCAATGAATTGGAACAACAGGAAGGAGAAAGTGAAGAAGAAGTACCAGTAGATTATCAGATTCGTTCAAGAAAAGCCAAACGTGTAGTGATTTTGACTAATAATCGGCGAAATACCGATACTAATAATAAAGATCAAACAGACGAAGTGGCTTTAATACGCTATTCACAACAATCAGATTTTCGTCGAGACATAATCAAAGGCTCTATGCGAGCCCAAAGACGTAAAACAGTTATTTGGGAACTCTTTCAAGCAAATGTGCATTCACCACTTTTTTTGGACAGAATAGACAAATCACGACTTTTTTCTTTTGATATATCCGGACTGATGAAACTCATTTTTCGAAACTGGATAGAAAAGAGAGCAGAATTCAAAATTTCAGATTCTATAGAAGAAGAGATAAAAGAAGGGGAGAAAAGGGAGAAGGACAAAAAAGATGAAAACAAAAGAAAAGAGAAAGCGCGGATAGAAATAGCAGAAGCCTGGGATACCATTCCATTTGCTCAAGTAATAAGAGGTTCCATGTTAATAACTCAATCGACTCTTAGAAAATATATTGTATTACCTTCATTGATAATAGCTAAAAATATGGGCCGTATGCTATTATTGCAATTTCCTGAGTGGTCTGAGGATTTAAAGGAATGGAATAGAGAAATGCATGTTAAATGTACCTATAATGGTGTTCAATTATCAGAAACAGAATTTCCGAAAAATTGGTTACTAGACGGCATTCAGATAAAGATACTATTTCCTTTCTGTCTGAAACCTTGGCACAGATCTAAGCCACGGACCTCTCATACAGATCGAATGAAAAAGAAAGGGCAAAAAGATGATTTTTGTTTTTTAACAGTTCCTCCTTAAGATCAAACCAAATTCTAGAACAAGATTTGATAAGTAATAGTAAACAAATTGGTATTCATTTATCAACATATTTTTTTCTTCCGTTTGAGCTCATTTCAATAATTATTTTGGTTGCTTTAATAGGTGCAATCGCTGTAGCTCGTCAATAATCAATCTTTAGAACTAGGAATCCAAAT
>contig24_len_1131_j029
CAATACCCTACTACAACCATATTCCTATATTATATTAGAAGACTATTATAATACCTCGGGAGCCAATGAAACTATTTTATTAAAATTTAACTGTCTCAATTCCCGGGCGATCGCACCAAAAACTCGAGTTCCTTTTGGATTTCCTTCTTGATCAATGACAACTGCAGCATTGTCATCATATCGTATTATCATACCGTTGTCACGTTTGAGTTCTTTACAGGTACGTACAATTACAGCTCTGACCACTTCTGATCTTTCTAGGGGCATATTTGGCACTGCTTCTTTAATCACAGCAACAATAACGTTACCAATATGAGCATATCGGGGATTGCTAGCTCCTATGATTCGAATACACATTAATTCTCGAGCCCCACTGTTATCCGCTACATTCAAATGGGTCTGGGGTTGAATCATTTTTTTTAATCTGTTCTTTAAATGCAAAGGGCGAAGAAAAAAAAAAGAAATATTCTTTGTCCAAGAAAAGAAACCTGCGATTTTTTCATTCCCAAGCCCTATTCTTTTGGTTTTACATTCTTATCCCGAAATAATAAATTGAGTTCGTATAGGCATTTTTGACGCCGCTATTGAAATTGCTTTTATGGCTATATTTTCGGCTACTCCGCCTATTTCATAAAGTATTCGACCTGGTTTAACAACAGCTACCCAATATTCAGGAGATCCTTTCCCCGAACCCATACGTGTTTCTGTGGGTCTTACTGTAACTGGTTTGTCTGGAAATATACGTACCCATATTTTTCCACCACGACGCGCATTTCGTGTCATTGCTCGTCGCCCTGCTTCTATTTGTCTAGATGTGATCCAAGCAGGTTCAAGTGCTTGAAGAGCATATTTACCGAAACAAATATGATTACCTCGATAAGATATTCCTTTCATTCTTCCTCTATGTTGTTTACGGAATCTGGTTCTTTTGGGGTTATAGTTGATGGTTGTTTCTGAATTCCATCTCTACTACAGAACCGGACGTGAGAGTTTCTTCTCATCCAGCTCCTCGCGAATAAAAGGATTCAAAATATTGAATTTGAATTAAGATATACGTATTTAATGAATAATAGATTCAATCGCGGGATTCTTTGATATTTCATCTAATCTATTAATAATTTGTATACCTTG
>contig25_len_1508_j029
CAATTCCAACAAATATTGGACTTAAAATAAAAAAACGAAATTTATTTATTTCGAAATGTTTTAATATATGGGATGAATCTATTATTTCTATTTGTTACTTGTTTTGTTACTGAATTGAGTCGATTTCCCTACGCATAAAAGACCACAAAAAGAGTTTCGTTTTATGGTTGTTCCGTATACGTCTGTTTTGGCTCGAATGAACAAACTTCAGTTAAGTTATAGAAAAAAAAAAGAGGGTTCTTTACTTTTTTCTCTCCTGTTGAGGTTGAGAAAGTATTAATTCTTTAGTTCATTTTTCTCAAAAAACTTCAATTGGTACACGCAAGAAATAGGCCAATTCAGCAGCTTTTTGTTCCATTTCTCCTGGAGTCAAATTCTCATCAGTACGAGTCAAGGGAATGGCCCTCTGGCCTCGGATTTCCATATAAAGAACATGGCGAGCATAAATACCCTCTTTAACTTCTATTCTGACGGACTGAATATCTTTTATACGAAATCGGAAGAAGACACGACGATTTTTTCCAGGAAATCCCCAACGAAAAATACACACTATTCCTTCTTTTCTATCGAATCGATCATAACCACTACCTACATTCCACGAAATTGTGCACCACAAATAGGCGCTAATAAAGAGACCCGCGATCCCATAGAAAGACATTACGAGCCCTTGTGGAAAAAAAATGATTTGTTGAGACGGAAATAAAGATATCAAATTTCTACCAAGATAACTGGAAGTTCCAACCAATAAGAATCCTAATGAACCTAAAAAAAGGATAAAGGCCCAGCAAAAATTACTTGTTTTTCGAGACCCCTTTATAAGTTCTATCCATATATGTTCTGATCGCCAACTCATACTTGATCTGATTGCATTTTATTGGAATTGAGAGAATAACCCAAATGAATTTGACTTGACTCTTTTTGTTTCCGAAATAACTCTCATCAACTAGCACTATTTTGATGGGAACCTTTAGGAGTCATTCATCAAATTGGTTAGATCTAAAAAAATAACATCCCCTTCATATGATCCCACTAGAGATATCAACATACATATGGATACATAGACTTCCATTCGCCAATCCCGCCCTCTAATAAGTCTATTGGAATTGGCTCTGTATCAATGGAATCTCATCATCCATACATAACGAATTGGTGTGGTATATTCATATCATAACATATGAACAGTAAGAACTAGCATTCTTATTGAGACTAGAACCCATAGGGAAGAAAATAGATTTATGGATGGAATCAAATATGCAGTATTTACAGACAAAAGTATTCGGTTATTGGGGAAAAATCAATATACTTCTAATGTCGAATCAGGATCAACTAGGACAGAAATAAAGCATTGGGTCGAACTCTTCTTTGGTGTCAAGGTAATAGCTATGAATAGTCATCGACTTCCGGGAAAGGGTAGAAGAATGGGACCTATTATGGGGCATACAATGCATTACAGACGTATGATCATTACGCTTCAACCGGGTTATTCTATTCCACCTCTTAGAAAGAAA
>contig26_len_918_j029
ATTTGGAAAAAGAGGAGTAAATCTTAACGATTTTTAACGCTTGAACCATGATATGAAATGAGTCGATAAAGCATAAAAAAAATTCAAATCAAACTAAGGGGTCCGGTCGTCCTCATTGTCCATTTATAATTCTGGTAAGAGCCCATTCGTTGAAATAGAAAATTTAGGAAGAATTGGGTTGAAATAAATTTCCTATCATCTGTATCCCCTTTCCTTTCGAAATACAAACATGGGAATCTTTGAAATATCTCTTTGATTGAAAGAGTATTATTCATATACTACATTAATTCCACTAGAATCCAATGGAATTTAGAAATGAAGATATTTTTATTTGAAATCGTTAAAAACGCTTTGCTTTGCAGAACGATCTAGAAAACAATTGATACAGTTTGATTCCTCAACTCAATTAGTAGTACCTCTAGAGTCCACTTCTTCCCCATACTACGAGTGAAAGAGAAAATGTAAAGACTACCATTAAAGCAGCCCAAGCGAGACTTACTATATCCATGTGAATTATGTCCCCTATTTCTATGAATATGAAGGAATTATTCCATTATTGCTCACTAATAATAGGGGAATCAATGGCACAGAGTCAAAAAGGGATTCTGACCAAACACTATTGATAAACCAATCCAATAAATCCATTTATAAAAAATTCCTATATGATTATGAATCGGGAAAGATTAAACATAACAAGTAAAATAGGTAGTGATATCTCAAAGGAAGGTTACTAATAGAACATGTAGGAATAGAATAATTAAGGCCTATTCTTTTTTTTTGTTGGACTTCATAAGGAAAAAGCATAAAAAGATAGACCACTATCTATTCCATGCCTCTATTTCCCATTTGATCTAATTAGTACCGTTTTCAAATTGTCTCTGGGAAGCAGTATATTATATTCTTTCCCGATTCATAATC
>contig27_len_906_j029
CTTCTACACATCCACCTCCATTTCATAATGGAGAGTGACAATAGTTAGGATTCATTAAAAAATCGATAATCCACGCATGGGAAAAGCCTTTCCCGCAACAGACACTAATATATTTTTAACCTATAATTAGATCGGGTAATCAGAACAGAAGCTCGTTGCTTTTTCTTTCCCTAGAATTAATTGAAGCCATTAAGGCTCTATCCATTTATTCATTCGACCCAACTTTCAATTGAATTTCTTTTGTTCCGTTTCAAGAATTCAAACAAGGTTTTTTTTTTGTACCGATCCGGTAAGAATGAAATATTCTCAGAATTCTCCATTGATACGACATGCTTTTTTTTCCATTCATTCCCCTTCAGGATCAGTCGTGGTCTTACAAACTTTACCGATGGTATGGACGAATCCCTTGCTCCATCCAAATGTGTAAAAGATCCTAGCCGCACTTAAAAGCCGAGTACTCTACCGTTGAGTTAGCAACCCAAATAGCATAAACATAAAAAGGTGTATAGATACAATCAAAATCAAAAAAAAAATTATACGAGGAAATCAAAACATTGAACTAACAAAACAAGAACTATCAAAAAAAATTAGAATTGACTCGGAACATCAAAATGAACAGATCGGATGAAAATACAAGAAATTGTCAAATAAAAGAAAAATCTAGATAAATCTAGATAAATATCAAAATTGATAGACCACACAAAAAAAGACTTCTTGTCTAAAAATGAATCCAACGAACCCATCATTTACCTAAAGGAAAAAACCAAATCAAACCTATGTAATGTAAATAGATAGACTTAATTACGATGAATTATATTTGTTCGATACACTGTTGTCAATATAATATGAATTTTCGAAAAGAAGACAACGGAAAAAACCAAAAGAAATTCAATTGAAATAAAATAA
>contig28_len_897_j029
ATTAGAACCCCTTCTAACGACCTATGCATTCTGTTATCATTTTCAATCGGACGATCCATTAATCCAACTAGTCAAAGATTATAAATGGATCCATTTTTTTGATTTCCATTGGAGATTAGGAATAGATGGACTTTCTATAGGACCCATTTTACTGACGGGATTCATCACTACTTTAGCTACTTTAGCGGCTTGGCCAGTTACTTGAGATTCTCGATTATTCCATTTCCTGATGTTAGCAATGTACAGCGGTCAAATAGGATTATTTTCTTCTCGAGACCTTTTACTATTTTTCATCATGTGGGAGTTAGAATGAATTCCCGTTTATTTACTTCTATCCATGTGGGGAGGAAAGAGACGTCTGTACTCTGCTACAAAATTAATTTTGTACACTGCGGGAGGTTCTGTTTTTCTATTAATGGAAGTTATGGGTGTCGGTTTAGATAGTTCCAACATTAAATTTTGAAACATTAGCCAATCAATCGTATCCTGTGGCATTAGAAATAATATTCTATATTGGATTTTTCATTGCTTTTGCTGTCAAATTGCCGATTATACCCTTACATACATGGTTACCAGATACCCATGGGGAAGCGCATTACAGTACTTGTATGCTTCTAGCTGGAATCTTATTAAAAATGGGAGCGTATGGGTTAGTTCGGATCAATATGGAATTATTACCTCATGCCCATTCTATATTTTCTCCTTGGTTAATGATAGTAGGCACAATGCAAAGCAAATAATCTATGCAACTTCAATATCTCCTGGTCAACGTAATAAAAAAAAAAAAAAGAATCCTAGGATTTTCGAAATTGTTCGTTGTACAATTAAAGAAGCAAAGTATTTTTTTTCTTCTTTTAAGTTCTAAGTTAAGTAAAAAAAAATAAAAATTTTAACCAG
>contig29_len_897_j029
GACCCTTTAACTATTAAGGGGGTTAATAGAACGAATCACACTTTTATGATCCTATCTCGATTACACCCAATTCCCCTGTTCGACAAAAGATCCATTATTATCCAATAATTACATTGGAGCGGGTATAGTTTAGTGGTAAAAGTGTGATTCGTTCTATTAACCCCCTTAATAGTTAAAGGGTCTTTCGGTTTAATTCATATTCCGATCCCAAACTTTATTTCTTAAAAGGATTTAATCCTTTACCTCTCAATGGCCGATTCGAGGAAAACTATGCATTCTCGTGATTTGTATCCAAAGGTCAATTAGAAAAAAATTTGGATTATGAAATTGCGAAACATAATTTTTGAATTGGATTAAATACTTCCAATTGAATAAGTATGGGTAAAGGATCCATGGATGAAGATAGAAAGTAGATTTCGAATCGTAACTAAATCTTCAATTTGTAATTTGTAAAGAAGAAATTGAAGCAAAATAGCTATTAAACGATGACTTTGGTTTACTAGAGACATCGACATATTGTTTTAGCTCGGTGGAAACAAAGTCCTTTTCCTTAGGATTCTTTCAAATAGAACTAGAGAACGAAGCAACTAGAAAGATTGTTCGAGTCACCTTCTTCTAGAGGGATCATCTAGAAAGCGAGTCGTTTTGAATGTATTCAGACAAAAAGCTAACATAGATGTTATGGGTAGAATTTTTTTTGGTACTTTTGTTCACATCTTAGATCTAGGAATTCATCCATCTTCCATAAAGGAGCCGAATGAAACAAAAGTTTCATGTTCGGTTTTGAATTAGAGACGTTAAAAATGCCGAATCGACGTTGACTATAACCCCTAGCCTTCCAAGCTAACGATGCGGGTTCGATTCCCGCTACCCGCTCTAGAGCCTCTCTTAGATATT
>contig30_len_879_j029
TGAAAGCAATACTCTAACCACTGAGTTAAGTAGGTCATTTATCATCCAAAAGAGAACCAAACGGGATCTATCGCATCGATGGATTATAAATATCATATTACTTATAAGCAATACCAATCAAACAGCTATAATGTTGGATCATGGAACAGTCATCTTGACAAGAAATTATCTACATGATAAAATATGTATCACAAGCACTAAGGGCTATAGCTCAGTTCGGTAGAGCACCTCGTTTACACGCGCGCCAATGTTTTTCAGGGGAGTCCATCATGCAATCAAAAGAATTGATATTATTGAAAAATCGATGTCTTACTCCATAACTTTGAGGGAACAAGAGAACAATAGCCTGACAAATGGTCCGGTCTGATTCAAGTGCCCATTCAATTTAGGTGTCAAACAGAACCCATCATTGATTTGAGATATTGATAAGGTGAATACCCAGTCTATTCAATGCTAGGCATAATGAGTATAAGGACCTCGAAAAAATATCTTTTCGTCCTATGAACTTTAAGGTGTCTAAAGTTTCATATTTTATTTTTAGGCAGAGCGATAGAGACTTTATTTAACTTAGGTTGCTCTAGGCCAGAGGCAAACCTACGTCAAGATAACCCTTTTTTGAAACACTTTGGTAGTGCTCCTGGATCAAAATCAAAATAATGAATCAGAGCACGGGGAGCCATCTCCTTATTTTCTTTTTCTGTCAAGAAAAATATGGCGGACTGGATGATATTTATATCAGTTAATGAAAGAGCCCAATGCAAATAAAAATGCATGTTGGGTCTTTGAAATAGTTCGGATCATTTTGATAATAATAAGTTTGATCTGTTTTACCGAGAAGGTCTACGGTTCGATTCCGTATAGCCCTATAAAAAAAAAATA
>contig31_len_760_j029
CTAATATACATATACATATTTAGTATACCAACGAATTGACCTAGTTCCTCTATGGGGAAGAAAGAAAATTAAAGAACCCAAAATATTGGCAAAACTACAATTATTGTTAACCGAGGAAAAATTCGTGGTAAAGACAAGATACACTTAGACCAGAAAAACCCATACTCGAAAAAAAAAAAAATATGTTATTCTCGAGCACAGGTTTTTATCGATAAAAAAAAAAAAATAAATTCAAGTGGAGTTTTATGGAACGTATCAATAAGCTAGACCCATGCTGCGAGTTGTTTCATGCCATAAATAAACTCGAACACTCAAAAAATCCGTTGGACAGGCAGATTCACATCTCTTACAACCGACACAATCCTCTGTTCTTGGAGCAGAAGCAATTTGCTTAGCTTTACACCCGTTCCAAGGTATCATTTCTAATACATCGGTGGGGCAGGCTCGAACACATTGAGTACACCCTATACATGTATCATAAATTTTTACTGAATGTGACATGGAATCTATACATTTTTGAATGTCATAAATTATTGATCTAGTAAACTTAAGAACTAAATCATATTTAGTTACCAGACGAATCAATGAGTTACCAGAATTTATTCTAATCAATCTATTTCTGGATTGACTTATGAAAGAGGGCCAAGATACTTTGATTTCTTATGTTTTTGTAAACATGATCGTATCTTACGCGGTAAATATACTAATTCGAATTAATTTTCGAATGAATTGATGAATATTTCGAATTTATATAATTAAT
>contig32_len_741_j029
CTTTTTTTTTCCTTTCAAACAAATTGAAATGATTGAAGTTTTTCTATTTGGAATCGTGTTAGGTCTAATTTCTATTACTTTGGCTGGATTATTCGTAACTGCATATTTACAATACAGACGTGGTGATCAGTTGGACCTTTGATTAATTAACATCTCTTTTTTTGATTGACCTCCTCCTTTCTTTAATCCACAGGAGGTCAAATTCAGATTGCTGTTCAAGTTAATGAAGCCTTTTCAGTCTAATTCGATCTACGAAGAAGGGAATCACGCTCTGTAGGATTTGAACCTACGACATTGGGTTTTGGAGACCCACGTTCTACCGAACTGAACTAAGAGCGCTTTATTTTCAAAATAGAAAAGACTGGAAAGAAAAATCTTCTTTTTGTAACCTTTTTGTAACCCCAATACATCTTGTATGCATATAACTATCATCTTGTATGCATATAACTATATAGTAGTATCATAAAAATGAAATATTATGTATGTCCAAAATGAATCTGATCCCTCGTTACTGCTCAAAGGAGAAGTAATAGGTAGGGATGACAGGATTTGAACCCGTGACATTTTGTACCCAAAACAAACGCGCTACCAAGCTGCGCCACATCCCTTTAATTGGTCTACAGTGTCATTGTAGAAAATTCCTGTCTTGTTTTCCACATTCTTATTTCCTCCATTGATATACACAAATTATCTTGCCATTTCTTCCTTTTTGTCTCATATAACATATATATCATATAACAT
>contig33_len_723_j029
AAATATGTAATTGTCAGCAAAGTTGTTTCTTTTTTCTTAAAATCCAAAAAATTATTCTTACTTTATACATAACATAATACATAGGTCGTCGATTCAGCATTGGATGAAAAAAGGATGAAATACCCATTTTTACAATAAATTTTTACAATAAATAAAGGGTTCAAATCATTTTATCAATATGAGTGTTATATATCGAAAAAAAAAAATATTTATTTTGAAACCATCTCTGTATTAACATAGTGGTAGAAAGAGTACCATGCTGCGTCTGGACTTCAAACGATTTAGCTTTAACCATGTTAACAGTCCCGCATTACTGGTTCATAGAGAATCAAAGTCGATTTACCAATGAATCACGAAATGCTATGGTTCTTGCATATAATTTCTTAATTTATTCAGAAGTAATTCGCGAGATCATGCACCCTTTCTTTCCTAGTTCCTAGTTATAAGGGAAAAAAGTACAGCTGGTTGGATCCAGCCTATTCTTGAAATAAACAACTCGCACACACCCCCTTTCCAAAAAAGATCAATACACCAAGTACTACACTTAGATTTATTGGATTTGTTGCTAAAATATCGGTATTAAACCCGAAACTCCCGGCGGATGGCCAGTAGCCAAAAGAAACGAAAGAATCGGTTACATTTTTCATATGATCTCCTCTTATAGATAGACTCAAAAATCGAACAGAGTTCTTTTTTTATCACTTCACCCTTTTTTCTTCTTTT
>contig34_len_634_j029
TTCCGATCTCCTGCTCTCCAATCCGAGTGGTTAATAATGCACGTAAGTATGATGGTATTGGGTTATGCAGCTCTTTTATGTGGATCATTATTATCAGTAGCACTTCTAGTCATTACATTTCGAAAAGACATAAATATTTTTTTTAAAAGCAATCGTTTAGTAAATGGGTTTTTTTCCTTTGACAGAATCCAATACATGAATGAAAGAATCAATATTTTTGAAAATACTTCTTTTTTTTCTGATAAGAATTATTACAGGTCCCAATTGATTCAACGATTAGATCATTGGAGTTATCGTGTTATTAGTATAGGGTTTATCTTTTTAACCATAGGTATTCTTTCGGGAGCAGTATGGGCTAATGAAGCATGGGGGTCATATTGGAATTGGGACCCAAAGGAAATTTGGGCATTTATTACTTGGACCGTATTTGCTATTTTCTTACATACTCGAACAAATAAAAAATGGCTCCCTGAAAATTATGCAATTGTGGCTTCCATAGGCTTTTTTATAATTTGGATATGCTATTTTGGGGTCAATCTTTTAGGAATAGGGCTACATAGTTATGGTTCATTTACATTAATGTCTAATTGAATTCAAAAAAGTCTCTAACGAATATGAACAAAATAGAGTTTAT
>contig35_len_593_j029
TTCCATTCAAATTCAATCGTGATTCTCACCAACGAATCAATAGTTTGAATTTGGAGTTATTGAACAAGTAAAAAACCTCATTTATTTTCAAAACTGAACCTTAGTAATTGAAAATTGTTCTTGAATCAAAGGATTTATTCATTTTTTATTTGAGATGAATTAAAAATTGTTCGAATTGTGTAATTGTCAATTACTGACATTGGTAAACGACCCAAAGCAATTTGATTCGAATTCAATTCGTGACGATCATAAGTAGAAAGTTCATATTCTTCAGTCATTGATAAACAATTTGGTAGATTTAAATACGAAGCAACGTAAAATCTACCAAATTTGATACCTGAATATTCAGTTTGATAACCTGCTACTAATCCTTCTTCTGCTTCTGGTAAATAAAAAGGTAATCTTTCACACTCTGCTAGGGAAGAAATTAGAAAAATGAGAAACCCTATGGGTTGCCGCCACAAATTGCATCCCCAAAAACCATATTTTGATTGCGCTTCAACTATATCAACTGTACTTGAACTATTAGATAATCATAGTCGGTGATAACATCACTGGTACCATCGCTATTACGGAACCGTATTTATAATAAT
>contig36_len_570_j029
TTACTAATTGGATTAATTCATTTAATGAATTAGGGAATAAGAGATAGGAAATATGGGTTCTTTTGCATGTCGATTCAAAATACATCGTTGAAAATTAGATATGGGACGTAAGGTTTTTCTAAGTAACTAACTTCCCTCAATATGAATATGAAGAGAATAAACATATGGTGAAAAGCCCACCCGATTTTCTTGAATTCAAATCCTTGTGATCTATGTTCCTATCTTACCCGGATTACAAATAGATTCAGTTACATTCAGTTACATCTGCGTGTCATTTGAACTCGATTCAGTTCAAGTTTGTAAAAAAAAGATATGATTCAGAGAAGAATCATTAAAAAGTAGAAAGAAGAATCACATAAATATTAGACCTTTAAACAGAAAGTTGTTCAAAAATTAAATATTTCGAATGGAATATGCTCTGGGACGGAAGGATTCGAACCTCCGAATAACGGGACCAAAACCCGTTGCCTTACCACTTGGCCACGCCCCATTTTAATTTCTATTCGACACTAATAAAGAATAATGTTGGTATTGATTGGTCGTCAATTCCAGTCAAAATATTTAATTTAT
>contig37_len_535_j029
TATTTCTATCAGGATCTTTATTTTTATCCAAGAATTTACCCCAATTTTTGACTTTCTTCCCAGTGCAAAATATTGGATTTCTATCCACACCATGCCTTGTTTTTGAATTGAAACAAATTTGAATTCTCAATTCTCTACGACGTCTAGCCGATAAAATATTTTCAGGAACAAGCAAATCAGAATAATTCTTTTCGCTATTTCCAGTTATTCTTTGATGATGCCCTGAAATGGATTGATAAAAATCCTTCTTATCAACATATCTTTGCTCTCGGTATCTTTGATTAATTCGATGCCTACTCTTATGAACTAATGAAATACCTATGGTTTGATACATAAGAAACTGTCCATCTTTTTTTACAGACAAACGAAGGGGTTCGATAATCAATATCCCCCTTTTTATCAATTCTGTAAGAGTTAAATTCTTCTGAATCAGCATTACATCCAGATGCATTTCTCTCCTTTGAATAGAGGATATAGTAATTTTTCTTGGATTTCGCAGTCGAAGCAGGAAACAATATACTTTAATATTATTGAT
>contig38_len_532_j029
TATTGAAAAATCGAAGAAAAAGTCGTTTCGTTAAAAGTTAAGAAAGAGCCTACTATGAAAAAAGAAAGAGGGCTGGAATCTACACATTGATTCTTTTTTTCGCAATTTTTTTTTTTGAACCGTATGCGTCAAAAGGTGCATGTACAGTTTCTAAGGGATACAAATTTACCCTAATCAACCGACTTTATCGAGAAAGACTCCTTTTTTTAGGCCAAGAGGTTGATAGCGAGATCTCGAATCAACTTATTGGTCTTATGGTATATCTCAGTATCGAGGATGATACCAAAGATCTTTATTTGTTCATAAACTCTCCTGGCGGATGGGTAATACCGGGAGTAGCTATTTATGATACTATGCAATTTGTGCAACCAGATGTACATACAATATGCATGGGATTAGCTGCTTCAATGGGATCTTTTATCCTGGTTGGAGGAGAAATTACTAAACGTCTAGCATTCCCTCACGCTTGGCGCCAATGAGGTTTTTTTTTTTTGAGAGAAAAAAAAAAGACTATGCCTTCGCCATATAAAAT
>contig39_len_520_j029
TTTTATAATGAATTAATTGGTCTTTTTCATATGAATCCTCTTTGATGAAATCTTGATTTTGAATTGTACGACATTTATTTCGCCATTTTTGTACTATTAATCTAGACCATCTAATCTTAGATAAATCGTATTGATAATGACCTCTTAACCAGTTTTTCCATTGATTTATTCCAGAATTCCGAAGTTTCTTATGTCTTAATTCGGAATGAATTATTCCTTGTATTCCAAAATAATCTTTTATTGAAGTCTTAAGAAAAAAAGATATTCTGTGAGATTGAAGAGTAGATATTAACTTATCCAAGTTCTTAACTTGGGTTTCAGATAATTTGTAAAATACATATGCTTGTGACAAGGAGGATAAGTGACAAAAATTCTTCTGTAAATTCTTATTACTAAGATTAGAAAGTGACTTTTTTGTAGTCGAAATAAAGTGCATTTTTTTTTGATTTGTTTTGTTTTTGTAAATAGATTTATCAATAATTTTGTTTGTTGATTGAAGAAAAAGTTGTATATTAATTCT
>contig40_len_516_j029
CATTCACATAATATCTTGAATGAATGAGAAGAAAAAAGTTATTACACGATCACTCGAAATTGGTCTAAGACTAGATTCCAAGACTCGTAATTCCTATTATCTTTTACTTTAATAAGTTCTACATTTTATTTTTCCATATTATAAAGCCTCATCTTTGTAGTTAGGTCAAGAAAGAGCCGTTGAATCTCGATCTAATACAACAATGCATGCATCACGAATATTGATTACAATTCTTTTATTCTTTTTCTTTCATCGAATACTATCTCCTATTCTTACTTCTTACTGATCTTACTTGTTACTGGACGACTAATCAATTCCTTAAAATGAAAAAAGGATTCCAACAAAAAGCACTGCTACTATGAAAAGAAGATTTCTAGATCTCGCACCCTACTTAAATTGTGGAAATATGATAATTACCTTCATGAATTATTAGAAACCAACTTGTCAGATTCACATTTTACTGGATCTTCAGTTTCGAGCCCGAAGTTAATAATGGAGAAAAAAATAAAAGAATTG
>contig41_len_509_j029
CGAAAAGGAAATATGAGTTAATATATGTTCTAATGTTAAAAAAATCATAAAAAAATATTCAAAAAAGGAATTCCTTAATTACGGAATGGAAATCAGAAAGTGAATTCATTATAGGATCTATTCGATCTTTTTTAGAAGTTTTTTAGAAGATAGGATGCCGCCACTCGGACTCGAACCGAGATGCTCTAGCACTGCTTCCTAAGAGCAGCGTGTCTACCAATTTCACCATAGCGGCTTGCTCAAACTCATAATAGCCTATTCATATTCAATCGTCGAGATTGAAGGAGTCAACTCAATGTAGTGTAGTATTTTTTAGGAAACATTCAAATTGATGAATAAAAATTCATAGGGATTTGAAGGTTCATTATTTGAGTTTAGGGTATCCGTTTTATTTAAATTTAACTTAGATCTTTCGTGTAGTTTATGCTCTTCTGGAATTGTTGTAACTGGATAGTTCTACCCCCTATCCAATCCAGGGATAGAACTCAAAAAAACGTCTTTTCTAATTT
>contig42_len_487_j029
CCAACGATCTTTTATATATTTTTCCAGTAGTAATTCTAGGTACTATTGCATGTAACGTAGGTTTAGCGGTTTTAGAACCATCAATGATTGGTGAACCAGCAGATCCATTTGCAACCCCTTTGGAAATATTACCTGAATGGTATTTCTTTCCTGTATTTCAAATACTTCGAACAGTACCCAATAAATTATTGGGTGTTCTTTTAATGGTTTCAGTACCTGCGGGATTATTAACAGTACCTTTTTTAGAGAATGTTAATAAATTCCAAAATCCATTTCGTCGTCCAGTAGCGACAACCGTCTTTTTGATTGGTACGGCAGTGGCCCTTTGGTTGGGTATTGGCGCAACATTACCTATTGATAAATCCTTAACTTTAGGTCTTTTTTAAATTGATTCGTCAATTGTGAAATAAAATATTACGACGTGTGTATCTAGGGAGAATTCACTTTGAATCGACTATTCCCTAGATACATCTATCTATTCAATTAA
>contig43_len_466_j029
ATAAATAAAATGGAAACTAACGATAGGAATCTTTGACAAACGGGATCCAGAATCGGTATTATTTCGACACAAGAAAGGGGTGTGGAAAATTCCTTTTCTTGTGTCGAAGACTAGGAAGACGAATAATCCCTCCTAGAATTATTTGTTCCCCACATTGATCCGTTCTATTTCCCGCTTATTTATGTCTAGTATCTAGTCGAATTTGATTCTATTCGAATAAAAAACTATTGATGCATTTTATGACATTTAAATCTGGCAAGAGTAACATAGTCATATCACCCCAATTTGGATAAAAAAAAGAAGGGTTAAAGTCAAATAGTCTTCTTCACAATCTACATACTATAATTAGGAATACGGTATAAGAAATTCCCGTCATCTCGTAGAAAAAGAATATAAACAAGCAAAAGGTTTTTCATAATTTCATTTTTTTTTTATACATAATAAGAATTTGGTTCTTTTTACAAAC
>contig44_len_490_j029
TTTTTTTTTTTTTTCAAGCAGAAGACGGCATACGAGATTATGACAGCTGTGACTGGAGTTCAGACGTGTGCTCTTCCGATCTAATTATAGTTTATAGTAGTTATAAAGTTGAACATTTGTTCAGTAAATTATTATTCTCATGAATAATGATAAGTCGTCTTTTGAATCGCCCAATACCCCTACTTTCCATTATGCCAATCAAATCCATTGTCAAAATTAGAAATGAACAAACAAAAGAAAACAAAAGAAAAAGTAAGTGGACCTGACCCATTGAATCATGACTCTATCCGCTATTCTGATATTCAAGATTAAATTGGACCAGTTGACCCTTTTTTATTCTTATTTCATTTCTTTGGACTCCACAAGAATTTGTCGATATTTCCGATTAAATCTTCTTGTTCCTAGATGTTCCATAGGAATAAATTGTTATTCCGTTCCTCCACAGAAATGAAATAAGAATAAAAAAGGGTCAACTGGTCCAATTTAATCT
>contig45_len_442_j029
AAACTCTCTTTCTAATTGTAGTGCAGTATTTTCTTGTATAATACTCTTGCCCTAGGCCAAATTTTACGCTCTATCCCTATTCTTCTATTATTAATTTTCATTTGAACCCGAGTTTCGAAAATGTCGAATCCACTTTTATTCTTTCTCTTTCCTCCCTTATTCTTTTCTTATTCTAAAAAAAAAAGGGGGGGAAGAGAAAAGAGGGGGAGAGGGATTAGTCACACAGATATTTGATTGTATCTCTAATTTTCTTCATTCCTTCCCGTGTCAATAACTAGAATGAAAAAAAGGGGAATGTCAACGCATCCGGAAAAAAACGATTAATCTCTATCAATAGACCTGCTAAAGACCCGAACCATAGAGTACTTAGTACCGATGCCACAGAGAGATATGTTTTTAAATCTCGCATTAAAAAACCTCCTTCTTTTTTTTTATTGTAATA
>contig46_len_437_j029
TCGTTCTGATGGGAATAAAATAAAGTCAATAAAAGAAAAGCAATTAGGGTTGGCCTTGAAACAATTCATTGCATTTTTAGAGACTATATTAGGGATCAATCCATTTTCTTATTCAAGAATGAGCCACTAACAAGCCACTCTGAGTCTACTGCATATACGTATGTATACAATATATGTACATGGATCTATTTTATCCACATAGTGACTGATTCAAGAATTGAATCAAATAGGCCCTTTTAACTCAGTGGTAGAGTAACGCCATGGTAAGGCGTAAGTCATCGGTTCAAATCCGATAAGGGGCTTTGGCCCTTTTTTCATAAAACTCCAGTCATAGTCTTTTTTTTTTTGAAGGGAGAATAGAGATATTCTTAATATTTGTAATAAAAAAAAGTAACCAACTGTATAATGTATAATAAGTTATCATTTTAATGAGTTAG
>contig47_len_714_j029
TAGGAAGTTTCCAAGTCCATGGCCAAGTACTTATTACTTCTTGGGTTGTAATTACTATTTTATTAGGTTCAGCCACTATAGTTGTTCAGAACCCACAAACCATTCCGACCGGAGGTCAGAATTTCTTCGAATATGTCCTTGAATTCATTCGAGATGTGAGTAAAACTCAAATTGGGGAAGAATATGGTCCTTGGGTTCCCTTTATTGGAACTATGTTTCTATTTATTTTTGTTTTGAATTGTTCATGAGCTCTTTTACCTTGGAAAATCATACAATTCCCTCATGGGGTGTTAGCCGCACTCACGAATGATATAAATACTACTGTTGCTTTGGTTTTACTCACGTTAGTGCCATACTTCTATGCGGGTCTTAGCAAAAAAAAGGCTTGGCTTATTTTGGGAAATACATTCAACAAACTCCAATCTTTTTACTCAGTAACATCTTAGAAGACTTCACAAAGCCTTTATCACTTAGTTTTCGACTTTTCGGAAATATATTAGCTGATGTATTAGTTGTTGTTCTTGTTTCTTTAGTACCTTTAGTGGTTCCTATACCTGTCATGTTTCCTGGATTATTTACAAGTGGTATTCAAGCTCTTATTTTTGCAACTTTAGCCGCGGCTTATATAGGTGAATCCATGGAGGGCCCTCATTGACTAGTTTTCGAAATAGTCTTTTTTTTTTTAGTCGAGCCCATTAGGGAATATAAATATAG
>contig48_len_408_j029
CTAACGAAAGGCTATGCCATCACATGACAAAGACATTGTTGAGAAAAAGATGGCTTTTCCCGTATGAACTGAATGATGAAATGAAAATGGTATTCATGGAACAGGAGAAAAGTTTCCCATTCCTTAGCCGGAAAGATATGGAGTCATGAAAGAGGGATTAAGTAGAACAGAATTGACTGGGTGGTAGAGTCATGGAAAGACTTCTTTCTTCCCTATTTTTTACCTTAGCTCCATGGAACAATATGCTACTGCCTAAACAAGAATTCTTGAACAGCGAACTTCAGATATTCACGACCAAGAAGTATTGGATTCTCTTTCGGATAGGCCTTGAAAGGAGAAGGAAGGCTGGAATGCTAATAGACGTCTATTATTGAATTCACCCCACCTTAGAGTACCCATTTGGGGAAT
>contig49_len_400_j029
TCATTTGTGGAAACATATCAATTAGTAGAATCCTTGATAAAAGAAAGAGATCTATTATGTGTGCTCGGGTTAGAAGTTTTGTATAAATGTATCGCCGTATTATTAGGTATTTTGATTTAAGTTCTTTTCTTTCTAAGACGTAGAATAGAATAATTTGGTTGAAGCGTAATGATCATACGTCTGTAATGTATTGGATTCCCCATAATAGGCCCCATTCTTCTACCCTTTCCCGGAAGTCAATTCCTATTCATACCTATTACCTTGACACCAAAAAAGAGNTTGACCCAATGCTTTATTTCTCTAGTTGATCCCGATTCAACATTGGAAGTATATTAATTTTTTCCCAAAAATTGAATACTTTTTTTCTGTAAATACTGCATATTGGATTCAATCCATAAAT
>contig50_len_386_j029
TTTTCCCTTCCCTTGGAAGGGTGACACACAGGTGATCAGTTCGATCTATTTCTTTATCTCCCCATGAATTATATGTTTGTAACAATAGGGACAGAATTTTATCAATTCCAATCGATTAGGCGTATTGTGTCGATTCTTTTGAGTAATATATCTGGAAATGCCCGTTGATGCCTTATTAACACCGTTTCGGACACAACCGGTACATTCCAAAATAACCGTTACTCGGACATCTTTACCCTTGGCCATGAACCTCCTTTGGCTTTTTTTTATTTACTCAACTCTTCTATTTTTGATCCGAAACGAAGGGAAGGAAAAAAAAAATAGAAGTTACTAATTCGAAATCCAATTATGAAAGATTTCATTGGAAACAATAAAGTCATAGTAAA
>contig51_len_382_j029
TTACGTGCATTATTAACCACTCGGATTGGAGAGCAGGTACTAATATTACGGATTGCTGTATTTCAGTTAAAAAACCCGAAGTAGTAAAGCCTTGTGTAAAAATAGCACTTGGCGCGGTTATTGCACTTAAATAATTTTTCTTTTTGAAATACGGAACGATATGAATAATGGAGAAACTCCATGAAAGGAAGATTAATGATTCATATAAATTACTTAATGGGAAATGACCCGAATAAATCCAACGAGTGACTAATAATCCTGTTATACAGAAAAAAGTAGCTATCATGCCCTTTTCTGACGAATCATATAGTTTTACGATTTCATCAACTAATAAGGTTATTAAATGAATTGTAATTACAATTGAAACGATCGAAAAGGAAAT
>contig52_len_370_j029
GTTATAGTTAAAGCCGCTAGTAAAAAACCGAAATAACTAGTTAGAGTAGGCATGAAGGAACTAAATGAAATATATTCGTTTTATACATATGTTTATAAAGCACTTACCTAAGTTAGTTTCCATTTTTGCAAAATAGGAAGATAAGCAAAAATACCAATTGAAAGAATAAGTTCAATTGAAAGTTTTTGATTCATCAATCATTATAAACAGCATTAAAATTAAAAAAAGCAAAGATAAAGTGACAGGCGTATAAAAAGAAATTGATTCACCATTTGTGACATCTACCTATACTTTAATTCCAATCAACAGATTCATTGAACCTACTATTGAATCTAATGAGTTAAAATGAACATAAAGTAAAAAGTTTTAT
>contig53_len_366_j029
CCGACACTGGTACGCAACCTCCGTAGAGGTGTTTGTGCTTCAGTGATAACATATGAACAGTAAGAACTAGCATTCTTATTAAGACTAGAACTTATAGGAAAGAAAATAGGTGTATTGATAGAATCAAATATGCAGTATTTATAGACAAGAATATTTGGTTATTGGGGAAAAATGAATGTACTTCTAATGTCGAATCAGTATCAACTAGGGCAGAAATAAAGCATTGAGTCAAACTCTTCTTTGGTGTCAAGATTATAGCTACGAATAGTCGCCAACTTCCGGGAAAGGGTAGAAGAATGGGACCTGTACTTAAGGAATGCAAAAAGTTCTCTATCTGCCTTGTTGTGATAGGGAGGCAGTGACAAT
>contig54_len_352_j029
TTTCAAGACCACAATGGATTTATGATAAGATCGTTTATTTACAACGGAATAGTATACAAAGTCAACAGATCTTAATGAATACAATAGGATTTATGGCTACACAAACTGTTGAGAACAGTTCTAGATCTGGTCCAAGACGAACTACTGTAGGGAGTTTATTGAAACCATTGAATTCGGAATATGGTAAAGTAGCTCCTGGATGGGGAACGACTCCTTTGATGGGTGTCGCAATGGCTTTATTTGCGATATTTCTATCTATTATTTTGGAGATTTTTAATTCTTCCGTTTTATTGGATGGAATTTCAATGAATTAGATTTATAATAACCGCAAAGTCCTAGCTTTCAATATAAA
>contig55_len_343_j029
CAAAAAAATATTGAAGAAGATTATTGATAATTCTTTGATTCAAAGCAGCATTCCATCTCAATTGAAAAAGTAAATACCTTTTCAAGAAGAAATCCAGTTCTGCTTCCGTATTACTCTTGTATTGTTTTTTCTTTTTACGTTTTTTCATGTCTAATTCCGAATAATCTTCTTCAATATTTTTTTGTTGGTTTGAGAAAACGGATACAAGATTTCCTTGGTTTTGTGCATGTGATCTAAGATTTCTTTGATCTGCGTATTCTTTTTCTTTTTGATTCTTTAATTCCATTATTTTTTTTCATTCGATGGTCTAATTCCCTTTTGCTTTCTATTGATGTTTTTATTT
>contig56_len_325_j029
TTTTTTTTTCTCTTTTGTAATTCTTTCTATTATTGAAATTGAGAGAAAGATATAATTCAAGCGAAACTAAAAACGAAAAAGATTCTATAACTCGCAATCAGATAATTCATGAATCATTTAGTCGAATTCGATCCATAGATTGGACAAATTATTTCCTGACAGAAAAAAAAATGAAGGATCTTACTGCTAGAACAAGCACAATCAGAAATCAAATAGAAAGAATTACAAAAGAGAAAAAAAAAGTGACTCCAGTAATAAGAATAAATGTTAGTCCGAATAAAACAAGTCATTTCGATTTTTTTATTTCTCATTTTACATATACTGT
>contig57_len_718_j029
ATTTCCATAATTTTTTTTCTTGTAATGAAAAAAAAATTATGGAAATTATAAAGGATTTTTATGGGTTATGGATTAGTTCATGATTGAGTATCGTCTTTTCTTTTCGTTTTGTATAAATTTGAAGTTGATATACCACTGAATCTTTTAGAATGTAAATAGTGGTGGAGTAAGGGGGCGGATGTAGCCAAGTGGATTAAGGCAGTGGATTGTGAATCCACCACGCGCGGGTTCAATTCCCGTCGTTCGCCCATAACTAATAACTAAACTAAACATAAACAAATAAAGGATTTTTTTTTAGTGAACGTGTCACAGCTTCCTCCTTTTTTTTTTTTCTTTTTTAAAGACGAAGAAAGAAATTCTATTTTCTCTCCTATTTACTACGGCGACGAAGAATAAAATTATCACTATATTTCTTCCTTTTTCTACTTCTTCTTCCAAGTGCAGGATAACCCCAAGGGGTTGTGGGTTTTTTTCTACCAATTGGGGCCCTCCCTTCACCACCCCCATGGGGATGGTCTACAGGGTTCATAACTACTCCTCTTACTACAGGACGCTTACCTAGCCAACGCTTAGATCCGGCTCTACCCAAACTTTTCTGGTTCACCCCAACATTCCCCACTTGTCCGACTGTTGCTGAGCAATTTTTGGATATCAAACGGACCTCCCCAGAAGGTAATTTTAATGTGGCCGATTTCCCCTCTTTTGCAATCAGTTTCGC
>contig58_len_304_j029
CCAATTAATTCTTTTATGGTAAAAAATTCATTAATTTCCGTTATTTCACAAAAAGAAAAAGAAGAAAACTGGGGATCTGTTGAATTTCAAGTATTAAGTTTTACCAATAAGATACGAAGACTTACTTTACATTTGGAATTGCACAAAAAAGACTATTTATCTCAGAGAGGTCTACGAAAAATTCTGGGAAAACATCAACGCCTGCTAGCTTATTTGTCAAAAAAAAAAAATAGACTATGTTACAAAGAATTAATTGGTCAGTTGAATATTCGAGAGACAAAAATTCGTTAATTTTTAAAGTCAT
>contig59_len_287_j029
TTAGAACCATAAGAATAAGAGCTCTTTTTCGATGTTTTCATATTGATCGGAACAAATAGATGTAGCAAAGAAATAGAATTAATTGGGTGCTATGTACATTCCATATATGGAATTGATATTTTCATATATGCAGATAATATTGTAGAGTGATCTATATTAAGCTTTTATTATTATAGAGTATAACTTTTTTTATACACTCTACAACTTTATACACTACAATAAGACTAATAGAGAGTATGGTAGAAAGAAAGGTTCATATATTTCTTTCTTTCTACCATACTCTCATA
>contig60_len_257_j029
GAATTGGGTGTAATCGAGATAGGATCATAAAAGAATCATGAAAATTCGAGTGTTCACTTTTTTCGTGGGGGGTTAATGAGATTAGGAAAAGAGGATTAATTTAAATAACTAAATAAGAAGTTCTATCTTTTCTTTTACTGGAGGAATTTGGATAGATACGGTTCGATAAAAACACCGAAATCATAACATAAAAATGTATTGTGTAAGAATCCATAGTTTAATTTTTTTATTACAGTTTTTATTCCAGTTAAAGTAGG
>contig61_len_249_j029
TAAATTCTCTATGTATGTAAAATTTCTGTTATGTGAGCCCGCTTAGCTCAGAGGTTAGAGCATCGCATTTGTAATGCGATGGTCATCGGTTCGATTCCGATAGCCGGCTTTTTTCTATTTATTCGATTTTTTACATGATTGATAATGTCCCTTTGAAATCAAAGAATATTGAAAAAGCCTTTCTCCTTTTCCAAAGATTACGGATTTATTATGTTAATAATGTTATAGGAACTTCCAAACTATGTCAAG
>contig62_len_1767_j029
TATTTTGACTTTGATTCCTATAAACCAATTACTCTACAAATAAAATAATGAAACTTAATACTCTATACTCTACTTGATTGAATTTTGATTCGAAGGAAAGAAAGCGTGGAGCTGAAATAACTCACTCAAAACGCTTTTTAAAGGATTACGTGGTACGATTAGATCGAATAAGCCCTTCTGGAATAAATATTCGGCCGCTTGTGAACCTTCAGGTACTGTTTTATTCAATGTTTGTTCAATTACTCTTTTCCCCGCAAATGCAATGTAGGCATTGGGTTCGGCAATAATGATATCCCCCAACATACCAAAACTAGCTGTCACCCCACCAGTAGTAGGAGATGTAAGGATTGATACATAAAATAGTTTTTTATTTAATTGATAATCATATAACGCAGAAGATATTTTAGCCATTTGCATCAAGCTCAAACTTCCTTCTTGCATACGTGCACCCCCAGAAGCACACACTATAATAAGAGGTAGAAATTTTTGGGTAGCATACTCGATCAAACGGGTAATTTTTTCCCCAACTACAGATCCCATACTACCCCCCATAAACTGAAAATCCATAACCCCAATTGCTACGGGAATGCTATTTAGTTGGCCTATGCCTGTTTGAACAGCCTCAGTTAATCCTGTCTTTCTTTGATAAGAATCGATATGATCTTTATAAGGCTCCTCCTCTGAATAAAATTCAATGGGATCTAGAGAGACCATGTCTTCATCCATAGGATCCCAAGTGCCTGGATCAATCAAAAGTTCGATTCTATCTGAACTACCCATTTTCAAATGATATCCACACTGTTCACAAATATTCATTTTTGACTTCAAAAATTTCTTATAATTTAATCCATAACAATTTTCGCATTGAACCCACAAATGCCTGTATTTTTGCGTTACATAGAGATCATTAGTACTTTCTCTTATAGTTAAATCACTCCCATTCGTGCTGATTCTTAGACTGGAAGTCTCGTTTTCACTACTATTTCCACTTTCACCACAAATCGAACTATAAATGTAACTGTCACTGTAATTGACATTACCACTTACAATGTAAGTATTAATACGGATTTGAGAATGAAAATAACTGTCAATGCAACTATTAATGTAATTATTCCAACTATATTGAGTATCATACATGTAACGATCATAATAGGGATCGTCACTCTTAGATCCATTATTCAGATAACCAGAATTCCGATAACTAGAAAAATAACTTTCTAGTTCACTCAGAAAAGAGCGATCGTTGTTAATCTCAAAAATATGATTTTCAATATCAAAATAGATAGAATAACTGTCCCCATTACTATCCCTAACTAAAAAAGTGTCATCAGAGATGAAATTCCGAATGTCCTTGACATCGAATAAATGATCAACATTACTGTAATTCGAACTGTCACTATCACTCCAACTAGGAATGTTTTTATCCCTATCATTTCTATTTGGATCTTTGCTTTTACTGGTATTTTCAATAGGACCAAGACTGTCCATTGATTTACTTAACCCACACCTGTGTTCTAACTCCTTCTTAGACAACATCGAATTGAACCGCCATTTTTCCATAAAGTTTTCTTGCCCCCTATTTGCATGAAAATACAATAGATGAATAGTCATTCGATAAAAAATCATTTATTTGAATATCCTATTTCCTATCAGAATAAACAGATAAATCGAATCACTAGGATTATTAACTAATAAGGAGTTTGAGTATTGAAAAAAAAAAAATAGAAATATTTGTTCTCTCTCTAATAAAGTAAAGAATTTTTTTCA
>contig63_len_1103_j029
TGTAGAAGAAGCGGCATATTGATAAAGAAAATTTTGTTCCAAAATCAAAAGATCGATTGGGTTGAAAAAAATAAAAAATAAAGGATTTCTAACCATCTTCTTATCCTGTAACGAACATAAAGCAATTCAATTAAATGAAAAAAGAGAGGATAGAGAATCTGTTGATAAGTTTACCGAGGTATCTATTCTTTTATTACTACCAATACCTTGTTTTGATTGTATCGCACTATGTATCATTTGATAACCCCCCAAATCCTTTATCTTTAGTTCAATTTTCATTTTAAATGGAGGAATTCAAAAGATATTTCGAACTAGATATATCGCAGCAACACGACTTCGTATATCCACTTATCTTTCAGGAGTATATTTATGCACTTGCTCATGATCATGGTTTAAATGGATCGATTTTGTTGGAAAATGCGGATTATGACTATGACAATAAATTCAGCTTACTAATTGTGAAACGTTTAATTACTCATTTAATTACTCAAATGTATCAACAGAATCATTTTCTTTTTTCTTCTAATGATTCTAACCAAAATCCATTCGAATCAGGATCAACTAGGGCAGAAATAAAACATTGGGTTGAACTCTTCTTTGGTGTCAAGGTTATAGCTCTGAATAATCATCGACTTCCGGGAAACGATAGAAGAATGGGACTTATTATGAGGCATCAAATGCATTACAAACGTATGATCATTGCGCATCAACCGGGTTATTCTATTCCACCTCTTAGAAAGAAAAAAAACTTAAATCAAAATACTAAATAGCATGGCGATACATTTATACAAAACTTCTAACCCGAGCACATGCAATGGGATTGTAGACAATCAAGTGAAATTCAATCCATGAAAAAATTTGATCTATGAACAGCATCGTTGTGGTAAAGGTCGTAATGCCAGAGGAATCATTACAACGGAGCATAGAGGGCGAGTTAATAAGCGTTTATAGTGTAAAATCAGTTTCCGACGGAATGAAAATAACATGTATCGTAGAATCGTAACCCTAGAATACGACCTTAATCGAAATGCATACATATGTCTCATACACTATGGTATGGCGAGAGCTATAATTGGAGATACCATTGTTTATGCTACAGAAAT
>contig64_len_2492_j029
CATTTGAGCATTTACTGATCTGAGTCTGATAGATCCTTTTTTTTCTCTTTCTTCGATGGAAGGTAAAGGTCAATCTTATTGTATAGCTGTATGCAATGTACAAAAGATGCACGTACGGTTGTTCAATCCTATTTTTTTTTTTTCTTATTATTCTTTATCTTTCTTTCTTTTCTCTTCACTTCATCGTGCGAGATAGAGAAACCTTTTCTTATGTTATATCATCAGGGTAATGATTCATCAACCTGCTAGTTCTTTTTATGAAGCACAAACGAGAGAATTTATCCTGGAAGCGGAAGAACTGCTAAAACTGCGTGAAACCCTCACAAGGGTTTATGTACAAAGAACGGGCAAACCCTTATGGGTTGTATCCGAAGACATGGAAAGAGATGTTTTTATGTCAGCAACAGAAGCCCAAGCTTATGGAATTGTTGATCTTGTAGCAGTTGAATGAAAATAACATGGATTTCGCGCAAATCCGTGTTTTATCTGCTTACCGAGTTTAATATTCTATTAAATAGAAGTAATTCATAATCATCCGGTTAAGATCGATCTAAACCAGCCCATTATGTATACGATTCAACATGCCAACTATTAAGCAACTTATTAGAAATACAAGACAGCCAATCAGAAATGTCACGAAATCCCCCGCTCTTCGGGGATGCCCTCAGCGTCGAGGAACATGTACTAGGGTGTATGTGCGACTCGTTCAAATCATGGGCTAGGACAAAAGAAAGAAAACAATTTTTCCAGTATCAATGATCAGTACCGATGAATAGGATAAAATATAAGAACCCCATTCACTATCTAAAATCTATCATATCCCTCTATTGTGTATGAAATTTATGGTTTCCATTGGTGCAAATCCAATCACCTCAATTTAAGATGAGAAAAAATTTCCCATTGGTATCAAATGGTTATCCATTAAGCGGGGAAAATCCTATTTAAAAAACAGAAAGATTAGACTCCCACTCTTGAAAGAACGGACTAACAGGGTCAGCTACCCAGCTAACCTTTCTAATGAAATACCGTTACTGTAGAGGTAGATCTCATTGTGAAAGATCTATTACTGGGTAATTCATGGGTAGAGCCAAAGAATGGGAACTGTACAAGTTCCCAATAAGGTTTAAAAAATGAAGAATGAAGTAAGAGGCTCCGGTGTATAGAGAAGACCTCACCGTTTAAGAAGTAACCATAGAAACGATGGAACCCACCATTTCTTTATCCATTTACTACTTTTTTATTTACTATGTTTTTGATACCTAGTAGAATACAATTTCTTTTTTCTCGGCATTTTCCCTCTAAAAAAGAAAAATCAAAATGGTGGTCGGGAAGGTTATAGTAGCCAAAGCCATTGGAATTTTGATTTTATACATTGGAAAAATCCGTTTTGTTATTAATAGACTAATATAATAAGGGGGAAAAGAATAACTAAAAGTAAAGTAAATCCATTAGTTATTCCTCAAAGTTTCATTTATTCAATGACCAGAATTAGACGGGGATGTATAGCTCGGAGACGTAGAACAAAAATTCGTTTATTTGCATCAAGCTTTCGAGGGGCTCATTCAAGACTTACTCGAACTATTACTCAACAGAAAATAAGAGCTTTGGTTTCGGCTCATCGGGATAGAGATAGGCAAAAGAGAAATTTTCGTCGTTTGTGGATCACTCGTATAAACGCAGTAATTCTCGAAAAGGGGGTATCCTATAGTTATAGTCAATTCATACACGATCTGTACAAGAGACGGGTGCTTCTTAATCGTAAAATACTTGCACAAATAGCTATATTAAATAAGAATTGTCTTTCTATGATTTCCAAGGAGATCATAAAATAAGTAGATTGTAAGAACTCCACCGGAATAATTTAAACGGAGTTTCCCCGGAGAATGAACTCCGGGAAGGTAAAGTAGAAATTAATAGGATATTATATGATAAAGTAGTCAAAAGGAATGAACACGTTCAAAAAAGATTTCTTCGTTTTCACCGATTTTTTTCTTATTCTTACGACACGATAATCAAATCGGGATTCTCGGATTTTTGAACAAAATTAGTTTGAGTTCAGATTGGAATTGTTATTCAATTGAAGAAAGAGTAAGGCTATTTATTTCGGGTTCTAAGACCTGTAGTTCTAGCGGTCGACTCGGTTCTTTCAAATTGTTTCTCATTATTAAGAAAAGGTAACGAAGATAAAATACGAGCTTGTTTTATAGCAATAGTAATTAATCGTTGTTGTTTCAAGGTCAATCTATTTACCCGTCTAGATAATATTTTTCCTTGTTCACTAATAAATCGACTAATTAAACTCATGTTTCTATAATCAATTCGATCCCCCGATTGGATCGGGGGTAAACGCCTACGAAAAGATCTTTTGGATTTAAGAAAAAGTCGCTTGGATTTATCCATGGTTTGTTTAGTTTATTCCTTCTCAAGCAAATCCTATTTTGGTCAGATCTAAAATAAAAATGAATTAGAATTCATAAATAGGATTTGCTTTG
