# Supplementary material for: Rampant chloroplast capture in Sarracenia revealed by plastome phylogeny
Source: Front Plant Sci. 2023 Aug 14;14:1237749. doi: 10.3389/fpls.2023.1237749 (PMC10497973; doi:10.3389/fpls.2023.1237749)
Supplement: Supplementary Figure 1 — png - Histograms of information-based generalized Robinson-Foulds distance between the simulated plastome trees and the species tree. Panel titles indicate how the branches of the guide tree were scaled when plastome trees were simulated. Red line shows the distance between empirically estimated plastome tree and the species tree. alignment.fasta Concatenated gene alignments used to estimate plastome tree. Plastome.newick Plastome tree in newick format. Simtrees.1.newick Plastome trees simulated with unscaled guide tree. Simtrees.2.newick Plastome trees simulated with guide tree branch lengths scaled by two. Simtrees.4.newick Plastome trees simulated with guide tree branch lengths scaled by four. Fragmented_assemblies.zip Zipped folder containing all fragmented assemblies in fasta format. [file DataSheet_1.zip › Supplemental_data/fragmented_assemblies/j030_iter0.fasta]

>contig0_len_29702_j030
ATTGCATTGAATAAAAATTTCAAAAATTTGGTTTCATTTTCTGAATCCATTCTTCCTGGTTCTTGGTTTGAAAATAAAGAAGGTTCTTTCAAATTGAAATTGGGTTTTGATTCTCTATCGAATTGACTGATTAAAGTCAAGAAATGACTAATTTTTGTTGATAATGGTTTTTTATCAAATAGATCTATTTTCTGTTCAAATTCCTGGTAATCAATATCAGTAAGAAAGATAGTATGAATCCTATTTGTTTCTATAAAATTTTCTATCGAAGTTTCATTTATGATTAAAGGTAAAAACCATTTTTTGATTGTTCCACGTTGTGGCCCATTCAAGAAAGGATCATATATTTTTGGCAAGTATTCTTTTTTAATCTCATCATTACACAATCGAATCCTTTTTTCGAGTATATCCAGGGAAAGAGATCCTTTGTCTAGAACCTTAATTCTATTTATCAATTCGTTGTTTAGATTGTTACTTTTTTGTTTGTTGGTAGAAATCCAATGATTATACAGTTCATCAAAGGAGAGTTTTTCTATTATGAACAAGGATATTTTTCTTTGTATCATTTCCCAAAAAGATAATAAACTGGGTGGAAACGTAAAAGATATTCTTTCTTTTCCAGAACTTTGGCATGTATAAAAAAAATATTGTGACATTTCATTTCTTACAGCATTTTCAAATCGATTATTTTTTATGTATCGCACCGGTCGATTCCATCGATTCAAATTGAAAAGAATAGTTACAAGAGGTTTTTCAAACCAGAAGAGGTCTTTCTTTTTATCGTAAAGTATTTTGAACTTTGAATTTTCTTGATTCCCATCCAGATAAGAAGCTTCATAAATGGGGCTATTTTTATAGCATGTCTCTTTAAAGTGAAAGTGGAATTCATCCAATTCATCCTTTGTTTTTTCCTTTCCATTCACTCGGATCTCTTCCGTTTTATCGATTTTGTCCGGATCCTCCTTTTCTTCCGAAAAAAGGGAAGGAGAAGGATCTTCTTCGGCGGATCCCTCTTGTTCCTGTTTAGTCCCCTTCGTTTCGTAAGTTGTTTCTATTTCTAGATCTCTTTCTTCCGTTTTTGAGGTCTCTTTCAGTTTCTTAGTAAGAATGGGTGACGGTATTCTGCCTAAATAGTAGACACAGGTAATAAATAAGAGAATACTAAAGATCCGAGCCATAGAATTTCTCAATTCTGACACAAGATACTTATTCGATCGAATAAGTACATTTGATCGAATAGAATGATTTTGCCGTATCCAGACTAATACCAATCCAAGCCATTTCATGAATAAAATGTGACCAATTAACCAACCAACAAAACTACTTGTTACAAATAACATCTTGTTGTTGCATCGAAACATATAAATGTTGACTAATCTGGCTAACATTGAACTTGGTAAAATGAAATGGTTGAATAATTGAAAAATGAGATTATTCAGGAATACACATTGAATGCTGAGATTACACATTGAATTTCTGGTAGTAGATCCATAATCAAAAAAGTGTTTGTGATTGTTCCAGAAGAAATGAAACAAAAGATAGGGTAGAGCTAGGACAGTTATTGTATGAGGTCTACCCAATGCTAGATGCAGAGGCGCATAATAGATCGATATGAACATCATGAGCTGTCCCGTAATAAAACCAGTTGTTGCTGATACCTTCTTCTCGCTTCCTTCTTCCATAACCTGAGCTCGGAGAAGGAAGAGATAAGAGGGCCCTATGGAGAATGTGGTCAGAAATCCATAATAGAGTCCGACCACAACGACCGAATTCATTATCTTCATGCATAAGGATACTAGATTACCTAGTAGAAAAGATTTTAAAATCATCACAAACCTCCCTTTTTCTTTTCTATTGCAATTTCTGGATTATTATATGATGATTTTAAAACTTTCCATATAAAGAGATAGACTAGAAACGACATCTGTTATGTCAATGACACCAAAGGGATATTAAATGAATGGAATTGGGAGATGGATGGAATATAATGAAATAGAGCCACTTTGAGGTTCCCTATGAAATGAGGCATGGAAGGGAGCCACTACGAAGAAGTTCCGGGAGTTACGAAGGAAGCTTCGAGCTCATATTGGTCATGGGTTGAGAACGGGAATTGAACTCTATGAGATCTAATCTCCCGTTGTTCCTCAGTAGCTCAGTGGTAGAGCGGTCGGCTGTTAACTGATTGGTCGTAGGTTCGAATCCTACTTGGGGAGATTTGATTCATTCTGAATTCTTTAATTCAGAATGAAAGAGCTCGCTTTGACCGTTAAGAGTAGGTAACCCCTTCCCTGTCTTTGTTTCTATTGCATTCTATCTCATCGTATCACATTCTGTTCTGCGATATTTGAGAATCACCGTCAATACCTTGGTGTAGGTCCGGGAGAATCCTTTGTTCCATAGCCCTGGGGCTATTTACAACTAGCCAATTAAGAATTCTCAGATGTACTAGTACTAGCAGTGCATCAAAGATGCAGTCATCGATTCTCCCGAGAGGCCACAATTACCGCGAGCAAACATATTAATGACGAGGAAGGCTTTTTTGTTATGCTACTAATACTTGTACTTGCTCTGCTATTCTGCCCAAGCCTGGCTGAGGAAGAGTTACGGGGCGTAAAACAAAAAAATACGCTGAAGGGCCGGGCATACTATGTGTCATGATTATACCATTTACGATATAAAAAATATAAAAAGTACTTTCCATTTCGACAAAAGACCCACACCCAAGTTCCATAGCTTTTGGTCCGCTATCCCGATCATGATTTTCCTACCCCCAGAGGGAAAGGTCCTTCCCTTTTGGGCCGGTTGTGGGCGAGGAGGGATTCGAACCCCCGACACCGTGGTTCGTAGCCACGTGCTCTAATCCTCTGAGCTACAGGCCCCACCCCGTCTCCACTGGATCTGTTCCCGGGAGTACCCTCAAAAAAAGGAACCTTTCCTCTCCCCAGCCATTTCGGGTTAAGAAGATGTGAAAGCGCGTTTCTCTCTATAAGAACGGTGCGTTCCGAGGTGTGAAGTGGGAGAGAAGGGATGTCATGATTGGGGTTTTGAATAAGACGACCTTTTCCTTTTTTTTTTTCTTTTTCATATTGAAAAAGTAATAAGAATGAGGGGTGTTAAGCTTTTTATCATCCTGGCGTCGAGCTATTTTTCCGCAGGACCTCCCCTACAGTATCGTCACCGCAGTAGAGTTTAACCACCAAGTTCGGGATGGATTGGTGTGGTTCCTCTACGCCTAGGACACCAGAATATCGAACCATGAACGAAGAAGGGCATGAGAGAAAAGCATATTGGCTAGTGATTGTGAGGCCCCAATTCTTGACTGGAGGGGACACCAAAGGCCTCTGCCCTTCCATCCCTTGGATAGATAGAGAGGGAGGGCAGAGCTTTTGGTTTTTTCATGTTGTCAAAGAGTTGAACAATTCAAATAGATGGCGAGTGCCTGATCGAATTGATCGGGTCATGTAGGAACAAGGTTCAAGTCTACCGGTCTGTTAGGATGCCTCAGCTGCATACATCACTGCACTTCCACTTGACACCTATCGTAATGATAAACGGCTCGTCTCGCCGTGACCTTCTCTTGAATTCTCAAGACTTCTGTCGCTCCATCCCCGCAGGGGCAGAGAACCCGTCGCTGTCTCGGCTGTGCTACCGGAGGCTCTGGGGAAGTCGGAAGGAATAGGAGAGCACTCATCTTGGGGTGGGCTTACTACTTAGATGCTTTCAGCAGTTATCCGCTCCGCACTTGGCTACCCAGCGTTTACCGTGGGCACGATAACTGGTACACCAGAGGTGCGTCCTTCCCGGTCCTCTCGTACTAGGGAAAGGTCCTCTCAATGCTCTAACGCCCACACCGGATATGGACCGAACTGTCTCACGACGTTCTGAACCCAGCTCACGTACCGCTTTAATGGGCGAACAGCCCAACCCTTGGAACATACTACAGCCCCAGGTGGCGAAGAGCCGACATCGAGGTGCCAAACCTTCCCGTCGATGTGAGCTCTTGGGGAAGATCAGCCTGTTATCCCTAGAGTAACTTTTATCCGTTGAGCGACGGCCCTTCCACTCGGCACCGTCGGATCACTAAGGCCGACTTTCGTCCCTGCTCGACGGGTGGGTCTTGCAGTCAAGCTCCCTTCTGCCTTTGCACTCGAGGGCCAATCTCCGTCCGGCCCGAGGAAACCTTTGCACGCCTCCGTTACCTTTTGGGAGGCCTACGCCCCATAGAAACTGTCTACCTGAGACTGTCCCTTGGCCCGTAGGTCCTGACACAAGGTTAGAATTCTAGCTCTTCCAGAGTGGTATCTCACTGATGGCTCGGGCCCCCCCGGAAGGGGGCCTTCTTCGCCCTCCACCTAAGCTGCGCAGGAAAGGCCCAAAGCCAATCCCAGGGAACAGTAAAGCTTCATAGGGTCTTTCTGTCCAGGTGCAGGTAGTCCGCATCTTCACAGACATGTCTATTTCACCGAGCCTCTCTCCGAGACAGTGCCCAGATCGTTACGCCTTTCGTGCGGGTCGGAACTTACCCGACAAGGAATTTCGCTACCTTAGGACCGTTATAGTTACGGCCGCCGTTCACCGGGGCTTCGGTCGCCGGCTCCCCTGTCATCAGGTCACCAACTTCCTTGACCTTCCGGCACTGGGCAGGCGTCAGCCCCCATACATGGTCTTACGACTTTGCGGAGACCTGTGTTTTTGGTAAACAGTCGCCCGGGCCTGGTCACTGCGACCCCCTTTGTGAGGAGGCACCCCTTCTCCCGAAGTTACGGGGCTATTTTGCCGAGTTCCTTAGAGAGAGTTGTCTCGCGCCCCTAGGTATTCTCTACCTACCCACCTGTGTCGGTTTCGGGTACAGGTACCCTTTTGTTGAAGGTCGTTCGAGCTTTTCCTGGGAGTATGGCATGGGTTACTTCAGCGCCGTAGCGCCTGGTACTCGAACATTGGCTCGAGGCATTTTCTCTACCCCTTCTTACCCTGAAAAAGCAGGGTCACCTTACGTCCTTGAACCGATAACCATCTTTCGGCTAACCTAGCCTCCTCTGTCCCTCGGGACCAACAAGGGGTAGTACAGGAATATTCACCTGTTGTCCATCGACTACGCCTTTCGGCCTGATCTTAGGCCCTGACTCACCCTCCGTGGACGAACCTTGCGGAGGAACCCTTAGGTTTTCGGGGCATTGGATTCTCACCAATGTTTGCGTTACTCAAGCCGACATTCTCGCTTCCGCTTCGTCCACCACTGCTCGCGCGGGTGCTTCCCTCTAAGGCGGAACGCTCCCCTACCGATGTATTTTTACATCCCACAGCTTCGGCAGATCGCTTAGCCCCGTTCATCTTCGGCGCAAGAGCGCTCGATCAGTGAGCTATTACGCACTCTTTCAAGGGTGGCTGCTTCTAGGCAAACCTCCTGGCTGTCTCTGCACCCCTACCTCCTTTATCACTGAGCGGTCATTTAGGGGCCTTAGCTGGTGATCCGGGCTGTTTCCCTCTCGACGATGAAGCTTATCCCCCATCGTCTCACTGGCCGACCTTGACCCCTGTTATTTTTAGGTCCTATCTAGTATTCATAGTTTGCCTCGATTTGGTACCGCTCTCGCGGCCCGCACCGAAACAGTGCTTTACCCCTAGATGTCCAGTCAACTGCTGCGCCTCAACGCATTTCGGGGAGAACCAGCTAGCTCTGGGTTCGAGTGGCATTTCACCCCTAACCACAACTCATCCGCTGATTCTTCAACATCAGTCGGTTCGGACCTCCACTTAGTTTCACCCAAGCTTCATCCTGGTCATGGATAGATCACCCAGGTTCGGGTCCATAAGCAGTGACAATTGCCCTATGAAGACTCGCTTTCGCTACGGCTCCGGTGGGTTCCCTTAACCAAGCCACTGCCTATGAGTCGCCGGCTCATTCTTCAACAGGCACGCGGTCAGAGCCCCGGGCTCCTCCCACTGCTTGGGAGCTTACGGTTTCATGTTCTATTTCACTCCCCGATGGGGGTTCTTTTCACCCTTCCCTCACGGTACTACTTCGCTATCGGTCACCCAGGAGTATTTAGCCTTGCAAGGTGGTCCTTGCTGATTCACACGGGATTCCACGTGTCCCATGCTACTCGGGTCAGAGCGTAAGCTAGTGATGCTTTCGGCTACTGGACTTTCGCCATCTAGGGTGCAGTACTCCACCGCTTCGCCTAGCAGCACGACGCTTGTATTGCTCTCCCACAACCCCGTTTTCACGGTTTAGGCTGCTCCCATTTCGCTCGCCGCTACTACGGGAATCGCTTTTGCTTTCTTTTCCTCTGGCTACTAAGATGTTTCAGTTCGCCAGGTTGTCTCTTGTCTGCCCATGGATTCAGCAGCAGTTCGAAAGGTTGACCTATTCGGGAATCTCCGGATCTATGCTTATTTTCAACTCCCCGAAGCATTTCGTCGCTTACTACGCCCTTCCTCGTCTCTGGGTGCCTAGGTATCCACCGTAAGCCTTTCCTCGTTTGAACCTCGCCCTTAACTTTAAGGCTATGCCATCCTAAGGTGCTGCTAAATGGAAGGATCTTATCAACGTCCATGAATGATAAATCATAGATCGAACCGACGAATCCGAAAAATTGGGTGCTATCATATAGCTTTGTATCGGCTAAGTTCACGAGTTGGAGATAAGCGGACTCGAACCGCTGACATCCGCCGCAGGGTAAACCACTGCCTCTCAGGTCCCCCGACTGATTCTACCATAGAGGCCAACGATAGACAATAACTCCCCCCCGAACACAGCTTACAACTTTCATCGTACTGTGCTCTCCAAAGAGCAACTCTTCTCAAAATCTCACTCAAGGGGTGCTGAGTTGGAATCCCATTCTAACTAAGGATTCTTACGGTTCCGGAGGATCCAGCTACAGGAGAACCAGGAACGCAGAGCTTTCCCCCCTTTTCCGCCCGACTCTTTGGTCTTAAGAACGCTGGTTTTAAGAATGAGTGATTGCCCTTCTCCGACCCTTACTGCCCAACCGGAGAGCGGACAGCTAATGCGTTCCACTTATTGAGCAGGGTTCTATGGTCGGTCCGTGACCCCTGGATGCCGAAGGCGTCCTTGGGGTGATCTCGTAGTTCCTACGGGGTGGAGATGGTGGGGTTGGTCCATGGATTTTCCTTCCTTTTGCCGCATTTCGCTCAAAGGGTTGAAGGGAGATAGTGCATCAAGCTGTTCGCAAGGGCCAACTTGATCCTCTTCCCCAGGGATCCCAGATAAGGGAACCCTAGGAGAGCCGCTGACTCCAACTACCGTCCATGTACGATCCATACTAGATCTGACCAACTGCCCATCCTACCTCCTCTACGTTCTTGACAGCCCATCTTTGTCTCAGTAGAGTCTTTCAGTGGCATGTTTCGGTCCTCTTCCCCATTACTTAGAAAAAGTGAGCCACCGGTTCAGGTACAAGATACTATCATTACCGCCTGGACAATTAGACATCCAACCCGTAATCGCAACGACCCAATTGCAAGAGCGGAGCTCTACCAACTGAGCTATATCCCCCCGAGCCAAGTGGAGCATGCATGAAGGAGTCAGATGCTTCTTCTATTCTTTTCCCTGGCGCAGCTGGGCCATCCTGGACTTGAACCAGAGACCTCGCCCGTGAAGTAAATCATCGCACCTACGGTCCAACCAATTGGAAGAGAATCAATAGATTCCTTTTCGGGATCGATTCATCCTTCCCGAACGCAGCATACAACTCTCCGTTGTACTGCGCTCTCCAAGTGTGCTTGTTCCCCCCTTCTTCCTTACCATGGCAAGTCTTTGTGAAATAACTCCGATGAGAAGAAAAAAGAAGGCGTTAAGAGACCCTCCTGGCCCAACCCTAGACACTCTAAGATCCTTTTTCAAACCTGCTCCCATTTCGAGTCAAGAGATAGATAAATAGACACATCCCATTGCACTAATCGGGGGCGTTCGTAGTGACTGAGGGGGTCGAAGACCAAGAAGTGAGTTATTTATACCAAGCATTCTTCTTACGGCTAGATCCAATCTCCTGGTCCCTGCGGAAAGGAAAAAGAATTTCACGCTCTTCCTTTCGGGAAGGGAGGATTGGCGAAATCCTATTGATTGCAGCTTTCTCCAGACCTCCGGGAAAAGCATGAAAAAAAAACGGCTCGAATGGTACGATCCCTCCGTCACCCCAGAATGAAAGGGGTGATCTCGTAGTTCTTGGTCTGTGAAGATGCGTTGTTAGGTGCTCCATTTTTTTCCCATTGAGGCCGAACCTAAACCTGTGCTCGAGAGATAGCTGTCCATACACTGATAAGGGATGCATGGATTCTCGAGAAGAGAGGAGCCGCGGTGGTCCCCCCCGGACCGCCCGGATCCCACGAGTGAATCGAAAGTTGGATCTACATTGGATCTCACCTGAATCGCCCCATCTATCCTCCTGAGGAGGAGTTTGGTTTCAAACCCCGGTTCGAACAGGAGGAGTACGCCATGCTAATGTGCCTTGGATGATCCACATCTCAGGGTCAGGCGCTGATGAGCACATTGAACTATCCATGTGGCTGAGAGCCCTCACAGCCCAGGCACAACGACGCAATTATCAGGGGCGCGCTCTACCACTGAGCTAATAGCCCGTCGTGCGAGCCTCCCACTGGGGGCCCGCTATGCCAAAAGCGAGAGAAACCCCATCCCTCTCTTTCCTTTTTTCGCCCCCATGTCGCCACACGGGGGGGGCATGGGGACGTAAAAAGGGGGATCCTATCAACTTTTTCCGACCTAGGATACTAGGATAATAAGCTCATGAGCTTGGTCTTACTTCACCGTCGAGAAACGAAAGAAGACTTCCATCTCCAAGTTTAACTCAGACGTAGCTCCCTTCTTTTTGGGTGTGAAGCAGTATCAAACCAAAATACCCAACAAGCATTAGCTCTCCCTGAAAAGGAGGTGATCCAGCCGCACCTTCCAGTACGGCTACCTTGTTACGACTTCACTCCAGTCACTAGCCCTGCCTTCGGCATCCCCCTCCTTACGGTTAAGGTAACGACTTCGGGCATGGCCAGCTCCCATAGTGTGACGGGCGGTGTGTACAAGGCCCGGGAACGAATTCACCGCCGTATGGCTGACCGGCGATTACTAGCGATTCCGGCTTCATGCAGGCGAGTTGCAGCCTGCAATCCGAACTGAGGACGGGTTTTTGGAGTTAGCTCACCCTCGCGGGATCGCGACCCTTTGTCCCGGCCATTGTAGCACGTGTGTCGCCCAGGGCATAAGGGGCATGATGACTTGACGTCATCCTCACCTTCCTCCGGCTTATCACCGGCAGTCTGTTCAGGGTTCCAAACTCAATGATGGCAACTAAACACAAGGGTTGCGCTCGTTGCGGGACTTAACCCAACACCTTACGGCACGAGCTGACGACAGCCATGCACCACCTGTGTCCGCGTTCCCGAAGGCACCCCTCTCTTTCAAGAGGATTCGCGGCATGTCAAGCCCTGGTAAGGTTCTTCGCTTTGCATCGAATTAAACCACATGCTCCACCGCTTGTGCGGGCCCCCGTCAATTCCTTTGAGTTTCATTCTTGCGAACGTACTCCCCAGGCGGGATACTTAACGCGTTAGCTACAGCACTGCACGGGTCGATACGCACAGCACCTAGTATCCATCGTTTACGGCTAGGACTACTGGGGTATCTAATCCCATTCGCTCCCCTAGCTTTCGTCTCTCAGTGTCAGTGTCGGCCCAGCAGAGTGCTTTCGCCGTTGGTGTTCTTTCCGATCTCTACGCATTTCACCGCTCCACCGGAAATTCCCTCTGCCCCTACCGTACTCCAGCTTGGTAGTTTCCACCGCCTGTCCAGGGTTGAGCCCTGGGATTTGACGGCGGACTTAAAAAGCCACCTACAGACGCTTTACGCCCAATCATTCCGGATAACGCTTGCATCCTCTGTATTACCGCGGCTGCTGGCACAGAGTTAGCCGATGCTTATTCCCCAGATACCGTCATTGCTTCTTCTCCGGGAAAAGAAGTTCACGACCCGTGGGCCTTCTACCTCCACGCGGCATTGCTCCGTCAGGCTTTCGCCCATTGCGGAAAATTCCCCACTGCTGCCTCCCGTAGGAGTCTGGGCCGTGTCTCAGTCCCAGTGTGGCTGATCATCCTCTCGGACCAGCTACTGATCATCGCCTTGGTAAGCTATTGCCTCACCAACTAGCTAATCAGACGCGAGCCCCTCCTCGGGCGGATTCCTCCTTTTGCTCCTCAGCCTACGGGGTATTAGCAGCCGTTTCCAGCTGTTGTTCCCCTCCCAAGGGCAGGTTCTTACGCGTTACTCACCCGTCCGCCACTGGAAACACCACTTCCCGTCCGACTTGCATGTGTTAAGCATGCCGCCAGCGTTCATCCTGAGCCAGGATCGAACTCTCCATGAGATTCATAGTTGCATTACTTATAGCTTCCTTGTTCGTAGACAAAGCGGATTCGGAATTGTCTTTCATTCCAAGGCATAACCTGTATCCATGCGCTTCATATTCGCCCGGAGTTCGCTCCCAGAAATATAGCCATCCCTGCCCCCTCACGTCAATCCCACGAGCCTCTTATCCATTCTCATTCAATCACGGCGGGGGAGCAAGTCAAAATAGAAAAACTCACATTGGGTTTAGGGATAATCAGGCTCGAACTGATGACTTCCACCACGTCAAGGTGACACTCTACCGCTGAGTTATATCCCTTTCTATGCCTCTATCGAGAAATAGAACTGACTAATCCTAAGGCAAAGGGTCGAGAAACTCAACGCCACTATTCTTGAACAACTTGGAGCCGGGCCTTCTTTTCGCACTTTTTTTTACGTATATGAAAAAAGAAATGGGAAAAATCAGATTCAATTGTCAACTGCCCCTATCGGAAATAGGATTGACTACGGATTCGAGCCATAGCACATGGTTTCATAAAACCGCACGATTTTCCCGATCTAAATCAAGCAGGTTTTACATGAAGAAGATTTGGCTCAGCATGTTCTATTCGATACAGGTAGGAGAAGAACCCGACTCGGTATTCTTAAAAAAATAGAGGAAGCAGAACCAAGTCAAGATGATACAGATCAACCCCCTCTTCTTGCGCCAAAGATCTTACCATTTCCGAAGGAACTGGAGTTACATCTCTTTTCCATTTCCATTCAAGAGTTCTTATGTGTTTTCACGCCCCTTTGAGACCCCGAAAAATGGAAAAATTCCTTTTTTTAGGAACACATACAAGATGCGTCACTCCAAAAAGGATAATGGTAACCCCACCATTAACTACTTCATTTATGAATTTCATAGTAATAGAAATACATGTCCTACCGAGACAGAATTTGTAACTTGCTATCCCCTTGCCTAACAGGCAAAGATTTACCTCCGTGGAAAGGATGATTCATTCAGATCGACATGAGAGTCCAACTACATTGCATTGCCAGAATCCATGTTGTATATTTGAAAGAGGTTGACCTCCTTGCTTCTCTCATGGTACAATCCTCTTCCCGCCGAGCCCCCTTTCTCCTTGGTCCACAGAGACAAAATGTAGGACTGATGCCAACAGTTCATCACGGAAGAAAGGACTCACTAAGCCGGGATCACTAACTAATACTAATCTAATAGAAAATACTAATAGAATAGAAAAGAACTGTCTTTTCTGTATACTTTCCCCGGTTCCGTTGCTACCGCGGGCTTTACGCAATCGATCGGATTATATAGATATCCCTTCAACAAACATAGGTCATCGAAAGGATCTCGGAGACCCACCAAAGCACGAAAGCCAGAATCTTTCAGAAAATGGATTCCTATTCGAAGAGTGCATAACCGCATGGATAAGCTCACACTAACCCGTCAATTTGGGATCCAATTCGAGATTTTCCTTGGGAGGTATCGGGAAGGAATTGGAATGTAAGAATATCGATTCGTACAGAAGAAAAGGTTCTCTATTGATTCAAACACTGTACCTATGGGATAGGGATAGAGGAAGAAGAAAAAATCGAAGATTTCACATAATACTTTTGATCGAAAAAGAAATCTGATTTATTTCGTACCCCTCGCTCAATGAGAAAATGAGTCAAAATCTACAGGATCAAACCTATGGGACTTAAGGAATGATATAAAAAAAGAGAGGGAAAAATATTCAAAAATATGAAATAAAAATAAAATAAGTAAATAAAAATGAAGTAGAAGAGCCCAGATTCCAAATGAACAAATTCAAACTCGAAAAGGGTCTTTCTGATTCTCGAAGAATGAGGGGCAAAGGGATTGATCGAGAAAGATCTCTTGTTCTTATTATAAGATCGTGATTGGATCCGCATATGTTTGGTAAAGAGAATAATCTTCTCCTTTGAGAATAATCAAAAAGAAAAATGGAAAGTGTTCAATTGGAACATGAAAACGTGACTAAATTGGTCCTAGTTACTCTTCGGGACGGAGTGGAAGAAAGGAGGAGATTCTCGAACGAGGAAAAGGATCCAATGACTTCGAAAGAATTGAACGAGGAGCCGTATGAGGTGAAAATCTCATGTACGGTTCTGTAGAGTGGCAGTAAGGGTGACTTATCTGTCAACTTTTCCACTATCACCCCCAAAAAACCAAACTCTGCCTTACGTAAAGTTGCCAGAGTACGATTAACCTCTGGATTTGAAATCACTGCTTATATACCTGGTATTGGCCATAATTCACAAGAACATTCTGTAGTCTTAGTAAGAGGGGGAAGGGTTAAGGATTTACCCGGTGTGAGATATCACATTGTTCGAGGAACCCTAGATGCTGTCGGAGTAAAGGATCGTCAACAAGGGCGTTCTAGTGCGTTGTAGATTCTTATCCAAGACTTGTATCATTTGATGATGCCATGTGAATTGCTAGAAACATGTGAAGTGTATGGCTAACCCAATAACGAAAGTTTCGTAAGGGGACTGGAGCAGGCTACCATGAGACAAAAGATCTTCTTTCTAAAGAGATTCGATTCGGAACTATTATATGTCCAAGGTCCAATATTGAAATAATTTCAGAGGTTTTCCCTGACTTTGTCCGTGTCAACAAAGAATTTGAAATACCTCGACTTTTTTAGAACAGGTCCGAGTCAAATAGCAATGATTCGAAGCACTTCTTTTTACACTATTTCGGAAACCCAAGGACTCAATCGTATGGATATGTAAAATACAGGATTTCCAATCCTAGCAGGAAAAGGAGGGAAACGGATACTCAATTTAAAGTGAGTAAACAGAATTCCATACTCGATCTCATAGAGACATATAGAATTCTGTGGAAAGCCGTATTCGATGAAAGTCGTATGTACGGCTTGGAGGGAGATCTTTCATATCTTTCGAGATCCACCCTACAATATGGGGTCAAAAAGCCAAAATAAGTGATTTTAGCCCTTATAAAAAGAAAACGGATTCTTGAACCTCTTTCACGCTCATGTCACGTCGAGGTACTGCAAAAGAAAAAACTGCAAAATCGGATCCAATTTATCGTAATCGATTAGTGAATATGTTGGTTAACCGTATTCTGAAACACGGAAAAAAATCATTGGCTTATCAAATTATCTATCGAGCCATGAAAAAGATTCAACAAAAGACAGAAACAAATCCACTATCTGTTTTACGTCAAGCAATACGTGGAGTAACTCCCGATATAGCAGTAAAAGCAAGACGTGTAGGTGGATCGACTCATCAAGTTCCCATTGAAATAGGATCCACACAAGGAAAAGCATTTGCCATTCGTTGGTTATTAGCGGCATCCCGAAAACGTCCGGGTCGAAATATGGCTTTCAAATTAAGTTCCGAATTAGTGGATGCTGCCAAAGGGAGTGGCGAGGCCATACGCAAAAAGGAAGAGACTCATAGAATGGCAGAGGCAAATAGAGCTTTTGCACATTTTCGTTAATCCATAAACAGGATCCATACATCTCGATCGGAAAAGAATCAAGAGAAAAAGAAAGAATCGGAATTGATCGATATATTTCTCGAAACAAACGAAAAGGAAACGAAAGATGAAAGATAAATCATGGATCAACTAAGCCCTCTCGGGGACTTGCTTAAGAATAAGAAAGAGGAACCTCATGTAAATACCATGGAATAAGGTTTGATCCTATTCATGGAGATTCCGTAAATATTCCATTCCAAAAATAGAAAGTTCGAAACAATTGGGATTTTTTTGGAAATTGGATGCAGTTACTAATTCATGATCTGGCATGTACAGAATGAAAACTTCATTCTCGATTCTACGAGAATTTTTATGAAAGCCTTTCATTTGCTTCTCTTCGATGGAAGTTTTATTTTCCCAGAATGTATCCTAATTTTTGGCCTAATTCTTCTTCTGATGATCGATTCAACCTCTGATCAAAAAGATATACCTTGGTTCTATTTCATCTCTTCAACAAGTTTAGTAATGAGCATAACGGCCCTATTGTTCCGATGGAGAGAAGAACCTATGATTAGCTTTTCGGGAAATTTCCAAACGAACAATTTCAACGAAATCTTTCAATTTATTATTTGACTATGTTCAACTCTATGTATTCCTCTATCCGTAGAGTACGTTGAATGTACAGAAATGGCTATAACAGAGTTTCTCTTATTCGTATTAACAGCTACTCTAGGAGGAATGTTTTTATGCGGTGCTAACGATTTAATAACTATCTTTGTAGCTCCAGAATGTTTCAGTTTATGCTCCTACCTATTATCTGGATATACCAAGAAAGATGTACGGTCTAATGAGGCTACTATGAAATATTTACTCATGGGTGGGGCAAGCTCTTCTATTCTGGTTCATGGTTTCTCTTGGCTATATGGTTCATCCGGGGGAGAGATCGAGCTTCAAGAAATAGTGAATGGTCTTATCAATACACAAATGTATAACTCCCCAGGAATTTCAATTGCGCTCATATTCATCACTGTAGGAATTGGGTTCAAGCTTTCCCCAGCCCCTTCTCATCAATGGACTCCTGACGTATACGAAGGAGTGCGGTTCGTTCGATAAATTCCTACCTCTCTATCTATCTCTGAGATGTTTGGATTTTTCAAAACTACATGGACATGCAGAAGAGAAATGCTATCCCCACTCGGACCAAGACAGAACTTTTACTTGTTCAAATAACAATTAAGGTGAAGCAGGGTCAGGAACGACGAATCTCTTTATGATAAACAGATCCATTTTGCAAGTTCGTTATTACGGGTAGTTCCTACAAAGGATCGGACTAATGACGTATACAATACTTGAATTCTCAATGTAGATGCTACATAGTTGGTTCTCATCCTTCAGAGACTACGAGTATAATAGGAGCATCCGTCGACAAAAGGATCACCCTAATATGATCATCTCATGGCTATTGAGAACGAATCAAATCAGATGGTTCTATTTCTCAATCTTTCTGACTTGCTCCTACGGAACCAAGGTCGAAAAGATTGAAAAAATCGGTCATTCACAACCACTGATGAAGGATTCCTCGAAAAGTGAAGGATTAGGAATCCTTTTTAGAAATCGAATGGATTCGGTCTTATACATACGCGAGGAAGGTAATCAAAAAAGAAAGAAGATGAGTTCTTCTTTCTTTTATCACTTAGGAGCCGTGTGAGATGAAAGTCTCATGCACGGTTTTGAATGAGATAAAGAAGTGAGGAATCCTCTTTTCGACTCTGACTCTCCCACTCCAGTCGTTGCTTTTCTTTCTGTTACTTCGAAAGTAGCTGCTTCAGCTTTAGCCACTCGAATTTTCGATATTCCTTTTTATTTCTCATCAAACGAATGGCATCTTCTTCTGGAAATCCTAGCTATTCTTAGCATGATATTGGGAAATCTCATTGCTATTACTCAAACAAGCATGAAACGTATGCTTGCATATTCGTCCATAGGTCAAATCGGATATGTAATTATTGGAATAATTGTTGGAGACTCAAATGATGGATATGCAAGCATGATAACGTATATGCTGTTCTATATCTCCATGAATCTAGGAACTTTTGCTTGCATTGTATTATTTGGTCTACGTACCGGAACTGATAACATTCGAGATTATGCAGGATTATACACGAAAGATCCTTTTTTGGCTCTCTCTTTAGCCCTATGTCTCTTATCCCTAGGAGGTCTTCCTCCACTAGCAGGTTTTTTCGGAAAACTCTATTTATTCTGGTGTGGATGGCAGGCAGGCCTATATTTCTTGGTTTTAATAGGACTCCTTACAAGCGTTGTTTCTATCTACTATTATCTAAAAATAATCAAGTTATTAATGACTGGACGAAACCAAGAAATAACCCCTTACGTGCGAAATTATAGAAGATCTCCTTTAAGATCAAACAATTCCATCGAATTGAGTATGATTGTATGTGTGATAGCATCTACTATACCAGGAATATCAATGAACCCGATTATTGCAATTGCTCAGGATACCCTTTTTTAGCTTCTAGGGTCTATTTCTTAGTTCAAGATCCCTCTTACTAATACTAACTGGAATCAAAGAATTAGTGGATCTGTTCCTTCCAAAATGGGAATGGGTTAGGGTTATGAACTTATAATCTATAATCTGATGATCGAGTCGATTCCATGATTATAAGTTCATTCCATACCGGACCAGACCGGAATAGGGATATACATTCTCATTATGAGAAGGGGTTATTCGAGCGTATCTAAATAGATACTATGTTTACATATGGATCCCTACATTCCATTTAGGATTCGGAATAGACGTAATCGGACTTGCTTTTTACATATCTTTCCTTATTTGGGACCCTATTCACCTCTTTTGGCTTCTATTGAATCGAGAAATAAGTTTGATTGTCCATCTTTTTGATATAGAAGGCATCCTCCGGATAATTCAAATCGAAGCAATTGGATGTCCGACTCGGGCCTATATGACATGATGACATGACCGATCAATAGCAATACTCCAACACCCCACCCTTGTCATATATTCCATACATCACACTAGATAGATATCATATTCATGGAATACGATTCACTTTCAAGATGCCTTGGTGGTGAAATGGTAGACACGCGAGACTCAAAATCTCGTGCTAAAGAGCGTGGAGGTTCGAGTCCTCTTCAAGGCATAATATTGAGAATGAGAATGCTCATTGAATGAGCAATTCAATAAGAGAGCTCGGATCGAATCGGTATTGATATACCGATTCGATCCGAGCTCTTGGAATTGGAATAAGTTCGGCAGCGGATCACGAAATCTTGGTGATCTTCTCTATCTAATGAATGGGGAGTCTGCTTTAAAACCGTCCGCCCTGCACCCACCCCCCGAGTATATGCTTCAACAGGAATCACACAAAGGTAGATTAGAAACCTCTGGTAAAATGCCTGCTCGTAACCCAGCAGATAAAGTACATTACATAGTTCGTTTTAGGGATTGGCGACTTACCCATTCAGTGACTTTGGCACTGGACGTTCCCAAAATGGGTACTATCGGGTGGGGTGAATTCAATAATAGACGCCTGTTGGCATTCCAGCCTTCCTTCTCCTTTCAGGGCCTATCCGAAAGAGAATCCAATACTTCTTGGTCGTGAATATCTGAACTGGTTGTTCGCTGTTCAAGAATTCTTGTTTAGGCAGTTCATACCATCCATACATAGTGTTTTGATCTAAGATTTCAATTCTTCCATGTTTCAGCAGTAGCATATTGTTCCATGGAGCTAAGGTCCAAAATATGGAAGAAAGAAGTGTTTCCATGACTCTACCACCCAGTCAATTCTGTTCCACTTAATCCCTCTTTCATGGCTACATATCTTTCCGGCTAAGGAATGGGAAATCTTTCTCCTGTTACATGAATCCAATTTTCATTTCATCCGGGAAAAGCCATCTTTTTCTCAACAATGTCTTTGTCATTTGATCCAATAGCCTTCCGTTAGATAGGAAGAGATTTGATAAATACTGATAACTCTCGGATAGAGTATTAGAACGGAAAGATCCATTAGATAATGAACTATTGGTTCTAAGCCATCTCTGGCGATTAATCAACAATTCGAAGTGCTTTTCTTGCGTATTCTTGAGAAACCAGCCTTTATATATAGATGTAGGAGGATCTGTTTGGGAAGTAAGAAGCCCCTTTGACATCTTTTCATCTGCAAATAATTCTCGATGTGAAAACACAGAGACAAAGGGCTGATCTTTGAATAGGAAAAAGAGTGGATCTGCAGGGTCCCAAATGAATTGGCTTATTCGAAAAAGGCCTTGTTCTTTGGAAGATCTATCTCGTGTCTGGTACTGCATGGTTCCACTCTGCAAGAACTCCGAATCATTCTCTTGAAGCTCATCCTCTTCATCATAAATGATCCGCTTGCCCCGAAATGACCTGGACCAATAGGGAAATCCCAATTCATTGGGCCTTTCGATCCAATCAAATAGAAAGCCCCAAGGGCGCCATATTCTAGGAGCCCAAACTATGTGATTGAATAAATCCTCCTCTATCTGTTGCGGGTCAAGGGCTCCTTCTCCTTCCCCTTCTTCAAACTCCGATTCGTATTTTTCATAGAGAAATCTCTGATCAAGGATAGAACAAGATCCGTTTTGCATCATATCTAAGGGATTCCTGGGTTCGGACCGACGAAGCAATATCACTTGATCATTATCAAACTGACTGCAATCTTTTTCTGTCCGTGAGGATCCCACCAGAGCGCTTTCTACTTCTAATAGGCCATGAACTAGATCAGAATCATTCTCAACGAGTCCATAAGAATAAGAAGTGATCCCATTTTTTTCATCGGGTCCGGGTAGAGACCAAAGATCTTGAGCGACCGATCCGGCAGAACAACTCAAAAGATAAAGAAGTCTCGTTAATTTCTTCATGCTCGTTCCAAGTTCGAAGTACCATTTGTACAAATAAGAATCCCCTTCGTTACATGATTTCTTCTTCATATAGATAGATATAGGATCTATGGGGCAATTACTTAGAAGTACATTTTGTGCAACAGCCCTTCCTATCTGATAGAAAAGGATCCCATGATCCTGAACCGATCTTACTTGGGATCGCAAATCCCAAGTTTGTCTATGAAGAGCGGATCGAATTGTATTAGTGTCTATAATTGATTTCTTCTGTGTAATACTAATCGATAGGGCCTCATTGGTAAGTGCTACAAGATCTCGTGCATTGGAACCCATGGTTATGGACCCGAATCCATTAGTATGGAACATTTTCTTTTCCAAGTGAAATCCCCTAGTATATGAAAGAGTGAAAAAGTGCTTTCGTTGTTGTGGAATAAGAAGCCTTCGTATCTTAATGCACGTATTTAATTTATTCGGAGCTATTAGAGCGGGATCCACTTTTTGGGGAATATGAGTCGAAGCAATAACAAGAATATTTCTAGTGGAACATCTTTCACAATCCCTGGAGAGATGGTTCACTAATAGACCGAGGGATAAGTAATTCGACTCATTCACATCCAGATCATGAATGTTTGGAATCCATATTATGCAAGGAGACATTGCTTTTGCTAATTCGAATTGAAGGGTAATATAAAATCGGTCTATTTCCGACATCATATCCATAGTTAGCGCATTCATCATAGTTAGCAGCTCCAGCTCCGTATCAAGGTCACGATCGATATCGTCACTAGCATCAATATCGTCACTAGCATCAATATCGTCACTATCATCAATATCGTCACTATCATCAATGTCGATATCATCAATAAGAAAACCTTTAGGCTTGTTATCCAGGAACTTGTTCAGAAATACCGTAATGAAAGGAACATAGGAGTTTGTCGCCAGGTATTTGACCAAATAGGATCGTCCAGTTCCTATAGAACCTATCACTAAAATACCCCTAGAGGGGGATAAGGCTAAGCGGAGCGAAAAGGGTTTTTCATGAGATGGGAAATGAAAACTATTAGCCCCACACGAGGTTTGTGAATAAGTGATTGTCTGATAATGAGCAAGGGATATCCGTCTTTCTGCTAAACAGGATGTATTGAACTCATAATTCATTAGATACTTTTTATGAATGTCAACTAAGTATCGTAAGTAAATTGCTCCCGGTTGTTCAATCATTTGAAAACCAGAGTCATTCTTTGATAAATGATCACTATGAGTCAGACTCAATAGAATTGGATCAATCCTTTTTTCTGTCGTTAAGGTGGAGAACTGAACCAAGAATTCTCTTTCTTCATCATCAATCGAATCACTGTTCGCGACCCAGGATTCTATTTTATCATCAATCCAATCCCCGTTCACGTTTTTTCTTTTTCTTATCAATGAATAGATCTCTTTACTTGTATGACTTAGATGTCTCGTATTTCTCGAAAAAGTGATTCGATTGATGGGATTTGGTATGATACTTATGAGATCGATGATATCGATGAGATTGATATTCAAATATTTCTTCTTAGAACGTATTGATTTGACCCCATAAGCGGGACCACCACCCAATAGCATGTTGCCGCCAGAAGCAGAACCCCGTATTTCTTCTAGAGAATTTCCTAATTGTTCCCGAGCAACTAGAAAGAGATTCTTTAACCAGAAAGAATTCGGTTCAGATGTAGGATACCTATCCAGAAGTTTTCGCAACTCAATCATAGATGATGGAATCATCAAAGATTTGACCTTTTCGAACTCTGTCTGTAACTCACTAGAGGCCCGGGAAACAAAGAGAAGATGTGTACGAACGAGATATCCAGCAACAAGAAGAAGGAAAAGGATTGAATAGAGGAACTCCCGAACATTTGGCGATCTCAGATGTGTCGATGGTGACTCATTTTTTCGATGAATCATTTCTTCGGACAGAAGAAGATTATGTAAACACTTACTCGAAATCTCACTTATCAGATTCCATTGTGGAAGACACAATTTTTTCTGAAGAATTCGCCATGATATATCTGATCCATGCATAATATCATGAAAAATGGATACAAATTTTTGACTGCTACTTAGTATCGGCAATAGGTCTGAAAAGGTATCTAAAAATATCAAATTTAGATATTTGTACCCTGTCGAAGTAAGGAACCATGGCATATATGTTTGGAATAGATTCCATTTTGAGAGAGTTGAAAAGGCACTATCTCGTTGAAAGGTTCTATACATCTGCCCTTTCTCAACGCATTTCTTTAGACAAAGACTCCGTTTTTTCCTCTTTTCGGATGGTAAATATTTCTCAGAACATGGAGTGTGAATCAAATCCATGTTTGAATTGAAATTGAGATACTGATGCAAGTTCTTCCCTTCTGAATCAGATAGATTCATATCTGAAAGAGGTTGACAATAAGTTCTTTCAAAATTGACTATTTGTCCCTCTGTTAGAGGTGTTCCAGAAATGTCTGCGATCGAGTAAATAGCTCTACGAACGAACGGATCGGATCGACTTGGAAAATGGAAAGATTTGTACAAGTTATACGTTTCGTCACCACTTTGTGGAAAATCGTTAGGTATGAATATGTTAGATACCTGTGACTCGATTGGTGAAATAGTATCTCTCCCCCAAAAAGCATGTTTTTTTTTACCAACGCACAAAGAAAATATTTTGTTGCGAATGAACAAGATATTGAGGAATTGTCCATACGTAAAATCATAATTAGTGATACGGGTCTTTTCCACATAAAAAGGGAATCTTTTGTTACAATAGAAGGAGAAGTGATGTGGATTATTCAAGAATCGAAGTCGATTTGCTTTATAAAAAGAAGATATCAATGAACTTCTATGAAAGGGTTTCACGGGATTCAGCCAATTGTCTTGATCGTGGAATATCATTGAGAAATAGGAATCCGTGTTATCAAAGGATTTCCTGCGATTGTTTCTAGTATGGAATGAGTCAATCATCCACTTTGGTATCTTATTGAACAAAAATGGTGATATTGTTCCTCCGTTGATCAAGAATTTCGATTTTTGGGAAGTATCATGATCATCCAATAAGAAGGCTTTCCATTTTTTCAAATGAACGATTTGAAGACCTATTGATTCTAACAACTGATTGCAGAGTTGATCATTCGGACCTTTCAATTCATAGATGTAGATCTCGGACCTATGAATGGGGATATTCCCGAAACTCACAAAGAAAAAAGGAAGTGAGTTAGACAAAAAGAAAAGCAACTTGGACAAAAAAAGAAGTGACTTGGACAAAAAGAAACGAAGTGGCTTAGACAAATCTTTTTTGTCGATAACCTCAGACCAATCAATCGAATATTGATTAATACGTAATCGATCGAACACTACTTGAAAACGGCTCTTCTGCTCAGAAACGAAATGTTCCAAATGTTCCTGGAAATTCTTGCTCCCATTGGACCATTTGTATCTATATGCATTAGGATCCCGATTCATGGATCTCTTGGTTCGAGAAATCAAAATAAGAGGATCGAACCATTTCTTCTGACTCTTTTTCAAATTCGATAAATGTTGGTTGATCATATATTTCATTATAGTTCTATGATTCAGAGTATCCTTTCCTATTTGATCCCTTTGAATTCCATATTCGAAGTTGCGATCGGATCGATTCATTAAAAAGAATCGATTCAATACATTTCTTATGTACCCATAGGTGCTATATTGGATTTGAATCAGATTTCGGATCAATCTATATTGATTGACTGCCTCCATTATGTTGTTGCTAGCAAATACCACTATCTTTGGTTTTGGATCTTCCAAATCATTCCCGCAGGAGATCCGGACCCATTTTTTTTTGATCCTTCGATAAAAAGATTCATTCTCTTCATAAAAAATAGGAGGTAGAGCCAATAAAGATTTCTTTTTCGATTCATCCCTGGAGTTGAATACCTCATTCAAGAATTGTTTTTGATCCAATCCGTAGGAATCAATAGAAAAGGCAAATCCCTTATGATACACCAGATCCGGCTCGGTTATTGATAGAGTGAATAGATCTGCCATTTCTTGAAATCTCTCTTCTGATTCAAAATCGTGGTGTAACGTGTATCCTCCCCTGTTCCGGTCATGGAATAGATGAAATAAATCAAAAAATGGATTTTTGTTCAAGAATGAAATCTTATTGGAACTGTCCATATCCGGTTCATCCTTCGGAACCATATCACATCCCGGATCTGATGAAATAGGATGAATTGAGACGGTATTTTGTAAATACGTAATTATCTTGAATATATTAACCATTTCTTTATTTTCCGATCGCCTGGAAGGGACAAAAGAAAGATCTTGTTGTTTCTTCAACAATTTCTGATCTCTAGTGGACCTTTCAGTAGGATTCGAACCCAGATGAAGTTCTGACCATCTGTCAGAGAAAAAAGAACGAATGGATCTTGTAGGATTCCCAATAAATTCTTCGATTTCTTCCGGAAGCAGATGATTAATCATCTGCTTCTCACGTTCCGTGAATAGCCGGGACATTGAGGAATATCCAGAAAGGCATTTCGGGAATCGGTCTGATTCTATCTCTGTTCGTTCCGTTTGAAGAAAGGAAGGATCCCAAAGAATCGATCTTTCTTTTAGTTGTTGAATCTCTCTTTGATTGATCAATGTGTGATATTCCGAATCCTCATTACTAATGGAATCCAAATGATCTCTGGATTGATCAGAAGATCCTTTCAATTGGTTAGAATCCGTTACTTGAACAAAACTAGATTTTGTGGAATCATATTGAATATTTGACGATACATTCCGTACCTTGCTAAAAAACCGATCCTTGTTTACCAACCACACATTGTCTAACCAAATCCAATTCTCTCTCGATACGTTCCTCAAAAAATCCGATTCGTGCGGATTCTTCCCCCAACTAACGAAGAGATCTTGGCGGAATTGCCACATATGAAATTGAGCACAATTTTGTAAAGAAATAGCCCACTTGTTTCTCGAGAAGAGATGGGAAACATGCTCAATATCATTTGATTGAATAGTTGACCCAGCCCCTTGTTGTTTGAAGAAACCCTCCACTTCAATTGGTATTTTTTCACGAAAAGCAGACATGAGATAACAAATCCAATGTTTTACTAAGATTTCGAATAGCGGTCCCGAATTCAAGTTGATTATATTTCGCCTCTTCCTCAGAGAAAGACGATCAAACAATTCCCAATCATGGTCCTTGCGAATCGGATCATCCATATAATATACAAAAAGAAACTCCAGATATTTGATATCTTTCTCTTTGAATAAGATCTCAATTCCAGCGACGGTTTCATTAGATATCTTACAACTAGAATCCCTCTTTTTTCCGATCCAGTTCCTCCACCACCGCGAACCCCAGTTAGATTCAGGCATGCTACACTTTTTAGTTATTGGGAGAACCCAAGTACTCTCTTTCGGATTCAGGAAACAACTCTCAGAGATCTTTTTTCCTTTTGGAAGATACAGGAGCGAAACAATCAACCTATTGATATTGGAAGACCCAAAGGAGTCTTCCAATGTATCATTTCTGGGTCCAATGGAATTCATAGGTATAGGAAGAAGCCCTATCAAATAGAGATTTTTTCTTTCGACCATCTTTCGATTGTTAATACGATATATAAGGACCGCTACTACAAAGAGTATTACACCCTTGATCGTGAAATATCGATTGCTTGTTGAACCCTGTGAATTGCGTGAAAGTAGGATACTCCAAATTCGAGGGTCAAAGAGTTTTATAAAACGTTCTTGGTGGAAAAAAACGTGAATGAAAGATCCCATTAAATTGAATTGGGTCCATGAATCTAAGAAATAGTGAGAATTCTGGATCTCTCTCAATATCTCTTTCAATTCGAAAATCCAGGATTTGAATTGATGTCCTTTCATTGATTCCTCCTAAATTGCATTGATTTATCCTAAAGATTTAATTTCAATTGGAATTTGGTTATTCACCATGTACGAGGATCCCCGCTAAGCATCCATGGCTGAATGGTTAAAGCGCCCAACTCATAATTGGCGAATTCGTAGGTTCAATTCCTACTGGATGCACGCCAATGGGACCCTCTAATAAGTCTATTGGAATTGGCTCTGTATCAATGGAATCTCATCATCCATACATAACGAATTGGTGTGGTATATTCATATCATAACATATGAACAGTAAGAACTAGCATTCTTATTGAGACTAGAACCCATAGGGAAGAAAATAGATTTATGGATGGAATCAAATATGCAGTATTTACAGACAAAAGTATTCGGTTATTGGGGAAAAATCAATATACTTCTAATGTCGAATCAGGATCAACTAGGACAGAAATAAAGCATTGGGTCGAACTCTTCTTTGGTGTCAAGGTAATAGCTATGAATAGTCATCGACTTCCGGGAAAGGGTAGAAGAATGGGACCTATTATGGGGCATACAATGCATTACAGACGTATGATCATTACGCTTCAACCGGGTTATTCTATTCCACCTCTTAGAAAGAAAAGAACTTAAATCAAAATACTTAATAGCATGGCGATACATTTATACAAAACTTCTAACCCGAGCACACGCAATGGAACCGTAGACAGTCAAGTGAAATCCAATCCACGAAATAATTTGATCTATGGACAGCATCGTTGTGGTAAAGGTCGTAATGCCAGAGGAATCATTACCGCAGGGCATAGAGGGGGAGGTCATAAGCGTCTATACCGTAAAATCGATTTTCGACGGAATGAAAAAAACATATATGGTAGAATCGTAACCATAGAATACGACCCTAATCGAAATGCATACATTTGTCTCATACACTATGGGGATGGTGAGAAGAGATATATTTTACATCCCAGAGGGGCTATAATTGGAGATACCATTGTTTCTGGTACAGAAGTTCCTATAAAAATGGGAAATGCCCTACCTTTGAGTGCGGTTTGAACTATTGATTTACGTAATTGGAAGTAACCAATTAGGTTTACGACGAAACCTAGAAATCGATCACTGATCCAATTTGAGTACCTCTACAGGATAGACCTCAACAGAAAACTGAAGAGTAACGGCAGCAAGTGATTGAGTTCAGTAGTTCCTCATATAAAATTATTGACTCTAGAGATATAGTAATATGGAGAAGACAAAATTGTTTCAAGCACCGACAGAACCGGAAGCGCCCCTTGTTTCAAAGAGAGGAGGACGGGTTATTCACATTTCATTTGATGGTCAGAGGCAAATTGAAAGCTAAGCAGTGGTAATTCTAAAGATTCCCCCGGGGAAAAATAGAGATGTCTCCTACGTTACCAATAATATGTGGAAGTATCGACGTAATTTCATAGAGTCATTCGGTCTGAATGCTACATGAAGAACATAAGCCAGATGACGGAACGGGAAGACCTAGGATGTAGAAGATCATAACATGAGTGATTCGGCAGATTTGGATTCCTATATATCCACTCATGTGGTACTTCATTAAACGATATATATAAAATCCATCTGTATAGATATCATCATCTACATCCAGAAAGCCGTATGCTTTGGAAGAAGCTTGTACAGTTTGGGAAGGGGTTTTGATTGATCAAAAAGAAGAATCTACTTCAACCGATATGCCCTTAGGCACGGCCATACATAACATAGAAATCACACTTGGAAAGGGTGGACAATTAGTTAGAGCAGCGGGTGCTGTAGCGAAACTGATTGCAAAAGAGGGGAAATCGGCCACATTAAAATTACCTTCTGGGGAGGTCCGTTTGATATCCAAAAATTGCTCAGCAACAGTCGGACAAGTGGGGAATGTTGGGGTGAACCAGAAAAGTTTGGGTAGAGCCGGATCTAAGCGTTGGCTAGGTAAGCGTCCTGTAGTAAGAGGAGTAGTTATGAACCCTGTAGACCATCCCCATGGGGGTGGTGAAGGGAGGGCCCCAATTGGTAGAAAAAAACCCACAACCCCTTGGGGTTATCCTGCACTTGGAAGAAGAAGTAGAAAAAGGAAGAAATATAGTGATAATTTTATTCTTCGTCGCCGTAGTAAATAGGAGAGAAAATAGAATTTCTTTCTTCGTCTTTAAAAAAGAAAAAAAAAAAAAGGAGGAAGCTGTGACACGTTCACTAAAAAAAAATCCTTTATTTGTTTATGTTTAGTTTAGTTATTAGTTATGGGCGAACGACGGGAATTGAACCCGCGCGTGGTGGATTCACAATCCACTGCCTTAATCCACTTGGCTACATCCGCCCCCTTACTCCACCACTATTTACATTCTAAAAGATTCAGTGGTATATCAACTTCAAATTTATACAAAACGAAAAGAAAAGACGATACTCAATCATGAACTAATCCATAACCCATAAAAATCCTTTATAATTTCCATAATTTTTTTTTCATTACAAGAAAAAAAATTATGGAAATAAAATACCACTAATAAATAAAATAAAAGTAAAGGAGAAATAATGCCCTCTTGATAAAACAAGAAATTTATCATTGCTCCCTTACTTTCAAAAACTCGTATCCACTAAGACAAAAGTCTTATCCATTTGTAGATGGAGCTTCAATAGCAGCTAGGTCTAAAGGGAAGTTATGAGCATTACGTTCATGCATAACTTCCATACCAAGGTTAGCACGGTTAATGATATCAGCCCAAGTATTAATTACACGGCCTTGACTATCAACTACAGATTGGTTGAAATTGAAACCATTTAGGTTGAAAGCCATAGTGCTGATACCTAAAGCAGTGAACCAGATACCTACTACAGGCCAAGCAGCTAGGAAGAAATGTAAAGAACGGGAGTTATTGAAACTAGCATATTGGAAGATCAATCGGCCAAAATAACCATGAGCAGCTACGATATTATAAGTTTCTTCCTCTTGACCGAATCTGTAACCTTCATTAGCAGATTCATTTTCTGTGGTTTCCCTGATCAAACTAGAAGTTACCAAGGAACCATGCATAGCACTGAATAGGGAGCCGCCGAATACACCAGCTACACCTAACATGTGAAATGGGTGCATAAGGATGTTGTGCTCAGCCTGGAATACGATCATGAAGTTGAAAGTACCGGAGATTCCTAGAGGCATACCATCAGAAAAACTTCCTTGACCAATTGGGTAGATCAAGAAAACAGCAGTAGCAGCTGCAACAGGAGCTGAATATGCAACAGCAATCCAAGGTCGCATACCCAAACGGAAACTAAGTTCCCACTCACGACCCATGTAACAAGCTACACCAAGTAAGAAGTGTAGAACAATTAGTTCATAAGGACCACCATTGTATAGCCATTCATCAACGGATGCTGCTTCCCATATCGGGTAAAAGTGCAAACCTATAGCTGCAGAAGTAGGAATAATGGCACCCGAGATAATATTGTTTCCATAAAGTAGAGATCCAGAAACAGGCTCACGAATACCATCAATATCTACTGGAGGAGCAGCAATGAAGGCGATAATAAATACAGAAGTTGCAGTTAATAAGGTAGGGATCATCAAAACACCAAACCATCCAATATAAAGACGGTTTTCAGTGCTAGTTATCCAGTTACAGAAGCGACCCCATAAGCTTTCGCTTTCGCGTCTCTCTAAAATTGCAGTCATGGTAAAATCTTGGTTTATTTAATCATCAGGGACTCCCAAGCACACGAATTTTCATAAATAGAAATAGAAAATTGAAGACTTGTTATTCAACAGTATAACATGACTTATATGCCCGTGTCAACCAATATCTATCTGGGTCTATTAGAATTTTTTGTAAATAAATAAAGTGCATTGCAAAACAAAAATGGAATACGGATTTCTTTCTATACATATGATTTCGATATGACAATGGGTTGCCCGGGATTCGAACCCGGAACTAGTCGGATAGAGTAGATAATTTCCTTGTTAAACAAGCAAAAACCCCTCCCCAAGCCGTGCTTGCATTTTTCATTGCACACGGCTTTCCCTATGTATACATCTAAAACTGAGTTCTTTCACAGGACTTTAAAAAGATTGAATACTCCGTTGATTTAAGCCTTACTACATGAACATTTCAGAATAGAAATAAATGAATTTTTTTGTTATCTCTTCATCATTCAGATTATTTAGGGATAATTTCCATTTATATGGTCTCATAACAAATCATTCATGATTTGCCAGATCATTTATACAAATAATATCCAAATACCAAATCCGCCTTCTATATAAACCTCGCAGGGTAGAAGAAGTTTTTTGGAAGGTCAAATAAAAAATAGGCTCTTCCTCCGTAAAAAATTCTTCCAATAATTCCGAGCCTAATCTTTTCAAAAAAGAACGTACCGTACTTTTGTGTTTACGAGCCAAAGTTCTAGCACAAGAAAGTCGAAGTATATACTTTATTCGATACAAACTAATTTTTCGTAAGGATCCGCTATGATAATGAGAAAGATTTCTATATAGACGCCCGGATCGGTCAATAATATCAGAATCTGATAAATCGGCCCAGATTGGCTTACTAATGGGATGTCCTAACACGTTACAAAATTTCGCTTTAGACAATGATTCAATCAGAGGAGTAATTGGAACTATGGTATCAAACTTCTTAATACCATTCCCTATTAGAAATGAATTTTCTAGCATGTGACTCCGTACCATTGAAGAGTTTAATCGCACATTTGAAAGATAGCCCAGAAAGTTGAGGGAATGATCGGATAATTGGTTTCTATGAATCCTTCCTGGTTGAGACCACATGTAAAAATAACATTGCCAGAAATTGACAAGGGAATATTTCCATTTATTTATCAAAAGAGACGTCCCTTTTGAAGCCAAAATGAATTTTCCTTGATACCTAACATAATGCATGAAAGGATCCTTGAACAACCATAGAATGGCCTGAAAATCCTTAGTAAAGACTTCTATAAAATGTTCTATTTTTCCATAGAAATATATTCGTTCAAGAAAGGTTCCAGAAGATATTGATCGTAAATGAGAAGATTGGTTGCGGAGAAAAACGAAGATAGATTCGTATTCCCTTGTCAATT
>contig1_len_5804_j030
CTTTTTTTATACTTCTTACTATTAGATAGTGCCCATAAATCTCATAATAAGTACCCAAAGATTCATAGTGAACCTCGATAAGAGCTTCTCTTGAAGAAATAACGCGTTGATCTAATCGCCACCGGAGCCACAGCGGGCTATCCAAATTGATTCGTTTCTGTCGATAAGCTCCAATTGCATCATAGGAATTACAAAAAAGAGGTTCTTTTGTATACTTATAGTTATTATCGTCAATTCTTTCATTTTGATAGTTTCTGCAATTATATGGATTATACCTATTTACACAAATACCTCGACGATTCCCGCTCGTTAATATATAGAGTCCCATAAGCATATCTTGAGTTGGTACGGAAATGGGATCCCCAATAGCTGGAGACAAAAGATTCATATGAGAAAACATAAGTAAACGAGCCTCTGCTTGAGCCTCCAAAGATAAAGGTACATGAACAGCCATTTGATCTCCATCAAAGTCTGCATTGAATCCCTTACAAACTAATGGATGTAAACAAATAGCGCGCCCTTCCACTAAAATGGGCTGGAATGCCTGTATGCCCAATCTATGCAGAGTCGGTGCTCTATTCAACAAAACAGGATGTCCCCGCATAATTTCCTGAAGCATTTCCCATACAATCGGTTCCTTTTCCCGAATTTGACTCTTCGCAACTCCTATGTTCGAAGCAAGATGTTGTCTAATTAGACCACGAATTACAAATGTCTGGAAAAGCTCTATTGCTATTTCGCGGGGCAACCCACATCGATGTAATGAAAGTGAAGGACCCACAACAATGACGGAACGTCCCGAATAATCGACCCGTTTGCCAAGCAGAGTCTCACGAAATCTTCCCTCTTTGCCTTCAATTACATCTGAAAATGACTTGTAAACTTTATTATGACCGTCCCTCATTGGTTGTCCGCGGATTCCATTATCAAGAAGTGTATCCACGGCTTCTTGTACCAATTTCTCCTGGCACATTACTAATTCTCCGGGCGTAGATCTACTTGTTGTTAATAGATCGGTAAGAGTGTTGTTACGATAGATAACTCTTCTATAAAGTTCATTAATATCTGAACTCATTAGTTTACCCCCATCTATCTGAATGATCGGTCTCAACTCGGGAGGAAGAACTGGTAATAGACATAAAACCATCCATTCTGGTTCTATATTTGTTCGAAGAAAATGCTTAGCGAATTCCATGCGTCTAACCAAAAAATCTTTTCTTCTTCCAATTTTTCGATCTTCCCATTCATTCCCTGTGGGCCCTTCTTCCCCCAATTCTTTCCATTCTACCAATGAATAATCTATAATAATTCGTAAATCTAGATCGGCTAATTGTTCTCGAATAGCACCTGCTCCAGTAGAGATCTCTCGATTTCGAAATGTATCTAAGCCCTGTGTAGTAAAAAAAAGTGGGATGCTGTATTTCCAGGATTGGATTTCATATTCGAATGAACCTCGTAATCGTAAGAAAGTAGGTTTCTTAGCTATGGGCCTAGCAAAAGAAAAATTGGGATAGGATCCTATAGGATCTCCCCCCTTCAAAATCGGACATGAAAGTTTCCTTTCATCCGGCTCAAGTAGGTACACCAAATAAAGATAAAGAGGGGAGTTCTCACTTTCAAATTCTGTAAAACCCCAAAAAGATCTACTCCTTACTCAAGTTCCCAGTGAAAACCAAGCAAGATTTCATTTCCTTCTTCCTTATTATTTCGATTTTCTGAATTCTTTATTCAATTACGACATAAATGAAATGTGAAATTCTTGAGTAGTCTACTTCCCTTCAAATGATGAATCCCTTTACTTAATTAAGGGAGTACCTTGCAATTCATAAGGGATTTATTTGTCTATGCATCGTTCCGTTCGATCTTTTAGGTCCCAACTTCACCTCGACGGTTATGTCACGATGCCCTTAAAGCCTATATGCGATGGATAGACTCCTGTAACCATGACTTGCTATTTGCTTACTTGAACATAATTTCTTTCTAAAAGAAAGGAATAAGTCCACAAAAGAAAGAAGTCTTTTTACGAGGTACAACTATAAATTCTTATTTATTTGTTACGAAATCAACCATAGATCAATTCCCCTTTTTATTTGAGAGTATTGAATACACCCATAATTCTGAGTTTCATGTTACTCCTCCCAAGAGACATGTCAGGTCCAGGGCATCCCAATTGGATTGAATGGGATGACAGTTTCTCATTCCGAATCTGTAAAATCAGAATTTCAATCAAATCACACATCGCAGTATACTAGGCCTTCTAATTCTTTAAGAGGTTTATCTAAAAGATTCGCAATATAACTAGGAAGACGTTTCAAATACCACACATGGGTTACTGGACATGCCAGTTTGATGTAGCCCATTTGATATCTTCGTATCCGAGAATCAACAAATTCAACTCCGCATTGTTCACAAAATTTCGGGTCTTCTTTTTCATCTCCGATTACTCGATAATTTCCACAAGCACAAATTCCACTTTTTATAGGCCCAAAAATTCTTTCACAAAATAATCCATCTTTTTCCGGTTTATTGGTTTTGTAATGAAAAGTATAGGGTTTTGTCACCTCGCCAACTATCTCTCCATTAGGTAGGATTTTATTGGCCCAAGCACTTATTTGTTGAGGAGAAACTGATCCAATTCGGAGTTGTTGATGTTTATACCGGTCGATCATAGAAGAAAAGTTCTGATTCATTCCGATTAAGCTTCCTTCCTATTAATCTGGAAGTTCTTTTCAGATATAAGGAAATGATTCAGTTCCAGAGCCAAAGATCGTAGTTCTCGAACGAGCAATCGAAAAGATTCTGGAGCATCCTCAGGATTAGGTATTATTCCTCCAATGATCGTAGTGCCAAGTACTTCCTGGCGAGCTCTAATATGATCAGATTTATAAGTAAGCATCTCTTGTAAAATATGAGCAACACCAAATCCCTCTAGAGCCCAAACCTCCATTTCTCCTACCCGTTGTCCCCCTTGCTTGGCCCTTCCTCTAAGGGGTTGTTGTGTAACAAGTGCATAATGTCCACTGGAACGGCCATGGATTTTATCATCAACTTGATGAATTAATTTCAAGATATAAGGCTTTCCTATTATAACAGGTTGTTCAAAAGGATCCCCCGTTCTTCCATCAAATATTCTACTTTTTCCTGGATACTCGGGTTCAAATACCCATGGATTCGCTGTTTGCTTACTGGCTTCATATAATTCGGAAAACACGAGTTTTCGCGAAGCTTCTTGTTCATATCTCTCATCAAAAGGCGCTATTCGATAATGTCTGTCTAGCAGACTCCCCGCTAACCCGAGTGAACATTCAAATATCTGTCCTACATTCATTCGTGAAGGTACTCCTAATGGGTTGAAGACCATATCGACAGGTCTTCCATCTTGCAAATAGGGCATATCTTGTCTAGGCAAAATTTTGGAAATGATACCTTTATTTCCATGTCTTCCAGCTACTTTATCGCCTACTTTGATTTCACGTTTCTGTAAAATATATACACGAATCGTTTCCGGATTATAACTAGAACCCCCCTTTTTCTGGATCCATCTCACATCAATAACTCGACCCCTGCCACCTGTAGGTAGTTTTAGGCAAGTTTCCTTTGAAGTAGATACCTGAATGCCAAGTATGGCTCGTAATAATCTATCTTCCGGAGCATATGACGATTCTTTCACCATCTGGGGCGTTAATTTACCTACTAAAATATCACCCGTCTCTACCCAAGATCCCAGCATCACAATTCCATTTTTGTCTAAATTGCGTAATAAATGAGCTTCTAAATGCGGTATTTCGTTAGTGACCCTTTCAAGGCCTTGGCTTGTCACATGAGTCTGAATTTCATATTTCCGTATGTGAAAAGAAGTATAAATATCTCCATATACCAAGTGTTCGCTAATGAGTACTGCATCTTCAGAATTGTAACCTTCCCATGGCATATAAGCTACTAATACATTTTTCCCCAAAGCGAGTTCGCCGCCAACTGTAGCGGCACCGTCCGCTAAAATTTGTCCTTTTTTAATGCATCTACCCCGCCGAACCTGGGGTTTTTGATGCATTAAAGTATTTTTGTTGGAACGTTGATACATAACTAATGGAATGCTTAGAGTATCCCCATTCCCTGATAAAACGATCTTGTCAGTATCAGTATAAATGATCTTTCCCTCGTGTTCGGCTATAACAAGAGCCCCTGAATCTAAAGCCCCTTGACGTTCCAACCCAGTTCCAACAATGCACTTCTCGGACCGAGAAAGTGGAACTGCTTGACGTTGCATATTAGAACTCATTAAAGCCCGATTCGCATCATTATGCTCAATAAAAGGAATGAGGGAAGCTCCAATTGAAAAATATTGGAAGGGAAAAATACTTCGAAGGTGAACCTGTTCCCATGCAATAGTCAGGAATTCTTGACGGTATCGAGCTGGAACAACCTGTTCTTCCTGAATACCCTGATTCAACGCCAAAGAATTTCCTGCCGCTACCATATAGTATTCATCTATACCTGGTGATAAATAAAACATCCGTACCTTTTTTGATTTCTCATAAATTTCATAAAACGGGCTTTCTAGAAAGCCCCAATGACCAATCCTCGCATGAATTGATAAGGATCCAATAAGTCCAACATTGATTCCTTCAGATGTGTCAATTGGGCAAATACGTCCATAGTGACTAGGATGTATATCTCGTATCCGAAAACTAGCAGTTCGCCCTGTCAATCCTCCAGGACCCAAATAACTCAATTTTCTACCATGAACTATTTGTGTCAATGGATTAGTTCGATCCAAAACTTGAGATAATGGGTGTAAGCCGAAAAAAGACTCATAAGTAGTTGTTAATGGAGTTGAAGTTACCAAATTCTGAGGAGTCGGTATGAATTTATGCCTAATTGCTCCACATATAGTTCCCCGAACCACATTTTCTAAACGAACTAAAGCCAATCCGAGTTGATCTTGTAAAAGATCCGCTAGAGAACGAATACGTTTATTTTTCAAATGATTCATATCGTCAAGTGTACCCATTCCAAATTTTATTCCAATCAAATGATCCGCAGCTGTCAATATATCTCTCGGTAACAAAAATGTATTGTTCTGAGGTATATTAAGGTTCAGCCTTCGGTTCATATTTCGTCGACCAATCCTTCCTAATTCACATCTTTGTTGAAAGAATTTCTTTTGTAATTCCTTCCATAAGGATTCGGAAAATACCGGATCCCCGCCTACACAAGCAAACTGTTGATAAAACTCCAAAATGGCATTTTCTTTTGACCCCATTTTTTTTTTCTCCTTATCATTCAGAAAAGACAAAAAAATTTCAGGATAGCAAATATTCTCTAGAATTTCTCTTAGATTCGAACCCATAGCTGATGATAGAACTAGAATAGATATTTTTTGTTTCCTACTCACACGAGCCCATATCCTAGCTTTTCTATCAATCTCTAATTCTGATCTTCCTCCCCAATCTGATATTATGGTACCTGTATAGACCGAAATTCCGTTATGGTCCAATTCTGACCGATAATAAATACCGGGGCTTTGCAATATTTGATTGATCACAATTCTGTATATTCCATTTACTATAGAAGTTCCCAGAGAATTCATTAGAGGAATGTTTCCAATAAAAATTGTTTGTTCTTGCATGTTCCTACCCGTTTTCCAAATTAATCCTGCGGATACATATAATTCAGAAGAATATGTGAGTAATTCATACACAGCATCTCTTTCATTGATCAGGGCTTGACGGAAGAACTTTATAAGTTTCCAAAAATTGAAGATACAGATCAAGAAATTGAATTTCAATTATTTGATCTTTTCA
>contig2_len_5540_j030
AAACTAATTATAAATTATATAAAAATCTCTCAGAGGTTCACTAATTATTTAGTTGGCAGGTCTCTTTGTATATGTTGTCCGGAAAGAGGAGGACTCAATGATTATTCGTTCGCCGGAACCAGAAGTCAAAATTTTGGTAGATAGAGATCCAATAAAAACTTCTTTCGAGGAATGGGCCAGACCGGGTCATTTCTCAAGAACAATAGCTAAAGGCCCGGATACTACCACTTGGATCTGGAACCTACATGCTGATGCTCACGATTTCGATAGCCATACTAGTGATTTGGAGGAGATCTCTCGAAAAGTATTTAGTGCCCATTTTGGTCAACTCTCTATCATATTTCTTTGGCTAAGTGGCATGTATTTCCACGGTGCTCGTTTTTCCAACTATGAAGCATGGTTAAGCGATCCTACTCACATTGGGCCTAGTGCCCAAGTGGTTTGGCCAATAGTGGGCCAAGAAATATTGAATGGTGATGTGGGCGGGGGTTTCCGAGGAATACAAATAACCTCTGGTTTTTTTCAGATTTGGCGAGCATCTGGAATAACTAGTGAATTACAACTCTATTGTACCGCAATTGGTGCATTGATCTTTGCAGCGTTAATGCTTTTTGCTGGTTGGTTCCATTATCATAAAGCTGCTCCAAAATTGGCTTGGTTTCAAGATGTAGAATCTATGTTGAATCACCATTTAGCGGGGCTACTAGGACTTGGGTCTCTTTCTTGGGCGGGACATCAAGTACATGTATCTTTACCGATTAACCAATTTCTAAACGCTGGAGTAGATCCTAAAGAGATACCGCTTCCTCATGAATTTATCTTGAATCGGGATCTTTTGGCTCAACTTTATCCCAGTTTTGCCGAGGGAGCAACCCCATTTTTCACCTTGAATTGGTCAAAATATGCGGAATTTCTTACTTTTCGCGGAGGATTAGATCCAGTAACTGGGGGTCTATGGTTGACCGATATTGCACACCATCATTTAGCTATTGCAATTCTTTTCTTGATAGCGGGTCACATGTATAGGACCAACTGGGGCATTGGCCATGGCCTAAAAGATATTTTAGAAGCTCATAAAGGTCCATTTACAGGACAGGGCCATAAAGGCCTATATGAGATCCTAACAACGTCATGGCATGCTCAATTATCTCTTAACCTAGCTATGTTAGGCTCTTTAACCATTGTTGTAGCTCACCATATGTATTCCATGCCCCCTTATCCATATCTAGCTACTGACTATGGTACACAACTGTCATTGTTCACACATCACATGTGGATTGGTGGATTTCTCATAGTTGGTGCTGCTGCACATGCATCCATTTTTATGGTAAGAGACTATGATCCAACTACTCGATACAACGATCTATTAGATCGTGTCCTTAAACATCGCGATGCAATCATATCACATCTCAACTGGGCATGTATATTTCTGGGCTTTCACAGTTTTGGTTTGTATATTCATAATGATACCATGAGCGCTTTAGGGCGTCCCCAAGATATGTTTTCAGATACCGCTATACAATTACAACCCGTCTTTGCTCAATGGATCCAAAACGCCCATGCTTTGGCGCCTGGTGCAACGGCTCCTGGTGCAACAACAAGCACCAGTTTCACTTGGGGGGGTGCTGATTTAATAGCAGTGGGCGGCAAAGTGGCTTTGTTACCTATTCCATTAGGAACCGCAGATTTTTTGGTCCATCACATTCATGCATTTACGATTCATGTGACGGTATTGATACTCCTGAAAGGTGTTCTATTTGCTCGTAGCTCCCGTTTGATACCGGATAAAGCAAATCTTGGTTTTCGTTTTCCTTGTGATGGACCTGGAAGAGGGGGAACATGTCAGGTATCGGCTTGGGATCATGTCTTCTTAGGACTATTCTGGATGTACAATGCAATTTCGGTAGTAATATTCCATTTCAGTTGGAAAATGCAGTCAGATGTTTGGGGCAGTATAAGTGATCAGGGAATAGTAACTCATATCACAGGAGGAAACTTTGCACAGAGTTCTATTACTATTAATGGGTGGCTCCGCGATTTCTTATGGGCACAGGCATCCCAGGTCATTCAGTCTTATGGTTCTTCATTATCTGCATATGGCCTTTTTTTCCTAGGTGCTCATTTTGTATGGGCTTTTAGTTTAATGTTTCTATTCAGCGGACGTGGTTATTGGCAAGAACTTATTGAATCCATCGTTTGGGCTCATAATAAATTAAAAGTTGCTCCTGCTACTCAGCCTAGAGCCTTGAGCATTGTACAAGGACGTGCTGTAGGAGTAACTCATTACCTTCTGGGTGGAATTGCCACAACATGGGCGTTCTTCTTAGCAAGAATTATTGCAGTAGGATAATGGCTAGGAGGATTTGAAAAGCATTATGGCATTAAGATTTCCAAGGTTTAGCCAAGGCTTAGCTCAGGACCCCACTACTCGTCGTATTTGGTTTGGTATTGCTACCGCACATGACTTCGAGAGTCATGATGATATTACTGAGGAACGTCTTTATCAGAATATTTTTGCTTCTCACTTTGGGCAATTAGCAATAATTTTTCTGTGGACTTCCGGAAATCTGTTTCATGTAGCTTGGCAAGGAAATTTTGAGTTATGGGTACAGGACCCTTTACATGTAAGGCCTATTGCTCATGCAATTTGGGATCCTCATTTTGGTCAACCGGCTGTGGAAGCTTTTACTCGGGGGGGTGCTCTTGGCCCAGTGAATATCGCTTATTCTGGTGTTTATCAGTGGTGGTATACAATCGGTTTACGCACTAATGAAGATCTTTATACTGGAGCTCTTTTTCTATTATTTCTTTCTGCCATATCTTTAATAGCAGGTTGGTTACACCTACAACCGAAATGGAAACCGAGTGTTTCATGGTTCAAAAATGCCGAATCTCGTCTCAATCATCATTTGTCAGGACTCTTCGGAGTAAGTTCCCTGGCTTGGACGGGACATTTAGTGCATGTCGCTATTCCTGGATCCAGAGGAGAGTACGTCCGATGGGATAATTTCTTAGATGTATTACCGCACCCCCAAGGGTTAGGTCCACTGTTTACAGGTCAGTGGAATCTTTATGCTCAAAACCCCGATTCAAGTAGTCATTTATTTGGTACTTCCCAAGGAGCAGGAACTGCCATTCTAACCCTTCTCGGGGGATTCCATCCACAAACGCAAAGTTTATGGCTGACTGATATTGCTCATCATCATTTAGCTATTGCAATTCTTTTCCTGATAGCAGGTCATATGTATAGAACTAACTTTGGGATTGGGCACAGCATGAAAGATCTTTTAGATGCACACATTCCTCCGGGGGGACGATTGGGACGTGGCCATAAGGGTCTTTATGATACAATCAATAATTCAATTCATTTTCAATTAGGTCTTGCTCTAGCTTCTTTAGGGGTTATTACCTCCTTGGTAGCTCAACACATGTACTCTTTACCTGCTTATGCATTCATAGCACAAGACTTTACTACTCAAGCTGCGTTATATACGCATCACCAATACATCGCAGGGTTCATCATGACAGGAGCTTTTGCTCACGGAGCTATATTTTTCATTAGAGATTATAATCCGGAACAGAATGAGGATAATGTATTGGCAAGAATGTTAGACCATAAAGAAGCTATTATATCCCATTTAAGTTGGGCCAGCCTCTTTCTGGGATTCCATACCTTGGGACTTTATGTTCATAATGATGTCATGCTTGCCTTTGGTACTCCGGAAAAGCAAATCTTGATCGAACCTATATTTGCTCAATGGATACAATCGGCTCATGGTAAAACTTCATATGGGTTCGATGTACTTTTATCTTCAACGAGTGGCCCGGCATTCAATGCGGGTCGAAGCATATGGTTGCCCGGTTGGTTAAATGCTATTAATGAGAATAGTAATTCACTATTCTTAACAATAGGTCCGGGAGATTTTTTGGTTCATCATGCTATTGCTCTAGGTTTACATACAACTACATTGATCTTAGTAAAAGGTGCTTTAGATGCACGCGGTTCCAAGTTAATGCCAGATAAAAAAGATTTCGGTTATAGTTTTCCTTGCGATGGCCCGGGACGAGGCGGTACTTGTGATATTTCGGCTTGGGACGCATTTTATTTGGCGGTTTTCTGGATGTTAAATACCATTGGATGGGTTACTTTTTATTGGCATTGGAAGCACATCACATTATGGCAGGGTAACGTTTCGCAGTTTAATGAATCTTCCACTTATTTGATGGGATGGTTAAGAGATTATTTATGGTTAAACTCTTCCCAACTTATCAATGGATATAACCCTTTTGGTATGAATAGTTTATCCGTCTGGGCGTGGATGTTCTTATTTGGACATCTTGTTTGGGCTACTGGATTTATGTTCTTAATTTCCTGGCGTGGATATTGGCAGGAATTGATTGAAACTTTAGCATGGGCTCACGAACGTACACCTTTGGCCAATTTGATTCGATGGAGAGATAAACCAGTGGCACTTTCCATTGTGCAAGCAAGATTGGTTGGATTAGCCCACTTTTCTGTAGGTTATATATTCACTTATGCGGCTTTCTTGATTGCCTCTACATCGGGTAAATTTGGTTAATTTTTTGAGTGTGTTATATCCGCGATAATCTCATTGCTTTTGATGGGGAGGAGGTCCACCGTCTTATATTTCTACATCTAGGATCCGACTTGTATCATGGATACTAAATAGGAACTTAACCATTATGGCAAGGAAAAGTTTGATTCAGAGGGAGAAGAAAAGGAAAAAATTGGAACAGAAATATCATTTGATTCGTCGATCTTCAAAAAAAGAAATAAGCAAAGTTCATTCGTTAAGTGATAAATGGGAAATTCATGGAAAGTTACAATCCCCACCGCGGAATAGTGCACCTACACGCCTTCACCGACGTTGTTTTTCGACCGGAAGACCGAGAGCTAACTATCGAGATTTTGGACTATCCGGACACATACTTCGTGAAATGGTTCATGCATGTTTGTTGCCAGGGGCAACAAGATCAAGTTGGTAAGGATGAAAATATCCCTTCATTTTTATGATCATCGATCCTAGAGGGCCCCTTTACCATTCTGTATAAATGGGTTATTCTATTTGTACAGATATGGTAGAGGGGCGCATTCAATCCTTGTTTTTTTATTAATTTTCAGTTCTTCTCTCTCTTCAGCGCGGGGTAGAGCAGTTTGGTAGCTCGCAAGGCTCATAACCTTGAGGTCACGGGTTCAAATCCTGTCTCCGCAACATCTTTTTTTTTCTGTTAACTAGTAATTTAATTAATTACTACTTTATATTTTGGGATGGGAGGAAAAGAGGTGGGTAGAACCATTCCACTATCACGGCCAACTATACCAAATCCTTTATCATATTAAATAAATTACTTCACCTGGGGGCGGAACCTGGGGGCGGATAGCGGGAATCGAACCCGCGTCTTCTCCTCGGCAAAGAGAAATTTGACCATTCGACCATATCCGCATTTTTTTTTCGTTCTTGAAACGCAATATGTCCACACATATATGATATATATGCCTGGATTATATTTGTGTAGTG
>contig3_len_4312_j030
ATTTAGAAATTGTGAACTACCTTGTTTGTTGCAGCACTTCCTCTTTCCCTTGGACTAAGAAGGGAAGGACAAAAGCGAATCGGTATGCTAATTCCTCATCCTCAAATCAGTCCTTCCCATGAATTAGTTTCTCAACAAAAACGAATAAGTAATTATTCGGAGTAAAATCTTGATATAATTTGAAAAAACAAACGACAAGTCCAAGGCAATAAAATATGAAAAATACGTATTTTTCATATTTCTAAGATTAAACAAAAGGATTGGCAAATAAAAGTGCTAATGCTACAACCAGTCCATAAATTGTTAAAGCTTCCATAAAAGCCAAACTAAGCAATAAAGTACCTCGTATTTTTCCCTCCGCCTCGGGCTGTCTCGCGATACCTTCTACAGCTTGGCCCGCAGCAGTACCTTGACCAACTCCAGGTCCAATAGAAGCAAGGCCTACGGCCAATCCAGCAGCAATAACGGAAGCGGCAGAAATCAGTGGATTCATGATAAGTTCCTCGCACAAAAAAAAAAGAAATGGTTAATGATACAATCAACCAACGCTAAAATTCATCCTAACTAAGAACTTCGAATGGAGTCAAAATATTATTGAATCATCAGAATTACTTCGATATCTTCTATCCACAGAGTCTTTGTGAATCTATACGACTTTCGTTCGTTCTTCCTAATCGTTCTTTAAATTCTTCGATCTTTTTCTTGATTTCATCTGTTTATTCATTCAACTCACAGTCACAAACGAGACGGAAGGACTTCTATTGGAATCCCCCTCTAAATTCATAGTAGTAGGGCAAATTAGATATATCTTTAGTTCATATATATAACTATAACTAGTCAATATATCTAATATGACATATACATGGCTTTATTCCATAACGTAAACCAACTATTCCTATCTTAGATTCAATCGGATTCTCGAATCATTCATCAAAACATTCACACACAAGAGTTGACTTATAGCCATTAAATTACATAGACCTAGTTCAACTCTCCCTCTCCTAACTTTTCGGAATCCCATTTTTTTGTAAATTCTTCTCCCNNNNNNNNNNCATTATCCCACATGAATAGAATCGAAATGGACAAATGGATTAGTCCGAATCATTGCATAGAAATATCATTATTTGATTGATCTAAGTTGATGTAATTTATTATTTATGAAAATTTTCTTTTGGTCAATCGTTGAATTGAATAAAATCAACTGAAGGGGGAATCGTTCTATAGAACATATTTTTTTTTACAATTCTCTAATATCGTAATCTTTTTTGTTATTACTCTAGATTGTATATAACGTATTTGTATATTTATATTTCCTATATTTATATTCCCTAATGGGCTCGACTAAAAAAAAAAAGACTATTTCGAAAACTAGTCAATGAGGGCCCTCCATGGATTCACCTATATAAGCCGCGGCTAAAGTTGCAAAAATAAGAGCTTGAATACCACTTGTAAATAATCCAAGGAACATGACAGGTATAGGAACCACTAAAGGTACTAAAGAAACAAGAACAACAACTACTAATTCATCAGCTAATATATTTCCGAAAAGTCGAAAACTAAGTGATAAAGGCTTTGTGAAATCTTCTAAGATGTTAATGGGTAAAAGGATTGGAGTTGGTTGAATGTATTTCCCAAAATAAGCCAAGCCTTTTTTGCTAAGACCCGCATAGAAGTATGCCACTGACGTGAGTAAAGCCAAAGCAACAGTAGTATTTATATCATTCGTGGGTGCGGCTAACTCCCCATGAGGTAATTGTATGATTTTCCAAGGTAAAAGAGCTCCTGACCAATTCGAAACAAAAATAAATAGAAACATAGTTCCAATAAAGGGAACCCAAGGACCATATTCTTCCCCAATTTGAGTTTTACTCACATCTCGAATGAATTCAAGGACATATTCGAAGAAATTCTGACCTCCGGTCGGAATGGTTTGTGGGTTCTGAACAACTATAGTGGCTGAACCTAATAAAATAGTAATTACAACCCAAGAAGTAATAAGTACTTGGCCATGGACTTGGAAACTTCCTATTTTCCAATAGAAATGTTGTCCTACTTCCACACCAGATATCTCGTATAAACCTTTTAGTGTGTTGATGGAACATGATAGAACATTCATATTGCCCTCAGACAGAAATAGAACTTTAAACAAAATTATTTTGATTCAACCATCTCTTTCTCGACTTGCCTACTTGAATCGTATATTTTGAATACCAACTAATCACATAATATCCCCAGTTTTTTTATCTCTTTTTTGAGGTTCACAAAAAGTAACCAATTCCATAAATCTATGTAGTTTCCTAAGCAATTTATTTATCTTATTATTAATTAATCACGGATTTCTTATATAGCTAGAACGACCCTCACAAATTGCGAATACTAATTTGTTAAGAATTAATCGTATTGAAGCTATAGCGTCATCATTCGCTGGAATCGAAATATCTCCAAGATCGGGGTCACAATTTGTATCGATTAAACAAATTGTTGGAATTCCCAAAGTAATACATTCTCGAAGAGCCATATATTCTTCGTGCTGATCAACAATGATTACAATATCGGGTAACCCTGTCATATATTTAATTCCACCCCTATATGTTTGCAAGTGAGATAATTGTCTTTTCAACATAGCTGCATCTCTTTTCGGAAGACGGTTGAGTCTGCCCATTTTTTGTTCCATTCTCAAGTCTCTGAACTTATGAAGTCTCGTTTCTGTAGTGGACCAATTCGTTAACATACCACCGAGCCATTTTTTATTAACATAATGACATCGAGCCCTTGTTGCAGCCCGTGCTACTGAATCAGCTGCTTTATTTTTGGTACCAACAATTAAGAATTGTTTTCCCCTACTTGCTGCATCAAAAACCAAATCACAAGCTTCTGATAAAAAACGAGCAGTTCTAGTAAGATTTGTAATATGAATACCTTTACGCTTTGCAGAGATATAAGGTGCCATTCTAGGGTTCCATTTCCTAGTACCATGGCCAAAATGAACTCCTGCCCCCATCATGTCTTCCAAATTGATGTTCCAATATCTTCTTGTCATTTTTCCCCACACTTTCCCTCCCTTTTTCAAAAAAAAAAAAAGAGACGAGGTACCCTGAAAAATAAATAATTGTTCCGATGGAACCTTCTCTTCAACCGTAGATTGGCCGTAGATACATGATTCAAGCCATTGTTCTTTTCTATTCGTTATTTTCTTTCTTACTATTACCAAATCAAATGACCGGACCAAATACTGATAGTTAAAAGGATGAATCTGCTCTTAGGAATCATTTAATCCTAGAAATGATTGTTCTGATGTATCATGAAAATTCTTTGAAAGACAAGAATCAAAGAATTTTCCGTGGTGGAACAAAATATCTCTAATTTCTCCCTCGAATAGATTCTTCTTTTTGGTTTCCAAAGGAATGTTGTTATGTTGCCTTAAAGGGGGCATTAATCCTTTGAATCCGGTACCAACGGGTATCATTCCCCCCAGAACAACATTCTCTTTCAAGCCTTTCAACCAATCGATACGACCCTGTAGAGCTGCTTTTGCTAAAACTCGAGCAGTTTCTTGAAAACTCGCTTCAGATATGAAACTTTGAGTATTCAGAGATGCTCGAGTTATTCCCAATAAGATGGCTCGGTAACAGATCGCTTCTTCCAAAGCACGCCCCATTCGTTCCGCTCGCAACAATCCAATTAGTTCTCCAGGCGAAAAAACATTAGACATTCCATCTTCTGAAACCAACACTTTTGATGTTATTTGGCGTACAATAATTTCTATATGCCTATTATGGATCTGCACCCCCTGGGATCGATAAACCTTTTGGATCTTATTAACCAAAGAGAGACGACTTTGCACTATAGTTAGCTCAGCACCAATCAAGAATCCCCAAGGAATTCCAAGAATTCTTGTTATACATTCGTTCCAACCCTCAACCCTCTTTTCTAGATTCATCGATATTGAATTAATCGAACGCACTTCTAACACTTGTTCCACTTTTGGAAGACCCTGCGTTATATCACCCGATCTCGATTTTTCATATATAAATGTAACTAATGTATCTCCTTCATAAAGGATTTCCCCATAATGGCCATGAACAGTTGTTCCTGGAGTGGCCAAATAGGGCTTAGCTGATCGTATTACTACAGAGTCAACTTGAACAATTAGAACTTGACCTGATTTTAGGTGTGGCCCGTTTTTGGCTATACATACATTTTCACAAATAAACTGTCCAAGACTCATTTTTGTAGATGTCTTTTCACAATAATTGTTATGGAGAAAATACCAATTCAAATTGAATGGATTCAAAATGANCTTACTGCATGG
>contig4_len_3287_j030
ATTAGAACCACTGTTGGTCATATTTCTCTTTATCGAGAAATCGAAGAAGCCATACAAGGGTTTTGTCGGGCCTGTTCATATAGTACCTAATCATATGGTACCTAAGCTAAGTAATTCTATGAGACCCGCGGGAATTCGGGTCTCTCCGGTTTAACTAGGATGCTCATTCCGGAATTTCTACGCGAATTAAGATCGAGAAAAGGAAGTTTTTCAATCACTGACTCAAACCCATTGTCGAATCCTACTCAGCGGAATATGGAGGTACTTATGGCAGAACGGGCCAATTTGGTCTTTCACAATAAGGCGATAGACGGAACTGCCATGAAACGACTTATTAGTCGATTAATAGATCACTTCGGAATGGCATATACATCACACATCCTGGATCAAGTAAAGACTCTGGGTTTCCAGCAAGCCACTGCTACATCCATTTCATTAGGAATTGATGATCTTTTAACAATACCTTCGAAAGGATGGCTAGTTCAAGATGCTGAACAACAAAGTTTGATTTTGGAAAAATACCACCATTATGGGAATGTACACGCGGTAGAAAAATTACGTCAATCCATTGAGATATGGTATGCTACAAGTGAATATTTGCGACAAGAAATGAATCCTAATTTTAGGATGACTGACCCTTTTAATCCAGTCCATATAATGTCGTTTTCGGGAGCTAGAGGAAATGCATCTCAAGTACATCAATTAGTAGGTATGAGAGGATTAATGTCGGATCCCCAAGGACAAATGATTGATTTACCCATTCAAAGCAATTTACGCGAAGGACTCTCTTTAACAGAATATATCATTTCTTGCTACGGAGCCCGCAAAGGGGTTGTGGATACTGCTGTACGAACATCAGATGCTGGATATCTCACGCGCAGACTTGTTGAAGTAGTCCAACACATTGTTGTACGTCGAACAGATTGTGGCACCGTCCGAGGTATTTCTGTGAGTCCTCGAAATGGGATGATGCCGGAAAGAATTTTTATCCAAACATTAATTGGTCGTGTATTAGCGGATGATATATATATGGGTCCACGATGCGTTGCCACTCGAAATCAAGATATTGGGATTGGACTTATCAATCGATTCATAACCTTTCGAGCACAACCAATATCTATTCGAACTCCCTTTACTTGTAGGAGTACATCTTGGATCTGTCGATTATGTTATGGCCGGAGTCCTACTCATGGTGACCTGGTCGAATTGGGAGAAGCTATAGGTATTATTGCAGGTCAATCTATTGGAGAACCCGGTACTCAATTAACATTAAGAACTTTTCATACCGGCGGAGTATTCACAGGGGGTACTGCAGAACATGTACGAGCCCCTTCTAATGGAAAAATAAAATTCAATGAAATTTTAGTTCATCCGACACGTACACGTCATGGACATCCTGCTTTTCTATGTTCGATAGATTTGTATATAACTATTCAGAGTGAAGATATTCTACATAATGTGAATATTCCATCGAAAAGTTTTCTTTTAGTTCAAAATGATCAATATGTAGAATCAGAACAAGTGATTGCTGAGATTTGCGGGGGAACATCCACTTTTAATTTTAAAGAGAGAGTTCGAAAACATATTTATTCTGACTCAGAGGGAGAAATGCACTGGAGTACCGACGTGTATCATGCACCTGAATTTACATACGGTAATGTTCATCTCTTACCAAAAACAAGTCATTTATGGATATTATCAGGAGGGCCGTGCAGATCTAGTCTAGCCTCCTTTTCGCTCCCCAAGGACCAAGATCAAACGAACGCTGCTCATTCTCTTTCTGTCAAACGAAGATATATGTATAATCCCTCATTGACTAATGATCAAGTGAGACACAAATTCTTTAGTTCGGATTTTTCTGATAAAAAAGAAGATAGGATTCCTGATTATTCAGAATTAAATCGAATCGTATGTACTGGTCATTATAATCTTCTATATCCTGCCATTCTCCGCGATAATTCGGATTTATTGGCGAAGAGGCGAAGAAATAGATTCATCATTCCACTCCAATCGATTCAAGAACGAGAGAAAGAATTAATGCCCTCTTCAGGTATTCCAATTGAAATACCCATAAATAGTATTTTCCGTAGAAATAGTATTCTTGCTTATTTCGACGATCCTCGATACAGAAGAAAGAGTTCAGGAATTACTAAATATGGGACTCTAGAAGTGCATTCAATCGTTAAAAAAGAGGATTTGATTGAGTATCGAGGAGTCAAGGAATTTAGGCCAAAATACCAAATGAAAGTCGATCAATTTTTTTTCATTCCCGAGGAAGTGCATCTCTTACCTGGATCTTCTTCCATAATGGTACGGAACAATAGTATCATTGGGGTCGATACACAAATCACTTTAAATACAAGAAGCCGAGTAGGCGGGTTAGTCCGAGTGGAAAGAAAAAAAAAAAGAATCGAGCTTAAAATATTTTCTGGAGATATCCATTTTCCTGGAGAGACAGATAAGATATCCCGACACAGCGGCATCTTGATACCACCAGGAATAGGAAAAACAAATTCCAAAGCATCCAAAAAATTGAAAAATTGGATCTATGTCCAACGGATCACACCCACCAAGAAAAAGTATTTTGTTTTGGTTCGACCTGTAATCACATATGAAATATGTGACGGTATAAATTTAGCAACACTTTTCCCCCCAGATCTGCTGCAGGAAAGGGATAATGTGCAACTTCAAGTTGTTAATTATATCCTTTATGGAAATGGAAAGGGAAAACCACTTCGGGGAATTTCTGACACAAGTATTCAATTAGTTCGGACTTGTTTAGTATTGAATTGGGACCAAGACAAAAAAAGTTCTTCTATCGAAGAGGCCCGTGCTTCCTTTGTTGAAATAAGGACAAATGATTTGATTCAAGATTTCCTAAGAATTGACTTAGTGAAATCCTCTATTTCGTATACTGGAAAAAGAAATGATCCATCGGGTTCAGAATTGATCTCTGCTAATGGATCGGATCGCACCAATATCAATCCGTTTTCTTCCACTTTTTTCTATTCCAAGGCAAAGATTCAACAATCCCTTAACCAAAATCAAGGAACTATTCATACGTTCTTGAATAGAAATAAGGAATGCCAATCTTTGATAATTTTGTCATCATCCAATTGTTCTCGAATGGGTCCATTCGATGATGTAAAATCGTCCAATGGGATAAAAGAATCAATTAAAAAAAATCCACGAATTCCAATTCGGAATTCGTTAGGACCTTTAGGAACAGCTTTTAAAATTGCGAATTTTTATTCATTTTACTATTTAATAACCTATAATCAGATCCT
>contig5_len_3502_j030
CCGCCCGCCCCAACGTCTATACAAAGGATTGCGTATGGGCAATATTGAAACCGTCCTTTCTAGTAGTATCGCTGCTGTCTTTTTTGCGGCTTTTGTTGTTGCCGGAACTATGTGGTATGGTTCAGCAACTACCCCCCTAGAATTATTTGGGCCCACTCGTTATCAATGGGATCAGGGGTACTTCCAGCAAGAGATATATCGAAGAGTTGGTGCTGGGCTAGCCGAAAATCAAAGTTTATCAGAAGCTTGGTCTAAAATTCCTGAAAAATTAGCTTTTTATGATTATATTGGTAATAATCCGGCAAAAGGGGGGTTATTCAGGGCGGGTTCAATGGATAACGGGGATGGAATAGCGGTTGGATGGTTAGGACACCCTATCTTTCGAGATAAAGAAGGGCGTGAACTTTTTGTACGTCGTATGCCTACTTTTTTTGAAACATTTCCAGTTGTTTCAAAAAAAAAAGAATTCAAAAATTATCGAATTAACTTCTCATTGATGTATTGTTTCATCGAGATCTAATCAAAATCACGATACGATGTCATTTTCTTGTTCCTGAATGGGCCTCTTCCATTTTTTTTTAGGTTTATGCTCTACTCCGGGTAAAGATCCGCCTGATTTGGATTTACACATATAGGACAAATGCTCCCCTTACCACTTCTTTTTGCTATGACTTCCTTTTTTTTTAACGGAGCCTGGATACTTCATTTTATTAGTCCAATCAAGCCAACCATAAATTATTCGAATTGATAATCTAATTGATAATAATATGAATTCCCCTCAAAAAGGGATCTAATTGCACTTCACGCTCCAAATTTTTGATGATTCCATTAATCTTTCTTTTGGGCGAAACAGAGGATATCTCGATCGGGGGAGAAAACGGGGAAATCCCGTATGACCCAATATATCTGACAAGTCGCACTATACGTCAACCCAAGATGCATCTTCCTCTCCAGGACTCCGAAAAGGCACTTTTGGAACACCAATAGGCATGAAATGAAAGAAAAAAGAACTAAGTACTATATTTCACTTTGATGTGGAAACGTAACAATGGGTTTATTGTCTTTATAATATTGGCCCTTATCATATCATATTTTATCCATAGATTCGAAAAATTCATACATAATAATAGAAAGGAAGACAGAATGAATAAAGGAAAATTATTATGAATAGGTCCTTCTAATGATGAAGGAGTATGGGCGCATTCCCTCATAGAAAATAGTATCAACCCCCATTGCGTATTGGTACTTATCGAGTATAGAATAAATCTGCTTCTCTTTGTTCTACGAAGAGAATTGTTCCAGTATTATCAACCAAATAGAACAAATATTAACCCTTGCTCCAAGATAATCCACTGAACAAGGGAGATCCATAGCATAGTTCATAGTATAGTCTTTTTCAATGTAATAAAGTTACGTAGTGTCTATTTTTCTTTGATAAAGGGGTATTTCCATGGGTTTGCCTTGGTATCGTGTTCATACCGTTGTGTTGAATGATCCCGGTCGGTTGCTTTCTGTCCATATAATGCATACAGCTTTGGTTGCTGGTTGGGCCGGTTCAATGGCTCTGTATGAATTAGCAGTTTTTGATCCCTCTGACCCTGTTCTTGATCCAATGTGGAGACAGGGTATGTTCGTTATACCTTTCATGACTCGTTTAGGAATAACCAATTCATGGGGCGGTTGGAGTATTACCGGAGGGACTGTAACGAATCCGGGTATTTGGAGTTATGAAGGTGTGGCCGGGGCACATATTGTCTTTTCTGGCTTGTGCTTCTTGGCAGCTATCTGGCATTGGGTGTATTGGGATCTAGAAATATTTAGTGATGAACGTACAGGAAAACCTTCTTTGGATTTGCCCAAGATCTTTGGAATTCATTTATTTCTCTCCGGGGTGGCTTGCTTTGGTTTTGGTGCATTCCATGTAACAGGCTTATATGGTCCTGGAATATGGGTGTCTGATCCTTATGGACTAACAGGAAAAGTACAACCTGTAAATCCAGCGTGGGGCGTGGAAGGTTTTGATCCTTTTGTTCCGGGAGGAATAGCCTCTCATCATATTGCAGCAGGGATATTGGGCATATTAGCGGGTCTATTCCATCTTAGCGTCCGCCCGCCCCAACGTCTATACAAAGGATTGCGTATGGGCAATATTGAAACCGTCCTTTCTAGTAGTATCGCTGCTGTCTTTTTTGCGGCTTTTGTTGTTGCCGGAACTATGTGGTATGGTTCAGCAACTACCCCCCTAGAATTATTTGGGCCCACTCGTTATCAATGGGATCAGGGGTACTTCCAGCAAGAGATATATCGAAGAGTTGGTGCTGGGCTAGCCGAAAATCAAAGTTTATCAGAAGCTTGGTCTAAAATTCCTGAAAAATTAGCTTTTTATGATTATATTGGTAATAATCCGGCAAAAGGGGGGTTATTCAGGGCGGGTTCAATGGATAACGGGGATGGAATAGCGGTTGGATGGTTAGGACACCCTATCTTTCGAGATAAAGAAGGGCGTGAACTTTTTGTACGTCGTATGCCTACTTTTTTTGAAACATTTCCAGTTGTTTTGGTAGACGGCAACGGAATTGTTAGAGCCGACGTTCCTTTTCGAAGAGCAGAATCGAAGTATAGCGTCGAACAAGTAGGTGTAACTGTTGAGTTCTACGGTGGCGAACTCAATGGAGTCAGTTATAGTGACCCTGCTACTGTGAAAAAATATGCTAGACGTGCTCAATTGGGCGAAATTTTTGAATTAGATCGTGCTACTTTGAAATCCGATGGTGTTTTTCGTAGTAGTCCAAGGGGTTGGTTTACTTTTGGGCATGCTTCATTTGCTTTGCTCTTCTTCTTCGGGCACATTTGGCATGGTGCTAGAACCCTGTTCAGAGATGTTTTTGCGGGTATTGACCCAGATTTGGATGCTCAAGTTGAATTTGGAGCATTCCAAAAACTTGGAGATCCAACTACAAGAAGACAAGTAGTCTGATACAACATTGCTTTAGTATCTTTCGCCTCTATTTTATTTTTGTGATTTAACATAGGATTTATTTTTGTGATTTGACATAGAATACCAGAGAAATCTTCATTTGAATCACCGCTTTCTTTGACTCTTATTCTTTCTTTATCCGAGAGAGGGCCCTCAATAAAAAAAAAATAGGTATGGAAGCTATAATTGTAAACCACGATCGAATCTATGGAAGCTTTGGTTTATACATTCCTCTTAGTCTCGACTTTAGGGATAATTTTTTTCGCTATCTTTTTTCGAGAACCACCTAAGGTTCCAACTAAAAAGATGAAATGATTTTTCATTATCTCAATTAATGATTTTTCATTATCTCAATTGAAGTACCGAGCCCCCCAATATTGGGGGGCTCGGTACTTCAATTAGTCCCCATGTTCCTCGAATGGATCTCTTAGTTGTTGAGAAGGTTGCCCAAAAGCGGTATATAAGGCGTACCCGGTAAAACTTACAAGTAAACCAGATATAAAGATGGCGACTAAGGTTGCTGTT
>contig6_len_2938_j030
TATTATGAGAACCAATTCTACTACTTCTGGTCCCGGGGCTTCGGTGCTTGAAAAAAAAAATCGGGGCGTATCGTTCAAATCATTGGTCCGGTAGTAGATGTAGCCTTTCCGCCGGGTAAGATGCCTAATATTTATAACGCTCTGTTAGTTAAGGGTCGAGATACTGTTGGTCAACCAATTAATGTGACTTGTGAGGTACAGCAATTATTAGGAAACAATCGAGTTAGAGCTGTAGCTATGAGTGCTACAGATGGTCTAATGAGAGGAATGGAAGTGATTGACACGGGAGCTCCTCTAAGTGTTCCGGTCGGTGGAGCAACTCTCGGACGAATTTTCAACGTGCTTGGAGAGCCTGTTGATAATTTAGGTCCTGTAGATACTCGCACAACATCTCCTATTCATAGATCTGCGCCCGCCTTTATACAGTTAGATACAAAATTCTCTATTTTTGAAACAGGAATTAAAGTAGTAGATCTTTTAGCCCCTTATCGCCGTGGAGGAAAAATCGGATTATTCGGGGGGGCTGGAGTAGGTAAAACAGTACTTATTATGGAATTGATTAACAATATTGCCAAAGCTCATGGAGGTGTATCTGTATTTGGCGGAGTAGGTGAACGTACTCGTGAAGGAAACGATCTTTACATGGAAATGAAAGAATCTGGAGTGATTAATGAACAAAATATTGCAGAATCTAAAGTGGCTCTAGTTTACGGTCAGATGAATGAACCGCCGGGAGCTCGTATGAGAGTTGGTTTGACTGCCCTAACTATGGCGGAATATTTCCGAGATGTTAATGAACAAGACGTACTTCTATTTATCGACAATATCTTCCGTTTTGTCCAAGCGGGATCCGAAGTATCTGCCTTATTGGGTAGAATGCCTTCCGCTGTGGGTTATCAACCCACCCTTAGTACCGAAATGGGTTCTTTACAAGAAAGAATTACTTCTACTAAGGAAGGGTCCATAACTTCTATTCAAGCAGTTTATGTACCTGCAGACGATTTGACCGACCCTGCTCCTGCTACTACATTTGCACATTTAGATGCTACTACCGTACTATCAAGAGGATTAGCTGCCAAAGGTATCTATCCAGCAGTAGATCCTTTAGATTCAACGTCAACTATGCTTCAACCTCGGATCGTTGGTGAGGAACATTATGAAACTGCGCAAAGAGTTAAGCAAACTTTACAACGTTACAAAGAACTTCAGGACATTATAGCTATCCTTGGGTTGGACGAATTATCTGAAGAGGATCGTTTAACCGTAGCAAGAGCACGAAAAATTGAGCGTTTTTTATCACAACCTTTTTTCGTAGCAGAAGTATTTACCGGTTCTCCGGGGAAATATGTTGGTCTAGCAGAAACAATTAGAGGGTTTCAATTGATCCTTTCCGGAGAATTCGATGGTCTTCCTGAACAGGCCTTTTATTTGGTAGGTAACATAGATGAAGCTACCGTGAAGGCTATGAACTTAGAAATGGAGAGCAATTTGAAGAAATGATCTTAAATCTTTGTGTACTGACCCCTAATCGAATTGTTTGGGATTCCGAAGTGAAAGAAATCATTTTATCTACTAATAGTGGCCAAATTGGCGTATTACCAAATCACGCCCCTATTGCTACAGCTGTAGATATAGGTATTTTGAGAATACGTCTTAACGATCAATGGTTAACGATGGCTCTGATGGGTGGTTTTGCTAGAATAGGCAATAATGAGATCACTGTTTTAGTAAATGATGCGGAGAAGAGTAGTGACATTGATCCACAAGAAGCTCAGCAAACTCTTGAAATAGCAGAAGCTAATTTGAAGAAAGCTGAAGGCAAGAGACAAATAATTGAGGCAAATCTAGCTCTACGACGAGCTAGGACACGAGTCGAAACTATCAATGTGATTTCGTAACTAGTCTAGTTGGTGCGTCCGAATAATAAAAAGAAGTTCTGTTTATACATCCTATTTTGATTTGATTCTGTCGATTGAATCCAATCAAGCGGAATCCTATTTTAATGCAACGAAAAAAATTCAAAAATGAAATAGTAAAAAAGGGTGGATAGAAAAACTTATTAGATACCATTGACTCTGGTATCTAATAAGTTCTACCTACTATTGGATTTGAACCAATGACTCCCGCCGTATGAAAGCAATACTCTAACCACTGAGTTAAGTAGGTCATTTATCATCCAAAAGAGAACCAAACGGGATCTATCGCATCGATGGATTATAAATATCATATTACTTATAAGCAATACCAATCAAACAGCTATAATGTTGGATCATGGAACAGTCATCTTGACAAGAAATTATCTACATGATAAAATATGTATCACAAGCACTAAGGGCTATAGCTCAGTTCGGTAGAGCACCTCGTTTACACGCGCGCCAATGTTTTTCAGGGGAGTCCATCATGCAATCAAAAGAATTGATATTATTGAAAAATCGATGTCTTACTCCATAACTTTGAGGGAACAAGAGAACAATAGCCTGACAAATGGTCCGGTCTGATTCAAGTGCCCATTCAATTTAGGTGTCAAACAGAACCCATCATTGATTTGAGATATTGATAAGGTGAATACCCAGTCTATTCAATGCTAGGCATAATGAGTATAAGGACCTCGAAAAAATATCTTTTCGTCCTATGAACTTTAAGGTGTCTAAAGTTTCATATTTTATTTTTAGGCAGAGCGATAGAGACTTTATTTAACTTAGGTTGCTCTAGGCCAGAGGCAAACCTACGTCAAGATAACCCTTTTTTGAAACACTTTGGTAGTGCTCCTGGATCAAAATCAAAATAATGAATCAGAGCACGGGGAGCCATCTCCTTATTTTCTTTTTCTGTCAAGAAAAATATGGCGGACTGGATGATATTTATATCAGTTAATGAAAGAGCCCAATGCAAAAAAAAATGCATGTTGGGTCTTTGAAATAGTTCGGATCATTTTGAT
>contig7_len_2758_j030
ATAATTTCAAAATCGAAAGATTTTTCTTCTTTCAAAATCCTATGTTATGCTTATTTTGACCAAAAGACAAAGGTTTCTTTGGGTTTTGAGTCATTATATCTATTCATGGAATAAGTGATGATCCAAAGGTTCTTACTCATGGAATTCTTGGGCTTAGTTTAGGGTTTTATTGAATCATCGTGGTTTTAGTATCAATCTGAGGTTTTAATCGATTCATAGGGTCTTAACAAGAGAATTCCTATCAATAATAAAAAAACAATAGTAAAGCCACATTATGCACAAACACAAATCAAAGAAAAAGAAAGAAATAGGAAAAAAGAGGATTCAAGAGGCCTGTAAGGATCAAGATAAAGACAATTGAGCCAACTTGATATTGAGTTTTGGCATTATCACCATAAAGAGGAGCTTTCGGATTTTTCTTACTTCATATCTTCAGAGAAGATTGAATCCGAGATTAAGAAGTTTCAAACTTTCTATTACATATCCGTTGCAACTAGTATTTGGATGTTTTTCTGCCTGAGCTGTACGAGATGAAATTCTCATATACGGTTCTCAGAGGGGGAGTCTTATCTATCTCAATAAAGTCTATGATTGGTTCGAAGAACGTCTCGAAATTCAGGCGATTGCAGATGATATAACTAGTAAATATGTTCCTCCTCATGTCAACATATTTTATTGTCTAGGAGGAATTACGCTTACTTGTTTTTTAGTACAAGTAGCTACAGGGTTTGCTATGACTTTTTACTATCGTCCGACCGTTACTGAGGCTTTTGCTTCTGTTCAATACATAATGACTGAAGCTAACTTTGGTTGGTTAATCCGATCAGTTCATCGATGGTCGGCAAGTATGATGGTTCTAATGATGATCCTGCATGTATTTCGTGTGTATCTCACCGGTGGATTTAAAAAACCTCGCGAATTGACTTGGGTTACAGGTGTGATTCTGGGTGTATTGACCGCATCTTTTGGCGTAACTGGTTATTCCTTACCTTGGGACCAAATTGGTTATTGGGCAGTAAAAATTGTAACAGGTGTACCTGAAGCTATTCCTGTAATAGGATCGCCTTTGGTAGAATTATTGCGCGGAAGTGCTAGTGTGGGACAATCCACTTTGACTCGTTTTTATAGTTTACACACTTTTGTATTGCCTCTTCTTACTGCCGTATTTATGTTAATGCACTTCCCAATGATACGTAAACAAGGCATTTCTGGTCCTTTATAGAGAAGATGATATTCGTAATCAATCTCATTTATCACTTGGGAAAGAACAATATTTTTTCATTGCTACAAATATGGATTATTGAAAAGAATAAGACATGTATTTGGATATTTCCTTTCAACCCAGCAATATTATATTACTTATTTGACATGAATAGTTGAAGGGAATTCTCCGAAGAGAAAAATGGATTATGGGAGTGTGTGACTTGAACTATTGATTGGTCCGTGCAGATATATGCCTTTATCTATCTGCCACATTGGAATTAACAACCAAATGTGTCTTTGTTCCAACCACCATGTAAGCGCTATACAGAAAATAGGCTGGTTCGCTTGAAGAGAATCTTTTCTATGATCCGATCCGAATCATGTCGTACATGAGCAGGCTCCGTAAGATCCAGTAGAATAAGTGAAATAGATAAACCATAATCATGATTATGGTTTATCTATTTCACTTATTCAATTTAAGATATTTCACTTATTCAATTTAAGATATTTCACTAATTTAAGGTTGAATAGTATGGAAATGCATTCATTTCCTATGCATTGACGCGATCTATGATACTATCGGAGTGAAACTGAAACACGGGATCTAAAGAAGAAGAACAGAGGCTAGACTATATTAGTAACAAGTAAACCTTTGCATGTATGTAAAAAGTCTCCAAATATTTTGTGGATAAACATCAATTGCAAAGTCTGAGATGACCCAGAAAGCACTTGATCATGATATGATCAACTTTGTAAGCCTACTTGGGTATTGAGTATTTACATTTACTTGTAAGAACTGAATTCTTTGCAATAGATAGTTGGAACTCCGGAAAGGGGACTCTGTTAAAATGTTTCTTACATAGAACCATTATATGTGTGTGCATATATGTGTGGATATAGATACCATATAGATTTTATATGGATCCATTTGGTTCTTTTGGTTCTTGCTCGAGCCGGATGATGAAAAATTATCATGTCCGGTTCCTTCGGGGGATGGATCTATAAGAATTCACCTATCCCAATAACAAAAAAACCTGACTTGAATGATCCTGTATTAAGAGCTAAATTAGCTAAAGGGATGGGTCATAATTATTACGGAGAGCCCGCATGGCCCAACGATCTTTTATATATTTTTCCAGTAGTAATTCTAGGTACTATTGCATGTAACGTAGGTTTAGCGGTTTTAGAACCATCAATGATTGGTGAACCAGCAGATCCATTTGCAACCCCTTTGGAAATATTACCTGAATGGTATTTCTTTCCTGTATTTCAAATACTTCGAACAGTACCCAATAAATTATTGGGTGTTCTTTTAATGGTTTCAGTACCTGCGGGATTATTAACAGTACCTTTTTTAGAGAATGTTAATAAATTCCAAAATCCATTTCGTCGTCCAGTAGCGACAACCGTCTTTTTGATTGGTACGGCAGTGGCCCTTTGGTTGGGTATTGGCGCAACATTACCTATTGATAAATCCTTAACTTTAGGTCTTTTTTAAATTGATTCGTCAATTGTGAAATAAAATATTACGACGTGTGTATCTAGGGAGAATTCA
>contig8_len_2601_j030
AGAATTGGTTCTCATAATAATAAATAAAGTAAAATAGGACGAAATTTTTTGCGAAAATTATCGAATTCAAAATAAATGTCCGATAGCAAGTTGATCGGTTAATTCAATAAGAAATGGGAGTTAGTACTCCATTTTGTTGGTACCATCCAACCGAATCCAATTCAATTGTTTACTTATTCAATCAATTGTTTACTTATTCAATAAGATAAGTGAATTTTCAAATTAACCAACTCGTTTTCAAAATATCAAGTGAATGAATAAGAATCTTTAGAAAGTCTTTCATTTGTCTATCATTATAGACAATCCCATCCCTATTAATTATCTATGGATTTCGAACCTGAACTCTATTTACGATTCATTATCATTGGCCCTTTCTATTTCAATTTCAGTATATCAATTTACACCTAGCCTATATCTTTATCTTTTCTTTCTTTTCGTTTTTTTTTCTTTTTTATACCTTTTCATAGACGAATTCCGCATATTTTCACATCTAGGATTTACATATACAACATATACCACTGTCAAGAGGGAATTTCTTATTAGTTAGGTTATTTAGGTATTTCGATTTAGTTAGGTTATTTAGGTATTTCGATTCAAAAAAGGAAGGGGTAAAAAATAAGAATCGGGTTGCGCCATATATAGGAAAGAGTATACAATAATGATGTATTTGGAGAATCAAATACCATGGTCTAATAATAAAGCACTCTGCTCTGATTAGTTGATAATATTAGTATTAGTTAAGAATTTTGTAAAAGATTCCTGTGAAAAGTTTCATTAACGCCTAATTCATGTCGAGTAGACCTTGTTGTTGTGAGAATTCTTAATTCATGAGTTGTAGGGAGGGATTTATGTCACCACAAACAGAGACTAAAGCAAGTGTTGGATTCAAAGCTGGTGTTAAAGATTACAAATTGACTTATTATACTCCTGACTATAAAACCAAAGATACTGATATCTTGGCAGCATTCCGAGTAACTCCTCAACCTGGAGTTCCACCCGAAGAAGCAGGGGCCGCGGTAGCTGCGGAATCTTCTACTGGTACATGGACAACTGTGTGGACCGATGGACTTACTAGCCTTGATCGTTACAAAGGGCGATGCTACCACATCGAGCCCGTTGCTGGAGAAGAAAATCAATATATTGCTTATGTAGCTTATCCTTTAGACCTTTTTGAAGAAGGTTCTGTTACTAACATGTTTACTTCCATTGTGGGTAATGTATTTGGGTTCAAAGCCCTGCGCGCTCTACGTCTGGAAGATCTGCGAATCCCTCCTGCGTATTCTAAAACTTTCCAAGGACCGCCTCATGGCATCCAAGTTGAAAGAGATAAATTGAACAAGTATGGTCGTCCTCTGTTGGGATGTACTATTAAACCTAAATTGGGGTTATCTGCTAAAAACTACGGTAGAGCAGTTTATGAATGTCTCCGCGGTGGACTTGATTTTACCAAAGATGATGAGAACGTGAACTCCCAACCATTTATGCGTTGGAGAGACCGTTTCTTATTTTGTGCCGAAGCAATTTATAAAGCACAGGCTGAAACAGGTGAAATCAAAGGGCATTACTTGAATGCTACTGCAGGTACATGTGAAGAAATGATCAAAAGGGCTGTATTTGCCAGAGAATTAGGAGTTCCTATCGTAATGCATGACTATTTAACAGGGGGATTCACTGCAAATACTAGCTTGTCTCATTATTGCCGAGATAATGGCCTACTTCTTCACATCCATCGTGCAATGCATGCAGTTATTGATAGACAGAAGAATCATGGTATACACTTTCGTGTACTAGCTAAAGCGTTACGTATGTCTGGTGGAGATCATATTCACTCTGGTACTGTAGTAGGTAAACTTGAAGGGGAAAGAGACATCACTCTGGGCTTTGTTGATTTACTGCGTGAGGATTATATTGAAAAAGATCGAGCCCGCGGTATTTATTTCTCTCAAGATTGGGTTTCTCTACCAGGTGTTCTACCCGTGGCCTCAGGGGGTATTCACGTTTGGCATATGCCTGCTCTGACTGAGATCTTTGGGGATGATTCTGTACTACAGTTCGGTGGAGGAACTTTAGGACACCCTTGGGGAAATGCACCGGGTGCCGTAGCTAATCGAGTAGCTCTAGAAGCATGTGTACAAGCTCGTAATGAGGGGCGCGATCTTGCTCGTGAGGGTAATGAAATTATCCGTGAGGCTAGCAAATGGAGTCCTGAACTAGCTGCTGCTTGTGAGGTATGGAAGGAGATCAAATTTGAATTCCCAGCAATGGATACTTTATAATTCAGTAATTACTGTTCGTTCTCTTAATTGAATTGCAATTAAACTCGGCCCAATCTTTTACTAAAAGGATTGAGCCGAATACAAAAAGTCTATTGCATCTATTTTGGATAGATACATACTTATCTAGATATACAAGATTTTAAATAAAATACGACTAAACAACTCAAATGTTTCTATTGTTGTGTTGGATCCACAATTAATTCTACGGATCCTTAGGATTGGTGGATTCTTTTATATCCTGTAGTTTTCATGGATCGAGCTAAGGATCACAACCTTTCTACCCATCCTGTAGATTGTCCTTTTCGTTTTGCATTGAAATAGAAAC
>contig9_len_2587_j030
ATATTATACGTATAAATAAAATGGAAACTAACGATAGGAATCTTTGACAAACGGGATCCAGAATCGGTATTATTTCGACACAAGAAAGGGGTGTGGAAAATTCCTTTTCTTGTGTCGAAGACTAGGAAGACGAATAATCCCTCCTAGAATTATTTGTTCCCCACATTGATCCGTTCTATTTCCCGCTTATTTATGTCTAGTATCTAGTCGAATTTGATTCTATTCGAATAAAAAACTATTGATGCATTTTATGACATTTAAATCTGGCAAGAGTAACATAGTCATATCACCCCAATTTGGATAAAAAAAAGAAGGGTTAAAGTCAAATAGTCTTCTTCACAATCTACATACTATAATTAGGAATACGGTATAAGAAATTCCCGTCATCTCGTAGAAAAAGAATATAAACAAGCAAAAGGTTTTTCATAATTTCATTTTTTTTTTATACATAATAAGAATTTGGTTCTTTTTACAAACTTGATGTTGATAAATCCGCGAGTCTAGAAATTTATTTCGGACAATTGAACCTTCTCGAACTGTTTCTTTTTAAGAACCAAAAAGATTTGTGCCAAAACAACAGATGCTAAGAAGAACAAAAGGCCTTGAACACGTAATGGATCTTGAAGTACTATTTCTGCATCTCCCTGACCAAATCCACCTACATTAGGATTACTCGTTAATGGTTGATCAAATTTGATAGATTCGCCTTCGGAAACAAGAAGTTCTGGTCCTGGAGGGATAATATCAACCACTTGACGTCCATCCGATGCATCTGCTATGGTTATTTCGTATCCCCCTTTTTCTTTTCGTATGATTTTGTTTACTATACCTGCTGCTGTAGCATTATAAACTGTATTGTTACTCCTGCTCCCGTCGGGATAAATCTGACCCCTTCCCCTGTTTCCGCCTACGTATATAGGATATTTTAAGAAGTAAACATCTTTCTTAGTAGCAGGATCCGGGGAAAGAATAGTAAAGGTGATTTCACTATATTTCTGACCAGGAACAGGGCCTATCACAAGAATATTTTTTTTATTGGGTCGATAGCTCTGAAAAGACAGATTGCCTATCTTTTCTTTCAGCTCGGGAGAAATACGATCAGGAGGGGCTAATTCAAAACCCTCAGGTAAAATAAGAACAGCCCCTACATTCAAAGCCCCTTTTTTACCATTAGCAAGAACTTGTTTCAATTGCATATCATAAGGAATTCGAACAACTGCTTCAAATACAGTATCAGGAAGTACCGCTTGTGGAATCTCAATATCCACGGGCTTATTAGCTAAATGGCAATTGGCGCATACAATCCGCCCAGTCGCTTCTCGTGGATTTTCATAACCTTGCTGTGCAAAAATGGGATATGCACTTGAAATGGATGTCCGAGTTGTGATATATATCATGAGCGATACGGAAATGGATCGAGTAATCTGTTCCTTTATCCAAGAAAAAGTATTTCTAGTTTGCATGGTCCAATCATTGATCCCGAAAATTTCTACAATAAATTGGGTAGGTCACTAGTATAGTTCCCTATCCACAATTCTGCTATTTACTGGAATAATATAGGATGAATCCCCGGAATGGGTCGAAGTAAGTACGATTTCAAATGCTTTGCTTATATACAACTACAAAGTAACAAAGATTCTAATTAGATTAATATCAGTGGATCATTTGTCAATCATTCATTGAATGATAAATCACTACAAGTGACGGAGATACGCGATTTAAATAACGGAAAATCCAATATTTTAAAATTGTATCTAGAATGACTGGAAAAGTGGAAACAAGACCAGATATAATTTGATCGTTATGAATAAATCCAAAATCTTTGTACACAGAGCCAATCATTAGTTCCCACCCATGGGGCGAATGAAATCCGATACATAAATCAGTTAATAAAAGAATATAAAAAGCTTTTATTGTATCGCTTAAGTTATATAGGAATTCTTGAGCCCAAGAGTTAAGAATAACAAGTTCTTCATTACCCAGAATAGAATAACCACTTAGAATAATGAAACAGATTATATTTGTCGAGAAGTGTAAAATCGTATGGATACGATCCTCGTAGTATATCTTGATTAATTGGATCGTTTCTTTGTGGATTCCTATACAAAGCTTTTGTAGATGTGTCTCCGAGTATTCCTTGATCATTTCGTCCAAAAGGAGGAGTTCCTCTAATTCTAGGAATTTTTCTAGAATATTTTTTTCTTGAATATCATTCAAAAAAGTTTCGGATTGCCTAGTATTCCACCAATTAATAACCCAAGATTTAAAACTTTTATTAAATGAGAGAGAAATCCACCCGGGCAAAAATACTATAGATGCAAGATAGAGAAGAGGAGTGAATGCTTTCTTTTTTGCCATTTTTTATTTGTGAATTGTTAATGAACCCACCTCATTCGCCGACTCTATGCGATCTAATATTTCTATCAAGCATAAGTTCTATTATAAGGTATCGAATCTATAAATCTATTCACTTTTTTTTTTTGATTCCGTGGTTTAGTCCTTGAATCTAGAAAGAATACATAAATAGAATAAAAATCCACTTCGAATTCGAATGAAGAAACAAAAAAATAATAAAAGAAAGCATTCA
>contig10_len_2924_j030
CCTATGAATCAAGATTCATCGACTGGAATCCTATTTTTGGAATTTTCGTTCGAATTTTGAATTTCTTTTCTTTAAAGAGAATCCTATTTGCATGAAACTTATTTCTTTCGATATAGTTAGTATAAATAGATATTGCTCTTATCGAAAGAAATAAGTTTCATGCAAATAGGATTCCAGTCGATGAATCTTGATTCATAGGAGTGCGTCTATGTTTCTGCTTTACGAATATGATATTTTGGGGGCATTTCTAATAATATCAAGCCTTATTCCTATTTTGGCATTTTTTATTTCCTTTTTTATTTCCGGAGTTTTAGCCCCGATTAGCAAAGGACCGTAGAAACTTTCTAGTTATGAATCGGGTATAGAACCAATGGGCGACGCTTGGTTACAATTTCGAATTCGTTATTATATGTTTGCTCTAGTTTTTGTTTTTTTGATGTTGAAACGGTTTTTCTTTATCCATGGGCAATGAGTTTCGATGGATTGGGTCTATCTGTATTTATAGAAGCTTTAATTTTCGTGCTTATCTTAATTGTTGGTTCAGTTTATACATGGTGAAAAGGGGCATTGGAATGGTCTTAGCTCCTGAATATTCAGACAATAAAAAGATTGAGACAGTTATGAATTCCATTGAGTTTCCCTTACTTGATCGAACAACCCAAAATTCAGTTATTTCAACTACATTTACATTAAATGATCTTTCAAATTGGTCAAGACTCTATAGTTTATGGCCCCTTCTCTATGGTACTAGTTGCTGCTTCATTGAATTTGCTTCACTATCTATATAGGCTCACGATTCTACTTTGATCGTTATGGACTGGTACCAAGATCGAGTCCTAGACAAGCAGACCTCATTTTAACAGCCGGAACAGTAACAATGAAAATGGCTCCTTCTTTAGTGAGATTATATTAGCAAATGCCTGAACCAAAATATCTTATTGCTATGGGAGCATGTACAATTACAGGGGGGATGTTCAGTACTGATTCTTATAGTTGGGGGAGTCGATAAGCTAATTCCTGTGGATGTTTATTTGCCAGGCTGTCCACCTAAACCGGAAGCAATTATAGATGCTATAACTATAACAAAACTTCATAAGAAAATATCTCGAGAAATCTATGAAGATAGAATTAAGTCTCAACAGGAGAATCGGTGTTTTACTACCAATCACAAGTTTCATGTGGGACGCAGTATGAATACTGGAAATTATGATCAAGGATTACTTTATCAACCGCCATCTACTTCAGAGATCCCTCGTGAAATATTTTTCAAATACAAAAGTTCAGTATCCTCCCATGAATTAGTGAATTAGACAGAATTCTTTTGTACAGAATAACAAGTAGCAGGTTCATTTTCAAAAATTTCATCGTAAATGTGAAATATTTATACAAATCAAAATGCGGGAGAGATAAAAAAGATGCAGGGTCGTTTGTCTGCTTGGCTAGTCAAGCATAGGATAATTCATAGATCTTTGGGTTTTTATTACCAAGGAATAGAAACTTTACAAATAACAAATAAAGCCCGAGGATTGGCATTCCATTGCTGTTATTTTATATGTATATGGTTACAATTATCTACGTTCCCAATGTGCCTATGATGTAGCACCTGGTGGACTATTAGCTAGTGTGTATTTACGAGAATAGAGTATGGTGTAGATCAACCAGAAGAGGTGTGCATAAAAGTATTTGCCCCAAGGAGGAATCCTAGAATTCCGTCTGTTTTCTGGGTTTGGAAAAGTGTGGATTTTCCAGAACGGGAATATTGTGATATGTTGGGAATCTCTTATGATAATCATCCGCGCTTGAAACGTATCTTAATGCCTGAAAGTTGGCTAGGATGGCCCTTACGTAAGGATTATATTGCCCCCAATTTTTATGAAATACAAGATGCTCTACAAGATGCTCATTGAATAATAAGAAACTAATCTTCACTTGGACAATTCCAGAATTCCAGATATTCAACGATTGTACGTTCTGTTCCAGATTAAACAAAGTAATTGAAGTTTCATTATGTCTTATGGTTATGGTATGGATGGGCTAACAACAAAAAAAAAGAAAAGACAATATCATTGGAATTCTTCAAATTTCGAAGATACTTATTTCGGATGAGCCGCGTCAATAGGATGAACCAAACGAGTTCTGCATCATGAACTTTGTACTGCGCACATTACTTAGACGGGTTCTAGAAAGTCATGTAGGAGGGAATAAAGAAATCGAATATGAACGAAAATACAAGGAAATAAAAAGGGATCGAATTTTTTTTCTTTGTACTGTATCTGAACTGAATCTTGTTTATTCCCATTCTTCCACTCCTCTAGACTAGACTTTTGGGTTTTTCAACCAACTCATTTTACCTTTCGAATATATATATGTGTATGAAGTATTAACATTCTTTTTGAACAAGAGTAGAAACAAAAAGAAGACGAAATAGAGTCTAATTTTTTTACATACCTTTTACATACCTTTATAGAATATATTACCCATCGAATATGTCCTTGGATTCATTCGAGATGTGAGTAAAACTCAAATTGGGGAAGAATATGGTCCTTGGGTTCCCTTTATTGGAACTATGTTTCTATTTATTTTTGTTTCGAATTGGTCAGGAGCTCTTTTACCTTGGAAAATCATACAATTACCTCATGGGGAGTTAGCCGCACCCACGAATGATATAAATACTACTGTTGCTTTGGCTTTACTCACGTCAGTGGCATACTTCTATGCGGGTCTTAGCAAAAAAGGCTTGGCTTATTTTGGGAAATACATTCAACCAACTCCAATCCTTTTACCCATTAACATCTTAGAAGATTTCACAAAGCCTTTATCACTTAGTTTTCGACTTTTCGGAAATATATTAGCTGATGAATTAGTAGTTGTTGTTCTTGTTTCTTTAGTACCTTTAGTGGTTCCTATACCTGTCATGTTCCTTG
>contig11_len_2503_j030
GGGTGGTCATTTGAGCATTTACTGATCTGAGTCTGATAGATCCTTTTTTTTCTCTTTCTTCGATGGAAGGTAAAGGTCAATCTTATTGTATAGCTGTATGCAATGTACAAAAGATGCACGTACGGTTGTTCAATCCTATTTTTTTTTTTTCTTATTATTCTTTATCTTTCTTTCTTTTCTCTTCACTTCATCGTGCGAGATAGAGAAACCTTTTCTTATGTTATATCATCAGGGTAATGATTCATCAACCTGCTAGTTCTTTTTATGAAGCACAAACGAGAGAATTTATCCTGGAAGCGGAAGAACTGCTAAAACTGCGTGAAACCCTCACAAGGGTTTATGTACAAAGAACGGGCAAACCCTTATGGGTTGTATCCGAAGACATGGAAAGAGATGTTTTTATGTCAGCAACAGAAGCCCAAGCTTATGGAATTGTTGATCTTGTAGCAGTTGAATGAAAATAACATGGATTTCGCGCAAATCCGTGTTTTATCTGCTTACCGAGTTTAATATTCTATTAAATAGAAGTAATTCATAATCATCCGGTTAAGATCGATCTAAACCAGCCCATTATGTATACGATTCAACATGCCAACTATTAAGCAACTTATTAGAAATACAAGACAGCCAATCAGAAATGTCACGAAATCCCCCGCTCTTCGGGGATGCCCTCAGCGTCGAGGAACATGTACTAGGGTGTATGTGCGACTCGTTCAAATCATGGGCTAGGACAAAAGAAAGAAAACAATTTTTCCAGTATCAATGATCAGTACCGATGAATAGGATAAAATATAAGAACCCCATTCACTATCTAAAATCTATCATATCCCTCTATTGTGTATGAAATTTATGGTTTCCATTGGTGCAAATCCAATCACCTCAATTTAAGATGAGAAAAAATTTCCCATTGGTATCAAATGGTTATCCATTAAGCGGGGAAAATCCTATTTAAAAAACAGAAAGATTAGACTCCCACTCTTGAAAGAACGGACTAACAGGGTCAGCTACCCAGCTAACCTTTCTAATGAAATACCGTTACTGTAGAGGTAGATCTCATTGTGAAAGATCTATTACTGGGTAATTCATGGGTAGAGCCAAAGAATGGGAACTGTACAAGTTCCCAATAAGGTTTAAAAAATGAAGAATGAAGTAAGAGGCTCCGGTGTATAGAGAAGACCTCACCGTTTAAGAAGTAACCATAGAAACGATGGAACCCACCATTTCTTTATCCATTTACTACTTTTTTATTTACTATGTTTTTGATACCTAGTAGAATACAATTTCTTTTTTCTCGGCATTTTCCCTCTAAAAAAGAAAAATCAAAATGGTGGTCGGGAAGGTTATAGTAGCCAAAGCCATTGGAATTTTGATTTTATACATTGGAAAAATCCGTTTTGTTATTAATAGACTAATATAATAAGGGGGAAAAGAATAACTAAAAGTAAAGTAAATCCATTAGTTATTCCTCAAAGTTTCATTTATTCAATGACCAGAATTAGACGGGGATGTATAGCTCGGAGACGTAGAACAAAAATTCGTTTATTTGCATCAAGCTTTCGAGGGGCTCATTCAAGACTTACTCGAACTATTACTCAACAGAAAATAAGAGCTTTGGTTTCGGCTCATCGGGATAGAGATAGGCAAAAGAGAAATTTTCGTCGTTTGTGGATCACTCGTATAAACGCAGTAATTCTCGAAAAGGGGGTATCCTATAGTTATAGTCAATTCATACACGATCTGTACAAGAGACGGGTGCTTCTTAATCGTAAAATACTTGCACAAATAGCTATATTAAATAAGAATTGTCTTTCTATGATTTCCAAGGAGATCATAAAATAAGTAGATTGTAAGAACTCCACCGGAATAATTTAAACGGAGTTTCCCCGGAGAATGAACTCCGGGAAGGTAAAGTAGAAATTAATAGGATATTATATGATAAAGTAGTCAAAATGAATGAACACGTTCAAAAAAGATTTCTTCGTTTTCACCGATTTTTTTCTTATTCTTACGACACGATAATCAAATCGGGATTCTCGGATTTTTGAACAAAATTAGTTTGAGTTCAGATTGGAATTGTTATTCAATTGAAGAAAGAGTAAGGCTATTTATTTCGGGTTCTAAGACCTGTAGTTCTAGCGGTCGACTCGGTTCTTTCAAATTGTTTCTCATTATTAAGAAAAGGTAACGAAGATAAAATACGAGCTTGTTTTATAGCAATAGTAATTAATCGTTGTTGTTTCAAGGTCAATCTATTTACCCGTCTAGATAATATTTTTCCTTGTTCACTAATAAATCGACTAATTAAACTCATGTTTCTATAATCAATTCGATCCCCCGATTGGATCGGGGGTAAACGCCTACGAAAAGATCTTTTGGATTTAAGAAAAAGTCGCTTGGATTTATCCATGGTTTGTTTAGTTTATTCCTTCTCAAGCAAATCCTATTTTGGTCAGATCTAAAATAAAAATGAATTAGAATTCATAAATAGGATTTGCTTTGTTTA
>contig12_len_2285_j030
TGCTTCTTTAGGAGTTAAACTTCCATTTGTCCATATTTCGAGAAAAAGTATCTCTTGTTTTTCATTCCCATTCCCATAAGAATGAATACTATGATTTGCATTTCGAACAGGCATGAATACAGCATCTATAGGATAACTTCCGTCTTGAAAGTTATTTGGACTTTTTATACGATATCCGTGATTCCTCTCAATTTGTAATCCAATACACAAATCAATTGATTCCGTCAAGTTAGCTATATGTTGTGTATTATCAACGATTTCCACATAAGGTGGTGAGATGATATCTTGAGCAGTTATATATCCGGGACCCTTGACACAAATAGACGCGTCACAAGTTCCATATACATTACTTTTCAATACAATTTCTTTCAAATTCATTAAAATTTCATGTACTGATTCTTGAATACCCACTATGGTAGAATATTCGTGTGGTATTTTCTCAGATTTTGCGCGTGTGATACATGTTCCTTCTATTTCTCCAAGTAAGGCTCTTCGCATCGCAATGCCTATGGTGTCGGCTTGGCCTTTCATAAGTGGAGACAAAATAAAGCGTCCATAATAAAGACGCTTACTGTCTGCCCTTGATTCAACACACTTCCACTGTAGTGTCCGAGTAGATACTGTTACTTTCTCTCGAACCATAGTAATATTATTTGATCAGTGAATCATTTATTTCTCTTGAAATTTCTTCAATGTTTCTTTTTACACACGTCTTTTTTTAGGAGGTCTACACCCATTATGTGGCATAGAGGTTACATCCCGTACAAAAGTTAAGAGTATACCACTTCTACGAATAGCTCGTAATGCTGCGTCTCTTCCGAGACCGGGACCTTTTATCATGACTTCTGCTCGTTGCATACCTTGATCCACTACTGTACGAATAGCATTTCCCGCTGCGGTTTGAGCAGCAAAAGGTGTCCCTCTTCTTGTACCCCTGAATCCACAAGTACCGGCAGAAGACCAAGAAACCACCCGACCTCTTACATCTGTAACAGTCACGATGGTATTATTAAAACTTGCTTGAACATGAATAACTCCCTTTGGTATTCTACGTGTATTCTTACGTGAACCAATACGTCCATTCCTATGTGAACCAATTCTCGGTATAGTTTTTGCCATGTTTTAGGATCTCATAAATATGAGTTAGAGATATGATATATGGATATATCCATTTCTTGTCAAAATAGATCCCTTTTTTATTTGTACATCGGTTCTTTAAGAGAGTCTCTTTTAGATTATCCCTGTCTTTGTTTATGTCTCGGGTTGGAACAAATTACTATAATTCGTCCCCGCCTACGGATTAGGCGACATTTTTCACAAATTTTACGAACAGAAGCTCTTATTTTCATATTTGCCATTCCTTACCTTAATTTTGAATCTACTTTTTTTTTGAGAGAAAAAAAACGTTTATTGAAATTTGGAATCTCGAATCATATTCCCATGGAAAGGAATATGAAAGTTTAAAAACCGCCTAATCCTTCGAATCTTTGTTGCGGAGTGCGGAGTCGATAAATTATACGCCCTTTGGTTGAATCATAACGACTTACTTCAATTTTGACTCTATCTCCTGGTAGTATCCGTATAAAACTACGTCGGATCTTTCCTGAAACATAACCCAGAATAAAATCTTCATTATCTAAACGCACCCGGAACATACCATTAGAAAGCGATTCCGTAATTAAACCTTCATGAATCCATTTTTGTTCTTTCATTCCAGGTAAAACCTCCTTGAAGTATTAACTAATGGAGGAGGAGCGAGATTAGACAATCCGCCCTTTTTTTCACAAATAGGAAGTTTCGGATCCAATTCGGATATACGAAGAATTACCATATATAACACAAAATTTCTCCGCCGATTCTTTCTAGGCGAGCCTCTCGATCTGTCATTATACCTCGAGAAGTCGAAAGAATTACAACCCCCATTCCGCCTAAAATTCTAGGAATTCGTTGATAGTTAGAATAGATTCGTAGACCAGGTCGACTGATCCGTTTTAAATTAAAAATATTTCTATAGGGCCTTTTCCTATTCCTTCTATGTCGCAGGGTTGAAACCAAAAAATATTTGTTGCTTTCTCGATGTTTTCTCACGTTTTCGATAAAACCTTCTCGTAAAAGGATTTTAACAATGTTTTCGGTAATATTAGTAGATGCTATTCGAACTACTCTTTTTCTATCCATGTCAGCATTTCGTATAGAGGTTATTATGTCAGCAATAGTGTCCTTACCCATGATGGACTCCAATTCTTGATGCCTCCCAATTTTGATATAATCCTTTTACGAGAAGG
>contig13_len_1876_j030
TTAATTGAATTAATCATTTTGACTTACTGTTTTTACATAAATGATAAGTAGAAAAGCAGTAGGAACTAGAATGAACAGTGCAGTAGCAATAAATGCAAGAATATTGACTTCCATAATCTCATCGTTTTTTTACTTCACAATAACTCGGGATTTAATCCCATAGAGATGATAAATCTTTCGCCTGTAAATTCAATGGATGAATTACCTCTCGATGATATTGAATCGGATCAATATCATGAATAACAATATCTGAGCTATCAAATCAATTCATCGTCGAGAATTGAATAGTATACCATAGAAAGATCTTTTATCCATACCAAATCCAAAATTGGATTCCTGATCCAATCAAGAATTCTTTTATTTATCATTCTGTTCCGTTCTTTCTTTTCTATAACCTACCCTACGCCTTCCTTGTATCATCATCAGATGAAGTATCATCTGACCACCGTTACACTTTTATTAGTCACAAACAAAAATAAACAATAGAAGTGAAATGGAAAAAGAACGAAGTTAAGTTCTAAACTCCGTTTTTTAATGATCTAATTTTCTTGGAAGACAACGAAGTGTGATAAAAATGAATCTCGGTAGAAAAGATCTAATATTCCATCAATTTAGGGTTTTCGATGAAACTCCTAAAAGAAAATAAATTCGGAAAATAGGAAGGAAAAAATTATGAATTCCCTCGCTAAGAGGGCTGGGATCCTTGGTTAATCTTTATCTTTCGTTTATCTTCTTTCCTTAGATTATTAGGACTGGGACACGTATATCAAAAGCTCAGTGTGCAATTTGCATGAAATAGATTTTTCAAATTCAAATCAAATTAGTAATTGAAATTTCAAATTAGTAATTGAAATTGAGGTTACAAAAAATCCGAGCCAGAAAGGGAGATAGTTTAATCTGGAAAAGTATTCCATGGGGGAAATTTAGATTCAATTTTTCTTGGGTCGTGCAAGAAACGAATTCCATTGGGGTATGTGCTCCCAGAAAACATAGGGTACTCTATTCCATATTTCATTCCATGGATTGGTAGCGATCGAAAAACCAGACCCAGTATCTCTTGGAATCCTAAATCTAAATATAATGCTACCAACAATTGGACTAATCCACATATGTCTTTCTCCCATCAATCGGTACTAGTTGAAGTAATGAAAATTTTCATCTATTTGTTTGATGAGAAATGCGAAAGAAAAAGAAAAAAAGATCCCCTTTCCTTTGAGAATGAAATCCTGCCCTGCCCCCTGTTGAACCTTTCACAGAAAAGAGAGAGTTGAATTGATGTATTTATTGGATCCGTCGGGACTGACGGGACTCGAACCCGCAGCTTCCGCCTTGACAGGGCGGTGCTCTGACCAATTGAACTACAATCCCAGGGAAATAAGGGATATAGCAGAAAATTTTATTTTTTTTATTCTTCCGTATCAGGTATTTCGGAAGGACAAGGGGTTATACCATCTCATGGTAGATTGGCGAATTATTGGGCCGAGCTGGATTTGAACCAGCGTAGACATATTGCCAACGAATTTACAGTCCGTCCCCATTAACCGCTCGGGCATCGACCCAGGAAGAATCCATTTTAGGTTTATTGGTAATCCATGATCAACTTCCTTTCGTAGTACCCTACCCCCAGGGGAAGTCGAATCCCCGCTGCCTCCTTGAAAGAGAGATGTCCTAAACCACTAGACGATGGGGGCATACTTGCCCGACCGCCATCATACTATGATCATAGTATCATCCGTTTTTTTTAAATTGTCAATATAATGGAATGGTATGATTAGATCCAAGGTCTCTTTCCATTTTTCAGAATTTCATAAAATTTTTGGATTCGTTATTCATGAATTATTCATTCTAATCTAATCGCCATTCATTCTATTTCTAT
>contig14_len_1852_j030
CCTGATTACTAATATGACTAATTAGTCATATTAGTAAAAAAAAAAAGAATTATCCGCAACTTTGATTCTTTCTGCAATTAGATCTTATGTCACCAAAGAAAACACCATTCTTCTTATTTTGACTTTGATTCCTATAAACCAATTACTCTACAAATAAAATAATGAAACTTAATACTCTATACTCTACTTGATTGAATTTTGATTCGAAGGAAAGAAAGCGTGGAGCTGAAATAACTCACTCAAAACGCTTTTTAAAGGATTACGTGGTACGATTAGATCGAATAAGCCCTTCTGGAATAAATATTCGGCCGCTTGTGAACCTTCAGGTACTGTTTTATTCAATGTTTGTTCAATTACTCTTTTCCCCGCAAATGCAATGTAGGCATTGGGTTCGGCAATAATGATATCCCCCAACATACCAAAACTAGCTGTCACCCCACCAGTAGTAGGAGATGTAAGGATTGATACATAAAATAGTTTTTTATTTAATTGATAATCATATAACGCAGAAGATATTTTAGCCATTTGCATCAAGCTCAAACTTCCTTCTTGCATACGTGCACCCCCAGAAGCACACACTATAATAAGAGGTAGAAATTTTTGGGTAGCATACTCGATCAAACGGGTAATTTTTTCCCCAACTACAGATCCCATACTACCCCCCATAAACTGAAAATCCATAACCCCAATTGCTACGGGAATGCTATTTAGTTGGCCTATGCCTGTTTGAACAGCCTCAGTTAATCCTGTCTTTCTTTGATAAGAATCGATATGATCTTTATAAGGCTCCTCCTCTGAATAAAATTCAATGGGATCTAGAGAGACCATGTCTTCATCCATAGGATCCCAAGTGCCTGGATCAATCAAAAGTTCGATTCTATCTGAACTACCCATTTTCAAATGATATCCACACTGTTCACAAATATTCATTTTTGACTTCAAAAATTTCTTATAATTTAATCCATAACAATTTTCGCATTGAACCCACAAATGCCTGTATTTTTGCGTTACATAGAGATCATTAGTACTTTCTCTTATAGTTAAATCACTCCCATTCGTGCTGATTCTTAGACTGGAAGTCTCGTTTTCACTACTATTTCCACTTTCACCACAAATCGAACTATAAATGTAACTGTCACTGTAATTGACATTACCACTTACAATGTAAGTATTAATACGGATTTGAGAATGAAAATAACTGTCAATGCAACTATTAATGTAATTATTCCAACTATATTGAGTATCATACATGTAACGATCATAATAGGGATCGTCACTCTTAGATCCATTATTCAGATAACCAGAATTCCGATAACTAGAAAAATAACTTTCTAGTTCACTCAGAAAAGAGCGATCGTTGTTAATCTCAAAAATATGATTTTCAATATCAAAATAGATAGAATAACTGTCCCCATTACTATCCCTAACTAAAAAAGTGTCATCAGAGATGAAATTCCGAATGTCCTTGACATCGAATAAATGATCAACATTACTGTAATTCGAACTGTCACTATCACTCCAACTAGGAATGTTTTTATCCCTATCATTTCTATTTGGATCTTTGCTTTTACTGGTATTTTCAATAGGACCAAGACTGTCCATTGATTTACTTAACCCACACCTGTGTTCTAACTCCTTCTTAGACAACATCGAATTGAACCGCCATTTTTCCATAAAGTTTTCTTGCCCCCTATTTGCATGAAAATACAATAGATGAATAGTCATTCGATAAAAAATCATTTATTTGAATATCCTATTTCCTATCAGAATAAACAGATAAATCGAATCACTAGGATTATTAACTAATAAGGAGTTTGAGTATTGAAAAAAAAAAAATAGAAATATTTGTTCT
>contig15_len_1765_j030
GGATAAAAATATGGATTATAATCTAGACTATTAATAAATATGTATGTCGATCCATATCCATAAATTTGTTGAATAGATACTAATACAAATTAATCATGTGCCAGGAACCAGATTTGAACTGGTGACACGAGGATTTTCAGTCCTCTGCTCTACCAGCTGAGCTATCCCGACCATTCCCGATGGATCACCCTCATTTTACTAGATGACTTGGGTCTATGTCAATTAAAAGAACGAAAGGGTATTACAAAGTCTTATCCAGGCCCTGAAATTTCTTGGATTTTCAAAAGAAAAACTTTAAAAGTTTCAGTACGAATAATGATATGGATCGTGAATCATTCAAATGGAGATTCCTTGCTCAAAGATGTTCATTTGTACGTGTATCATATATCACAAGACTTGTGATAAGAGAAAAGCATTTCCGCTCCGATCCGTTTGTGAAAGAAAAGAGTAGAGTGAATGAGAAAGATAACGGATTTGGAACTGCTAACGAAAAAAGGATAGGATAAATAGTTAAGGAGTCAAATAGGCTTTTGGGGATAGAGGGACTTGAACCCTCACGATTTCTAAAGTCGACGGATTTTCCTCTTACTATAAATTTCATTGTTGTCGGTATTGACATGTAGAATGGGACTCTATCTTTATTCTCGTCCGATTAATCAGTTCTTCAAAAGATNNNNNNNNNNATGACTTGCTATTTGCTTACTTGAACATAATTTCTTTCTAAAAGAAAGGAATAAGTCCACAAAAGAAAGAAGTCTTTTTACGAGGTACAACCCTCTATGCCCTGCGGTAATGATTCCTCTGGCATTACGACCTTTACCACAACGATGCTGTCCATAGATCAAATTATTTCGTGGATTGGATTTCACTTGACTGTCTACGGTTCCATTGTTGTCGGTATTGACATGTAGAATGGGACTCTATCTTTATTCTCGTCCGATTAATCAGTTCTTCAAAAGATCTATCAGACTATGGAGTAAATGATTTGATCAATAAATATTCAATTCTTTATTCAATGTGGAATCGATTCACAACAATTCGTCCATTTTCCATATAAAAAAAAAAATACGGATACAGATTTGGGTCGTCATTAATCATTTGATATAGTATTTCAGTACATATGCGTATGTATATGGGGTTATCTTTCATCCTTTCTGAAGTTTCGATGGAAGGCTTCCTCTACCAACGCAGTCAACTCCATTTGTTAGAACAGCTTCCATTGAGTCTCTGCACCTATCCTTTTTTTATTTCATTTTCGCTTTCTGAATCTTTGTTTGTTTTCGAAAAAAGGATTTGGCTCAGGATTGCCCATTTTTATTAATTCCAGGGTTTCTCTGAATTTGAAAGTTATCACTTAGTAGGTTTCCATACCAAGGCTCAATCCAATTAAGTCCGTAGCGTCTACCAATTTCGCCATATCCCCCCTTTGTTTTGAGATTAGGATCTCATTGTAATGTCGTTCCGTTCCCTTTTTCTTTCATTTATATTGGAATCGTTGAATTCATTAGATACCGATTCCTCTCGTGAAAAGTGTTTTCTCTTCTTTTATTTCGTGCCTATCTTCTTTCATCTTCTATAGGAGACCCATGTTTGGTTCAATCAAAAATGATTTTATCATTTCTGTATCCGCAATTCAATATAGATAGATGTATACCACATATATATCTTTCTCCTTTATATCATTTTTCTCATGTAATTTGGAATACTCGAACGGTCGATTCTTTTTTTTTTTTCGTCTTAACTTACACCTTATATGAATGAAAGC
>contig16_len_1730_j030
CCCACAAAGAAAATTCTTTTCCAGTTTTTGAGTTCTGAACAACAAACCCCTTCCCCCATAGATCTATTACAAATTGATAAAACATCCCAAGGATTTTTATATTTGATTGTGATTGTAATGAATCTGTTTTTCTGTTTTTATGTTATTTCGTACTGTAAAATTCTTTTCTTTGTGGGATCACTTTCCCACGAGAGGTACTGAGAAGAATTATAGAATGGATTGCTACCTATGCCTAGATCGCGTATAAATGGAAATTTTATTGATAAGACCTTTTCAATTGTAGCCAATATCTTATTACGAATAATTCCGACAACTTCAGGAGAAAAAGAGGCATTTACCTATTACAGAGATGGTGCGATTTGATTCTTTTTTTTTTTTACTGCTCTCAGTCTTACGAGAAAGACATATTATTCGGGATAAAAAGAAAATTTTTGAAAACAAAAATCTACGCTTGTTGAAGGTGAAGTTTGGAAATAAAACAATTCCTTCTGTCGTGTATCCCCGATTGATGCAGCCTCAGATGCTATACTTCAATTGTCGATTCTAGTATTAAGCGAAAGGTTACACCTAGAGGTTCTGTATTACAGGTCAATCCTACTCCACTAGTACCAATAGGCGGCATAGAGGAAAAAGCACTACACCTAGGAATCAACAACACGAAAACTTTGTTATAAATTACCCCCCTTCCTTATCGGGCTCGGGACTAACAAGAATGGTTGGGACAACAAACATCCATCTCGTTCGTATTTTGGATACCCGTATAACCATCCAAGGCTGTTGAAGTGACTAATTCCTAGAAATTGGGAGGCGTTGAGAACAAATAAATTGTTGGAGTTATCATTTCTATCTAGTACCAACACGCTTGATGTTAAGAAAAGATCTCTTGCAGGAAGGTTGACTAGAGATTTCTTGTAAAAACACTAGCCCTGCTCAGTTAATAATAAGAATATTTTCATCTTTTTTGATTCCATGTATTATTCTCATTATGCACAAAAGGGAGGAGCCGTATGAGATGAAAATCTCACGTACGGTTCTGAAACGGAGATTCTTTGATTCGAATGACGACCGTAACGGATGTCAGCTCAATCCGAAGGAAATTATGCGGAAGCTTTACAGAATTATTATGAAGCTATGCGACTAGAAATTGATCCCTATGATCGAAGTTATATACTCTATAACATAGGCCTTATCCACACAAGTAACGGAGAACATACGAAAGCTTTGGAATATTATTTTCGAGCCCTCGAACGAAATCCATTCTTACCGCAAGCTTTTAATAATATGGCCGTGATCTGTCATTACGTGCGACTATCTCCACTATAGAAAGAAAAACTCTGCTAGTAAATACTAGAAACAAAATAGGCTTTCTACATATGCGCATCGTCTAAAACAACGATTTTTATGAGCTGTAGCAAAGAAAGAAACTTCATAGAAGCCGAAATACGAAGAAATAGATATGCTTAGCTACTTTATTCTATGGATAAAGGATCTAATTGATAGAGGAAGCACCGTAAAGATCAATTAGCGAGGTTTTAGGCCGATACAATAATAACTGCTTTCTTATGTCATGATGTGAGATAAAAGTTAGGAATCAACTTATGTAATAGAGTCGATCCACTAAGGTATTGAGCAGCGGTGTAGGATCAGATCCCAAAGATAGTAAGTCTTTTCTTTCTTATGAAGGAAAGTCTTTTTCAAAGATTCTATATAAATATCTATATGAAATCGAG
>contig17_len_1651_j030
CTCACAAAGACCAAACATATCTGGTTAAAATTTTTATTTTTTTTTACTTAACTTAGAACTTAAAAGAAGAAAAAAAATACTTTGCTTCTTTAATTGTACAACGAACAATTTCGAAAATCCTAGGATTCTTTTTTTTTTTTTTATTACGTTGACCAGGAGATATTGAAGTTGCATAGATTATTTGCTTTGCATTGTGCCTACTATCATTAACCAAGGAGAAAATATAGAATGGGCATGAGGTAATAATTCCATATTGATCCGAACTAACCCATACGCTCCCATTTTTAATAAGATTCCAGCTAGAAGCATACAAGTACTGTAATGCGCTTCCCCATGGGTATCTGGTAACCATGTATGTAAGGGTATAATCGGCAATTTGACAGCAAAAGCAATGAAAAATCCAATATAGAATATTATTTCTAATGCCACAGGATACGATTGATTGGCTAATGTTTCAAAATTTAATGTTGGAACTATCTAAACCGACACCCATAACTTCCATTAATAGAAAAACAGAACCTCCCGCAGTGTACAAAATTAATTTTGTAGCAGAGTACAGACGTCTCTTTCCTCCCCACATGGATAGAAGTAAATAAACGGGAATTCATTCTAACTCCCACATGATGAAAAATAGTAAAAGGTCTCGAGAAGAAAATAATCCTATTTGACCGCTGTACATTGCTAACATCAGGAAATGGAATAATCGAGAATCTCAAGTAACTGGCCAAGCCGCTAAAGTAGCTAAAGTAGTGATGAATCCCGTCAGTAAAATGGGTCCTATAGAAAGTCCATCTATTCCTAATCTCCAATGGAAATCAAAAAAATGGATCCATTTATAATCTTTGACTAGTTGGATTAATGGATCGTCCGATTGAAAATGATAACAGAATGCATAGGTCGTTAGAAGGGGTTCTAATATACATATACATATTTAGTATACCAACGAATTGACCTAGTTCCTCTATGGGGAAGAAAGAAAATTAAAGAACCCAAAATATTGGCAAAACTACAATTATTGTTAACCGAGGAAAAATTCGTGGTAAAGACAAGATACACTTAGACCAGAAAAACCCATACTCGAAAAAAAAAAATATGTTATTCTCGAGCACAGGTTTTTATCGATAAAAAAAAAAAAATAAATTCAAGTGGAGTTTTATGGAACGTATCAATAAGCTAGACCCATGCTGCGAGTTGTTTCATGCCATAAATAAACTCGAACACTCAAAAAATCCGTTGGACAGGCAGATTCACATCTCTTACAACCGACACAATCCTCTGTTCTTGGAGCAGAAGCAATTTGCTTAGCTTTACACCCGTTCCAAGGTATCATTTCTAATACATCGGTGGGGCAGGCTCGAACACATTGAGTACACCCTATACATGTATCATAAATTTTTACTGAATGTGACATGGAATCTATACATTTTTGAATGTCATAAATTATTGATCTAGTAAACTTAAGAACTAAATCATATTTAGTTACCAGACGAATCAATGAGTTACCAGAATTTATTCTAATCAATCTATTTCTGGATTGACTTATGAAAGAGGGCCAAGATACTTTGATTTCTTATGTTTTTGTAAACATGATCGTATCTTACGCGGTAAATATACTAATTCGAATTAATTTTCGAATGAATTGATGAATATT
>contig18_len_1638_j030
TTTTTTTTTTTTTTTCAAAAAAAGACTTAAAAAAAAAACTCATGGTAACCATTCGGGTTGACGAAATTAGTAATATTATCCGTGAACGTATTGAGCAATATAATAGAGAAGTAAAGATTGTAAATACCGGTACCGTACTTCAAGTAGGCGATGGTATTGCTCGTATTCATGGTCTTGATGAAGTAATGGCAGGTGAATTAGTAGAATTTGAAGAGGGTACAATAGGCGTTGCTCTGAATTTGGAATCAAATAATGTTGGTGTTGTATTAATGGGTGACGGTTTGATGATACAAGAAGGGAGTTCTGTAAAGGCAACAGGAAAAATTGCTCAGATACCAGTGAGTGAGGCCTATTTGGGTCGTGTTTTAAATGCCCTGGCTAAACCTATTGATGGTAGAGGTGAAATTTCAGCTTCTGAATCTCGGTTAATTGAATCTCCCGCTCCGGGTATTATTTCTCGACGTTCCGTATATGAGCCTCTTCAAACGGGACTTATTGCTATTGATTCGATGATTCCTATAGGACGTGGTCAAAGAGAATTAATTATTGGGGACAGACAGACCGGTAAAACAGCAGTAGCCACAGATACGATTCTCAATCAACAAGGACAAAATGTAATATGTGTTTATGTAGCTATTGGTCAAAAAGCATCTTCTGTGGCTCAGGTAGTGACTACTTTCCAGGAAAGGGGAGCGATGGAATACACTATTGTAGTAGCCGAAACGGCGGATTCTCCTGCTACATTACAATACCTCGCTCCTTATACAGGAGCAGCTTTGGCTGAATATTTTATGTACCGTGAACAACATACTTTAATCATTTATGATGATCCCTCCAAACAAGCACAAGCTTATCGCCAAATGTCTCTTCTATTACGAAGACCTCCTGGTCGCGAAGCTTATCCAGGAGATGTTTTTTATTTGCATTCACGCCTTTTGGAAAGAGCCGCTAAATCAAGTTCTCCTTTAGGTGAAGGAAGTATGACCGCTTTACCAATAGTTGAGACTCAATCGGGAGATGTTTCGGCTTATATTCCTACTAATGTAATTTCCATTACTGATGGACAAATATTCTTATCCGCTGATCTATTCAATGCTGGAATCAGACCTGCTATTAATGTGGGTATCTCTGTTTCCAGAGTAGGATCTGCAGCTCAAATTAAAGCTATGAAACAAGTAGCCGGTAAATTAAAATTGGAACTGGCACAATTTGCAGAATTAGAAGCCTTTGCACAATTAGCTTCTGATCTCGATAAAGCTACTCAGAATCAATTGGCAAGAGGTCAACGATTACGTGAATTGCTCAAACAATCCCAATCAGCTCCTCTTACAGTGGAAGAACAGATAATGACTATTTATACCGGAACAAATGGTTATCTTGATTCATTAGAAATTGGACAGGTGAGGAAATTTCTTGTTGAGTTACGTACTTATTTAAAAACTAATAAACCTCAGTTCCAGGAAATCATATCTTATACCAAAACATTCACCGAGGAAGCAGAAGCCCTTTTGAAAGAAGCTATTCAGGAACAGATGGAACGTTTTATACTTCAGGAACAAGCATAAAGAAATTGATCACTTTTATCTTAAAAAAAGGAATAATCAAGCCTCGGTGAATGTTTTGGTATAAGATATGATT
>contig19_len_1558_j030
ATATTGTTTTTTATAACGTTATAATATAACCAATCTTTATTTTGTTTTGCCTTTTATCGTATTGGATTGCCCCCAATTTAGCAATCCAAGAGAATAAAGTTTTCGCGGGCGAATATTGCCTCTATATCTATTTCAGTTGTAGGATTAGCTCATAACTTCTCAGAATAGATGAATTGATTCCCGGTTCCTTTCGCCATCCCAACCAATGAATCATTAGGATTCGTTTTCAATAGAATTTTCTGCATTCACGGGTTCCATCGTTCCCATCACTTCTTGTTTAATGGTTAGGCCTCAATTCTACAATGGAGCTCTTAATGAAATTTGTTCTTGAGTCAATTTTCTCAATCGTTTTTGGCTCGAGGCTCTTTTTTTTTTTTTTGTTCTATTCTATGAACAGATTCATTTCATTATGGATGAATAAGTATTGATGCTTTATTACATTGCCTTTTATGAGAATGAGATGACTCATAGACCTTACATATTGGAATTCTATATCATTGATATTCTTTATTCTCTCTTTCTCTCACCCTTAAATATCCACATCTTTTTTCTATATTTTGTTTCACAACTTAGAATTTAATTGGTTTTTCTTTTGTTTATGCAAAACAGATTTCAGTTGCTACAATGATATGATCAATATATCATATCTTTACTGGTTTTTTGGATCCAGATAATGCGAAGTGATGAGTTGGTTATTCGTTCTATAGTTATTAGTATTCGTTCTATAGTTATTAGTTCATACTATGGGGGTTGGTTTTTTTTTTTTGAATCCTAACCCTAAAAAAACCAACGAGTCACACACTAAGCATAGCAATTATATCAAATCGTCAATCGAATTTTTATTCAACCCTATAGAATTAAGAGCTTTTTTGTTCCATTTCCATTACTGGGGTAGAAAGAAAAGACAAGGAAAGGTTTGTTATTCTCCGTCTATAAATATCCAAATTTTAACACCTAATACCCCATAGATAGTTCGAACTGTATAGGAACAATAATCAATTTTAGCTCGAATGGTTTGTAGGGGAACCCTACCCTCTCTGATCCATTCGACACGTGCAATTTCTTTTCCATCGATACGGCCTGCAATTTGTACTTGAATTCCTTTTGTATCTGCTTGTTCAGTTAATTCAATAGCCTTTTTCATTGCTTTGCGAAATGAAACTCTATTTTTTAATTGTCCGGCTATAAATTCTGCAAGAATATTAGGGTTTCCATAAGGTTTTGCAATTCTTGGAATAGCAATGTTGAGTTTTCGGTTTCCACAAGTAAATTCTTTTTGTAGATTCATCTGTAATTCTTCGATTCCTCGCGGTCGACTTTCTATTAATAACTTTGGGAATCCCATATAGATTATGACCTGGATCAGATCGATTTTTTTTTGAATCTTTATACGTGCAATTCCCTCGATGCTAGAAGATATTCTCATATTCTTTTGTACATAATTTTTAATACAATCTCGTATTTTTTGATCTTCTTCTAGACCGTCAGAATAGTTTTTTGGTTGTGAAAACCAAAGGGAATGATGATTTTGGGTTGTACCAAAGTTATTAATAGAAAG
>contig20_len_1486_j030
AAAACTATATATGAGTCATCACTCCCCCCGCTTTTTGTATTTTCTTAATTATGAATTTAATTTCGTTTGATTTTGATTAGGGCGAAATTCCTTAAAAACCTCCGCCCTTTTTAAAATATCCTGAACAGTTTCTGTAGGTTGAGCACCCTTGTCAAGGAAATATAGAATAGCAGGAACGTTTAAATAAGTTTGATTCTTTATCGGATCATAAAAACCCACTTTCCGAAGATCTCTTCCTTCCCTCCGGGATCGAACATCAATTGCAACGATTCGATAAATGGCTCATTGGGATAGATGTAGATGAATAATACCCCCCCCAGAAACGTATAGGAAGTTTTCTCCTCGTACGGCTCGAGAAAAAATGATTCGAAGTTCTATTTATGTATAGAATTCCAATGACAAATGGCTCTATAAAATAATCAAATCAATTAGATTACGATTTAAGTCCTTTTTTATTCTTCCTTCCTGAAAAAGAAAAAAAAAAAAAGTCATTCGTACTCATAACTCAAGTTGGATAACTCTCAAATAGCTCAAAGGAAAATCTTTAGGCATTTCATTTATTGAGTGGTCTTTAATTTAAACCCCTTTCATTTTTGGTTGTCTCGTTTAAAATCTATTTGTATTTTTTATTCTGGTCCAGTTATTGAGATAATTGAAAGGATGTTTCCTTGTTCTGGGATCCTTTATCTTTTCTTTGTTTTAAATCATTAGGTTTAGACATAACTTCGGTGATTTTTAATCCTTTCAAAATGGCAGCAACATACCTTTTTTTGTGATTTCTTTCTATCAAAGAATCATACAAACGGTTGATTCCCATGTGATACACTTTAGTATCGAAATAGTTTTATCAATTCCAATAAATTTTCCGAAAACTTGGAACCCTTTCAATTTCTATATCGAAGATATACTTACGGAGTTGTTCCAATTTATTGATTGGCATTAACCCTAGATCCTTGCCCCTGAGAAATGAATCAATACTTTCTACTCGAGCTCCATCATGGACTATTCACATTACAACCCAACAAAAAACGGAGGGTTCTAGTGGAACAGAACAAACAATGTCGAGCTAAGAGCACCTTCATTCCTATATCAAATGGTGGATGTAAGAATCCACAACGGATCGTGTCCTTCAAGTCGCACGTTGCTTTCTACCACATCGTTTCAAACGAAGTTTTACCATAAAATTTCTCTAATTTGGGGCCAGTATAGAATTGATTCAATTATGGAATCATGAATAATCATTGGTTCCGTCGGTACATAGTAATCTATACTTTTTTGCTTCTATTTATATTTTTTATATTTTCTATATATCTATATAGATGGATAGATATTTTTCTGAAGAAGTTTTAGCAAGAATTCAACTTAACCCCACTATTGTTAAATATTTTATTGTATAAATGCAAGTATTTTATATTCATTATTCATTTTATATTCTTATTCTAATTAGATTATATAAATTATAAAATTATATAAATATAGAAAAATA
>contig21_len_1824_j030
ATGTTGGTGTTGTATTAATGGGTGACGGTTTGATGATACAAGAAGGGAGTTCTGTAAAGGCAACAGGAAAAATTGCTCAGATACCAGTGAGTGAGGCCTATTTGGGTCGTGTTTTAAATGCCCTGGCTAAACCTATTGATGGTAGAGGTGAAATTTCAGCTTCTGAATCTCGGTTAATTGAATCTCCCGCTCCGGGTATTATTTCTCGACGTTCCGTATATGAGCCTCTTCAAACGGGACTTATTGCTATTGATTCGATGATTCCTATAGGACGTGGTCAAAGAGAATTAATTATTGGGGACAGACAGACCGGTAAAACAGCAGTAGCCACAGATACGATTCTCAATCAACAAGGACAAAATGTAATATGTGTTTATGTAGCTATTGGTCAAAAAGCATCTTCTGTGGCTCAGGTAGTGACTACTTTCCAGGAAAGGAGAGCGATGGAATACACTATTGTAGTAAAAACTATTTCTATTAGAATAAAAGAAATCATTAAAAAAGTCCCTCGATGGTCATACAAATTGATCAATGAATTGGAACAACAGGAAGGAGAAAGTGAAGAAGAAGTACCAGTAGATTATCAGATTCGTTCAAGAAAAGCCAAACGTGTAGTGATTTTGACTAATAATCGGCGAAATACCGATACTAATAATAAAGATCAAACAGACGAAGTGGCTTTAATACGCTATTCACAACAATCAGATTTTCGTCGAGACATAATCAAAGGCTCTATGCGAGCCCAAAGACGTAAAACAGTTATTTGGGAACTCTTTCAAGCAAATGTGCATTCACCACTTTTTTTGGACAGAATAGACAAATCACGACTTTTTTCTTTTGATATATCCGGACTGATGAAACTCATTTTTCGAAACTGGATAGAAAAGAGAGCAGAATTCAAAATTTCAGATTCTATAGAAGAAGAGATAAAAGAAGGGGAGAAAAGGGAGAAGGACAAAAAAGATGAAAACAAAAGAAAAGAGAAAGCGCGGATAGAAATAGCAGAAGCCTGGGATACCATTCCATTTGCTCAAGTAATAAGAGGTTCCATGTTAATAACTCAATCGACTCTTAGAAAATATATTGTATTACCTTCATTGATAATAGCTAAAAATATGGGCCGTATGCTATTATTGCAATTTCCTGAGTGGTCTGAGGATTTAAAGGAATGGAATAGAGAAATGCATGTTAAATGTACCTATAATGGTGTTCAATTATCAGAAACAGAATTTCCGAAAAATTGGTTACTAGACGGCATTCAGATAAAGATACTATTTCCTTTCTGTCTGAAACCTTGGCACAGATCTAAGCCACGGACCTCTCATACAGATCGAATGAAAAAGAAAGGGCAAAAAGATGATTTTTGTTTTTTAACAGTTCCTCCTTAAGATCAAACCAAATTCTAGAACAAGATTTGATAAGTAATAGTAAACAAATTGGTATTCATTTATCAACATATTTTTTTCTTCCGTTTGAGCTCATTTCAATAATTATTTTGGTTGCTTTAATAGGTGCAATCGCTGTAGCTCGTCAATAATCAATCTTTAGAACTAGGAATCCAAATAAAACTTTGTTCTAGATTATCATATTTATTTCTCTTTCATTCTATTTGAATTCATGTTTAAAATAGAAATGCTTTTAGTTCAATCTCAATATATTCTTTTGTTCCGTACTTGTTATATTTTAGTCAATGGAATCAGTTGAATTGTTGTTCATATTGAAATGAATTGAGATTGATAAGGAGTTGGTTAATGATGCTCAAACATGTACTTGTTTTGAGTGCCTATTTATTTTTTTTATGGATTGATCACGAGTCGAAACATG
>contig22_len_1379_j030
TATACTATTACTATTTTTAATAATTTTCTATTGAGTGGGACATCGTTTTATATCGACAAGTAACAAGTAAAGGAAGAAAGAAATTATCTAGCACTTTCTTTCACTATTGATTGAAATTGCGTTGCTGTGTCAGAAGAAGGATAGCTATACTGATTCGGTATACTCTAAAGACGCCCTCGGTACTATATTGACGATCCCACAAAGATTCCATTTCGGTAAATTTCCATTTACTGATCTCATCTTTTACGGAATCGATCCCCCTTTGACTGTACAAGAATATGTGGAGCTCAGCATGTCTGGAAGCACAGGAGAACGTTCTTTTGCTGATATTATTACCAGTATTCGATATTGGGTCATTCATAGCATTACTATACCTTCCCTATTCATTGCGGGTTGGTTATTCGTCAGCACGGGCTTAGCTTATGATGTGTTTGGAAGCCCTCGACCAAACGAATATTTCACAGAGAGCCGACAAGGAATTCCATTAATAACTGGCCGTTTTGATCCTTTGGAACAACTCGATGAATTTAGTAGATCCTTTTAGGAGGCCCCAATGACCATAGATCGAACCTATCCAATTTTTACAGTGCGATGGTTAGCTATTCACGGACTAGCTGTACCTACCGTTTCTTTTTTGGGGTCAATATCAGCAATGCAGTTCATCCAACGATAAACCTAATCCTTATTATAGAGCTATGACACAATCAAACCCGAACGAACAAAATGTTGAATTGAATCGTACCAGTCTCTACTGGGGGTTATTACTCATTTTTGTACTTGCCGTTTTATTTTCCAATTATTTTTTCAATTAAAAAAACAAAAAGAGAATAATAACTCTAGGAATTCTCTTAGCCCATTCGGAAGGATCTCATCGCATAATTATCTATGACTGTTTATGTCTCTAGCATGACCATTTGATGAAATGTGGAGGGAAGTGGCCGATACTACTGGAAGGATTCCTCTTTGGCTAATAGGTACTGTAACTGGTATTCTTGTGATCGGTTTAATAGGTATTTTCTTTTATGGTTCATATTCCGGATTGGGTTCATCCCTGTAGTAATCGGATGAATTGAGTTGTAGACATGAAAGCGTAAGAACTCAACGGGATTCTCTTCTTTCTTTGTCTGATTCGAGGGGGAAGGCCCCGTTGAGTTCTTAATAATAATCAGAATATTTTTTCGTATAAATGACAAAACTAATTTATTTTTCGGATGTTTCAAAAAACTCCATTCCATTTTTTTTTTTCTGATGATATTTTTGAAAAATGAACTTCATTAATTGATTCAGAACGCCCGTTTCTTGATAGTATCTATCGATACTTTCAAAGTTAGAAGAAAGAAGGAATCACTCCATTTTCTATTTTCTGTAGATTCTATTTT
>contig23_len_1228_j030
AAATAAAAAAAAAAAAAGAAGGGAACATCGTCTTCGCAAATATGAATAGACTTTTTTTTTTAACAGTTTTTCACAAGAAAAATTTTTATCTTTATCCCCCAAACCTTGAAGGAAAGATCGTTCTTTGATGAAAACTTTCTTTATAGTTAGAATTGATTGGTCGTACTTATCCAATACAATAATCTAATATGAATGACTCGCTATTCACTCGGTTTTTGGGTCATAATCAATTATGTAGGAAAGATGGCCGAGTGGTTCAAGGCGTAGCATTGGAACTGCTATGTAGGCTTTTGTTTACCGAGGGTTCGAATCCCTCTCTTTCCGCACCTTCACCTAATGTACCAATGTTACTGACCGTAATGTATCAAATAGCAATAGATACCATTATTCCAACAGTTAGACCTTATCTTTGATATAGATTCTTTATTTTGAATTGCTGTGGCACGGAAAATACTGGAACTGTAAAGAGTAGACAAGGACAAGGAATGAAAATCTCCCTGTATGATACATAAATGAGAGAAAAATCCGAGTCAAAGCCTTATTTATCTTAACCTTAGATCAATTTACTTTGACGAAAGGTAGCAAAATTGTCCGAACCCTTGTTATTTTCGTTAGGTTTAAGTCTGACGAGAATAATATTCTACGACTAGTAATTCATTTATTTTCAAACCGACCCATTTACTATCTATTATTTGATTGACTAATCCTTTATATTGGAATGGGTAAAGAGTCAAATGTTTTGGCAATTCTTCATGAGAGGATGAATCGAGAGAATTCTGAATCAGAGCTCTGGATTTTTGTTCATCCCTTGCCGTAATAATGTCTCGGGGTTCGCAACGATAACTTGGTATATCTACTATATGACCATTAACCAAAATATGTCTATGGTTAACTAATTGGCGGGCTCCGGGAATAGTCGAAGCCATACCCAATCGAAAAAGGATGTTATCCAAGCGCATTTCAAGTAATTGTAATAAAACCTGACCTGTTGACCCCTTGGCTTTTCCGGCGATATGAACGTATTTAAGTAATTGTCGTTCTGTAAGACCATAATGAAAACGCAATTTTTGTTTTTCTTCTAGACGAATACGATATTGAGATTTTTTCCCGGAACGCAATTGGTTTCTAAGATCATTTCCGGCTATAGGCCTTTTATTAGTTAGTCCTGGCAAAGCTCCCAGGCGGCGTATTTTTTTGAAACGAGGTCCTCGGTAACGAGACATAAAGA
>contig24_len_1211_j030
TATCCAAACAAGGTATACAAATTATTAATAGATTAGATGAAATATCAAAGAATCCCGCGATTGAATCTATTATTCATTAAATACGTATATCTTAATTCAAATTCAATATTTTGAATCCTTTTATTCGCGAGGAGCTGGATGAGAAGAAACTCTCACGTCCGGTTCTGTAGTAGAGATGGAATTCAGAAACAACCATCAACTATAACCCCAAAAGAACCAGATTCCGTAAACAACATAGAGGAAGAATGAAAGGAATATCTTATCGAGGTAATCATATTTGTTTCGGTAAATATGCTCTTCAAGCACTTGAACCTGCTTGGATCACATCTAGACAAATAGAAGCAGGGCGACGAGCAATGACACGAAATGCGCGTCGTGGTGGAAAAATATGGGTACGTATATTTCCAGACAAACCAGTTACAGTAAGACCCACAGAAACACGTATGGGTTCGGGGAAAGGATCTCCTGAATATTGGGTAGCTGTTGTTAAACCAGGTCGAATACTTTATGAAATAGGCGGAGTAGCCGAAAATATAGCCATAAAAGCAATTTCAATAGCGGCGTCAAAAATGCCTATACGAACTCAATTTATTATTTCGGGATAAGAATGTAAAACCAAAAGAATAGGGCTTGGGAATGAAAAAATCGCAGGTTTCTTTTCTTGGACAAAGAATATTTCTTTTTTTTTTCTTCGCCCTTTGCATTTAAAGAACAGATTAAAAAAAATGATTCAACCCCAGACCCATTTGAATGTAGCGGATAACAGTGGGGCTCGAGAATTAATGTGTATTCGAATCATAGGAGCTAGCAATCCCCGATATGCTCATATTGGTAACGTTATTGTTGCTGTGATTAAAGAAGCAGTGCCAAATATGCCCCTAGAAAGATCAGAAGTGGTCAGAGCTGTAATTGTACGTACCTGTAAAGAACTCAAACGTGACAACGGTATGATAATACGATATGATGACAATGCTGCAGTTGTCATTGATCAAGAAGGAAATCCAAAAGGAACTCGAGTTTTTGGTGCGATCGCCCGGGAATTGAGACAGTTAAATTTTAATAAAATAGTTTCATTGGCTCCCGAGGTATTATAATAGTCTTCTAATATAATATAGGAATATGGTTGTAGTAGGGTATTGGAAAGAAATGGATTAAGATTAATTAGTAGATTGTGTCTCACGTATATACCTTTAATTAATAATCCATAAAAA
>contig25_len_1052_j030
CCTATACTAATAACACGATAACTCCAATGATCTAATCGTTGAATCAATTGGGACCTGTAATAATTCTTATCAGAAAAAAAAGAAGTATTTTCAAAAATATTGATTCTTTCATTCATGTATTGGATTCTGTCAAAGGAAAAAAACCCATTTACTAAACGATTGCTTTTAAAAAAAATATTTATGTCTTTTCGAAATGTAATGACTAGAAGTGCTACTGATAATAATGATCCACATAAAAGAGCTGCATAACCCAATACCATCATACTTACGTGCATTATTAACCACTCGGATTGGAGAGCAGGTACTAATATTACGGATTGCTGTATTTCAGTTAAAAAACCCGAAGTAGTAAAGCCTTGTGTAAAAATAGCACTTGGCGCGGTTATTGCACTTAAATAATTTTTCATTTTGAAATACGGAACGATATGAATAATGGAGAAACTCCATGAAAGGAAGATTAATGATTCATATAAATTACTTAATGGGAAATGACCCGAATAAATCCAACGAGTGACTAATAATCCTGTTATACAGAAAAAAGTAGCTATCATGCCCTTTTCTGACGAATCATATAGTTTTACGATTTCATCAACTAATAAGGTTATTAAATGAATTGTAATTACAATTGAAACGATCGAAAAGGAAATATGAGTTAATATATGTTCTAAAGTTAAAAAAATCATAAAAAAATATTCAAAAAAGGAATTCCTTAATTACGGAATGGAAATCAGAAAGTGAATTCATTATAGGATCTATTCGATCTTTTTTAGAAGTTTTTTAGAAGATAGGATGCCGCCACTCGGACTCGAACCGAGATGCTCTAGCACTGCTTCCTAAGAGCAGCGTGTCTACCAATTTCACCATAGCGGCTTGCTCAAACTCATAATAGCCTATTCATATTCAATCGTCGAGATTGAAGGAGTCAACTCAATGTAGTGTAGTATTTTTTAGGAAACATTCAAATTGATGAATAAAAATTCATAGGGATTTGAAGGTTCATTATTTGAGTTTAGGGTATCCGTTTTATTTAAATTTAACTTAGATCTTTCGTG
>contig26_len_1017_j030
ATATAGAATATCTAAGAGAGGCTCTAGAGCGGGTAGCGGGAATCGAACCCGCATCGTTAGCTTGGAAGGCTAGGGGTTATAGTCAACGTCGATTCGGCATTTTTAACGTCTCTAATTCAAAACCGAACATGAAACTTTTGTTTCATTCGGCTCCTTTATGGAAGATGGATGAATTCCTAGATCTAAGATGTGAACAAAAGTACCAAAAAAAATTCTACCCATAACATCTATGTTAGCTTTTTGTCTGAATACATTCAAAACGACTCGCTTTCTAGATGATCCCTCTAGAAGAAGGTGACTCGAACAATCTTTCTAGTTGCTTCGTTCTCTAGTTCTATTTGAAAGAATCCTAAGGAAAAGGACTTTGTTTCCACCGAGCTAAAACAATATGTCGATGTCTCTAGTAAACCAAAGTCATCGTTTAATAGCTATTTTGCTTCAATTTCTTCTTTACAAATTACAAATTGAAGATTTAGTTACGATTCGAAATCTACTTTCTATCTTCATCCATGGATCCTTTACCCATACTTATTCAATTGGAAGTATTTAATCCAATTCAAAAATTATGTTTCGCAATTTCATAATCCAAATTTTTTTCTAATTGACCTTTGGATACAAATCACGAGAATGCATAGTTTTCCTCGAATCGGCCATTGAGAGGTAAAGGATTAAATCCTTTTAAGAAATAAAGTTTGGGATCGGAATATGAATTAAACCGAAAGACCCTTTAACTATTAAGGGGGTTAATAGAACGAATCACACTTTTACCACTAAACTATACCCGCTCCAATGTAATTATTGGATAATAATGGATCTTTTGTCGAACAGGGGAATTGGGTGTAATCGAGATAGGATCATAAAAGAATCATGAAAATTCGAGTGTTCACTTTTTTCGTGGGGGGTTAATGAGATTAGGAAAAGAGGATTAATTTAAATAACTAAATAAGAAGTTCTATCTTTTCTTTTACTGGAGGAATTTGGATAGATACGGTTCGATAAAAGATCCATTATTATCCA
>contig27_len_853_j030
CGCTAATAAAATGCAATCAGATCAAGTATGAGTTGGCGATCAGAACATATATGGATAGAACTTATAAAGGGGTCTCGAAAAACAAGTAATTTTTGCTGGGCCTTTATCCTTTTTTTAGGTTCATTAGGATTCTTATTGGTTGGAACTTCCAGTTATCTTGGTAGAAATTTGATATCTTTATTTCCGTCTCAACAAATCATTTTTTTTCCACAAGGGCTCGTAATGTCTTTCTATGGGATCGCGGGTCTCTTTATTAGCGCCTATTTGTGGTGCACAATTTCGTGGAATGTAGGTAGTGGTTATGATCGATTCGATAGAAAAGAAGGAATAGTGTGTATTTTTCGTTGGGGATTTCCTGGAAAAAATCGTCGTGTCTTCTTCCGATTTCGTATAAAAGATATTCAGTCCGTCAGAATAGAAGTTAAAGAGGGTATTTATGCTCGCCATGTTCTTTATATGGAAATCCGAGGCCAGAGGGCCATTCCCTTGACTCGTACTGATGAGAATTTGACTCCAGGAGAAATGGAACAAAAAGCTGCTGAATTGGCCTATTTCTTGCGTGTACCAATTGAAGTTTTTTGAGAAAAATGAACTAAAGAATTAATACTTTCTCAACCTCAACAGGAGAGAAAAAAGTAAAGAACCCTCTTTTTTTTTCTATAACTTAACTGAAGTTTGTTCATTCGAGCCAAAACAGACGTATACGGAACAACCATAAAACGAAACTCTTTTTGTGGTCTTTTATGCGTAGGGAAATCGACTCAATTCAGTAACAAAACAAGTAACAAATAGAAATAATAGATTCATCCCATATATTAAAACATTTCGAAATAAATAAATTTCGTTTTTTTAT
>contig28_len_847_j030
TATATGTTATATGAGACAAAAAGGAAGAAATGGCAAGATAATTTGTGTATATCAATGGAGGAAATAAGAATGTGGAAAACAAGACAGGAATTTTCTACAATGACACTGTAGACCAATTAAAGGGATGTGGCGCAGCTTGGTAGCGCGTTTGTTTTGGGTACAAAATGTCACGGGTTCAAATCCTGTCATCCCTACCTATTACTTCTCCTTTGAGCAGTAACGAGGGATCAGATTCATTTTGGACATACATAATATTTCATTTTTATGATACTACTATATAGTTATATGCATACAAGATGATAGTTATATGCATACAAGATGTATTGGGGTTACAAAAAGGTTACAAAAAGAAGATTTTTCTTTCCAGTCTTTTCTATTTTGAAAATAAAGCGCTCTTAGTTCAGTTCGGTAGAACGTGGGTCTCCAAAACCCAATGTCGTAGGTTCAAATCCTACAGAGCGTGATTCCCTTCTTCGTAGATCGAATTAGACTGAAAAGGCTTCATTAACTTGAACAGCAATCTGAATTTGACCTCCTGTGGATTAAAGAAAGGAGGAGGTCAATCAAAAAAAGAGATGTTAATTAATCAAAGGTCCAACTGATCACCACGTCTGTATTGTAAATATGCAGTTACGAATAATCCAGCCAAAGTAATAGAAATTAGACCTAACACGATTCCAAATAGAAAAACTTCAATCATTTCAATTTGTTTGAAAGGAAAAAAAAAGAGGTAATATCTATAATTAAATATTAATCCGAATTGCCATGAATCTCAATAATCAAGAATTGGCAATTGACATGGTAAGTAACTATAGAATACGCGGAATACCACATAAAGATTTCTTTT
>contig29_len_843_j030
GCACGATAATTTCCTGAGAATTCTCTATAGACAGCATATAGAAATAAAATACCCCATTCGATATCTGTGTAACAATTTCTATTCTGGGGTTTACATATACTCATAATTGTTGTTATATTATAATGAAAACTAAGAAGGATTTTTTATTGAAAAAAATCCACATTTGATTTTTCAATAGAATTAAGGGAGGAGAAGTTTTTAGGCATTGTGTTTTGAGATACTATACAATCAATCGAAGCAGTGGATGAAATCCAATCAACAAAAAAAGGAAGGATTTCTTTTCGGAAAGGGATTAAGGAAAACAGGATTCCAAATACAAGTACAATAAAAAAAAAAGAAGTTCAGTAATCCAACCCAAAAGGGTAAAATTTGCATCTATTTTATATCCTTTTGGCGACATGGCCGAGTGGTAAGGCGGGGGACTGCAAATCCTTTTTCCCCAGTTCAAATCTGGGTGTCGCCTGATCAATAAAAGACTCGAAATCTACTATTCTGTTCTGCTGATATAACTAGCCCAATTATTCCCCAGCAGAAGCAGAGGAAAACGACTATTGATACTTGTTTGATTCTAAGCATCAGGTCTGGGGTTTTCTAAAAGATTTTGAATCCCTGAATCCTAAATGCAAGAAAAAATTATAGTGATAGAAGGGTCGGAATTTATATATGGCCTCACGAGAGTCTATGAGTGCTCAGGCATTGATTCAATATTCGATTGGGTGGATAATTGGCTTTTTTATAGAAAAAGTGCAAAAAGAAATTCTTTCTTTTCGGCAAACCCCTAGTCAAGAAAAGAATATAATATACTGCTTCCCAGAGACAATTTGAAAACGGTACTAATTAGAT
>contig30_len_1217_j030
TGAGGAACTACTGAACTCAATCACTTGCTGCCGTTACTCTTCAGTTTTCTGTTGAGGTCTATCCTGTAGAGGTACTCAAATTGGATCAGTGATCGATTTCTAGGTTTCGTCGTAAACCTAATTGGTTACTTCCAATTACGTAAATCAATAGTTCAAACCGCACTCAAAGGTAGGGCATTTCCCATTTTTATAGGAACTTCTGTACCAGAAACAATGGTATCTCCAATTATAGCCCCTCTGGGATGTAAAATATATCTCTTCTCACCATCCCCATAGTGTATGAGACAAATGTATGCATTTCGATTAGGGTCGTATTCTATGGTTACGATTCTACCATATATGTTTTTTTCATTCCGTCGAAAATCGATTTTACGGTATAGACGCTTATGACCTCCCCCTCTATGCCCTGCGGTAATGATTCCTCTGGCATTACGACCTTTACCACAACGATGCTGTCCAGGATTCATTAAAAAATCGATAATCCACGCATGGGAAAAGCCTTTCCCGCAACAGACACTAATATATTTTTAACCTATAATTAGATCGGGTAATCAGAACAGAAGCTCGTTGCTTTTTCTTTCCCTAGAATTAATTGAAGCCATTAAGGCTCTATCCATTTATTCATTCGACCCAACTTTCAATTGAATTTCTTTTGTTCCGTTTCAAGAATTCAAACAAGGTTTTTTTTTTGTACCGATCCGGTAAGAATGAAATATTCTCAGAATTCTCCATTGATACGACATGCTTTTTTTTCCATTCATTCCCCTTCAGGATCAGTCGTGGTCTTACAAACTTTACCGATGGTATGGACGAATCCCTTGCTCCATCCAAATGTGTAAAAGATCCTAGCCGCACTTAAAAGCCGAGTACTCTACCGTTGAGTTAGCAACCCAAATAGCATAAACATAAAAAGGTGTATAGATACAATCAAAATCAAAAAAAAAATTATACGAGGAAATCAAAACATTGAACTAACAAAACAAGAACTATCAAAAAAAATTAGAATTGACTCGGAACATCAAAATGAACAGATCGGATGAAAATACAAGAAATTGTCAAATAAAAGAAAAATCTAGATAAATCTAGATAAATATCAAAATTGATAGACCACACAAAAAAAGACTTCTTGTCTAAAAATGAATCCAACGAACCCATCATTTACCTAAAGGAAAAAACCAAATCAAACCTATGTAATGTAAATAGATCGACTTAATTAC
>contig31_len_795_j030
ATGTTCTATTAGTAACCTTCCTTTGAGATATCACTACCTATTTTACTTGTTATGTTTAATCTTTCCCGATTCATAATCATATAGGAATTTTTTATAAATGGATTTATTGGATTGGTTTATCAATAGTGTTTGGTCAGAATCCCTTTTTGACTCTGTGCCATTGATTCCCCTATTATTAGTGAGCAATAATGGAATAATTCCTTCATATTCATAGAAATAGGGGACATAATTCACATGGATATAGTAAGTCTCGCTTGGGCTGCTTTAATGGTAGTCTTTACATTTTCTCTTTCACTCGTAGTATGGGGAAGAAGTGGACTCTAGAGGTACTACTAATTGAGTTGAGGAATCAAACTGTATCAATTGTTTTCTAGATCGTTCTGCAAAGCAAAGCGTTTTTAACGATTTCAAATAAAAATATCTTCATTTCTAAATTCCATTGGATTCTAGTGGAATTAATGTAGTATATGAATAATACTCTTTCAATCAAAGAGATATTTCAAAGATTCCCATGTTTGTATTTCGAAAGGAAAGGGGATACAGATGATAGGAAATTTATTTCAACCCAATTCTTCCTAAATTTTCTATTTCAACGAATGGGCTCTTACCAGAATTATAAATGGACAATGAGGACGACCGGACCCCTTAGTTTGATTTGAATTTTTTTTATGCTTTATCGACTCATTTCATATCATGGTTCAAGCGTTAAAAATCGGTAAGATTTACTCTTCATTTTTTGAAATTCGAAGAAGTTTCCATAGAACTCCTGTCAATAGCTCAATCAATTACTTCTTC
>contig32_len_689_j030
ATTTATTGATCATTCCATATAATTCAATTAAGATATTTTATGAAAGTATAATTTCTTCTATTCTCCTTTGAGAATGGGATAATTTTTGATTGGGTGAATTCAAACAAAAAGAAGGATTTTTTGTCTACCTTACTTTACTTCGTTTTTACTTATATCAATAACTCAATCAAAATGCAATTATCTCCAAGAAAAAAAAGTCTGTTATGCTTAATATCTTTACTTTGATCTGTATCTGTATTAATTCTGCCCTTTATTCGAGTAGTTTTTTCTTCGCTAAATTGCCCGAGGCCTATGCTTTTTTGAATCCAATTGTAGATGTTATGCCAGTCATACCTGTGCTTTTTTTTCTCTTAGCCTTTGTTTGGCAAGCTGCCGTAAGTTTTCGATAAGGTCTTGAATACTATCCTAGAAAATTTATGATTTATTCCAGAAATTCTAACAATTGATAAGATTAGATAAGTCTTGTCTTACAATACGAACCCTGAACTCAAACATTGAAACTCTTGGATAGACGCGATAAATCCGAATCACCCCATTTTCCTATTCTGACTTTTCCAGTGAAAGACACTAACCCTATTAGGGTAGGGTCCTCCAGATTAGGGTCCTCCAGAATAGAATATCTAATTCTGGTTATGAAATTAAGTTTTTAGTAATGAAAGACTCTTATGAAAAAAAAGCACAGGTATGAC
>contig33_len_672_j030
CAAGTAGGTCTTTTTATTGGATAACTACGTCCTCGAGCTCGAGGTTTTAATTTCTTCACGGTAGTACTCTCGTTGACTTCGACTTTGCTAATTATTAAATTGATTTCGTTGAAACCCATATTGTAACTAGCATTTGCTGCTGCGGAATAAACCAATTTGAAAATAGGATAACATGCTCGATAAGGCATGAGTTCTAGTATCATAAGTGTTTCTTCGTAGGAACGGCCACGAATTTGATCAATTACTCTTCGCGCTTTATGAGCGGACATAGATATATGTTGCCCTAAAGCGTATACTTCTGTTTTTTTCTTATTTAGCATAAGGTTAGCCTCCTACTAATGAATGATAAGTATCTATATTTTTTATTAACGACGAGATCTATTATCGCCTTTCGCATGTCCTCGGAAATAAAAAGTAGGTGCAAATTCTCCCAATTTGTGACTTACCATACGATCTGTTATATAAATAGGTAAATGTTCTTTTCCATTATGGATAGCAATAGTATGGCCGATCATTGTGGGTATAATGGTAGATGCCCGGGACCAAGTTACTATTATTTCTTTTTCTGCTTTTGTGTTAAGCTTATCAATTTTTTTTAATAAATGATTCGCTACAAAAGGATTTTTTTTTAGTGAACGTGTCACAGCTTCCTCCTTTTTTTTTTTTTCTTTT
>contig34_len_631_j030
CCCCCTCTTTTCTCTTCCCCCCCTTTGTTTTTTAGAATAAGAAAAGAATAAGGGAGGAAAGAGAAAGAATAAAAGTGGATTCGACATTTTCGAAACTCGGGTTCAAATGAAAATTAATAATAGAAGAATAGGGATAGAGCGTAAAATTTGGCCTAGGGCAAGAGTATTATACAAGAAAATACTGTACTACAATTAGAAAGAGAGTTTCGAAATCATTGTATTACTTATTATTTACTATGACTTTATTGTTTCCAATGAAATCTTTCATAATTGGATTTCGAATTAGTAACTTCTATTTTTTTTTTCCTTCCCTTCGTTTCGGATCAAAAATAGAAGAGTTGAGTAAATAAAAAAAAGCCAAAGGAGGTTCATGGCCAAGGGTAAAGATGTCCGAGTAACGGTTATTTTGGAATGTACCGGTTGTGTCCGAAACGGTGTTAATAAGGCATCAACGGGCATTTCCAGATATATTACTCAAAAGAATCGACACAATACGCCTAATCGATTGGAATTGATAAAATTCTGTCCCTATTGTTACAAACATATAATTCATGGGGAGATAAAGAAATAGATCGAACTGATCACCTGTGTGTCACCCTTCCAAGGGAAGGGAAAAAATGACATTATATAT
>contig35_len_628_j030
AAATAGAAAAAAAAAGAAGAAAAAAGGGTGAAGTGATAAAAAAAGAACTCTGTTCGATTTTTGAGTCTATCTATAAGAGGAGATCATATGAAAAATGTAACCGATTCTTTCGTTTCTTTTGGCTACTGGCCATCCGCCGGGAGTTTCGGGTTTAATACCGATATTTTAGCAACAAATCCAATAAATCTAAGTGTAGTACTTGGTGTATTGATCTTTTTTGGAAAGGGGGTGTGTGCGAGTTGTTTATTTCAAGAATAGGCTGGATCCAACCAGCTGTACTTTTTTCCCTTATAACTAGGAACTAGGAAAGAAAGGGTGCATGATCTCGCGAATTACTTCTGAATAAATTAAGAAATTATATGCAAGAACCATAGCATTTCGTGATTCATTGGTAAATCGACTTTGATTCTCTATGAACCAGTAATGCGGGACTGTTAACATGGTTAAAGCTAAATCGTTTGAAGTCCAGACGCAGCATGGTACTCTTTCTACCACTATGTTAATACAGAGATGGTTTCAAAATAAATATTTTTTTTTTTCGATATATAACACTCATATTGATAAAATGATTTGAACCCTTTATTTATTGTAAAAATTTATTGTAAAAATGGGTATTTCATCCTTTTTT
>contig36_len_590_j030
TTATAAAGAAAGATAAAGAAAGGAGCCAAAAAACATCTATCTTTATTGAAAAATCGAAGAAAAAGTCGTTTCGTTAAAAGTTAAGAAAGAGCCTACTATGAAAAAAGAAAGAGGGCTGGAATCTACACATTGATTCTTTTTTTCGCAATTTTTTTTTTTTGAACCGTATGCGTCAAAAGGTGCATGTACAGTTTCTAAGGGATACAAATTTACCCTAATCAACCGACTTTATCGAGAAAGACTCCTTTTTTTAGGCCAAGAGGTTGATAGCGAGATCTCGAATCAACTTATTGGTCTTATGGTATATCTCAGTATCGAGGATGATACCAAAGATCTTTATTTGTTCATAAACTCTCCTGGCGGATGGGTAATACCGGGAGTAGCTATTTATGATACTATGCAATTTGTGCAACCAGATGTACATACAATATGCATGGGATTAGCTGCTTCAATGGGATCTTTTATCCTGGTTGGAGGAGAAATTACTAAACGTCTAGCATTCCCTCACGCTTGGCGCCAATGAGGTTTTTTTTTTTTTGAGAGAAAAAAAAAAAGACTATGCCTTCGCCATATAAAATATGAATATTAAG
>contig37_len_586_j030
CTCTTATGAAAAATAAATTTTGAATTTATGCAAATTTATTTCGATTTCTAGAAAACACTTTATTTCTTGGTATTCAAATAAAATATAGGATATTATCCAAATAGGATATGTGGTATAAAAATAGACGATCTATTCTCTTTTTTTTTTTTTCAAAAAATGATCTTGGAGATTGTGTAATGCTTACTCTCAAACTTTTTGTTTACACAGTAGTGATATTCTTTGTTTCTCTCTTCATCTTCGGATTCCTATCTAATGATCCAGGACGTAATCCGGGACGTGAAGAATAAAAAGGTTTTTCGTTTTTCTTGCTTTATTTTAAAAATTTCTTAGAATTTTATCTATTTCACACGTTTAACTACGAAAAAATAAAGGGATTTGCAAAATCTGAAAGATAAATCAAATATCAAGTCATCAAAAGAAACGGAAAGAGAGGGATTCGAACCCTCGGTACAAATAACTCGTACAACGGATTAGCAATCCGTCGCTTTAGTCCACTCAGCCATCTCTCCCAATTGAAAAAAAAAAAAAAAGAGAGAAAATTACTATGTTACATTACACATAAAGTAAGGATTCAAAAAAGTCTTTC
>contig38_len_568_j030
ATATGGGAATTTACCATAAAATAAATAAGTAATTGAAGTAATTGAGCGCGAGAGCCAAATGAATCGAAAGATTCATGTTTGGTTCGGGAAGGGATCATGGAAGTTTTGAAATGAATGGAAAGATAATCTACTTTCATTAAGCGATTTATTAGATAATCGAAAACAGAGGATCTTGAATACTATTCGAAATTCAGAAGAACTACGTAGGGGGGCCATTGAACAGCTAGAAAAAGCCCGGGTTCGCTTATGGAAAGTGGAAATGGAAGCAGATCAGTTTCGAGTGAATGGGTACTCTGAGATAGAGCGAGAAAAATTAAATTTGATTAATTCAACTTCTAAGACTTTGGAACAATTAGAAAATTACAAAAATGAAACCATTTATTTTGAACAACAAAGGGCGATTAATCAAGTCCGACAACGGGTTTTCCAACAAGCCTTACAAGGAGCTCTAGGAACTCTGACTAGTTGTTTGAACAATGAATTACATTTACGTACCATCAGTGCCAATATTGGTATGTTTGGGGCGATGAAAGAAATAACGGATTAGTCCTTCTACTGTAGGCATTAT
>contig39_len_565_j030
CTATAAATTAAATATTTTGACTGGAATTGACGACCAATCAATACCAACATTATTCTTTATTAGTGTCGAATAGAAATTAAAATGGGGCGTGGCCAAGTGGTAAGGCAACGGGTTTTGGTCCCGTTATTCGGAGGTTCGAATCCTTCCGTCCCAGAGCATATTCCATTCGAAATATTTAATTTTTGAACAACTTTCTGTTTAAAGGTCTAATATTTATGTGATTCTTCTTTCTACTTTTTAATGATTCTTCTCTGAATCATATCTTTTTTTTACAAACTTGAACTGAATCGAGTTCAAATGACACGCAGATGTAACTGAATGTAACTGAATCTATTTGTAATCCGGGTAAGATAGGAACATAGATCACAAGGATTTGAATTCAAGAAAATCGGGTGGGCTTTTCACCATATGTTTATTCTCTTCATATTCATATTGAGGGAAGTTAGTTACTTAGAAAAACCTTACGTCCCATATCTAATTTTCAACGATGTATTTTGAATCGACATGCAAAAGAACCCATATTTCCTATCTCTTATTCCCTAATTCATTAAATGAATTAATCCAC
>contig40_len_563_j030
TTATAATTAGTTTCTTTCTCTTCTATTTTTCGCTCTCCCATCGATCTATTTTCTTTAGTTATTCACTAGAGCAATTATGATTTGGAAGTCGATCCGGGGCAAGTGTTCGAATCTATTATGACATAGCCATGAGGCGCTCAACGGACCTTTTTAATCTTTTAAAATGCTTTTTTGGTCTTTGGTTTGGATTGATGCAAAACTACTTTTTTGTACAACCTAGCGTATATTCATATCTCAATTCGAAGTGCTTATAAGGAGATGCTTCATGTTTTACATAGAACATATTACTCTATTCCAAATCACGATTCTAAATCATGCGAGCAGCCATTAGCCATTACTAAGAGACATCCCAGTATCTTATCTGTATTTAGTCATTTAAAGGTCTCTTTTATTAGTTTTAATAGTAATTCGTTTTATTAAAAGATATTTTGTACTCTATCTGTCTATCTTTTATCCCTACGAAATACCAGACGAAATAGAACGATCTTAAAAGGGATATAATGAAATTCTTTGATTGGTTTTTCCCAGAGGAATGATCATTTTATTTGACTGATGGAGCTAAC
>contig41_len_492_j030
ATATGAAATCGAGATAGTTACCTTTCAGAAAATTCTAATGATAGGGGGAAATGCCTATGCTTTATTCTTATGAAGGTGGGAGAAAAGATAAAACTAAAACCGATTATTAATCCAAATTCAAGTTTGAAACTCATGTAATTAACCTCTTTTGGTTAGCCCGAAAAATGGGATAGATCTATGAGGAATCTCATTCAGTTAGATCTGGTAGATTAAAATGGGATACCAAAAGAATTGATGGCTGAGCCGTATGAGGTAGGAAACTCTCAAGTACGGTTCTAAGGGAAGGAATTGACCGACCTATTCTGACCGGGGAGAACAGGCCATTCAACAGGGAGATTCTGAAATTGCGGGGGCTTGGTTCGATCAAGCCGCTGAGTATTGGAAACAGGCTATAGCGCTTACTCCTGGTAATTATATTGAAGCACATAATTGGTTGAAGATCACTAGACGTTTTGAATAAATAAAGGAAGACTCCGTTTATTTATTATTATT
>contig42_len_487_j030
ATTGCGTATAATAATAAGTTATATTAAGTTATATAGAGTCAATGTATTCATGGGAAAATCCCTCCATGATGGAGCTTATTACAATTTTTTGGCTGATAGAGGGATCAAATGGTATAGTTTATTTGTTGGTAGCTTGGAGGATTAAAAGCATGACTATTGCTTTTCAATTGGCTGTTTTTGCATTAATTGCTACTTCATCAATCTTATTGATTAGCGTACCCGTTGTATTTGCTTCTCCTGATGGTTGGTCAAGTAACAAAAATGTTGTATTTTCTGGGACATCCTTATGGATTGGATTAGTTTTTCTGGTGGGTATCCTGAATTCCCTCATATCGTGAACCTATTAATCCCAGCTCGAAAAACGAAATGACCCCCCTGAATTCTTTTCGGTTGTGAGACACATTAAAATTGAATAGAAGTCCCCCAAATGCAAATAAAGAAAACAAAACAATTAGAGGGGGGTCAACCTAAAAAAAAAAAATTAATA
>contig43_len_469_j030
TTATTCATTTTTTATTTGAGATGAATTAAAAATTGTTCGAATTGTGTAATTGTCAATTACTGACATTGGTAAACGACCCAAAGCAATTTGATTCGAATTCAATTCGTGACGATCATAAGTAGAAAGTTCATATTCTTCAGTCATTGATAAACAATTTGGTAGATTTAAATACGAAGCAACGTAAAATCTACCAAATTTGATACCTGAATATTCAGTTTGATAACCTGCTACTAATCCTTCTTCTGCTTCTGGTAAATAAAAAGGTAATCTTTCACACTCTGCTAGGGAAGAAATTAGAAAAATGAGAACCCCTATGGGTTGCCGCCACAAATTGCATCCCCAAAAACCATATTTTGATTGCGCTTCAACTATATCAACTGTACTTGAACTATTAGATAATCATAGTCGGTGATAACATCACTGGTACCATCGCTATTACGGAACCGTATTTATAATAATAATATATAAT
>contig44_len_442_j030
ATTTAAATGTGAAAAATTGTCCTCTAAAAAAGGAAATATTGAATGAATTGATCGTAAATTCTGAGATTTTACTATTTCTTTTTTCCCTTCTAGGGACGATATTAATCGTAGAGAAAATGGAATTTCCGCAACGACTGCAAATCCTTCTAATATTTTTTGAGAATACAAATTTGTGTTGTGCCCAAAAAATGGATTTTGGTTAGAATCATTAGAAGAAAAAAGAAAATGATTCTGTTGATACATTTGAGTAATTAAATGAGTAATTAAACGTTTCACAATTAGTAAGCTGAATTTATTGTCATAGTCATAATCCGCATTTTCCAACAAAATCGATCCATTTAAACCATGATCATGAGCAAGTGCATAAATATACTCCTGAAAGATAAGTGGATATACGAAGTCGTGTTGCTGCGATATATCTAGTTCGAAATATCTTTTGAAT
>contig45_len_437_j030
CTTTTTTTCATATGAATCCTCTTTGATGAAATCTTGATTTTGAATTGTACGACATTTATTTCGCCATTTTTGTACTATTAATCTAGACCATCTAATCTTAGATAAATCGTATTGATAATGACCTCTTAACCAGTTTTTCCATTGATTTATTCCAGAATTCCGAAGTTTCTTATGTCTTAATTCGGAATGAATTATTCCTTGTATTCCAAAATAATCTTTTATTGAAGTCTTAAGAAAAAAAGATATTCTGTGAGATTGAAGAGTAGATATTAACTTATCCAAGTTCTTAACTTGGGTTTCAGATAATTTGTAAAATACATATGCTTGTGACAAGGAGGATAAGTCACAAAATTATTGATAAATCTATTTACAAAAACAAAACAAATCAAAAAAAAATGCACTTTATTTCGACTACAAAAAAGTCACTTTCTAATCTT
>contig46_len_814_j030
TCAAATGCATTACAAATGTATGATCATTGCGCATCAACCGGGTTATTCTATTCCACCTCTTAGAAAGAAAAAAAACTTAAATCAAAATACTAAATAGCATGGCGATACATTTATACAAAACTTCTAACCCGAGCACACGCAATGGGATTGTAGACAATCAAGTGAAATTCAATCCATGAAAAAATTTGATCTATGAACAGCATCGTTGTGGTAAAGGTCGTAATGCCAGAGGAATCATTACAACGGAGCATAGAGGGCGAGTTAATAAGCGTTTATAGTGTAAAATCAGTTTCCGACGGAATGAAAATAACATGTATCGTAGAATCGTAACCCTAGAATACGACCTTAATCGAAATGCATACATATGTCTCATACACTATGGTATGGTGAGAGCTATAATTGGAGATACCATTGTTTCTGGTACAGAAGTTCCTATAAAAATGGGAAATGCCCTACCTTTGAGTGCGGTTTGAACTATTGATTTACGTAATTGGAAGTAACCAATTAGGTTTACGACGAAACCTAGAAATCGATCACTGATCCAATTTGAGTACCTCTACAGGATAGACCTCAACAGAAAACTGAAGAGTAACGGCAGCAAGTGATTGAGTTCAGTAGTTCCTCATATAAAATTATTGACTCTAGAGATATAGTAATATGGAGAAGACAAAATTGTTTCAAGCACCGACAGAACCGGAAGCGCCCCTTGTTTCAAAGAGAGGAGGACGGGTTATTCACATTTCATTTGATGGTCAGAGGCAAATTGAAAGCTAAGCAGTGGTAATTCTAAAGATTCCCCCGGGGAAAAATAGAG
>contig47_len_362_j030
TTCTCCCTTCAAAAAAAAAAAGACTATGACTGGAGTTTTATGAAAAAAGGGCCAAAGCCCCTTATCGGATTTGAACCGATGACTTACGCCTTACCATGGCGTTACTCTACCACTGAGTTAAAAGGGCCTATTTGATTCAATTCTTGAATCAGTCACTATGTGGATAAAATAGATCCATGTACATATATTGTATACATACGTATATGCAGTAGACTCAGAGTGGCTTGTTAGTGGCTCATTCTTGAATAAGAAAATGGATTGATCCCTAATATAGTCTCTAAAAATGCAATGAATTGTTTCAAGGCCAACCCTAATTGCTTTTCTTTTATTGACTTTATTTTATTCCCATCAGAACGAAATTC
>contig48_len_355_j030
TAGTAATTTTTCTTGGATTTCGCAGTCGAAGCAGGAAACAATATACTTTAATATTATTGATAATTCTTTGATTCAAAGCAGCATTCCATCTCAATTGAAAAAGTAAATACCTTTTCAAGAAGAAATCCAGTTCTGCTTCCGTATTACTCTTGTATTGTTTTTTCTTTTTACGTTTTTTCATGTCTAATTCCGAATAATCTTCTTCAATATTTTTTTGTTGGTTTGAGAAAACGGATACAAGATTTCCTTGGTTTTGTGCATGTGATCTAAGATTTCTTTGATCTGCGTATTCTTTTTCTTTTTGATTCTTTAATTCCATTTTTTTTTTTTCATTCGATGGTCTAATTCCCTTTTG
>contig49_len_355_j030
AAAAACCCATTTACTAAACGATTAGATCATTGGAGTTATCGTGTTATTAGTATAGGGTTTATCTTTTTAACCATAGGTATTCTTTCGGGAGCAGTATGGGCTAATGAAGCATGGGGGTCATATTGGAATTGGGACCCAAAGGAAATTTGGGCATTTATTACTTGGACCGTATTTGCTATTTTCTTACATACTCGAACAAATAAAAAATGGCTCCCTGAAAATTATGCAATTGTGGCTTCCATAGGCTTTTTTATAATTTGGATATGCTATTTTGGGGTCAATCTTTTAGGAATAGGGCTACATAGTTATGGTTCATTTACATTAATGTCTAATTGAATTCAAAAAAGTCTCTAAC
>contig50_len_339_j030
TAATAAGTTCTACATTTTATTTTTCCATATTATAAAGCCTCATCTTTGTAGTTAGGTCAAGAAAGAGCCGTTGAATCTCGATCTAATACAACAATGCATGCATCACGAATATTGATTACAATTCTTTTATTCTTTTTCTTTCATCGAATACTATCTCCTATTCTTACTTCTTACTGATCTTACTTGTTACTGGACGACTAATCAATTCCTTAAAATGAAAAAAGGATTCCAACAAAAAGCACTGCTACTATGAAAAGAAGATTTCTAGATCTCGCACCCTACTTAAATTGTGGAAATATGATAATTACCTTCATGAATTATTAGAAACCAACTTGTCAG
>contig51_len_331_j030
TCTTTCAGAAAATGGATTCCTATTTTCTGAAATTGAAATTGAAATTGAAACCATTTAGGTTGAAAGCCATAGTGCTGATACCTAAAGCAGTGAACCAGATACCTACTTCACTGCTTTAGGTATCAGCACTATGGCTTTCAACCTAAATGGTTTCAATTTCAACCACTCGAGCTCCATCATGGACTATTCACATTACAACCCAACAAAAAACGGAGGGTTCTCTCGTTCGTATTTTGGATACCCGTATAACCATCCAAGGCTGTTGAAGTGACTAATTCCTAGAAATTGGGAGGCGTGCTGCAACTATAGCTACCGAAGGCCACTTGGATGG
>contig52_len_327_j030
GTTATTATAAATCTAATTCATTGAAATTCCATCCAATAAAACGGAAGAATTAAAAATCTCCAAAATAATAGATAGAAATATCGCAAATAAAGCCATTGCGACACCCATCAAAGGAGTCGTTCCCCATCCAGGAGCTACTTTACCATATTCCGAATTCAATGGTTTCAATAAACTCCCTACAGTAGTTCGTCTTGGACCAGATCTAGAACTGTTCTCAACAGTTTGTGTAGCCATAAATCCTATTGTATTCATTAAGATCTGTTGACTTTGTATACTATTCCGTTGTAAATAAACGATCTTATCATAAATCCATTGTGGTCTTGAAAT
>contig53_len_322_j030
GAACAAGAAGATTTAATCGGAAATATCGACAAAGTCTTGTGGAGTCCAAAGAAATGAAATAAGAATAAAAAAGGGTCAACTGGTCCAATTTAATCTTGAATATCAGAATAGCGGATAGAGTCATGATTCAATGGGTCAGGTCCACTTACTTTTTCTTTTGTTTTCTTTTGTTTGTTCATTTCTAATTTTGACAATGGATTTGATTGGCATAATGGAAAGTAGGGGTATTGGGCGATTCAAAAGACGACTTATCATTATTCATGAGAATAATAATTTACTGAACAAATGTTCAACTTTATAACTACTATAAACTATAATTCAT
>contig54_len_297_j030
GAAGTTCCTATAACATTATTAACATAATAAATCCGTAATCTTTGGAAAAGGAGAAAGGCTTTTTCAATATTCTTTGATTTCAAAGGGACATTATCAATCATGTAAAAAATCGAATAAATAGAAAAAAGCCGGCTATCGGAATCGAACCGATGACCATCGCATTACAAATGCGATGCTCTAACCTCTGAGCTAAGCGGGCTCACATAACAGAAATTTTACATACATAGAGAATTTAACAAACTATTGGAATCTTAGCTATTAACTATTCTTTTCTATATTCATATTAATTCTGAATTG
>contig55_len_295_j030
TCAGTGATAACATATGAACAGTAAGAACTAGCATTCTTATTAAGACTAGAACTTATAGGAAAGAAAATAGGTGTATTGATAGAATCAAATATGCAGTATTTATAGACAAGAATATTTGGTTATTGGGGAAAAATGAATGTACTTCTAATGTCGAATCAGTATCAACTAGGGCAGAAATAAAGCATTGAGTCAAACTCTTCTTTGGTGTCAAGATTATAGCTACGAATAGTCGCCAACTTCCGGGAAAGGGTAGAAGAATGGGACCTGTACTTAAGGAATGCAAAAAGTTCTCTAT
>contig56_len_289_j030
TTCAGTATGTTAAGGATACATATGTACCCACGATTAAAAATTCGTTGATGATACATTTTTCTTATATATCCTGTACCATATCTGGGTATATAAAAGCAAACAGATGCACACATGACTTGTCTTACATCTCATTCTAAATATATGATACTAATTCAATGACGCATCCATTTTATTTAAAAACGAATCAACAAAATCTTCTTAACTTGAGATTAAAAATTTTATCTTTTGAAAATGCAAAACAAAAATGGACTATTCTTTTGTATCCCTATCCAAATCGAATTTTCAATTG
>contig57_len_284_j030
CCCGTTTGCTGGGACGTGACAAGTTATAAGTGTCTATATCTTAAAATCTATTTTTTTCCGGAATGAAAAAGACATATATGGTAGAATCGTAACCAAAGAATACAACCCTAATCAAAATGCATGCATTTATCTCATACACTATGGGAGATGGAGTTAAGAGAGACATTTTATATCCCAGAAGTGGTATAATTGGAGATACCATTGTTTCTGTAACAGAAATTCGTAAAGCCCTGCCTTTAAGGGTAGTTTCAACTATTGATCAACGTGATTGCAAATAAACAATT
>contig58_len_260_j030
AAAGATGGACAGTTTCTTATGTATCAAACCATAGGTATTTCATTAGTTCATAAGAGTAGGCATCGAATTAATCAAAGATACCGAGAGCAAAGATATGTTGATAAGAAGGATTTTTATCAATCCATTTCAGGGCATCATCAAAGAATAACTGGAAATAGCGAAAAGAATTATTCTGATTTGCTTGTTCCTGAAAATATTTTATCGGCTAGACGTCGTAGAGAATTGAGAATTCGATGCCTACTCTTATGAACTAATGAAAT
>contig59_len_3559_j030
AATGGAATTTTTTTTACTTCACAATATGGGCATGCTGGATCATGCATCTATTTATATGGATAGATAGATCGACCTGTAGATTCACACCTGATATCTTTCTACCGATAGTAGAGATACCCACTCCTATGGCTATGTTCTCTTCGGAGGAATAAAATAAAAATTGTCTTTCGGAGAGATGGCTGAGTGGTTGATAGCCCTGGTCTTGAAAACCGGTATAGTTCTGAACAAAGAACTATCGAGGGTTCGAATCCCTCTCTCTCCTTTTGCTCGTTGAAGAGAGTTGTTTCTTTATTGGTTTTTACCGGACCGGTATTATAAAGAAAGGGGAATGGCTCGGCTATCCCACCTAGCCAAGCCAGAAAAAATAGATTAGAAAAAATAAATTAGATAGAAATGAGTTGAAAAAAAAAAAAAAAGAAAAGGGAATACTTTTGAAGTCCCAATATGTATGATGGAATCAAATGGATTCCTACTTCAAACATTTGATCTCCTGTCTCAATTAAGAGGGGTCATGGAAAGAACAGGTTCAAAATCACGATCAATTCCTTTTTCAAATCCTGCTGCAGCTGCACGAGCCCTTCCCGCGTGCCACAAATGGCCTACGAATAAGAAAAATCCTAGAACAAAATGAGAGGTAGCTAACCAACTTCTAGGAGAGACATAATTGACTGCATTGATCTCGGTAGCTACACCACCCACGGAATTTAAAGAACCTAAAGGAGCATGGGTCATGTATTCTGCGGAACGCCGTTCTTGCCAAGGTTGTATGTCTTTTTTCAGCCTACTCAAGTCCAACCCATTTGGACCCCTTAGAGGTTCTAACCATGGAGCACGCAAATCCCAAAAACGCATAGTTTCTCCTCCAAAAATGACTTCTCCAGTCGGGGAACGCATTAGATATTTACCTAAACCGGTAGGTCCTTGAGCGGATCCCACGTTAGCCCCAAGACGTTGGTCTCTAACTAAAAAAGTAAATGCTTGAGCTTGAGAAGCTTCTGGTCCAGTAGGTCCGTAAAACTCACTAGGATAAGCGGTATTATTGAACCAGACAAAACAACAAGCAATGAAACCACAAACAGATAAAGCACCTAAACTATAAGACAAGTAAGCCTCTCCAGACCATACAAGCGCGCGTCGAGCCCACGCGAAGGGTTTGGTTAAGATATGCCAGATTCCACCAAGTATACAAATGGAACCTAACCATACATGTCCTCCGATTATATCTTCCAAATCGTCTACACTAACAATCCATCCTTCCCCTCCAAAGGGCGATTTTAGTAAATAACCCAATATAATACTTGGGCTCAGGGTCAAGTTGGTAATTTTTCTTACATCTCCCCCTCCGGGAGCCCAGGTATCATATACGCCCCCAAAATAAAGAGCCTTGAATACTAGAAGAAAAGCACCTATACCTAACAAGATTAAGTGAATACCTAAAATTGTGGTCATTTTATTTCTATCTTTCCATACATAACCGAAGAATGGAAAAGATTCTTCAAGAGTCTCAGGTCCCAGAAGTGCATGATAAATACCACCAAAGCCCAATACTGCAGAGGAAATTAAGTGAAGTACTCCAGATACAAAGTATGGAAAGGTGTCTATAACTTCCCCACCAGGACCTACCCCCCAACCTAGAGTAGCTAGGTGGGGAAGTAAAATTAATCCTTGTTCATACATAGGCTTCTCTGGTACAAAATGAGCCACTTCAAATAGGTTCATTGCTCCGGCCCAGAATACGATTAATCCGGCATGGGCTACATGAGCCCCTAGTAGTTTACCGGATAAGTTGATAAGTCGGGCATTTCCGGCCCACCAAGCGAAACCGGTGGTTTCTTGATCACGACCAGCTAAAGCTAAAGTTCCATTAAAGAGCGTTTCCACGGGGTAGAACCTCCTCAGGGAATATAAGGTTTTCATGAGGCTGATCTTGAGCCGCCATCCAAGCACGAATACCTTCGTTTAAGAGAATATTTTTTGTGTAGAAAGTCTCAAATTCAGGATCTTCCGCTGCGCGAATTTCCTGAGAAACGAAGTCATAGGCACGTAGGTTTAGGGCTAGACCGACTACTCCAAGAGCACTCATCCATAAACCGGTTACTGGTACAAATAACATAAAGAAATGTAACCAACGTTTATTGGAAAAAGCAACCCCAAAGATTTGGGACCAAAAGCGGTTAGCGGTGACCATTGAATAAGTTTCTTCAGCTTGAGTTGGGTTAAAAGCACGGAATGTATTTGCACCATCACCATCTTCAAATAAAGTATTTTCTACGGTAGCACCATGAATAGCGCATAGCAAAGCCGCACCCAATACACCGGCAACTCCCATCATATGAAATGGGTTCAATGTCCAATTATGAAACCCTTGAAAAAAGAGGATGAATCGAAATATAGCTGCTACGCCAAAGCTAGGCGCAAAAAACCAACCAGACTGACCTAGTGGATAAATCAGGAATACAGAAACAAAAACAGCAATTGGGGCAGAGAAAGCAATTGCATTATAAGGTCGTAATTGAACAGATCGAGCAAGTTCGAATTGACGTAACATGAAACCTATTAGTCCGAAAGCGCCATGGAGAGCAACAAAAGTCCACAGACCACCTAATTGACACCAACGAGTAAAATCTCCTTGTGCTTCAGGACCCCATAATAACAACAAAGAATGTGCTAAACTATTAGCAGGAGTAGAAACTGCGGCCGTTAAAAAATTGCATCCTTCCAAATAGGAACTGGCCAATCCATGAGTATACCATGAAGTTACAAAGGTTGTACCTGTGAACCAACCCCCTAAAGCGAAATAGGCACAAGGAAAGAGCAATAAACCGGACCAGCCTACAAAAACGAAACGGTCCCTCCGTAACCAGTCATCCATAATATCAAATAAATCATTTTCGTCTTTAGTAAATTTACCAAGGGCTATAGTCATAGTAATCCTCCTATTCAACTACTTCGACCATTTCCGAGCACCTCATAGCATTTTCGGGGCGTCGGAAGATTCTATCATTTATGTATGATTTCTCGCGCACTGCCCCTTCGAATGGGTTTCGAAGATAAAAATCCTTTATTGGTCTATAACCTGACCTAGGGAAATCCATGAACTCAATTCGATTATTACTTCTTATTCTTACTAAGCCTAAGCATCTGAACTATGAATTGTCTTCTTATAACCTATCAACTTATAACCTATCAATTAGATAGATGCATTTTTTGAAAGAACTGTTCAAGGGACAAGTGGCTCCCTCTCCCGCTACCAGTTGATCCTCAGACCTACCCCCTTGTTCCATCAACGAATCTTAATCTTGTTCGTGATATTGATAAAATCAATATTTTTATAGATTCTTCTAATTTCTATGTATACTAAACTACTACAATATCAGAATTTTTTTTATTAATTTACTTTTTTTTTTTTCATTTTCTTTTAGTGTTTTCTTTGTTATGTTTCCCTTTCCTTCAGATGAATCGAAAACTCTAAAGTATATCTTTCCACGGGTCGAAGACAGAAAAATACTTCGAATATTTTTCTATTTATTTTTATCTGTTAGAAAAAGAGAGAATTTTC
