# Supplementary material for: Rampant chloroplast capture in Sarracenia revealed by plastome phylogeny
Source: Front Plant Sci. 2023 Aug 14;14:1237749. doi: 10.3389/fpls.2023.1237749 (PMC10497973; doi:10.3389/fpls.2023.1237749)
Supplement: Supplementary Figure 1 — png - Histograms of information-based generalized Robinson-Foulds distance between the simulated plastome trees and the species tree. Panel titles indicate how the branches of the guide tree were scaled when plastome trees were simulated. Red line shows the distance between empirically estimated plastome tree and the species tree. alignment.fasta Concatenated gene alignments used to estimate plastome tree. Plastome.newick Plastome tree in newick format. Simtrees.1.newick Plastome trees simulated with unscaled guide tree. Simtrees.2.newick Plastome trees simulated with guide tree branch lengths scaled by two. Simtrees.4.newick Plastome trees simulated with guide tree branch lengths scaled by four. Fragmented_assemblies.zip Zipped folder containing all fragmented assemblies in fasta format. [file DataSheet_1.zip › Supplemental_data/fragmented_assemblies/j031_iter0.fasta]

>contig0_len_14848_j031
AAATATGTTAAAAATGTTAAAATATATATTTTCCTATTTCGAAATCAAATAGAGTCAAAAATAGATTTGATTTCGAAATTGTGAACTACCCTGTTTGTTTTTGTTGCAACACTTCCTCTTTCCCTTGGACTAAGAAGTAAGAAGGTAAGGACAAAAGCGAATCGGTATGCTAATTCCTCCTCCTCAAATCAGTCCTTCCCATGAATTAGTTTCTCAACGAAAACGAATAAGTAATTATAATTATAGGAGTGAAATCTTGATATAATTTGAAAAAACAAACGACAAGTTCAAGGCAATAAAATAGGAAAAATACGTATTTTTCTTATTTCTAAGATTAAACAAAAGGATTGGCAAATAAAAGTGCTAATGCTACAACCAGTCCATAAATTGTTAAAGCTTCCATAAAAGCCAAACTAAGCAATAAAGTACCTCGTATTTTTCCCTCCGCCTCGGGCTGTCTCGCGATACCTTCTACAGCTTGGCCCGCAGCAGTACCTTGACCAACTCCAGGTCCAATAGAAGCAAGTCCTACGGCCAATCCAGCAGCAATAACGGAAGCGGCAGAAATCAGTGGATTCATGATAAGTTAAGTTCCTCGCACCAAAAAAAAAGAAATAGTTAATGATACAATCAACCAATGAATTATGACGTAATTATTCTATCGCTAAAATTCATCCTAACTAAGAACTTCGAATTGGAGTCAAAATATTATTGAATCGTCAGAATTACTTCGATATCTTCTATCCACAGAGTCTTTGTGAATCCATACGACTTTCGTCCGTTCGTTTCTTTGTTCCGAATCGTTCTTTAAATTCTTTGATCTTTTTCTTGATTTCATCTCTTTATTCATTCAACTCACAATCACAAACGAGACGGAAGGACTTCTATCGGAATCCTCCTCGAAATTCATAGTAGTAGGGCAAATTAGATATATCTTTAGTTCATAATATATAACTATAACTAGTCAATATCCAATATGACATATATATGTCTTTCTTCCATAACGTAAACCAACTATTCCTATCTTAGATTCAATCAGATTATCGAATCATTCATCAAAACATCCACACACAAGAGTTGAGTTGACTTATAGCCATTAAATTACATAGACCTAGTTCGACTCTCCCTCTCCTAACTTTTAGGAATCCCATTTTTTTTTGNNNNNNNNNNNTCATTATCCCACATGAATAAAATCGAAATGGACAAATTGATTAGGCCGAATCATTGCATAGAAATATCATTATTTGATTGATCTAAGTTGATGTAATTTATTATTTATTAAAATTTTATTTTGGTCAATCGTTGAATTGAATAAAATCAACTGAAGGGAGAATCGTTCTATAGAACATATTTTTTTTTATTTAATCACACGCCATAAACATATACCACAAGAATTCTTATTCAAATTTTGACTCCTAATATTTAAGGATTAACTGAACAATAGAAATCGAATATTTATTGAGGGGAGGTATGATATAAGTAGACCAAACAGGAATTTTAGAACAAGAATTTTAGGAAAAAGATCGTTTCGATCTCTTTCCATTTTTTTTTTACAATTCTTTAATATCGTAATCTTTTTCGTTATTACTCTAGATCGTATATAACGTATTTGTATATTTATATTTCCTATATTTATATTCCCTAAGTAGATTATCTTGAGCTACGCATACATTGCCTTGGGCTTGGGCTCGACTAAAAAAAAAGACTATTTCGAAAACTAGTCAATGATGGCCCTCCATGGATTCACCTATATAAGCCGCGGCTAAAGTTGCAAAAATAAGAGCTTGAATACCACTTGTAAATAATCCAAGGAACATGACAGGTATAGGAACCACTAAAGGTACTAAAGAAACAAGAACAACAACTACTAATTCATCGGCTAATATATTTCCGAAAAGTCGAAAACTAAGTGATAAAGGTTTTGTGAAATCTTCTAAGATGTTAATGGGTAAAAGGATTGGAGTTGGTTGAATGTATTTCACAAAATAAGCCAAGCCCTTTTTGCTAAGACCCGCATAGAAGTATGCCACTGACGTGAGTAAAGCCAAAGCAACAGTAGTATTTATATCATTTGTGGGTGCGGCTAACTCTCCACGAGGTAATTGTATGATTTTCCAAGGTAAAAGAGCTCCTGACCAATTCGAAACAAAAATAAATAGAAACATAGTTCCAATAAAGGGAACCCAAGGACCATATTCTTCCCCAATTTGAGTTTTACTCACATCTCGAATGAATTCAAGGACATATTCGAAGAAATTCTGACCGCCAGTCGGAATGGTTTGTGGGTTCCGAACAACTATAGTGGCTGAACCTAATAAGATAGCAATTACAACCCAAGAAGTAATAAGTACTTGGCCATGGACTTGGAAACTTCCTATTTTCCAATAGAAATGTTGGCCTACTTCCACACCAGATATCTCGTATAAACCTTTTAGTGTGTTGATGGAACATGATAGAACATTCATATTGCCCTCTGACAGAAATAGAACTTTAAACGAAATTATTTTGATTCAACCATCTCTTCTCTTTCTCGACTTGCTTACTTGAATCGTCTATTTTGAATACCAACGAATCACATAATATCCCCAGTTTTTTTATCTCTTTTTTGAGATTCACAAATAGTAACCAATTCCATAAATCTATGTAGTTTCCTAAGTAATTTATTTATCTTATTATTAATCACGGATTTCTTATATAGCTAGAACGTCCCTCACAAATTGCGAATACTAATTTGTTAAGAATTAAGCGTATTGAAGCTATAGCGTCATCGTTCGCTGGAATCGAAATATCTCCAAGATCGGGGTCACAATTTGTATCGATTAAACAAATTGTTGGAATTTCCAAAGTAATACATTCTCGAAGAGCCGTATATTCTTCGTGCTGATCAACAATGATTACAATATCGGGTAACCCTGTCATATATTTAATTCCACCCAGATATGTTTGCAAGTGAGATAATTGTCTTTTCAACATAGCTGCATCTCTTTTCGGAAGACGGTTGAGTCTGCCCATTTTTTGTTCCATTCTCAAGTCTCTGAACTTATGAAGTCTCGTTTCTGTAGTGGACCAATTCGTTAACATACCACCGAGCCATTTTTTATTAACATAATGACATCGAGCCCTTATTGCAGCCTGTGCTACTGAATCAGCTGCTTTATTTTTGGTACCAACAATTAAGAATTGTTTTCCCCTACTTGCTGCATCAAAAACCAAATCACAAGCTTCTGATAAAAAACGAGCAGTTCTAGTAAGATTTGTAATATGAATACCTTTACGCTTTGCAGAGATATAAGGTGCCATTCTAGGGTTCCATTTCCTAGTACCATGGCCAAAATGAACTCCTGCCCCCATCATGTCTTCCAAATTGATGTTCCAATATCTTCTTGTCATTTTTCCCTACACTTTTCCTCCCCTTTTCAAAAAAAAAAAAGAGACGAGACACCCTGAAAAATAAATAATTGTTCCGATGGAACCTTCTCTTCTACCGTAGATTGGCCGTAGATACACGATTTAAGCCGTTGTTCTTTTCTATTCGTTATTTTCTTTCTTACTATTACCAAATCAAATGACCGGACCAAATACAGATAGTTAAAAGGATGAATCTGCTCTTAGGAAGCATTTAATCCTATAAATGATTGTTCTGATGTATCATGAAAATTTTTTGAAAGACAAGAATCAAATAATTTTCCGTGGTGGAACAAAATATCTCTCATTTCCCCCTTGAATAGATTCTTCTTTTTGGTTTCCAAAGGAATGTTGTTATGTTGCCTTAAAGGGGGCTTGAATCCGGTACCAACAGGTATCATTCCCCCCAGAACAACATTCTCTTTCAAGCCTTTCAACCAATCGATACGACCCCGGAGAGCAGCTTTTGCTAAAACTCGAGCAGTTTCTTGAAAACTCGCTTCAGATATGAAACTTTGGGTATTCAGAGATGCTCTTGTTATTCCCAATAATATGGCTCGGTAACAGATCGCTTCTTCCAAAGCACGCCCCATTCGTTCCGCTCGCAACAATCCAATTAGTTCTCCAGGTGAAAAAACATTAGACATTCCATCTTCTGAAACCAACACTTTTGATGTTATTTGACGTACAATAATTTCTATATGCCTATTATGAATCTGCACCCCCTGGGATCGATAAACCTTTTGGATCTTATTAACCAAAGAGAGACGACTTTGCGCGATAGTTAGCTCAGCACCAATCAAGAAGCCCCAAGGAATTCCAAGAATTCTTGTTATACATTCGTTCCAACCCTCAACCCTCTTTTCGAGATTCATCGATATCGAATCAATCGAACGCACTTCTAACACTTGTTCCACTTTTGGAAGACCCTGCGTTATATCACCAGATCTTGATTTTTCATATATAAATGTAACTAATGTATCTCCTTCATAAAGGATTTCCCCATAATGGCTATGAACAGTTGTTCCTGGAGTGGCCAAATATGGCTTAGCTGATCGTATTACTACAGAGTCAACTTGAACAATTAGAACTTGACCTGATTTTAGGTGTGGCCCGTTTTTGGCTATACATACATTTTCACAAATAAACTGTCCAAGATTCATTTTTGTAGATGCCTTTTCACAATAATTGTGATGGAGAAAATACCAATTCAAATTGAATGGATTCAAAATGATGTTACTGCATGGATTGGCATTATAAATTTTCCCATTTTCATCTATTAAATAATATTTAAGTACTTGAAAAGTCTGTTTTAAATTGTCAAGTTGTAAATAGTTAGTTAGCAGGATCTGATTATAGGTTATTAAATAGTAAAATGAATAAAAATTCGCAATTTTAAAAGCTGTTCCTAAAGGGCCTAATGAATTCCTAATTGGCATTAGTGGATTTTTTTTAATTGATTCTTTTATCACATTGGACGATTTTACATCATCGAATGGACCCATTCGAGAACAATTGGATGATGACAAAATTATCAAAGATTGGCATTCCTTATTTCTATTCAAGAACGTATGAATAGTTCCTTGATTTTGGTTAAGGGATTGTTGAATCTTTGCCTTGGAATATAAAAAAGTGGAAGAAAACGGATTGATATTGGTGCGATCCGATTCATTATCAGAGATCAATTCGGAACCCGATGGATCATTTCTTTTTCCGGTATACGAAATAGAGGATTTTACTAAGTCAATTCTTAGGAAATCGCGAATTAAACCATTTGTCCTTATTTCAACAAAGGAAGCACGGGCCTCTTCGATAGAAGAACTTTTTTTGTCTTGGTCCCAATTCAATACTAAACAAGTCCGAACTAATTGAATACTTGTGTCAGAAATTTCCCGAAGTGGTTTTCCCTTTCCATAAAGGATATAATTAACAACTTGAAGTTGCACATTATCCCTTTCCTGCAGCAGATCTGTGGGGAAAAGTGTTGCTAAATTTATACCGTCCGTTATTTCATATGTGATTACAGGTCGAACCAAAACAAAATACTTTTTCTTGGTGGGTGTGATCCGTTGGATATGGATCCAATTTTTCCATTTTTTGGATGCTTTGGAATTTGTTTTTCCTATTCCTGGTGGTATCAAGATGCCGCTGTGTCGGGATATCTTATCTGTCTCTCCAGGAAAATGGATATCTCCAGAAAAGATTTTAAGCTCGATTCTTTTTTTTTTTCTTTCCACTCGGACTAACCCGCCTACTCGGCTTCTTGTATTTAAAGTGATTTGTGTATCGACCCCAATGAGACTATTATTCCGTACCATTATGGAAGAAGATCCAGGTAAAAGATGCACTTCCTCGGGAATGAAAAAAAATCGATCTACTTCCATTTGGTATTTTGGCCCAAATTCCTTGACTTCCCGATACTCAATCAAAAAATCCTCTTTTTTAACGATGGAATGCACTTCTATAGTCCCATATTTAGTAATTCCTGAACTCTTTCTTCTGTATCGAGGATCGTCGAAATAAGCAAGAATACTATTTCTACGGAAAATACTATTTATGGGTATTTCAATTGAAATACCTGAAGAGGGCATTAGTTCTTTCTCTCGTTCTTGAATCGATTGGAGTGGAATGATGAATCTATTTCTTCGCCTCTTCGCCAATAAATCCGAATTGTCGTAGAGAATGGCAGGATATAGAAGATTATAATGACCAGTCCATACGATTCGATTAAATTCTGAATAATCAGGAATCCTATCTTCTTTTTTACCAGAAAAATCCGAACTAAAAAATTTGTGTCTCACTTGATCATTAGTCAATGAGGGATTAGAAATATATCTTCGTTTGACAGAAAGAGAATGAGCAGCGTTCGTTTGATCTTGGTCCTTGGGGAGCGAAAAGAAGGCTAGACTGGATCTGCACGGCCCTCCCGATAATATCCATAAATGACTTGTTTTTGGTAAGAGATGAACATTACCATATGTAAATTCAGGTGCATGATACACATCGGTACTCCAGTGCATTTCTCCCTCTGAGTCAGAATAAATATGTTTTCGAACTTTCTCTTTAAAATTAAAAGTGGATGTTCCCCCACGAATCTCAGCAATCACTTGTTCTGATTCTACATATTGATCGTTTTGAACTAAAAGAAAACTTTTAGATGGAATATTCACATTATGTATAATATCTTTACTCTCAATAGTTACATACAAATCTATCGAACATAGAAAAGCAGGATGTCCATGACGTGTACGTGTCGGATGAACTAAATTTTCATTGAATTTTATTTTTCCATTAGAAGAGGCTCGTACATGTTCTGCAGTACCCCCTGTGAATACTCCGCCGGTATGAAAAGTTCTTAATGTTAATTGAGTACCGGGTTCTCCAATAGATTGACCTGCAATAATACCTACAGCTTCTCCCAATTCGACTAGGTCACCATGAGTAGGACTCCGGCCATAACATAATCGACAGATCCAAGATGTACTCCTACAAGTAAAGGGCGTTCGAATAGATATTGGTTGTGCTCGAAAGGTTATGAATCGATTGATAAGTCCAATCCCAATATCTTGATTTCGAGTGGCAATGCATCGTGAACCCATATATATATCATCTGCTAATACACGACCAATTAATGTTTGGATAAAAATTCTTTCCGGCATCATCCCATTTCGAGGACTCACAGAAATACCTCGGACGGTGCCACAATCTGTTCGACGTACAACAATGTGTTGGACTACTTCAACAAGTCTGCGCGTGAGATATCCAGCATCTGATGTTCGTACAGCAGTATCCACAACCCCTTTGCGGGCTCCGTAGCAAGAAATGATATATTCCGTTAAAGAGAGTCCTTCGCGTAAATTGCTTTGAATGGGTAAATCAATCATTTGTCCTTGGGGATCCGACATTAATCCTCTCATACCTACTAATTGATGTACTTGAGATGCATTTCCTCTAGCTCCCGAAAACGACATTATATGGACTGGATTAAAAGGGTCAGTCATCCTAAAATTAGGATTCATTTCTTGTCGCAAATATTCACTTGTAGCATACCATATCTCAATGGATTGACGTAATTTTTCTACCGCGTGTACATTCCCATAATGGTGGTGTTTTTCCAAAATCAAACTTTGTTGTTCAGCATCTTGAACTAGCCATCCTTTCGAAGGTATTGTTAAAAGATCATCAATTCCTAATGAAATGGATGTAGCAGTGGCTTGCTGGAAACCCAGAGTCTTTACTTGATCCAGGATGTGTGATGTATATGCCATTCCGAAGTGATCTATTAATCGACTAATAAGTCGTTTCATGGCAGTTCCGTCTATCGCCTTATTGTGAAAGACCAGATTGGCCCGTTCTGCCATAAGTACCTCCATATTCCGCTGAGTAGGATTCGACAATGGGTTTGAGTCAGTGATTGAAAAACTTCCTTTTCTCGATCTTAATTCGCGTAGAAATTCCGGAACGAGCATCCTAGTTAAACCGGAGAGACCCGAATTCCCGCGGGTCTCATAGAATTACTTAACTTAGGTACCATATGATTAGGTACTATATGAACAGGTCCGACAAAACCCTTGTATGGCTTCTTCGATTTCTCGATAAAGAGAAATATGACCAACAGTGGTTCGAATATATATATAAAGAATTTCTTTTTTTATACTTCTTACTATTAGATAGTGCCCATAAATCTCATAAAAAGTACCCAAAGATTCATAGTGAACCTCGATGATAGTTTCTCTTGAAGAAATAACGCGTTGATCTAATCGCCACCGGAGCCACAGTGGGCTATCTAAATTGATTCGTTTCTGTCGATAAACTCCAATTGCATCATAGGAATTACAAAAAAGAGGTTCTTTTGGATACTTATAGTTATTATCGTCAATTCTTTCATTTTGATAGTTTATGCGATTATATGGATTATACCTATTTACACAAATACCTCGACGATTCCCGCTCGTTAATATATAGAGTCCCATAAGCATATCTTGAGTTGGTACGGAAATGGGATCCCCAATAGCTGGAGACAAAAGATTCATATGAGAAAACATAAGTAAACGAGCCTCTGCTTGAGCCTCCAAAGATAAAGGTACATGAACAGCCATTTGATCTCCATCAAAGTCTGCATTGAATCCCTTACAAACTAATGGATGTAAACAAATAGCACGCCCTTCCACTAAAATGGGCTGGAATGCCTGTATGCCCAATCTATGCAGAGTCGGTGCTCTATTCAACAAAACAGGATGTCCCCGCATAATTTCCTGAAGCATTTCCCATACAATCGGTTCCTTTTCCCGAATTTTACTCTTCGCAACTCCTATGTTCGAAGCAAGATGTTGTCTAATTAGACCACGAATTACAAATGTCTGGAAAAGCTCTATTGCTATTTCGCGGGGCAACCCACATCGATGTAATGAAAGTGAAGGACCCACGACAATGACGGAACGTCCCGAATAATCCACCCGTTTGCCAAGCAGAGTCTCACGAAATCTTCCCTCTTTGCCTTCAATTACATCTGAAAATGACTTGTAAACTTTATTATGACCGTCCCTCATTGGTTGTCCGCGGATTCCATTATCAAGAAGTGTATCCACGGCTTCTTGGACCAATTTCTCCTGGCACATTACCAATTCTCCGGGCGTAGATCTACTTGTTGTTAATAGATCGGTAAGAGTGTTGTTACGATAGATAACTCTTCTATAGAGTTCATTAATATCCGAGCTCATTAGTTTACCCCCATCTATCTGAATGATCGGTCTCAACTCAGGAGAAAGAACTGGTAATAGACATAAAACCATCCATTCTGGTTCTATATTTGTTCGAATAAAATGCTTAGCTAATTCCATGCGTCTAACCAAAAAATCTTTTCTTCTTCCAATTTTTCGATCTTCCCATTCATTCCCTGTGGGCCCTTCTTCCCCTAATTCTTTCCATTCTACCAATGAATAATCTATAATAATTCGTAAATCTAGATCGGCTAATTGTTCTCGAATAGCACCTGCTCCAGTAGAGATCTCTCGATTTCGAAATGTATCGAAGCCCTGTGTAGTAAAAAAAAGTGGGATGCTGTATTTCCAGGATTGGATTTCATATTCGAATGAACCTCGTAATCGTAAGAAAGTAGGTTTTTTCGCTATGGGCCTAGCAAAAGAAAAATTGGGATAGGATCCTATAGGATCTCCCCCCCTTCAAAATCGGACATGAAAGTTTCCTTTCATCCGGCTCAAGTAGGTACACCAAATAAAGATACAGAGGGGAGTTCTTACTTGCAAATTCTGGAAAACCCCCAAAAGATCTACTCCTTACTCAAGTTCCCAGTGAAAACCAAGCAAGATTTCATTGCCTTCTTCCTTATTATTTAGATTTTCTGAATTCTTTATTCAATTACATTCAATTACGACATAAATGAAATGTGAAATTCCTGAGTAGTCTACTTCCCTTCAAATGATGAATCCCTTTACTTAATTAAGGGAGTACCTTGCAATTCATAAGGGATTTATTTGTCTATGCATCGTTCCATTCGATCTTTTAGGTCCCAACCTCACCTCGACGGTTATGTCACGATGCCCTTAAAGCCTATATGCGATGGATAGACTCCTGTAACCATGACTTGCTATTTGCTTACTTGAACATAATTTCTTTCTAAAAGAAAGGAATAAGTCCACAAAAGAAAGAAGTCTTTTTACGAGGTACAACTATAAATTTTTATTTATTTGTTACGAAATCAACCATAGATCAATTCCCCTTGTTATTTGAGAGTATTGAATACACCCATAATTCTGAGTTTCATGTTACTCCTCCCAAGAGACATGTCAGGTCCAGGGCATCCCAATTGGATTGAATGGGATGACAGTTTCTCATTCCGAATCTGTCAAATCAGAATTTCGATCAAATCACACATCGCAGTATACTAGGCCTTCTAATTCTTTAAGAGGTTTATCTAAAAGATTCGCAATATAACTAGGAAGACGTTTCAAATACCACACATGGGTTACTGGACATGCCAGTTTGATGTAGCCCATTTGATATCTTCGTATCCGAGAATCAACAAATTCAACTCCGCATTGTTCACAAAATTTCGGGTCTTCTTTTTCATCTCCGATTACTCGATAATTTCCACAAGCACAAATTCCACTTTTTATAGGCCCAAAAATTCTTTCACAAAATAATCCATCTTTTTCCGGTTTATTGGTTTTGTAATGAAAAGTATAGGGTTTTGTCACCTCGCCAACTATCTCTCCATTAGGTAGGATTTTATTGGCCCAAGCACTTATTTGTTGAGGAGAAACTGATCCAATTCGGAGTTGTTGATGTTTATACCGGTCGATCATAGAAGAAAAGTTCTGATTCATTCCGATTAAGCTTCCTTCCTATTAATCTGGAAGTTCTTTTCAGATATAAGGAAATGATTCAGTTCCAGAGCCAAAGATCGTAGTTCTCGAACGAGCAATCGAAAAGATTCTGGAGCATCCTCAGGATTAGGTATTATTCCTCCAATGATCGTAGTACCAAGTACTTCCTGGCGAGCTCTAATATGATCAGATTTATAAGTAAGCATCTCTTGTAAAATATGAGCAACACCAAATCCTTCTAGAGCCCAAACCTCCATTTCTCCTACCCGTTGTCCCCCTTGCTTGGCCCTTCCTCTAAGGGGTTGTTGTGTAACAAGTGCATAATGTCCACTGGAACGGCCATGGATTTTATCATCAACTTGATGAATTAATTTTAAGATATAAGGTTTTCCTATTATAACAGGTTGTTCAAAAGGATCCCCCGTTCTTCCATCAAATATCCTACTTTTTCCTGGATACTCGGGTTCAAATACCCATGGATTCGCTGTTTGCTTACTGGCTTCATATAATTCAGAAAACACTAGTTTTCGCGAAGCTTCTTGTTCATATCTCTCATCAAAAGGCGCTATTCGATAATGTCTGTCTAGCAGACTCCCCGCTAACCCGAGTGAACATTCAAATATCTGTCCTACATTCATTCGTGAAGGCACTCCTAATGGGTTGAAGACCATATCGACAGGTCTTCCATCTTGCAAATAGGGCATATCTTGTCTAGACAAAATTTTTGAAATGATACCTTTATTTCCATGTCTTCCAGCTACTTTATCGCCTACTTTGATTTCACGTTTCTGTAAAATATATACACGAATCGTTTCTGGATTATAACTAGAACCCCCCTTTTTATGGATCCATCTCACATCAATAACTCGACCCCTGCCACCTGTAGGTAGTTTTAGGCAAGTTTCTTTTGAAGTAGATACCTGAATGCCAAGTATGGCTCGTAATAATCTATCTTCCGGAGCATATGACGATTCTTTCACCATCTGGGGCGTTAATTTACCTACTAAAATATCACCTGTCTCTACCCAAGATCCCAGCATCACAATTCCATTTTTGTCTAAATTGCGTAATAAAGGGGCTTCTAAATGTAGTATTTCGTTAGTGACCCTTTCGGGGCCTTGGCTTGTCACATGAGTCTGAATTTCATATTTCCGTATGTGAAAAGAAGTATAAATTTCTCCATATACCAAGTGTTCGCTAATGAGTACTGCATCTTCAGAATTGTAACCTTCCCATGGCATATAAGCTACTAATACGTTTTTCCCCAAAGCGAGTTCGCCACCAACTGTAGCGGCACCGTCCGCTAAAATTTGTCCTTTTTTAATGCATCTACCCCGCCGAACCTGGGTTTTTTGATGCATACAAGTATTTTTGTTGGAACGTTGATACATAACTAATGGAATGCTTAGAGTATCCCCATTCCCTGATAAAACGATCTTGTCAGTATCAGTAGAAATGATCTTTCCCTCGTGTTCGGCTATAACAAGAGCCCCTGAATCTAAAGCCCCTTGACATTCCAACCCAGTTCCAACAATGCACTTTTCGGACCGAGAAAGTGGAACGGCTTGACGTTGCATATTAGAACTCATTAAAGCCCGATTCGCATCATTATGCTCAATAAAAGGAATGAGGGAAGCTCCAATTGAAAAATATTGGAAGGGAAAAATACTTCGAAGATGAACCTGTTCCCATGCAATAGTCAGGAATTCTTGACGGTATCGAGCTGGAACAACCTGTTCTTCCTGAATACCCTGATTCAACGCCAAAGAATTTCCTGCCGCTACCATATAGTATTCATCTATACCTGGTGATAAATAAAGCATCCGTACCTTTTTTGATTTCTCATAAATTTCATAAAACGGGCTTTCTAGAAAGCCCCAATGACCAATCCTCGCATGAATTGATAAGGATCCAATAAGTCCAACATTGATTCCTTCAGATGTGTCAATTGGGCAAATACGTCCATAGTGACTAGGATGTATATCTCGTATCCGAAAACTAGCAGTTCGCCCTGTCAATCCCCCAGGGCCCAAATAACTCAATTTTCTACCATGAACTATTTGTGTCAATGGATTAGTTCGATCCAAAACTTGAGATAATGGGTGTAAGCCGAAAAAAGACTCATAAATAGTTGTTAATGGAGTTGAAGTTACCAAATTCTGAGGAATCGGTATCAATTTATGCCTAATTGCTCCACATATAGTTCCTCGAACCACATTTTCTAAACGAACTAAAGCCAATCCGAGTTGATCTTGTAAAAGATCCGCTAGAGAACGAATACGTTTATTTTTCAAATGATTCATATCGTCAAGTGTACCCATTCCAAATTTTATTCCAATCAAATGATCCGCAGCTGCCAATATATCTCTCGGTAACAAAAATGTATTGTTCTGAGGTATATTAAGGTTCAGCCTTCGGTTCATATTTCGTCGACCAATCCTTCCTAATTCACATTTTTGTTGAAAGAATTTCTTTTGTAATTCCTTACATAAGGATTCAGAAAATACCGGATCCCCGCCTACACAAGCAAACTGTTGATAAAACTCCAAAATGGCATTTTCTTTTGACCCAATTTTTTTTTTCTCCTTATCATTCAGAAAAGACAAAAAAATTTCAGGATAGCAAACATTCTCTAGAATTTCTCTTAGATTCGAACCCATAGCTGATGATAGAACTAGAATAGATATTTTTTGTTTCCTACTCACACGAGCCCATATCCTGGCTTTTCTATCAATCTCTAATTCTGATCTTCCTCCCCAATCTGATATTATGGTGCCGGTATAAACCGAAATTCCGTTATGGTCCAATTCTGACCGATAATAAATACCGGGGCTTTGCAATATTTGATTGATCACAATTCTGTATATTCCATTTACTATAGAAGTTCCCAGAGAATTCATTAGAGGAATGTTTCCAATAAAAATTGTTTGTTCTTGCATGTCCCTACTCGTTTTCCAAATGAATCCCGCGGATACATATAATTCAGAAGAATATGTGAGTAATTCATACACAGCATCTCTTTCTTTTATCAAGGGTTCTACTAATTGATATGTTTCCACAAATAATTGAAATTCAATTTCTTGATCTGTATCTTCAATTTTTGGAAACTTATAAAGTTCTTCCGTCAAGCCCTGATCAATGAACCTACAAAATCCTTCAAATTGTATCTGATTAAACCCAGGTATTGTAGACATTCCTTCATTTCCATCCCGGAGCATTTTTAATTTCCCATTTATCGAAAAATCCCATTATTGGTTCATTCTTCATTGAATCATATAGATGATCTAGTATAATGGAATTTAGATTCTGTTTACTGAATCACATGAAATTTTTACCAACTCCCTATATGGAATGTATGAAATACATCTGAACGGAGGAAGAAAGAGAATTTTCTACTCAAATTGGAATTTGCAACAGATCCAGGAGTTCATAAAATATGCCTAGAAACGGAATTCTGCCACTTAGACTTTTTTTTTTTATGTTATGAGATTTTGTATAGAATATCAAAACAAAAAAGATTCAATTTCTACCATTATTATGATATTACATATTCCAATTTCTAATCCGCTTGAATATATTCTAATTTGCTTGAATACCAGAAAAATAAATGGATTCAGTAGTTGATCTTTTCACTGAAATAAAGACATAAAAATAAGAAACAATATAGAGTCGATTTTTTTTTTGCACTTAACCCCTTATCATGTATTCCATTCTTCCTTATCATGTATTCCATTCTTCAAAAAAGGATTCGCAGAAAAGAGAGATATTTTTACCTATTTTTATTTTAGTAGAATTTGTGGAATATGATTCTGAAGTGTATAAGAGGGGTTGTATTTATTAAACATGTGCAGATATAGCTATCGATATATATCCTTCTTACCCTTATTGCCGTTCTATTCGAGGTAGCGCGGGTCGTGCTCTATCAAAATTTCAATTTTTTATTCAATGTATTTAATGAAAAAAAAAATGGAAGCACGAAAATTTCCTGATAATTCTCTATAGACAGCATAGAGAAGTAAAATACTCCATTAGATATCTGTGTAACAATTTCTATTCTGGGGTTTACATATACTTATAATTGTTGTTATATTATAATG
>contig1_len_9090_j031
AATATAAATTAAGAATAAGGAGTCTTTATGTCTCGTTACCGAGGACCTCGTTTCAAAAAAATACGCCGCCTGGGGGCTTTACCAGGACTAACTAATAAAAGGCCTAGAGCCGGAAATTATCTTAGAAACCCATCGCGTTCCGGGAAAAAATCTCAATATCGTATTCGTCTAGAAGAAAAACAAAAATTGCGTTTTCATTATGGTCTTACAGAACGACAATTACTTAAATACGTTCATATCGCCGGAAAAGCCAAGGGGTCAACAGGTCAGGTTTTATTACAATTACTTGAAATGCGTTTGGATAACATCCTTTTTCGATTGGGTATGGCTTCGACTATTCCTGGAGCCCGCCAATTAGTTAACCATAGACATATTTTAATTAATGGTCATATAGTAGATATACCAAGTTATCGTTGCAAACCCCGAGATATTATTACGGCAAGGGATGAACAAAAATCCAGAGCTCTGATTCAGAATTCTCTCGATTCATCCCCTCATGAAGAATTGCCAAAACATTTGACTCTTTACCCATTCCAATATAAAGGATTAGTCAATCAAATAATAGATAGTAAATGGGTCGGTTTGAAAATAAATGAATTGCTAGTCGTAGAATATTATTCTCGTCAGACTTAAACCGAACGAAAATAACAAGGGTTCGGACAATTTTGCTACCTTTCCTCAAAGTAAATTGACCTAAGATTAAGATAAATAAGGCTTTGACTCGTATTTTTCTCCCATTTATGTATCATAGACCAGCAGGGAGATTTTCATTCCTTGTCCCTGTCTATTCTTTACAGTTCCAGTATTTTCCGTGCCACCCACAGCAAAAGAATCTATATCAAAGAAAGGTCTAACTGTTGGAATAATGGTATCTATTGCTATTTGATACATTACGGTCAGTAACATTGGTACATTAGGTGAAGGTACGGAAAGAGAGGGATTCGAACCCTCGGTAAACAAAAGCCTACATAGCAGTTCCAATGCTACGCCTTGAACCACTCGGCCATCTTTCCTACATAATGATTATGACCCAAAAACTGAGTGAATAGCGAGTCATTTATATTAGATTATTGGATAAGCAAGTCTAAAGCTTATATCTTTTTTTTTTTTGAAATGAATCTGTTTTTATGTTATTTCGTACTGTACAATTCTTTTCTTTGTGGGATCACTTTCCCACGAGAGGTACTGAGAAGAATTATAGAATGGATTGCTACCTATGCCTAGATCGCGGATAAATGGAAATTTTATTGATAAGACCTTTTCAATTGTAGCCAATATCTTATTACGAATAATTCCGACAACTTCAGGAGAAAAAGAGGCATTTACCTATTACAGAGATGGTGCGATTTGATTCTTTTTTTTTTTTTTACTGCTCTCAGTCTTACGAGAAAGACACATGATTCGGGATAAAAAGAAAATTTTTGAAATAAATCTACGCTTGTTGAAGGTGAAGTTTGGAAATAAAACAATTCCTTCTGTCGTGTATCCCCGATTGATGCAGCCTCAGATGCTATACTTCAATTGTCGATTCTAGTATTAAGCGAAAGGTTACACCTAGAGGTTATGTATTACAGGTCAATCCTACTCCACTAGTACCATATAGGCAGCATAGAGGAAGAAGCACTACACCTAGAAATCAACAACACGAAAACTTTGTTATAAATTACCCCTTTCCTTATTGGGCTCGGGACTAACAAGAATGGTTGGGACAACAAACATCCATCTCATTCGTATTTTGGATACCCGTATAACCATCCAAGGCTGTTGAAGTGACTAATTCCTAGAAATTAAGAGGCGTTGAGAACAAAGAAATTGTTGGAGTTATCATTTCTATCTAGTACCAACACGCTTGATGTTAAGAAAAGATCTCTTGCAGGAAGGTTGACTAGAGATTTCTTGTAAAAACACTAGCCCTGCTCAGTTAATAATGAGAATATCTTAATCTTTTTTGATTCCATGTATTATTCTCATTATGCACAGAAGGGAGGAGCCGTATGAGATGAAAATCTCACGTACGGTTCTGGAACGGAGATTCTTTGACTCGAATGACGACCGTAACGGATGTCAGCTCAATCCGAAGGAAATTATGCAGAAGCTTTACAGAATTATTATGAAGCTATGCGACTAGAAATTGATCCCTATGATCGAAGTTATATACTCTATAACATAGGCCTTATCCACACAAGTAACGGAGAACATACGAAAGCTTTGGAATATTATTTTCGAGCACTCGAACGAAATCCATTCTTACCGCAAGCTTTTAATAATATGGCCGTGATCTGTCATTACGTGCGACTATCTCCACTATAGAAAGAAAAAAGGAAAGAAAGAAAGAAAAACTCTGCTAGTAAAAACTAGAAACAAAATAGGCTTTCTACATATGCGCATCGTCTAAAACAACGATTTTTATGAGCTGTAGCAAAGAAAGAAACTTCATAGAAGCCAAAATATGAAGAAATAGATATGCCTAGCTACTTTATTCTATGGATAAAGGATCTAATTGATAGAGGAAGCACCGTAAAGATCAATTAGCGAGGTTTTAGGCCGATACAATAATAACTGCTTTCTTATGTCATGATGTGAGATAAAAGTTAGGAATCAACTTATGTAATAGAGTCGATCCACTAAGGTATTGAGCAGCGGTGTAGGATCAGATCCCAAAGATAGTAAGTCTTTTCTTTCTTATGAAGGAAAGTCTTTTTCAAAGATTCTATATAAATATCTATATGAAACCGAGATAGTTACCTTTCAGAAAATTCTAATGATAGGGGGAAATGCCTATGCTTTATTCTTATGAAGGTGGGAGAAAAGATAAAACTAAAACCGATTATTAATCCAAATTCAAGTTTGAAACTCATGTAATTAACCTCTTTTGGTTAACCCGAAAAATGGGATAGATCTATGAGGAATCTCATTCAGTTAGTTTAGATATGGTAGATTAAAATGGGATACCAAAAGAATTGATGGCTGAGCCGTATGAGGTAGGAAACTCTCAAGTACGGTTCTAAGGAAAGGAATTGACCGGCCTATTCCGACCGGGGAGAACAGGCCATTCAACAAGGAGATTCTGAAATTGCGGAGGCTTGGTTCGATCAAGCCGCTGAGTATTGGAAACAGGCTATAGCGCTTACTCCTGGTAATTATATTGAAGCACATAATTGGTTGAAGATCACTAGACGTTTTGAATAAATAAAGGAAGACTCCGTTTATTTATTATTTCTAATTTTTTATCTTTTTTTTATATTTGTTAGAATTAATTGTTTGTTAGCTCCATCAGTCAAATAAAATGATCATTCCTCTGGGAAAAACCAATCAAAGAATTTCATTATATCCCTTTTTATTTAAATCGTTCTATTTCGTCTGGTATTTCGTAGGGATAAAAGATAGACAGATAGAGTACAAAATATCTTTTAATAAAACGAATTACTATTAAAACTAATAAAAAAAAGAGACCTTTAAATGACTCAATATAGATAAGATACTGGGATGTCTCTTAGTAATGGCTAATGGCTGCTCGCATGATTTAGAGTCGTGATTTGGAATTTGGAATAGAATAATATGTTCTATGTAAAATATGAAGCATCCCCTTCTAAGCACTTCTAATTGAGATATGAATATACGCTAGGTTGCACAAAAAGGCGTTTTGCATCAATCCAAACCAAAGACAAAAAAATAATTTTAAAAGATTAAAAAGGTCCGTTGAGCGCCTCATGGCTATGTCATAATAGATTCGAACACTTGCCCCGGATCGACTTCCAAATCATAATTGCTCTAGTGAATAACTAAAGAAAATAGATCGATGGGAGAGCGAAATAGAAGAGAAAGAAACAAATTATATAAAAATATCTCAGAGGTTCACTAATTATTTAGTTGGCAGGTCTCTTTGTATGTGTTGTCCGGAAAGAGGAGGACTCAATGATTATTCGTTCGCCGGAACCAGAAGTAAAAATTTTGGTAGATAGAGATCCAATAAAAACTTCTTTCGAGGAATGGGCCAGACCGGGTCATTTCTCAAGAACAATAGCTAAAGGCCCGGATACTACCACTTGGATCTGGAACCTACATGCTGATGCTCATGATTTCGATAGCCATACTAGTGATTTGGAGGAGATCTCTCGAAAAGTATTTAGTGCCCATTTTGGTCAACTCTCCATCATATTTCTTTGGCTGAGTGGCATGTATTTCCACGGTGCTCGTTTTTCCAACTATGAAGCATGGTTAAGCGATCCTACTCACATTGGGCCTAGTGCCCAAGTGGTTTGGCCAATAGTGGGCCAAGAAATATTGAATGGTGATGTGGGCGGGGGTTTCCGAGGAATACAAATAACCTCTGGTTTTTTTCAGATTTGGCGAGCATCTGGAATAACTAGTGAATTACAACTCTATTGTACCGCAATTGGTGCATTGATCTTTGCAGCGTTAATGCTTTTTGCTGGTTGGTTCCATTATCATAAAGCTGCTCCAAAATTGGCTTGGTTTCAAGATGTAGAATCTATGTTGAATCACCATTTAGCGGGGCTACTAGGACTTGGGTCTCTTTCTTGGGCGGGACATCAAGTACATGTATCTTTACCGATTAACCAATTTCTAAACGCTGGAGTAGATCCTAAAGAGATACCACTTCCTCATGAATTTATCTTGAATCGGGATCTTTTGGCTCAACTTTATCCCAGTTTTGCCGAGGGAGCAACCCCATTTTTCACCTTGAATTGGTCAAAATATGCGGAATTTCTTACTTTTCGCGGAGGATTAGATCCAGTAACTGGGGGTCTATGGTTGACCGATATTGCACACCATCATTTAGCTATTGCAATTCTTTTCCTGATAGCGGGTCACATGTATAGGACCAACTGGGGCATTGGCCATGGCCTAAAAGATATTTTAGAAGCTCATAAAGGTCCATTTACAGGACAGGGCCATAAAGGCCTATATGAGATCCTAACAACGTCATGGCATGCTCAATTATCTCTTAACCTAGCTATGTTAGGCTCTTTAACCATTGTTGTAGCTCACCATATGTATTCCATGCCCCCTTATCCATATCTAGCTACTGACTATGGTACACAACTGTCATTGTTCACACATCACATGTGGATTGGTGGATTTCTCATAGTCGGTGCTGCTGCACATGCAGCCATTTTTATGGTAAGAGACTATGATCCAACTACTCGATACAACGATCTATTAGATCGTGTCCTTAGACATCGCGATGCAATCATATCACATCTCAACTGGGCATGTATATTTCTAGGCTTTCACAGTTTTGGTTTGTATATTCATAATGATACCATGAGCGCTTTAGGGCGTCCCCAAGATATGTTTTCAGATACCGCTATACAATTACAACCCGTCTTTGCTCAATGGATACAAAACACCCATGCTTTGGCGCCTGGTGCAACGGCTCCTGGTGCAACAACAAGCACCAGTTTAACTTGGGGGGGTGCTGATTTAATAGCAGTGGGCGGCAAAGTGGCTTTGTTACCTATTCCTTTAGGAACCGCAGATTTTTTGGTCCATCACATTCATGCATTTACGATTCATGTGACGGTATTGATACTCCTGAAAGGTGTTCTATTTGCTCGTAGTTCCCGTTTGATATCGGATAAAGCAAATCTTGGTTTTCGTTTTCCTTGTGATGGACCTGGAAGAGGGGGAACATGTCAGGTATCGGCTTGGGATCATGTCTTCTTAGGACTATTCTGGATGTACAATGCAATTTCGGTAGTAATATTCCATTTCAGTTGGAAAATGCAGTCAGATGTTTGGGGCAGTATAAGTGATCAGGGAATAGTAACTCATATCACAGGAGGAAACTTTGCGCAGAGTTCCATTACTATTAATGGGTGGCTCCGCGATTTCTTATGGGCACAGGCATCCCAGGTAATTCAGTCTTATGGTTCTTCATTATCTGCATATGGCCTTTTTTTCCTAGGTGCTCATTTTGTATGGGCTTTTAGTTTAATGTTTCTATTCAGCGGACGTGGTTATTGGCAAGAACTTATTGAATCCATCGTTTGGGCTCATAATAAATTAAAAGTTGCTCCTGCTACTCAGCCTAGAGCCTTGAGCATTGTACAAGGACGTGCTGTAGGAGTAACTCATTACCTTCTGGGCGGAATTGCCACAACATGGGCGTTCTTCTTAGCAAGAATTATTGCAGTAGGATAATGGCTAGGAGGATTTGAAAAGCATTATGGCATTAAGATTTCCAAGGTTTAGCCAAGGCTTAGCTCAGGACCCCACTACTCGTCGTATTTGGTTTGGTATTGCTACCGCACATGACTTCGAGAGTCATGATGATATTACTGAGGAACGTCTTTATCAGAATATTTTTGCTTCTCACTTTGGGCAATTAGCAATAATTTTTCTGTGGACTTCCGGAAATCTGTTTCATGTAGCTTGGCAAGGAAATTTTGAGTTATGGGTACAGGATCCTTTACATGTAAGGCCTATTGCTCATGCAATTTGGGATCCTCATTTTGGTCAACCGGCTGTGGAAGCTTTTACTCGGGGGGGTGCTCTTGGCCCAGTGAATATCGCTTATTCTGGTGTTTATCAGTGGTGGTATACAATCGGTTTACGCACTAATGAAGATCTTTATACTGGAGCTCTTTTTCTATTATTTCTTTCTGCCATATCTTTAATAGCAGGTTGGTTACACTTACAACCGAAATGGAAACCGAGTGTTTCATGGTTCAAAAATGCCGAATCTCGTCTCAATCATCATTTGTCAGGACTCTTCGGAGTAAGTTCCTTGGCTTGGACGGGACATTTAGTGCATGTCGCTATTCCTGGATCCAGAGGAGAGTACGTCCGATGGAATAATTTCTTAGATGTATTACCGCATCCCCAAGGGTTAGGTCCACTGTTTACAGGTCAGTGGAATCTTTATGCTCAAAACCCCGATTCAAGTAGTCATTTATTTGGTACTTCCCAAGGAGCAGGAACTGCCATTCTAACCCTTCTCGGGGGATTCCATCCACAAACGCAAAGTTTATGGCTGACTGATATTGCTCATCATCATTTAGCTATTGCAATTCTTTTCCTGATAGCGGGTCATATGTATAGAACTAACTTTGGGATTGGGCACAGTATGAAAGATCTTTTAGATGCACACATTCCTCCGGGGGGACGATTGGGACGTGGCCATAAGGGTCTTTATGACACAATCAATAATTCAATTCATTTTCAATTAGGTCTTGCTCTAGCTTCTTTAGGGGTTATTACTTCTTTGGTAGCTCAACACATGTACTCTTTACCTGCTTATGCATTCATAGCACAAGACTTTACTACTCAAGCTGCGTTATATACGCATCACCAATACATCGCAGGGTTCATCATGACAGGAGCTTTTGCTCACGGAGCTATATTTTTCATTAGAGATTATAATCCGGAACAGAATGAGGATAATGTATTGGCAAGAATGTTAGACCATAAAGAAGCTATCATATCCCATTTAAGTTGGGCCAGCCTCTTTCTGGGATTCCATACCTTGGGACTTTATGTTCATAATGATGTCATGCTTGCCTTTGGTACTCCGGAAAAACAAATCTTGATCGAACCTATATTTGCTCAATGGATACAATCTGCTCATGGTAAAACTTCATATGGGTTCGATGTACTTTTATCTTCAACGAGTGGCCCGGCATTCAATGCGGGTCGAAGCATATGGTTGCCCGGTTGGTTAAATGCTATTAATGAGAATAGTAATTCGCTATTCTTAACAATAGGTCCGGGAGATTTTTTGGTTCATCATGCTATTGCTCTAGGTTTACATACAACTACATTGATCTTAGTAAAAGGTGCTTTAGATGCACGCGGTTCCAAGTTAATGCCAGATAAAAAAGATTTCGGTTATAGTTTTCCTTGCGATGGCCCGGGACGAGGCGGTACTTGTGATATTTCGGCTTGGGACGCATTTTATTTGGCGGTTTTCTGGATGTTAAATACCATTGGATGGGTGACTTTTTATTGGCATTGGAAGCACATCACATTATGGCAGGGTAACGTTTCGCAGTTTAATGAATCTTCCACTTATTTGATGGGATGGTTAAGAGATTATTTATGGTTAAACTCTTCCCAACTTATCAATGGATATAACCCTTTTGGTATGAATAGTTTATCCGTCTGGGCGTGGATGTTCTTATTTGGACATCTTGTTTGGGCTACTGGATTTATGTTCTTAATTTCCTGGCGTGGATATTGGCAGGAATTGATTGAAACTTTAGCATGGGCTCACGAACGTACACCTTTGGCCAATTTGATTCGATGGAGAGATAAACCAGTGGCACTTTCCATTGTGCAAGCAAGATTGGTTGGATTAGCCCACTTTTCTGTAGGTTATATATTCACTTATGCGGCTTTCTTGATTGCCTCTACATCGGGTAAATTTGGTTAATCTTTTGAGTGTGTTATATCCGTGATAATCTCATTGCTTTTGATGGGGAGAAGGTCCACCTTCTTATATTTCTACATCTAGGATCCGACTTGTATCATGGATACTAATAGGAACTGAACCATTATGGCAAGGAAAAGTTTGATTCAGAGGGAGAAGAAAAGGAAAAAATTGGAACAGAAATATCATTTGATTCGTCGATCTTCAAAAAAAGAAATAAGCAAAGTTCATTCGTTAAGTGATAAATGGGAAATTCATGGAAAGTTACAATCCCCACCGCGTAATAGTGCACCTACACGCCTTCACCGACGTTGTTTTTCGACCGGAAGACCGAGAGCTAACTATCGAGATTTTGGACTATCCGGACACATACTTCGTGAAATGGTTCATGCATGTTTGTTGCCAGGGGCAACAAGATCAAGTTGGTAAGGATTAAAATATCTCTTCATTTCTATGATCATCGATCCTAGAGGGCCCCTTTACCATTCTGTATAAATGGGTTATTCTATTTGTACAGATATGGTAGAGGGGCGCATTCAATTCAATCCTTGTTTTTTATTAGTTTTCAGTTCTTCTCTTCAGCGCGGGGTAGAGCAGTTTGGTAGCTCGCAAGGCTCATAACCTTGAGGTCACGGGTTCAAATCCTGTCTCCGCAACATTTTTTTTTTCTGTTAACTAGTAATTTAATTAATTAC
>contig2_len_7679_j031
AGATGACTTTCATTTTATTTGCCTAATTTCACAAAAGAAAGAATTCACTCTTTTATATTTATATGGGCTTCCTGATTCCTAATATTACTAATTAGGAATCAGAAATATTAGTAATTAGGAATCAGAAATATTAGTAAAAAAAAAAAAAATTATCCGCAACTTTGATTCTTTCTGCAATTAGATCTTATGTCACCAAAGAAAACCCCATTCTTCTGATTTTTACTTTGATTCCTATAAACCAATTACTTGTTTACTACAAATAAAATAATTAAACTTAATACTCTACTTGATTGAATTTTTATTCAAAGGAAAGAAAGCGTGGAGCTGAAATAACTCACTCAAAACGCTTTTTAAAGGATTACGTGGTACGATTAGATCGAATAAGCCCTTCTGGAATAAATATTCGGCCGCTTGTGAACCTTCAGGTACTGTTTTATTCAATGTTTGTTCAATTACTCTTTTCCCCGCAAATGCAATGTAGGCATTGGGTTCGGCAATAATGATATCCCCCAACATACCAAAACTAGCTGTCACCCCACCAGTAGTAGGAGATGTAAGGATTGATACATAAAATAGTTTTTTATTTAATTGATAATCATATAACGCAGAAGATATTTTAGCCATTTGCATCAAACTCAAACTTCCTTCTTGCATACGTGCACCCCCAGAAGCACACACTATAATAAGAGGTAGAAATTCTTTGGTAGCATACTCGATCAAACGGGTAATTTTTTCCCCGACTACGGATCCCATACTACCCCCCATAAACTGAAAATCCATAACCCCAATTGCTACGGGAATACCATTTAGTTGGCCTATGCCTGTTTGAACAGCCTCAGTTAATCCTGTCTTTCTTTGATAAGAATCGATATGATCTTTATAAGGCTCCTCTTCTAAATAAAATTCAATGGGATCTAGAGAGACCATGTCTTCATCCATAGGATCCCAAGTGCTTGGATCAATCAAAAGTTCGATTCTATCTGAACTACTCATTTTCAAATGATATCCACACTGTTCACAAATATTCATTTTTGACTTAAAAAATTTCTTATAATTTAATCCATAACAATTTTCGCATTGAACCCACAAATGCCTGTATTTTTGCGTTCCATAGAGATCATTAGCACTTTCTCTTATAGTTAAATCACTCTCATTCGTGTTGATTCCTAGACTGTAAGTCTCGGTTTCACTACTATTTCCACTTTCACCACAAATGGAACTATAAATGTAACTGTCACTGTAATTGTCATTACCACTTACAATGTAAGTATTAATACGGATTTGAGAATGAAGATAACTGTAAATACAACTATTAATGTGATTATTCCAACTATATTGAGTATCATACATGTAACGATCATAGTAGGGATCGTCACTCTTAGATCCATTATTCAGATAACCAGAATTCCGATAACTAGAAAAAGAACTTTCTAGTTCACTCAGAAAAGAGCGATCGTTGTTAATCTCAAAAATAAGATTTTCAATATCAAAATATATAGAATAACTGTCCCCATTACTATCCCTAACTAAAAAAGTGTTATCAGAGATGAAATTTCGAATGTCCTTGACACCGAATAAATGCTCAACATTACTGTAATTCAAACTGTCACTATCACTCCAACTAGGAATGTTTTTATCCCTATCATTTCTATTCGGATCTTTACTTTTACTGGTATTTTCAATAGGACCAAGACTGTCCATTGATTTACTTAATCCACACCTGTGTTCTAACTCCTTCTTAGACAACATCGAATTGAACCGCCATTTTTCCATAAAGTTTTCTTGCCCCCTATTTGATTTGCATGAAAATACAATAGATGAATAGTCATTCGAGGAAAAATAATTTATTTGAATATCCTATTTCCTATCAGAATAAACAGATAAATCGAATCACTAGGATTATTAACTAATAAGGAGTGTGAGTATTGAAAAAAAAAAAAAAAGAAATATTGGTTCTCTCTCTAATAAAGTAAAGTAAAGAATTTTTTTTTCGTAAAATCTCGTCTAATAACTATATTAACTAACTAATAATAAGTAATCAGTTAAGTTTCTATTTCAATGCAAAACGAAAAGGACAATATACAGGATGGGTAGAAAAGTTGTGATCCTTAGCTCGATCCATGAAAACTACAGGATATAAAAGAATCCACCAATCCTAAGGATCCGTAGAATTAATTGTGGATCCAACACAACAATAGAAACATTTGAGTTGTTTAGTCGTATTTAATTTAAAATCTTGTATATCTAGATAAGTATGTATCTATCCAAAATAGATGCAATAGACTTTTTCCAAAATAGATGCAATAGACTTTTTCTATTTTATATTCGGCTCAATCCTTTTAGTAAAAGATTGGGCCGAGTTTAATTGCGATTCAATTAAGAGAACAAACAGTAATTACTGAATTATAAAGTATCCATTGCTTGGAATTCAAATTTGATCTCCTTCCATACCTCACAAGCAGCAGCTAGTTCAGGACTCCATTTGCTAGCCTCACGGATAATTTCATTACCCTCACGAGCAAGATCACGCCCCTCATTACGAGCTTGTACACATGCTTCTAGAGCTACTCGATTAGCTACGGCACCTGGTGCATTTCCCCAAGGGTGTCCTAAAGTTCCTCCACCAAACTGTAGTACAGAATCATCCCCAAAGATCTCGGTCAGAGCAGGCATATGCCAAACGTGAATACCCCCTGAGGCCACGGGTAGAACACCTGGTAGAGAGACCCAATCTTGAGAGAAATAAATACCACGGGATCGATCTTTTTCAATATAATCCTCACGTAGTAAATCAACAAAGCCCAGAGTGATGTCTCTTTCCCCTTCAAGTTTACCTACTACAGTACCAGAGTGAATATGATCTCCACCAGACATACGTAACGCTTTAGCTAGTACACGAAAGTGTATACCATGATTCTTCTGTCTATCAATAACTGCATGCATTGCACGATGGATGTGAAGAAGTAGGCCATTATCTCGGCAATAATGAGCCAAGCTAGTATTTGCAGTGAATCCCCCTGTTAAATAGTCATGCATTACGATAGGAACTCCTAATTCTCTGGCAAATACAGCCCTTTTGGTCATTTCTTCACATGTACCTGCAGTAGCATTCAAGTAATGCCCTTTGATTTCACCTGTTTCAGCCTGTGCTTTATAAATTGCTTCGGCACAAAATAAGAAACGGTCTCTCCAACGCATAAATGGTTGGGAGTTCACGTTCTCATCATCTTTGGTAAAATCAAGTCCACCGCGGAGACATTCATAAACTGCTCTACCGTAGTTTTTAGCGGATAACCCCAATTTAGGTTTAATAGTACATCCCAATAGGGGACGACCATACTTGTTCAATTTATCTCTTTCAACTTGGATGCCATGAGGCGGTCCTTGGAAAGTTTTAGAATACGCAGGAGGGATTCGCAGATCTTCCAGACGTAGAGCGCGCAGGGCTTTGAACCCAAATACATTCCCCACAATGGAAGTAAACATGTTAGTAACAGAACCTTCTTCAAAAAGGTCTAAAGGATAAGCTACATAAGCAATATATTGATTTTCTTCTCCAGCAACGGGCTCGATGTGGTAGCATCGCCCTTTGTAACGATCAAGGCTAGTAAGTCCATCGGTCCACACAGTTGTCCATGTACCAGTAGAAGATTCCGCAGCTACCGCGGCCCCCGCTTCCTCGGGGGGAACTCCAGGTTGGGGAGTTACTCGGAATGCTGCCAAGATATCAGTAGCTTTGGTTTCATAGTCAGGAGTATAATAAGTCAATTTGTAATCTTTAACACCAGCTTTGAATCCAACACTTGCTTTAGTCTCTGTTTGTGGTGACATAAATCCCTCCCTACAACTCATGAATTAAGAATTCTCACAACAACAAGGTCTACTCGACATAAATTAGGCGTTAATGAAACTTTTCACAGGAATCTTTCACAAAATTCTTAACTAATACTAATATTATCAACTAATCAGAGCAGAGTGCTTTACTTTATTATTAGACCATGGTATTTGATTCGCCAAATACATCATTATTGTATACTCTTTCATATATATGGCGCAACCCGATTCTTATTTTTTACCCCTTCTTTTTTTGAATAGAAATATTTAAATAACCTAACTAATAAGAAATTCCCTCTTGACAGTGGTATATGTTGTATATGTAAATCCTAGATGTGAAAATATGAAGAATTCATTTATGAAAAGTCTATGAAAAGGTATAAAAAAGAAAAAAAAAAACGAAAAGAAAGAAAAGACATAGGCTAGGTGTAAATTGATATACTGAAATAGAAAGGGCCAATGATAATGAATCGTAAATAGAGTTCAGGTTCGAAATCCATAGATAGTTAATAGGGATGGGATTGTCTATAATGATAGACAAATGAAAGATTTTCTCAAGATTCTTATTCATTCACTTGATATTTTGAAAACGGGTTGGTTTAATTTGAAAATTCACTTATCTTATTGAATAAGTAAACAATTGAATTGGATTCGGTTGGATGGTACCAACAAAATGGAGTACTAACTCCCATTTCTTATTGATATTGAATTAATCGATCAACTTGCTATCGGACATTTATTTTGAATTCGACAATTTTCGCAAAAAATTTCGTCATATTTTACTTTATTTATTATTTTATTATGAGAACCAATCCTACTACTTCTGTTCCTGGGGCTTCTGTGCTTGAAAAAAAAAAACCGGGGTGTATCGTTCAAATCATTGGTCCGGTACTAGATGTAGCCTTTCGGCCGGGCAAGATGCCTAATATTTATAACGCTCTGTTAGTTAAGGGTCGAGATACTGGTGGTCAACCAATTAATGTGACTTGTGAGGTACAGCAATTATTAGGAAACAATCGAGTTAGAGCTGTAGCTATGAGTGCTACAGATGGTCTAACGAGAGGAATGGAAGTGATTGACACGGGAGCTCCTCTAAGTGTTCCGGTCGGTGGAGCGACTCTCGGACGAATTTTCAACGTACTTGGAGAGCCTGTTGATAATTTAGGTCCTGTAGATACTCGCACAACATCTCCTATTCATAGATCTGCGCCCGCCTTTATACAGTTAGATACAAAATTATCTATTTTTGAAACAGGAATTAAAGTAGTAGATCTTTTAGCCCCTTATCGCCGTGGAGGAAAAATCGGATTATTCGGGGGGGCTGGAGTGGGTAAAACAGTACTTATTATGGAATTGATTAACAATATTGCCAAAGCTCATGGAGGTGTATCTGTATTTGGCGGAGTAGGTGAACGTACTCGTGAAGGAAACGATCTTTACATGGAAATGAAAGAATCTGGAGTTATTAATGAACAAAATATTGCAGAATCAAAAGTGGCTCTAGTTTACGGTCAGATGAATGAACCGCCGGGAGCTCGTATGAGAGTTGGTTTGACTGCCCTAACTATGGCAGAATATTTCCGAGATGTTAATGAACAAGACGTACTTCTATTTATCGACAATATCTTCCGTTTTGTCCAAGCGGGATCCGAAGTATCCGCCTTATTGGGTAGAATGCCTTCTGCTGTGGGTTATCAACCTACCCTTAGTACCGAAATGGGTTCTTTACAAGAAAGAATTACTTCTACTAAGGAAGGGTCCATAACTTCTATTCAAGCAGTTTATGTACCTGCAGATGATTTGACCGACCCTGCTCCTGCTACGACATTTGCACATTTAGATGCTACTACCGTACTATCAAGAGGATTAGCTGCCAAAGGTATCTATCCAGCAGTAGATCCTTTAGATTCAACGTCAACTATGCTTCAACCTCGGATTGTTGGTGAGGAACATTATGAAACTGCGCAAAGAGTTAAGCAAACTTTACAACGTTACAAAGAACTTCAGGACATTATAGCTATCCTTGGGTTGGACGAATTATCCGAAGAGGATCGTTTAACCGTAGCAAGAGCACGAAAAATTGAGCGTTTTTTATCACAACCTTTTTTCGTAGCAGAAGTATTTACCGGTTCTCCGGGGAAATATGTTGGTCTAGCAGAAACAATTAGAGGGTTTCAATTGATCCTTTCCGGAGAATTAGATGGTCTTCCTGAACAGGCCTTTTATTTGGTAGGTAACATAGATGAAGCTACCGCGAAGGCTATGAACTTAGAAATGGAGAGCGATTTGAAGAAATGATCTTAAATCTTTGTGTACTAACCCCTAATCGAATTGTTTGGGATTCCGAAGTGAAAGAAATCATTTTATCTACTAATAGTGGTAAAATTGGCGTATTACCAAATCACGCCCCTATTGCTACAGCTGTAGATATAGGTATTTTGAGAATACGTCTTAACGATCAATGGTTAACGATGGCTCTGATGGGTGGTTTTGCTAGAATAGGCAATAATGAGATCACTGTTTTAGTAAATGATGCGGAGAAGAGTAGTGACATTGATCCACAAGAAGCTCAGCAAACTCTTGAAATAGCAGAAGCTAATTTGAAGAAAGCTGAAGGCAAGAGACAAATAATTGAGGCAAATCTAGCTCTCCGACGAGCTAGGACACGAGTCGAAGCTATCAATGTGATTTCGTAACTAGTCTAGTTAGTGCGTCCGAATAATCAAAAGAAGTTCTGTTTATACACCCTATTTCTATTTTGATTGGATTCTGTCGATTGAATACAATCAAGCGGAATCCGATTTTAATGCAACGAAACAAATTCCAAAATGAAATAGAAAAAAAAAGGTGGATAGAAAAACTTATTAGATACCATTGACTCTGGTATCTAATAAGTTCTACCTACTATTGGATTTGAACCAATGACTCCCGCCGTATGAAAGCAATACTCTAACCACTGAGTTAAGTAGGTCATTTATCATCCCAAAGAGAACCAAACGGGATCTATTGCATCGATGGATTATAAATATCATATTACCTTATAAGCAATACCAATCAAACAGCTATGATGTTGGATCATGGAATAGTCATCTTGACAAGAAATTATCTACATGATAAAATATGTATCACAAGCACTTAAGGGCTATAGCTCAGTTCGGTAGAGCACCTCGTTTACACGCGCGCCAATGTTTTTCAGGGGAGTCCATCATGCAATCAAAAGAATTTATCTTATTGAAAAATCGATGTCTTACTCCATAACTTTGAGGGAGCAAGAGAACAATAGCCTGACAAATGGTCCGGTCTGATTCAAGTGCCCATTCAATTTAGGTGGCAAACAGAACCCATCATTGATTTGAGATATTGATAAGGTAAATACCCAGTCTATTCAATGCTAGGCATAATGAGCATAAGGACCTCAAAAAAATATCTTTTCGTCCTATGAACTTTAAGGTGTATAAAGTTTCATATTTTATTTTTAGGCAGAGCGATAGAGACTTTATTTAACTTAGGTTGCTCTAGGCCAGAGGCAGACCTACGTCAAGATAACCCTTTTTTGAAACACTTTGGTAGTGCTCCTGGATCAAAATCAAAATAATGAATCAGAGCACGGGGAGCCATCTCCTTATTTTTTTTCTGTCAAGAAAAATATGGCGGACCGGCGGATATTTATATCAGTTAATGAAAGAGCCCAATGCAAAAAAAAACGTGCATGTTGGGTCTTTGAAACAGTTCGGATCATTTTGATAATAATCAGTTTGATCTGTTTTACCGAGAAGGTCTACGGTTCGATTCCGTATAGCCCTAAATAAAACAAAATGAAAATAAAAACAAAATGTATAATGAAA
>contig3_len_5557_j031
TATAATATAAATCGAAAGATTTTTCTTCTTTTAAAACCCTATGTTATGTTTATTTTGACCAAAAGACAAAGATTTCTTTGGATTTTTAGTCATTATATCTATTCATGTAATAAGTGATGATCCAAAGGTTCTTACTCATGGAATTCTTGGGATTAGTTTAGGATTTTATTGAATCATCGTGGTTTTAGTATGAATCTGAGGTTTTAATCGATTCATAGGGTCTTAACAAGAGAATTCCTATCAATAATAAAAAAACAATAGTAAAGCCACAGTACGCACAAACAAAAATAAAAGAAAAAGAAAGAAATAGGAAAAAAGAGGATTCAAGAGGCCTGTACGGATCAAGATAAAGACAATTGAGCCAACTTGATATTTTGTTTTGGCATTATCGCCACAAAGAAGAGCTTTCGGATTTTTCTTACTTCATATCTTCCGAGAAGATTGAATCAGAGATTAAGAAGTTTCAAACTTTCTATTACATATCCGTTGCAACTAGTATTTGGGTGTTTTTCTGCTTGAGCTGTACGAGATGAAATTCTCATATACGGTTCTCAGAGGGGGAGTCTTACCTATCTCAATAAAGTCTATGATTGGTTCGAAGAACGTCTCGAAATTCAGGCGATTGCAGATGATATAACTAGTAAATATGTTCCTCCTCATGTCAACATATTTTATTGTCTAGGAGGAATTACGCTTACTTGTTTTTTAGTACAAGTCGCTACAGGGTTTGCTATGACTTTTTACTATCGTCCGACCGTTACTGAGGCTTTTGCTTCTGTTCAATACATAATGACTGAAGCTAACTTTGGTTGGTTAATCCGATCAGTTCATCGATGGTCGGCAAGTATGATGGTTCTAATGATGATCCTGCATGTATTTCGTGTGTATCTCACCGGTGGATTTAAAAAACCTCGTGAATTGACTTGGGTTACAGGGGTAATTCTAGGTGTATTGACCGCATCTTTTGGCGTAACTGGTTATTCCTTACCCTGGGACCAAATTGGTTATTGGGCAGTAAAAATTGTAACAGGTGTACCTGAAGCTATTCCTGTAATAGGATCGCCCTTGGTAGAATTATTGCGCGGAAGTGCTAGTGTAGGACAATCTACTTTGACTCGTTTTTATAGTTTACACACTTTTGTATTGCCTCTTCTTACTGCCGTATTTATGTTAATGCACTTCCCAATGATACGTAAACAAGGCATTTCTGGTCCTTTATAGAGAAGATTATATTCGTAACCAATCTCATTTATCACTTGGGAAAAGAACAATATTATTTCATTGCTACAAATATGGATTATTGAAAAGAATAAGACATGTATTTGGATATTTCCTTTCAACCCAGCAATATTATATTACTTATTTGACATGAATAGTTGAAGGGAATTCTCCGAAGAGAAAATGGATTATGGGAGTGTGTGACTTGAACTATTGATTGGTCCGTGCAGATATATGCCTTTATCTATCTGCCACATTGGAATTAACAACCAAATGTGTCTTTTTTGTTCCAACCATCGTGTAAGCGCTATACAGAAGATAGGCTGGTTCACTTGAAGAGAATCTTTTCTATGATCAGATCCGAATCATGTCGTACATGAGCAGGCTCCGTAAGATCCAGTAGAATAAGTGAAATAGAGAAACCATAATCATGGTTATGGTTTCTCTATTTCACTTATTCAATTTAAGATATTTCACTAATTTAAGATTGAATAGTATGGAAATGCATTCATTTCCTATGCATTGACGCGATCTATGATACTATCGGAGTGAAACACGGGATCTAAAGAAGAAGAACAGAGGTTAGACTATATTAGTAACAAGTAAACCTTTGCATGTATGTAAAAAGTCTCCAAATATTTTGTGGATAAACATCAATTGTAAAGTCTGAGACGACCCAGAAAGCACTTGATCATGATATGATCAACTTTGTAAGCCTACTTGGGTATTGAGTATTTACATTTACTTGTAAGAACTGAATTCTTTGCAATAGATAGTTAGAACTCCGGAAAGGGGACTCTGTGAAAATGTTTCTTACATAGAACCATTCTATGTGTGTGCATATATGTGTGGATATAGATACCATATAGATTTTGTAACATATAGATTTTATATGGATCCGTTTGGTTCTTTTGATTCTTGCTCGAGCCGGATGATGAAAAATTATCATGTCCGGTTCCTTCGGGGGATGGATCTATAAGAATTCACCTATCCCAATAACAAAAAAACCTGACTTGAATGATCCTGTATTAAGAGCTAAATTAGCTAAAGGGATGGGTCATAATTATTACGGAGAACCCGCATGGCCCAATGATCTTTTATATATTTTTCCAGTAGTAATTCTAGGTACTATTGCATGTAATGTAGGTTTAGCGGTTTTAGAACCATCAATGATTGGTGAACCAGCAGATCCATTTGCAACCCCTTTGGAAATATTACCTGAATGGTATTTCTTTCCCGTATTTCAAATACTTCGAACAGTACCCAATAAATTATTGGGTGTTCTTTTAATGGTTTCAGTACCCGCGGGATTATTAACAGTACCTTTTTTAGAAAATGTTAATAAATTCCAAAATCCATTTCGTCGTCCAGTAGCGACAACCGTCTTTTTGATTGGTACGGCAGTGGCCCTTTGGTTGGGTATTGGCGCAACATTACCTATTGATAAATCCCTAACTTTAGGTCTTTTTTAAATTGATTCGTCAATTGTGAAATAAAATATTACGACATGTGTATCTAGGGAGAATTCACTTTAATCGACTATTCCCTAGATACATCTATTCAATTAAATAAATTCTGGATCGAGCCCGAATATATGGATTGTGCTAAAGATCTAAAAAACCCATTTTCATCTTTCTTTTTTTAGAAAAAAGAAAGATGAAATAAATCCGTTGGATTTAAAATTGATTTTTCATTAAATCAATTGAGAAATGTTTTTCTAGAATGCACAATATCTGTTTTACATCTTCTAAGCGAAAATGTTCCATTTTCATAAGATCCTCTTGAGTGTTATTCAAAAGATCCAATAACGTATATATATTGGATCTTTTGAGGCAATTATAGATTCTGGGAGGCAGTTCTAATTGGTCAATAAAAATAGCATTGAAATCTATTTTTTTTTTGTTTTTCCTTAGTTTAGCCAATTTATCATGAAAGGTAAAAAGAGGTAAAGTAACCTTGTGTTGATTGTCGTCTAAATGGAAGTTTTCTTCTTCTGTATGGAAAAAGGGAATAAATAAATCAATCAAATTCCGGGAAGCTTCATGAAGTGCTTCTTTAGGAGTTAAACTTCCATTTGTCCATATTTCAAGAAAAAGTATCTCTTGTTTTTCATTCCCATTCCCATAAGAAAAAATACTATGATTTGCATTTCGAATAGGCATGAATACAGCATCTATAGGATAACTTCCGTCTTGAAAGTTATTTGGACTTTTTATACGATATCCGCGATTCCTTTCAATTTGTAATCCAATACACAAATCAATTGATTCCGTCAAGTTAGCTATATGTTGTGTATTATCAACGATTTTCACATAAGGCGGTGAGATGATATCTTGAGCAGTTGCATATCCAGGACCCTTGACATAAATGGACGCGTCACAAGTTCCATATACATTACTTTTCAATACAATTTCTTTCAAATTCATTAAAATTTCATGTACTGATTCTTGAATACCCACTATGGTAGAATATTCGTGTGGTATTTTCTCAGATTTTGCGCGTGTGATACATGTTCCTTCTATTTCTCCAAGTAAGGCTCTTCGCATCGCAATGCCTATGGTGTCGGCTTGACCTTTCATAAGTGGAGACAAAATAAAGCGTCCATAATAAAGACGCTTACTGTCTGCCCTTGATTCAACACACTTCCACTGTAGTGTCTGAGTAGATACTGTTACTTTCTCTCGAACCATAGTAATATTATTTGATCAGTGAATCATTTATTTCTCTTGAAATTTCTTCAATGTTTATTTTTACACACGTCTTTTTTTAGGAGGTCTACAGCCATTATGTGGCATAGGGGTTACATCCCGTACAAAAGTTAAGAGTATACCACTTCTACGAATAGCTCGTAATGCTGCGTCTCTTCCGAGACCGGGACCTTTTATCATGACTTCTGCTCGTTGCATACCTTGATCCACTACTGTACGAATAGCATTTCCCGCTGCGGTTTGAGCAGCAAAAGGTGTCCCTCTTCTTGTACCCCTGAATCCACAAGTACCGGCAGAAGACCAAGAAACCACCCGACCTCTTACATCTGTAACAGTCACGATAGTATTATTGAAACTTGCTTGAACATGAATAACTCCCTTTGGTATTCTACGTGTATTCTTACGTGAACCAATACGTCCATTCCTACGTGAACCAATTCTCGGTATAGTTTTTGCCATGTTTTAGCATCTCATAAATATGAGTTAGAGATATGATATATGGATATATCCATTTCCTGTCAAAATAGGTCCCTTTTTTTATTTGTATATCGGGTCTTTTAGAGAGTCTCTTTTAGATTATCCCTGTCTTTGTTTATGTCTCGGGTTGGAACAAATTACTATAATTCGTCCCTGCCTACGGATTAGGCGACATTTTTCACAAATTTTACGAACAGAAGCTCTTATTTTCATATTTGCCATTCCTTACCTTAATTTTTAATCTACTTCTTGGGCGAAAAAAAAAAAAAAAGTTTATTGAAATTTTGAATCTCGAATCATATTCCCATGGAAAGTAATGTTACAGTTGAAAAACCGCCTAATCCTTCGAATCTTTGTTGCGTAGTCGATAAATTATACGCCCTTTGGTTGAATCATAACGACTTACTTCAATTTTGACTCTATCTCCTGGTAGTATCCGTATAAAACTACGTCGGATCTTTCCTGAAACATAACCTAGAATAAAATCTTCATTATCTAAACGAACCCGGAACATACCATTGGGAAGCGATTCCGTAATTAAACCTTCATGAATCCATTTTTGCTCTTTCATTCCAGGTAAAACCTCCTTGAAGTATAACTAATGGAGGAGGAGCGAGATTAGGCAATCCGCCCTTTTTATTTTATTTTTCAAAAATAGGAAATTTCGGATCCAATTCGGATATACGAAGAATTACCATATATAACACAAAATTTCTCCGCCGATTCTTTCTAGGCGAGCCTCTCGATCTGTCATTATACCTCGAGAAGTCGAAAGAATTACAACCCCCATTCCGCCTAAAATTCTAGGAATTCGTTGATAGTTAGAATAGATTCGTAAACCAGGTCGACTGATCCGTTTTAAATTTAAAATATTTCTATAGGGCCTTTTTCTATTCCTTCTATGTCGCAGGGTTGAAACCAAAAAATATTTGTTGCTTTCTCGATGTTTCCTCACGTTTTCGATAAAACCTTCTCGGAAGAGGATTTTAACAATGTTTTCGGTAATATTAGTAGATGCTATTCGAACTACTCTTTTTCTATCCATGTCAGCATTTCGTATAGAGGTTATTATGTCAGCAATAGTGTCCTTACCCATGATGGACTAAAATTATTGATGCCTCCCAATTTTTATATAATCAACATGTTTTTATTTT
>contig4_len_5266_j031
ATATATATATATATAATATATTATTTTTATTTCAATTGAATTTCTTTTGTTTTTTCCGTTCTCTTCTTTTCAAAAATTCATATTATATTGACAACGGTGTATCGAACAAATATAATTCATCGTAATTAAGTTTGATTTGGTTTTTTACTTTAGGTAAATGATGGGTTCGTTGGATTCATTTTAAGACAAGAAGTCTTTTTTGGTGTGGTCTATTAATTTTTATATTTATCTATATTTTTCTTTTATTTGACAATTTCTTGTATTTTCATCCGATCTGTTCATTTTTTTGTTCCGAGTCAATTCTAATTTTTTTTATATTTCTTGTTTTGTTAGTTCAATGTTTTGATTTCCTCGTAGAATTTATTTATTTATTTTGATTCTGATTGTATCTATGCGCCTTTTTATGCTATTCGGGTTGCTAACTCAACGGTAGAGTACTCGGCTTTTAAGTGCGGCTAGGATCTTTTACACATTTGGATGAAGCAAGGGATTCGTCCATACCATCGGTAAAGTTTGTAAGACCACGACTGATCCTGAAGGGGAATGAATGGAAAAAAAAGCATGTCGTATCAATGGAAAATTCTGAGAATATTTCATTCTTACCGGATCGGTACAAAAAAAAACTTTGTTTGAATTCTTGAAACGGAACAAAAGAAATTCAATTGAAAGTTGGGTCGAATGAATAAATGGATAGAGCCTTATGGCTTCAATTAATTCTAGGGAACGAAAAAGTAACGAACTTCTGTTCTTAATTTGAATGATTACCCGATCTAATTATAGGTTAAAAATAGATTAGTGTCTGTTGCGGGAAAGGCTTTTCCCATGCGTGGATTATCGATTTTTTAATGAATCCTAATTATTGTGACTCTCCATTATGAAATGGAGGTGGATGTGTAGAAGAAGCAGCATATTGATAAAGAAATTTTTTTTTTCCAAAATCAAAAGAGCGATTGAGCTGAAAAAAAAAAAGAAATAAAGGATTTCTAACCATCTTCTTATCCTGTAACGAACATAAACCAATTCAATTAAATGGAAAAAGAGAGGGTAGAGAATCTGTTGATAAGTTTACCGAGGTATATATTCTTTTCTTACTATCAATACCTTGTTTTGATTGTATCGCACTATGTATCATTTGATAACCCCCCAATCTTTTATCTTTGGTTCAATTTTTATTTTAAATTTTAAATGGAGGAATTCAAAAGATATTTAGAACTAGATATATGGCAGCAACATGACTTCGTATATCCACTTATCTTTCAGGAGTATATTTATGCACTTGCTCATGATCATGGTTTAAATGGATCGATTTTGTTGGAAAATGCGGGTTATGACTATGACAATAAATCCAGCTTACTAGTTGTGAAACGTTTAATTACTCATTTAATTACTCAAATGTATCAACAGAATCATTTTCTTTTTTCTTCTAATGATTCTAACCAAAATCATTTTTTTTGGCACAACACAAATTTGTATTCTCAAATAATCCTAGAAGGATTTGCACTCGTTGCGGAAATTCCATTTTCTCTACGATTAATATCGTCCCTAGAAGGGAAAGAAATAGTAAAATCTCATAATTTACGATCAATTCATTCAATATTTCCTTTTTTAGAGGACAATTTTTCACATTTAAATTATGTGTTAGATATACTAATACCCCACTCCATCCATCTGGAAATCTTGGTTCAAATTCTTCGCTACTGGGTAAAAGATGCCTCTTCTTTGCATTTATTACGATTTTTTCTCCACGAGTATCGTAATTGGAATAGTCTTATTACTTTAAAGAAATCTAGTTTTTATTTTTCAAAAAGAAATCAAAGATTTGTCTTGTTCTTATATAATTTTCATGTATGGGAATACGAATCTATCTTCGTTTTTCTCCGCAACCAATCTTCTCATTTACGATCAATATCTTCTGGGACCTTTCTTGAACGAATATATTTCTATGGAAAAATAGAACATTTTGTAGAAGTCTTTACTAAGGATTTTCAGGCCATTCTATGGTTGTTCAAGGATCCTTTCATGCATTATGTTAGGTATCAAGGAAAATCCATTTTGGCTTCAAAAGGGATGTCTCTTTTAATAAATAAATGGAAATATTATCTTGTCAATTTCTGGCAATGTTATTTTTACATGTGGTCTCAACCAGGAAGGATCCATATAAACCAATTATCCGATCATTCCCTCGACTTTTTGGGCTATCTTTTAAGTGTGCGATTAAACTCTTCAATGGTCCGGAGTCAAATGCTAGAAAATTCATTTCTAATAGGGAATGGTATTAAGAAGTTTGATACCATAGTTCCAATTACTCCTCTGATTGAATCATTGTCTAAAGCGAAATTTTGTAACGTGTTAGGACATCCCATTAGTAAGCCAATCTGGACTGATTTATCAGATTCTGATATTATTGAACGATTCGGGCGTATATATAGAAATCTTTCTCATTATTATAGCGGATCCTTAAGAAAAATGAGTTTGTATCGAATAAAATATATACTTCGACTTTCTTGTGCTAGAACTTTGGCTCGTAAACACAAAAGTACGGTACGTTCTTTTTTGAAAAGATTAGGCTCGGAATTATTGGAAGAGTTTTTTACGGAGGAAGAGCAAATTTTTTCTTTGACCTTCCCAAAAACTTCTTTTACTTCGCGGGGTTTATATAGCAGGCGGATTTGGTATTTGGATATTATTTGTATCAATGATCTGGCAAATCATGAATGAAGACCATATAAATGTAAAGTATCCCTAAATAATCTGAATGATGAAGAGATAACAAAAAAATGCATTTATTTCTATTCTGAAATGTTCATGTAGCATGTAGTTAAGGCTTAAATTAATTGAGTATTCAATCTGTTTTAAGTCCTGTCTAGGGAAAGAACTAAGTTTTAGATGTATACATAGGGAAAGCCGTGTGCAATGAAAAATGCAAGCACGGCTTGGGGAGGGGTTTTTGCTTGTTTAACAAGGAAATTATCTACTCCATCCGACTAGTTCCGGGTTCGAATCCCGGGCAACCCATTGTCATATCGAAATCATATGTATAGAAAGAAATCTGTATTCTATTTTTGTTTTGCAACCCACTTCATTCATTTACAAAAAATTCTGATAGATCCAGATAGATATTGGTTGACACGGGCATATAAGTCATGTTATACTGTTGAATAACAAGTCTTCAATTTTCTATTTCTATTTATGAAAATTTGTGTGCTTGGGAGTCCCTGATGATTAAATAAACCAAGATTTTACCATGACTGCAATTTTAGAGAGACGCGAAAGCGAAAGCCTATGGGGTCGCTTCTGTAACTGGATAACTAGCACTGAAAACCGTCTTTATATTGGATGGTTTGGTGTTTTGATGATCCCTACCTTATTAACCGCAACTTCTGTATTTATTATCGCCTTCATTGCTGCTCCTCCAGTAGATATTGATGGTATTCGTGAGCCTGTTTCTGGATCTCTACTTTATGGAAACAATATTATCTCAGGTGCCATTATTCCTACTTCTGCAGCTATAGGTTTGCACTTTTACCCGATATGGGAAGCGGCATCCGTTGATGAATGGCTATACAATGGCGGTCCTTATGAACTAATTGTTCTACACTTCTTACTTGGTGTAGCTTGTTACATGGGTCGTGAGTGGGAACTTAGTTTCCGTTTGGGTATGCGACCTTGGATTGCTGTTGCATATTCAGCTCCTGTTGCAGCTGCTACTGCTGTTTTCTTGATCTACCCAATTGGTCAAGGAAGTTTTTCTGATGGTATGCCTCTAGGAATCTCCGGTACTTTCAACTTCATGATCGTATTCCAGGCTGAGCACAATATCCTTATGCACCCATTTCACATGTTAGGTGTAGCTGGTGTATTCGGCGGCTCCCTATTCAGTGCTATGCATGGTTCCTTGGTAACTTCTAGTTTGATCAGGGAAACCACAGAAAATGAATCTGCTAATGAAGGTTACAGATTCGGTCAAGAGGAAGAAACTTATAATATCGTAGCTGCTCATGGTTATTTTGGCCGATTGATCTTCCAATATGCTAGTTTCAATAACTCTCGTTCTTTACATTTCTTCCTAGCTGCTTGGCCTGTAGTAGGTATCTGGTTCACTGCTTTAGGTATCAGTACTATGGCTTTCAACCTAAATGGTTTCAATTTCAACCAATCTGTAGTTGATAGTCAAGGTCGCGTAATTAATACCTGGGCTGATATCATTAACCGTGCTAACCTTGGTATGGAAGTTATGCATGAACGTAATGCTCATAATTTCCCTCTAGACCTAGCTGTTATTGAAGCTCCATCTACAAATGGATAAGACTTTGGTCTTAGTGTGTACGAGTTTTTGAAAGTAAGGGAGCAATAACCAATTTCTTGTTCTATCAAGAGGGCATTATTGCTCCTTTACTTTTATTTTATTTCCATATTTTTTTTGTAATGAAAAAATATATGGACAAAAAGGGATTTTTATGGGTTATGGATTGGTTCATGATTGAGTATCGTCTTTTCTTTTCGTTTTGTATAAATTTGAAGTTTATATGCCTTTTACCTTTGTGAAATTTTTATTTGCCATTTAAACGAAAAGAAAAAAAAAAATAGAATTTTTTCTTAATATTCATATTTGCATCTCAGAAATAAGAAGAAATAATATAATGATGAATGGTTGAAATTGAATCTTTTAGAATGTAAATAGTGGTGGAGTAAGGGGCGGATGTAGCCAAGTGGATTAAGGCAGTGGATTGTGAATCCCCCATGCGCGGGTTCAATTCCCGTCGTTCGCCCATCCTCCTTTTTTTTTTCTTTTTAAATTTTAAAGATGAAGAAAGAAATTCTATTTTCTCTCCTATTTACTACGGCGACGAAGAATCAAATTCTCACTATATTTATTCCTTTTTCTACTTCTTCTTCCAAGTGCAGGATAACCCCAAGGGGTTGTGGGTTTTTTTCTACCAATTGGGGCCCTCCCTTCACCACCCCCATGGGGATGGTCTACAGGGTTCATAACTACTCCTCTTACTACAGGACGCTTACCTAGCCAACGCTTAGATCCGGCTCTACCCAAACTTTTCTGGTTCACCCCAACATTCCCCACTTGTCCGACTGTTGCTGAGCAGTTTTTGGATATCAAACGGACCTCCCCAGAAGGTAATTTTAATGTGGCCGATTTCCCCTCTTTTGCAATCAGTTTCGCTACAGCACCCGCTGCTCTAACTAATTGTCCACCCTTTCCAAGTGTGATTTCTATGTTATGGATGGCCGTGCCTAAGGGCATATCGGT
>contig5_len_4836_j031
TTACACGGAATCCCATTTTTTTAGAACGAGTTGAGGGGGTAGGCATTATTGGTGGAGAGGAAGCAATAAATTGGGGTTTATCAGGACCAATGCTACGAGCTTCCGGAATACAATGGGATCTTCGTAAAGTTGATCATTGTGAGTGTTATGACGAATTTGACTGGGAAGTCCAATGGCAAAAAGAAGGGGATTCATTAGCTCGTTATTTAGTACGAATCAGTGAGATGAAAGAATCTATAAAAATTATTCAACAGGCTCTGGAAGGAATTCCGGGAGGACCTTATGAGAATTTAGAAATCCGGCGCTTTGATAGAGTAAGAAATTCCGAATGGAATGATTTTGAATACCGATTCATTAGTAAAAAACCTTCTCCGACTTTTGAATTGTCGAAGCAAGAACTTTATGTAAGAGTCGAAGCTCCAAAAGGAGCATTGGGAATTTTTATGATAGGAGATCAAAATGTTTTTCCTTGGAGATGGAATTACTTCAATGGTTTGTACAAGTATTTTTGTTTCACTAATTACTACTATTCTAGATACGTCATGGTACGGGATTATTTGGGCTACAAGATCAAACCAGATTCTAGAACAAGATTTGATAAGTAATAGTCAACAAATTGGTATTCATTTATCAACAGATTTTTTTCTTCCATTTGAGCTCATTTCAATAATTCTTTTAGTTGCTTTAATAGATGCAATCGCTGTAGCTCGTCAATAATCAATCTTTAGAACTAGGAATCCAAATCAAACTTTGTTCTAGATTATCATATTAATTTCTCCTCCATTCGATTTGAATTCATGTTTCAAATAGAAATGTTTTTAGTTCAATCTCAATATATTCTTTTGTTCCGTACTTGTTATATTTTAGTCAATGGAATCAGTTGAATTGTTGTTCATATTGAAATGAATTGAGATTGATAAGGAGTTGGTTAATGATGCTCGAACATGTACTTGTTTTGAGTGCCTATTTATTTTATTTTCTATAGGCATTTATGGATTGATTACGAGTCGAAACATGGTTCGAGCCCTTATGCGTCTTGAACTTATATTGAATGCAGTTAATATAAATTTTGTAACGTAACGTTTTCTGATTTTTTTGATAATTGTTAATTAAAAGGAGCTATTTTCTCAATTTTTGTTATAGCTATTGCAGCCGCTGAAGCGGCTATTGGACTGGCTATTGTTTCGTCAATTTATCGTAACAGAAAATAAACTCGTATTAACCAATCGAATTTGTTGAATAAATAAAATAGTATTAATTATATAAATTCTAAATATTCATCAATTAATTCGAATTAGTATATTTACCGCGTAAGATATGATAATGTTTACAAAAACATAAGAAATCAAAGCATCTTGGCCCTCTCTCATAAGTCAATCCAGAAATAGATTGATTAGAAAAAATTCTAGTAACTCATTGATTCGTCTGGTAACTAAATATGATTTAGTTCTTAAGTTTACTAGATCGAAAATTTATGATATTCAAAAATGTATAGATCCCATGTCACATTCAGTAAAAATTTATGATACATGTATAGGGTGTACTCAATGTGTTCGAGCCTGCCCCACAGATGTATTAGAAATGATACCTTGGGACGGGTGTAAAGCTAAGCAAATTGCTTCTGCTCCAAGAACAGAGGATTGTGTCGGTTGTAAGAGATGTGAATCTGCCTGTCCAACGGATTTTTTGAGTGTTCGAGTTTATTTATGGCATGAAACAACTCGCAGCATGGGTCTAGCTTATTGATACGTTCCAGAGAACTCCACTTGAATTTATTTGATTTTTTTTATCGACAAAAACCCGTGCTCGCGAATAACAATAACATATTTTTATTTTTGTCGAGTATGGGTTTTTCTGGCCTAAGTGTATCTTGTCTTTACCACGAATTTTTTTCCTTGGTTAACAATAATTGTAGTTTTGCCAATATTTTCGGGTTCTTTAATTTTCTTTCTTCCCTATAGAGGAAATAGGTCAATTCATTGGTATACTATATGTATATGTATATTAGAACTCCTTCTAACGACCTATGCATTCTGTTATCATTTTCAATCGGACGATCCATTAATTCAACTAGTCGAAGATTATAAATGGATCAATTTTTTTGATTTCCATTGGAGATTAGGAATAGATGGACTTTCTATAGGACCCATTTTACTGACGGGATTCATCACTACTTTAGCTACTTTAGCGGCTTGGCCAGTTACTCGACTCGAGATTCTCGATTATTCCATTTCCTGATGTTAGCAATGTACAGCGGTCAAATAGGATTATTTTCTTCTATCCATGTGGGGAGGAAAGAGACGTCTGTACTCTGCTACAAAATGAATTTTGTACACTGCGGGAGGTTCTGTTTTTCTCTTAATGGGAGTTCTGGGTGTCGGTTTATATAGTTCTAATGAACCAACATTCCATTTTGAAACATTAGCCAATCAATCGTATCCTGTGGCATTAGAAATAATATTCTATATTGGATTTTTTATTGCTTTTGCTGTCAAATTGCCGATTATACCCTTACATACATGGTTACCAGATACCCATGGGGAAGCGCATTATAGTACTTGTATGCTTCTAGCTGGAATCTTATTAAAAATGGGAGCGTATGGGTTAGTTCGGATCAATATGGAATTATTACCTCACGCCCATTCTATATTTTCTCCTTGGTTAATGATAGTAGGCACAATACAAATAATCTATGCAGCTTCAATATCTCCTGGTCAACGTAATTAAAAAAAAAAAAGAATAGCATATTCCTCTGTATCTCATATGGGTTTTATAATTATAGGAATAGGTTCTATAACCGATACAGGACTCAATGGAGCCATTTTACAAGTAATCTCTCATGGATTTATTGGTGCTGCACTTTTTTCTCTTGGCCGGAACGAGTTATGATAGAATACGCCTTGCTTATCTCGACGAAATGGGCGGAATAGCTATCCCAATGCCAAAAATATTCACGATGTTCAGTAGCTTTTCAATGGCTTCTCTTGCGTTACCGGGTATGAGTGGTTTTGTTGCAGAATTGATAGTCTTTTTTGGCATAATTACCAGCCAAAAATACTAATTACTTTTTAAATTTTAATGGCAATTGGAATGATATTAACTCCTATTTATTTATTATCTATGTTACGCCAGATGTTCTATGGATACAAGTTATTTAATGTTCCAAACTCTTATTTTTTGGATTCTGGGCCGCGAGAATTATTTGTTTCGATCGCTATTTTTTTACCCGTAATAGGTATTGTACCCTGATTTCGTTCTTTCATTATCAGTTGACAAGGTCGAAGTTATTCTATCTAATTTTTTTATAGATAGTTTTCACGAATAAAAAATGAATCCTATGATTTTCTAAATTGTTCGTTGTACAATAAAAAGCGAAGTCTTTTTTTCTTCTCTTAAGTTAAGTAAAAAAAAATGAAAATTTTAACCAGATATGTTTGGTCTTTGTGAGAACCATTTGAATCAAGTAGTTTAGCGATTCACATGGTTCTCGCCGGCTTACACGAAGTTTTTTTATATACACCCTATATTTGTTCATATTCGTTAGAGACTTTCTTGAATTCAATTAGACGTTAATGTAAATGAACCATAACTATGTAGCCCTATTCCTAATAGATTGACCCCAAAATAGCATATCCAAATTATAAGAAAGCCTATAGAAGCCACAATTGCAGAATTTTCAGGGGGCAATTTTTTATTTGTTCGAGTATGTAAATAAATCGCGAATACGATCCAAGTAATAAATGCCCAAATTTCCTTTGGGTCCCAATTCCAATATGACCCCCATGCTTCATTAGCCCATACTGCTCCCGAAAGAATACCTATGGTTAAAAAGATAAACCCTATACTAATAACACGATAACTCCAATGATCCAATTGTTGAATCAATTGGGACCGGTAATAATTCTTAGCAGAAAAAAAATAAGTATTTTCAAAAACATTGCTTTTTTCATTCATGTATTGGATTTCGTCAAAGGAAAAAGACTCATTTACTAAACGATTGCTTTTATAAAAAATCTTTATGTCTTTTCGAAATGTAATAACTAGAAGTGCTACTGATAATAATGATCCACATAAAAGAGCTGCATAACCCAATACCATCATACTTACGTGCATTATTAACCACTCGGATTGGAGAGCAGGTACTAATATTGCGGATTGATGTATTTCAGTTAAAAAACCCGAAGTAGTAAAGCCTTGTGTAAAAATAGCACTTGGCGCGGTTATTGCACTTAAATAATTTTTATTTTTGAAATACGGAACGATATGAATAATGGAGAAATTCCATGAAAGGAAGATTAATGATTCATATAAATTACTTAATGGGAAATGCCCCGAATAAATCCAACGAGTTACTAATAATCCTGTTATACAGAAAAAAGTCGCTATCATGCCCTTTTCGGACGAATCATATAGTTTTACGATTTCATCAACTAATAAGGTTATTAAATGAATTGTAATTACAATTGAAATGATCGAAAAGGAAATATGAGTTAATATATGTTCTAAAGTGAAAAATATCATAAAAAAAAAAGAATCCCTTAATTGTAAATTGTAATTTCGGAATGGAAATCAGAAAGTGAATTCATTCATTATAGAATTGAATCTATCTCTATACTTTTTAGAAGATAGCATGCCGCTACTCGGACTCGAACCGAGATGCTCTAGCACTGCTTCCTAAGAGCAGCGTGTCTACCAATTTCACCATAGCAGCTTGCTCAAACTCATAATAACCTATTTATATTCAATCATCGAGATTGAAAGAGTCAACTTAATGTAGTGTAGTATTTTTTAGGAAACATTAAAATTGATGAATTAAAATTAATAGGAATTTTAAGT
>contig6_len_3968_j031
CAACTGGTAGCGAGAGAGGGAGCCACTTGTCCCTTGAACAGTTCTTTCAAAAAATGCATCTATCTAATTGATAGGTTATAAGAAAACAATTCAAAATTAAGATACTTCGGCTTGGTAAGAATAAGAAGTAATAGTCGAATTGAGTTCATGGATTTACCTAGGTCAGGTTATAGACCAATAAAGGATTTTTATCTTCGAAACCCATTCGAAGGGGCAGTGCGCGAGAAATCATACATAAATGATATAATCTTCAGACACCCTGAAAACGCTATGAGGTGCTCGGAAATGGTCGAAGTAGTTGAATAGGAGGATTACTATGACTATAGCCCTTGGTAAATTTACTAAAGACGAAAATGATTTATTTGATATTATGGATGACTGGTTACGGAGGGACCGTTTCGTTTTTGTAGGCTGGTCCGGTTTATTGCTCTTTCCTTGTGCCTATTTCGCTTTAGGGGGTTGGTTCACAGGTACAACCTTTGTAACTTCATGGTATACTCATGGATTGGCCAGTTCCTATTTGGAAGGATGCAATTTTTTAACGGCCGCAGTTTCTACCCCTGCTAATAGTTTAGCACATTCTTTGTTGTTACTATGGGGTCCTGAAGCACAAGGAGATTTTACTCGTTGGTGTCAATTAGGTGGTCTGTGGACTTTTGTCGCTCTCCATGGCGCTTTCGGACTAATAGGTTTCATGTTACGTCAATTCGAACTTGCTCGATCTGTTCAATTACGACCTTATAATGCAATTGCATTCTCTGCCCCAATTGCTGTTTTTGTTTCTGTATTCCTGATTTATCCACTGGGTCAGTCTGGTTGGTTTTTTGCGCCTAGCTTTGGCGTAGCAGCTATATTTCGATTCATCCTCTTTTTTCAAGGGTTTCATAATTGGACGTTGAACCCATTTCATATGATGGGAGTTGCCGGTGTATTGGGTGCGGCTTTGCTATGCGCTATTCATGGTGCTACCGTAGAAAATACTTTATTTGAAGATGGTGATGGTGCAAATACATTCCGTGCTTTTAACCCAACTCAAGCTGAAGAAACTTATTCAATGGTCACCGCTAACCGCTTTTGGTCCCAAATCTTTGGGGTTGCTTTTTCCAATAAACGTTGGTTACATTTCTTTATGTTATTTGTACCAGTAACCGGTTTATGGATGAGTGCTCTTGGAGTAGTCGGTCTAGCCCTGAACCTACGTGCCTATGACTTCGTTTCTCAGGAAATTCGCGCAGCGGAAGATCCTGAATTTGAGACTTTCTACACAAAAAATATTCTCTTAAACGAAGGTATTCGTGCTTGGATGGCGGCTCAAGATCAGCCTCATGAAAACCTTATATTCCCTGAGGAGGTTCTACCCCGTGGAAACGCTCTTTAATGGAACTTTAGCTTTAGCTGGTCGTGACCAAGAAACCACCGGTTTTGCTTGGTGGGCCGGAAATGCCCGACTTATCAACTTATCCGGTAAACTACTAGGGGCTCATGTAGCCCATGCCGGATTAATCGTATTCTGGGCCGGAGCAATGAACCTATTTGAAGTGGCTCATTTTGTACCAGAGAAGCCTATGTATGAACAAGGATTAATTTTACTTCCCCACCTAGCTACTCTAGGTTGGGGGGTAGGTCCTGGTGGGGAAGTTATAGACACCTTTCCATACTTTGTATCTGGAGTACTTCACTTAATTTCCTCTGCAGTATTGGGCTTTGGTGGTATTTATCATGCACTTCTGGGACCTGAGACTCTTGAAGAATCTTTTCCATTCTTCGGTTATGTATGGAAAGATAGAAATAAAATGACCACAATTTTAGGTATTCACTTAATGTTGTTAGGTATAGGTGCTTTTCTTCTAGTATTCAAGGCTCTTTATTTTGGGGGCGTATATGATACCTGGGCTCCCGGAGGGGGAGATGTAAGAAAAATTACCAACTTGACCCTGAGCCCAAGTATTATATTGGGTTATTTACTAAAATCTCCCTTTGGAGGAGAAGGATGGATTGTTAGTGTAGACGATTTGGAAGATATAATCGGAGGACATGTATGGTTAGGTTCCATTTGTATACTTGGTGGAATCTGGCATATCTTAACCAAACCCTTCGCGTGGGCTCGACGCGCGCTTGTATGGTCTGGAGAGGCTTACTTGTCTTATAGTTTAGGTGCTTTATCTGTTTGTGGTTTCATTGCTTGTTGTTTTGTCTGGTTCAATAATACCGCTTATCCTAGTGAGTTTTACGGACCTACTGGACCAGAAGCTTCTCAAGCTCAAGCATTTACTTTTCTAGTTAGAGACCAACGTCTTGGGGCTAACGTGGGATCCGCTCAAGGACCTACTGGTTTAGGTAAATATCTAATGCGTTCCCCGACTGGAGAAGTCATTTTTGGAGGAGAAACTATGCGTTTTTGGGATTTGCGTGCTCCATGGTTAGAACCTCTAAGGGGTCCAAATGGGTTGGACTTGAGTAGGCTGAAAAAAGACATACAACCTTGGCAAGAACGGCGTTCCGCAGAATATATGACCCATGCTCCTTTAGGTTCTTTAAATTCCGTGGGTGGTGTAGCTACCGAGATCAATGCAGTCAATTATGTCTCTCCTAGAAGTTGGTTAGCTACCTCTCATTTTGTTCTAGCATTTTTCTTATTCGTAGGTCATTTGTGGCACGCGGGAAGGGCTCGTGCAGCTGCAGCAGGATTTGAAAAAGGAATTGATCGTGATTTTGAACCTGTTCTTTCCATGACCCCTCTTAATTGATAATTGAGACAGGAGATCCAATGTTTGAAGTAGGAATCCATTTGATTCTATCATACATATTGGGATCAGGTCATACTTAAAAAGTATTCCTTTTTCTTTTTTTTTTTTCAACTCATTTCTATCTCATTTTTTTTTCGAATCTATTTTGTCTGGCTTGGCTAGGTGGGATAGCCGAGCCATTCCTCTTTCTTTATAACCGGTCCGGTAAAAACCAATAAAGAAACAACTCTCTTCAACGAGCAAAAGGAGAGAGAGGGATTCGAACCCTCGATAGTTCTTTGTTCAGAACTATACCGGTTTTCAAGACCAGGGCTATCAACCACTCAGCCATCTCTCCGAAAGACAATTTAAATTTTATTCCTCCGAATAGAACATAGCCATAGGAGTGGGTATCTCTACTACCGGTAGAAAGATATCGGGTGTGAATCTACAGGTCGATCTATCTATCCATATAAATAGATGCATGATCCAGCATACCCATTTGTGAAGTAAAAAAAATTCTATTACCCTCGTATGAATAAAGTAGTAAAAAATTGAGTATAATAATAAGTTATATAGAGTCAATGTATTCATGGGAAAATCCCTCCATGATGGAGTTTATTACAATTTTTTGGCTGATAGAGGGATCAAATGGTATAGTTCATTTGTTGGTAGCTTGGAGGATTAAAAGCATGACTCTTGCTTTTCAATTGGCTGTTTTTGCATTAATTGCTACTTCATCAATCTTATTGATTAGCGTACCCGTTGTATTTGCTTCTCCTGATGGTTGGTCAAGTAACAAAAATGTTGTATTTTCCGGGACATCTTTATGGATTGGATTAGTTTTTCTGGTGGGTATCCTGAATTCTCTCATCTCGTGAACCTATTCATCCTAGCTCGAAAAACGAAATGACCCCCTTGAATTCTTTTCGGTTGTGAGACACATTAAAATTGAATAGAAGTCCCCCAAATGCAAATAAAGAAAACAAAACAATTAACAATTAGAGGGGGGTCAACCTTTTTAAATGAAAAAAAAAAAATGCGGATATGGTCGAATGGTAAAATTTCTCTTTGCCAAGGAGAAGACGCGGGTTCGATTCCCGCTATCCGCCCCCAGGTGAAGTAATTTATTTAATATGATAAAGGATTTGGTATAGTTGGCCGTGATAGTGGAATGGTTCTACCCACCTCTTTTCCTCCCATCCCAAAATAAAAGCAGCAAAATAAAATAAAAGTAGTAAT
>contig7_len_3369_j031
ATTTTATTAGTTCAATCAAGCCAACCATAAATTATTCTAATGGATAATAATAATAATATGAATTCCCTCCAAAAAGGGATCTAATTGCACTTCACGCTCCAAATTTTGAATGATTCAATTAATCTTTCTTTTGGGCGAAATATAGGATATCTCGATCGGGGGAGAAAACGGGGAAATCCCGTATGACCCAATATATCTGACAAGTCGCACTATACGTCAACCCAAGATGCATCTTCCTCTCCAGGACTCCGAAAAGGCACTTTTGGAACACCAATAGGCATGAAATGAAAGAAAAAAGAACTAAGTACTATATTTCACTTTGATGTGGAAACGTAACAATGGGTTTATTGTCTTTATAAAATGGGCCTTATCATATTTTATCCATAGATTAGAAAAATTAATACATTATAAAGGAAGACAGAATGAATAAAGGAAAATTATTATGAATAGGTCCTTCTAATGATGAAGGAGTATGGGCGCATTCCCTCATAGAAAATCGTATCAACCCCCGTTGCGTATTGGTACTTATCGAGTATAGAATAAATATGCTTCTCCTTGTTCTACGAACAGAATTGTTCCAGTATTATCAACCAAATAGAACAAATATTAACTATTAACCCTTGCTCCAAGATAATCCACTGAACAAGGGAGATCCATAGCATAGTTCATAGTAGAGTCTTTTTCAATGTAATAAAGTTACGTAGTGTCTATTTTTCTTTGATAAAGGGGTATTTCATGGGTTTGCCTTGGTATCGTGTTCATACCGTTGTGTTGAATGATCCCGGTCGGTTGCTTTCTGTCCATATAATGCATACAGCTTTGGTTGCTGGTTGGGCCGGTTCAATGGCTCTGTATGAATTAGCAGTTTTTGATCCCTCTGACCCTGTTCTTGATCCAATGTGGAGACAGGGTATGTTCGTTATACCTTTCATGACTCGTTTAGGAATAACCAATTCATGGGGCGGTTGGAGTATTACCGGAGGGACTGTAACGAATCCGGGTATTTGGAGTTATGAAGGGGTGGCCGGGGCACATATTGTCTTTTCTGGCTTGTGCTTCTTGGCAGCTATCTGGCATTGGGTGTATTGGGATCTAGAAATATTTTGTGATGAACGTACAGGAAAACCTTCTTTGGATTTGCCCAAGATCTTTGGAATTCATTTATTTCTCTCAGGAGTGGCTTGCTTTGGTTTTGGTGCATTCCATGTAACAGGCTTATATGGTCCGGGAATATGGGTGTCTGATCCTTATGGACTAACAGGAAAAGTACAACCTGTAAATCCAGCGTGGGGCGTGGAAGGTTTTGATCCTTTTGTTCCGGGAGGAATAGCCTCTCATCATATTGCAGCAGGGACATTGGGCATATTAGCGGGTCTATTCCATCTTAGCGTCCGCCCGCCCCAACGTCTATACAAAGGATTACGTATGGGCAATATTGAAACCGTCCTTTCTAGTAGTATCGCTGCTGTCTTTTTTGCGGCTTTTGTTGTTGCTGGAACTATGTGGTATGGTTCAGCAACTACCCCCATCGAATTATTTGGGCCCACTCGTTATCAATGGGATCAGGGGTACTTCCAGCAAGAAATATATCGAAGAGTTGGTGCTGGGCTATCCGAAAATCAAAGTTTATCAGAAGCTTGGTCTAAAATTCCTGAAAAATTAGCTTTTTATGATTATATCGGTAATAATCCGGCAAAAGGTGGGTTATTCAGGGCGGGTTCAATGGATAACGGGGATGGAATAGCGGTTGGATGGTTAGGACACCCTATCTTTAGAGATAAAGAAGGGCGTGAACTTTTTGTACGTCGTATGCCTACTTTTTTTGAAACATTTCCAGTTGTTTTGGTAGACGGCGACGGAATTGTTAGAGCCGACGTTCCTTTTCGAAGAGCAGAATCGAAGTATAGTGTCGAACAAGTAGGTGTAACTGTTGAGTTCTACGGCGGTGAACTCAATGGAGTCAGTTATAGTGACCCTGCTACTGTGAAAAAATATGCTAGACGTGCTCAATTGGGCGAAATTTTTGAATTAGATCGTGCTACTTTGAAATCCGATGGTGTTTTTCGTAGTAGTCCAAGGGGTTGGTTTACTTTTGGGCATGCTTCATTTGCTTTGCTCTTCTTCTTCGGGCACATTTGGCATGGTGCTAGAACCCTCTTCAGAGATGTTTTTGCGGGTATTGACCCAGATTTGGATGCTCAAGTTGAATTTGGAGCATTCCAAAAACTTGGAGATCCAACTACAAGAAGACAAGTAGTCTGATACAACATTATTTTGGTATCTTCCGCCTCTATTTTCTTTTTGTAATTTAACATAGGATTTTTTTTTTTTTCTAATTTGACATAGAATACCAGAGAAATCTTCATTTGAATCACTGCTTTCTTTGACTCTTATTCTTTCTTTATCCGAGAGAGGGTCCCAAATAAAAAAAAATAGGTATGGAAGCTATAATTGTAAACTACGATCGAATCTATGGAAGCTTTGGTTTATACATTCCTCTTAGTCTCGACTTTAGGGATAATTTTTTTCGCTATCTTTTTTCGAGAACCACCTAAAGTTCCAACTAAAAAGATGAAATAATTTTTCATTATCTCAATTGAAGTACCGAGCCCCCCAATATTGGGGGGCTCGGTACTTCAATTAGTCCCCATGTTCCTCGAATGGATCTCTTAGTTGTTGAGAAGGTTGCCCAAAAGCGGTATATAAGGCATACCCAGTAAAACTTACAAGTAAACCAGATATAAAGATGGCGACTAAGGTTGCTGTTTCCATTATTATATATTTTTAAGACCACAATGGATTTATGAGAAGATCGTTTATTTACAACGGAATAGTATACAAAGTCAACAGATCTCAATGAATACAATAGGATTTATGGCTACACAAACTGTTGAGAACAGTTCTAGATCTGGTCCAAGACGAACTACTGTAGGGAGTTTATTGAAACCATTGAATTCGGAATATGGTAAAGTAGCTCCTGGATGGGGAACGACTCCTTTGATGGGTGTCGCAATGGCTTTATTTGCGATATTTCTATCTATTATTTTGGAGATTTATAATTCTTCTGTTTTATTGGATGGAATTTCAATGAATTAGATCTATAATAACCGCAAAGTCCTAGCTTTCAATATTCAATATAAAATTCATTTTTGAAAAATGAATTATTTAGGGCTTGGATTTCTAGCCCATCCTATTTTGGTAGTTCGACCGCTAAATTTCTTTGTTTTTGTATTTCCGGAATATGAGTGTGTGACTTGTTAGAATTGATCCTATTGATAGTACAGAGAATGAGTCTGTCATCTTGATTTGATAGAGATGGTTCTACTTCGTCGGATATTTATTCTAGTATCTGGAACATGGAATATATGA
>contig8_len_3305_j031
ATTAATATTAATTAAGAATTCATGCATCATTGAATTAAATATACAATTCCTGAAAATCTCTCACATACAATCCGATTCTTTTTTTTTTTCCAAACAAGAGGCGGGAAAGTAAAAATGCGAACAAAATCGGAATGAATGACAAGCGTCCATTGTCTAATGGATAGGACAGAGGTCTTCTAAACCTTTAGTATAGGTTCAAATCCTATTGGACGCAATTTTTTTCCATATTTTTTTAGATTTCTATGTCAAAAAAGACATTTTGTTGAATGATCTGAATCAGAGAGGCTTGATTACTCCTTTTTTGAAGATAAAAGTGATCAATTTCTTTATGCTTGTTCCTGAAATATAAAACGTTCCATCTGTTCCTGAATAGCTTCTTTCAAAAGGGCTTCTGCTTCCTCAGTGAATGTTTTGGTATAAGATATGATTTCTTGGAACTGAGGTTTATTAGTTTTTAAATAAGTACGTAACTCAACAAGAAATTTCCTTACCTGTCCAATTTTTAATGAATCAAGATAACCATTTGTTCCGGTATAAATAGTCATTATCTGTTCTTCCACCGTAAGAGGAGCTGATTGGGATTGTTTGAGCAATTCACGTAATCGTTGACCTCTTGCCAATTGATTCTGAGTAGCTTTATCGAGATCAGAAGCGAATTGTGCAAAGGCTTCTAATTCCGCAAATTGTGCCAGTTCCAATTTTAATTTACCGGCTACTTGTTTCATAGCTTTAATTTGAGCTGCAGATCCTACTCTGGAAACAGAGATACCCACATTAATAGCAGGTCTGATTCCAGCATTGAATAGATCAGCGGATAAGAATATTTGTCCATCAGTAATGGAAATTACATTAGTAGGAATATAAGCCGAAACATCTCCCGATTGAGTCTCAACTATTGGTAAAGCGGTCATACTTCCTTCACCTAAACGAGAACTTGATTTAGCGGCTCTTTCCAAAAGGCGTGAATGCAAATAAAAAACATCTCCTGGATAAGCTTCGCGACCAGGTGGTCTTCGTAATAGAAGAGACATTTGGCGATAAGCTTGTGCTTGTTTGGAAGGATCATCATAAATGATTAAAGTATGTTGTTCACGGTACATAAAATATTCAGCCAAAGCTGCTCCTGTATAAGGAGCGAGGTATTGTAATGTAGCAGGAGAATCCGCTGTTTCGGCTACTACAATAGTGTATTCCATCGCTCCCCTTTCCTGGAAAGTAGTCACTACCTGAGCCACAGAAGATGCTTTTTGACCAATAGCTACATAAACACATATTACATTTTGTCCTTGTTGATTGAGAATCGTATCTGTGGCTACTGCTGTTTTACCGGTCTGTCTGTCCCCAATAATTAATTCTCGTTGACCCCGTCCTATAGGAATCATTGAATCAATAGCAATAAGTCCCGTTTGAAGAGGCTCATATACGGAACGTCGAGAAATAATACCCGGAGCAGGAGATTCAATTAACCGAGATTCAGAAGCTGAAATTTCACCTCTACCATCAATAGGTTTAGCCAGGGCATTTATAACACGACCCAAATAGGCCTCACTCACAGGTATCTGAGCAATTTTTCCTGTTGCCTTTACAGAACTTCCTTCTTGTATCATCAAACCGTCACCCATTAATACAACACCAACATTATTTGATTCCAAATTCAGAGCAATGCCTATTGTACCCTCTTCAAATTCTACTAATTCACCTGCCATTACTTCATCAAGACCATGAATACGAGCAATACCATCGCCTACTTGAAGTACGGTACCGGTATTTACAATCTTTACTTCTCTATTATATTGCTCAATACGTTCACGGATAATATTACTAATTTCGTCAGCCCGAATGGTTACCATGAGTATTTTTTAAGTCTTTTTTGAAAAAAAAAAAAATAATGCCTACAATAGAAGGACTAATCAGTTATTTCTTTCATCGCCCCAAACATACCAATATTGGCACTGATGGTACGTAAATGTAATTCATTGTTCAAACAACTAGTCAGAGTTCCTAGAGCTCCTTGTAAGGCTTGTTGGAAAACCCGTTGTCGGACTTGATTAATCGCCCTTTGTTGTTCAAAATGAATGGTTTCATTTTTGTAATTTTCTAATTGTTCCAAAGTCTTAGAAGTTGAATTAATCAAATTTAATTTTTCTCGCTCTATCTCAGAGTACCCATTCACTCGAAACCGATCTGCTTCCATTTCTACTTTCCGTAAACGAGCCCGGGCTTTTTCTAGCTGTTCAATAGCCCCCCCACGTAGTTCTTCTGAATTTCGAATAGTATTCAAGATCCTCTGTTTTCGATTATCTAATAAATCGCTTAATGAAAGTAGATTATCTTTCCATTCATTTCAAAACTTCTATGATCCCTTCCCGAACCAAACATGAATCTTTCGATTCATTTGGCTCTCCCGCTCAATTACTTCAATTACTTATTTATATTTATGGTAAATTCCCATATCTTTTTTTTTTTAATGTAATGAGCCTATCCCCTCTTCTCTGGTCATATTCAAAAATAAAAATACCGAAATTATTAATCCAAGACCCAAATATTCGGAGGACTCTTCTGACCAAACAAAAAAATATGTAATTGTCAGCAAAGTTGTTTCTTTTTTCTTCAAATCCAAAAAACTCTTCTTACTTTAATACATAACATAATACATAGGTCGTCGATTCAGCATTGGATGAAAAAAGGATGAAATACCCATTTTTACAATAAATGGTTCAAATCATTTTATCAATATGAGTGTTCTATATCGAAAAAAAAAAAAAAAATATTAATTTTGAAACCATCTCTGTATTAACATAGTGGTAGAAAGAGTACCATGCTGTGTCTGGACTTCAAACGGTTTAGCTTTAACCATGTTAACAGTCCCGCATTACTGGTTCATAGAGAATCAAAGTCGATTTACCAATGAATCACGAAATGCTATGGTTCTTGCATATAATTTCTTAAATTATTCAGAAGTAATTCGAGAGATCATGTACCCTTTCTTTCCTAGTTATAAGGGAAAATAAAGTACAGCTGGTTGGATCCAGCCTATTCTTGAAATAAACAACTCGCACACACCCCCTTTCCAAAAAAGATCAATACACCAAGTACTACACTTAGATTTATTGGATTTGTTGCTAAAATATCGGTATTAAACCCGAAACTCCCGGCGGATGGCCAGTAGCCCAAAGAAACGAAAGAATCGGTTACATTTTTCATATGATCTCCTCTTATAGATAGACTAAAAAATCGAACAGAGTTCTTTTTTTATCACTTCACCCTTTAGTTTCTTTGTTTTTTTATATATATTAAATTATTAA
>contig9_len_2688_j031
ATTAGTATTTCATTAAATTTGAATTTCTTTTATAACTTCATTGAAGAAGTTCTATTTACTCAAAAAGTTTCCCTATCTTTTTTGTTTGTCCACTACTTTTATATTATACGTAAAAAGTGGAAACTAACGATAGGAATCTTTGACAAACGAGATCAAGAATCGTTATTATTTCGACACAAGACAAGGGGTGTAGAAAATTCCTTTTCTTGTGTCGAAGACTAGGAAGACGAATAATCCCTCCTAGAATTATTTGTTCCCCACATTTATCCGTTCTATTTCCCGCTTATTTATGTCTAGTATCTAGTCAAATTTTATTCTCTTAGAGTAAAAAACTATTGATGCATTTTATGACATTTAAATCTGGCAAGAGTAACATAGTCACACCACCCCAATTTGGATAAAAAAAAAGAAGGGTTAATTTAAAGTCAAATAGTTTTCTTCACAATCTACATACTATAATTAGGAATACGGTATAAGAAATTCCCATCATCTCGTAGAAAAAGAATATAAACAAGCAAAAGGTTTTTCAGAATTTCATTTTTTTTTATACATAATCAGAATTTGGTTCTTTTTACAAACTTGATGTTGATAAATTCGCGAGTCTAGAAATTCATTTCGGACAATTGAACCTTCTCGAACTGTTTCTTTTTAAGAACCAAAAAGATTTGTGCCAAAACAACAGATGCTAAGAAGAACAAAAGGCCTTGAACACGTAATGGATCTTGAAGTACTATTTCTGCATCTCCCTGACCAAATCCGCCTACATTAGGATTACTCGTTAATGGTTGATCAAATTTGATAGATTCGCCTTCGGAAACAAGAAGTTCTGGTCCTGGAGGGATAATATCAACTATTTGACGTCCATCCGATGCATCTGCTATGGTTATTTCGTATCCCCCTTTTTCTTTTCGTATGATTTTGCTTACTATACCCGCTGCTGTAGCATTATAAACTGTATTGTTACTCCTGCTCCCGTCGGGATAAATCTGACCCCTTCCCCTGTTTCCGCCTACGTATATAGGATATTTTAAGAAGTAAACATCTTTCTTAGTAGCAGGATCCGGGGAAAGAATAGGAAAGGTGATTTCACTATATTTCTGACCAGGAACAGGGCCTATCACAAGAATATTTTTTTTATTGGGGCGATAGCTCTGAAAAGACAGATTGCCTATCTTTTCTTTCATCTCGGGAGAAATACGATCAGGGGGGGCTAATTCAAAACCCTCAGGTAAAATAAGAACAGCCCCTACATTCAAAGCCCCTTTTTTACCATTAGCAAGAACTTGTTTCAATTGCATATCATAAGGAATTCGAACAACTGCTTCAAATACAGTATCAGGAAGTACCGCTTGTGGAATCTCAATATCCACCGACTTATTAGCTAAATGGCAATTGGCGCATACAATACGCCCAGTCGCTTCTCGTGGATTTTCATAACCCTGCTGTGCAAAAATGGGATATGCACTTGAAATGGATGTCCGAGTTATGATATATATCATGAGCGATACGGAAATGGATCGAGTAATCTGTTCCTTTATCCAAGAAAAAGTATTTCTAGTTTGCATAGTCCAATCATTGATCCCAAAAATTTCTACAATAAATTGGGTAGGTCACTAGTATAGTTCCCTAGCCCCGATTCTGCTATTTACTGGAATAATATAGGATGAATCCCCGGAATGGGTCGAAATAGAAAGAGTAAGTACGATTTTAAATTAAATGCTTTACTTATGTACAACTACAAAGTAACAAATATTCTAATTAGATTAATATCAGTGGATCATTTGTCAATCATTCATTGAATGATAAATCACTACAAGTGACGGAGATACGCGGTTTAAATAACGGAAAATCCAATATTTAAAAATTGTATCGAGAATGACTGGAAAGGTGGAAACAAGACCAGATATAATTTGATCGTTATGAATAAATCCAAAATCTTTGTAGACAGAGCCAATCATTAGTTCCCACCCATGGGGCGAATGAAATCCGATACATAAATCAGTTAATAAAAGAATACAAAAAGCTTTTATTGTATCGCTTAAGTTATATAGGAATTCTCGAGCCCAAGAGTTAAGAATAACAAGTTGTTCATTACCCAGCATGGAATAACCACTTAGAATAATGAAACAGATTATATTTGTCGAGAAATGTAAAATCGTATGGATACGATCCTCATTGTATATCTTGATTAATTGGATCGTTTCTTTGTCTTTGTGGATTCCTATACAAAGCTTTTGTAGATGTGTCTCCGAGTATTTCTTGATCATTTCGTCCAAGAGGAGGAGTTCCTCTAATTCTATGAATTTTTCTAGAATAGTTTTTTCTTGAATATCATTCAAAAAAATTTCGGATTGCCTAGTATTCCACCAATTAATAACCCAAGATTCCAAACTTTTATTAAATGAGAGAGAAATCCACCAGGGCAAAAATACTATAGATACAAGATAGAGAAGAGGAGTGAATGCTTTCTTTTTTGCCATTTTTTTTGTGAATTGGTAATGAACCCACTGCATTTGCCGACTCTATGCGATCTAATATTTCTATCAAGCATAAGTTCTCTTACAAGGTATCGAATCTATGAATTTCTTCACTGTTTTTTTTGTGATTCCGTGTTTAGTCCTTGAATCTAGAAAGAATACAGAAATAGAATAAAAATCCACTTCGAATTCGAATGAAGAAATAAAAAAA
>contig10_len_2648_j031
GAATATATAAAGCAACGGAACCATCATAGTATTTTTTAACTCCTCCGAAAAGAAAAGAAGGGTGGTAATTTGATCATTTCCCGATCTGAGTCTGATAGATTCTTTTTTTTTTTTTTTTTTTTTTTTTCTTCGATGGAAGGTAAAGGTCAATCTTATTGTAGAGCCGTATGCAATGCACAAAAGATGCACGTACGGTTGTTCAATCCTATTTTTTTTTTGTTCTTGTTATTCTTTATCTTTCTTTCTTTTCTCTTCATTTCATCGTGCGAGATAAAGAAACCTTTTATTATGTTATATCATCAGGGTAATGATTCATCAACCTGCTAGTTCTTTTTATGAAGCGCAAACGGGAGAATTTATCCTGGAAGCGGAAGAACTGCTAAAACTGCGTGAAACCCTCACAAGGGTTTATATACAAAGAACGGGCAAACCCTTATGGGTTGTATCCGAAGACATGGAAAGAGATGTTTTTATGTCGGCAACAGAAGCCCAAGCTTATGGAATTGTTGATCTTGTAGCAGTTGAATGAAAATAGCATGGATTTCGCGCAAATCCGTGATTTGAGATTTTATCTGCTTACCGAGTTTAATATTCTATTAAAATTAAATAGAAGTAATTCATAATCATCCGGTTAAGATCGATCTAAACCAGTCCATTATGTATACGATTCAACATGCCAACTATTAAACAACTTATTAGAAATACAAGACAGCCAATCAGAAATGTCACGAAATCCCCCGCTCTTCGGGGATGCCCTCAGCGTCGAGGAACATGTACTAGGGTGTATGTGCGACTCGTTCAGATCATGGGCTAGGACAAAAGAAAGAAAAAAAAATTTCCAGTATCAATGATCAGTACCGATGAATAGGATAAAATATAAGAACCCCATTTACTATCTAAAAATAATAAAATCTATCATATCCCGCTATTGTGTATGAAATTTATGGTTTCCATTGGTGCAAATCCAATCACCTCAATTTAAGATGAGAAAAAATTTCCCATTGGTATCAAATGGTTATCCATTAAGCGGGGAAAATCCTATTTTAAAAAAGAAAGATTGGACTCCCACTCTTGCAAGAACGGACTAACAGGGTCAGCTACCCAGCTAACCTTTATAATTTCATTAAATACCGTTACTGTATAGGTAGATCTCATTGTGAAAGACCTATTACTGGATAATTCATGGGTAGAGCCAAAGAGTGTGAACTGTACAAGTTACCAATAAGGTTTATTAAATGAAGAATGAAGTAAGAGGCTCCGGTGTATAGAGAAGACCTCACCGTTTAAGAAGTAACCATAGAAACGACGGAACCCACTATTCCTTTATCCATTTACTACTTTTTTATTTACTATGTTTTTGATACCTAGTAGAATACAATTTCTTTTTTCTCGGCATTTTCCCTCGAAAAAATAAAAATAAAAATTGTGGTCGGGAAGGTTATAGTAGCCAAAGCCATTGGAATTTTTATTTTATACATTGGAAAAATCCGTTTTGTTATTAATAGACTAAGAAGGGGAAAAGAATAACTAAAAGAAAGTAAATCAATTAGTTATTCCTTAAAGTTTCATTTATTCAATGACCAGAATTAGACGGGGATGTATAGCTCGGAGACGTAGAACAAAAATTCGTTTATTTGCATCAAGCTTTCGAGGGGCTCATTCAAGACTTACTCGAACTATTACTCAACAGAAAATAAGAGCTTTGGTTTCGGCTCATCGGGATAGAGATAGGCAAAAGAGAAATTTTCGTCGTTTGTGGATCACTCGTATAAACGCAGTAATTCGCGAAAAGGGGGTATCCTATAGTTATAGTAATTTTATACACGATCTGTACAAAAGACGGGTGCTTCTTAATCGTAAAATACTTGCACAAATAGCTATATTAAATAAGAATTGTCTTTCTATGATTTCCAACGAGATCATAAAATAAGTAGATTGTAAGAACTCCACCGGAATACTTTAAACGGAGTTCCCCGGAGAATGAACTCCGGGAAGGTAAAGTAGAACTGAATATGTAGAAATTAATAGGATATTATATGATATATGATAAAGTAGTCAAAATGAATGAATACGTTCAATAAAAAAAAAGGATTTCTTCGTTTTCACCGATTTTTTTCTTATTCTTACGACACGATAATAAAATCTGGATTCTCGAATTTTTGAACAAAATGCGTTTGAGTTCAGATTGAAATTTTGATTCAATTGAAGAAAGAGTAAGGCTATTTATTTCGGGTTCTAAAACCTGGAGTTCTAGCAGTCGACTCGGTTCTTTCAAACTGTTTCTCATTATTAAGAAAGGGTAACGAAGATAAAATACGAGCTTGTTTTATAGCAATAGTAATTAATCGTTGTTGTTTCAAGGTCAATCTATTTACTCGTCTAGATAATATTTTTCCTTGTTCACTAATAAATCGACTAATTAAACTCATGTTTCTATAATCAATTCGATCCCCCAATTGGATCGGGGGTAAACGCCTACGAAAAGATCTTTTGGATTTAAGAAAAAGTCGCTTGGATTTATCCATGATTTGTTTAGTTTATTCCTTATCGAGCAAATCCTATTTATGAATTTTAATTCATTTTAGTTTTAGATCTGACCGAAATAGGATTTGCTTTGTTTATTCCATTTTTTTATTAAATACGTTAAT
>contig11_len_2574_j031
TATTTTATTTGGAATTTTAGTTAGAATTTTAGAATTTCTTTTCTTTAAAGAGAATCCTAGTTAACAGGAGAATTTTCTTTCGATATAGTTAGTATAAATAGATATTGCTCTTATCGAAAGAAAATTCTATCGAAAGAAATACGAAAGAAATAAGTTTAATGGAAATAGGATTCCAGTCGATGGATCTTGAAACGAGACATGCCCCCCAGTAAACAAACGAAACTAGCCGGTTCGATCAAAACGAATTCTTGTTTGTTTTGACTAAAGAGTTATGGATGACTTGACAATTCGAATTCAAATCGACTAATCCGGTATATTTTCCACATTTATAGGAGTACGTCTATGTTTCTGCTTTACGAATATGATATTTTTGGGGCATTTTTAATAATATCAAGCCTTATTCCTATTTTGGCATTTTTTATTTCCGGAGTTTTAGCCCCGATTAGCAAAGGAACAGAGAAACTTTCTAGTTATGAATCGGGTATAGAACCAACGGGCGACGCTTGGTTACAATTTCGAATTCGTTGTTTGCTCTATCTAGTTTTTGTTGTTTTTGATGTTGAAACGGTTTTTCTTTATCCATGGGCAATGAGTTTCGATGTATTGGGTCTATCTGTATTTATAGAAGCTTTCATTTTCGTGCTTATCTTAATTGTTGGTTCAGTTTATGCACGGCGAAAAGGGGCATTGGAGTGGTCTTAGCTCCTGAATATTCAGACAATAAAAAGAAAAAAAAAAAGATTGAGACAGTTATGAATTCCATTGAGTTTCCCTTACTTGATCGAACAACCCAAAATTCAGTTATTTCAACTACATTAAATGATCTTTCAAATTGGTAAAGACTCTCTAGTTTATGGCCCCTTCTCTATGGTACTAGTTGTTGCTTCATTGAATTTGCTTCACTAATAGGCTCACGATTCTACTTTGATCGTTATGGACTGGTACCAAGATCGAGTCCTAGACAAGCAGACCTCATTTTAACAGCCGGAACAGTAACAATGAAAATGGCTCCTTCTTTAGTGAGATTATATGAGCAAATGCCTGAACCAAAATATGTTATTGCTATGGGCGCATGTACAATTACAGGGAGGGGGGATGTTCAGTACCGATTCTTATAGTACTGTTCGGGGAGTCGATAAGCTAATTCCTGTGGATGTTTATCTGCCAGGCTGTCCACCCAAACCGGAAGCAATTATAGATGCTATAACAAAACTTCGTAAGAAAATATCTCGAGAAATCTATGAAGATAGAATTAAGTCTCAACAGGAGAATCGGTGTTTTACTACCAATCACAAGTTTCATGTGGGACGCAGTATGAATACTGGAAATTATGATCAAAGATTACTTTATCAACCGCCATCTACTTCAGAGATCCCTCGTGAAATATTTTTCAAATACAAAAGTTCAGTATCCTCTCATGAATTAGTGAATTAGACAGAATTCTTTTGTACAGAATAACAAGTAGCAGGTCCATTTTTATTTTAAAAATTTCATCGTAAATGTTAAATATTTATACAAATAAAAATGCGGGAGAGATAAAAAAGATGCAGGGTCGTTTGTCTGCTTGGTTAGTCAAGCATAGCATAGGATAATTCATAGATCTTTGGGTTTTGATTACCAAGGAATAGAAACTTTACAAATAAAGCCCGAGGATTGGCATTCCATTGCTGTCATTTTATATGTATATGGTTACAATTATCTACGTTCCCAATGTGCCTATGATGTAGCACCTGGTGGCCTATTAGCTAGTGTGTATCATCTTACGAGAATAGAGTATGGTGTAGATCAACCAGAAGAGGTGTGCATAAAAGTATTTGCCCCAAGGAGGAATCCTAGAATTCCGTCTGTTTTCTGGGTTTGGAAAAGTGTGGATTTTCCAGAACGGGAATCTTATGATATGTTGGGAATCTCTTATGATAATTATCCGCGCTTGAAACGTATCTTAATGCCTGAAAGTTGGCTAGGATGGCCCTTACGTAACGTAAGGATTATATTGCCCCCAATTTTTATGAAATACAAGATGCTCATTGAATAATAAGAAACTAATCTTCACTTCGACAATTCCCGAATTCCAGATAGTCAAGGATTTTACGTTCTGTTCCAGATTAAACAAAGTAATTGAAGTTTCATTTGTCTTATGGTATGGATGGACTAACAACAAAAAAAGACAATATCATTAGGATTCTCAAATTTTGAAGATACTTATTTCGGATGAGCCGAGTCAATAGGATGAATCAAACGAGTTCTGCATCATGAACTTTGTACTGCGCACATTACTTAGACGGGTTCTAGAAAGTCATGGAGGAGGAAATGAAGAAATAGAATATGAACGAAAATACAAGGAAATGAAAAGGGATCGGATTTTATTTCTTTGTACTGTATTTGAACTGAATCTTGTTTATTCCCATTCTTCAACTCCTCTAGACTAGACTTTTGGGTTTTTCAACCAACTAATTTAACCTTTCGAATATGTATATGTGTATGAAGTATTAACATTTTTTTTGAACAAGAGGAGAAACAAAAAAGAAGACGAAATAGAGTCTAATTTTTTTACATACCTTTATTTAATAGAAT
>contig12_len_2128_j031
TAAAATGAAAATGAAAAAAAAAAATTTCTATTTTGTTTGATCATTTCTTTTTTAATTGTATCGAATCCATTTTCAATTTTAAAATTAACGGTGACTTTATAAAACTTTTTACTTTGATGTTAATTTTAACTCATTAGATTCAATAGTAGGTTCATTCACATAATATCTTGAATGAATGAGAAGAAAAAAGTTAAAGTTATTACACGATCACTCGAAATTGGTCCAAGACTAGATTCCAAGACTAGTAATTCCTATTATCTTTTCCTTTATAAGTTCTACATTTAATCTTCCAAAGCCTCATCTTTGTAGTTAGGTCAAGAAAGAGGAGCCGTTGAATCTCGATCTAATTCTAATACAACAATACATGCATCACGAATATTGATTACAATTCTTTTATTCTTTGTTCTCTTTCTTTCATCGAATACTATCTCCTATTGTTACTTCTTACCGATCTTACTTGTTACTGGACGACTAACCAATTCCTTAAAATGAAAAAAGGATTCCAACAAAAAGCACTGCTACTATAAAAAGAAGATTTCTAGATCTCGCACCCTACTTAAATTGGGGAAATATGATAATTCCCTTCATGAATTATTAGAAACCAACTTGTCAGATTCACATTTTACTGGATCTTCAGTTTCGAGCCCGAAGCTAATAATGGAGAAAAATATAAATATATATATATATATTAAGATATACTATTTTGAAGAATTTTCTATTGTGTGGGACATCGTTTTATATCGATAAGTAACAAGTAAAGGAAGAAAGAAATTATCTAGCACTTTCTTTCACTATTGATTGAAATTGCGTTGCTGTGTCAGAAGAAGGATAGCTATACTGATTCGGTATACTCTAAAGACGCCCTCGGTACTATATTGATGATCCTACAAAGATTCAATTTCAGTAAATTTCCATTTACCGATCTCATCTTTTACGGAATCGATCCCCCTTTGACTGTACAAGAATATGTGGAGCTCAGCATGTCTGGAAGCACAGGAGAACGTTCTTTTGCTGATATTATTACCAGTATTCGATATTGGGTCATTCATAGCATTACTATACCTTCCCTATTCATTGCGGGTTGGTTATTTGTCAGCACGGGCTTAGCTTACGATGTGTTTGGAAGTCCTCGACCAAACGAATATTTCACAGAGAGCCGACAAGGAATTCCATTAATAACTGGCCGTTTTGATCCTTTGGAACAACTCGATGAATTTAGTAGATCCTTTTAGGAGGCCCCAATGACCATAGATCGAACCTATCCAATTTTTACAGTGCGATGGTTAGCTATTCACGGACTAGCTGTACCTACCGTTTCTTTTTTGGGGTCAATATCAGCAATGCAGTTCATCCAACGATAAACCTAATCCGAATTATAGAGCTATGACACAATCAAACCCGAACGAACAAAATGTTGAATTGAATCGTACCAGTCTCTATTGGGGGTTATTACTCATTTTTGTACTTGCTGTTTTATTTTCCAATTATTTCTTCAATTAAGAAAACAAAAGAGAATAATAACTCTAGGAATTCTCTTAGCCCATTCGGAAGGATCTCATCGCCTAATTATCTATGACTGTTTATGTCTCTAGCATGACCATTTGATGAAATGTGGAGGGAAGTGGCCGATACTACTGGAAGGATTCCTCTTTGGCTAATAGGTACTGTAACTGGTATTCTTGTGATCGGTTTAATAGGTATTTTCTTTTATGGTTCATATTCCGGATTGGGTTCATCCCTGTAGTAATCGGATGAATTGAGTTGTAGACATGAAAGCGTAAGAACTCAACGGGATTCTCTTCTTTCTTTGTCTGATTCAAGGGGGAAGGCCCCGTTGAGTTCTTAATAATAATCAGAATTTTTTTTCATATAAATGACAAAACTAATTTATTTTTCGGATGTTTCAAAAAACTCCATTCCATTTTTTTCTGATGATATTTTTGAAAAATGAACTTCATTAATATTAATTGATTCAGAACGCCCGTTTCTTGATAGTATTTATCGATACTTTCAAAGTTAGAAGAAAGAAGGAATCACTCAATTTACTGGATAAAATAATCTATATTTCTGTAAATTCAATATCATGCAAATTTTTTCTATAGTAATATAACTTTACTCTATTTATTAG
>contig13_len_2093_j031
TTATTATAGAGTATAACTTTATACACTGTTTTATACACTATACAACTTTATACACTACAATAAGACTAATAGAGAGTATGGTAGAAAGAAATATATGAACCTTTCTTTCTACCCTACCATACTATCATATCAGATTGCATCGAATACTGCCGATTCTAGTCCGCTCATTTCATTTAAAACACGAAATTGGAATCCTTTTCATTTTTTTTGTTCAATCATTGATAAGAACTCAGAAGTCAAGTTTCATTCAAATTAATTTAATTAATCATTTTGACTGACTGTTTTTACGTAAATGATAAGTAGAAAAGCAGTAGGAACTAGAATGAACAGTGCAGTAGCAATAAATGCAAGAATATTTACTTCCATAATCTCATCGTTTTTTTACTTCACAATAACTCGGGATTTAATCCCATAGAGATGATAAATCTTTCGCCTGTAAATTCAATAGATGAATTACCTCTCGATGATATTGAATCGGATCAATATCATGAATAACAATATCTGAGCTATCAAATCAATTCATCGTCGAGAATTGAATAGTATACCATAAAAAGATCTTTTATCCATACCAAATCAAAAATTTGATTCCTGATCAAATCAAAAATTATTTTATTTATTATTTATCATTCTGTTCCGTTCTTTCTTTTCTATAACCTACCCTACGCCTTCCTTGTATCATCATCGGATGAAGTATCATCCGACCACCGTTCCACTTCCATTAGTCACAAACAAAAAGAAACAATAGAAGTGAACTGGAAAAAGAACGAAGTTAAGTTCTAAACTCCGTTTTTTAATGATCTAATTTTCTTGGAAGATAACGAAGTGTGATAAAGATGAATCTCGGTAGAAAAGATCTAATATTCCATCAATTTAGGGTTTTCGATGAAACTCCTAAAAGAAAATAAATAGGAAAATAGGAAGGAAAAAATTATTCATTCCCTCGCTAAGAGGGCTGGGATCCTTGGTTAATCTTTATCTTTCTTTTATCTTCATTATTAGGACTGGGACACCTATATCAAAAGCTCAGTGTGCAAGTTGAATGAAATAGATTTTTCAAATTCAAATCAAATTAGTAATTGAAATTGAGGTTACACAAAATCCGAGCCAGAAAGGTAGATAGTTTAATCTGGAAAAGTATTCCATGGGGGAAATTAGATTCCATTTTTCTTGGGTCGTACAAGAAACGAATTCCATTTGGGTATGTGCTCCCGGAAAACATATGGTACTCTATTCCATATTCCATTCCATGGATTGGGAGCAATCGAAAAACCAGACCCAGTATCTCTTGGAATCCTAAATATAATGCTACCAACAATTGTACTAATCCACATATGTCTTTCTCCCATCAATCGGTACTAGTTGAAGTAATGAAAAATGGAATCTATTTGTTTGATGAGAAATGCGAAAGAAAAAAAAAAAGGATCCCCTTTCCTTTGAGAATGAAATCCTGCCCCCTGTTGCACCTTTCACAGAAAAAAGAGAGTTGAATTGATATATTTATTGGATCCGTCGGGACTGACGGGACTCGAACCCGCAGCTTCCGCCTTGACAGGGCGGTGCTCTGACCAATTGAACTACAATCCCAGGGAAATAAGGGATATAGCAGAAAATTTTATTTTTTTTTATTCTTCCGTATCAGGTATTTCTGAAGGACAAGGGGTTATACCATCTCATGGTAGATTGGCGAATTATTGGGCCGAGCTGGATTTGAACCAGCGTAGACATATTGCCAACGAATTTACAGTCCGTCCCCATTAACCGCTCGGGCATCGACCCAGGAAGAATCAATTTTAGGTTTATTGGTAATCCATGATCAACTTCCTTTCGTAGTACCCTACCCCCAGGGGAAGTCGAATCCCCGCTGCCTCCTTGAAAGAGAGATGTCCTAAACCACTAGACGATGGGGGCATACTTGCCCAACCGCCATCATACTATGATCATAGTATTATCAGTTTTTTAAATTGTCAATATAATGGAATGGTATGATTAGATCCAAGGTCTCTTTCCATTTTTCATAATTTCATAAAATTTTTGGATTCGTTATTCATGAATTATTCATTCTAATCTAATCACCATTCATTCTATTATTTATT
>contig14_len_1934_j031
TTGTTATATTATAATGAAAATCAAAACCGAGAAGGATTTTTTATTGAAAAGAATCCATATTGATTAGTTTTATATCAATTTGTATTTTCTTATGTCATTAGGAATACACAAATTGAGATTCAAATCCAAGAATCGTTCATGAATTCACAGTCAGCAAATAGTTAATGGTTCAAATTTGTCATGAATTTTGGCTTTTGTGACTGAAAATCCACATTTTATTTTTCAATAGAATAAGGGAGGAGAAGTTTTTAGGCATTGTGTGTTTTGAGATACTATACAATCAATCGAAGGAGTGGATCAAATCCAATCAAAAAAAGGAAGAATTTATTTTCGGAAAGGGATTAAGGAAAACCGGATTCAAAATGCAAGTACAATAAAAAAAAAAGAAGTTCAGTAATCCAACCCCCAAAAAAAGGGGAAAATTTGCATCTATTTTTTTTTTATATCCTTTTGGCGACATGGCCGAGTGGTAAGGCGGGGGACTGCAAATCCTTTTTCCCCAGTTCAAATCTGGGTGTCGCCTGATCAAGAAAAGACTCGAAATCTCCTATTGTGTTCTACTGATATAACTCTTCTGCTGATATAACTAGCCCGATTATTCCCCAGCAGAAGCAGAGGAAAAGGACTATTGATACTTGTTTGATTCTAAGCATCAGGTATGGGGTTTTCTAAAAGATTTTAAATTCCTAAATCCTAGCCTAGATGCAAGAAAAAATTATAGTGATAGAAGGGTCGGAATTTATATACGGACTCACGAGAGTCTATGAGTGCTCAGGCATTGATTCAATATTCGATTGGATGGATAATTGGCTTTTTTATAGAAAAAGTGCAAATTTCTTTTCGGCAAACCCCTAGTCAAGAAAAGAATAGAATATACTTACCGTCTCCCAATTATCTCTGTGAAAGAGTTGGGAGACGGTACGAATTAGACCAAATGGGACATAGAGGCATGGAATAGAATAGATAGTGGTCTATCTTTTTATGCTTTTTACTTATGAAGTCAAAAAAAAAAAAAGAATAGGCCTTAATTATTCTATTCCTACATGTTCTATTAGTAACCTTCCTTTGAGATATCACTACTTATTTTACCTGTTGTGTTTAATCTTTCCAGGTTCGAAATCATCTAGGAATTTATTATAAATGGATTTATTGGATTGATTGGTTTAGCAATAGTGTTGGGTCAGAACCCCTTTTTGACTCTGCGCTATTGATTCCCCTATTATTAGTGAGCAATAATGGAATAATTCCTTCATATTCATAGAAATAGGGGACATAATTCACATGGATATAGTAAGTCTCGCTTGGGCTGCTTTAATGGTAGTCTTTACATTTTCTCTTTCACTCGTAGTATGGGGAAGAAGTGGACTCTAGAGGTACTACTAATTGAGTTGAGGAATCAAACCGTATCAATTGTTTTCTAGATCGTTCTGCAAAGCAAAGCGTTTTTAACGATTTAAAATAAAAATATCTTCATTTCGAAATTCCATTGGATTCTAGTGGAATTAATGTAGTATATGAATAATACTCTTTCAATCAAAGAGATATTTCAATGATTCCCATGTTTGTATTTCGAAAGGAAAGGGGATACAGATGATAGGAAATTTATTCCAACCTAATTCATTCTTCCTAAATTTTCTATTTCAACGAATGGGCTCTTACCAGAATTAGAAATGGACAATGAGGACGACCGGACCCCTTATTTGATTTGAATTTGATTTATGCTTTATCGACTCATTTCATATCATGGTTCAAGCGTTAAAAATCGGTAAGATTTACTCTTCTTTTTCGAAATTCGAAGAAGTTTCCATAGAACTCCTGTCAATGGCTCAATCAATTACTTCTTCGGAATGCTAAACTAAAAAACTACTTGATTTTATTTTATTAATAAACTTTCCTTCATTGATTATTTCGATAGAGACCGAGATTTATATTGG
>contig15_len_1866_j031
ATATTAAAAAAAATAATGACTTGTGTTGGATTGGCACTAACTACATAGATACAAAAAATGTAATGTAAATAGAGGAATAACTAAGGAAGACGTTGAAAAAAAAATATCAGGTGTATTCAATCAATATAAGTGGAATAAGCAAATTGGATTTCTTATTTATTATTTGTTAATAGAGTTCCAATGAAAACCACCTAATTGAAGAGACTACCATAATTTAAAATTTCTAGGATCAATTAAGGTTTTGTTGTTATAGAACATGGGATTCTATGGGAGCAATGAATCGGTACGAATAGAGCAAAAGTGGAAATAAAAAAAAAAATAGAGAANNNNNNNNNNGTTATAGTTATATAAAACTATATATGAGTCATCACTCCCCCACTTTTTTTTTTTATTTTCTTAATTAAATTTCGTTTGATTAGGGCGAAATTACTTAAAAATTAAAAACCTCCGCCCTTTTTAAAATATCCTGAACAGTTTCTGTAGGTTGAGCACCCTTGTCAAGGAAATATAGAATAGCAGGAACGTTTAAATAAGTTTGATTCTTTATCGGATCATAAAAACCCACTTTCCGAAGATCTCGTCCTTCCCTCCGGGATCGAACATCAATTGCAACGATTCGATAAACGGCTCATTGGGATAGATGTAGATGAATAATACCCCCCCTAGAAACGTATAGGAAGTTTTCTCCTCGTACGGCTCGAGAAAAAATGATTCGGAGTTCTATTTATGTATAGAATTCCAATGACAAATGACTCTATAAAATAATCAAATCAATTAGATTATGATTTAAGTCTTTTTTTTTTTTCAGGAAGGAAAAAAAATCATTCGTACTCATAACTCAAGTTGGATAACTCTCAACTAGCTCAAAGGAAAATCTTTAAGCATTTCATTTATTGAGTGGTCTTTAATTTAAACCCCTTTCATTTTACATTTTAGTTTGTCTCGTTTAAAATCTATTTGTATTTTTTATTCTGATCCCAGTTATTGAAATAATTGAAAGGGCGTTTCCTTGTTCTGGGATCCTTTATCTTTTCTTTGTTTTAAATCATTAGGTTTAGACATAACTTCGGTGATTTTTAATCCTTTCAAAATAGCAGCAACATGCCTTTTTTTGTGATTTCTTTCTTTTCTTTCTATCAAAGAATCATACAAACGGTTGATTCCCATGTGATACACTTTGTATCGAAAGAGTTTTATCAATTCCAAGAAATTTTCCTTTTGGATTGGAAACTTGGAACCCTTTCGATTTCTATATCGAAGATATACTTACGAAGTTGTTCCAATTTATTGATTGGCATTAACCCTAGATCCTTGCCCCTGAGAAATGAATCAATACTTTCTACTCGAGCTCCATCGTGGACTATTCGCATTACAACCCAACAAAAAATCGAGAGTTCTAGTGAAACAGAACAAACAATGTCGAGCTAAGAGCACCTTCATTCCTATATAAAATGGTGGATGTAAGAATCCACAACGGATCGTGTCCTTCAAGTCGCACGTTGCTTTCTACCACATCGTTTCAAACGAAGTTTTACCATAACATTTCTCTAATTTGAATTTGGAACCTATAATGGAATTGATTCAATTATAGAATCATGAATAATCATTGGTTTAGTCAGTACATAGTAATCTATACTTTTTTCTTCTATTTCTATTTTCGATATAGATGGATAGATATTTTTCTGAAGAAGTTTTAGCAAGAATTCAACTTAACCCTACTATTGAATAGTATTGAACTTAACCCTACTATAATGTTAAATATTTTATTGTATAAATGCAAGTATTTTATATTCATTTTATATTCTTATTATATTTATATTATAATAAGATTATATAAATTAATAAATTAAATCAAATATATAAAAA
>contig16_len_1582_j031
TGGTACTAAATACATATATGATCAGATGCATATGTAGTTAAGGGATACTTGTAGTTGTACACGGAATCTGTAATTCAAATTGAAATGTACAATGATTTGGTAGATAGAATTTTCTTTTGCTTAAAACAGAAATAAAAAATAATAATAAGTCCCTTTCTTCCCAAGCATTCCCCCAAAATATTTCTTTTTTTTTTTTACTTTTTTTACTTACGGTAGGGTAGGTTCCGGGTTTCATATGTATATTAAGGCTTTTCCTTTTACTATTATTATATGTTATATGTATATGAGACCAAAAAGAAGAAATGGCAAGATAAATTGTGTATATCAATGGAAGAAATAAGAATGTGGAAAACAAGACAGGAATTCTCTACAATGACACTGTAGACCAATTAAAGGGATGTGGCGCAGCTTGGTAGCGCGTTTGTTTTGGGTACAAAATGTCACGGGTTCAAATCCTGTCATCCCTACCTATTACTTCTCCTTTGAGCAGTAACAAGGGATCAGATTCATTTTGGACATACATAATATTTCATTTTTATGATACTACTATATAGTTATATGCATACAAGATGTATTGGGGTTACAAAAAGAATATTTTTCTTTCCAGTCTTATCTATTCTGAAACTAAAGCGCTTTTAGTTCAGTTCGGTAGAACGTGGGTCTCCAAAACCCAATGTCGTAGGTTCAAATCCTACAGAGCGTGATTCCCTTCTTCGTAGATCGAATTAGACTGAAAAAGCTTCATTAACTTGAATTGAACAGCAATCTGAATTTGACCTCCTGTGGATTAAAGAAAGGAGGAGGTCAATCAAAAACAAAAAAAGAGATGTTAATTAATCAAAGGTCCAACTGATCACCACGTCTGTATTGTAAATATGCAGTTACGAATAATCCAGCCAAAGTAATAGGAATTAGACCTAACACGATTCCAAATAGAAAAACTTCAATCATTTCAATTTGTTTGAAAGGAAAAAAAAGAGGTAATATCTATAATTAAATATTAATCCGAATTGCCATGAATCTCAATGATCAAGAATTGGCAATTGACACGGTAAGTAACTATAGAATACGTGTAATACCACATAAAGATTTCTTTTTAGGAATTGTTCATTTCATTTATTTCAAATATGAATTTCAAATAAATCGTATCTTGCTCAGACCAATAAATAGAGCCGAGGTTAGAGTTAAAGCCGCTAGTAAAAAACCGAAATAACTAGTTATAGTAGGCATGAAGGAACTAAATGAAATATATTCGTTTTATACATATGTTTCTAAAGCACTTACCTAAGTTAGTTTCCATTTTTGCAAGATAGGAAAATAAGCAAAAATACCAATTGAAAAAATAAGTTCAATTGAAAGTTTTTGATTCATCAATCATTATAGACAGCATTAAAAAAAGCAAAGATAAAGTGACAGGCGTATAAAAAGAAATTGATTCATCATTTGTGACATCTACCTATATCTTAATTCTAATCAATGAACACCTCTTGAGTAAACTATAAAGTAATAATAAGAACTATGTCATGTAACTTTATTCAAAAAAAATGAAACTCTTTTTGAATCACTATAATGATTGATGAAT
>contig17_len_1547_j031
ATTTTAGAGATGGGGTATATCTCTATCTCTAAACACCTAGATGGATAAAAATATGGATTCTAATCTAGACTATTAAGACTATTAATAAATATGTATGTTGATACATATCAATTAATTTGTTGAATAGATACTCATACAAATTAATCATGTGCCAGGAACCAGATTTGAACTGGTGACACGAGGATTTTCAGTCCTCTGCTCTACCAGCTGAGCTATCCCGACCATTTCCGATAGATCATCCTCATTTTACTAGATGACTTGGGTCTATGTCAATTAAAAGAACGAAAGGGTATTACAAAGTCTTATCCAGGCCATGGAATTGCTTGGATTTTTAAAAGAAAAACTTTGAAAATTTCAGTACGAATAATGATATGGATCGTGAATCATTCAAATGGAGATTCCTTGCTCAAAGATGTTCATTTGTACGTGTATCATATATCACATATTACAAGACTTGTGATAAGAGAAAAGCATTTCCGCTCAGATCCGTTTGTGAAAAAGTAGAGTGAATGAGAAAGATAACGAATTTTGAACTGCTAACGAAAAAAGGATAGGATAAATAGTTAAGGAGTCAAATGGACTTTTGGGGATAGAGGGACTTGAACCCTCACGATTTCTAAAGTCGACGGATTTTCCTCTTACTATAAATTTCATTGTTGTCAGTATTGACATGTAGAATGGGACTCTATCTTTATTCTCGTCCGATTAATCAGTTCTTCAAAAGATCTATCAGACTATGGAGTAAATGATTTGATCAATAAATATTCAATTCTTTATTCAATATTCAATGTGGAATCGATTCACAACAATTCGTCCTTTTTTCATATAAAAAAAAATATGGATACAGATTTGGGTCGTCATTAATCATTTGATATAGTATTTCAGTAATATGCGTATGTATATAGGGTTATCTTTCATCCTTTCTGAAGTTTCGATGGAAGGCTTCCTCTACCAACGCAGTCAACTCCATTTGTTAGAACAGCTTCCATTGAGTCTCTGCACCTATCCTTTTTTTTTTTTATTTTCGCTTTCTAAATCTTTGTTTGTTTTCGAAAAAAGGATTTGGCTCAGGATTGCCCATTTTTAGTAATTCCAGGGTTTCTCTGAATTTGAAAGTTATCGCTTAGTAGGTTTCCATACCAAGGCTCAATCCAATTAAGTCCGTAGCGTCTACCAATTTCGCCATATCCCCCCTTTGTTTTGAGATTAGGATTTCATTGTGATGTCGTTCCCTTTTTCTTTCATTTATATTCGAATCGTTGAATTCATTAGATACCCATTCCTCTCGTGAAAAGTGTTTTCTCTTCTTTTATTTCTTGCCTATCTTCTTTCATCTTCTATAGGAGACCCATGTTTGGTTCAATCAAAAATGATTCTATCGTTTCTGTAGCCGCAATTCAATATAGATAAATGTATACCACATATATATCTTTCGCCTTTTATCATTTTCTCATGTAATTTGGAATACTTGAACGGTCGATTCTTTTTTTTTTTTTTCGTCTTAACTTACACCTTTATGAATGAAAGCGGAGAAATGGCTAATTCAT
>contig18_len_1357_j031
ATATTCATTTTTTTTTTTATTTATTTGATTTGTCTGTAATTTAGCAATCCCAAAGTTTCTTTTTGATCCGATCAAATAAAAAGTAAAGAAAAAAGAATCGTTTTTTTTCCCACTCTTTCATACCATAGAACTTTTAACAATATTTATGTTATGAAAACAAAAAAGTTTGTGACGCTGAACTGGACTCCCGATAGATAAGATAAAATCGGAAATACCCCTTATTTCATACTACTCTCTTCTCTCGATATATAATCTAATGTTTTGTGTTTTGAAAAAAAAAAAAAAAAAAATAAAAAATTTTCTCATATCGAATTCAAAGTGCCATGCTATTTTTACTTAATATTCATATTTCATATGGCGAAGGCATAGTCTTTTTTTTTTTTTTCTTAAAAAAAACCTCATTGGCGCCAAGCGTGAGGGAATGCTAGACGTTTGGTAATTTCTCCTCCAACCAGGATAAAAGATCCCATTGAAGCAGCTAATCCCATGCATATTGTATGTACATCTGGTTGCACAAATTGCATAGTATCATAAATAGCGACTCCAGGTATTACCCATCCACCAGGCGAGTTTATAAACAAATATAGATCTTTGGTATCATCCTCGATACTGAGATATACCATAAGACCAATAAGTTGATTCGAGATCTCACTATCAACCTCTTGGCCTAAAAAAAGGAGTCTTTCTCGATAAAGTCGGTTGATTAGGGTAAATTTTTATCCCTTAGAAACCGTACATGCACCTTTTGACGCATACGGTTCCAAAAAAAAATAAAAAAAAAAAAAAAGAATCAATGTGTAGATTCCAGCCCTCTTTCTTTTTTCCTAGTAGGCTCTTTCTAACTTTTAACGTAAAGGACTTTTTCTTCGATTTTTCAATAAAGATAAATGTTTTTTGGCTCCTTTTTCTACCTTTTTCTATAATATAAAAAAAAAAATAAAAGAATTCAAAACTTATCGAATTAACTTCTCATTGATGTATTGTTTCATAAAGATCGAATCCAAATCACGATACGATGTCATTTTCTTGTTCCTCAATGGGCCTCTTCCTTTTTTTTAGGTTTATGCTCTACTCCGGGTAAAGATCCGCCCGATTTGGATTTACACATATAGGACAAATGTTCCCCTTACCACTTCTTTTTGCTATGACTTACTTTTTTTTATTAATTTCACGCCTTCTGCCAAATATTTGATGTATTCATTCATATTACTCGATTGATTAACGATTTGAAATCGCTTCTCTTTAAAAATGATAAATAGGAATCGAATCATTTATGATACAAGTAATAATTCTATATATTACCAATTGGTTTTTTTTTAAACGGAGCCTGGATACTTCATTTTATTAGTTCAATCAA
>contig19_len_1298_j031
ATAGATATAGAATTAAATTGAATTAAATTGAATTTATTGATCATTACATTTATTGATCATTACATAGAATTCAATTAAGATATTTTATGAAAGTATAATTTCTTCTATTCTCCCTTGAGAATGGGAGAATTTTTGATTAGGTAAATTCAAACAAAAAGAAGGATTTTTTGTCTACCTTACTTTCTTCGTTTTTACTTATATCAATAACTTAATCAAAATGCAATTATCTCCAAGAAAAAAATGTCTGTTATGCTTAATATCTTTACTTTGATCTGTAGCTGTATTAATTCTGCCCTTTATTCGAGTAGTTTTTTCTTCGCCAAATTGCCCGAGGCCTATGCTTTTTTGAATCCAATTGTAGATGTTATGCCAGTCATACCCGTGCTTTTTTTTCTCTTAGCCTTCGTTTGGCAAGCTGCCGTAAGTTTTCGATAAGGTCTTGAATACTTACTATCCTAGAAAATTTATGATTTATTCCAGAAATTCTAACAATTGATAAGATCAGATAAGCCTTGTCTTACAATATGAACCCTGAACTCAAACATTGAAACTCTTGGATAGACGCGATAAATCCGAATCGCCCCATTTTCCTATTCTGACCCTTTTTCTTTTCTTTTCCAGTGAAAGACACTAACCCTATTAGGGTCCTCCAGAATAGAATATCTAATTCGGGTTATGAAATAAATTTTTAGTAATGAAAGACTCTTATGAAAAATGAATTTTAGAATTTCTGGAAATTTATTTTATATTTCTAGAAAACACTTTATTTCTTGGTATTAAAATAAAATAGGATATTATCAAAATAGGATATGTGGTATAAAAATAGACGATCTATTCTCTCTCTTTTTTTTTTTTTCAAAAACTGATCTTGGAGATTGTGTAATGCTTACTCTCAAACTTTTTGTTTACACAGTAGTGATATTCTTTGTTTCTCTCTTCATCTTTGGATTCCTATCTAATGATCCAGGACGTAATCCGGGACGTGAAGAATAAAAAGGTTTTTTGTTTTACTTGCTTGATTTTTAAAATTTCTTAGGATTTTATATATTTCACACGTTTAACTACGAAAAAAGAAATAGATTTACAAAATTGGAAAGATAAATCAAATATCAAGTCATCAAAGGAAACGGAAAGAGAGGGATTCGAACCCTCGGTACAAATAACTCGTACAACGGATTAGCAATCCACCGCTTTAGTCCACTCAGCCATCTCTCCCAAATGAAAAAAAAAATTATTATGTTACATTACACGTAAAGTAAGGATTCAAAAAAGTCTTTCTTTCTCTCTCTTTATCTTTA
>contig20_len_1105_j031
ATACGTGAGACACAATCTACTAATTAATTAATCTTAATCCATTTCTTTCCAATACCCTACTACAACCATATCATAGTCTCATTTTATATTATAAGACTATTATAATACCTCGGGAGCCAATGAAACTATTTTAGTAAAATTTAATTGTCTCAATTCCCGGGCGATCGCACCAAAAACGCGAGTTCCTTTTGGATTTCCTTCTTGATCAATGACAACTGCAGCATTGTCATCATATCGTATTATCATACCGTTGTCACGTTTGAGTTCTTTACAGGTACGTACAATTACAGCTCTGACCACTTCTGATCTTTCTAAGGGCATATTTGGCATTGCTTCTTTAATCACAGCAACAATAACGTCACCAATATGAGCATATCGGGGATTGCTAGCTCCTATGATTCGAATACACATTAATTCTCGAGCCCCACTGTTATCCGCTACATTCAAATGGGTCTGGGGTTGAATCATTTTTTTTTTAATCTGTTCTTTAAATGCAAAGGGCGAAGAAAAAAGAAATATTCTTTGTCCAAGAAAAGAAACCTGCGATTTTTTCATTTCCAAGCCCTATTCTTTTGGTCTTTTGGTTTTACATTCTTATCCCGAAATAATGAAGTGAGTTCGTATAGGCATTTTGGACGCCGCTATTGAAATAGCTTTTCTGGCTATATTTTCGGCTACTCCGCCCATTTCATAAAGTATTCGACCTGGTTTAACAATAGCTACCCAATATTCAGGAGATCCTTTCCCCGAACCCATACGTGTTTCTGCGGGTCTTACTGTAACTGGTTTGTCTGGAAATATACGTACCCATATTTTTCCACCACGACGTGCATTTCGTGTCATTGCTCGTCGGCCTGCTTCTATTTGTCTAGATGTGATCCAAGCGGGTTCAAGTGCTTGAAGAGCATATTTACCGAAACAAATATGATTACCACGATAAGATATTCCTTTCATTCTTCCTCTATGTTGTTTACGGAATCTGGTTCTTTTGGGGTTATAGTTGATGGTTGTTTCTGAATTCCATCTCTACTACAGAACCGGACGTGAGAGTTTCTTCTCATCCAGCTCCTCACGAATAAAAGGATTAAAAATATGTATATCTTAT
>contig21_len_1091_j031
ATAAGATATAGAGTATATAAGAGAGGCTCTAGAGCGGGTAGCGGGAATCGAACCCGCATCGTTAGCTTGGAAGGCTAGGGGTTATAGTCAACGTCGATTCAGCATTTTATTTTTAACGTCTCTAATTCAAAACCGAACATGAAACTTTGGTTTCATTCGGCTCCTTTATGGAAGATGGATGAATTCCTAGATCTAAGATGTGAACAAAATTACCAGAAAAAATTCTACCCATAACATCTATGTTAGCTTTTTGTCTGAATATATTCAAAACGACTCGCTTTCTAGATGATCCCTCTAGAAGAAGGTGATTCTAACAATCTTTCTAGTTCCTTCGTTCTCTAGTTCTATTTGAAAGAATCCTAAGGAAAAGGACTTTGTTTCCGCCGAGCTAAAACAATATGTCGATGTCTCTAGTAAACCAAAGTCATCGTTTAATAGCTATTTTGCTTCAATTTCTTCTCTACAAATTTCAAATTGAAGATTTAGTTACGATTCGAAATCTACTTTCTATCTTCATCCATGGATCCTTTACCCATACTTATTCAATTGGAAGTATTAATCCAACTCAAAAATTATGTTTCGCAATTTCATAATCCAATTTTGTTTCTAATTGACCTTTGGATACAAATCACGAGAATGCATAGTTTTCCTCGAATTGGCCATTGAGAGGTGAAGGATTAAATCCTTTTAAGAAATAAAGTTTGTGATCGGAATATGAATTAAACCGAAGGACCCTTTAACTATTAAGGGGGTTAATAGAACGAATCACACTTTTACCACTAAACTATACCCGCTCCAATGTGATTATTGGATAATAATGGATAATAATGGATCTTTTGTCGAACAGGGGAATTGGGTGTAATCGAGATAGGATCATAAAAGAATCATGAAAATTCGAGTGTGCGCTTTTTTCGTGGGGGGTTAATGAGATTAGGAAAAGAGGATTCATTTATTCATTTAAATAACTAAATAAGAAGTTCTATCTTTTACTGGAGGAATTTTGATAGATACGGCTCGATAAAAACACCGAAATCATAACATAAAAATGGATTGTGTAAGAATCCATAGTTTATTTTTTTTTTTTTTCCAGT
>contig22_len_912_j031
TTCTATAAACTATAAATAAAATATTTGGACTGGAATTGACGACCAATCAATACCAACATTATTCTTTATTAGTGTCGAATAGAAATTTTAATGGGGCGTGGCCAAGTGGTAAAGCAACGGGTTTTGGTCCTGTTATTCGGAGGTTCGAATCCTTCCGTCCCAGAGCATATTCCATTCTATTCGAACAAAGAGTGTTTTTTGAACAATTTTCTGTTTAAAGGTCTAATATTGGATACAATGTGATTCTTCTTTCTACTTTTTAATGATTCTTCGTTGAATCATATCTTTTTTTTACAAACTTGAACTGAATCGAGTTCAAATAACACGCGGACGCACCTGAATCTATTTGTAATCCGGGTAAGATAGGAACATGGATCACAAGGATTTGAATTCAAGAAAATCGGGTGGGCTTTTCACCATATGTTTATTCTCTTCATATTCATATTGAGGGAAGTTAGTTACTTAGAAAAACCTTACGTCCCATATCTAATTTTCAACGATGTATTTTGAATCGACGTGCAAAAGAACCTATATTTCCTATCTCTTAATTCCCTAATTTATTAAATGAAGTAATCCAATTAGTAATTCTATGTGGATCTCTGAATTTCTAACCAAGAGTGAGTTCTTGGTACTATAATTAAATTCCATTAAGGGGGTTAAGTCTCTTCTTAAGACTGGGTAGGTTAGGGTAAAATAAATAAAAAAGGGAAATTTTCTTTATTGTTCGATCTATGTCAAAGTAAAAAATCAAATTAGAAATTAAATTTAATGATTCCTTATAAGTTGAATCCTTGGTACTTAAAGAAGTGCGAGATTGGTGAATCTATCCTATTGAGTTACTTGAAGATGCAGATATTTAAAAAGAACTCAATTTATTCATCTTATCTATTCTTAGTATTTTATTTTTTATTA
>contig23_len_804_j031
TTCATTTTGTTTGTTGTTTGTAATTGGTCGGTCGGTTCATCGAAAAAAAAAAAAAATCATTCTTATAAGCTCACTCACGGGGATCATTTAGAGCAGAACATAAAACCGAAAGCAAAAACGTATTTCAATGGATCCAATCGAGATTTCTCCAATCTCGGATAAACAAACCAACTTTTCTTCATTAATCTTCATAGGTGAATTACATATGAATTTTCCTCTTCTTTTCCTGTTCACAATCAAAGAGTTAGTGATACTCTTTTTCTTTGGTATACCGAATCCTGGTGAATTTTTGAAGTCAAAATCATGACATGAACTCCATTAAAAACTCCAATCTAAACCAACTCAAATCAAATCTAATACTAATTTAGTAATTCGCATGGATCTAGGAATGACCTGCTAGATCTGTACACAAGCTAAAGTTTGAAAAACAAATATTTTGGGTAAGTTTCATGGTAGCCATTGTCAACAATGTCAAATATACTTTTTTTTTTCGTATACCTTACCTAGCAAAGCACAAAAGGGGCAGTCTTCTTTTTCCACATCCAATCAATATAAACTCTTCCACTTGGATTCTAATAAAAAAAATATACCAGCATCAATATATTCTAAATCCTGAAATGGAAATTCCTAGACATTCTCTTACATCTGACTACTTGCTCTATTCTATCACTAAAAAAAAGAGACAAAAAGATCCCCTAATTATATTCATAAACATAAAATTTTATAAACATTTTTATAAACAAAATCGATTTCCATTTCTAAAAAAAAAATAGAATTAATTAAAAATATTAAAAAATCTAAACA
>contig24_len_485_j031
ATACAATGATTTCTAAACTCTATTTCTAATCGTAGTACAGTATTTCATTTAAGTATCTTGTATAATACTCTTGCCCTAGGCCAAATTTGACGCTCTATCCCTATTCCTCTATTATTAATTTGAATTGAATTTGAACCCGAGTTTCGAAAATGTCGAATCCACTTTTAGTCTTTCTCTTTTCTCCCTTAGCCTTTTCTTATTCTAAAAAAAAAAAGGAGGGGAAAAAAGAGAAAAGAGGAGGAGAGGGATTAGTCACACAGATATTTGATTGTATCTCTAATCTTCTTCATTCCTTCTCGTGTCAATAACTAGAATGAAAAAAAGGGGAATGTCAACGCATCCGGAAAAAAACGATTAATCTCTATCAATAGACCTGCTAAAGACCCGAACCATAGAGTACTTAGTACCGGTGCCACAGAGAGATATGTTTTTAAATCTCGCATTAAAAAACCTCCTTCTTTATTTTATTGTAATGTAATACATAA
>contig25_len_473_j031
AATTATAGTTATAGTAGTTATAAAGTTGAACATTTGTTCAGTAAATTATTATTATCATGAATAATGATAAGTCGTCTTTTGAATCGCCAAATACCCCTGCTTTCCATTATGCCAATCAAATCCATTGTCAAAATTAGAAATGAACAAACAAAAGAAAATAAAATAAAAAGTAAGTGGATCTGACCCATTGAATCATGGCTATATCCGCTATTCTGATATTCAAATTCGATAAAAATGAAATTGGACCGGTTGACTCTTTTTTATTCTTATTTCATTTCTTTGGACTCCACAAGAATTTGTCGATATTTCCGATTAAATCTTCTTGTTCCTAGATGTTCATAGGAATAAATTTTTATTCCGTTCCTCCACAGAAAAAGGTTTAGTTTATTCCAAGTCACAACATAAAATACTTTTTTAATATCTTTCTTTGATTCCAGACCAAGATTAATTTGAATTAATATAATTTTCAATTT
>contig26_len_458_j031
TTTAGAAATCATTGTATTACTTAATTATTTATTATTACTTTATTGTTTCCAATGAAATCTTTCCTAATTGGATTTCGAATTAGTAACTTCTATTTTTTTTTCCTTCCTTTCTTCTTCTTCGTTTCGGATCAAAATATAGAAGAGTTGAGTAAATAAAAAAAAGCCAAAGGAGGTTCATGGCCAAGGGTAAAGATGTCCGAGTAACGGTTATTTTAGAATGTACCGGTTGTGTCCGAAACGGTGTTAATGTTAATAAGACATCAACGGGCATTTCCAGATATATTACTCAAAAGAATCGACACAATACGCCTAATCGATTGGAATTGATCAAATTCTGTCCCTATTGTTACAAACATAGAATTCATGGGGAGATAAAGAAATAGATCGAACTGATCACCTGTGTGTCACCCTTCCAAGGGAGGGGAAAAATGTCATTATAAAAAATGACATTATAATTA
>contig27_len_385_j031
CAGTTGGTTACTTTTTACAAATATTGAGAATATCTCTATTCTCCTTTCAAAAATAAAAAGTAAATACTATGACTGGAGTTTTATGAAAAAAGGGCCAAAGCCCCTTATCGGATTTGAACCGATGACTTACGCCTTACCATGGCGTTACTCTACCACTGAGTTAAACGGGCCTATTTGATTCAATTCTTGAATGAGTTACTATGTGGATAAAATAGATCCATGTACATATATTATATACATACGTATATGCACTAAACTCGTAGTGGCTAGTTAGTAGCTCATTCTTGAATAAGAAATTTGATTGACCTATCAAGTCTATAAAATAAAAATGCAATGAATTGTTTCAAGGCCGACCCTAATTGTTTTTCTCTAATTATTATTTATT
>contig28_len_371_j031
TGGTACACAGAAGTCATGGGTGATCATTGGTCCGATGCTTCGGGCGAAACCAATTCCCAGGGTGTGACGGGCGGTGTGTACAGGGCCCGGGTACATATTCACCGCGGCATGCTGATCCGCGATTACTAGCGATTCCAACTTCATGTTCCCGAGTTGCAGAGAACAATCCGAACTGAGGCAATCTTTCCGGATTCGCTCCGCCTTACAGCCTTGCTTCCCATTGTAATTGCCATTGTAGCACGTGTGTGGCCCAGCCCATAAGGGCCATGCGGACTTGACGTCATCCCCACCTTCCTCCAGTATCTCACTGGCAGTCCTTCGTGAGTGCGGCACGCACCTTTTTGTTTGTTTCGGAGCCGTTTTGGCGGGGC
>contig29_len_763_j031
TTTAAAATGAATAGTATTAAAGAATGAATCCTTTTGCACAATAGATGTCTTTCACATCCAACTCGAATAATGAGTAACCTCTTAATTTAAAAATGGCAGTTCCAAAAAAACGTACTTCTATATCAAAAAAGCGTATTCATAAAAATTTTTGGAAAGTTAAAGGATATTGGGCAGCATTAAAAGCTTTTTCATTAGGGAAATCTCTTTCGACCGGAAATTCAAAAAGTTTTTTTGCGCGATAAACAAATAAATAATCAAAAGTTGTAATAATCTGATTGACTCAAAAAGTTGGCTAATTTCATTTACAATATAAAATTTCTGATTTCCATTCCGAAATTACAATTTACAATTAAGGGATTCTTTTTTTTTTATGATATTTTTCACTTTAGAACATATATTAACTCATATTTCCTTTTCGATCATTTCAATTGTAATTACAATTCATTTAATAACCTTATTAGTTGATGAAATCGTAAAACTATATGATTCGTCCGAAAAGGGCATGATAGCGACTTTTTTCTGTATAACAGGATTATTAGTAACTCGTTGGATTTATTCGGGGCATTTCCCATTAAGTAATTTATATGAATCATTAATCTTCCTTTCATGGAATTTCTCCATTATTCATATCGTTCCGTATTTCAAAAATAAAAATTATTTAAGTGCAATAACCGCGCCAAGTGCTATTTTTACACAAGGCTTTACTACTTCGGGTTTTTTAACTGAAATACATCAATCCGCAATATTAGTACCTGCTCTCCAA
>contig30_len_333_j031
TTCACTTTCAACCCGATTCACCGCCTACGTGCCCTTTACGCCCAGTCATTCCGAAGAACACTTGCCCCCCCCGTCTTACCGCGGCTGCTGGCACGGAGTTAGCCGGGGCTTCTTCCTCGAGTCCTGTCATGATCGCGCACTCGACGAAAGAGCTTTACAAGCGGCATTGCCCTTCTTCACTCACGCGATATTGCTGGATCGGGCTTTCGCCCATTGTCCAAGATTCCCCACTGCTGCCCCCCGTGGGAGTCCGGGCCGTGTCTCAGTCCCAGTGTGGCTGATCATCCGAAAAGACCAGCTAAGCATCATTGGCTTGGTCAGCCTTTACCTGAC
>contig31_len_337_j031
GTGAGCTTTGATCCCCAATTCACTAATCAAGCAGTGTCAAACCAAAATACCCAACAAGTATTAGCTCTATCTGAAAGGAGGTGATCCGCCGCACCTTTCAGTACGGCTACCTTGTTACGACTTCACTTCAGTCACTAGCCCTGCCTTTGGCATCCCCTCATTGTGGTTAAGGTAACGACTTTGGGCATGGCGAGCTCCCATAGTGTGACGGGCGGTGTGTACAAGGCCGACAGAATGAAAAAAACATATATGGTAGAATCGTAACCATAGAATACGACCCTAATCGAAATGCATACATTTGTCTCACCATCGCGTCTCTTTTTTTCCTCTTCCTCAG
>contig32_len_328_j031
ATTTTCTTCTCTATGAATTCGTAGGTTCAATTCCTATTTGATGCATGCCAATGAGACCCTTTAATATGTCTACTGGAATTGGCTCTGGATCAATGGAACCTCATTGTTCATATATAACGAATTGATGTGGTATATTCATATCATAACATATAAACAGTAAGAACTAGCATTCTTATTGAGACTAGAATTCATAGAGAAGAAAATAGATTTATGGATGGAATCAAATATGCAGTATTTACAGATAAAAGTATTTTGGGAAAAAATCAATATACTTCTAATGTCGAATCATGATCAACTAGGACTCGTGTTAATATCCTAAGCATTACAA
>contig33_len_327_j031
ATTTGAAATTCTATTCTTTTCATTTTAGCTATTCAATTCAGAATTAATATGAATATAGAAAAGAATAGAATAGTTAATAGCTAATATTCCAATAGTTTGTTAAATTCCTCTATGTATGTAAAATTTCTGTTATGTGAGCCCGCTTAGCTCAGAGGTTAGAGCATCGCATTTGTAATGCGATGGTCATCGGTTCGATTCCGATAGTCGGCTTTTCTCTATTTATTTGATTTTTTACATGATTGATAATGTCCCTTTGAAATCAAATAATATTGAAAAAGCCTTTCTCCTTTTCCAAAGATTACTGATTTATTATATTATGTTTATGTT
>contig34_len_353_j031
CCGGGGAACAGATTCATCTTCGAAGCATTTTTCCCTTCCTTCCAATATTTTTGATTTTAGCTTCCCCTATTCCTTTTATTGAGCATAATGATGCGAATCGGGTTTGTTGTTTTTAGTATGCAGCGTCAAGCAGTTCCGCTTTCCCCTACCGATGATGTGCCGAGAAGTGCATTGTTGGAACTGGGTTGGAACGCTTTTAAGACCATAAGCTCTAGATTCGGGGGTTTCCGCTATAGCCGAACACAAGGGAAAGATCATTCTTTTTACCGGAAAAGAGAGTTTTATCAGGTAATGGAGACACTATAAGCATTCCTTTGGTTATGTATAAGCCTTCCAAAGACTTGTATGCATCC
>contig35_len_316_j031
ACATGGTTCTGCATTGACAAGCAACAAGAAAGGAAGAAAGAAATGTTGTCTCACTTATTTTCTATACTGATTGAAATTGCGTTGCTGTGTCAGAAGAAGGATAGCTATACGGATTCGGTATACTCTAAAGACACCCTCGGTACACTATTGAAGATCTCACAAAGATGAAATCTCAGTGAATTTCCATTTACTGATCCCATCTTTCACAGAATCGATCCCCCCTTTTACTGTACATGAATATGTGGAGCTCAGCATGTCTGGAAGCAGGGGAAAACGTTCTTTTGCTGATATTCTTACCTGTATTCGATACTGGATC
>contig36_len_282_j031
ATATTATATTATAGAACTTTTTTCAGCAATTCCATTTAAATAAAGTCAGGGCTGGAAAGGTCCAATATAAAGAAAAATCAAAATAAAGAAGACTTCTTTTCTTTGATTTTATTCGAGAAGGCCTTTTTTTCCCATGGCCGGGTTAGGTCAGTACCTAGCCGGGCCTTTTTTTGTTCCAACGAATCATAGATAAAACGATTTATCTGATTTGAAAACAAAAAAACTTGCTATTAAAGAAACAAGAAAGTGTCATTTCTTATTATTCTTTCTTACTTTTTTTTT
>contig37_len_281_j031
GTGAGACCGACTGGTCGAACAGAGACGAAAGTCGGCCATAGTGATCCGGGAGTCCCGTGTGGAAGGGCTCTCGCTCAACGGATCAAAGGTACGCCGGGGATAACAGGCTGATACTGCCCAAGAGTCCATATCGACGGAGTCGTTTGGCACCTCGATGTCGGCTCATCACATCCTGGGGTTGAAGAAGGTCCCAAGGGTTCGGTTGTTCGCCGATTCAAGTGGTACGCGAGCTGGGTTCAGAACGTCGTGAGACAGTTCGGTCCCTATCTGCCGTGGGTGTT
>contig38_len_263_j031
TAACGATTTTTCCATATATGTTTTTTTTTATTTTGTCGAAAATTGATTTTACGGTATAGACGCTTATGACCTCCCCCTCTATGCCTCGCAGTAATGATTCTTCTGACATTACGACCTTTACCACAACGATGCTGTTCATAGATCAAATTATTTCGTAGATTGGATTTCACTTGACTATCTACGGTTCCATTGCGTGTGCTAGGGTTAGAAGTCTTTTATAAATGTATTGCTTTAAGGCGGCTATCCATACACAAAACCCACTT
>contig39_len_33758_j031
ACTCAATTCCAACATAATTACTCTGATATAGCTGGCCCTTTTCGGTACTTGAATATTTCCCAACTGCTCTGGTGCATTTATAGTTATTGCTTCTGTAAACATAGTATCTAAATAATCCCAACGTGTTACATAAGGCAAATATTGTATAATTGTTCGGTTTTCTGCAATTTTTTTCATCCCTCTGTGTAAATAACCTAATATTGGTTCACAGTCAAGAACATCTTCACCATCTAGAGTAACGATGAGTCGAAGAACACCATGCATTGATGGGTGGTGAGGACCCATATTGACTATCATGAGGTTTTTTCTTGTGACTGGTGCGATCATAGCATAGGTTTTTTCCCGATTCATTCTTCCATGAATTGCTGAAAGCGAAAATAGGTTTATCAAAATTTAAGTGAATAATCCAAAATGACTTTTCAAATTAACGAATTTTTGTCTCTCGAATATTCAACTGACTAATGAATTCTTTGTAACATAGTCTATTTTTTTTTTTTTTTGACAAATAAGCTAGCAGGCGTTGACGTTTTCCCAGAATTTTTCGTAGACCTCTCTGAGATAAATAGTCTTTTTTGTGCAATTCCAAATGTAAAGTAAGTCTTCGTATCTTATTGGTAAAATTGAATACTTGAAATTCAACAGATCCCCAGTTTTCTTCTTTTTCTTTTTGTGAAATAACGTAAATGGATGAATTTTTTACCATAAAAGAATTCCCCTCCCCTTTTTGCAAATATGAATTTTTACAATCAGTAATAATAATGCTAGTTATTTTAATATGGTATACACAATTTTTTTTTATGGAATCCTAATTTTATGTAATAAAATAAATCAATCCAATTGAAAATTCGATTCGGATAGGGATACAAAAGAATAGTACATTTTTGTATTTTCAAAAGAGAAAAAATTTAATCTAAAATTAAGAAGATTTTGTTGATTCATTTTTTAAATATAATTGATGCATCATTGAATTAGTATCATATATTAGAATGAGATGTAAGACAAGTCATGTGTGCATCTGTTTGCTTTCATATACCCAGATATGGTTATGGTAGAGGATATATAAGAAAAATGTATCATCAACGAATTTTCAATCGTGGGTACATATGTATTCTTAACATACTGAAACGACTGCCATTATTGGTATCAAACCAATAGCGATTCATACAAGCTAAATCTTCTAATCGATAATTGGGCCAAAGAAAGAAATTCAATTTAATTAATTTATCTCTATCAAGATCTTTATTTTTATCCAAGAATTGACCCCAATTTTTTATTTTCTTACCAGTGCAAAATATTGGATTTCTATCCACACCATGCGTTGTTTTTGAATTGAAACAAGTTAGAATTCTCAATTCTCTACGACGTCTAGACGATAAAATATTTTCAGGAACAAGCAAATCATAATAATTCTTTTCGCTATTTCCAGTTATTCTCTGATGATGCCTTGAAATGGATTCATCAAAATCTTTCTCATCAACATATTTTTGCTCTCGACATCTTTGATTAATTTGATGCCTACTCTTATGAACTAATGAAATACCTATGGTTTGATACATAATAAACTGTCCATCATTTTTTACAGACAAACGAAGGGGTTCGATAATAAATATTCCCCTTTTCATCAATTCTGTAAGAGTTAAATTCTTCTGAATTAGCATTACATCCAGATTCATTTCTCTCCTTTGAATAGAGGATATAGTAATTTTTCTTGGATTTCGCAGTCGAAGCAGGAAACAATATACTTTAATATTATTAATCATTCTTTGATTCAAAGCATCATCCCATCTCAATTGAAAAAGTAAATACCTTTTCAAGAAGAAATCTAGTTCTGCTTCCGTATTGCTCTTGTATTGTTTTTTCTTTTTACGTTTTTTCATGTCTGATTCCGAATAATCTTCTTCAATGTTTTTTTGTTGGTTTGAAAAAGCAGATACAAGATTTTCTTGGTTTTGTGCATGTGATCTAAGATTTTTTTTGTCTGCGTATTTTTTTTCTTTTTGATTCTTTAATTCAAATTTTATTTTTTCATTCGATGGTCTAACTTCCTTTTGTTTTCTATTGATGTTTTTATTTTCACTAACATTTTCATTTCTATTAAAATGAAAATGAAAAAAAAGTAATTTGCTTGGTATAAACCACGGTTTCATTTTATATGTATTATAAAGTAGTACAAATTCTGGGAAGAACCAAAGTTCTAGAGTCGATATAGGACGACTTATTATTTCTTCATTCATTCCCATCCAATCAAAAAATATTTTTTTTTGATTGGGTGAATTGATTTCTTGATTTTTATGAATCATAAGATAAAAAAGATCTTCTTTATCAATTTTATCAATTCTTTGATAATTATTAGTTTCGCTCTTAGTATTTTTATTATTGTTGGTATCGATCTTGATCCAGGCCTCAATATGGATTTTATTTTTAAGACAAAAATTTATAAAATTCCAATCAAAATATTTTCTATCTAGATTTTTTTTCATATACATAATATCCCTTTTTCCTAGATAATTATTGATAGAGATATCTTCTAGTATATTAAAAAATTTGCCTTTATGTGGGTTGTAATTACCTTTATGTATATTGTAATTATAAGAACTCTCTTGATTCTTATTTACTTGGAATGGTGATCCATAAATATATGGGTTCCTCTTATTTTCGTAATTAATAGATCTATAAGATAAAAGATTATATTTATATTTATAGTATTTTTTAAAATTATCTTTTTGATTTGATAATGAATATACTTCATAATCATTTTGTTTTTTGTAATGAATTAATTGGTCTTTTTCATATGAATCCTCTTGGATGAAATCTTGATTTTGAATTGTATGACATCGATTTCGCCATTTTTGTACTATTAATCTAGACCATCTAATCTGAGATAAATCGTATTGATAATGACCTCTTAACCAGTTTTTCCATTGATTTATTCCGGAATTCTGAAGTTTCTTATGTCTTAATTCAGAATGAATTATTCCTTGTATTCCAAAACAACCTTTTATTGAAGTCTTAATAAAAAAAGATGTTCTTTGAGATTGAAGAGTAGATATTAACTTATTCAAGTTAAGAACTTGGGTTTCTGATAATTTGTAAAATACAAATGCTTGTGACAAGGAGGATAAGTCATAAAAATTCCGCTGTAAATTCTTATTACTAAGATTATAAAGTGACTTTTTTATAGTCGAAATAAAGTGAATTGTATTTTTATTTGTTTTATTAACTTTTTCTTGGTTTGTTTTATTACTGTTATTACTGTAAATAGATTTATCAATAATTTTTTTTGTTGATTGAAGAAAAAGTTGTATATTAATTCTGGAAACAGTAATGATAGATAGAAGGATATCTATGTATATCCTTTCAGTGAAAATTTTTGTAAAATAATGTAATTTACGGATTAATCGAGCATTTCTTCTTTTTAATATTTGCCAAATATTTTTGGGTAATTCTAATCTTTTAGCGTTATAACTTGTTTTATTAGGACTAACATTTATTCCTATTACTGGAGTCACTTTTTTGTTCTCTTTTGTAATTATTTCTATTTGATTTCTGATTGTGCTTGTTCTAGCAGTCATATCCTTCATTTTTTTTTCTGTCAGGAAATAATTTGTCCAATCTATGGGGTGAATTCGACTAAAAGATTCGTGAATTATCTGATTGCGGGTTATAGAATCTTTTTCTTTTTTAGTTTCACTTGAGTTATATCCTTCTCTCAATTTCAATAATAGAATTGGATTTACTTTTGAAAGTTCTTTTATTATTCTTTTTAAAATCCATTTTTTTGAGATATTTATAAAAATTATTGTTCTTTCTTTTAAAACTTTTCGAACTCGAAAATACTTCTTTTTCCATTTTCCAATTCTTTTTTCGAGTTTCTTAAAAATGGGTTCAAAAAAGGAAGGCCGTTTTCGGGGAGAACCAAAAGGAAGTTCAGCTTCCATTCCCCAAACTGTTAAAAAACAAAAATCATCTTTTTTTTGACCTTTACCTTTCTTTTTCATTCGATCTGTATGAGAGGGCCGCGGCTTAGATTTGTGCCAAGGTTTCAGACAGAAAGGAAATAGTATCTTTATCTGAATGCCGTCTGTTAACCAATTTTTCGGAAATTCTGTTTCTGATAATTGAACACCATTATAGGTACATTTAACATGCATTTCTTTATTCCATTCCTTTAAATCTTCAGACCACTCAGGAAATTGCAATAATAGCATACGGCCAATATTTTTAGCTATTATCAATGAAGGTAATAGAATATATTTTCTAAGAGTCGATTGAGTTATTAACATGGAACCTCTTATTACTTGAGCAAGTGGAATGGTATCCCAGGCTTCTGCTATTTCTATCCGCGCTTTCTCTTTTCTTTTGTTTTCGTCTTTTTTGTCCTTCTCCCTTTTCTCCCCTTCTTTGATCTCTTCTTCTATAGAATCTGAAATTTTGAATTCTGCTCCCTTTTTTATCCAGTTGCCAAAAATGAGTTTCACCAGTCCGGAAATATCAAAAGAAAAAAATGGTGATTTGTCTATTCTGTCCAAAAAAAGCGGGGAATGCGCATTTGCTTGAAAGAGTTCTAAAATAACTGTTTTACGTCTTTGGGCTCGCATAGAGCCTTTGATTATGTCTCGACGAAAATCCGATTGTTGTGAATAGCGTATCAAAGCCACTTCGTTTGTTTGATCTTTATTATTAGTATCGTTATTATTAGTATCGGTATTTCGTCGATCATTATTATTAGTAAAAATCACTACACGTTTGGCTTTTCTTGAACGAATTTGATAATCTACTGGTACTTCTTCTTCACTGTCTCCTTCCTGTTGTTCTAATTCGTTGATCAATTTGTATGACCATCGAGGAACTTTTTTAATGATTTCTTTTATTCTAATAGAAATCGTTTTTTTTTTTTTATCATAAGGATCAGTTATAATTGCATTGAATAAAAATTTTAAAAATTGAGTTTCGTTTTCTGAATCCATTCTTACTGGTTCTTGTTTTGAAAATAAAGAAGGTTCTTTCAAATTGAAATTGGATTTTGATTCTCTATCAAATTGACTGATTAAAGTCACGAAGTGACTAATTTTTGTTGATAATGGTTTTTTCTCAAATAAATCTATTTTTTGTTCAAATTCCTCGTAATCAGTATCAGTAAGAAAGAGAGTATGAATCTTATTTGTTTCTATGAAATTTTCTATCAAAGTTTCATTTATGATTAAAGGTAAAAATAATTTTTTTATTGTTCCACGCTGTGGCCCATTCAAGAAAGGATCATATATTTTTGGCAAGTATTCTTTTTTAATCTCATCATTACACAATCGAATCTTTTTTTCGAGTATATTCAGGGAAAGAGATCCTTTGTCTAGAACCTTAATTCTATTTATCAATTCGTTGTTTAGATTGTTACTTTTTTGTTTGTTGGTAGAAATCCAATGATTATACAGTTCATCAGAGGAGAGTTTTTCTATTATGAACAAGGATATCTTTCTTTGTATCATTTCCCAAAAAAATAATAAACTGGGTGGAAACGTAAAAGATATTCTTTCTTTTCCATAACTTTGGCATGTATAAAAAAAATATTGTGACATTTCATGTCTTACAGCATTTTCAAATCGATTATTTTTTATGTATCGCACCGGTCGATTCCATCGATTAAAATTGAAAAGAATAGTTACAAGAGGTTTTTCAAACAAGAAGGTTGAGTTGACTTTTTTTTTATCGTATAGTATTTTTAACTTTGAATTTTCTTGATTCCCATCCGGATAAGAAGCTTCATAAATGGGGCTATTTTTATTTTTATAGCATGTCTCTTTCAAGTGAAAGTGGAATTCATCCTTTGTTTTTTCCTTTCCATTCACTCGGATCTCTTCCGTTTTATCGATTTTGTCCGGATCCTCCTTTTCTTCCGAAAAAAGGGAAGGAGAAGGATCTTCTTCGGCGGATCCCTCTTGTTCCTGTTTAGTCCCCTTCGTTTCGTAAGTTGTTTCTATTTCTACATCTCTTTCTTCCTCACTTTCCGCCCTTTCTTCCGTTTTTGAGGTTTCTTTCAGTTTCTTAGTAAGAATGGGTGACGGTATTCTGCCTAAATAGTAGACACAGGTAATAAATAAGAGAATACTAAAGATCCGAGCCATAGAATTTCTCAATTCTGACACAAGGTACTTATTCGATCGAATAAGTACATTTGATCTAATAGAATGATTTTGCCGTATCCAGACTAATACCAATCCAAGCCATTTCATGAATAAAATGTGACCAATTAACCAACCAACAAAACTACTTGTTACAAATAACATCTTGTTGTTGCATCGAAACATATAAATGTTGACTAATCTGGCTAACATTGAACTTGGTAAAATGAAATGGTTGAATAATTGAAAAATGAGATTATTCAGGAATACACATTGAATGCTGAGATTACGCATTGAATTTCTGGTAGTAGATCCATAATCAAAAAAGTGTTTGTGATTGTTCCAGAAGAAATGAAACAAAAGATAGGGTAGAGCTAGGACAGTTATTGTATGAGGTCTACCCAATGCTAGATGCAGAGGCGCATAATAGATCGATATGAACATCATGAGCTGTCCCGTAATAAAACCAGTTGTTGCTGATACCTTCTTCTCGCTTCCTTCTTCCATAACCTGAGCTCGGAGAAGGAAGAGATAAGAGGGCCCTATGGAGAATGTGGTCAGAAATCCATAATAGAGTCCAACCACAACGACCGAATTGATTATCTTCATGCATAAGGATACTAGATTACCTAGTAGAAAAGATTTCAAAATCATCACAAACCTCCCTTTTTCTTTTCTATTGCAATTTCTGGATTATTATATGATGATTTTGAAACTTTCCATATAAAGAGATAAACTAGAAACGACATCTGTTATGTCAATGACACCAAAGGGATATTAAATGAATTGAATGGAATTGGGAGATGGATGGAATATAATGAAATAGAGCCACTTTGAGGTTCCCTATGAAATGAGGCATGGAAGGGAGCCACTACGAAGAAGTTCCGGGAGTTACGAAGGAAGCTTCGAGCTCATATTGGTCATGGGTTGAGAACGGGAATTGAACTCTATGAGATCTAATCTCCCGTTGTTCCTCAGTAGCTCAGTGGTAGAGCGGTCGGCTGTTAACTGATTGGTCGTAGGTTCGAATCCTACTTGGGGAGATTTGATTCATTCTGAATTAAAGAATTCAGAATGAAAGAGCTCGCTTTGACCGTTAAGAGTAGGTAACCCCTTCCCTGTCTTTGTTTCTATTGCATTCTATCTCATCGTATCACATTCTGTTCTGCGATATTTGAGAATCACCGTCAATACCTTGGTGTAGGTCCGGGATAATCCTTTGTTCCATAGCCCTGGGGCTATTTACAACTAGCCAATTAAGAATTCTCAGATGTACTAGTACTAGCAGTGCATCAAAGATGCAGTCATCGATTCTCCCGAGAGGCCACAATTACCGCGAGCAAACATATTAATGACGAGGAAGGCATTTTTGTTATGCTACTAATACTTGTACTTGCTCTGCTATTCTGCCCAAGCCTGGCTGAGGAAGAGTTACGGGGCGTAAAACAAAAAAATACGCTGAAGGGCCGGGTATACTATTATCCCGATCATGATTTTCCTACCCCCAGAAGGAAAGGTCCTTCCCTTTTTGGCCGGTTGTGGGCGAGGAGGGATTCGAACCCCCGACACCGTGGTTCGTAGCCACGTGCTCTAATCCTCTGAGCTACAGGCCCCACCCCGTCTCCACTGGATCTGTTCTCGGGAGTACCCTAAAAAAAAAAAAGTAACCTTTCCTCTCCCCAGCCATTTCGGGTTAAGAAGATGTGAAAGCGCGTTTATCTCTATAAGAACGGTGCGTTCCGAGGTGTGAAGTGGGAGAGAAGGGATGTCATGATTGGGGTTTTGAATAAGACGACCTTTTCATTTTTCATTTTTTTTTCTTTTTCATATTGAAAAAGTAATAAGAATGAGGGGTGTTAAGCTTTTTATCATCCTGGCGTCGAGCTATTTTTCCGCAGGACCTCCCCTACAGTATCGTCACCGCAGTAGAGTTTAACCACCAAGTTCGAGATGGATTGGTGTGGTTCCTCTACGCCTAGGACACCAGAATATCGAACCATGAACGAAGAAAGGCATGAGAGAAAAGCATATTGGCTAGTGATTGTGAGGCCCCAATTCTTGACTGGAGGGGACACCAAAGGCCTCTGCCCTTCCATCCCTTGGATAGATAGAGAGGGAGGGCAGAGCTTTTGGTTTTTTCATGTTGTCAAAGAGTTGAACAATGGTTTTTTCGTGTTGTCAAAGAGTTGAACAATGAAAATAGATGGCGAGTGCCTGATCGAATTGATCGGGTCATGTAGGAACAAGGTTCAAGTCTACCGGTCTGTTAGGATGCCTCAGCTGCATACATCACTGCACTTCCACTTGACACCTATCGTAATGATAAACGGCTCGTCTCGCCGTGACCTTCTCTTGAATTCTCAAGACTTCTGTCGCTCCATCCCCGCAGGGGCAGAGAACCCGTCGCTGTCTCGGCTGTGCTACCGGAGGCTCTGGGGAAGTCGGAAGGAATAGGAGAGCACTCATCTTGGGGTGGGCTTACTACTTAGATGCTTTCAGCAGTTATCCGCTCCGCACTTGGCTACCCAGCGTTTACCGTGGGCACGATAACTGGTACACCAGAGGTGCGTCCTTCCCGGTCCTCTCGTACTAGGGAAAGGTCCTCTCAATGCTCTAACGCCCACACCGGATATGGACCGAACTGTCTCACGACGTTCTGAACCCAGCTCACGTACCGCTTTAATGGGCGAACAGCCCAACCCTTGGAACATACTACAGCCCCAGGTGGCGAAGAGCCGACATCGAGGTGCCAAACCTTCCCGTCGATGTGAGCTCTTGGGGAAGATCAGCCTGTTATCCCTAGAGTAACTTTTATCCGTTGAGCGACGGCCCTTCCACTCGGCACCGTCGGATCACTAAGGCCGACTTTCGTCCCTGCTCGACGGGTGGGTCTTGCAGTCAAGCTCCCTTCTGCCTTTGCACTCGAGGGCCAATCTCCGTCCGGCCCGAGGAAACCTTTGCACGCCTCCGTTACCTTTTGGGAGGCCTACGCCCCATAGAAACTGTCTACCTGAGACTGTCCCTTGGCCCGTAGGTCCTGACACAAGGTTAGAATTCTAGCTCTTCCAGAGTGGTATCTCACTGATGGCTCGGGCCCCCCCGGAAGGGGGCCTTCTTCGCCCTCCACCTAAGCTGCGCAGGAAAGGCCCAAAGCCAATCCCAGGGAACAGTAAAGCTTCATAGGGTCTTTCTGTCCAGGTGCAGGTAGTCCGCATCTTCACAGACATGTCTATTTCACCGAGCCTCTCTCCGAGACAGTGCCCAGATCGTTACGCCTTTCGTGCGGGTCGGAACTTACCCGACAAGGAATTTCGCTACCTTAGGACCGTTATAGTTACGGCCGCCGTTCACCGGGGCTTCGGTCGCCGGCTCCCCTGTCATCAGGTCACCAACTTCCTTGACCTTCCGGCACTGGGCAGGCGTCAGCCCCCATACATGGTCTTACGACTTTGCGGAGACCTGTGTTTTTGGTAAACAGTCGCCCGGGCCTGGTCACTGCGACCCCCTTTGTGAGGAGGCACCCCTTCTCCCGAAGTTACGGGGCTATTTTGCCGAGTTCCTTAGAGAGAGTTGTCTCGCGCCCCTAGGTATTCTCTACCTACCCACCTGTGTCGGTTTCGGGTACAGGTACCCTTTTGTTGAAGGTCGTTCGAGCTTTTCCTGGGAGTATGGCATGGGTTACTTCAGCGCCGTAGCGCCTGGTACTCGAACATTGGCTCGAGGCATTTTCTCTACCCCTTCTTACCCTGAAAAAGCAGGGTCACCTTACGTCCTTGAACCGATAACCATCTTTCGGCTAACCTAGCCTCCTCCGTCCCTCGGGACCAACAAGGGGTAGTACAGGAATATTCACCTGTTGTCCATCGACTACGCCTTTCGGCCTGATCTTAGGCCCTGACTCACCCTCCGTGGACGAACCTTGCGGAGGAACCCTTAGGTTTTCGGGGCATTGGATTCTCACCAATGTTTGCGTTACTCAAGCCGACATTCTCGCTTCCGCTTCGTCCACCACTGCTCGCGCGGGTGCTTCCCTCTAAGGCGGAACGCTCCCCTACCGATGTATTTTTACATCCCACAGCTTCGGCAGATCGCTTAGCCCCGTTCATCTTCGGCGCAAGAGCGCTCGATCAGTGAGCTATTACGCACTCTTTCAAGGGTGGCTGCTTCTAGGCAAACCTCCTGGCTGTCTCTGCACCCCTACCTCCTTTATCACTGAGCGGTCATTTAGGGGCCTTAGCTGGTGATCCGGGCTGTTTCCCTCTCGACGATGAAGCTTATCCCCCATCGTCTCACTGGCCGACCTTGACCCCTGTTATTTTTAGGTCATATCTAGTATTCAGAGTTTGCCTCGATTTGGTACCGCTCTCGCGGCCCGCACCGAAACAGTGCTTTACCCCTAGATGTCCAGTCAACTGCTGCGCCTCAACGCATTTCGGGGAGAACCAGCTAGCTCTGGGTTCGAGTGGCATTTCACCCCTAACCACAACTCATCCGCTGATTCTTCAACATCAGTCGGTTCGGACCTCCACTTAGTTTCACCCAAGCTTCATCCTGGTCATGGATAGATCACCCAGGTTCGGGTCCATAAGCAGTGACAATTGCCCTATGAAGACTCGCTTTCGCTACGGCTCCGGTGGGTTCCCTTAACCAAGCCACTGCCTATGAGTCGCCGGCTCATTCTTCAACAGGCACGCGGTCAGAGCCCCGGGCTCCTCCCACTGCTTGGGAGCTTACGGTTTCATGTTCTATTTCACTCCCCGATGGGGGTTCTTTTCACCCTTCCCTCACGGTACTACTTCGCTATCGGTCACCCAGGAGTATTTAGCCTTGCAAGGTGGTCCTTGCTGATTCACACGGGATTCCACGTGTCCCATGCTACTCGGGTCAGAGCGTAAGCTAGTGATGCTTTCGGCTACTGGACTTTCGCCATCTAGGGTGCAGTACTCCACCGCTTCGCCTAGCAGCACGACGCTTGTATTGCTCTCCCACAACCCCGTTTTCACGGTTTAGGCTGCTCCCATTTCGCTCGCCGCTACTACGGGAATCGCTTTTGCTTTCTTTTCCTCTGGCTACTAAGATGTTTCAGTTCGCCAGGTTGTCTCTTGTCTGCCCATGGATTCAGCAGCAGTTCGAAAGGTTGACCTATTCGGGAATCTCCGGATCTATGCTTATTTTCAACTCCCCGAAGCATTTCGTCGCTTACTACGCCCTTCCTCGTCTCTGGGTGCCTAGGTATCCACCGTAAGCCTTTCCTCGTTTGAACCTCGCCCTTAACTTTAAGGCTATGCCATCCTAAGGTGCTCCTAAATGGAAGGATCTTATCAACGTCCATGAATGATAAATCATAGATCGAACCGACGAATCTGAAAAATTGGGTGCTATCATATAGCTTTGTATCGGCTAAGTTCACGAGTTGGAGATAAGCGGACTCGAACCGCTGACATCCGCCGCAGGGTAAACCACCGCCTCTCAGGTCCCCCGACTGATTCTACCATAGAGGCCAACGATAGACAATAACTCCCCCCCGAACACAGCTTACAACTTTCATCGTACTGTGCTCTCCAAAGAGCAACTCTTCTCAAAATCTCACTCAAGGGGTGCTGAGTTGGAATCCCATTCTAACTAAGGATTCTTATGGTTCCGGAGGATCCAGCTACAGGAGAACCAGGAACGCAGAGCTTTCCCCCCTTTTCCGCCCGACTCTTTGGTCTTAAGAACGCTGGTTTTAAGAATGAGTGATTGCCCTTCTCCGACCCTTACTGCCCAACCTGAGAGCGGACAGCTAATGCGTTCCACTTATTGAGCAGGGTTCTATGGTCGGTCCGTGACCCCTGGATGCCGAAGGCGTCCTTGGGGTGATCTCGTAGTTCCTACGGGGTGGAGATGATGGGGTTGGTCCATGGATTTTCCTTCCTTTTGCCGCATTTCGCTCAAAGGGTTGAAGGGAGATAGTGCATCAAGCTGTTCGCAAGGGCCAACTTGATCCTCTTCCCCAGGGATCCCAGATGAGGGAACCCTAGGAGAGCCGCTGACTCCAACTACCGTCCATGTACGATCCATACTAGATCTGACCAACTGCCCATCCTACCTCCTCTACGTTCTTGACAGCCCATCTTTGTCTCAGTAGAGTCTTTCAGTGGCATGTTTCGGTCCTCTTCCCCATTACTTAGAAAAAGTGAGCCACCGGTTCAGGTACAAGATACTATCATTACCGCCTGGACAATTAGACATCCAACCCGTAATCGCAACGACCCAATTGCAAGAGCGGAGCTCTACCAACTGAGCTATATCCCCCCGAGCCAAGTGGAGCATGCATGAAGGAGTCAGATGCTTCTTCTATTCTTTTCCCTGGCGCAGCTGGGCCATCCTGGACTTGAACCAGAGACCTCGCCCGTGAAGTAAATCATCGCACCTACGGTCCGGAAGAGAATCAATAGATTCCTTTTCGGGAGCGATTCATCCTTCCCGAACGCAGCATACAACTCTCCGTTGTACTGCGCTCTCCAAGTGTGCTTGTTCCCCCCTTCTTCCTTACCATGGCAAGTCTTTGTGAAATAACTCCGATGAGAAGAAAAAAGAAGGCGTTAAGAGACCCTCCTGGCCCAACCCTAGACACTCTAAGATCCTTTTTCAAACCTGCTCCCATTTCGAGTCAAGAGATAGATAAATAGACACATCCCATTGCACTAATCGGGGGCGTTCGTAGTGACTGAGGGGGTCGAAGACCAAGAAGTGAGTTATTTATACCAAGCATTCTTCTTACGGCTAGATCCAATCTCCTGGTCCCTGCGGAAAGGAAAAAGAATTTCACGCTCTTCCTTTCGGGAAGGGAGGATTAGCGAAATCCTATTGATTGCAGCTTTCTCCAGACCTCCGGGAAAAGCATGAAAAAAAAAACGGCTCGAATGGTACGATCCCTCCGTCACCCCAGAATGAAAGGGGTGATCTCGTAGTTCTTGGTCTGTGAAGATGCGTTGTTAGGTGCTCCATTTTTTTCCCATTGAGGCCGAACCTAAACCTGTGCTCGAGAGATAGCTGTCCATACACTGATAAGGGATGCATGGATTCTCGAGAAGAGAGGAGCCGCGGTGGTCCCCCCCGGACCGCCCGGATCCCACGAGTGAATCGAAAGTTGGATCTACATTGGATCTCACCTGAATCGCCCCATCTATCCTCCTGAGGAGGAGTTTGGTTTCAAACCCCGGTTCGAACAGGAGGAGTACGCCATGCTAATGTGCCTTGGATGATCCACATCTCAGGGTCAGGCGCTGATGAGCACATTGAACTATCCATGTGGCTGAGAGCCCTCACAGCCCAGGCACAACGACGCAATTATCAGGGGCGCGCTCTACCACTGAGCTAATAGCCCGTCGTGCGAGCCTCCCACTGGGGGCCCGCTATGCCAAAAGCGAGAGAAACCCCATCCCTCTCTTTCCTTTTTTCGCCCCCATGTCGCCACACGGGGGGGCATGGGGACGTAAAAAGGGGGATCCTATCAACTTTTTCCGACCTAGGATAATAAGCTCATGAGCTTGGTCTTACTTCACCGTCGAGAAACGAAAGAAGACTTCCATCTCCAAGTTTAACTCAGACAGACGTAGCTCCCTTCTTTTTGGGTGTGAAGCAGTGTCAAACCAAAATACCCAACAAGCATTAGCTCTCCCTGAAAAGGAGGTGATCCAGCCGCACCTTCCAGTACGGCTACCTTGTTACGACTTCACTCCAGTCACTAGCCCTGCCTTCGGCATCCCCCTCCTTGCGGTTAAGGTAACGACTTCGGGCATGGCCAGCTCCCATAGTGTGACGGGCGGTGTGTACAAGGCCCGGGAACGAATTCACCGCCGTATGGCTGACCGGCGATTACTAGCGATTCCGGCTTCATGCAGGCGAGTTGCAGCCTGCAATCCGAACTGAGGACGGGTTTTTGGAGTTAGCTCACCCTCGCGGGATCGCGACCCTTTGTCCCGGCCATTGTAGCACGTGTGTCGCCCAGGGCATAAGGGGCATGATGACTTGACGTCATCCTCACCTTCCTCCGGCTTATCACCGGCAGTCTGTTCAGGGTTCCAAACTCAACGATGGCAACTAAACACGAGGGTTGCGCTCGTTGCGGGACTTAACCCAACACCTTACGGCACGAGCTGACGACAGCCATGCACCACCTGTGTCCGCGTTCCCGAAGGCACCCCTCTCTTTCAAGAGGATTCGCGGCATGTCAAGCCCTGGTAAGGTTCTTCGCTTTGCATCGAATTAAACCACATGCTCCACCGCTTGTGCGGGCCCCCGTCAATTCCTTTGAGTTTCATTCTTGCGAACGTACTCCCCAGGCGGGATACTTAACGCGTTAGCTACAGCACTGCACGGGTCGATACGCACAGCGCCTAGTATCCATCGTTTACGGCTAGGACTACTGGGGTATCTAATCCCATTCGCTCCCCTAGCTTTCGTCTCTCAGTGTCAGTGTCGGCCCAGCAGAGTGCTTTCGCCGTTGGTGTTCTTTCCGATCTCTACGCATTTCACCGCTCCACCGGAAATTCCCTCTGCCCCTACCGTACTCCAGCTTGGTAGTTTCCACCGCCTGTCCAGGGTTGAGCCCTGGGATTTGACGGCGGACTTAAAAAGCCACCTACAGACGCTTTACGCCCAATCATTCCGGATAACGCTTGCATCCTCTGTATTACCGCGGCTGCTGGCACAGAGTTAGCCGATGCTTATTCCCCAGATACCGTCATTGCTTCTTCTCCGGGAAAAGAAGTTCACGACCCGTGGGCCTTCTACCTCCACGCGGCATTGCTCCGTCAGGCTTTCGCCCATTGCGGAAAATTCCCCACTGCTGCCTCCCGTAGGAGTCTGGGCCGTGTCTCAGTCCCAGTGTGGCTGATCATCCTCTCGGACCAGCTACTGATCATCGCCTTGGTAAGCTATTGCCTCACCAACTAGCTAATCAGACGCGAGCCCCTCCTCGGGCGGATTCCTCCTTTTGCTCCTCAGCCTACGGGGTATTAGCAGCCGTTTCCAGCTGTTGTTCCCCTCCCAAGGGCAGGTTCTTACGCGTTACTCACCCGTCCGCCACTGGAAACACCACTTCCCGTCCGACTTGCATGTGTTAAGCATGCCGCCAGCGTTCATCCTGAGCCAGGATCGAACTCTCCATGAGATTCATAGTTGCATTACTTATAGCTTCCTTGTTCGTAGACAAAGCGGATTCGGAATTGTCTTTCATTCCAAGGCATAACCTGTATCCATGCGCTTCATATTCGCCCGGAGTTCGCTCCCAGAAATATAGCCATCCCTGCACCCTCACGTCAATCCCACGAGCCTCTTATCCATTCTCATTCAATCACGGCGGGGGAGCAAGTCAAAATAGAAAAACTCACATTGGGTTTAGGGATAATCAGGCTCGAACTGATGACTTCCACCACGTCAAGGTGACACTCTACCGCTGAGTTATATCCCTTTCTCTGCCTCTATCGAGAAATAGAACTGACTAATCCTAAGGCAAAGGGTCGAGAAACTCAACGCCACTATTCTTGAACAACTTGGAGCCGGGCCTTCTTTTCGCACTATTTATTACGTATATGAAAAAAACAATGGGAAAAATCGGATTCAATTGTCAACTGCCCCTATCGGAAATAGGATTGACTACGGATTCGAGCCATAGCACATGGTTTCAGAAAACCGCACGATTTTCCCGATCTAAATCAAGCAGGTTTTACACGAAGAAGATTTGGCTCAGCATGTTCTATTCGATACAGGTAGGAGAAGAACCCGACTCGGTATTCTTAAAAAAATAGAGGAAGCAGAACCAAGTCAAGATGATACGGATCAACCCCCTCTTCTTGCGCCAAAGATCTTACCATTTCCGAAGGAACTGGAGTTACATCTCTTTTCCATTTCCATTCAAGAGTTCTTATGTGTTTTCACGCCCCTTTGAGACCCCGAAAAATGGAAAAATTCCTTTTTTTAGGAACACATACAAGATGCGTCACTCCAAAAAGGATAATGGTAACCCCACCATTAACTACTTCATTTATGAATTTCATAGTAATAGAAATACATGTCCTACCGAGACAGAATTTGTAACTTGCTATCCCCTTGCCTAACAGGCAAAGATTTACCTCCGTGGAAAGGATGATTCATTCAGATCGACATGAGAGTCCAACTACATTGCATTGCCAGAATCCATGTTGTATATTTGAAAGAGGTTGACCTCCTTGCTTCTCTCATGGTACAATCCTCTTCCCGCCGAGCCCCCTTTCTCCTCGGTCCACAGAGACAAAATGTAGGACTAATGCCAACAGTTCATCACGGAAGAAAGGACTCACTAAGCCGGGATCACTAACTAATACTAATCTAATAGAAAATACTAATAGAATAGAAAAGAACTGTCTTTTCTGTATACTTTCCCCGGTTCCGTTGCTACCGCGGGCTTTACGCAATCGATCGGATTATATAGATATCCCTTCAACAAACATAGGTCATCGAAAGGATCTCGGAGACCCACCAAAGCACGAAAGCCAGAATCTTTCAGAAAATGGATTCCTATTCGAAGAGTGCATAACCGCATGGATAAGCTCACACTAACCCGTCAATTTGGGATCCAATTCGAGATTTTCCTTGGGAGGTATCGGGAAGGAATTGGAATGTAAGAATATCGATTCATACAGAAGAAAAGGTTCTCTATTGATTCAAACACTGTACCTATGGGATAGGGATAGAGGAAGAAGAAAAAATCGAAGATTTCACATAATACTTTTGATCGAAAAAGAAATCTGATTTATTTCGTACCCCTCGCTCAATGAGAAAATGAGTCAAAATCTACAGGATCAAACCTATGGGACTTAAGGAATGATATAAAAAAAGAGAGGGAAAAATATTAAATAAAAATAAAATAAGTAAATAAAAATGAAGTAGAAGAGCCCAGATTCCAAATGAACAAATTAAAACTTGAAAAGGATCTTTCTGATTCTCGAAGAATGAGGGGCAAAGGATCCAATGACTTCGAAAGAATTGAACGAGGAGCCGTATGAGGTGAAAATCTCATGTACGGTTCTGTAGAGTGGCAGTAAGGGTGACTTATCTGTCAACTTTTCCACTATCACCCCCAAAAAACCAAACTCTGCCTTACGTAAAGTTGCCAGAGTACGATTAACCTCTGGATTTGAAATCACTGCTTATATACCTGGTATTGGCCATAATTCACAAGAACATTCTGTAGTCTTAGTAAGAGGGGGAAGGGTTAAGGATTTACCCGGTGTGAGATATCACATTGTTCGAGGAACCCTAGATGCTGTCGGAGTAAAGGATCGTCAACAAGGGCGTTCTAGTGCGCTGTAGATTCTTATCCAAGACTTGTATCATTTGATGATGCCATGTGAATCGCTAGAAACATGTGAAGTGTATGGCTAACCCAATAACGAAAGTTTCGTAAGGGGACTGGAGCAGGCTACCATGAGACAAAAGATCTTCTTTCTAAAGAGATTCGATTCGGAACTATTATATGTCCAAGGTCCAATATTGAAATAATTTCAGAGGTTTTCCCTGACTTTGTCCGTGTCAACAAAGAATTCGAAATACCTCGACTTTTTTAGAACAGGTCCGAGTCAAATAGCAATGATTCGAAGCACTTCTTTTTACACTATTTCGGAAACCAAAAGACTCAATCGTATGGATATGTAAAATACAAGATTTCCAATCCTAGCAGGAAAAGGAGGGAAACGGATACTCAATTTAAAGTGAGTAAACAGAATTCCATACTCGATCTCATAGAGACATATAGAATTCTGTGGAAAGCCGTATTCGATGAAAGTCGTATGTACGGCTTGGAGGGAGATCTTTCATATCTTTCGAGATCCACCCTACAATATGGGGTAAAAAAGCCAAAATAAGTGATTTTAGCCCTTATAAAAAGAAAACTGATTCTTGAACCTCTTTCACGCTCATGTCACGTCGAGGTACTGCAAAAGAAAAAACTGCAAAATCGGATCCAATTTATCGTAATCGATTAATTAATATGTTGGTTAACCGTATTCTGAAACACGGAAAAAAATCATTGGCTTATCAAATTCTCTATCGAGCCATGAAAAAGATTCAACAAAAGACAGAAACAAATCCACTATCTGTTTTACGTCAAGCAATACGTGGAGTAACTCCCGATATAGCAGTAAAAGCAAGACGTGTAGGTGGATCGACTCATCAAGTTCCCATTGAAATAGGATCCACACAAGGAAAAGCACTTGCCATTCGTTGGTTATTAGCGGCATCCCGAAAACGTCCGGGTCGAAATATGGCTTTCAAATTAAGTTCCGAATTAGTGGATGCTGCCAAAGGGAGTGGCGAGGCCATACGCAAAAAGGAAGAGACTCATAGAATGGCAGAGGCAAATAGAGCTTTTGCACATTTTCGTTAATCCATAAACAGGATCCATACATCTCGATCGGAAAAGAATCAAGAGAAAAAGAAAGAATCGGAATTGATCGATATATTTCTCGAAACAAACGAAAAGGAAACGAAAGATGAAAGATAAATCATGGATCAACTAAGCCCTCTCGGGGACTTGCTTAAGAATAAGAAAGAGGAACCTCATGTAAATACCATGGAATAAGGTTTGATCCTATTCATGGAGATTCCGTAAATATTCCATTCCAAAAATAGAAAGTTCGAAACAATTGGGATTTTTTTGGAAATTGGATGCAGTTACTAATTCATGATCTGGCATGTACAGAATGAAAACTTCATTCTCGATTCTACGAGAATTTTTATGAAAGCCTTTCATTTGCTTCTCTTCGATGGAAGTTTTATTTTCCCAGAATGTATCCTAATTTTTGGCCTAATTCTTCTTCTGATGATCGATTCAACCTCTGATCAAAAAGATATACCTTGGTTCTATTTCATCTCTTCAACAAGTTTAGTAATGAGCATAACGGCCCTATTGTTCCGATGGAGAGAAGAACCTATGATTAGCTTTTCGGGAAATTTCCAAACGAACAATTTCAACGAAATCTTTCAATTTCTTATTTTACTATGTTCAACTCTATGTATTCCTCTATCCGTAGAGTACGTTGAATGTACAGAAATGGATATAACAGAGTTTCTCTTATTCGTATTAACAGCTACTCTAGGAGGAATGTTTTTATGCGGTGCTAACGATTTAATAACTATCTTTGTAGCTCCAGAATGTTTCAGTTTATGCTCCTACCTATTATCTGGATATACCAAGAAAGATGTACGGTCTAATGAGGCTACTATGAAATATTTACTCATGGGTGGGGCAAGCTCTTCTATTCTGGTTCATGGTTTCTCTTGGCTATATGGTTCATCCGGGGGAGAGATCGAGCTTCAAGAAATAGTGAATGGTCTTATCAATACACAAATGTATAACTCCCCAGGAATTTCAATTGCGCTCATATTCATCACTGTAGGAATTGGGTTCAAGCTTTCCCCAGCCCCTTCTCATCAACGGACTCCTGACGTATACGAAGGAGTGCGGTTCGTTCGATAAATTCCTACCTCTCTATCTATCTCTGAGATGTTTGGATTTTTCAAAACTCCATGGACATGCAGAAGAGAAATGCTATCCCCACTCGGACCAAGACAGAACTTTTACTTGTTCAAATAACAATTAAGGTGAAGCAGGGTCAGGAACGACGAATCTCTTTATGATAAACAGATCCATTTTGCAAGTTCGTTATTACGGGTAGTTCCTACAAAGGATCGGACTAATGACGTATACAATACTTGAATTCTCGATGTAGATGCTACATAGTTGGTTCTCATCCTTCAGAGACTACGAGTATAATAGGAGCATCCGTCGACAAAAGGATCACCCTAATATGATCATCTCATGGCTATTGAGAACGAATCAAATCAGATGGTTCTATTTCTCAATCTTTCTGACTTGCTCCTACGGAACCAAGGTCGAAAAGATTGAAAAAATCGGTCATTCACAACCACTGATGAAGGATTCCTCGAAAAGTTAAGGATTAGGAATCCTTTTTAGAAATCGAATGGATTCGGTCTTATACATACGCGAGGAAGGTAATCAAAAAAGAAAGAAGATGAGTTCTTCTTTCTTTTATCACTTAGGAGCCGTGTGAGATGAAAGTCTCATGCACGGTTTTGAATGAGAGAAAGAAGTGAGGAATCCTCTTTTCGACTCTGACTCTCCCACTCCAGTCGTTGCTTTTCTTTCTGTTACTTCGAAAGTAGCTGCTTCAGCTTTAGCCACTCGAATTTTCGATATTCCTTTTTATTTCTCATCAAACGAATGGCATCTTCTTCTGGAAATCCTAGCTATTCTTAGCATGATATTGGGAAATCTCATTGCTATTACTCAAACAAGCATGAAACGTATGCTTGCATATTCGTCCATAGGTCAAATCGGATATGTAATTATTGGAATAATTGTTGGAGACTCAAATGATGGATATGCAAGCATGATAACGTATATGCTGTTCTATATCTCCATGAATCTAGGAACTTTTGCTTGCATTGTATTATTTGGTCTACGTACCGGAACTGATAACATTCGAGATTATGCAGGATTATACACGAAAGATCCTTTTTTGGCTCTCTCTTTAGCCCTATGTCTCTTATCCCTAGGAGGTCTTCCTCCACTAGCAGGTTTTTTCGGAAAACTCTATTTATTCTGGTGTGGATGGCAGGCAAGCCTATATTTCTTGGTTTTAATAGGACTCCTTACAAGCGTTGTTTCTATCTACTATTATCTAAAAATAATCAAGTTATTAATGACTGGACGAAACCAAGAAATAACCCCTTACGTGCGAAATTATAGAAGATCTCCTTTAAGATCAAACAATTCCATCGAATTGAGTATGATTGTATGTGTGATAGCATCTACTATACCAGGAATATCAATGAACCCGATTATTGCAATTGCTCAGGATACCCTTTTTTAGCTTCTAGGGTCTATTTCTTAGTTCAAGATCCCTCTTACTAACTGGAATCAAAGAATTAGTGGATCTGTTCCTTCCAAAATGGGAATGGGTTAGGGTTATGAACTTATAATCTATAATCTGATGATCGAGTCGATTCTATGATTATAAGTTCATTCCATACCGGACCAGACCGGAATAGGGATATACATTGTTTACATATGGATCCCTACATTCCATTTAGGATTCGGAATAGACGTAATCGGACTTGCTTTTTACATATCTTTCCTTATTTGGGACCCTATTCACCTCTTTTGGCTTCTATTGAATCGATAAATAAGTTTGATTGTCCATCTTTTTGATATAGAAGGCATCCTCCGGATAATTCAAATCGAAGCAATTGGATGTCCGACTCGGGCCTATATGACATGACCGATCAATAGCAATACTCCAACACCCCACCTTTGTCATATATTCCATACATCACACTAGATAGATATCATATTCATGGAATACGATTCACTTTCAAGATGCCTTGGTGGTGAAATGGTAGACACGCGAGACTCAAAATCTCGTGCTAAAGAGCGTGGAGGTTCGAGTCCTCTTCAAGGCATAATATGGAGAATGCTCATTGAATGAGCAATTCAATAAGAGAGCTCGGATCGAATCGGTATATCAATACCGATTCGATCCGAGCTCTTGGAATTGGAATAAGTTCGGCAGCGGATCACGAAATCTTGGTGATCTTCTCTATCTAATGAATGGGGAGTCTGCTTTAAAACCGTCCGCCCTGCACCCACCCCCCGAGTATATGCTTCAACAGGAATCACACAAAGGTAGATTAGAAACCTCTGGTAAAATGCCTGCTCGTAACCCAGCAGATAAAGTACATTACATAGTTCGTTTTAGGGATTGGCGACTTACCCATTCAGTGACTTTGGCACTGGACGTTCCCAAAATGGGTACTATCGGGTGGGGTGAATTCAATAATAGACGCCTGTTGGCATTCCAGCCTTCCTTCTCCTTTCAGGGCCTATCCGAAAGAGAATCCAATACTTCTTGGTCGTGAATATCTGAACTGGTTGTTCGCTGTTCAAGAATTCTTGTTTAGGCAGTTCATACCATCCATACATAGTGTTTTGATCTAAGATTTCAATTCTTCCATGTTTCAGCAGTAGCATATTGTTCCATGGAGCTAAGGTCCAAAATATGGAAGAAAGAAGTGTTTCCATGACTCTACCACCCAGTCAATTCTGTTCCACTTAATCCCTCTTTCATGGCTACATATCTTTCCGGCTAAGGAATGGGAAATCTTTCTCCTGTTACATGAATCCAATTTTCATTTCATCCGGGAAAAGCCATCTTTTTCTCAACAATGTCTTTGTCATTTGATCCAATAGCCTTCCGTTAGATAGGAAGAGATTTGATAAATACTGATAACTCTCGGATAGAGTATTAGAACGGAAAGATCCATTAGATAATGAACTATTGGTTCTAAGCCATCTCTGGCGATTAATCAACAATTCGAAGTGCTTTTCTTGCGTATTCTTGATAAACCAGCCTTTATATATAGATGTAGGAGGATCTGTTTGGGAAGTAAGAAGCCCCTTTGACATCTCTTCATCTGCAAATAATTCTCGATGTGAAAACACAGAGACAAAGGGCTGATCTTTGAATAGGAAAAAGAGTGGATCTGCAGGGTCCCAAATGAATTGGCTTATTCGAAAAAGGCCTTGTTCTTTGGAAGATCTATCTCGTGTCTGGTACTGCATGGTTCCACTCTGCAAGAACTCCGAATCATTCTCTTGAAGCTCATCCTCTTCATCATAAATGATCCGCTTGCCCCGAAATGACCTGGACCAATAGGGAAATCCCAATTCATTGGTCCTTTCGATCCAATCAAATAGAAAGCCCCAAGGGCGCCATATTCTAGGAGCCCAAACTATGTGATTGAATAAATCCTCCTCTATCTGTTGCGGGTCAAGGGCTCCTTCTCCTTCCCCTTCTTCAAACTCCGATTCGTATTTTTCATAGAGAAATCTCTGATCAAGGATAGAACAAGATCCGTTTTGCATCATATCTAAGGGATTCCTTGGTTCGGGCCGACGAAGCAATATCACTCGATCATTATCAAACTGACTGCAATCTTTTTCTGTCCGTGAGGATCCCACCAGAGCGCTTTCTACTTCTAATAGGCCATGAACTAGATCAGAATCATTCTCAACGAGTCCATAAGAAGTGATCCCATTTTTTTCATCGGGTCCGGGTAGAGACCAAAGATCTTGAGCGACCGATCCGGCAGAACAACTCAAAAGATAAAGAAGTCTCGTTAATTTCTTCATGCTCGTTCCAAGTTCGAAGTACCATTTGTACAAATAAGAATCCCCTTCGTTACATGATTTCTTCTTCATATAGATAGATATAGGATCTATGGGGCAATTACTTAGAAGTACATTTTGTGCAACAGCCCTTCCTATCTGATAGAAAAGGATCCCATGATCCTGAACCGATCTTACCTGGGATCGCAAATCCCAAGTTTGTCTATGAAGAGCGGATCGAATTGTATTAGTGTCTATAATTGATTTCTTCTGTGTAATACTAATCGATAGGGCCTCATTGGTAAGTGCTACAAGATCTCGTGCATTGGAACCCATGGTTATGGACCCGAATCCATTAGTATGGAACATTTTCTTTTCCAAGTGAAATCCCCTAGTATATGAAAGAGTGAAAAAGTGCTTTCGTTGTTGTGGAATAAGAAGCCTTCGTATCTTAATGCACGTATTTAATTTATTCGGAGCTATTAGAGCGGGATCCACTTTTTGGGGAATATGAGTCGAAGCAATAACAAGAATATTTCTAGTGGAACATCTTTCACAATCCCTGGAGAGATGGTTCACTAATAGACCGAGGGATAAGTAATTCGACTCATTCACATCCAGATCATGAATGTTTGGAATCCATATTATGCAAGGAGACATTGCTTTTGCTAATTCGAATTGAAGGGTGATATAAAATCGGTCTATTCCCGACATCATATCCATAGTTAGCGCATTCATCATAGTTAGCAGCTCCAGCTCCGTATCAAGGTCACGATCGATATCGTCACTATCATCAATATCGTCACTAGCATCAATATCGTCACTATCATCAATATCGTCACTATCATCAATGTCGATATCATCAATAAGAAAACCTTTAGGCTTGTTATCCAGGAACTTGTTCAGAAATACCGTAATGAAAGGAACATAGGAGTTTGTCGCCAGGTATTTGACCAAATAGGATCGTCCAGTTCCTATAGAACCTATCACTAAAATACCCCTAGAGGGGGATAAGGCTAAGCGGAGCGAAAAGGGTTTTTCATGAGATGGGAAATGAAAACTATTAGCCCCACACGAGGTTTGTGAATAAGTGATTGTCTGATAATGAGCAAGGGATATCCGTCTTTCTGCTAAACAGGATGTATTGAACTCATAATTCATTAGATACTTTTTATGAATGTCAACTAAGTATCGTAAGTAAATTGCTCCCGGTTGTTCAATCATTTGAAAACCAGAGTCATTCTTTGATAAATGATCACTATGAGTCAGACTCAATAGAATTGGATCAATCCTTTTTTCTGTCGTTAAGGTGGAGAACTGAACCAAGAATTCTCTTTCTTCATCATCAATCGAATCACTGTTCGCGACCCAGGATTCTATTTTATCATCAACCCAATCCCCGTTCACGTTTTTTCTTTTTCTTATCAATGAATAGATCTCTTTACTTGTATGACTTAGATGTCTCGTATTTCTCGAAAAAGTGATTCGATTGATGGGATTTGGTATGATACTTATGAGATCGATGATATCGATGAGATTGATATTCAAATATTTCTTCTTAGAACGTATTGATTTGACCCCATAAGCGGGACCACCACCCAATAGCATGTTGCCGCCAGAAGCAGAACCCCGTATTTCTTCTAGAGAATTTCCTAATTGTTCCAGAGCAACTAGAAAGAGATTCTTTAACCAGAAAGAATTCGGTTCAGATGTAGGATACCTATCCAGAAGTTTTCGCAACTCAATCATAGATGATGGAATCATCAAAGATTTGACCTTTTCGAACTCTGTCTGTAACTCCCTAGAGGCCCGGGAAACAAAGAGAAGATGTGTACGAACGAGATATCCAGCAACAAGAAGAAGGAAAAGGATTGAATAGAGGAACTCCCGAACATTTGGCGATCTCAGATGTGTCGATGGTGACTCATTTTTTCGATGAATCATTTCTTCGGACAGAAGAAGATTATGTAAACACTTACTCGAAATCTCACTTATCAGATTCCATTGTGGAAGACACAATTTTTTCTGAAGAATTCGCCATGATATATCTGATCCATGCATAATATCATGAAAAATGGATACAAATTTTTGACTGCTACTTAGTATCGGCAATAGGTCTGAAAAAGTATCTAAAAATATCAAATTTAGATATTTGTACCCTGTCGAAGTAAGGAACCATGGCATATATGTTTGGAATAGATTCCATTTTGAGAGAGTTGAAAAGGCACTATCTCGTTGAAAGGTTCTATACATCTGCCCTTTCTCAACGCATTTCTTTAGACAAAGACTCCGTTTTTTCCTCTTTTCGGATGGTAAATATTTCTCAGAACATGGAGTGTGAATCAAATCCATGTTTGAATTGAAATTGAGATACTGATGCAAGTTCTTCCCTTCTGAATCAGATAGATTCATATCTGAAAGAGGTTGACAATAAGTTCTTTCAAAATTGACTATTTGTCCCTCTGTTAGAGGTGTTCCAGAAATGTCTGCGATCGAGTAAATAGCTCTACGAACGAACGGATCGGATCGACTTGGAAAATGGAAAGATTTGTACAAGTTATACGTTTCGTCACCACTTTGTGGAAAATCGTTAGGTATGAATATGTTAGATACCTGTGACTCGATTGGTGAAATAGTATCTCTCCCCCAAAAAGCATGTTTTTTTTTACCAACGCACAAAGAAAATATTTTGTTGCGAATGAACAAGATATTGAGGAATTGTCCATACGTAAAATCATAATTAGTGATACGGGTCTTTTCCACATAAAAAGGGAATCTTTTGTTACAATAGAAGGAGAAGTGATGTGGATTATTCAAGAATCGAAGTCGATTTGCTTTATAAAAAGAAGATATCAATGAACTTCTATGAAAGGGTTTCACGGGATTCAGCCAATTGTCTTGATCGTGGAATATCATTGAGAAATAGGAATCCGTGTTATCAAAGGATTTCCTGCGATTGTTTCTAGTATGGAATGAGTCAATCATCCACTTTGGTATCTTATTGAACAAAAATGGTGATATTGTTCCTCCGTTGATCAAGAATTTCGATTTTTGGGAAATATCATGATCATCCAATAAGAAGGCTTTCAATTTTTTCAAATGAACGATTTGAAGACCTATTGATTCTAACAACTGATTGCAGAGTTGATCATTCGGACCTTTCAATTCATAGATGTAGATCTCGGACCTATGAATGGGGATATTCCCGAAACTCACAAAGAAAAAAGGAAGTGAGTTAGACAAAAAGAAAAGAAACTTGGACAAAAAAAGAAGTGACTTGGACAAAAAGAAACGAAGTGGCTTAGACAAATCTTTTTTGTCGATAACCTCAGACCAATCAATCGAATATTGATTAATACGTAATCGATCGAACACTACTTGAAAACGGCTCTTCTGCTCAGAAACGAAATGTTCCAAATGTTCCTGGAAATTCTTGCTCCCATTGGACCATTTGTATCTATATGCATTAGGATCCCGATTCATGGATCTCTCGGTTCGAGAAATAAAAATAAGAGGATCGAACCATTTCTTCTGACTCTTTTTCAAATTCGATAAATGTTGGTTGATCGTATATTTCATTATAGTTCTATGATTCAGAGTATCCTTTCCTATTTGATCCCTTTGAATTCCATATTCGAAGTTGCGATCGGATCGATTCATTAAAAAGAATCGATTCAATACATTTCTTATGTACCCATAGGTGCTATATTGGATTTGAATCAGATTTCGGATCAATCTATATTGATTGACTGCCTCCATTATGTTGTTGCTAGCAAATACCACTATCTTTGGTTTTGGATCTTCCAAATCATTCCCGCAGGAGATCCGGACCCATTTTTTTTTGATCCTTCGATAAAAAGATTCATTCTCTTCATAAAAAATAGGAGGTAGAGCCAATAAAGATTTCTTTTTCGATTCATCCCTGGAGTTGAATACCTCATTCAAGAATTGTTTTTGATCCAATCCGTAGGAATCAATAGAAAAGGCAAATCCCTTATGATACACCAGATCCGGCTCGGTTATTGATAGAGTGAATAGATCTGCCATTTCTTGAAATCTCTCTTCTGATTCAAAATCGTGGTGTAACGTGTATCCTCCCCTGTTCCGGTCATGGAATAGATGAAATAAATCAAAAAATGGATTTTTGTTCAAGAATGAAATCTTATTGGAACTGTCCATATCCGGTTCATCCTTCGGAACCATATCACATCCCGGATCTGATGAAATAGGATGAATTGAGACGGTATTTTGTAAATACGTAATTATCTTGAATATATTAACCATTTCTTTATTTTCCGATCGCCTGGAAGGGACAAAAGAAAGATCTTGTTGTTTCTTCAACAATTTCTGATCTCTAGTGGACCTTTCAGTAGGATTCGAACCCAGATGAAGTTCTGACCATCTGTCAGAGAAAAAAGAACGAATGGATCTTGTAGGATTCCCAATAAATTCTTCGATTTCTTCCGGAAGCAGATGATTAATCATCTGCTTCTCACGTTCCGTGAATAGCCGGGACATTGAGGAATATCCAGAAAGGCATTTCGGGAATCGGTCTGATTCTATCTCTGTTCGTTCCGTTTGAAGAAAGGAAGAATCCCAAAGAATCGATCTTTCTTTTAGTTGTTGAATCTCTCTTTGATTGATCAATGTGTGATATTCCGAATCCTCATTACTAATGGAATCCAAATGATCTCTGGATTGATCAGAAGATCCTTTCAATTGGTTAGAATCCGTTACTTGAACGAAACTAGATTTTGTGGAATCATATTGAATATTTGACGATACATTCCGTACCTTGCTAAAAAACCGATCCTTGTTTACCAACCACACATTGTCTAACCAAATCCAATTCTCTCTCGATACGTTCCTCAAAAAATCCGATTCGTGCGGATTCTTCCCCCAACTAACGAAGAGATCTTGGCGGAATTGCCACATATGAAATTGAGCACAATTTTGTAAAGAAATAGCCCACTTGTTTCTCGAGAAGAGATGGGAAACATGCTCAATATCATTTGATTGAATAGTTGACCCAGCCCCTTGTTGTTTGAAGAAACCCTCCACTTCAATTGGTATTTTTTCACGAAAAGCAGACATGAGATAACAAATCCAGTGTTTCACTAAGATTTCGAATAGCGGTCCCGAATTCAAGTTGATTATATTTCGCCTCTTCCTCAGAGAAAGACGATCAAACAATTCCCAATCATGGTCCTTGCGAATCGGATCATCCATATAATATACAAAAAGAAACTCCAGATATTTGATATCTTTCTCTTTGAATAAGATCTCAATTCCAGCGACGGTTTCATTAGATATCTTACAACTAGAATCCCTCTTTTTTCCGATCCAGTTCCTCCACCACCGCGAACCCCAGTTAGATTCAGGCATGCTACACTTTTTAGTTATTGGGAGAACCCAAGTACTCTCTTTCGGATTCAGGAAACAACTCTCAGAGATCTTTTTTCCTTTTGGAAGATACAGGAGCGAAACAATCAACCTATTGATATTGGAAGACCCAAAGGAGTCTTCCAATGTATCATTTCTGGGTCCAATGGAATTCATAGGTATAGGAAGAAGCCCTATCAAATAGAGATTTTTTCTTTCGACCATCTTTCGATTGTTAATACGATATATAAGGACCGCTACTACAAAGAGTATTACACCCTTGATCGTGAAATATCGATTGCTTGTTGAACCCTGTGAATTGCGTGAAAGTAGGATACTCCAAATTCGAGGGTCAAAGAGTTTTATAAAACGTTCTTGGTGGAAAAAAACGTGAATGAAAGATCCCACTAAATTGAATTGGGTCCATGAATCTAAGAAATAGTGAGAATTCTTGATCTCTCTCAATATCTCTCTCAATTCGAAAATCCAGGATTTGGATTGATGTCCTTTCATTGATTCCTCCTAAATTGCATTGATTTATCCTAAAGATTTCATTTCAATTGGAATTTGGTTATTCACCATGTACGAGGATCCCCGCTAAGCATCCATGGCTGAATGGTTAAAGCGCCCAACTCATAATTGGCGAATTCGTAGGTTCAATTCCTACTGGATGCACGCCAATGGGACCCTCTAATAAGTCTATTGGAATTGGCTCTGTATCAATGGAATCTCATCATTCATACATAACGAATTGGTGTGGTATATTCATATCATAACATATGAACAGTAAGAACTAGCATTCTTATTGAGACTAGAACTCATAGGGAAGAAAATAGATTTATGGATGGAATCAAATATGCAGTATTTACAGACAAAAGTATTCGGTTATTGGGGAAAAATCAATATACTTCTAATGTCGAATCAGGATCAACTAGGACAGAAATAAAGCATTGGGTCGAACTCTTCTTTGGTGTCAAGGTAATAGCTATGAATAGTCATCGACTTCCGGGAAAGGGTAGAAGAATGGGACCTATTATGGGGCATACAATGCATTACAGACGTATGATCATTACGCTTCAACCGGGTTATTCTATTCCACCTCTTAGAAAGAAAAGAACTTAAATCAAAATACTTAATAGCATGGCGATACATTTATACAAAACTTCTAACCCGAGCACACGCAATGGAACCGTAGACAGTCAAGTGAAATCCAATCCACGAAATAATTTGATCTATGGACAGCATCGTTGTGGTAAAGGTCGTAATGCCAGAGGAATCATTACCGCAGGGCATAGAGGGGGAGGTCATAAGCGTCTATACCGTAAAATCGATTTTCGACGGAATGAAAAAAACATATATGGTAGAATCGTAACCATAGAATACGACCCTAATCGAAATGCATACATTTGTCTCATACACTATGGGGATGGTGAGAAGAGATATATTTTACATCCCAGAGGGGCTAGAATTGGAGATACCATTGTTTCTGGTACAGAAGTTCCTATAAAAATGGGAAATGCCCTACCTTTGAGTGCGGTTTGAACTATTGATTTACGTAATTGGAAGTAACCAATTAGGTTTACGACGAAACCTAGAAATCGATCACTGATCCAATTTGAGTACCTCTACAGGATAGACCTCAACAGAAAACTGAAGAGTAACGGCAGCAAGTGATTGAGTTCAGTAGTTCCTCATATAAAATTATTGACTCTAGAGATATAGTAATATGGAGAAGACAAAATTGTTTCAAGCACCGACAGAACCGGAAGCGCCTCTTGTTTCAAAGAGAGGAGGACGGGTTATTCACATTTCATTTGATGGTCAAAGGCAAATTGAAAGCTAAGCAGTGGTAATTCTAAAGATTCCCCCGGGGAAAAATAGAGATGTCTCCTACGTTACCAATAATATGTGGAAGTATCGACGTAATTTCATAGAGTCATTCGGTCTGAATGCTACATGAAGAACATAAGCCAGATGACGGAACGGGAAGACCCAGGATGTAGAAGATCATAACATGAGTGATTCGGCAGATTTGGATTCCTATATATCCACTCATGTGGTACTTCATTAAACGATATATATAAAATCCATCTGTATAGATATCATCATCTACATCCAGAAAGCCGTATGCTTTGGAAGAAGCTTGTACAGTTTGGGAAGGGGTTTTGATTAATCAAAAAGAAGAATCTACTTCAACCGATATGCCCTTAGGCACGGCCATCCATAACATAGAAATCACACTTGGAAAGGGTGGACAATTAGTTAGAGCAGCGGGTGCTGTAGCGAAACTGATTGCAAAAGAGGGGAAATCGGCCACATTAAAATTACCTTCTGGGGAGGTCCGTTTGATATCCAAAAACTGCTCAGCAACAGTCGGACAAGTGGGGAATGTTGGGGTGAACCAGAAAAGTTTGGGTAGAGCCGGATCTAAGCGTTGGCTAGGTAAGCGTCCTGTAGTAAGAGGAGTAGTTATGAACCCTGTAGACCATCCCCATGGGGGTGGTGAAGGGAGGGCCCCAATTGGTAGAAAAAAACCCACAACCCCTTGGGGTTATCCTGCACTTGGAAGAAGAAGTAGAAAAAGGAATAAATATAGTGAGAATTTGATTCTTCGTCGCCGTAGTAAATAGGAGAGAAAATAGAATTTCTTTCTTCATCTTTAAAATTTAAAAAGAAAAAAAAAAGGAGGAAGCTGTGACACGTTCACTAAAAAAAAATCCTTTTGTAGCGAATCATTTATTAAAAAAAATTGATAAGCTTAACACAAAAGCAGAAAAAGAAATAATAGTAACTTGGTCCCGGGCATCTACCATTATACCCACAATGATTGGCCATACTATTGCTATCCATAATGGAAAAGAACATTTACCTATTTATATAACAGATCGTATGGTAGGTCACAAATTAGGAGAATTTGCACCTACTTTAAATTTCCGAGGACATACGAAAGTCGATAATAGATCTCGTCGTTAATAAAGAATATAGATACTTATCATTCATTAGTAGGAGACTAACCTTATGCTAAATAAGAAAAAAACAGAAGTATACGCTTTAGGGCAACATATATCTATGTCTGCTCATAAAGCGCGGAGAGTAATTGATCAAATTCGTGGACGTTCCTATGAAGAAACACTTATGATACTAGAACTGATGCCTTATCGAGCATGTTATCCTATTTTCAAATTGGTTTATTCTGCAGCAGCAAATGCTAGTTACAATATGGGTTTCAACGAAACCAATTTAATAATTAGCAAAGTCGAAGTCAACGAGAGTACTACCGTAAAGAAATTAAAACCTCGAGCTCGAGGACGTAGTTATCCGATAAAAAGACCTAATTGTCATATAAATATTGTAATGAAAGATATATCCTTAGATAAATATAAAGACTCTATCACATGGTTAAAAAAACATAGATGGAAAAATAGGTATACAGATAAGATATATCATGATATGTATAGTAGTGGAGGAGTATGGGACAAAAAATAAATCCACTTGGTTTCAGACTTGGTACAACCCAAAATCATCATTCCCTTTGGTTTTCACAACCAAAAAACTATTCTGACGGTCTAGAAGAAGATCAAAAAATACGAGATTGTATTCAAAATTATGTACAAAAGAATATGAGAATATCTTCTAGTATCGAGGGAATTGCACGTATAGAGATTCAAAAAAGAATCGATCTGATCCAGGTCATAATCTATATGGGATTACCAAAGTTATTAATAGAAAGTCGACCGCGAGGAATCGAAGAATTACAGATGAATCTACAAAAAGAATTTACTTGTGTAAACCGAAAACTCAACATTGCTATTACAAGAATTGCAAAACCTTACGGAAACCCTAATATTCTTGCAGAATTTATAGCTGGACAATTAAAAAATAGAGTTTCATTTCGCAAAGCAATGAAAAAGGCTATTGAATTAACTGAACAAGCAGATACAAAAGGAATTCAAGTACAAATTGCAGGCCGTATCGATGGAAAAGAAATTGCACGTGTCGAATGGATCAGAGAGGGTAGGGTTCCTCTACAAACCATTCGAGCGAAAATTGATTATTGTTCCTATACAGTTAGAACTATCTATGGAGTATTAGGTGTCAAAATTTGGATATTTATAGACGGCGAATAACAAACCTTTCCTTGTCTTTTCTTTCTATCCCAGTAATGGAAATGGAACAAAAAAAAGAAGCTCTTAATTCTATATTCTATAGGGTTGAATAAAAATTCGATTGACGATTTGATATAATTGCTATGCTTAGTGTGTGACTCGTTGGTTTTTTTATTTTAGGGTTAGAATTAAAAAAATAAAATCAGCCCCCATAGTATGAACTAATAACTATAGAACTAATAACCAACTCATCACTTCGCATTATCTGGATCCAAAAAACCAGTCAAGATATGATATATTGATCATATCATTGTAGCAACTGAAATCTGTTTTGCATAAACAAAAGAAAAACCAATTTCATTCTAAGTTGTGAAACAAAATATAGAAAAAAGATGTAGATAGAAGGGTGAAAGAAAGAGAGAAAAAGAATATGAATGATATAGAATTCCAATATGTAAGGTCTATGAGTCATCTCATTCTCATAAAAGGCAATGTAATAAAGCTTATTCATCCATAATTAAATGAATCTGTTCATAGAATAGAATAAAAAAAAATAAAGAGACTCGAGCCAATAAAGACTGAGAAAATTGACTCAAGAACAAATTTAATTAAGAGCTCCATTGTAGAATTGAGACCTAACCATTAAACAAGAAGTGATGGGAACGATGGAACCCGTGAATGCAGAAAATTCTATTGAAAACGAATCCTAATGATTCATTGGTTGGGATGGCGAAAAAACCGGGAATCAATTCATCTATTCTGAGAAGTCATGAGCTAACCCTACAACTGAAATAGATATAGAGGAAATATTCGCCCGCGAAAACTTTATTCTCTTGGATTGCTAAATTGGGAGCAATCCGATACGATAAAAGGCAAAACAAAATAAAGATTGGTTATGTTATAACGTTATAAAAAACAATATTATCTATAAATAAAAATACT
>contig40_len_1409_j031
TATATCTCTAGAGTCAATAATTTTATATGAGGAACTACTGAACTCAATCACTTGCTGCCGTTACTCTTCAGTTTTCTGTTGAGGTCTATCCTGTAGAGGTACTCAAATTGGATCAGTGATCGATTTCTAGGTTTCGTCGTAAACCTAATTGGTTACTTCCAATTACGTAAATCAATAGTTCAAACCGCACTCAAAGGTAGGGCATTTCCCATTTTTATAGGAACTTCTGTACCAGAAACAATGGTATCTCCAATTCTAGCCCCTCTGGGATGTAAAATATATCTCTTCTCACCATCCCCATAGTGTATGAGACAAATGTATGCATTTCGATTAGGGTCGTATTCTATGGTTACGATTCTACCATATATGTTTTTTTCATTCCGTCGAAAATCGATTTTACGGTATAGACGCTTATGACCTCCCCCTCTATGCCTTGCGGTAATGATTCCTCTGGCATTACGACCTTTACCACAACGATGCTGTCCATAGATCAAATTATTTCGTGGCTTGGATTTCACTTGACTGTCTACGGTTCCATTGCGTGTGCTCGGGTTAGAAGTTTTGTATAAATGTATCGCCATGCTATTAAGTATTTTGATTTAAGTTCTTTTCTTTCTAAGAGGTGGAATAGAATAACCCGGTTGAAGCGTAATGATCAAACGTCTGTAATGCATTGTATGCCCCATAATAGGTCCCATTCTTCTACCCTTTCCCGGAAGTCGATGACTATTCATAGCTAATACCTTGACACCAAAGAAGAGTTCGACCCAATGCTTTATTTCTGTCATAGTTGATCCTGATTCGACATTAGAAGTATATTGATTTTTCCCCAATAACCGAATACTTTTGTCTGTAAATAGTGCATATTTGATTCCATCCATAAATCTATTTTCTTCCCTATGAGTTCTAGTCTCAATAAGAATGCTAGTTCTTACTGTTCATATGTTATGATATGAATATACCACACCAATTCGTCATGTATGAATGATGAGATTCCATTGATACAGAGCCAATTCCAATAGACTTATTAGAGGGTCCCATTGGCGTGCATCCAGTAGGAATTGAACCTACGAATTCGCCAATTATGAGTTGGGCGCTTTAACCATTCAGCCATGGATGCTTAGCGGGGATCCTCGTACATGGTGAATAACCAAATTCCAATTGAAATGAAATCTTTAGGATAAATCAATGCAATTTAGGAGGAATCAATGAAAGGACATCAATCCAAATCCTGGATTTTCGAATTGAGAGAGATATTGAGAGAGATCAAGAATTCTCACTATTTCTTAGATTCATGGACCCAATTCAATTTAGTGGGATCTTTCATTCACGTTTTTTTCCACCAAGAACGTTTTATAAAACTCTTTGACCCTCGAATTTGGAGTATCCTACTTTCACGCAATTCACAG
>contig41_len_1196_j031
TCTTCCAATGTATCATTTCTGGGTCCAATGGAATTCATAGGTATAGGAAGAAGCCCTATCAAATAGAGATTTTTTCTTTCGACCATCTTTCGATTGTTAATACGATATATAAGGACCGCTACTACAAAGAGTATTACACCCTTGATCGTGAAATATCGATTGCTTGTTGAACCCTGTGAATTGCGTGAAAGTAGGATACTCCAAATTCGAGGGTCAAAGAGTTTTATAAAACGTTCTTGGTGGAAAAAAACGTGAATGAAAGATCCCACTAAATTGAATTGGGTCCATGAATCTAAGAAATAGTGAGAATTCTTGATCTCTCTCAATATCTCTCTCAATTCGAAAATCCAGGATTTGGATTGATGTCCTTTCATTGATTCCTCCTAAATTGCATTGATTTATCCTAAAGATTTCATTTCAATTGGAATTTGGTTATTGACCATGTACGAGGATCCCCGCTAAGCATCCATGGCTGAATGGTTAAAGCGCCCAACTCATAATTGGCGAATTCGTAGGTTCAATTCCTGCTGGATGCACGCCAATGGGACCCTCTAATAAGTCTATTGGAATTGGCTCTGTATCAATGGAATCTCATCATTCATACATAACGAATTGGTGTGGTATATTCATATCATAACATATGAACAGTAAGAACTAGCATTCTTATTGAGACTAGAACTCATAGGGAAGAAAATAGATTTATGGATGGAATCAAATATGCAGTATTTACAGACAAAAGTATTCGGTTATTGGGGAAAAATCAATATACTTCTAATGTCTGTAAATACTGCATATTTGATTCCATCCATAAATCTATTTTCTTCCCTATGAGTTCTAGTCTCAATAAGAATGCTAGTTCTTACTGTTCATATGTTATGATATGAATATACCACACCAATTCGTTATGTATGAATGATGAGATTCCATTGATACAGAGCCAATTCCAATAGACTTATTAGAGGGTCCCATTGGCGTGCATCCAGTAGGAATTGAACCTACGAATTCGCCAATTATGAGTTGGGCGCTTTAACCATTCAGCCATGGATGCTTAGCGGGGATCCTCGTACATGGTGAATAACCAAATTCCAATTGAAATGAAATCTTTAGGATAAATCAATGCAATTTAGGAGGAATCAATGAAAGGACATCAATCCAAATCCTGGATTTTCGAATTGAGAGAGATATTGAGAGAGATC
>contig42_len_1501_j031
TTCATAGGTATAGGAAGAAGCCCTATCAAATAGAGATTTTTTCTTTCGACCATCTTTCGATTGTTAATACGATATATAAGGACCGCTACTACAAAGAGTATTACACCCTTGATCGTGAAATATCGATTGCTTGTTGAACCCTGTGAATTGCGTGAAAGTAGGATACTCCAAATTCGAGGGTCAAAGAGTTTTATAAAACGTTCTTGGTGGAAAAAAACGTGAATGAAAGATCCCGGGTCCATGAATCTAAGAAATAGTGAGAATTCTTGATCTCTCTCAATATCTCTCTCTATTCGAAAATCCAGGATTTGGATTGATGTCCTTTCATTGATTCCTCCTAAATTGCATTGATTTATCCTGAAGATTTCATTTCAATTGGAATTTGGTTATTCACCATGTACGAGGATCCCCGCTAAGCATCCATGGCTGAATGGTTAAAGCGCCCAACTCATAATTGGCGAATTCGTAGGTTCAATTCCTACTGGATGCACGCCAATGGGACCCTCTAATAAGTCTATTGGCATTGGCTCTGTATCAATGGAATCTCATCATTCATACATAACGAATTGGTGTGGTATATTCATATCATAACATATGAACAGTAAGAACTAGCATTCTTATTGAGACTAGAACTCATAGGGAAGAAAATACATTTATGGATGGAATCAAATATGCAGTATTTACAGACAAAAGTATTCGGTTATTGGGGAAAAATCAATATACTTCTAATGTCGAACCAGGATCAACTAGGACAGAAATAAAGCATTGGGTCAAACTCTTCTTTGGTGTCAAGGTAATAGCTATGAATAGTCATCGACTTCCGGGAAAGGGTAGAAGAATGGCACCTATTATGGGGCATACAATGCATTACAGACGTATGATCATTACGCTTCAACCGGGTTATTCTATTCCACCTCTTAGAAAGAAAAGAACTTAAATCAAAATACTTAATAGCATGGCGATACATTTATCCAAAACTTCTAACCCGAGCACACGCAATGGAACCGTAGACAGTCAAGTGAAATCCAATCCACGAAATAATTTGATCTATGGACAGCATCGTTGTGGTAAAGGTCGTAATGCCAGAGGAATCATTACCGCAGGGCATAGAGGGGGTGGTCATAAGCGTCTATACCGTAAAATCGATTTTCGACGGAATGAAAAAAACATATATGGTAGAATCGTAACCATAGAATACGACCCTAATCGAAATGCATACATTTGTCTCATACTCTATGGGGATGGTGAGAAGAGATATGTTTTACATCCCAGAGGGGCTAGAATTGGAGATACCATTGTTTCTGGTACAGAAGTTCCTATAAAAATGGGAAATGCCCTACCTTTGAGTGCGGTTTGAACTATTGATTTACGGAATTGGAAGTAACCAATTAGGTTTACGACGAAACCTAGAAATCGATCACTGATCCAATTTGAGTACCTCTACAGGATAGACCTCAACAGAAAACTGAAGAGTAACGGCAGCAAGTGATTGAGTTCAGTA
>contig43_len_1791_j031
GAAGAAAATAGATTTATGGATGGAATCAAATATGCAGTATTTACAGACAAAAGTATTCGGTTATTGGGGAAAAATCAATATACTTCTAATGTCGAATCAGGATCAACTAGGACAGAAATAAAGCATTGGGTCGAACTCTTCTTTGGTGTCAAGGTAATAGCTATGAATAGTCATCGACTTCCGGGAAAGGGTAGAAGAATGGGACCTATTATGGGGCATACAATGCATTACAGACGTATGATCATTACGCTTCAACCGGGTTATTCTATTCCACCTCTTAGAAAGAAAAGAACTTAAATCAAAATACTTAATAGCATGGCGATACATTTATACAAAACTTCTAACCCGAGCACACGCAATGGAACCGTAGACAGTCAAGTGAAATCCAATCCACGAAATAATTTGATCTATGGACAGCATTTCGATTAGGGTCGTATTCTATGGTTACGATTCTACCATATATGTTTTTTTCATTCCGTCGAAAATCGATTTTACGGTATAGACGCTTATGACCTCCCCCTCTATGCCCTGCGGTAATGATTCCTCTGGCATTACGACCTTTACCACAACGATGCTGTCCATAGATCAAATTATTTCGTGGATTGGATTTCACTTGACTGTCTACGGTTCCATTGCGTGTGCTCGCGTTAGAAGTTTTGTATAAATGTATCGCCATGCTATTAAGTATTTTGATTTAAGTTCTTTTCTTTCTAAGAGGTGGAATCAAATATGCAGTATTTACAGACAAAAGTATTCGGTTATTGGGGAAAAATCAATATACTTCTAATGTCGAATCAGGATCAACTAGGATAGAAATAAAGCATTGGGTCGAACTCTTCTTTGGTGTCAAGGTAATAGCTATGAATAGTCATCGACTTCCGGGAAAGGGTAGAAGAATGGGACCTATTATGGGGCATACAATGCATTACAGACGTATGATCATTACGCTTCAACCGGGTTATTCTATTCCACCTCTTAGAAAGAAAAGGACTTAAATCAAAATACTTAATAGCATGGCGATACATTTATACAAAACTTCTAACCCGAGCACACGCAATGGAACCGTAGACAGTCAAGTGAAATCCAATCCACGAAATAATTTGATATATGGACAGCATCGTTGTGGTAAAGGTCGTAATGCCAGAGGAATCATTACCGCAGGGCATAGAGGGGGAGGTCATAAGCGTCTATACCGTAAAATCGATTTTCGACGGAATGAAAAAAACATATATGGTAGAATCGTAACCACAGAATACGACCCTAATCGAAATGCATACATTTGTCTCATACACTATGGGGATGGTGAGAAGAGATATATTTTACATCCCAGAGGGGCTAGAATTGGAGATACCATTGTCTCTGGTACAGAAGTTCCTATAAAAATGGGAAATGCCCTACCTTTGAGTGCGGTTTGAACTATTGATTTACGTAATTGGAAGTAACCAATTAGGTTTACGACGAAACCTAGAAATCGATCACTGATCCAATTTGAGTACCTCTACAGGATAGACCTCAACAGAAAACTGAAGAGTAACGGCAGCAAGTGATTGAGTTCAGTAGTTCCTCATATAAAATTATTGACTCTAGAGATATAGTAATATGGAGAAGACAAAATTGTTTCAAGCACCGACAGAACCGGAAGCGCCTCTTGTTTCAAAGAGAGGAGGACGGGTTATTCACATTTCATTTGATGGTCAAAGGCAAATTGAAAGCTAAGCAGTGGTAATTCTAAAGATTCCCCCGGGGAAAAATAGAGATGTCTCCTACGTTACCAATAATATGTGGAAGTAT
>contig44_len_1672_j031
AGGACCCAATCTAATCTATTTTTTTTTTTCAAAACTTAGACTTGTATCATAACACAAATATCTATTTAGTGGAATATGGTATACCATGCGACTGAGGCTTCTGCCGAACATAAATGAAAGAGTTCTTATGCATACAGAAATGATATATGGGTACATGAATTCTAGCTATTTGCAAATAGAATAAGGATTGGCGAATGTAAGTCTATGTATCCATATGTATGGCGATATCTCGAGTGGGATCATATGAAGGAGATGTTATTTTTTTAGATCTAACCAATTTGATGAATTACTCCTAAAGGTTCACATCAAAATAGTGCTAGTTGATGAGAGTTATTTCGGAAACAAAAAGAGTCAAGTCAAATTCATTTGGGCTATTCTCTCAATTCCAATAAAATGCAATCAGATTAAGTATGAGTTGGCGATCAGAACATATATGGATAGAACTTAGAAAGGGGTCTCGAAAAACAAGTAATTTTTGCTGGGCCTTTATCCTTTTTTTAGGTTCATTAGGATTCTTATTGGTTGGAACTTCCAGTTATCTTGGTAGAAATTTGATATCTTTATTTCCGTCTCAACAAATCATTTTTTTTCCACAAGGGCTCGTAATGTCTTTCTATGGGATCGCGGGTCTTTTTATTAGCGCCTATTTGTGGTGCACAATTTTGTGGAATGTAGGTAGTGGTTATGATCGATTCGACAGAAAAGAAGGAATAGTGTGTATTTTTCGTTGGGGATTTCCTGGAAAAAATCGTCGTGTCTTTCTCCGATTTCTTATAAAAGATATTCAGTCCGTCAGAATAGAAGTTAAAGAGGGTATTTATGCTCGTCGTGTTCTTTATATGGAAATCCGAGGCCAGAGGGGCATTCCCTTGACTCGTACTGATGAGAATTTGACTCCACGAGAAATTGAACAAAAAGCTGCCGAATTGGCCTATTTCTTGCGTGTACCAATTGAAGTTTTTTGAGAAAAATGAACTAAAGAATTAATACTTTCTCAACAGGAGAGAAAAAAGTCAAGAACCCTCTTTTTTCTATAACTTAACTGAAGTTTCTTCAGAACGTTCATTCGAGCCAAAGCAGACGTATACGGAACAACCATAAAATGAAACTCTTTTTGTGGTCTTTTATGCGTATGGAAATCGACTCAATTCAGTAACAAAACAAGTAACAAATAGAAATAATAGATTCATCCCATATATTAAAACATTTCTAAATAAATAAATTTCGTTTTTTATTTTAAGTCCAATATTTGTTGGAATTGATACTTTAGATCCAGATAGATCATATCTTGTAAATTTTTTATTTTTTTTGTCAATCGACCTTTCTTTTTATCCTTTTTTTGTGCTCCTTAATGACCAAACAATTGGATCTATTATAACGATAACTATCCAAATTTCTGTTTTCTGTCTTGTTTTGTCACTCCTTTTTGATCATCACAATATTCTATTCTTCAGAAAATTTCCTCAATTATTTTATTCCTGACTTAGGGGTAGTCAGGTAATTTTTTTTTTCGAAATATTGGATATTTTGATAGAATGATAGAAAAGGGTTTTTTTCGTCTCAAAATCGGAATAATATTCATTACTTGAAGTGATTCTTTCGGGCATTCATCGAAAGGAGGTACTTGTTTCGAATTTGACCAATTGAGATATCTGGAAATAATATTTTTTTT
