# Supplementary material for: Rampant chloroplast capture in Sarracenia revealed by plastome phylogeny
Source: Front Plant Sci. 2023 Aug 14;14:1237749. doi: 10.3389/fpls.2023.1237749 (PMC10497973; doi:10.3389/fpls.2023.1237749)
Supplement: Supplementary Figure 1 — png - Histograms of information-based generalized Robinson-Foulds distance between the simulated plastome trees and the species tree. Panel titles indicate how the branches of the guide tree were scaled when plastome trees were simulated. Red line shows the distance between empirically estimated plastome tree and the species tree. alignment.fasta Concatenated gene alignments used to estimate plastome tree. Plastome.newick Plastome tree in newick format. Simtrees.1.newick Plastome trees simulated with unscaled guide tree. Simtrees.2.newick Plastome trees simulated with guide tree branch lengths scaled by two. Simtrees.4.newick Plastome trees simulated with guide tree branch lengths scaled by four. Fragmented_assemblies.zip Zipped folder containing all fragmented assemblies in fasta format. [file DataSheet_1.zip › Supplemental_data/fragmented_assemblies/j043_iter0.fasta]

>contig0_len_33713_j043
TATTTCTATTTCAACCTATCATTTTTGATTACAAAAATTAGACATTGCATTAGTTCATGAACCATGACAAGAATTCTATCTCTCTAAAGTTGTATATAGTAAAGAAAGAAGAAAAAGCTCTCTTTTTTAGTTTCTATTCCATTCTTTCTATTTTTTTTTTTTTTACAAATAAGCTAGCAGGCGTTGACGTTTTCCCAGAATTTTTCGTAGACCTCTCTGAGATAAATAGTCTTTTTTGTGCAATTCTAAATGTAAAGTAAGTCTTCGTATTTTATTGGTAAAATTGAATACTTGAAATTCAACAGATCCCCAGTTTTCTTCTTTTTCTTTTTGTGAAATAACGTAAATGGATGAATTTTTTATCATAAAAAAATTCCCCTCCCTTTTTTGCAAATATGAATTTTAACGATCAGTAATAACAATGCTAGTTATTTTAATAGGGTATCCACAATTTTTTTTATGGAATCCTAATTTTATGTAATAAAATAAATCAATCCAATTGAAAATTCGATTCAAAATTCAAATAGGGATACAAAAGAATAGTACATTTTTGTATTTTCAAAAGAAAAAAAAAATTGGAATCTCAAATTAAGAAGATTTTGTTGATTCATTTTTTAAATATAATTGATGCATCATTGAATTAGTATCATATATTAGAATGAGATGTAAGACAAGTCATGTGTGCATCTGTTTGTTTTCATATACTCAGATATGGTAAAGGATATATAAGAAAAATGTATCATCAACGAATTTTTAATCGCGGGTACATATGTATTCTTAACATACTGAAACGACTGCCATTATTGGTATCAAACCAATAGCGATTCATACAAGCTAAATCTTCTAATCGATAATTGGGCCAAAGAAAGAATTTTAATTTCATTAATTTATCTCTATCAAGATTTTTATTTTTATCCAAGAATTGATTCCAATTTTTGATTTTATTACCGGTGCAAAATATTGGATTTCTATCCACACCATGTGTTGTTTTTGAATTGAAACAAGTTAGAATTCTCAATTCTCTACGACGTCTAGACGATAAAATATTTTCAGGAATAAGCAAATCATAATAATTCTTTTCATTATTTTCAGTTATTCTTTGATGATGCCTTGAAATGGATTCATCCAAATTTTTCTCATCAACATATCTTTGCTCTCGGCATCCTTGATTAATTTTATGCCTACTCTTATGAACTAATGAAATACCTATGATTTGATACATAGTAAACTGTCCATCATTTTTTACAGACAAACGAAGAGGTTCGATAATAAATATTCCCCTTTTCATCAATTCTGTAAGAGTTAAATTCTTCTGAATTAGCATTACATCCAGATTCATTTCTCTCCTTTGAATCGAGGATATAGTAATTTTTCTTGGATTTCGCAGTCGAAGCAGGAAACAATATACTTTAATATTATTAATCATTCTTTGATTCAAAGCATCATCCCATCTCAATTGAAAAAGTAAATACCTTTTCAAGAAGAAATCTAGTTCTGCTTCCGTATTGCTCTTGTATTGTTTTTTCTTTTTACGTTTTTTCATGTCTGATTCCGAATAATCTTCTTCAATGTTTTTTTGTTGGTTTGAAAAAGCCGATACATGATTTTCTTGTTTTTGTGTATGTGATCTAATATTTTTTTGATCTGCGTATTTTTTTTCTTTTTGATTCTTTAATTCAAATTGTTTTTTTCCATTCGATGGTCTAACTTCCTTTTGCTTTCTATTGATGTTTTTATTTTCATTAACATTTTCATTTCCATTAAAATTAAAATGAAAAAAAAGCAATTTGCTTGGTATAAACCACGGTTTCATTTTATATGCATTAGAAAGTAGTACAAATTCTGGGAAGAACCAAAGTTCTAGAGTCGATATAGGACGACTTATTATTTCTTCATTCATTCCCATCCAATCAAAAAATCTTTTTTTTTGATTAGGTGAATTGATTTCTTGATTTTGATGAATCATAAGATAAAAAAGATCTTCTTTATCAATTTGATCAATTCTTTGATAATTATTAGTTTCGCTCTTAGTATTTTGAGTATTGTTGGTATCGATCTTGATCCAGGTCTCAATATGGATTTTCTTTTTAAGACAAAAATTTATAAATTTCCAATCCAAATATTTTCTATCCAGACTTGTTTTCATATACATAATATCCCTTTTTACTAAATAATTATTGATAGAGATATTGTCTAGTATATGAAAATTTTTTTTTTTATGTGTGTTGTAATTACCTTTATGTATATTGTAATTATAAGAACTCTCTTGATTCTTATTTTCTTGAAATGGTAATTCATAAATATACGGATTCCTCTTATTTTCGTAATTAATAGATCTATAAGATAAAAGATTATATTTATAGTATTTTTTAAAATTATCTTTTTGATTTGATAATGAATATACTTCATAATCATTTTGTTTTTTGTAATTAATTAATTGGTCTTTTTCATATGAATCCTCTTTGATGAAATCTTGATTTTGAATTGTATGACATTTATTTCGCCATTTTTGTACTATTAATCTAGACCATCTAATCTGAGATAAATCGTATGGATAATGACCTCTTAACCAGTTTTTCCATTGATTTATTCCGGAATTCAAAAGTTTCTTATGTCTTAATTCAGAATGAATTATTCCTTGTATTCCAAAATAACCTTTTATTGAAGTCTTAATAAAAAAAGATGTTCTTTGAGATTGAATAGTAGATATTAACTTATTCAAGTTAAGAACTTGGGTTTCTGATAATTTGTAAAATACATATGCTTGTGACAAGGAGGATAAGTCATAAAAATTCCGCTGTAAATTCTTATTACTAAGATTATAAAGTGACTTTTTTATAGTCGAAATAAAGTGAATTGTATTTTTATTTGTTTTATTAACTTTTTCTTGGTTTGTTTTATTACTGTAAATAAATTTATCAATAATTTTTTTTGTTGATTGAAGAAAAAGTTGTATATTAATTCTAGAAACAGTAATGATAGATAGAAGAATATCTATGTATATCCTTTCAGTGAAATTTTTTTTAAAATAATGTAATTTACGGATTAATCGAGCATTTCTTCTTTTTAATATTTGCCCAATATTTTTTTGGAATTCGAATCTTTTAGCATTATAACTTGTTTTATTAAGATTAACATTTATTCCTATTACTGGAGTCACTTTTTTGTTCTCTTTTGTAATTTTTTCTATTTGATTTCTCATTGTGCTTGTTCTAGCAGTCATATCCTTTATTTTTTTTTCTGTCAGGAAATAATTTGTCCAATCTATGGGTCGAATTCGACTAAAAGATTTATGAATTATCGGATTGCAAGTTATAGAATCTTTTTCTTTTTTAGTTTCACTTAAGTTATATCCTTTTCTTAATTTCAATAATAGAATTGGATTTATTTTCGAAAGTTCTTTTATTATTCTTTTTAAAATCCATTTTTTTGAGATATTTATAAAAATTTTGGTTCTTTCTTTTAAAACTTTTCGAACTCGAAAATACTTCTTTTTCAATTTTCCAATTATTTTTTCGAATTTATTAAAAATGGGTTCAAAAAAGGAAGGCCGTTTTCGGGGAGAATCAAAAGGAAGTTCAGCTTCCATTCCCCAAACTGTTAAAAAACAAAAATCATCTTTTTTTTTTTTTGACCTTTTTTTTGCATTCGATCTGTATGAGAGGGCTGTGGCTTAGATTTGTGCCAAGGTTTCAGACAGAAAGGAAATAGTATCTTTATCTGAATGCCATCTGTTAACCAATTTTTCGGAAATTCTGTTTCTGATAATTGAACACCATTATAGGTACATTTAACATGCATTTCTTTATTCCATTCCTTTAAATCTTCAGACCACTCAGGAAATTGCAATAATAGCATACGGCCAATATTTTTAGCTATTATCAATGAAGGTAATAGAATATATTTTCTAAGAGTCGATTGAGTTATTAACATGGAACCTCTTATTATTTGAGCAAGTGGAATGGTATCCCAGGCTTCTGCTATTTCTATCCGCGCTTTTTCTTTTCTTTTGTTTTCATCTTTTTTTTCTTTCTCCCCTTCTTTGATCTCTTCTTCTATAGAATCTGAAATTTTCAATTCTGCTCCTCTTTTTATCCAGTTTCCAAAAATGAGTTTCATCAATCCGGAAATATCAAAAGAAAAAAGGGGTGATTTGTCTATTCTATCCAAAAAAAGTGGGGAATGCACATTTGCTTGAAAAAGTTCTAAAATAACTGTTTTACGTCTTTGGGCTCGCATAGAGCCTTTGATTATGTCTCGACGAAAATCCGATTGTTGTGAATAGCGTATCAAAGCCACTTCGTTTGTTTGATCTTTATTATTAGTATCGGTATTATTAGTATCGGTATTTCGCTGATTTTGATTATTAGTAAAAATCACTACACGTTTGGCTTTTCTTGAACGAATTTGATAATCTACTGGTACTTCTTCTTCACTGTCTCCTTCCTGTTGTTCTAATTCGTTGATCAATTTGTATGACCATCGAGGAACTTGTTTAATAATTTCTTTTATTCTAATAGAAATCGTTTTTTTTTTTTTATCATTAGGATCAGTTCTAATTGCATTGAATAAAAATTTTAAAAATTTCGTTTTGTTTTCTGAATCCATTCTTACTGGTTCTTGTTTTGAAAATAAAAATAAAGAAGGTTCTTTCAAATTGAAATTGGGTTTTGATTCTCTATCAAATTGACTGATTAAAGTCAAGAAGTGACTCATTTTTGTTGATAATGGTTTTTTCTCAAATAGATCTATTTTTTGTTCAAATTCCTCATAATCAGTATCAGTAAGAAAGAGAGTATGAATCTTATTTGTTTCTATGAAAATGAAATTTTCTATCGAAGTTTCATTTATGATTAAAGGTAAAAATAATTTTTTTATTGTTCCACGCTGTGGCCCATTCAAGAAAGGATCATATATTTTTGGCAAGTATTCTTTTTTAATCTCATCATTACACAATCGAATCTTTTTTTCGAGTATATTCAGGGAAAGAGATCCTTTGTCTAGAACCTTAATTCGATTTATCAATTCGTTGTTTAGATTGTTATTTTTTTGTTTGTTGGTAGAAATCCAATGATTATACAGTTCATCAGAGGAGAGTTTTTCTATTATGAACAAGGATATCTTTCTTTGTATCATTTCCCCAAAAAATAATAAACTGGGTGGAAACGTAAAAGATATTCTTTCTTTTCCATAACTTTGGCATGTATAAAAAAAATATTGTGACATTTCATGTCTTACAGCATTTTCAAATCGATTATTTTTTATGTATCGCACCGGTCGATTCCATCGATTAAAATTGAAAAGAATAGTTACAAGAGGTTTTTCAAACCAAAAGGTTGAGTTGACTTTCTTTTTATCGTAAAGTATTTTTAACTTTGAATTTTCTGGATTCCCATCCGGATAAGAAGCTTCATAAATGGGGCTATTTTTATAGCATGTCTCTTTCAAGTGAAAGTGGAATTCATCCTTTGTTTTTTCCTTTCCATTCACTCGGATCTCTTCCGTTTTATCGATTTTGTCCGGATCCTCCTTTTCTTCTGAAAAAAGGGAAGGAGAAGGATCTTCTTCGGCGGATCCCTCTTGTTCCTGTTTAGTCCCCTTCGTTTCGTAAGTTGTTTCTATTTCTACATCTCTTTCTTCCTCACTTTCCGCCCTTTCTTCCGTTTTTGAGGTTTCTTTCAGTTTCTTAGTAAGAATGGGTGACGGTATTCTGCCTAAATAGTAGACACAGGTAATAAATAAGAGAATACTAAAGATCCGAGCCATAGAATTTCTCAATTCTGACACAAGGTACTTATTCGATCGAATAAGTACATTTGATCGAATAGAATGATTTTGCCGTATCCAGACTAATACCAATCCAAGCCATTTCATGAATAAAATGTGACCAATTAACCAACCAACAAAACTACTTGTTACAAATAACATCTTGTTGTTGCATCGAAACATATAAATGTTGACTAATCTGGCTAACATTGAACTTGGTAAAATGAAATGGTTGAATAATTGAAAAATGAGATTATTCAGGAATACACATTGAACGCTGAGATTACGCATTGAATTTCTGGTAGTAGATCCATAATCAAAAAAGTGTTTGTGATTGTTCCAGAAGAAATGAAACAAAAGATAGGGTAGAGCTAGGACAGTTATTGTATGAGGTCTACCCAATGCTAGATGCAGAGGCGCATAATAGATCGATATGAACATCATGAGCTGTCCCGTAAGAAAACCAGTTGTTGCTGATACCTTCTTCTCGCTTCCTTCTTCCATAACCTGAGCTCGGAGAAGGAAGAGATAAGAGGGCCCTATGGAGAATGTGGTCAGAAATCCATAATAGAGTCCGACCACAACGACCGAATTGATTATCTTCATGCATAAGGATACTAGATTACCTAGTAGAAAAGATTTCAAAATCATCATAAACCTCCCTTTTTCTTTTCTATTGCAATTTCTGGATTATTATATGATGATTTTGAAACTTTCCATATAAAGAGATAAACTAGAAACGACATCTGTTATGTCAATGACACCAAAGGGATATTAAATGAATTGAATGGAATTGGGAGATGGATGGAATATAATGAAATAGAGCCACTTTGAGGTTCCCTATGAAATGAGGGGAGCCACTACGAAGAAGTTCCGGGAGTTACGAAGGAAGCTTTGAGCTCATATTGGTCATGGGTTGAGAACGGGAATTGAACTCTATGAGATCGAATCTCCCGTTGTTCCTCAGTAGCTCAGTGGTAGAGCGGTCGGCTGTTAACTGATTGGTCGTAGGTTCGAATCCTACTTGGGGAGATTTGATTCATTCTGAATTAAAGAATTCAGAATGAAAGAGCTCGCTTTGACCGTTAAGAGTAGGTAACCCCTTCCCTGTCTTTGTTTCTATCGTATCACATTCTGTTCTGCGATATTTGAGAATCACCGTCAATACCTTGGTGTAGGTCCGGGATAATCCTTTGTTCCATAGCCCTGGGGCTATTTACAACTAGCCAATTAAGAATTCTCAGATGTACTAGTACTAGCAGTGCATCAAAGATGCAGTCATCGATTCTCCCGAGAGGCCACAATTACCGCGAGCAAACATATTAATGACGAGGAAGGCATTTTTGTTATGCTACTAATACTTGTACTTGCTCTGCTATTCTGCCCAAGCCTGGCTGAGGAAGAGTTACGGGGCGTAAAACAAAAAAATACGCTGAAGGGCCGGGTATACTATGTGTAATGATTCTACCATTAACGATAAATAATAAAGAAAAAGAAAAAGGAAGGCCATTCCATTTCGACAAAAGACCCACACCCAAGTTCCATAGCTTTTGGTCCGCTATCCCGATCATGATTTTCCTACCCCCAGAAGGAAAGGTCCTTCCCTTTTGGGCCGGTTGTGGGCGAGGAGGGATTCGAACCCCCGACACCGTGGTTCGTAGCCACGTGCTCTAATCCTCTGAGCTACAGGCCCCACCCCGTCTCCACTGGATCTGTTCTCGGGAGTACCCTCAAAAAAAAAAGGAACCTTTCCTCTCCCCAGCCATTTCGGGTTAAGAAGATGTGAAAGCGCGTTTATCTCTATAAGAACGGTGCGTTCCGAGGTGTGAAGTGGGAGAGAAGGGATGTCATGATTGGGGTTTTGAATAAGACGACCTTTCCATTTTTCATTTTTTTTCTTTTTCATATTGAAAAAGTAATAAGAATGAGGGGTGTTAAGCTTTTTATCATCCTGGCGTCGAGCTATTTTTCCGCAGGACCTCCCCTACAGTATCGTCACCGCAGTAGAGTTTAACCACCAAGTTCGGGATGGATTGGTGTGGTTCCTCTACGCCTAGGACACCAGAATATCGAACCATGAACGAAGAAAGGCATGAGAGAAAATCATATTGGCTAGTGATTGTGAGGCCCCAATTCTTGACTGGAGGGGACACCAAAGGCCTCTGCCCTTCCATCCCTTGGATAGATAGAGAGGGAGGGCAGAGCTTTTGGTTTTTTCATGTTGTCAAAGAGTTGAACAATGGTTTTTTCGTGTTGTCAAAGAGTTGAACAATGAAAATAGATGGCGAGTGCCTGATCGAATTGATCGGGTCATGTAGGAACAAGGTTCAAGTCTACCGGTCTGTTAGGATGCCTCAGCTGCATACATCACTGCACTTCCACTTGACACCTATCGTAATGATAAACGGCTCGTCTCGCCGTGACCTTCTCTTGAATTCTCAAGACTTCTGTCGCTCCATCCCCGCAGGGGCAGAGAACCCGTCGCTGTCTCGGCTGTGCTACCGGAGGCTCTGGGGAAGTCGGAAGGAATAGGAGAGCACTCATCTTGGGGTGGGCTTACTACTTAGATGCTTTCAGCAGTTATCCGCTCCGCACTTGGCTACCCAGCGTTTACCGTGGGCACGATAACTGGTACACCAGAGGTGCGTCCTTCCCGGTCCTCTCGTACTAGGGAAAGGTCCTCTCAATGCTCTAACGCCCACACCGGATATGGACCGAACTGTCTCACGACGTTCTGAACCCAGCTCACGTACCGCTTTAATGGGCGAACAGCCCAACCCTTGGAACATACTACAGCCCCAGGTGGCGAAGAGCCGACATCGAGGTGCCAAACCTTCCCGTCGATGTGAGCTCTTGGGGAAGATCAGCCTGTTATCCCTAGAGTAACTTTTATCCGTTGAGCGACGGCCCTTCCACTCGGCACCGTCGGATCACTAAGGCCGACTTTCGTCCCTGCTCGACGGGTGGGTCTTGCAGTCAAGCTCCCTTCTGCCTTTGCACTCGAGGGCCAATCTCCGTCCGGCCCGAGGAAACCTTTGCACGCCTCCGTTACCTTTTGGGAGGCCTACGCCCCATAGAAACTGTCTACCTGAGACTGTCCCTTGGCCCGTAGGTCCTGACACAAGGTTAGAATTCTAGCTCTTCCAGAGTGGTATCTCACTGATGGCTCGGGCCCCCCCGGAAGGGGGCCTTCTTCGCCCTCCACCTAAGCTGCGCAGGAAAGGCCCAAAGCCAATCCCAGGGAACAGTAAAGCTTCATAGGGTCTTTCTGTCCAGGTGCAGGTAGTCCGCATCTTCACAGACATGTCTATTTCACCGAGCCTCTCTCCGAGACAGTGCCCAGATCGTTACGCCTTTCGTGCGGGTCGGAACTTACCCGACAAGGAATTTCGCTACCTTAGGACCGTTATAGTTACGGCCGCCGTTCACCGGGGCTTCGGTCGCCGGCTCCCCTGTCATCAGGTCACCAACTTCCTTGACCTTCCGGCACTGGGCAGGCGTCAGCCCCCATACATGGTCTTACGACTTTGCGGAGACCTGTGTTTTTGGTAAACAGTCGCCCGGGCCTGGTCACTGCGACCCCCTTTGTGAGGAGGCACCCCTTCTCCCGAAGTTACGGGGCTATTTTGCCGAGTTCCTTAGAGAGAGTTGTCTCGCGCCCCTAGGTATTCTCTACCTACCCACCTGTGTCGGTTTCGGGTACAGGTACCCTTTTGTTGAAGATCGTTCGAGCTTTTCCTGGGAGTATGGCATTGGTTACTTCAGCGCCTTAGCGCCTGGTACTCGAACATTGGCTCGAGGCATTTTCTCTACCCCTTCTTACCCTGAAAAAGCAGGGTCACCTTACGTCCTTGAACCGATAACCATCTTTCGGCTAACCTAGCCTCCTCCGTCCCTCGGGACCAACAAGGGGTAGTACAGGAATATTCACCTGTTGTCCATCGACTACGCCTTTCGGCCTGATCTTAGGCCCTGACTCACCCTCCGTGGACGAACCTTGCGGAGGAACCCTTAGGTTTTCGGGGCATTGGATTCTCACCAATGTTTGCGTTACTCAAGCCGACATTCTCGCTTCCGCTTCGTCCACCACTGCTCGCGCGGGTGCTTCCCTCTAAGGCGGAACGCTCCCCTACCGATGTATTTTTACATCCCACAGCTTCGGCAGATCGCTTAGCCCCGTTCATCTTCGGCGCAAGAGCGCTCGATCAGTGAGCTATTACGCACTCTTTCAAGGGTGGCTGCTTCTAGGCAAACCTCCTGGCTGTCTCTGCACCCCTACCTCCTTTATCACTGAGCGGTCATTTAGGGGCCTTAGCTGGTGATCCGGGCTGTTTCCCTCTCGACGATGAAGCTTATCCCCCATCGTCTCACTGGCCGACCTTGACCCCTGTTATTTTTAGGTCATATCTAGTATTCAGAGTTTGCCTCGATTTGGTACCGCTCTCGCGGCCCGCACCGAAACAGTGCTTTACCCCTAGATGTCCAGTCAACTGCTGCGCCTCAACGCATTTCGGGGAGAACCAGCTAGCTCTGGGTTCGAGTGGCATTTCACCCCTAACCACAACTCATCCGCTGATTCTTCAACATCAGTCGGTTCGGACCTCCACTTAGTTTCACCCAAGCTTCATCCTGGTCATGGATAGATCACCCAGGTTCGGGTCCATAAGCAGTGACAATTGCCCTATGAAGACTCGCTTTCGCTACGGCTCCGGTGGTTCCCTTAACCAAGCCACTGCCTATGAGTCGCCGGCTCATTCTTCAACAGGCACGCGGTCAGAGCCCCGGGCTCCTCCCACTGCTTGGGAGCTTACGGTTTCATGTTCTATTTCACTCCCCGATGGGGGTTCTTTTCACCCTTCCCTCACGGTACTACTTCGCTATCGGTCACCCAGGAGTATTTAGCCTTGCAAGGTGGTCCTTGCTGATTCACACGGGATTCCACGTGTCCCATGCTACTCGGGTCAGAGCGTAAGCTAGTGATGCTTTCGGCTACTGGACTTTCGCCATCTAGGGTGCAGTACTCCACCGCTTCGCCTAGCAGCACGACGCTTGTATTGCTCTCCCACAACCCCGTTTTCACGGTTTAGGCTGCTCCCATTTCGCTCGCCGCTACTACGGGAATCGCTTTTGCTTTCTTTTCCTCTGGCTACTAAGATGTTTCAGTTCGCCAGGTTGTCTCTTGTCTGCCCATGGATTCAGCAGCAGTTCGAAAGGTTGACCTATTCGGGAATCTCCGGATCTATGCTTATTTTCAACTCCCCGAAGCATTTCGTCGCTTACTACGCCCTTCCTCGTCTCTGGGTGCCTAGGTATCCACCGTAAGCCTTTCCTCGTTTGAACCTCGCCCTTAACTTTAAGGCTATGCCATCCTAAGGTGCTGCTAAATGGAAGGATCTTATCAACGTCCATGAATGATAAATCATAGATCGAACCGACGAATCTGAAAAATTGGGTGCTATCATATAACTTTGTATCGGCTAAGTTCACGAGTTGGAGATAAGCGGACTCGAACCGCTGACATCCGCCGCAGGGTAAACCACCGCCTCTCAGGTCCCCCGACTGATTCTACCATAGAGGCCAACGATAGACAATAACTCCCCCCCGAACACAGCTTACAACTTTCATCGTACTGTGCTCTCCAAAGAGCAACTCTTCTCAAAATCTCACTCAAGGGGTGCTGAGTTGGAATCCCATTCTAACTAAGGATTCTTATGGTTCCGGAGGATCCAGCTACAGGAGAACCAGGAACGCAGAGCTTTCCCCCCTTTTCCGCCCGACTCTTTGGTCTTAAGAATAAGAACGCTGGTTTTAAGAATGAGTGATTGCCCTTCTCCGACCCTTACTGCCCAACCTGAGAGCGGACAACTAATGCGTTCCACTTATTGAGCAGGGTTCTATGGTCGGTCCGTGACCCCTGGATGCCGAAGGCGTCCTTGGGGTGATCTCGTAGTTCCTACGGGGTGGAGATGATGGGGTTGGTCCATGGATTTTCCTTCCTTTTGCCGCATTTCGCTCAAAGGGTTGAAGGGAGATAGTGCATCAAGCTGTTCGCAAGGGCCAACTTGATCCTCTTCCCCAGGGATCCCAGATGAGGGAACCCTAGGAGAGCCGCTGACTCCAACTACCGTCCATGTACGATCCATACTAGATCTGACCAACTGCCCATCCTACCTCCTCTACGTTCTTGACAGCCCATCTTTGTCTCAGTAGAGTCTTTCAGTGGCATGTTTCGGTCCTCTTCCCCATTACTTAGAAAAAGTGAGCCACCGGTTCAGGTACAAGATACTATCATTACCGCCTGGACAATTAGACATCCAACCCGTAATCGCAACGACCCAATTGCAAGAGCGGAGCTCTACCAACTGAGCTATATCCCCCCGAGCCAAGTGGAGCATGCATGAAGGAGTCAGATGCTTCTTCTATTCTTTTCCCTGGCGCAGCTGGGCCATCCTGGACTTGAACCAGAGACCTCGCCCGTGAAGTAAATCATCGCACCTACGGTCCAACCAATTGGAAGAGAATCAATAGATTCCTTTTCGGGAGCGATTCATCCTTCCCGAACGCAGCATACAACTCTCCGTTGTACTGCGCTCTACAAGTGTGCTTGTTCCCCCCTTCTTCCTTACCATGGCAAGTCTTTGTGAAATAACTCCGATGAGAAGAAAAAAGAAGGCGTTAAGAGACCCTCCTGGCCCAACCCTAGACACTCTAAGATCCTTTTTCAAACCTGCTCCCATTTCGAGTCAAGAGATAGATAAATAGACACATCCCATTGCACTAATCGGGGGCGTTCATAGTGACTGAGGGGGTCGAAGACCAAGAAGTGAGTTATTTATACCAAGCATTCTTCTTACGGCTAGATCCAATCTCCTGGTCCCTGCGGAAAGGAAAAAGAATTTCACGCTCTTCCTTTCGGGAAGGGAGGATTAGCGAAATCCTATTGATTGCAGCTTTCTCCAGACCTCCGGGAAAAGCATGAAAAAAAAACGGCTCGAATGGTACGATCCCTCCGTCACCCCAGAATAAAAGGGGTGATCTCGTAGTTCTTGGTCTGTGAAGATGCGTTGTTAGGTGCTCCATTTTTTTCCCATTGAGGCCGAACCTAAACCTGTGCTCGAGAGATAGCTGTCCATACACTGATAAGGGATGCATGGATTCTCGAGAAGAGAGGAGCCGCGGTGGTCCCCCCCGGACCGCCCGGATCCCACGAGTGAATCGAAAGTTGGATCTACATTGGATCTCACCTGAATCGCCCCATCTATCCTCCTGAGGAGGAGTTTGGTTTCAAACCCCGGTTCGAACAGGAGGAGTACGCCATGCTAATGTGCCTTGGATGATCCACATCTCAGGGTCAGGCGCTGATGAGCACATTGAACTATCCATGTGGCTGAGAGCCCTCACAGCCCAGGCACAACGACGCAATTATCAGGGGCGCGCTCTACCACTGAGCTAATAGCCCGTCGTGCGAGCCTCCCACTGGGGGCCCGCTATGCCAAAAGCGAGAGAAACCCCATCCCTCTCTTTCCTTTTTTCGCCCCCATGTGTCGCCACACGGGGGGGCATGGGGACGTAAAAAGGGGGATCCTATCAACTTTTTCCGACCTAGGATAATAAGCTCATGAGCTTGGTCTTACTTCACCGTCGAAAAACGAAAGAAGACTTCCATCTCCAAGTTTAACTCAGACAGACGTAGCTCCCTTCTTTTTGGGTGTGAAGCAGTGTCAAACCAAAATACCCAACAAGCATTAGCTCTCCCTGAAAAGGAGGTGATCCAGCCGCACCTTCCAGTACGGCTACCTTGTTACGACTTCACTCCAGTCACTAGCCCTGCCTTCGGCATCCCCCTCCTTGCGGTTAAGGTAACGACTTCGGGCATGGCCAGCTCCCATAGTGTGACGGGCGGTGTGTACAAGGCCCGGGAACGAATTCACCGCCGTATGGCTGACCGGCGATTACTAGCGATTCCGGCTTCATGCAGGCGAGTTGCAGCCTGCAATCCGAACTGAGGACGGGTTTTTGGAGTTAGCTCACCCTCGCGGGATCGCGACCCTTTGTCCCGGCCATTGTAGCACGTGTGTCGCCCAGGGCATAAGGGGCATGATGACTTGACGTCATCCTCACCTTCCTCCGGCTTATCACCGGCAGTCTGTTCAGGGTTCCAAACTCAACGATGGCAACTAAACACGAGGGTTGCGCTCGTTGCGGGACTTAACCCAACACCTTACGGCACGAGCTGACGACAGCCATGCACCACCTGTGTCCGCGTTCCCGAAGGCACCCCTCTCTTTCAAGAGGATTCGCGGCATGTCAAGCCCTGGTAAGGTTCTTCGCTTTGCATCGAATTAAACCACATGCTCCACCGCTTGTGCGGGCCCCCGTCAATTCCTTTGAGTTTCATTCTTGCGAACGTACTCCCCAGGCGGGATACTTAACGCGTTAGCTACAGCACTGCACGGGTCGATACGCACAGCGCCTAGTATCCATCGTTTACGGCTAGGACTACTGGGGTATCTAATCCCATTCGCTCCCCTAGCTTTCGTCTCTCAGTGTCAGTGTCGGCCCAGCAGAGTGCTTTCGCCGTTGGTGTTCTTTCCGATCTCTACGCATTTCACCGCTCCACCGGAAATTCCCTCTGCCCCTACCGTACTCCAGCTTGGTAGTTTCCACCGCCTGTCCAGGGTTGAGCCCTGGGATTTGACGGCGGACTTAAAAAGCCACCTACAGACGCTTTACGCCCAATCATTCCGGATAACGCTTGCATCCTCTGTATTACCGCGGCTGCTGGCACAGAGTTAGCCGATGCTTATTCCCCAGATACCGTCATTGCTTCTTCTCCGGGAAAAGAAGTTCACGACCCGTGGGCCTTCTACCTCCACGCGGCATTGCTCCGTCAGGCTTTCGCCCATTGCGGAAAATTCCCCACTGCTGCCTCCCGTAGGAGTCTGGGCCGTGTCTCAGTCCCAGTGTGGCTGATCATCCTCTCGGACCAGCTACTGATCATCGCCTTGGTAAGCTATTGCCTCACCAACTAGCTAATCAGACGCGAGCCCCTCCTCGGGCGGATTCCTCCTTTTGCTCCTCAGCCTACGGGGTATTAGCAGCCGTTTCCAGCTGTTGTTCCCCTCCCAAGGGCAGGTTCTTACGCGTTACTCACCCGTCCGCCACTGGAAACACCACTTCCCGTCCGACTTGCATGTGTTAAGCATGCCGCCAGCGTTCATCCTGAGCCAGGATCGAACTCTCCATGAGATTCATAGTTGCATTACTTATAGCTTCCTTGTTCGTAGACAAAGCGGATTCGGAATTGTCTTTCATTCCAAGGCATAACCTGTATCCATGCGCTTCATATTCGCCCGGAGTTCGCTCCCAGAAATATAGCCATCCCTGCCCCCTCACGTCAATCCCACGAGCCTCTTATCCATTCTCATTCAATCACGGCGGGGGAGCAAGTCAAAATAGAAAAACTCCCATTGGGTTTAGGGATAATCAGGCTCGAACTGATGACTTCCACCACGTCAAGGTGACACTCTACCGCTGAGTTATATCCCTTTCTCTGCCTCTATCGAGAAATAGAACTGACTAATCCTAAGGCAAAGGGTCGAGAAACTCAACGCCACTATTCTTGAACAACTTGGAGCCGGGCCTTCTTTTCGCACTATTTATTACGTATATGAAAAAAAATGGGAAAAATCGGATTCAATTGTCAACTGCCCCTATCGGAAATAGGATTGACTACGGATTCGAGCCATAGCACATGGTTTCAGAAAACCGCACGATTTTCCCGATCTAAATCAAGCAGGTTTTACATGAAGAAGATTTGGCTCAGCATGTTCTATTCGATACAGGTAGGAGAAGAACCCGACTCGGTATTCTTAAAAAAATAGAGGAAGCAGAACCAAGTCAAGATGATACGGATCAACCCCCTCTTCTTGCGCCAAAGATCTTACCATTTCCGAAGGAACTGGAGTTACATCTCTTTTCCATTTCCATTCAAGAGTTCTTATGTGTTTTCACACCCCTTTGAGACCCCGAAAAATGGAAAAATTCCTTTTTTTAGGAACACATACAAGATGCGTCACTCCAAAAAGGATAATGGTAACCCCACCATTAACTACTTCATTTATGAATTTCATAGTAATAGAAATACATGTCCTACCGAGACAGAATTTGTAACTTGCTATCCCCTTGCCTAACAGGCAAAGATTTACCTCCGTGGAAAGGATGATTCATTCAGATCGACATGAGAGTCCAACTACATTGCATTGCCAGAATCCATGTTGTATATTTGAAAGAGGTTGACCTCCTTGCTTCTCTCATGGTACAATCCTCTTCCCGCCGAGCCCCCTTTCTCCTCGGTCCACAGAGACAAAATGTAGGACTAATGCCAACAGTTCATCACGGAAGAAAGGACTCACTAAGCCGGGATCACTAACTAATACTAATCTAATAGAAAATACTAATAGAATAGAAAGGAACTGTCTTTTCTGTAGACTTTCCCCGGTTCCGTTGCTACCGCGGGCTTTACGCAATCGATCGGATTATATAGATATCCCTTCAACAAACATAGGTCATCGAAAGGATCTCGGAGACCCACCAAAGCACGAAAGCCAGAATCTTTCAGAAAATGGATTCCTATTCGAAGAGTGCATAACCGCATGGATAAGCTCACACTAACCCGTCAATTTGGGATCCAATTCGAGATTTTCCTTGGGAGGTATCGGGAAGGAATTGGAATGTAAGAATATCGATTCATACAGAAGAAAAGGTTCTCTATTGATTCAAAGACTGTATCTATGGGATAGGGATAGAGGAAGAAGAAAAAATCGAAGATTTCACATAATACTTTTGATCGAAAAAGAAATCAGATTTCTTTTGTACCCCTCGCTCAATGAGAAAATGAGTCAAAATCTACAGGATCAAACCTATGGGACTTAAGGAATGATATAAAAAAAGAGAGGGAAAAATATTAAATAAAAATAAAATAAGTAAATAAAAATGAAGTAGAAGAGCCCAGATTCCAAATGAACAAATTAAAACTTGAAAAGGATCTTTCTAATTCTCGAAGAATGAGGGGCAAAGGGATTGATCGAGAAAGATCTCTTGTTCTTATTATAAGATCGTGATTGGATCCGCATATGTTTGGTAAAGAGAATAATCTTCTCCTTTAAGAAGAATCAAAAAGAAAAATGGAAAGTGTTCAATTGGAACATGAAAACGTGACTAAATTGGTCCTAGTTACTCTTCGGGACGGAGTGGAAGAAAGGAAAGGAGGAGATTCTCGAACGAGGAAAAGGATCCAATGACTTCGAAAGAATTGAACGAGGAGCCGTATGAGGTGAAAATCTCATGTACGGTTCTGTAGAGTGGCAGTAAGGGTGACTTATCTGTCAACTTTTCCACTATCACCCCCAAAAAACCAAACTCTGCCTTACGTAAAGTTGCCAGAGTACGATTAACCTCTGGATTTGAAATCACTGCTTATATACCTGGTATTGGCCATAATTCACAAGAACATTCTGTAGTCTTAGTAAGAGGGGGAAGGGTTAAGGATTTACCCGGTGTGAGATATCACATTGTTCGAGGAACCCTAGATGCTGTCGGAGTAAAGGATCGTCAACAAGGGCGTTCTAGTGCGTTGTAGATTCTTATCCAAGACTTGTATCATTTAATGATGCCATGTGAATCGCTAGAAACATGTGAAGTGTATGGCTAACCCAATAACGAAAGTTTCGTAAGGGGACTGGAGCAGGCTACCATGAGACAAAAGATCTTCTTTCTAAAGAGATTCGATTCGGAACTATTATATGTCCAAGGTCCAATATTGAAATAATTTCAGAGGTTTTCCCTGACTTTGTCCGTGTCAACAAAGAATTCGAAATACCTCGACTTTTTTAGAACAGGTCCGAGTCAAATAGCAATGATTCGAAGCACTTCTTTTTACACTATTTCGGAAACCAAAAGACTCAATCGTATGGATATGTAAAATACAAGATTTCCAATCCTAGCAGGAAAAGGAGGGAAACGGATACTCAATTTAAAGTGAGTAAACAGAATTCCATACTCGATCTCATAGAGACATATAGAATTCTGTGGAAAGCCGTATTCGATGAAAGTCGTATGTACGGCTTGGAGGGAGATCTTTCATATCTTTCGAGATCCACCCTACAATATGGGGTAAAAAAGCCAAAATAAGTGATTTTAGCCCTTATAAAAAGAAAACTGATTCTTGAACCTCTTTCACGCTCATGTCACGTCGAGGTACTGCAAAAGAAAAAACTGCAAAATCGGATCCAATTTATCGTAATCGATTAATTAATATGTTGGTTAACCGTATTCTGAAACACGGAAAAAAATCATTGGCTTATCAAATTCTCTATCGAGCCATGAAAAAGATTCAACAAAAGACAGAAACAAATCCACTATCTGTTTTACGTCAAGCAATACGTGGAGTAACTCCCGATATAGCAGTAAAAGCAAGACGTGTAGGCGGATCGACTCATCAAGTTCCCATTGAAATAGGATCCACACAAGGAAAAGCACTTGCCATTCGTTGGTTATTAGCGGCATCCCGAAAACGTCCGGGTCGAAATATGGCTTTCAAATTAAGTTCCGAATTAGTGGATGCTGCCAAAGGGAGTGGCGAGGCCATACGCAAAAAGGAAGAGACTCATAGAATGGCAGAGGCAAATAGAGCTTTTGCACATTTTCGTTAATCCATAAACAGGATCCATACATCTCGATCGGAAAAGAATCAAGAGAAAAAGAAAGAATCGGAATTGATCGATATATTTCTCGAAACAAACGAAAAGGAAACGAAAGATGAAAGATAAATCATGGATCAACTAAGCCCTCTCGGGGACTTGCTTAAGAATAAGAAAGAGGAACCTCATGTAAATACCATGGAATAAGGTTTGATCCTATTCATGGAGATTCCGTAAATATTCCATTCCAAAAATAGAAAGTTCGAAACAATTGGGATTTTTTTGGAAATTGGATGCAGTTACTAATTCATGATCTGGCATGTACAGAATGAAAACTTCATTCTCGATTCTACGAGAATTTTTATGAAAGCCTTTCATTTGCTTCTCTTCGATGGAAGTTTTATTTTCCCAGAATGTATCCTAATTTTTGGCCTAATTCTTCTTCTGATGATCGATTCAACCTCTGATCAAAAAGATATACCTTGGTTCTATTTCATCTCTTCAACAAGTTTAGTAATGAGCATAACGGCCCTATTGTTCCGATGGAGAGAAGAGCCTATGATTCGCTTTTCGGGAAATTTCCAAACGAACAATTTCAACGAAATCTTTCAATTTCTTATTTTACTATGTTCAACTCTATGTATTCCTCTATCCGTAGAGTACGTTGAATGTACAGAAATAGATATAACAGAGTTTCTCTTATTCGTATTAACAGCTACTCTAGGAGGAATGTTTTTATGCGGTGCTAACGATTTAATAACTATCTTTGTAGCTCCAGAATGTTTCAGTTTATGCTCCTACCTATTATCTGGATATACCAAGAAAGATGTACGGTCTAATGAGGCTACTATGAAATATTTACTCATGGGTGGGGCAAGCTCTTCTATTCTGGTTCATGGTTTCTCTTGGCTAGATGGTTCATCCGGGGGAGAGATCGAGCTTCAAGAAATAGTGAATGGTCTTATCAATACACAAATGGATAACTCCCCAGGAATTTCAATTGCGCTCATATTCATCACTGTAGGAATTGGGTTCAAGCTTTCCCCAGCCCCTTCTCATCAATGGACTCCTGACGTATACGAAGGAGTGCGGTTCGTTCGATAAATTCCTACCTCTCTATCTATCTCCGAGATGTTTGGATTTTTCAAAACTCCATGGACATGCAGAAGAGAAATGCTATCCCCACTCGGACCAAGACAGAACTTTGACTTGTTCAAATAACAATTAAGGTGAAGCAGGGTCAGGAACGACGAATCTCTTTATGATAAACAGATCCATTTTGCAAGTTCGTTATTACGGGTAGTTCCTACAAAGGATCGGACTAATGACGTATACAAGACTTGAATTCTCGATGTAGATGCTACATAGTTGGTTCTCATCCTTCAGAGACTACGAGTATAATAGGAGCATCCGTCGACAAAAGGATCACCCTAATATGATCATCTCATGGCTATTGAGAACGAATCAAATCAGATGGTTCTATTTCTCAATCTTTCTGACTTGCTCCTACGGAACCAAGGTCGAAAAGATTGAAAAAATCGGTTATTCACAACCACTGATGAAGGATTCCTCGAAAAGTTAAGGATTAGGAATCCTTTTTAGAAATCGAATGGATTCGGTCTTATACATACGCGAGGAAGGTAATCAAAAAAGAAAGAAGATGAGTTCTTCTTTCTTTTATCACTTAGAAGCCGTGTGAGATGAAAGTCTCATGCACGGTTTTGAATGAGAGAAAGAAGTGAGGAATCCTCTTTTCGACTCTGACTCTCCCACTCCAGTCGTTGCTTTTCTTTCTGTTACTTCGAAAGTAGCTGCTTCAGCTTTAGCCACCCGAATTTTCGATATTCCTTTTTATTTCTCATCAAACGAATGGCATCTTCTTCTGGAAATCCTAGCTATTCTTAGCATGATATTGGATTGCTATTACTCAAACAAGCATGAAACGTATGCTTGCATATTCGTCCATAGGTCAAATCGGATATGTAATTATTGGAATAATTTAATTGTTGGAGACTCAAATGATGGATATGCAAGCATGATAACGTATATGCTGTTCTATATCTCCATGAATCTAGGAACTTTTGCTTGCATTGTATTATTTGGTCTACGTACCGGAACTGATAACATTCGAGATTATGCAGGATTATACACGAAAGATCCTTTTTTGGCTCTCTCTTTCGCCCTATGTCTCTTATCCCTAGGAGGTCTTCCTCCACTAGCAGGTTTTTTCGGAAAACTCTATTTATTCTGGTGTGGATGGCAGGCAAGCCTATATTTCTTGGTTTTAATAGGACTCCTTACAAGCGTTGTTTCTATCTACTATTATCTAAAAAGAATCAAGTTATTAATGACTGGACGAAACCAAGAAATACCCCCTTACGTGCGAAATTATAGAAGATCTCCTTTAAGATCAAACAATTCCATCGAATTGAGTATGATTGTATGTGTGATAGCATCTACTATACCAGGAATATCAATGAACCCGATTATTGCAATTGCTCAGGATACCCTTTTTTAGCTTCTAGGGTCTATTTCTTAGTTCAAGATCCCTCTTACTAACTGGAATCAAAGAATTAGTGGATCTGTTCCTTCCAAAATGGGAATGGGTTAGGGTTATGAACTTATAATCTATAATCTGATGATCGAGTCGATTCTATGATTATAAGTTCATTCCATACCGGACCAGACCGGAATAGGGATATACATTGTTTACATATGGATCCCTACATTCCATTTAGGATTCGGAATAGACGTAATCGGACTTGCTTTTTACATATCTTTCCTTATTTGGGACCCTATTCACCTCTTTTGGCTTCTATTGAATCGTAAGTTTGATTGTCCATCTTTTTGATATAGAAGGCATCCTCCGGATAATTCAAATCGAAGCAATTGGATGTCCGACTCGGGCCTATATGACATGACCGATCAATAGCAATACTCCAACACCCCACCTTTGTCATATATTCCATACATCACACTAGATAGATATCATATTCATGGAATACGATTCACTTTCAAGATGCCTTGGTGGTGAAATGGTAGACACGCGAGACTCAAAATCTCGTGCTAAAGAGCGTGGAGGTTCGAGTCCTCTTCAAGGCATAATATGGAGAATGCTCATTGAATGAGCAATTCAATAAGAGAGCTCGGATCGAATCGGTATATCAATACCGATTCGATCCGAGCTCTTGGAATTGGAATAAGTTCGGCAGCGGATCACGAAATCTTGGTGATCTTCTCTATCTAATGAATGGGGAGTCTGCTTTAAAACCGTCCGCCCTGCACCCACCCCCCGAGTATATGCTTCAACAGGAATCACACAAAGGTAGATTAGAAACCTCTGGTAAAATGCCTGCTCGTAACCCAGCAGATAAAGTACATTCCATAGTTCGTTTTAGGGATTGGCGACTTACCCATTCAGTGACTTTGGCACTGGACGTTCCCAAAATGGGTACTATCGGGTGGGGTGAATTCAATAATAGACGCCTGTTGGCATTCCAGCCTTCCTTCTCCTTTCAGGGCCTATCCGAAAGAGAATCCAATACTTCTTGGTCGTGAATATCTGAACTGGTTGTTCGCTGTTCAAGAATTCTTGTTTAGGCAGTTCATACCATCCATACATAGTGTTTTGATCTAAGATTTCAATTCTTCCATGTTTCAGCAGTAGCATATTGTTCCATGGAGCTAAGGTCCAAAATATGGAAGAAAGAAGTGTTTCCATGACTCTACCACCCAGTCAATTCTGTTCCACTTAATCCCTCTTTCATGGCTACATATCTTTCCGGCTAAGGAATGGGAAATCTTTCTCCTGTTACATGAATCCAATTTTCATTTCATCCGGGAAAAGCCATCTTTTTCTCAACAATGTCTTTGTCATTTGATCCAATAGCCTTCCGTTAGATAGGAAGAGATTTGATAAATACTGATAACTCTCGGATAGAGTATTAGAACGGAAAGATCCATTAGATAATGAACTATTGGTTCTAAGCCATCTCTGGCGATTAATCAACAATTCGAAGTGCTTTTCTTGCGTATTCTTGATAAACCAGCCTTTATATATAGATGTAGGAGGATCTGTTTGGGAAGTAAGAAGCCCCTTTGACATCTCTTCATCTGCAAATAATTCTCGATGTGAAAACACAGAGACAAAGGGCTGATCTTTGAATAGGAAAAAGAGTGGATCTGCAGGGTCCCAAATGAATTGGCTTATTCGAAAAAGGCCTTGTTCTTTGGAAGATCTATCTCGTGTCTGGTACTGCATGGTTCCACTCTGCAAGAACTCCGAATCATTCTCTTGAAGCTCATCCTCTTCATCATAAATGATCCGCTTGCCCCGAAATGACCTGGACCAATAGGGAAATCCCAATTCATTGGTCCTTTCGATCCAATCAAATAGAAAGCCCCAAGGGCGCCATATTCTAGGAGCCCAAACTATGTGATTGAATAAATCCTCCTCTATCTGTTGCGGGTCAAGGGCTCCTTCTCCTTCCCCTTCTTCAAACTCCGATTCGTATTTTTCATAGAGAAATCTCTGATCAAGGATAGAACAAGATCCGTTTTGCATCATATCTAAGGGATTCCTTGGTTCGGGCCGACGAAGCAATATCACTCGATCATTATCAAACTGACTGCAATCTTTTTCTGTCCGTGAGGATCCCACCAGAGCGCTTTCTACTTCTAATAGGCCATGAACTAGATCAGAATCATTCTCAACGAGTCCATAAGAAGTGATCCCATTTTTTTCCTCGGGTCCGGGTAGAGACCAAAGATCTTGAGCGACCGATCCGGCAGAACAACTCAAAAGATAAAGAAGTCTCGTTAATTTCTTCATGCTCGTTCCAAGTTCGAAGTACCATTTGTACAAATAAGAATCCCCTTCGTTACATGATTTCTTCTTCATATAGATAGATATAGGATCTATGGGGCAATTACTTAGAAGTACATTTTGTGCAACAGCCCTTCCTATCTGATAGAAAAGGATCCCATGATCCTGAACCGATCTTACCTGGGATCGCAAATCCCAAGTTTGTCTATGAAGAGCGGATCGAATTGTATTAGTGTCTATAATTGATTTCTTCTGTGTAATACTAATCGATAGGGCCTCATTGGTAAGTGCTACAAGATCTCGTGCATTGGAACCCATGGTTATGGACCCGAATCCATTAGTATGGAACATTTTCTTTTCCAAATGAAATCCCCTAGTATATGAAAGAGTGAAAAAGTGCTTTCGTTGTTGTGGAATAAGAAGCCGTCGTATCTTAATGCACGTATTTAATTTATTCGGAGCTATTAGAGCGGGATCCACTTTTTGGGGAATATGAGTCGAAGCAATAACAAGAATATTTCTAGTGGAACATCTTTCACAATCCCTGGAGAGATGGTTCACTAATAGACCGAGGGATAAGTAATTCGACTCATTCACATCCAGATCATGAATGTTTGGAATCCATATTATGCAAGGAGACATTGCTTTTGCTAATTCGAATTGAAGGGTGATATAAAATCGGTCTATTCCCGACATCATATCCATAGTTAGCGCATTCATCATAGTTAGCAGCTCCAGCTCCGTATCAAGGTCACGATCGATATCGTCACTATCATCAATATCGTCACTAGCATCAATATCGTCACTATCATCAATATCGTCACTAGCATCAATGTCGATATCATCAATAAGAAAACCTTTAGGCTTGTTATCCAGGAACTTGTTCAAAAATACCGTAATGAAAGGAACATAGGAGTTTGTCGCCAGGTATTTGACCAAATAGGATCGTCCAGTTCCTATAGAACCTATCACTAAAATACCCCTAGAGGGGGATAAGGCTAAGCGGAGCGAAAAGGGTTTTTCATGAGATGGGAAATGAAAACTATTAGCCCCACACGAGGTTTGTGAATAAGTGATTGTCTGATAATGAGCAAGGGATATCCGTCTTTCTGCTAAACAGGATGTATTGAACTCATAATTCATTCGATACTTTTTATGAATGTCAACTAAGTATCGTAAGTAAATTGCTCCCGGTTGTTCAATCATTTGAAAACCAGAGTCATTCTTTGATAAATGATCACTATGAGTCAGACTCAATAGAATTGGATCAATCCTTTTTTCTGTCGTTAAGGTGGAGAACTGAACCAAGAATTCTCTTTCTTCATCATCAATCGAATCACTGTTCGCGACCCAGGATTCTATTTTATCATCAACCCAATCCCCGTTCACGTTTTTTCTTTTTCTTATCAATGAATAGATCTCTTTACTTGTATGACTTAGATGTCTCGTATTTCTCGAAAAAGTGATTCGATTGATGGGATTTGGTATGATACTTATGAGATCGATGATATCGATGAGATTGATATTCAAATATTTCTTCTTAGAACGTATTGATTTGACCCCATAAGCGGGACCACCACCCAATAGCATGTTGCCGCCAGAAGCAGAACCCCGTATTTCTTCTAGAGAATTTCCTAATTGTTCCAGAGCAACTAGAAAGAGATTCTTTAACCAGAAAGAATTCGGTTCAGATGTAGGATACCTATCCAGAAGTTTTCGCAACTCAATCATAGATGATGGAATCATCAAAGATTTGACCTTTTCGAACTCTGTCTGTAACTCCCTAGAGGCCCGGGAAACAAAGAGAAGATGTGTACGAACGAGATATCCAGCAACAAGAAGAAGGAAAAGGATTGAATAGAGGAACTCCCGAACATTTGGCGATCTCAGATATGTCGATGGTGACTCATTTTTTCGATGAATCATTTCTTCGGACAGAAGAAGATTATGTAAACACTTACTCGAAATCTCACTTATCAGATTCCATTGTGGAAGACACAATTTTTTCTGAAGAATTCGCCATGATATATCTGATCCATGCATAATATCATGAAAAATAGATACAAATTTTTGACTGCTACTTAGTATCGGCAATAGGTCTGAAAAAGTATCTAAAAATATCAAATTTAGATATTTGTACCCTGTCGAAGTAAGGAACCATGGCATATATGTTTGGAATAGATTCCATTTTGAGAGAGTTGAAAAGGCACTATCTCGTTGAAAGGTTCTATACATCTGCCCTTTCTCAACGCATTTCTTTAGACAAAGACTCCGTTTTTTCCTCTTTTCGGATGGTAAATATTTCTCAGAACATGGAGTGTGAATCAAATCCATGTTTGAATTGAAATTGAGATACTGATGCAAGTTCTTCCCTTCTGAATCAGATAGATTCATATCTGAAAGAGGTTGACAATAAGTTCTTTCAAAATTGACTATTTGTCCCTCTGTTAGAGGTGTTCCAGAAATGTCTGCGATCGAATAAATAGCTCTACGAACGAACGGATCGGATCGACTTGGAAAATGGAAAGATTTGTACAAGTTATACGTTTCGTCACCACTTTGTGGAAAATCGTTAGGTATGAATATGTTAGATACCTGTGACTCGATTGGTGAAATAGTATCTCTCCCCCAAAAAGCATGTTTTTTTTTACCAACGCACAAAGAAAATATTTTGTTGCGAATGAACAAGATATTGAGGAATTGTCCATACGTAAAATCAGAATTAGTGATACGGGTCTTTTCCACATAAAAAGGGAATCTTTTGTTACAATAGAAGGAGAAGTGATGTGGATTATTCAAGAATCGAAGTCGATTTGCTTTATAAAAAGAAGATATCAATGAACTTCTATGAAAGGGTTTCACGGGATTCAGCCAATTGTCTTGATCGTGGAATATCATTGAGAAATAGGAATCCGTGTTATCAAAGGATTTCCTGCGATTGTTTCTAGTATGGAATGAGTCAATCATCCACTTTGGTATCTTATTGAACAAAAATGGTGATATTGTTCCTCCGTTGATCAAGAATTCCGATTTTTGGGAAATATCATGATCATCCAATAAGAAGGCTTTCCATTTTTTCAAATGAACGATTTGAAGACCTATTGATTCTAACAACTGATTGCAGAGTTGATCATTCGGACCTTTCAATTCATAGATGTAGATCTCGGACCTATGAATGGGGATATTCCCGAAACTCACAAAGAAAAAAGGAAGTGAGTTAGACAAAAAGAAAAGAAACTTGGACAAAAAAAGAAGTGACTTGGACAAAAAGAAACGAAGTGGCTTAGACAAATCTTTTTTGTCGATAACCTCAGACCAATCAATCGAATATTGATTAATACGTAATCGATCGAACACTACTTGAAAACGGCTCTTCTGCTCAGAAACGAAATGTTCCAAATGTTCCTGGAAATTCTTGCTCCCATTGGACCATTTGTATCTATATGCATTAGGATCCCGATTCATGGATCTCTCGGTTCGAGAAATAAAAATAAGAGGATCGAACCATTTCTTCTGACTCTTTTTCAAATTCGATAAATGTTGGTTGATCGTATATTTCATTAGAGTTCTATGATTCAGAGTATCCTTTCCTATTTGATCCCCTTGAATTCCATATTCGAAGTTGCGATCGAATCGATTCTTTTTAATGAATCGATTCAATACATTTCTTATGTACCCATAGGTGCTATATTGGATTTGAATCAGATTTCGGATCAATCTATATTGATTGACTGCCTCCATTATGTTGTTGCTAGCAAATACCACTATCTTTGGTTTTGGATCTTCCAAATCATTCCCGCAGGAGATCCGGACCCATTTTTTTTTGATCCTTCGATAAAAAGATTCATTCTCTTCATAAAAAATAGGAGGTAGAGCCAATAAAGATTTCTTTTTCGATTCATCCCTGGAGTTGAATACCTCATTCAAGAATTGTTTTTGATCCAATCCGTAGGAATCAATAGAAAAGGCAAATCCCTTATGATACACCAGATCCGGCTCGGTTATTGATAGAGTGAATAGATCTGCCATTTCTTGAAATCTCTCTTCTGATTCAAAATCGTGGTGTAACGTGTATTCTCCCCTGTTCCGGTCATGGAATAGATGAAATAAATCAAAAAATGGATTTTTGTTCAAGAATGAAATCTTATTGGAACTGTCCATATCCGGTTCATCCTTCGGAACCATATCACATCCCGGATCTGATGAAATAGGATGAATTGAGACGGTATTTTGTAAATACGTAATTATCTTGAATATATTAACCATTTCTTTATTTTCCGATCGCCTGGAAGGGACAAAAGAAAGATCTTGTTGTTTCTTCAACAATTTCTGATCTCTAGTGGACCTTTCAGTAGGATTCGAACCCAGATGAAGTTCTGACCATCTATCAGAGAAAAAAGAACGAATGGATCTTGTAGGATTCCCAATAAATTCTTCGATTTCTTCCGGAAGCAGATGATTAATCATCTGCTTCTCACGTTCCGTGAATAGCCGGGACATTGAGGAATATCCAGAAAGGCATTTCGGGAATCGGTCTGATTCTATCTCTGTTCGTTCCGTTTGAAGAAAGGAAGGATCCCAAAGAATCGATCTTTCTTTTCGTTGTTGAATCTTTCTTTGATTGATCAATGTGTGATATTCCGAATCCTCATTACTAATGGAATCCAAATGATCTCTGGATTGATCAGAAGATCCTTTCAATTGGTTAGAATCCGTTACTTGAACGAAACTAGATTTTGTGGAATCATATTGAATATTTGACGATACATTCCGTACCTTGCTAAAAAACCGATCCTTGTTTACCAACCACACATTGTCTAACCAAATCCAATTCTCTCTCGATACGTTCCTCAAAAAATCCGATTCGTGCGGATTCTTCCCCCAACTAACGAAGAGATCTTGGCGGAATTGCCACATATGAAATTGAGCACAATTTTGTAAAGAAATAGCCCACTTGTTTCTCGAGAAGAGATGGGAAACATGCTCAATATCATTTGATTGAATAGTTGACCCAGCCCCTTGTTGTTTGAAGAAACCCTCCACTCCAATTGGTATTTTTTCACGAAAAGCAGACATGAGATAACAAATCCAGTGTTTCACTAAGATTTCGAATAGCGGTCCCGAATTCAAGTTGATTCTATTTCGCCTCTTCCTCAGAGTCAGAGAAAGACGATCAAACAATTCCCAATCATGGTCCTTGCGAATCGGATCATCCATATAATATACAAAAAGAAACTCCAGATATTTGAGATCTTTCTCTTTGAATAAGATCTCAATTCCAGCGACGGTTTCATTAGATATCTTACAACTAGAATCCCTCTTTTTTCCGATCCAGTTCCTCCACCACCGCGAACCCCAGTTAGATTCAGGCATGCTACACTTTTTAGTTATTGGGAGAACCCAAGTACTCTCTTTCGGATTCAGGAAACAACTCTCAGAGATCTTTTTTCCTTTTGGAAGATACAGGAGCGAAACAATCAACCTATTGATATTGGAAGACCCAAAGGAGTCTTCCAATGTATCATTTCTGGGTCCAATGGAATTCATAGGTATAGGAAGAAGCCCTATCAAATAGAGATTTTTTCTTTCGACCATCTTTCGATTGTTAATACGATATATAAGGACCGCTACTACAAAGAGTATTACACCCTTGATCGTGAAATATCGATTGCTTGTTGAACCCTGTGAATTGCGTGAAAGTAGGATACTCCAAATTCGAGGGTCAAAGAGTTTTATAAAACGTTCTTGGTGGAAAAAAACGTGAATGAAAGATCCCACTAAATTGAATTGGGTCCATGAATCTAAGAAATAGTGAGAATTCTTGATCTCTCTCAATATCTCTCTCAATTCGAAAATCCAGGATTTGAATTGATGTCCTTTCATTGATTCCTCCTAAATTGCATTGATTTATCCTAAAGATTTCATTTCAATTGGAATTTGGTTATTCACCATGTACGAGGATCCCCGCTAAGCATCCATGGCTGAATGGTTAAAGCGCCCAACTCATAATTGGCGAATTCGTAGGTTCAATTCCTACTGGATGCACGCCAATGGGACCCTCTAATAAGTCTATTGGAATTGGCTCTGTATCAATGGAATCTCATCATTCATACATAACGAATTGGTGTGGTATATTCATATCATAACATATGAACAGTAAGAACTAGCATTCTTATTGAGACTCGAACTCATAGGGAAGAAAATAGATTTATGGATGGAATCAAATATGCAGTATTTACAGACAAAAGTATTCGGTTATTGGGGAAAAATCAATATACTTCTAATGTCGAATCAGGATCAACTAGGACAGAAATAAAGCATTGGGTCGAACTCTTCTTTGGTGTCAAGGTAATAGCTATGAATAGTCATCGACTTCCGGGAAAGGGTAGAAGAATGGGACCTATTATGGGGCATACAATGCATTACAGACGTATGATCATTACGCTTCAACCGGGTTATTCTATTCCACCTCTTAGAAAGAAAAGAACTTAAATCAAAATACTTAATAGCATGGCGATACATTTATACAAAACTTCTAACCCGAGCACACGCAATGGAACCGTAGACAGTCAAGTGAAATCCAATCCACGAAAGAATTTGATCTATGGACAGCATCGTTGTGGTAAAGGTCGTAATGCCAGAGGAATCATTACCGCAGGGCATAGAGGGGGAGGTCATAAGCGTCTATACCGTAAAATCGATTTTCTACGGAATGAAAAAAACATATATGGTAGAATCGTAACCATAGAATACGACCCTAATCGAAATGCATACATTTGTCTCATACACTATGGGGATGGTGAGAAGAGATATATTTTACATCCCAGAGGGGCTAGAATTGGAGATACCATTGTTTCTGGTACAGAAGTTCCTATAAAAATGGGAAATGCCCTACCTTTGAGTGCGGTTTGAACTATTGATTTACGTAATTGGAAGTAACCAATTAGGTTTACGACGAAACCTAGAAATCGATCACTGATCCAATTTGAGTACCTCTACAGGATAGACCTCAACAGAAAACTGAAGAGTAACGGCAGCAAGTGATTGAGTTCAGTAGTTCCTCATATAAAATTATTGACTCTAGAGATAGAGTAATATGGAGAAGACAAAATTGTTTCAAGCACCGACAGAACCGGAAGCGCCTCTTGTTTCAAAGAGAGGAGGACGGGTTATTCACATTTCATTTGATGGTCAAAGGCAAATTGAAAGCTAAGCAGTGGTAATTCTAAAGATTCCCCCGGGGAAAAATAGAGATGTCTCCTACGTTACCAATAATATGTGGAAGTATCGACGTAATTTCATAGAGTCATTCGGTCTGAATGCTACATGAAGAACATAAGCCAGATGACGGAACGGGAAGACCTAGGATGTAGAAGATCATAACATGAGTGATTCGGCAGATTTGGATTCCTATATATCCACTCATGTGGTACTTCATTAAACGATATATATAAAATCCATCTGTATAGATATCATCATCTACATCCAGAAAGCCGTATGCTTTGGAAGAAGCTTGTACAGTTTGGGAAGGGGTTTTGATTAATCAAAAAGAAGAATCTACTTCAACCGATATGCCCTTAGGCACGGCCATCCATAACATAGAAATCACACTTGGAAAGGGTGGACAATTAGTTAGAGCAGCGGGTGCTGTAGCGAAACTGATTGCAAAAGAGGGGAAATCGGCCACATTAAAATTACCTTCTGGGGAGGTCCGTTTGATATCCAAAAACTGCTCAGCAACAGTCGGACAGGTGGGGAATGTTGGGGTGAACCAGAAAAGTTTGGGTAGAGCCGGATCTAAGCGTTGGCTAGGTAAGCGTCCTGTAGTAAGAGGAGTAGTTATGAACCCTGTAGACCATCCCCATGGGGGTGGTGAAGGGAGGGCCCCAATTGGTAGAAAAAAACCCACAACCCCTTGGGGTTATCCTGCACTTGGAAGAAGAAGTAGAAAAAGGAATAAATATAGTGAGAATTTGATTCTTCGTCGCCGTAGTAAATAGGAGATAAAATCGAATTTATTTCTTCATCTTTAAAATTCAAAAAAAAAGGGGGGGGGGAGGAAGCTGTGACACGTTCACTAAAAAAAAATCCTTTTGTAGCGAATCATTTATTAAAAAAAATTGTTAAGCTTAACACAAAAGCAGAAAAAGAAATTATAGTAACTTGGTCCCGGGCATCTACCATTATACCCACAATGATCGGCCATACTATTGCTATCCATAATGGAAAAGAACATTTACCTATTTATATAACAGATAATATGGTAGGTCACAAATTAGGAGAATTTGCACCTACTTTAAATTTCCAAGGACATACGAAAGGCGATAATAGATCTCGTCGTTAATAAAAAATAGAGATACTTATCATTCATTAGTAGGAGGCTAACCTTATGCTAAATAAGAAAAAAACAGAAATATACGCTTTAGGGCAACATATATCTATGTCTACTCATAAAGCGCGGAGAGTAATTGATCAAATTCGTGGACGTTCTTATGAAGAAACACTTATGATACTAGAACTGATGCCTTATCGAGCATGTTATCCTATTTTCAAATTGGTTTATTCCGCAGCAGCAAATGCTAGTTACAATATGGGTTTCAACGAAACCAATTTAATAATTAGCAAAGTCGAAGTCAACGAGAGTACTACCGTAAAGAAATTAAAACCTCGAGCTCGAGGACGTAGTTATCCGATAAAAAGACCTAATTGTCATATAAGTATTGTAATGAAAAATATATCCTTAGATAAATATAAAGACTCTATCCCATGGTTAAAAAAACATAGATGGAAAAATAGGTATACAGATAAGATATATCATGATATGTATAGTAGTGGGGGAGTATGGGACAAAAAATAAATCCACTTGGTTTTAGACTTGGTACAACCCAAAATCATCATTCCCTTTGGTTTTCACAACCAAAAAACTATTCGGACGGTCTAGAAGAAGATCAAAAAATACGCGATTGTATTCAAAATTATGTACAAAAGAATATGAGAATATCTTCTAGTATCGAGGGAATTGCACGTATAGAGATTCAAAAAAGAATCGATCTGATCCAGGTCATAATCTATATGGGATTCCCAAAGTTATTAATAGAAAGTCTACCGCGAGGAATCAAAGAATTACAGATGAATCTACAAAAAGAATTTACTTGTGTAAACCGAAAACTCAACATTGCTATTACAAGAATTGCAAAACCTTACGGAAACCCTAACATTCTTGCAGAATTTATAGCTGGACAATTAAAAAATCGAGTTTCATTTCGCAAAGCAATGAAAAAGGCTATTGAATTAACTGAACAAGCAGATACAAAAGGAATTCAAGTACAAATTGCAGGCCGTATCGATGGAAAAGAAATTGCACGTGTCGAATGGATCAGAGAGGGTAGGGTTCCTCTACAAACCATTCGAGCGAAAATTGATTATTGTTCCTATACAGTTGGAACTATCTATGGAGTATTAGGTGTCAAAATTTGGATATTTATAGACGGAGAATAACAAAACTTTCCTTGTCTTTTCTTTCTATCCCAGTAATGGAACAAAAAAAAGAAACTCTTAATTCTATATTCTCTATATTCTATAGGATTGAATAAAAATTCGATTGACGATTTGATATAATTGCTATGCTTAGTGTGTGACTCGTTGGTTTTTTTTATTTTAGGGTTAGGATTCAAAAAATAAAAAAAGACCCCCCTAGTATGAACTAATAACTATAGAACTAATAACCAACTCATCACTTCTCATTATCTGGATCCAAAAAACCAGTCAAAATATGATATATTGATCATATCATTGTAGCAACTGAAATCTGTTTTGCATAAACAAAAGAAAAACCAATTTCATTCTAAGTTGTGAAACAAAATATAGAAAAAAGATGTAGATAGAAGGGTGAAAGAAAGAAAGAAAAAGAATATCAATGATATAGAATTCCAATATGTAAGGTCTATGAGTCATCTCATTCTCATATAAAGGCAATGTAATAAAGCTTATTCATCTATAATTAAATGAATCTGTTCATAGAATAGAATCAAAAAAAAAAATAAATAAAGAGCCTCGAACCAATAAATACTGAGAAAATTGACTCAAGAACAAATTTCATTAAGAGCTCCATTGTAGAATTAAGACCTAACCATTAAACAAGAAGTGATGGGAACGATGGAACCCGTGAATGCAGAAAATTCTATTGAAAACGAATCTTAATGATTCATTGGTTGGGATGGCGAAAGAACCGGGAATCAATTCATCTATTCTGAGAAGTCAGGAGCTAACCCTACAACTGAAATAGATATAGAGGAAATATTCGCCCGCGAAAACTTTATTCTCTTTGATTGCTAAATGGGGAGCAATCCGATACGATAAAAGGCAAAACAAAATAAAGATTGGTTATGTTATAACGTTATAAAAAACAATATTATCTATAT
>contig1_len_23506_j043
ATAGATATTATAGAACTTTTTTCAGCAATTCCTTTTCGATAAAGTCAGGGCTAGAAAGGTCAAATATAAAGAAAAATAAAAGAAAATAAAGAAGACTTCTTTTCTTTTATTTGAGAAGGCCCTTTTTTTCCCCATGGCCGGGTTAGGTCAGTACCTAGCCGGGCCTTTTTTTGTTCCAACGAATCATAAATCATAGATAAAACGATTTATCTGATTTGAAAACAAAAAAACTTGCTATTAAAGAAACAAAAAAGTGTCATTTCTTATTATTCTTTCTTACTTTTTTTATTTCTTTTTTTTTTTTTTAACTACTTTACTTTTAACCTTTACTGGAATAAAAAAAAAAAAAGAAACTATGGATTCTTACACAATCCATTTTTATGTTATGATTTCGGTGTTTTTATCGAGCCGTATCTATCAAAATTCCTCCAGTAAAAGATAGAACTTCTTATTTATTTAGTTATTTAAATGAATCCTCTTTTCCTAATCGCATTAACTCCCCACGAAAAAAGCGCACACTCGCATTTTCATGATTCTTTTATGATCCTATCTCGATTACACCCAATTCCCCTGTTCGACAAAAGATCCGTTATTATCCAATAATAACATTGGAGCGGGTATAGTTTAGTGGTAAAAGTGTGATTCGTTCTATTAACCCCCCTTAATAGTTAAAGGGTCTTTCGGTTTAATTCATATTCCGATCACAAACTTTATTTCTTAAAAGGATTGAATCCTTCACCTCTCAATGGCCGATTCGAGGAAAACTATGCATTCTCGTGATTTGTATCCAAAGGTCAATTAGAAAAAATAAATTGGATTATGAAATTGCGAAACATAATTTTTGAGTTGGATTAATACTTCCAATTGAATAAGTATGGGTAAAGGATCCATGGATGAAGATAGAAAGTAGATTTCGAATCGTAACTAAATCTTCAACTTTGAATTTGTAAAGAAGAAATTGAAGCAAAATAGCTATTAACCGATGACTTTGGTTTACTAGAGACATCGACATATTGTTTTAGCTCGGTGGAAACAAAGTCCTTTTCCTTAGGATTCTTTCAAATAGAACTATAGAACGAAGGAACTAGAAAGATTGGTAGAATCACCTTCTTCTAGAGGGATAATCTAGAAAGCGAGTCGTTTTGAATATATTCAGACAAAAAGCTAACATAGATGTTATGGGTAGAATTTTTTCTGGTAATTTTGTTCACATCTTAGATTTAGGAATTCATCCATCTTCCATAAAGGAGCCGAATGAAACTAAAGTTTCATGTTCGGTTTTGAATTAGAGACGTTAAAAATGCCGAATCGACGTTGACTATAACCCCTAGCCTTCCAAGCTAACGATGCGGGTTCGATTCCCGCTACCCGCTCTAGAGCCTCTCTTCTATACTCTATATCTTAGATATTCTCTATATATTAATTCATATATTCTTATATTTCTTTAATATGAATTCTTAATTAAATTCATATTAATTAAGAATTCATGCATCATTGAATTAAATTCACAATTCCTGAAAATCTCTCACATACAATCCGATTCTTTTTTTGTTTGGAAAAAAAAAAAAGAGGCGGGAAAGTAAAGTAAAAATGCGAACAAAATCGGAATGAATGAAAAGCGTCCATTGTCTAATGGATAGGACAGAGGTCTTCTAAACCTTTAGTATAGGTTCAAATCCTATTGGACGCAATTTGTTTCCATTTTTTTTTTAGATTTCTATGTCAAAAAAGATATTTTGTTGAATGATCTGAATCAGAGAGGCTTGATTACTCCTTTTTTTTAAGATAAAAATGATCAATTTCTTTATGCTTGTTCCTGAAATATAAAACGTTCCATCTGTTCCTGAATAGCTTCTTTCAAAAGGGCTTCTGCTTCCTCGGTGAATGTTTTGGTATAAGATATGATTTCTTGGAACTGAGGTTTATTAGTTTTTAAATAAGTACGTAATTCAACAAGAAATTTCCTTACCTGTCCAATTTCTAATGAATCAAGATAACCATTTGTTCCGGTATAAATAGTCATTATCTGTTCTTCTACCGTAAGAGGAGCTGATTGGGATTGTTTGAGCAATTCACGTAATCGTTGACCTCTTGCCAATTGATTCTGAGTAGCTTTATCGAGATCCGAAGCGAATTGTGCAAAGGCTTCTAATTCCGCAAATTGTGCTAGTTCCAATTTTAATTTACCGGCTACTTGTTTCATAGCTTTAATTTGAGCTGCAGATCCTACTCTGGAAACAGAGATACCCACATTAATAGCAGGTCTGATTCCAGCATTGAATAGATCCGCGGATAAGAATATTTGTCCATCAGTAATGGAAATTACATTAGTAGGAATATAAGCTGAAACATCTCCCGATTGAGTCTCAACTATTGGTAAAGCGGTCATACTTCCTTCACCTAAACGAGAACTTGATTTAGCGGCTCTTTCCAAAAGGCGTGAATGCAAATAAAAAACATCTCCTGGATAAGCTTCACGACCAGGCGGTCTTCGTAATAGAAGAGACATTTGGCGATAAGCTTGTGCTTGTTTGGAAGGATCATCATAAATGATTAAAGTATGTTGTTCACGGTACATAAAATATTCAGCCAAAGCTGCTCCTGTATAAGGAGCGAGGTATTGTAATGTAGCAGGAGAATCCGCTGTTTCGGCTACTACAATAGTGTATTCCAGCGCTCCCCTTTCCTGGAAAGTAGTCACTACCTGAGCCACAGAAGATGCTTTTTGACCAATAGCTACATAAACACATATTACATTTTGTCCTTGTTGATTGAGAATCGTATCTGTGGCTACTGCTGTTTTACCGGTCTGTCTGTCCCCAATAATTAATTCTCGTTGACCACGTCCTATAGGAATCATCGAATCAATAGCAATAAGTCCCGTTTGAAGAGGCTCATATACGGAACGTCGAGAAATAATACCCGGAGCAGGAGATTCAATTAACCGAGATTCACAAGCTGAAATTTCACCTCTACCATCAATAGGTTTAGCCAGGGCATTTATAACACGACCCAAATAGGCCTCACTCACGGGTATCTGAGCAATTTTTCCTGTTGCCTTTACAGAACTTCCTTCTTGTATCATCAAACCGTCACCCATTAATACAACACCAACATTATTTGATTCCAAATTCAGAGCAATGCCTATTGTACCTTCTTCAAATTCTACTAATTCACCTGCCATTACTTCATCAAGACCATGAATACGAGCAATACCATCGCCTACTTGAAGTACGGTACCGGTATTTACAATCTTGACTTCTCTATTATATTGCTCAATACGTTCACGGATAATATTACTAATTTCGTCAGCCCGAATGGTTACCATGAGTATTTTTTAAGTCTTTTTTGAAAAAAAAAAAAAAAATAATGCCTACAGTAGAAGGACTAATCAGTTATTTCTTTCATCGCCCCAAACATACCAATATTAGTACTGATGGTACGTAAATGTAATTCATTGTTCAAACAACTAGTCAGAGTTCCTAGAGCTCCTTGTAAGGCTTGTTGGAAAACCCGTTGTCGGACTTGATTAATCGCCCTTTGTTGTTCAAAATGAATGGTTTCATTTTTGTAATTTTCTAATTGTTCCAAAGTCTTAGAAGTTGAATTAATCAAATTTAATTTTTCTCGCTCTATCCCAGAGTACCCATTCACTCGAAACTGATCTGCTTCCATTTCCACTTTCTGTAAACGAGACCGGGCTTTTTCTAGCTGTTCAATAGCCCCCCCACGTAGTTCTTCTGAATTTCGAATAGTATTCAAGATCCTCTGTTTTCGATTATCTAATAAATCGCTTAATGAAAGTAGATTATCTTTCCATTCATTTCAAAACTTCTATGATCCCTTCCCGAACCAAACATGAATCTTTCGATTCATTTGGCTCTCCCGCTCAATTACTTATTTATTTTATGGTAAATTCCCATATCTTTTTTTTTTTTAATGCAATGAGCCTATCCCCTCTTCTCTGGTCATATTCCAAAAGAAAAATACCGAAATTATGAATCCAAGACCAAAATATTCGGAGGACTCTTCTGACCAAACAAAAAAATATGTAATTGTCAGCAAAATTGTTTCTTTTTTCTTCAAATCCAAAAAACTCTTCTTACTTTAATACATAACATAATACATAGGTCATCGATTCAGCATTGGATAAAAAAAGGATGAAATACCCATTTTTACATTTACAATAAAGGGTTCAAATCATTTTATCAATATGAGTGTTTTATATCGAAAAAAAAAAAAAATATTAATTTTGAAACCATCTCAACCATCTCTATATTAACATAGTGGTAGAAAGAGTACCATGCTGTGTCTGGACTTCAAACGATTTCGCTTTAACCATGTTAACAGTCCTGCATTACTGGTTCATAGAGAATCAAAGTCGATTTACCAATAAATCACGAAATGCTATGGTTCTTGCATATAATTTCTTAATTTATTCAGAAGTAATTCGAGAGATCATGTACCCTTTCTTTCCTAGTTATAAGGGAAAATAAAGTACAGCTGGTTGGATCCAGCCTATTCTTGAAATAAACAACTCACACACACCCCCTTTCCAAAAAAGATCAATACACCAAGTACTACACTTAGATTTATTAGATTTGTTGCTAAAATATCGGTATTAAACCCGAAACTCCCGGCGAATGGCCAGTAGCCCAAAGAAACGAAAGAATCGGTTACATTTTTCATATGATCTCCTCTTATAGATAGACTAAAAAATCGAACAGAGTTTTTTTTTTTTATCACTTCACCCTTTCGTTTCTTTGTTTTTTTATTTTATATATATTAAATATGTTAAAATATAGATTTTCCTATTTCGAAATCAAATAGAGTCTAAAATAGATTTTATTTTGAAATTGTGAACTACCCTGTTTGTTGCAACACTTCCTCTTTCCCTTGGACTAATAAGGGAAGGACAAAAGGGAATCGGTATGCTAATTCCTCCTCCTCAAATCAGTCCTTCCCATGAATTAGGTTCTCAACGAAAACGAATAAGTAATTATAGGGGTGAAATCTGGATATAATTTGAAAAAACAAACGACAAGTTCAAGGCAATAAAATAGGAAAAATACGTATTTTTCCTATTTCTAAGATTAAACAAAGGGGTTGGCAAATAAAAGTGCTAATGCTACAACCAGTCCATAAATTGTTAAAGCTTCCATAAAAGCCAAACTAAGCAATAAAGTACCTCGTATTTTTCCCTCCGCCTCGGGCTGTCTCGCGATACCTTCTACAGCTTGGCCCGCAGCAGTACCTTGACCAACTCCAGGTCCAATAGAAGCAAGGCCTACGGCCAATCCGGCAGCAATAACGGAAGCGGCAGAAATCAGTGGATTCATGATAAGTTCCTCGCACCAAAAAAGAGAAATAGTTAATGATACAATCAACCCATTAATTATGACGTAATTATTCTATCGCTAAAATTCATCCTAACTAAGAACTTTGAATTGGAGTCAAAATATTATTGAATCGTCAGAATTACTTCGATATCTTCTATTCACAGAGTCTTTGTGAATCCATACGACTTTCGTTCGTTCATTTCTGTGTTCCGAATCGTTCTTTAAATTCTTCGATCTTTTTCTTGATTTCATCTCTTTATTCATTCAATTCACAGTCACAAACGAGACGGAAGGACTTCTATCGGAATCCTCATCGAAATTCATAGTAGTAGGACAAATTAAATATATCTTTAGTCCATATATATAACTATAACTAGTCAATATCTAATATGACATATACATATATATGTCTTTCTTCCATAACGTAAACCAACTATTCCTATCTTAGATTCAATCGGATTCTCGAATCATTCATCAAAACATCCACACACAAGAGTTGACTTATAGCTATTCAATTCTAAGTTGATGTAATTTATTATTTATTAAAATTTTCTTTTGGTCAATCGTTGAATTGAATAAAATCAACTAAAGGGGGAATCGTTCTATAGAACATATTTTTTTTTTTTATTTAATCACACGCCATAAACATATACCACAAGAATTCTTATTCAAATTTTGACTCCTAATAGGATTAACTGAACAATGGAAATCGAATATTTTATTTATTGAGGGGAGGTATGATATAAGTAGACCAAACAGGAATTTTAGAACAAGAATTTTAGGAAAAAGATCTTTTTGATCTCTTTCCATTTTTTTTTTTTTTTTACAATTCTCTAATATCGTAATCTTTTTCGTTATTACTCTAGATCGTATATAACGTATTTGTATATTTATATTTCCTATATTTATATTCCCTAAGTAGATTATCTTGAGCTACGCATACATTGCTTTGGGCTTGGGCTCGACTAAAAAAAAAAAGACTATTTCGAAAACTAGTCAATGATGGCCCTCCATGGATTCACCTATATAAGCCGCGGCTAAAGTTGCAAAAATCAGAGCTTGAATACCACTTGTAAATAATCCAAGGAACATGACAGGTATAGGAACCACTAAAGGTACTAAAGAAAGAAGAACAACAACTACTAATTCATCGGCTAATATATTTCCGAAAAGTCGAAAACTAAGTGATAAAGGTTTTGTGAAATCTTCTAAGATGTTAATGGGTAAAAGGATTGGAGTTGGTTGAATGTATTTCCCAAAATAAGCCAAGCCTTTTTTGCTAAGACCCGCATAGAAGTATGCCACTGACGTGAGTAAAGCCAAAGCAACAGTAGTATTTATATCATTTGTGGGTGCGGCTAATTCTCCACGAGGTAATTGTATGATTTTCCAAGGTAAAAGAGCTCCTGACCAATTCGAAACAAAAATAAATAGAAACATAGTTCCAATAAAGGGAACCCAAGGACCATATTCTTCCCCAATTTGAGTTTTACTCACATCTCGAATGAATTCAAGGACATATTCGAAGAAATTCTGACCGCCAGTCGGAATGGTTTGTGGGTTCCGAACAACTATAGTGGCTGAACCTAATAAGATAGCAATTACAACCCAAGAAGTAATAAGTACTTGGCCATGGACTTGGAAACTTCCTATTTTCCAATAGAAATGTTGTCCTACTTCCACACCAGATATCTCGTATAAACCGTTTAGTGTGTTGATGGAACATGATAGAACATTCATATTGCCCTCTGACAGAATATAGAACTTTAAACGAAATTATTTTAATTCAACCATCTCTTCTCTTTCTCGACTTGCCTACTTGAATCGTCTATTTTGAATACCAACTAATCACATAATATCCCCAGTTTTTTATCTCTTTTTTGTTTTTGAGGTTCACAAATAGTAACCAATTCCATAAATCTATGTAGTTTCCTAAGTAATTTATTTATCTTATTATTAATCACGGATTTCTTATATAGCTAGAACGTCCCTCACAAATTGCGAATACTAATTTGTTAAGAATTAAGCGTATTGAAGCTATAGCGTCATCGTTCGCTGGAATCGAAATATCTCCAAGATCGGGGTCACAATTTGTATCGATTAAACAAATTGTTGGAATTTCCAAAGTAATACATTCTCGAAGAGCCGTATATTCTTCGTGCTGATCAACAATGATTACAATATCGGGTAACCCTGTCATATATTTAATTCCACCCAGATATGTTTGCAAGTGAGATAATTGTCTTTTCAACATAGCTGCATCTCTTTTCGGAAGACGGTTGAGTATGCCCATTTTTTGTTCCATTCTCAAGTCTCTGAACTTATGAAGTCTCGTTTCTGTAGTGGACCAATTCGTTAACATACCACCGAGCCATTTTTTATTAACATAATGACATCGAGCCTTTATTGCAGCCTGTGCTACTGAATCAGCTGCTTTATTTTTGGTACCAACAATTAAGAATTGTTTTCCCCTACTTGCTGCATCAAAAACCAAATCACAAGCTTCTGATAAAAAACGAGCAGTTCGAGTAAGATTTGTAATATGAATACCTTTACGCTTTGCAGAGATATAAGGTGCCATTCTAGGGTTCCATTTCCTAGTACCATGGCCAAAATGAACTCCTGCCCCCATCATGTCTTCCAAATTGATGTTCCAATATTTTCTTGTCATTTTTCCCTACACTTTTCCTCCCCTTTTCCAAAAAAAAAAAGAGACGAGACACCCTGAAAAATAAATAATTGTTCCGATGGAACCTTCTCTTCTACCGTAGATTGGCCGTAGATACACGATTGAAGCCGTTGTTCTTTTCTATTCGTTATTTTCTTTCTTTTTTCTTTCTTACTATTACCAAATCAAATGACCGGACCAAATACAGATAGTTAAAAGGATGAATCCGCTCTTAGGAATCATTTACATTTAATCCTATAAATGATTGTTCTAGTGTATCATGACAATTTTTTGAAAGACAAGAATCAAAGAATTTTCCGTGGTGGAACAAAATATCTCTCATTTCCCTCTCGAATAGATTCTTCTTTTTGGTTTCCAAAGGAATGTTGTTATGTTGCCTTAAAGGGGGCATTAATCCCTTGAATCCGGTACCAACGGGTATCATTCCCCCCAGAACAACATTCTCTTTCAAGCCTTTCAACCAATCGATACGACCCCGGAGAGCAGCTTTTGCTAAAACTCGAGCAGTTTCTTGAAAACTCGCTTCAGATATGAAACTTGGGGTATTCAGAGATGCTCTTGTTATTCCCAATAAGATGACTCGGTAACAGATCGCTTCTTCCAAAGCACGCCCCATTCGTTCCGCTCGCAACAATCCAATTAGTTCTCCAGGTGAAAAAACATTAGACATTCCATCTTCTGAAACCAACACTTTTGATGTTATTTGACGTACAATAATTTCTATATGCCTATTATGGATCTGTACCCCCTGGGATCGATAAACCTTTTGGATCTTATTAACCAAAGAGAGACGGCTTTGCACGATAGTTAGCTCAGCACCAATCAAGAAACCCCAAGGAATTCCAAGAATTCTTGTTATACATTCGTTCCAACCCTCAACCCTATTTTCTAGATTCATCGATATCGAATCAATCGAACGCACTTCTAACACTTGTTCCACTTTTGGAAGACCCTGCGTTATATCACCAGATCTTGATTTTTCATATATAAATGTAACTAATGTATCTCCTTCATAAAGGATTTCCCCATAATGACTATGAACAGTTGTTCCTGGAGTGGCCAAATATGGCTTAGCTGATCGTATTACTACAGAGTCAACTTGAACAATTAGAACTTGACCTGATTTTAGGTGTGGCCCGTTTTTGGCTATACATACATTTTCACAAATAAACTGTCCAAGATTCATTTTTGTAGATGCCCTTTCAAAATAATTGTGATGGAGAAAATACCAATTCAAATTGAATGGATTCAAAATGATGTTACTGTATGGATTGGCATTATAAATTTTCCCATTTTCATCTATTAAATAATATTTAAGTACTTGAAAAATCTGTTTTAAATTGTCAAGTTGTAAATAGTTAGTTAGCAGGATCTGATTATAGGTTATTAAATAGTAAAATAAATAGTAGAATGAAGAAAAATTCGCAATTTTAAAAGCTGTTCCTAAAGGGCCTAATGAATTCCCAATTGGCATTAGTGGATTTTTTTTAATTGATTCTTTTATCACATTGGACGATTTTACATCATCGAATGGACCCATTCGAGAACAATTGGATGATGACAAAATTATTAAAGATTGGCATTCCTTATTTCTATTCAAGAACGTATGAATAGTTCCTTGATTTTGGTTAAGGGATTGTTGAATCTTTGTCTTGGAATATAAAAAAGTGGAAAAAAACGGATTGATATTGGTGCGATCCGATTCATTATCAGATATCAATTCGGAACCCGATGGATCATTTCTTTTTCCAGTATACGAAATAGAGGATTTTATTAAGTCAATTCTTAGGAAATCTCGAATCAAAGCATTTGTCCTTATTTCAACAAAGGAAGCACGGGCCTCTTCGATAGAAGAACTTTTTTTGTCTTGGTCCCAATTCAATACTAAACAAGTCCGAACTAATTGAATACTTGTGTCAGAAATTTCCCGAAGTGGTTTTCCCTTTCCATAAAGGATATAATTAACAACTTGAAGTTGCACATTATCCCTTTCCTGCAGCAGATCTGGAGGGAAAAGTGTTGCTAAATTTATACCGTCCGTTATTTCATATGTGATTACAGGTCGAACCAAAACAAAAAACTTTTTCTTGGTGGGTGTGATCCGTTGGATATGGATCCAATTTTTCAATTTTTTGGATGCTTTGGAATTTGTTTTTCCTATTCCTGGTGGTATCAAGATACCGCTGTGTCGGGATATCTTATCTGTCTCTCCAGGAAAATGGATATCTCCAGAAAAGATTTTAAGCTCGATTCTTTTTTTTTTTCTTTCCACTCGGACTAACCCGCCTACTCGGCTTCTTGTATTTAAAGTGATTTGTGTATCGACCCCAATGAGACTATTATTCCGTACCATTATGGAAGAAGATCCAGGTAAGAGATGCACTTCCTCGGGAATGAAAAAAAATCGATCTACTTTCATTTGGTATTTTGGCCCAAATTCCTTGACTCCCTGATACTCAATCAAAAAATCCTCTTTTTTAACGATGGAATGCACTTCTATAGTCCCATATTGAGTAATTCCTGAACTCTTTCTTCTGTATCGAGGATCGTCGAAATAAGCAAGAATACTATTTTTACGGAAAATACTATTTATGGGTATTTCAATTGAAATGCCGGAAGAGGGCATTAGTTCTTTCTCTCGTTCTTGAATCGATTGGAGTGGAATGATGAATCTATTTCTTCGCCTCTTCGCCAATAAATCCGAATTGTCGTAGAGAATGGCAGGATATAGAAGATTATAATGACCAGTCCATACGATTCGATTAAATTCTGAATAATCAGGAATCCTATCTTCTTTTTTACCAGAAAAATCCGAACTCAAAAATGGGTGTCTCACTTGCTCATTAGTCAATGAGGGATTCGAAATATATCTTCGTTTGACAGAAAGAGAATGAGCAGTGTTCGTTTGATCTTGGTCCTTGGGGAGCAAAAAGGAGGCTAGACTGGATCTGCACGGCCCTCCTGATAATATCCATAAATGACTTGTTTTTGGTAAGAGATGAATATTACCATATGTAAATTCGGGTGCATGATACACATCGGTACTCCAGTGCATTTCTCCCTCTGAGTCAGAATAAATATGTTTTCGAACTTTCTCTTTAAAATTAAAAGTGGATGTTCCCCCACGAATCTCAGCAATCACTTGTTCTGATTCTACATATTGATCATTTTGAACTAAAAGAAAACTTTTCGATGGAATATTCACATTATGTAGAATATCTTTACTCTCAATAGTTACATACAAATCTATCGAACATAGAAAAGCAGGATGTCCATGACGTGTACGTGTCGGATGAACTAAATTTTCATTGAATTTTATTTTTCCATTAGAAGAGGCTCGTACATGTTCTGCAGTACCCCCTGTGAATACTCCGCCGGTATGAAAAGTTCTTAATGTTAATTGAGTACCGGGTTCTCCAATAGATTGACCTGCAATAATACCTACAGCTTCTCCCAATTCGACCAGGTCACCATGAGTAGGACTCCGGCCATAACATAATCGACAGATCCAAGATGTACTCCTACAAGTAAAGGGCGTTCGAATCGATATTGGTTGTACTCGAAAGGTTATGAATCGATTGATAAGTCCAATCCCAATATCTTGATTTCGAGTGGCAATGCATCGTGAACCCATATATATATCATCCGCTAATACACGACCAATTAATGTTTGGATAAAAATTCTTTCCGGTATCATCCCATTTTGAGGACTCACATAAATACCTCGGACGGTGCCACAATCTGTTCGACGTACAACAATGTGTTGGACTACTTCAACAAGTCTGCGCGTGAGATATCCAGCATCGGATGTTCGTACAGCAGTATCCACAACCCCTTTGCGGGCTCCGTAGCAAGAAATGATATATTCAGTTAAAGAGAGTCCTTCGCGTAAATTGCTTTGAATGGGTAAATCAATCATTTGTCCTTGGGGATCCGACATTAATCCTCTCATACCTACTAATTGATGTACTTGAGATGCATTTCCTCTAGCTCCCGAAAACGACATTATATGGACTGGATTAAAAGGGTCAGTCATCCTAAAATTAGGATTCATTTCTTGTCGCAAATATTCACTTGTAGCATACCATATCTCAATGGATTGACGTAATTTTTCTACCGCGTGTACATTCCCATAATGGTGGTGTTTTTCCAAGATCAAACTTTGTTGTTCAGCATCTTGAACTAGCCATCCTTTCGAAGGTATTGTTAAAAGATCATCAATTCCTAATGAAATGGATGTAGCAGTGGCTTGCTGGAAACCCAGAGTCTTTACTTGATCCAGGATGTGTGATGTATATGCCATTCCAAAGTGATCTATTAATCGACTAATAAGTCGTTTCATGGCAGTTCCGTCTATCGCCTTATTGTGAAAGACCAGATTGGCCCGTTCTGCCATAAGTACCTCCATATTCCGCTGAGTAGGATTCGACAATGGGTTTGAGTCAGTGATTGAAAAACTTCCTTTTCTCGATCTTAATTCGCGTAGAAATTCCGGAACGAGCATCCTAATTAAACCGGAGAGACCCGAATTCCCGCGGGTCTCATAGAATTACTTAACTTAGGTACCATATGATTAGGTACTATATGAACAGGCCCGACAAAACCCTTGTATGGCTTCTTCGATTTCTCGATAAAGAGAAATATGACCAACAGTGGTTCGAATATATCTATAAAGAATTTCTTTTTTTATACTTCTTACTATTAGATAGTGCCCATAAATCTCATAATAAGTACCCAAAGGTTCATAGTGAACCTCGATGATAGTTTCTCTTGAAGAAATAACGCGTTGATCTAATCGCCATCGGAGCCACAGCGGGCTATCTAAACTGATTCGTTTCTGTCGATAAGCTCCAATTGCATCATAGGAATTACAAAAAAGAGGTTCTTTTGGATACTTATAGTTATTATCGTCAATTCTTTCATTTTGATAGTTTCTGCGATTATATGGATTATACCTATTTACACAAATACCTCGACGATTCCCGCTCGTTAATATATAGAGTCCCATAAGCATATCTTGAGTTGGTACGGAAATGGGATCCCCAATAGCTGGAGACAAAAGATTCATATGAGAAAACATAAGTAAACGAGCCTCTGCTTGAGCCTCCAAAGATAAAGGTACATGAACAGCCATTTGATCTCCATCAAAGTCTGCATTGAATCCCTTACAAACTAATGGATGTAAACAAATAGCACGCCCTTCCACTAAAATGGGCTGGAATGCCTGTATGCCCAATCTATGCAGAGTCGGTGCTCTATTCAACAAAACAGGGTGTCCCCGCATAATTTCCTGAAGTATTTCCCATACAATCGGTTCCTTTTCCCGAATTTTACTCTTCGCAACTCCTATGTTCGAAGCAAGATGTTGTCTAATTAGACCACGAATTACAAATGTCTGGAAAAGCTCTATTGCTATTTCGCGGGGCAACCCACATCGATGTAATGAAAGTGAAGGACCCACGACAATGACGGAACGTCCCGAATAATCTACTCGTTTACCAAGCAGAGTCTCACGAAATCTTCCCTCTTTGCCTTCAATTACATCTGAAAATGACTTGTAAACTTTATTATGACCGTCCCTCATTGGTTGTCCGCGGATTCCATTATCAAGAAGTGTATCCACGGCTTCTTGTACTAATTTCTCCTGGCACATTACCAATTCTCCGGGCGTAGATTTACTTGTTGTTAATAGATCGGTAAGAGTGTTGTTACGATAGATAACTCTTCTATAGAGTTCATTAATATCTGAGCTCATTAGTTTACCCCCATCTATCTGAATGATCGGTCTCAACTCGGGAGGAAGAACGGGTAATAGACATAAAACCATCCATTCTGGTTCTATATTTGTTCGAATAAAATGCTTAGCTAATTCCATGCGTCTAACCAAAAAATCTTTTCTTCTTCCAATTTTTCGATCTTCCCATTCATTCCCTGTGGGCCCTTCTTCCCCTAATTCTTTCCATTCTACCAATGAAGAATCTATAATAATTCGTAAATCTAGATCGGCTAATTGTTCTCGAATAGCACCTGCTCCAGTAGAGATCTCTCGATTTCGAAATGTATCGAAGCCCTGTGTAGTAAAAAAAAGTGGGATGCTGTATTTCCAGGATTGGATTTCATATTCGAATGAACCTCGTAATCGTAAGAAAGTAGGTTTTTTAGCTATGGGCCTAGCAAAAGAAAAATTGGGATAGGATCCTATAGGATCTCCCCCCTTCAAAATCGGACATGAAAGTTTCCTTTCATCCGGCTCAAGTAGGTACACCAAATAAAGATAAAGAGGGGAGTTCTTACTTACAAATTCTGAAAAAACCCCAAAAGATCTACTCCTTACTCAAGTTCCCAGTGAAAACCAAGCAAGATTTCATTTCCTTCTTCCTTATTATTTAGATTTTCTGAATTATTTATTCAATACGACATAAATGAAATGTGAAATTCCTGAGTAGTCTACTTCCCTTCAAATGATGAATCCCTTTACTTAATTACTTAATCTTAATTAAGGGAGTACCTTGCAATTCATAAGGAATTTATTTGTCTATGCATCGTTCCATTCGATCTTTTAGGTCCCAACTTCACCTCGACGATTATGTCACGATGCCCTTAAAGCCTATATGCGATGGATAGACTCCTGTAACCATGACCTGTTATTTGCTTACTTGAACAGAATTTCTTTCTAAAAGCTAAAAGAAAGGAATAAGTCCACAAAAGAAGTCTTTTTATTTTTACGAGGTACAACTATAAATTCTTATTTATTTGTTACGAAATCAACCATAGATCAATTCCCCTTATTATTTGAGAGTATTGAATACACTCATAATTCATTCTGAGTTTCATGTTACTCCTCCCAAGAGACATGTCAGGTCCAGGGCATCCCAATTGGATTGAATGGGATGACAGTTTCTCATTCCGAATCTGTCAAATCAGAATTTCGATCAAATCACACATCGCAGTATACTAGGCCTTCTAATTCTTTAAGAGGTTTATCTAAAAGATTCGCAATATAACTAGGAAGACGTTTCAAATACCACACATGGGTTACTGGACATGCCAGTTTGATGTAGCCCATTTGATATCTTCGTATCCGAGAATCAACAAATTCAACTCCGCATTGTTCACAAAATTTCGGGTCTTCTTTTTCATCTCCGATTACTCGATAATTTCCACAAGCACAAATTCCACTTTTTATAGGCCCAAAAATTCTTTCACAAAATAATCCATCTTTTTCCGGTTTATTGGTTTTGTAATGAAAAGTATAGGGTTTTGTCACCTCGCCAACTATCTCTCCATTAGGTAGGATTTTATTGGCCCAAGCACTTATTTGTTGAGGAGAAACTGATCCAATTCGGAGTTGTTGATGTTTATACCGGTCGATCATAGAAGAAAAGTTCTGATTCATTCCGATTAAGCTTCCTTCCTATTAATCTGGAAGTTCTTTTCAGATATAAGGAAATGATTCAGTTCCAGAGCTAAAGATCGTAGTTCTCGAACGAGCAATCGAAAAGATTCTGGAGCATCCTCAGGATTAGGTATTATTCCTCCAATGATCGTAGTACCAAGTACTTCCTGGCGAGCTCTAATATGATCAGATTTATAAGTAAGCATCTCTTGTAAAATATGAGCAACACCAAATCCTTCTAGAGCCCAAACTTCCATTTCTCCTACCCGTTGTCCCCCTTGCTTGGCCCTTCCTCTAAGGGGTTGTTGTGTAACAAGTGCATAATGTCCACTGGAACGGCTATGTATTTTATCATCAACTTGATGAATTAATTTCAAGATATAAGGTTTTCCTATTATAACAGGTTGTTCAAAAGGATCCCCCGTTCTTCCATCAAATATCCTACTTTTTCCTGGATACTCGGGTTCAAATACCCATGGATTCGCTGTTTGCTTACTGGCTTCATATAATTCAGAAAACACTAGTTTTCGCGAAGCTTCTTGTTCATATCTCTCATCAAAAGGCGCTATTCGATAATGTCTGTCTAGCAGACTCCCCGCTAACCCGAGCGAACATTCAAATATCTGTCCTACATTCATTCGTGAAGGCACGCCTAATGGGTTGAAGACCATATCGACAGGTCTTCCATCTTGCAAATAGGGCATATCTTGTCTAGGTAAAATTTTTGAAATGATACCTTTATTTCCATGTCTTCCAGCTACTTTATCGCCTACTTTGATTTCACGTTTCTGTAAAATATATACACGAATCGTTTCTGGATTATAACTAGAACCCCCCTTTTTCTGGATCCATCTCACATCAATAACTCGACCCCTGCCACCTGTAGGTAGTTTTAGGCAAGTTTCTTTTGAAGTAGATACCTGAATGCCAAGTATGGCTCGTAATAATCTATCTTCCGGAGCATATGACGATTCTTTCACCATCTGGGGCGTTAATTTACCTACTAAAATATCACCTGTCTCTACCCAAGATCCCAGCATCACAATTCCATTTTTGTCTAAATTGCGTAATAAAGGGGCTTCTAAATGCGGTATTTCGTTAGTGACTCTTTCGGGGCCTTGGCTTGTCACATGAGTCTGAATTTCATATTTCCGTATGTAAAAAGAAGTATAAATATCTCTATATACCAAGTGTTCGCTAATGAGTACTGCATCTTCAGAATTGTAACCTTCCCATGGCATATAAGCTACTAATACGTTTTTCCCCAAAGCGAGTTCGCCGCCAACTGTAGCGGCACCGTCCGCTAAAATTTGTCCTTTTTTAATGCATCTACCCCGCCGAACCTGGGTTTTTTGATGCATACAAGTATTTTTGTTGGAACGTTGATACATAACTAATGGAATGCTTAGAGTATCCCCATTCCCTGATAAAAGGATCTTGTCAGTATCAGTAGAAATGATCTTTCCCTCGTGTTCGGCTATAACAAGAGCCCCTGAATCTAAAGCCCCTTGACGTTCCAACCCAGTTCCAACAATACACTTCTCGGACCGAGAAAGTGGAACGGCTTGACGTTGCATATTAGAACTCATTAAAGCCCGATTCGCATCATTATGCTCAATAAAAGGAATGAGGGAAGCTCCAATTGAAAAATATTGGAAGGGAAAAATACTTCGAAGATGAACCTGTTCCCATGCAATAGTCAGGAATTCTTGACGGTATCGAGCTGGAACAACCTGTTCTTCCTGAATACCCTGATTCAACGCCAAAGAATTTCCTGCCGCTACCATATAGTATTCATCTATACCTGGTGATAAATAAAGCATCCGTATCTTTTTTGATTTCTCATAAATTTCATAAAACGGGCTTTCTAGAAAGCCCCAATGACCAATCCGCGCATGAATTGATAAGGATCCAATAAGTCCAACATTGATTCCTTCAGATGTATCAATTGGGCAAATACGTCCATAGTGACTAGGATGTATATCTCGTATCCGAAAACTAGCAGTTCGCCCTGTCAATCCCCCAGGGCCCAAATAACTCAATTTTCTACCATGAACTATTTGTGTCAATGGATTAGTTCGATCCAAAACTTGAGATAATGGGTGTAAGCCAAAAAAAGACTCATAAGTAGTTGTTAATGGAGTTGAAGTTACCAAATTCTGAGGAGTCGGTATCAATTTATGCCTAATTGCTCCACATATAGTTCCTCGAACCACATTTTCTAAACGAACTAAAGCCAATCCGAGTTGATCTTGTAAAAGATCCGCTAGAGAACGAATACGTTTATTTTTCAAATGATTCATATCGTCAAGTGTACCCATTCCAAATTTTATTCCAATCAAATGATCCGCAGCTGCCAATATATCTCTCGGTAACAAAAATGTATTGTTCTGAGGTATATTAAGGTTCAGCCTTCGGTTCATATTTCGTCGACCAATCCTTCCTAATTCACATCTTTGTTGAAAGAATTTCTTTTGTAATTCCTTACATAAGGATTCAGAAAATATCGGATCCCCGCCTACACAAGCAAACTGTTGATAAAACTCCAAAATGGCATTTTCTTTTGACCCAATTTTTTTTTTATCCTTATCATTCAGAAAAGACAAAAAAATTTCAGGATAGCAAACATTCTCTAGAATTTCTCTTAGATTCGAACCCATAGCTGATGATAGAACTAGAATAGATATTTTTTGTTTCCTACTCACACGAGCCCATATCCTGGCCTTTCTATCAATCTCTAATTCTGATCTTCCTCCCCAATCTGATATTATGGTGCCGGTATAGACCGAAATTCCGTTATGGTCCAATTCTGACCGATAATAAATACCAGGGCTTTGCAATATTTGATTGATCACAATTCTGTATATTCCATTTACTATAGAAGTTCCCAGAGAATTCATTAGAGGAATGTTTCCAATAAAAATTGTTTGTTCTTGCATGTCCCTACTCGTTTTCCAAATGAATCCCGCGGATACATATAATTCAGAAGAATATGTGAGTAATTCATACACAGCATCTCTTTCTTTTATCACGGGTTCTACTAATTGATATGTTTTCACAAATAATTGAAATTCAATTTCTTGATCTGTATCTTCAATTTTTGGAAACTTATCAAGTTCTTCCGTCAAGCCCCGATCAATGAACCTACAAAATCCTTCAAATTGTATCTGATTAAACCCAGGTATTGTAGACATTCCTTCATTTCCATCCCGGAGCATTTTAAATTTCCCATTTATCGAAAAATCCCATTATTGGTTCATTCTTCATTGAATCATATAGATGATCTAGTATAATGGAATTTATACTCTGTTTACTGAATCACATGAAATTTTTACCAACTCCCTATATGGAATGTATGAAATACATCTGAACAGAGGAATAAAGAGAATTTTCTACTCAAATTGGAATTTGCAACAGATCCAGGAGTTCATAAAATATGCCTAGAAACGGAATTCTGCCACTTAGACTTATTATGTTATGAGATTTTGTATAGAATATCAAAAAAAAAAAATGATTCAATTTCGACCATTATTATGATATTACATATTCCAATTTCTAATCCGCTTGAATATATTCTAATCTGCTTGAATACCAGAAAAATAAATGGATTCCGTATTTGATCTTTTCACTGAAATAAAGACATAAAAATCAGAAACAATAGAATATAGAGTCGATTTTTTTTTGCACTTACCCCCTTGTCATGGATTCCATTCTTCAAAAAAGGATTCGCAGAAAAGAGAGATATATTTTTTATTTTAGTAAAATTTGTGGAATACGATTGTGAAGTGTATAAGAGGGGTTGTATTTATTAAACATGTGCAGATATAGCTATCGATATATATCCTTCTTCGTTCTATTCGAGGTAGCGCGGGTCGTGCTCTATCAAAATTTCCTGATAATTCTCTATAGACAGCATAGAGAAGTAAAATACCCCATTAGATATCTGTGTAACAATTTCTATTCTGGGGTTTACATATACTTATAATTGTTATTATATTATAATATAATGAAGACCGAGAAAGATTTTTTATTGAAAAGAATCCATATTGATTAGTTTTATATCAATTTGTATTTTCTTATGTCATTAGGAATACACAAATTGAGATTCAAATCCAAGAATCGTTCATGAATTCATGGTCAGCAAATAGTTAATGGTTCAAATTTGTCATGAATTTTGGCTTTTGGGACTGAAAATCCACATTTGATTTTTCAATAGAATAAGGGAAGAGAAATTTTTAGGAATTGTGCGTTTTGAGATACTATACAATCAATCGAAGGAGTGGATCAAATCCAATCAAAAAAAGGAAGAATTTCTTTTCGGAAAGGGATTAAGGAAAACCGGATTTAAAATGCAAGTACAATAAAAAAAGGAGTTCAGTAATCCAACTCAAAAGGGGGAAATTTGCATCTATTTTTTTTTATATCCTTTTGGCGACATGGCCGAGTGGTAAGGCGGGGGACTGCAAATCCTTTTTCCCCAGTTCAAATCTGGGTGTCGCCTGATCAAGTCAAGAAAAGACTCGAAATCTCCTATTGTGTTGTGTTCTACTGATATAACTCTTCTGCTGATAAAACTAGCCCTATTATTCCCCAACAGAAGCATAGGAAAAGGACTATTGATACTTGACTTGTTTAATTCTAAGCATTTCTAAGCATCAGGTATGGGGTTTTCTAAAGGATTTTGAATTCCTGAATCCTAGCCTATATGCTATGCAAGAAAAAATGATAGTTATAGTGATTGATAGAAGGGTCGGAATTTATATACGGCCTCACGAGAGTCTATGAGTGCTCGGGCATTGATTCAATATTCGATTGGATGGATAATTGGCTTTTTTATAGTATAGTTATAGAAAAAGTGAAAATTTATTTTCGGCAAACCCCTAGTCAAGAAAAGAATAGAATATGCTTACTGCCTCCCAACTCTTTAACAGAGGTAATTGGGAGACGGTACGAATTAGACCAAATGGGAAATAGAGGCATGGAATAGATAGTGATCTATCTTTTTATGCTTTTTACTTAGTAAGTCCAAAAAAACCAATAGATCTTAATTATTATATTCCTACATGTTCTATTAGTAACCTTCCTTTGAGATATCACTACCTATTTTACCTGTTGTGTTTAATCTTTCCAGGTTCGAAATCATCTAGGAATTTATTATAAATGGATTTATTGGATTGATTGGTTTATCAATAGTGTTGGGTCAGAACCCCTTTTTGACTCTGCGCCATTGATTCCCCTATTATTAGTGAGCAATAATGGAATAATTCCTTCATATTCATAGAACATAGGGAACATAATTCACATGGATATAGTAAATCTCGCTTGGGCTGCTTTAATGGTAGTCTTTACATTTTCTCTTTCACTCGTAGTATGGGGAAGAAGTGGACTCTAAAGGTACTACTAATTGAGTTGAGGAATCAAACCGTATCAATTGTTTTCTAGATCGTTCTGCAAAGCAAAGCGTTTTTAACGATTTAAAATCAAAATATCTTCCTTTCGAAATTCCATTGGATTCTAGTGGAATTAATGTAGTATATGAATAATACTCTTTCAATCAAAGAGATATTTCAATGATTCCCATGTTTGTATTTCGAAAGGAAAGGGGATACAGATGATAGGAAATTAATTCCAACCTAATTCTTCCTAAATTTTCTATTTCAACGAATGGGCTCTTACCAGAATTAGAAATGGACAATGAGGACGACTGGACCCCTTGATTTGATTTGAATTTGATTTATGCTTTATCGACTCATTTCATATCATGGTTCAAGCGTTAAAAATCGTTAAGATTTACTCCTCTTTTTCCAAATTCGAAGAAGTTTCCATAGAACTCCTGTCAATGGCTCAATCAATTACTTCTTCGGAATGCTAAACTAAAAAACTACTTGATTTTCATTTTATTTTTTTAATAAACTTTCCTTCATTGATTATTTCGATAGAGACCAAGATTCATATTGGAAATAATCAAAAATCGAAAAAGAACTCTTACTCTTATGGTTCTAATTCTTAGATTTTTCGATTTTTTCAGATTGATCGGAACAAATAGATGTAGCAAAGAAATAGAATTAATTATTAATTGGGTGCTATGTACATTCCATATATGGAATTGATATTTCCCTATATGCAGATAATATTGTAGAGTGATCTATAATAAGCTTTTAGTATAGAGTATAACTTTATACATAGTTTTATATACTCTACAACTTTATATACTACAATAAGACTGATAGTATGGTAGGGTAGAAAGAAATATATGAACCTTTCTTTCTACCCTTTAATTTTCAATTAAAAATTGAAAATTAAATTATTAATTAATCATTTAATCATTTTGACTGACTGTTTTTACGTAAATGATAAGTAGAAAAGCAGTAGGAACTAGAATGAACAGTGCAGTAGCAATAAATGCAAGAATATTTACTTCCATAATTTCATCGTTTTTTTACTTCACAATAACTCGGGATTTAATCCCATAGAGATGATATTGAATCGGATCAATATCATGAATAACAATATCTAAGCTATCAAATCAATTCATCGTCGAGAATTGAATAATATACCATAAAAAGATCTTTTATCCATACCAAATCAAAAATGGGATTCCTGATCCAATCAAGAATTCTTTTATTTATCATTCTGTTCCGTTTTTTCTTTTCTATAACCTACCCTACGCCTTCCTTCGTTCCACTTCCATTAGTCACAAACAAAAAGAAACAATAGAAGTGAACTGGAAAAAGAACGAAGTTAAGTTCTAAACTCCGTTTTTTAATGATCTAATTTTCTTGGAAGATAACGAAGTGTGATAAAGATGAATCTCGGTAGAAAAGATCTAATATTCCATCAATTTCGGATTTTCGATGAAACTCCTAAAATAAAATCAATAGGAAAAATAGTAAAGAAAAAAATTATTCATTCCCTCGCTAAGAGGGCTGGGATCCTTGTTGAATCTTTATCTTTCTTTTATCTTCATTATTAGGACTGGGACACCTATATCAAAAACTCAGTGTGAAATTTGAATGAAATAGATTTTTCAAATTCAAATCAAATTAGTAATTGAAATTGAGGTTACACAAAATCCGAGTCAGAAGGGGAGATAGTTTAATCTGGAAAAGTATTCCATGGGAGAAATTCGATTAAATTTTTCTTGGGTCGTACAAGAAACGAATTCCATTGGGGTATGTGCTCTCGGAAAACATAAGGTACTCTATTCCATATTCCATTCCATGGATTGTGAGCAATAGACCCAGGATCCCTTGGAATCCTAAATAAAATGCTACCAACAATTGTACTAATCCACATATGTTTTTCTCCCATCAATCAGTACTAGTTGAAGTAATGAAAAGTTTCATCTATTTGTTTGATGAGAAATGCGAAAGAAAAAAAAAAAGGATCTACTTTCCTTTGAAAATGAAATCCTGCCCCCTGTTGCACCTTTCACAGAAAAGAGAGAGTTGAATTGATATATTTATTGGATCCGTCGGGACTGACGGGACTCGAACCCGCAGCTTCCGCCTTGACAGGGCGGTGCTCTGACCAATTGAACTACAATCCCAGGTAAATAAGGGATATAGCAGAAAATTTTATTTTTTTTTTTGATTCTTCCGTATCAGGTATTTCTGAAGGACAAGGGGTTATACCATCTCATGGTAGATTGGCGAATTATTGGGCCGAGCTGGATTTGAACCAGCGTAGACATATTGCCAACGAATTTACAGTCCGTCCCCATTAACCGCTCGGGCATCGACCCAGGAAGAATAAATTTTAGGTTTATTGGTAATCCATGATCAACTTCTTTTCGTAGTACCCTACCCCCAGGGGAAGTCGAATCCCCGCTGTCTCCTTGAAAGAGAGATGTCCTAAACCACTAGACGATGGGGGCATACTTGCCCGACCGCCATCATACTATGATCATAGTATCATCCGTTTTTTTTTAATTGTCAATATAATGGAATGGTATGATTAGATCCAAGGTCTCTTTCCATTTTTCATAATTTCATAAAATTTTTGGATTCGTTATTCATGAATTATTCATTCTAATCTAATCACTATTCATTCTATTTCTATTATTCTATTTCTATTATAGAA
>contig2_len_14802_j043
ATGGAATAAAATATTGAAGTGTAATAAAAAGAATTGCAAATGAATTTAAAAACGAAAAGAAAAAAAAAACTATCTAATTAATAATAGAATATAGAATTGTGATAAAAAAAATCGACATTCTATATCATAATAGATCGTATCGCTATCGATATTAATTCTTATGTTCTATAATATTTATTTGAAATTCTATTCTTTTCGTTTTAGCTATTCAATTCAGAATTAATATGAATATAGAAAAGAATAGTTAATAGCTGAGATTCCAATAGTTTATTAAATTCCTCTATGTATGTAAAATTTCTGTTATGTGAGCCCGCTTAGCTCAGAGGTTAGAGCATCGCATTTGTAATGCGATGGTCATCGGTTCGATTCCGATAGTCGGCTTTTCTCTATTTATTCGATTTTTTACATGATTGATAATGTCCCTTTGAAATCAAAGAATATTGAAAAAGACTTTCTCCCTTTCTAAAAATTACTGATTTATTATGTTACTAATAATGTTATAAGAATTTCCAACTATATTAAGAAAAGGATTCTTTTTCTATATATAATAGAAGAGGGCTTGGATATTTATATAATTCATCTCATTATTCTTTATAGTATAGTATATAGTATAGTACAATACTTCCGTAGATTTCGCTTCATTTATCATTTAGTTCAGTTTTAGTTTAGGTTTATTCTGTAAAATTCAATTTCAATAAAATAAATATAAATTAAGAATAAGGAGTCTTTATGTCTCGTTATCGAGGACCTCGTTTCAAAAAAATACGCCGCCTGGGGGCTTTACCAGGACTAACTAATAAAAGGCTTAGAGCCGGAAATGATCTTAGAAACCAATCGCGTTCCGGGAAAAAATCTCAATATCGTATTCGTCTAGAAGAAAAACAAAAATTGCGTTTTCAGTATGGTCTTACAGAACGACAATTACTTAAATACGTTCATATCGCCGGAAAAGCCAAGGGGTCAACAGGTCAGGTTTTATTACAATTACTTGAAATGCGTTTGGATAACATCCTTTTTCGATTGGGTATGGCTTCGACTATTCCTGGAGCCCGCCAATTAGTTAACCATAGACATATTTTAGTTAATGGTCATATAGTAAATATACCAAGTTATCGTTGCAAACCCCGAGATATTATTACGGCAAGGGATGAACAAAAATCCAGAGCTCTGATTCAGAATTCTCTCGATTCATCCCCTCATGAAGAATTGCCAAAACATTTGACTCTTTACCCATTCCAATATAAAGGATTAGTCAATCAAATAATAGATAGTAAATGGGTCGGTTTGAAAATAAATGAATTGCTAGTCGTAGAATATTATTCTCGTCAGACTTAAACCTAACGAAAATAAGAAAATAACAAGGGTTCGGACAATTTTGCTACCTTTCGTCAAAGTAAATTGACCTAAGGTTAAGATAAATAAGGCTTTGACTCGTATTTTTCTCCCATTTATGTATCATAGATCAGCAGGGAGATTTTCATTCCTTGTCCCTATCTATTCTTTACAGTTTTCCGTGCCACCCACAGCAAAAGAATCTATATCAAAGAAAGGTCTAACTGTTGGAATAATGGTATCTATTGCTATTTGATACATTACGGTCATTAACATTGGTACATTAGGTGAAGGTACGGAAAGAGAGGGATTCGAACCCTCGGTAAACAAAAGCCTACATAGCAGTTCCAATGCTACGCCTTGAACCACTCGGCCATCTTTCCTACATAATGATTATGACCAAAAAACTGAGTGAATAGCGAGTCATTTATATTAGATTATTGGATTGGATAAGTACAACCAATCAATTCTAACTATAAAAGAAAGTTTTCTTTCATCAAAGAAAGATCTTTCCTTCAAGGCTTAGGTGGGGGATAAAGATAAAAATTTTTCTTGTGAAAAACGGTTAAAAAAAAAAAAAGTCTATTCATATTTGCGAAGACGATGTTCCCTTCTTTTTTTTATATTTATACCATATTAAATCAATGAGTTAGAACGAATCGACTGATTGATGGGTCTAGATTTTTTAGACTATGGTTAATGGATACCTTTAGAGTAGAATTCTATTTAGACTATGATTCTATCATACCATAAGAATTCGAAAATTCTTTTCCAGTTTTAGAGTTCTGAACAACAAACCCCTTCCCCCATAGATTTATTACAAATTTATAAAATATCCCAAGGATTTTTATATTTGATTGTATAGTGTATACCTGCTATGCACACAACACAAAATAGATGGTTATTCATTTTTCATCATAGGATGATTATTCGATCCTTTTTCTTCTTTGGATCATAATTCAATCAAAACTGTTCGAGTTATCCTAATCTCGAACTTCAATGAAATCGAATTCGTTGCCTTCATTAGTATATTACTCGATTTCGATGAAATCGAATGAGGTTCAAATATTTCTTATCGATTCCGGCCAAAAAGAACAATTCAAGTACAAAGCCTATATCTTTATCTTTTTTTTTTTTTTAATGAATCTGTTTTTATGTTATTTCGTACTGTACAATTCTTTTCTTTGTGGGATCATTTTCCCACGAGAGGTACTGAGAAGAATTATAGAATGGATTGCTACCTATGCCTAGATCGCGGATAAATGGAAATTTTATTGATAAGACCTTTTCAATTGTAGCCAATATCTTATTACGAATAATTCCGACAACTTCAGGAGAAAAAGAGGCATTTACCTATTATAGAGATGGTGCGATTTGATTCTTTTTTTTTTTTTACTGCTCTCAGTCTTACGAGAAAGACACATGATTCGGGATAAAAAGAAAATTTTTGAAATAAATCTACGCTTGTTGAAGGTGAAGTTTGGAAATAAAACAATTCCTTCTGTCGTGTATCCCCGATTGATGCAACCTCAGATGCTATACTTCAATTGTCGATTCTAGTATTAAGCGAAAGGTTACACCTAGAGGTTATGTATTACAGGTCAATCCTACTCTACTAGTACCATATAGGCAGCATAGAGGAAAAAGCACTACACCTAGAAATCAACAACACGAAAACTTTGTTATAAATTACCCCTTTCCTTATCGGGCTCGGGACTAACAAGAATGGTTGGGACAACAAACATCCATCTCGTTCGTATTTTGGATACCCGTATAACCATCCAAGGCTGTTGAAGTGACTAATTCCTAGAAATGAAATTAAGAGGCGTTGAGAACAAAGAAATTGTTGGAGTTATCCTTTCTATCTAGTACCAACACGCTTGATGTTAAGAAAAGGTCTCTTGCAGGAAGGTTGACTAGAGATTTCTTGTAAAAACACTAGCCCTGCTCAGTTAATAATGAAAATATCTTAATCTTTTTTGATTCCATGTATTATTCTCATTATCATTATGCACAGAAGGGAGGAGCCGTATGAAATGAAAATCTCACGTACGGTTCTGGAACGGAGATTCTTTGACTCGAATGACGACCGTAACGGATGTCAGCTCAATCCGAAGGAAATTATGCGGAAGCTTTACAGAATTATTATGAAGCTATGCGACTAGAAATTGATCCCTATGATCGAAGTTATATACTCTATAACATAGGCCTTATCCACACAAGTAACGGAGAACATACGAAAGCTTTGGAATATTATTTTCGAGCACTCGAACGAAATCCATTCTTACCGCAAGCTTTTAATAATATGGCCGTGATCTGTCATTACGTGCGACTATCTCCACTATAGAAAGAAAAAAGGAAAGAAAGAAAAACTCTGCTAGTAAATATAAATACTAGAAACAAAATAGGCTTTCTACATATGCGCATCGTCTAAAACAACGATTTTTATGAGCTGTAGCAAAGAAAGAAACTCTTCATAGAAGCCGAAATATGAAGAAATAGATATGCCTAGCTACTTTCTTCTATGGATAAAGGATCTAATTGATAGAGGAAGCACCGTAAAGATCAATTAGCGAGGTTTTAGGCCGATACAATAATAACTGCTTTCTTATGTTTATGTCATAATATTAGATAAAAGTTAGGAATCAACTTATGTAATAGAGTCGATCCACTAAGGTATTGAGCAGCGGTGTAGGATCAGATCCCAAAGATAGTAAGTCTTTTCTTTCTTATGAAGGAAAGTCTTTTTCAAAGATTCTATATAAATATCTATATGAAACCGAGATAGTTACCTTTCAGAAAATTCGAATGATAGAGGGAAATGCCTATGCTTTATTCTTATGAAGTGGGGAGAAAAGAGAAAACTAAAACCGATTATTAATCCAAATTCAAGTTTGAAACTCATGTAATTAACCTCTTTTGGTTAGCCCGAAAAATGGGATAGATCCGTGAGGAATCTCATTCAGTTAGTTTAAATATGGTAGATTAAAATGGGATACCAAAAGAATTGAACGAGGAGCCGTATGAGGTGAAAATCTCATGTACGGTTCTAAGGGAAGGGATTGACCGACCTATTCCGACCGGGGAGAACAGGCCATTCAACAGGGAGATTCTGAAATTGCGGAGGCTTGGTTCGATCAAGCCGCTGAGTATTGGAAACAGGCTATAGTGCTTACTCCTGGTAATTATATTGAAGCGCATAATTGGTTGAAGATCACTAGACGTTTTGAATAAATAAAGGAAGACTCCGTTTATTTATTATTTTTATTTCGAATTTTTTATATTTTTTTTTTACATTTGTTAGAATTAATTGTTTGTTAGCGCCATCAGTCAAATAAAATGATCATTCCTCTGGGAAAAACCAATCAAAGAATTTCATTATATCCCTTTTTATTTAAATCGTTCTATTTCGTCTGGTATTTCGTAGGGATAAAAGATAGACAGATAGAGTACAAAATATCTTTTAATAAAACGAATTACTATTAAAACTAATAAAATAAAAATAAAACTAATAAAAAAAAAAGAAACCTTGAAATGATTAAATATAGATAAGATACTGGGATGTCTCTTAGTAATGGTTAATGGCTGCTCGCATGATTTCGAGTCGTGATTTGGAATTTGGAATAGAATAATATGTTCTATGTAAAACATGAAGCATCCCCTTCTAAGTACTTCTAATTGAGCTATGAATATACGCTAGGTTGCAAAAAAAAGGTGTTTTGCATCAATCCAAAAAAGAATTTTAAAATATTAAAAAGGTCCGTTGAGCGCCTCATGGATATGTCATAATAGATTCGAACACTTGCCCCGGATCGACTTCCAAATCATAATTGCTCTAGTGAATAACTAAAGAAAATAGATCGATGGGAGAGCGAAATAGAAGATAAAGAAACAAATTATATAAAAATATCTCAGAGGTTCACTAATTATTTAGTTGGCAGGTCTCTTTGTATGTGTTGTCCGGAAAGAGGAGGACTCAATGATTATTCGTTCGCCGGAACCAGAAGTAAAAATTTTGGTAGATAGAGATCCAATAAAAACTTCTTTCGAGGAATGGGCCAGACCGGGTCATTTCTCAAGAACAATAGCGAAAGGCCCGGATACTACCACTTGGATCTGGAACCTACATGCTGATGCTCACGATTTCGATAGCCATACTAGTGATTTGGAGGAGATCTCTCGAAAAGTATTTAGTGCCCATTTTGGTCAACTCTCCATCATATTTCTTTGGCTGAGTGGAATGTATTTCCACGGTGCTCGTTTTTCCAACTATGAAGCATGGTTAAGCGATCCTACTCACATTGGGCCTAGTGCCCAAGTGGTTTGGCCAATAGTGGGCCAAGAAATATTGAATGGTGATGTGGGCGGGGGTTTCCGAGGAATACAAATAACCTCTGGTTTTTTTCAGATTTGGCGAGCATCTGGAATAACTAGTGAATTACAACTCTATTGTACCGCAATTGGTGCATTGATATTTGCAGCGTTAATGCTTTTTGCTGGTTGGTTCCATTATCATAAAGCTGCTCCAAAATTGGCTTGGTTTCAAGATGTAGAATCTATGTTGAATCACCATTTAGCGGGGCTACTAGGACTTGGGTCTCTTTCTTGGGCAGGACATCAAGTACATGTATCTTTACCGATTAACCAATTTCTAAACGCTGGAGTAGATCCTAAAGAGATACCACTTCCTCATGAATTTATCTTGAATCGGGATCTTTTGGCTCAACTTTATCCCAGTTTTGCCGAGGGAGCAACCCCATTTTTCACCTTGAATTGGTCAAAATATGCGGAATTTCTTACTTTTCGCGGAGGATTAGATCCAGTAACTGGGGGTCTATGGTTGACCGATATTGCACACCATCATTTAGCTATTGCAATTCTTTTCCTAATAGCGGGTCACATGTATAGGACCAACTGGGGCATTGGCCATGGCCTAAAAGATATTTTAGAAGCTCATAAAGGTCCATTTACAGGACAGGGCCATAAAGGCCTATATGAGATCCTAACAACGTCATGGCATGCTCAATTATCTCTTAACCTAGCTATGTTAGGCTCTTTAACCATTGTTGTAGCTCACCATATGTATTCCATGCCCCCTTATCCATATCTAGCTACTGACTATGGTACACAACTGTCATTGTTCACACATCACATGTGGATTGGTGGATTTCTCATAGTTGGTGCTGCTGCACATGCAGCCATTTTTATGGTAAGAGACTATGATCCAACTACTCGATACAACGATCTATTAGATCGTGTCCTTAGACATCGCGATGCAATAATATCACATCTCAACTGGGCATGTATATTTCTAGGCTTTCACAGTTTTGGTTTGTATATTCATAATGATACCATGAGCGCTTTAGGGCGCCCCCAAGATATGTTTTCAGATACCGCTATACAATTACAACCCGTCTTTGCTCAATGGATACAAAACACCCATGCTTTGGCGCCTGGTGCAACGGCTCCTGGTGCAACAACAAGCACCAGTTTAACTTGGGGGGGTGCTGATTTAATAGCAGTGGGCGGCAAAGTGGCTTTGTTACCTATTCCATTAGGAACCGCAGATTTTTTGGTCCATCACATTCATGCATTTACGATTCATGTGACGGTATTGATACTCCTGAAAGGTGTTCTATTTGCTCGTAGTTCCCGTTTGATACCGGATAAAGCAAATCTTGGTTTTCGTTTTCCTTGTGATGGACCTGGAAGAGGGGGAACATGTCAGGTATCGGCTTGGGATCATGTTTTCTTAGGACTATTCTGGATGTACAATGCAATTTCGGTAGTAATATTCCATTTCAGTTGGAAAATGCAGTCAGATGTTTGGGGCAGTATAAGTGATCAGGGAATAGTAACTCATATCACAGGAGGAAACTTTGCGCAGAGTTCTATTACTATTAATGGGTGGCTCCGCGATTTCTTATGGGCACAGGCATCCCAGGTAATTCAGTCTTATGGTTCTTCATTATCTGCATATGGCCTTTTTTTCCTAGGTGCTCATTTTGTATGGGCTTTTAGTTTAATGTTTCTATTCAGCGGACGTGGTTATTGGCAAGAACTTATTGAATCCATCGTTTGGGCTCATAATAAATTAAAAGTTGCTCCTGCTACTCAGCCTAGAGCCTTGAGCATTGTACAAGGACGTGCTGTAGGAGTAACCCATTACCTTCTGGGTGGAATTGCCACAACATGGGCGTTCTTCTTAGCAAGAATTATTGCAGTAGGATAATGGCTAGGAGGATTTGAAAAGCATTATGGCATTAAGATTTCCAAGGTTTAGCCAAGGCTTAGCTCAGGACCCCACTACTCGTCGTATTTGGTTTGGTATTGCTACCGCACATGACTTCGAGAGTCATGATGATATTACTGAGGAACGTCTTTATCAGAATATTTTTGCTTCTCACTTTGGGCAATTAGCAATAATTTTTCTGTGGACTTCCGGAAATCTGTTTCATGTAGCTTGGCAAGGAAATTTTGAGTTATGGGTACAGGACCCTTTACACGTAAGGCCTATTGCTCATGCAATTTGGGATCCTCATTTTGGTCAACCGGCTGTGGAAGCTTTTACTCGGGGGGGTGCTCTTGGCCCAGTGAATATCGCTTATTCTGGTGTTTATCAGTGGTGGTATACAATCGGTTTACGCACTAATGAAGATCTTTATACTGGAGCTCTTTTTCTATTATTTCTTTCTGCCATATCTTTAATAGCAGGTTGGTTACACTTACAACCGAAATGGAAACCGAGTGTTTCATGGTTCAAAAATGCCGAATCTCGTCTCAATCATCATTTGTCAGGACTCTTCGGAGTAAGTTCCTTGGCTTGGACGGGACATTTAGTGCATGTCGCTATTCCTGGATCCAGAGGAGAGTACGTCCGATGGAATAATTTCTTAGATGTATTACCGCATCCCCAAGGGTTAGGTCCACTGTTTACAGGTCAGTGGAATCTTTATGCTCAAAACCCCGATTCAAGTAGTCATTTATTTGGTACTTCCCAAGGAGCAGGAACTGCCATTCTAACCCTTCTCGGGGGATTCCATCCACAAACGCAAAGTTTATGGCTGACTGATATTGCTCATCATCATTTAGCTATTGCAATTCTTTTCCTGATAGCGGGTCATATGTATAGAACTAACTTTGGGATTGGGCACAGTATGAAAGATCTTTTAGATGCGCACATTCCCCCGGGGGGACGATTGGGACGTGGCCATAAGGGTCTTTATGACACAATCAATAATTCAATTCATTTTCAATTAGGTCTTGCTCTAGCTTCTTTAGGGGTTATTACTTCGTTGGTAGCTCAACACATGTACTCTTTACCTGCTTATGCATTCATAGCACAAGACTTTACTACTCAAGCTGCGTTATATACGCATCACCAATACATCGCAGGGTTCATCATGACAGGAGCTTTTGCTCACGGAGCTATATTTTTCATTAGAGATTATAATCCGGAACAGAATGAGGATAATGTATTGGCAAGAATGTTAGACCATAAAGAAGCTATCATATCCCATTTAAGTTGGGCCAGCCTCTTTCTGGGATTCCATACCTTGGGACTTTATGTTCATAATGATGTCATGCTTGCCTTTGGTACTCCGGAAAAACAAATTTTGATCGAACCTATATTTGCTCAATGGATACAATCTGCTCATGGTAAAACTTCATATGGGTTCGATGTACTTTTATCTTCAACGAGTGGCCCGGCATTCAATGCGGGTCGAAGCATATGGTTGCCCGGTTGGTTAAATGCTATTAATGAGAATAGTAATTCGCTATTCTTAACAATAGGTCCGGGAGATTTTTTGGTTCATCATGCTATTGCTCTAGGTTTACATACAACTACATTGATCTTAGTAAAAGGTGCTTTAGATGCGCGCGGTTCCAAGTTAATGCCAGATAAAAAAGATTTCGGTTATAGTTTTCCTTGCGATGGCCCGGGACGAGGCGGTACTTGTGATATTTCGGCTTGGGACGCATTTTATTTGGCGGTTTTCTGGATGTTAAATACCATTGGATGGGTTACTTTTTATTGGCATTGGAAGCACATCACATTATGGCAGGGGAACGTTTCGCAGTTTAATGAATCTTCCACTTATTTGATGGGATGGTTAAGAGATTATTTATGGTTAAACTCTTCCCAACTTATTAATGGATATAACCCTTTTGGTATGAATAGTTTATCCGTCTGGGCGTGGATGTTCTTATTTGGACATCTTGTTTGGGCTACTGGATTTATGTTCTTAATTTCCTGGCGCGGATATTGGCAGGAATTGATTGAAACTTTAGCATGGGCTCACGAACGTACACCTTTGGCCAATTTGATTCGATGGAGAGATAAACCAGTGGCACTTTCCATTGTGCAAGCAAGATTGGTTGGATTAGCCCACTTTTCTGTAGGTTATATATTCACTTATGCAGCTTTCTTGATTGCCTCTACATCGGGTAAATTTGGTTAATCTTTTTTTTGAGTGTGTTATATCCGTGATAATCTCATTGCTTTTGATGGGGAGGAGGTCCACCTTCTTATATTTCTACATCTAGGATCCGACTTGTATCATGGATACTAATAGGAACTGAACCATTATGGCAAGGAAAAGTTTGATTCAGAGGGAGAAGAAAAGGAAAAAATTGGAACAGAAATATCATTTGATTCGTCGATCTTCAAAAAAAGAAATAAGCAAAGTTCATTCGTTAAGTGATAAATGGGAAATTCATGGAAAGTTACAATCCCCACCGCGGAATAGTGCACCTACACGCCTTCACCGACGTTGTTTTTCGACCGGAAGACCGAAAGCTAACTATCGAGATTTTGGACTATCCGGACACATACTTCGTGAAATGGTTCATGCATGTTTGTTGCCAGGGGCAACAAGATCAAGTTGGTAAGGATTCAAATATCTCTTCATTTCTATGATCATCGATCCTAGAGGGCCCCTTTACCATTCTGTATAAATGGGTTATTCTATTTGTACAGATATGGTAGAGGGGCGCATTCAATTCAATCCTTGTTTTTTTATTAGTTTTCAGTTCTTCTCTTCAGCGCGGGGTAGAGCAGTTTGGTAGCTCGCAAGGCTCATAACCTTGAGGTCACGGGTTCAAATCCTGTCTCCGCAACATCTTTATTTTTTTCTGTTAACTAGTAATTTAATTAATTACTACTTTTATTTTGGGATGGGAGGAAAAGAGGTGGGTCGAACCATTCCACTATCACGGCCAACTATACCAAATCCTTTATCATTTTATCATAGTAAATAAATTACTTCACCTGGGGGCGGATAGCGGGAATCGAACCCGCGTCTTCTCCTTGGCAAAGAGAAATTTTACCATTCGACCATATCCGCATTTTTTTGTTCTTGAAATGGAATATGTCCACACATATATGATATATATGCCTGGATTATATTTGTGTAGTGCCGGTCCAGAGACTCTCTTCAGGGTGATTCCAATTATTTTATTTTTATTAATTTTTTTTTTTTTCATTTAAAAAGGTTGACCCCCCTCGAATTGTTTTGTTTTCTTTATTTACATTTGGGGGACTTCTATTCAATTTTAATGTGTCTCACAACCGAAAAGAATTCAGGGGGGTCATTTCGTTTTTCGAGCTGGGATGAATAGGTTCACGAGATGAGAGAATTCAGGATACCCACCAGAAAAACTAATCCAATCCATAAGGATGTCCCGGAAAATACAACATTTTTGTTACTTGACCAACCATCAGGAGAAGTAAATACAACGGGTACGCTAATCAATAAAATTGATGAAGTAGCAATTAATGCAAAAACAGCCAATTGAAAAGCAAGAGTCATGCTTTTAATCCTCCAAGCTACCAACAAATGAACTATACCATTTGATCCCTCTATCAGCCAAAAAATTGTAATAAACTCCATCATGGAGGGATTTTCCCATGAATACATTGACTCTATATAACTTATTATTATACTCAAATTTTTACCACTTTATTCATACGAGGGGAATAGAATTTTTTTACTTCACAAATAGGCATGCTGGATCATGCATCCATTTATATGGAGAGATAGATCGACCTGTAGATTCACACCCGATATCTTTCTACCGATAGTAGAGATACCCACTCCTATGGCTATGCTATGTTCTATTCGGAGGAATAAAATTAAAATTGTCTTTCGGAGAGATGGCTGAGTGGTTGATAGCCCCGGTCTTGAAAACCGGTATAGTTCTGAACAAAGAACTATCGAGGGTTCGAATCCCTCTCTCTCCTTTTACTCGTTGAAGAGAGTTGTTTCTTTATGGGTCTTTACCGGACCGGTTATAAAGAAAGAGGAATGGCTCGGCTATCCCACCTAGCCAAGCCAGACAAAATAGATTAGAAAAAAAATTAGATAGAAATGAGTTGAAAAAAAAAAGAAAAAGGAATACTTTTTAAGTATGACCTGATCCCAATATGTATGATAGAATCAAATGGATTCCTACTTCAAACATTGGATCTCCTGTCTCAATTATCAATTAAGAGGGGTCATGGAAAGAACAGGTTCAAAATCACGATCAATTCCTTTTTCAAATCCTGCTGCAGCTGCACGAGCCCTTCCCGCGTGCCACAAATGACCTACGAATAAGAAAAATGCTAGAACAAAATGAGAGGTAGCTAACCAACTTCTAGGAGAGACATAATTGACTGCATTGATCTCGGTAGCTACACCACCCACGGAATTTAAAGAACCTAAAGGAGCATGGGTCATATATTCTGCGGACCGCCGTTCTTGCCAAGGTTGTATGTCTTTTTTCAGCCTACTCAAGTCCAACCCATTTGGACCCCTTAGAGGTTCTAACCATGGAGCACGCAAATCCCAAAAACGCATAGTTTCTCCTCCAAAAATGACTTCTCCGGTCGGGGAACGCATTAGATATTTACCTAAACCAGTAGGTCCTTGAGCGGATCCCACGTTAGCCCCAAGACGTTGGTCTCTAACTAGAAAAGTAAATGCTTGAGCTTGAGAAGCTTCTGGTCCAGTAGGTCCGTAAAACTCACTAGGATAAGCGGTATTATTGAACCAGACAAAACAACAAGCAATGAAACCACAAACAGATAAAGCACCTAAACTATAAGACAAGTAAGCCTCTCCAGACCATACAAGCGCGCGTCGAGCCCACGCGAAGGGTTTGGTTAAGATATGCCAGATTCCACCAAGTATACAAATGGAACCTAACCATACATGTCCTCCGATTATATCTTCCAAATCGTCTACACTAACAATCCATCCTTCCCCTCCAAAGGGCGATTTTAGTAAATAACCAAATATAATACTTGGGCTCAGGGTCAAGTTGGTAATTTTTCTTACATCTCCCCCTCCGGGAGCCCAGGTATCATATACGCCCCCAAAATAAAGAGCCTTGAATACTAGAAGAAAAGCACCTATACCTAACAAGATTAAGTGAATACCTAAAATTGTGGTCATTTTATTTCTATCTTTCCATACATAACCGAAGAATGGAAAAGATTCTTCAAGAGTCTCAGGTCCCAGAAGTGCATGATAAATACCACCAAAGCCCAATACTGCAGAGGAAATTAAGTGAAGTACGCCAGATACAAAGTATGGAAAGGTGTCTATAACTTCCCCACCAGGACCTACCCCCCAACCTAGAGTAGCTAGGTGGGGAAGTAAAATTAATCCTTGTTCATACATAGGCTTCTCTGGTACAAAATGAGCCACTTCAAATAGGTTCATTGCTCCGGCCCAGAATACGATTAATCCGGCATGGGCTACATGAGCCCCTAGTAGTTTACCGGATAAGTTGATAAGTCGGGCATTTCCGGCCCACCAAGCGAAACCGGTGGTTTCTTGGTCACGACCAGCTAACGCTAAAGTTCCATTAAAGAGCGTTTCCACGGGGTAGAACCTCCTCAGGGAATATAAGGTTTTCATGAGGCTGATCTTGAGCCGCCATCCAAGCACGAATACCTTCGTTTAAGAGAATATTTTTTGTGTAGAAAGTCTCAAATTCAGGATCTTCCGCTGCGCGAATTTCCTGAGAAACGAAGTCATAGGCACGTAGGTTCAGGGCTAGACCGACTACTCCAAGAGCACTCATCCATAAACCGGTTACTGGTACAAATAACATAAAGAAATGTAACCAACGTTTATTGGAAAAAGCAACCCCAAAGATTTGGGACCAAAAGCGATTAGCGGTGACCATTGAATAAGTTTCTTCAGCTTGAGTTGGGTTAAAAGCACGGAATGTATTTGCACCATCACCATCTTCAAATAAAGTATTTTCTACGGTAGCACCATGAATAGCGCATAGCAAAGCCGCACCCAATACACCGGCAACTCCCATCATATGAAATGGGTTCAACGTCCAATTATGAAACCCTTGAAAAAAGAGGATGAATCGAAATATAGCTGCTACGCCAAAGCTAGGCGCAAAAAACCAACCAGACTGACCTAGAGGATAAATCAGGAATACAGAAACAAAAACAGCAATTGGGGCAGAGAATGCAATTGCATTATAAGGTCGTAATTGAACAGATCTAGCAAGTTCGAATTGACGTAACATGAAACCTATTAGTCCGAAAGCGCCGTGGAGAGCGACAAAAGTCCACAGACCACCTAATTGACACCAACGAGTAAAATCTCCTTGTGCTTCAGGACCCCATAGTAACAACAAAGAATGTGCTAAACTATTAGCAGGAGTAGAAACTGCGGCCGTTAAAAAATTGCATCCTTCCAAATAGGAACTGGCCAATCCATGAGTATACCATGAAGTTACAAAGGTTGTACCTGTGAACCAACCCCCTAAAGCGAAATAGGCACAAGGAAAGAGCAATAAACCGGACCAGCCTACAAAAACGAAACGGTCCCTCCGTAACCAGTCATCCATAATATCAAATAAATCATTTTCGTCTTTAGTAAATTTACCAAGGGCTATAGTCATAGTAATCCTCCTATTCAACTACTTCGACCATTTCCGAGCACCTCATAGCATTTTCAGGGCGTCTGAAGATTCTATCATTTATGTATGATTTCTCGCGCACTGCCCCTTCGAATGGGTTTCGAAGATAAAAATCCTTTACAGTATCATAATTTTATTTATTAATTTACTTTTTCTTTTTTTTTTTTCACTTTCTTTTAGTGTTTTCTTTGTTATGTTTCCTTTTCCTTCAGACGAATCTAAAACTCCAAAGTATATCTTTCCGCGAGTCGAAGAAAGAAAGATACTTCGAATATTTTTCTATTTCTTTTTCTAAAAAGAAAATTTTCTATTTTTTCATTAAATTGAAATTCAATACTCAGTACAATGAAATGAAATACAATATTAAATAAATAAAAAAAATAGGAGACTGGAAATGAAAGTTTCTTTCTTTGATCCATTCTCCATCACATTGTCAGAACAAAAATATCGGATGGATTGATATGGAAATGTTTGGTACATGAAACCACAATCTGATAGATATACATATAAATAGGTAAATTTTATATAGATAGAAAT
>contig3_len_14247_j043
TATATGTTTAAATATATTAGATGAAATCTCAAAGAATCCCGCGATTTAATCTATTATTCATTAAATCTGTATATCTTAATTAAGATATACAGATTTTGAATCCTTTTATTCGCGAGGAGCTGGATGAGAAGAAACTCTCACGTCCGGTTCTGTAGTAGAGATGGAATTCAGAAACAACCATCAACTATAACCCCAAAAGAACCAGATTCCGTAAACAACATAGAGGAAGAATGAAAGGAATATCTTATCGTGGTAATCATATTTGTTTCGGTAAATATGCTCTTCAAGCACTTGAACCCACTTGGATCACATCTAGACAAATAGAAGCAGGCCGACGAGCAATAACACGAAATGCACGTCGTGGTGGAAAAGTATGGGTACGTATATTTCCAGACAAACCAGTTACAGTAAGACCCACAGAAACACGTATGGGTTCGGGGAAAGGATCTCCTGAATATTGGGTAGCTGTTGTTAAACCAGGTCGAATACTTTATGAAATGGGCGGAGTAGCCGAAAATATAGCCAGAAAGGCTATTTCAATAGCGGCGTCCAAAATGCCTATACGAACTCAATTCATTATTTCGGGATAAGAATGTAAAACCAAAAGAATAGGGTTTGGAAATGAAAAAATCGCAGGTTTCTTTTCTCTTTTCTTGGACAAAGAATATTTCTTTTTTCTTCGCCCTTTGCATTTAAAGCATTTAAAGAACAAATAAAAAAAAAATGATTCAACCCCAGACCCATTTGAATGTAGCAGATAACAGTGGTGCTCGAGAATTAATGTGTATTCGAATCCTAAGAGCTAGCAATCCCCGATATGCTCATATCGGTGACGTTATTGTTGCTGTGATTAAAGAAGCAGTGCCAAATATGCCCCTAGAAAGATCAGAAGTGGTCAGAGCTGTAATTGTACGTACCTGTAAAGAACTCAAACGTGACAACGGTATGATAATACGATATGATGACAATGCTGCAGTTGTCATTGATCAAGAAGGAAATCCAAAAGGAACTCGAGTTTTTGGTGCGATCGCCCGGGAATTGAGACAGTTAAATTTTACTAAAATAGTTTCATTGGCTCCCGAAGTATTATAATAGTCTTATAATATAAGATGAGACTATGATATGGTTGTAGTAGGGTATTGGAAAGAAATGGATTACGATTAATTAGTAGATTGTGTTTCACGTATATACCTTTAATTTTAATTAATAATCCAAAAACAAATAAAATAAAGTAAAAAAAAAAAAAAAGAAAAACATGTTGATTATATAAAAATTAGGAGGCATCAATAATTTGAGTCCATCATGGGTAAGGACACTATTGCTGACATAATAACCTCTATACGAAACGCTGACATGGATAGAAAAAGAGTAGTTCGAATAGCATCTACTAATATTACCGAAAACATTGTTAAAATCCTTTTCCGAGAAGGTTTTATCGAAAACGTGAGGAAACATCGAGAAAGCAACAAATATTTTTTGGTTTCAACCCTGCGACATAGAAGAAATAGGAAAAAGCCCTATAGAAATATTTTAAATTTAAAACGGATCAGTCGACCTGGTCTACGAATCTATTCGAACTATCAACGAATTCCTCGAATTTTAGGCGGAATGGGGATTGTAATTCTTTCGACTTCTCGAGGTATAATGACAGATCGAGAGGCTCGCCTAGAAAGAATCGGCGGAGAAATTTTGTGTTATATATGGTAATTCTTCGTATATCCGAATTGGATCTGAAACTTCCTATTTGTGAAAAAAAAGAAAATAAAAAGGGCGGATTGTCTAATCTCGCTCCTCCTCCATTAGTTATACTTTAAGGAGGTTTTACCTGAAATGAAAGAGCAAAAATGGATTCATGAAGGTTTAATTACGGAATCGCTTCCTAATGGTATGTTCCGGGTTCGTTTAGATAATGAAGATTTTATTCTAGGTTATGTTTCAGGAAAGATCCGACGTAGTTTTATACGGATACTACCAGGAGATAGAGTCAAAATTGAAGTAAGTCGTTATGATTCAACCAAAGGGCGTATAATTTATCGACTCCGTAACAAAGATTCGAAGGATTAGGCGGTTTTTCAACTGTAACATTCCTTTCCATGGGAATATGATTCGAGATTAAAAATTTCAAAAAACTTTTTTTTTTTCGCCCAAGAAGTAGATTACAATTTAAGGTAAGGAATAACAAATATGAAAATAAGAGCTTCCGTTCGTAAAATTTGTGAAAAATGTCGCCTAATCCGTAGGCAGGGACGAATTATAGTAATTTGTTCCAACCCGAGACATAAACAAAGACAGGGATAATCTAAAAGAGACTCTCTAAAAGATCCGATACGATATACAAATAAAAAAAAAAAAATGGACCTATTTTGACAGGAAATGGATAGATCCATATATCATATCTCTAACTCATATTTATGAGATGCTAAAACATGGCAAAAACTATACCGAGAATTGGTTCACATAGGAATGGACGTATTGGTTCACGTAAGAATACACGTAGAATACCAAAGGGAGTTATTCATGTTCAAGCAAGTTTCAATAATACTATCGTGACTGTTACAGATATAAGAGGTCGGGTGGTTTCTTGGTCTTCTGCCGGTACTTGTGGATTCAGGGGTACAAGAAGAGGGACACCTTTTGCTGCTCAAACCGCAGCGGGAAATGCTATTCGTACAGTAGTGGATCAAGGTATGCAACGAGCAGAAGTCATGATAAAAGGTCCCGGTCTCGGAAGAGACGCAGCATTACGAGCTATTCGTAGAAGTGGTATACTCTTAACTTTTGTACGAGATGTAACCCCTATGCCACATAATGGCTGTAGACCTCCTAAAAAAAGACGTGTGTAAAAATAAACATTGAATAAATTTCAAGAGAAATAAATGATTCACTGATCAAATAATATTACTATGGTTCGAGAGAAAGTAACAGTATCTACTCGGACACTACAGTGGAAGTGTGTTGAATCAAGAGCAGACAGTAAGCGTCTTTATTATGGACGCTTTATTTTGTCTCCACTTATGAAAGGTCAAGCCGACACCATAGGCATTGCGATGCGAAGAGCCTTACTTGGAGAAATAGAAGGAGCATGTATCACACGCGCAAAATCTGAGAAAATACCACACGAATATTCTACCATAGTGGGTATTCAAGAATCAGTACATGAAATTTTAATGAATTTGAAAGAAATTGTATTGAAAAGTAATGTATATGGAACTTGTGACGCGTCCATTTGTGTCAAGGGTCCTGGATATGCAACTGCTCAAGATATCATCTCACCGCCTTATGTGCAAATCGTTGATAATACACAACATATAGCTAACTTGACGGAATCAATTGATTTGTGTATTGGATTACAAATTGAGAGGAATCGCGGATATCGTATAAAAAGTCCAAATAACTTTCAAGACGGAAGTTACCCTATAGATGCTGTATTCATGCCTGTTCGAAATGCAAATCATAGTATTTTTTCTTATGGGAATGGGAATGAAAAACAAGAGATACTTTTTCTTGAAATATGGACAAATGGAAGTTTAACTCCTAAAGAAGCACTTCATGAAGCTTCCCGGAATTTGATTGATTTATTTATTCCCTTTTTCCATACAGAAGAAGAAAACTTCCATTTAGACGACAATCAACACAAGGTTACTTTACCTCTTTTTACCTTTCATGATAAATTGGCTAAACTAAGGAAAAACAAAAAAAAAATAGCATTGAAATCCATTTTTATTGACCAATTAGAACTGCCTCCCAGAATCTATAATTGCTTCAAAAGATCCAATATATATACGTTATTGGATCTTTTGAATAACACTCAAGAGGATCTTATGAAAATGGAACATTTTCGACTAGAAGATGTAAAACAGATATTGTGTATTCTAGAAAAACATTTCGCAATTGATTTAATGAAAAATCAATTTTAAATCCAACGGATTTATTTCATCTTTCTTTTTTTAGAAAAAAGAAAGATGAAAATGGGTTTTTTAGATCTTTAGCACAATCCATATATTCGGGCTCGATCCAGAATTTATTTAATTGAATAGATGTATCTAGGGAATAGTCGATTCAAAGTGAATTCTCCCTAGATACACATGTCGTAATATTTTATTTCACAATTGACGAATCAATTTAAAAAAGACCTAAAGTTAGGGATTTATCAATAGGTAATGTTGCGCCAATACCCAACCAAAGGGCCACTGCTGTACCAATCAAAAAGACGGTTGTCGCTACTGGACGACGAAATGGATTTTGGAATTTATTAACATTCTCTAAAAAAGGTACTGTTAATAATCCCGCAGGGACTGAAACCATTAAAAGAACACCCAATAATTTATTGGGTACTGTTCGAAGTATTTGAAATACGGGAAAAAAATACCATTCAGGTAATATTTCCAAAGGAGTTGCAAATGGATCTGCTGGTTCACCAATCATTGATGGTTCTAAAACCGCTAAACCTACATTACATGCAATAGTACCTAGAATTACTACTGGAAAAATATATAAAAGATCGTTGGGCCATGCGGGTTCTCCGTAATAATTATGACCCATCCCTTTAGCTAATTTAGCTCTTAATACAGGATCATTCAAGTCAGGTTTTTTTGTTATTGGGATAGGTGAATTCTTATAGATCCATCCCCCGAAGGAACCGGACATGATAATTTTTCATCATCCGGCTCGAGCAAGAATCAAAAGAACCAAACGGATCCATATAAAATGAAAATCTATATGTTAAAAAATCTATATGGTATCTATATCCACACATATATGCACACACATAGAATGGTTCTATGTAAGAAACATTTTCAAAGAGTCCCCTTTCCGGAGTTCCAACTATCTATTGCAAAGAAGTCAGTTCTTACAAGTAAATGTAAATACTCAATACCCAAGTAGGCTTATAAAGTTGATCATATCATGATCAAGTGCTTTCTGGATCGTCTCAGACTTTGCAATTGATGGTTATCCACAAAATATTTGGAGACTTTTTACATACATGCAAAGTTTTACTTGTTACTAATATAGTCTAGCCTCTGTTCTTCTTCTTTAGATCCCGTGTTTCACTCCGATAGTATCATAGATCGCGTCAATACATAGAAAATGAATGCATTTCCATACTATTCAATCTTAAATTAGTGAAATATCTTAAATTGAATAAGTGAAATAGAGAAACCATAATCATGGTTTCTCTATTTCACTTATTCTACTGGATCTTACGGAGCCTGCTCATGTACGACATGATTCGGATCTGATCATAGAAAATATTCTCTTCAAGCGAACCAGCCTATCTTCTGTATAGCACTTACACGATGGTTGGAACAAAGACACATTTGGTTGTTAATTCCAATATGGCAGATAGATAAAGGCATATATCTGCACGGACCAATCAATAGTTCAAGTCACACACTCCCATAATCCATTTTCTCTTCGGAGAATTCCTTTCAACTATTCATGTCAAATAAGGAATATAATATTGCTATTGCTGGGTTGAAAGAAAATATCCAAATACATGTCTTATTCTTTTCAATAATCCATATTTGTAGCAATGAAATAATATTGTTCTTTTCCCAAGTGATAAATGAGATTGGTTACGAATATCATCTTCTCTATAAAGGACCAGAAATGCCTTGTTTACGTATCATTGGGAAGTGCATTAACATAAATACGGCAGTAAGAAGAGGCAATACAAAAGTGTGTAAACTATAAAAACGAGTCAAAGTGGATTGTCCTACACTAGCACTCCCACGCAATAATTCTACCAAAGGTGATCCTATTACAGGAATAGCTTCAGGTACACCTGTTACAATTTTGACTGCCCAATAACCAATTTGGTCCCAGGGTAAGGAATAACCAGTTACGCCAAAAGATGCGGTCAATACACCTAGAATTACCCCTGTAACCCAAGTCAATTCACGAGGTTTTTTAAATCCACCGGTGAGATACACACGAAATACATGCAGGATCATCATTAGAACCATCATACTTGCCGACCATCGATGAACTGATCGGATTAACCAACCAAAGTTAGCTTCAGTCATTATGTATTGAACAGAAGCAAAAGCCTCAGTAACGGTCGGACGATAGTAAAAAGTCATAGCAAACCCTGTAGCGACTTGTACTAAAAAACAAGTAAGCGTAATTCCTCCTAGACAATAAAAAATGTTGACATGAGGAGGAACATATTTACTAGTTATATCATCTGCAATCGCCTGAATTTCGAGACGTTCTTCGAACCAATCATAGACTTTATTGAGATAGGTAAGACTCCCCCTCTGAGAACCATATATGAGAATTTCATCTCGTACAGCTCAAGCAGAAAAACACCCAAATACTAGTTGCAACGGATATGTAATAGAAAATTGGAAACTTCTTAATCTCTGATTCAATCTTCTCTGAAGATATGAAGTAAGAAAAATCCGAAAGCTCTTCTTTGTGGCGATAATGCCAAAACAAAATATCAAGTTGGCTCAATTGTCTTTATCTTGATCCGTACAGGCCTCTTGAATCCTCTTTTTTCCTACTTCTTTCTTTTTCTTTGATTTGTGTTTTGTTTGTACGTACTGCGGCTTTACTATTGTTTTTTTATTATTGATAGGAATTCTCTTGTTAAGACCCTATGAATTGATTAAAACCTCAGATTCATACTAAAACCACGATGATTCAATAAAATCCTAAACTAAGCCCAAGAATTCCATGAGTAAGAACCTTTGGATCATCATTTATTACATGAATAGATATAATGACTAAAAATCCAAAGAAACTTTTGTCTTTTAGTCAAAGTAAGCATAACATTGGGTTTTGAAAGAAGAAAAAGCTTTCGATTTCTATTCTAAATTAGAATTCTTTACTTTAATTTTTTTGAATCCGGCCGCAAGGTCTGAATATTAAATATGAATCATAGTTCAAATAGTTATTACTTTATTTCATATATTCCATGTTCCAGATACTAGAATCAATATCCGACGAAGTAGAACCATCTCTATCAAATCAAGATGACAGACTCATTCTCTGTACTATCAATAGGATCAATTCTAACAAGTCACACACTCATATTCCGGAAATACAAAAACAAAGAAATTCAGCGGTCGAACTACCAAAATAGGATGGGCTAGAAATCCAAGCCCTAAATAATTCATTTTAAAATAATTCATTTTATATTGAATATTGAAAACTAGGACTTTGCGGTTATTATAGATCTAATTCATTGAAATTCCATCCAATAAGACAGAAGAATTATAAATCTCCAAAATAATAGATAGAAATATCGCAAATAAAGCCATTGCGACACCCATCAAAGGAGTCGTTCCCCATCCAGGAGCTACTTTCCCATATTCTGAATTCAATGGTTTCAATAAACTCCCTACAGTAGTTCGTCTTGGACCCGATCTAGAACTGTTCTCAACAGTTTGTGTAGCCATAAATCTTATTGTATTCATTGAGATCTGTTGACTTTGTATACTATTCCGTTGTAAATAAACGATTTTCTCATAAATCCATTGTGGTCTTCAAATTATATAATAATGGAAACAGCAACCTTAGTCGCCATCTTTATATCTGGTTTACTTGTAAGTTTTACTGGGTATGCCTTATATACCGCTTTTGGGCAACCTTCTCAACAACTAAGAGATCCATTCGAGGAACATGGGGACTAATTGAAGTACCGAGCCCCCCATGGGGGCTCGGTACTTCAATTGAGATAATGAAAAATCATTTCATCTTTTTAGTTGGAACTTTAGGTGGTTCTCGAAAAAAGATAGCGAAAAAAATTATCCCTAAAGTCGAGACTAAGAGGAATGTATAAACCAAAGCTTCCATAGATTCGATCGTGGTTTACAATTATAGCTTCTATACCTATTTTTTTTTGGACCCCCTCTCGGATAAAGAAAGAATAAGAGTCAAAGAAAGCAGTGATTCAAATGAAGATTTCTCTGGTATTCTATGTCAAATTAAAAAAAAAATCCTATGTTAAATCACAAAAAGAAAATAGAGGCGGAAAATACCAAAATAATGTTGTATCAGACTACTTGTCTTCTTGTAGTTGGATCTCCAAGTTTTTGGAATGCTCCAAATTCAACTTGAGCATCCAAATCTGGGTCAATACCCGCAAAAACATCTCTGAAGAGGGTTCTAGCACCATGCCAAATGTGCCCGAAGAAGAAGAGCAAAGCAAATGAAGTATGCCCAAAAGTAAACCAACCCCTTGGACTGCTACGAAAAACACCATCGGATTTCAAAGTAGCACGATCTAATTCAAAAATTTCGCCCAATTGAGCACGTCTAGCATATTTTTTCACAGTAGCAGGGTCACTATAACTGACTCCATTGAGTTCACCGCCGTAGAACTCAACAGTTACACCTACTTGTTCGACACTATACTTCGATTCTGCTCTTCGAAAAGGAACGTCGGCTCTAACAATTCCGTCGCCGTCTACCAAAACAACTGGAAATGTTTCAAAAAATGTAGGCATACGACGTACAAAAAGTTCACGCCCTTCTTTATCTCTAAAGATAGGGTGTCCTAACCATCCAACCGCTATTCCATCCCCGTTATCCATCGAACCCGCCCTGAATAACCCACCTTTTGCCGGATTATTACCGATATAATCATAAAAAGCTAATTTTTCAGGAATTTTAGACCAAACTTCGGATAAACTTTGATTTTCGGCTAGTCCAGCACCAACTCTTCGATATATCTCTTGCTGGAAGTACCCCTGATCCCATTGATAACGAGTGGGCCCAAATAATTCGATGGGGGTAGTTGCTGAACCATACCACATAGTTCCAGCAACAACAAAAGCCGCAAAAAAGACAGCAGCGATACTACTAGAAAGGACGGTTTCAATATTGCCCATACGTAATCCTTTGTATAGACGTTGGGGCGGGCGGACGCTAAGATGGAATAGCCCCGCTAATATGCCCAATGTCCCTGCTGCAATATGATGAGAGGCTATTCCTCCCGGAACAAAAGGATCAAAACCTTCCACGCCCCACGCTGGATTTACAGGTTGTACTTTTCCTGTTAGTCCATAAGGATCAGACACCCATATTCCCGGACCATATAAGCCTGTTACATGGAATGCACCAAAACCAAAACAAGCCACTCCTGAGAGAAATAAATGAATTCCAAAGATCTTGGGCAAATCCAAAGAAGGTTTTCCTGTACGTTCATCACAAAATATTTCTAGATCCCAATACACCCAATGCCAGATAGATGCCAAGAAGCACAAGCCAGAAAAGACAATATGTGCCCCGGCCACCCCTTCATAACTCCAAATACCCGGATTCGTTACAGTCCCTCCGGTAATACTCCAACCGCCCCATGAATTGGTTATTCCTAAACGAGTCATGAAAGGTATAACGAACATACCCTGTCTCCACATTGGATCAAGAACAGGGTCAGAGGGATCAAAAACTGCTAATTCATACAGAGCCATTGAACCGGCCCAACCAGCAACCAAAGCTGTATGCATTATATGGACAGAAAGCAACCGACCGGGATCATTCAACACAACGGTATGAACACGATACCAAGGCAAACCCATGGAAATACCCCTTTATCAAAGAAAAATAAACACTACGTAACTTTATTACATTGAAAAAGACTCTACTATGAACTCTGCTACGGATCTCCCTTGTTCCGTGGATTATCTTGGAGCAAGGGTTAATATTTATTCTATTTAGTTGATAATACTGGAACAATTCTGTTTGTAGAACAAAGAGAAGCAGATTTATTCTATACTCGATAAGTATCAATACGCAATGGGTGGGGGTTGATACTATTTTCTATGAGGGAATGCGCCCATACTCCTTCATCATTAGAAGGACCTATTCATAATAATTTTACTTTATTCATTCTGTCTTCCTTTATAATGTAATGTATGAATTTTTCTAATCTATGGATAAAATGGGATAGGGCCTATTTTATAAAGACAATAAACTCATTGTTACGTTTCCACATCAAAGTGAAATATAGTACTTAGTTCTTTTTTCTTTCATTTCATGCCTATTGGTGTTCCAAAAGTGCCTTTTCGGAGTCCTGGAGAGGAAGATGCATCTTGGGTTGACGTATAGTGCGACTTGTCAGATATATTGGGTCATACGGGATTTCCCCGTTTTCTCGCCCGATCGAGATATCCTCTATTTCGCCCAAAAGACAGATTAATTGAATCATTCAAAATTTGGAGCGTGAAGTGTAATTAGATCCCTTTTTTGGGGGAATTCATATCATATTATTATCCATTCGAATAATTTATGGTTGGCTTGATTGAACTAATAAAATGAAGTATCCAGGCTCCGTTTAAAAAAAAATCCAATTGGTAATATTTCAATTCCTATTTATCATTTTTAAAGAGAAGCGATTTCAAATCGTTAATCAATCGAGTAATATAATATGGATGAATCCATCAAATATTTGGCGGAAGGCATGAAATTAATAAAAAAAAGTAAGTCATAGCAAAAAGAAGTGGTAAGGGGAGCATTTGTCCTATATGTGTAAATCAAAATCGGGCGGATCTTTACCCGGAGTAGAGCATAAACCTAAAAAAAATGGGAAGAGGCCCATTGAGGAACAAGAAAATGACATCGTATCGTGATTTGTATTCGATCTCGATGAAACAATACATCAATGAGAAGTAAATTCGATAAGTTTTTTATTCTTTATATTTTTTTTTGTTATATTATAGAGAAAGGAGCCAAAAAACGTTTATCTTTATTGAAAAATCGAAGAAAAAGTCCTTTCCATTAAAAGTTAGAAAGAGCTTACTATGAAAAAAGAAAGAGGGCTAGAATCTACACATTGATTATTTTTTTTTTCGAAATGTTTTTTGGAACCGTATGCGTCAAAAGGTGCATGTACGGTTTCTAAGGGATACAAATTTACCCTAATCAACCGACTTTATCGAGAAAGACTCCTTTTTTTAGGCCAAGAGGTTGATAGTGAGATCTCGAATCAACTTATTGGTCTTATGGTATATCTCAGTATCGAGGATGATACCAAAAATCTATATTTGTTTATAAACTCGCCTGGCGGATGGGTAATACCTGGAGTCGCTATTTATGATACTATGCAATTTGTGCAACCAGATGTACATACAATATGCATGGGATTAGCTGCTTCAATGGGATCTTTTATCCTGGTCGGAGGAGAAATTACCAAACGTCTAGCATTCCCTCACGCTTGGCGCCAATGAGGTTTTTTTGAGAAAAAAAAAGACTATGCCTTCGCCCTATAAAATATGAATATTAAGTAAAAATAGCATGGCACTTTGAATTCGATAGGATAAATTTTTTTTTTCTTTTTTTTTTTTTTAAACATCAAAACATTAGATTATATATCGAAAGAGTAGTATGAAATAAAGGGTATTTCCGATTTTATCTTATCTATCGGGAGTCCAGTTCAGCGTCACAAACTTTTTAGTTTTCATAACATAAATATTGTTAAGAGCTCTATGGTATGAAAGAGTGGAAAAAAAATTATTTTTTCTTTACTTTATTATTTGATCGGATCAAAAAGAAACTTTTGGATTGCTAAATTACAGACAACTAAATAAAAAAAAAATGAATATAATATATAAAGCAACGGAACCATCATAGTATTTTTTAACTCCTCCGAAAAGAAAAGAAGGGTGGTAATTTGATCATTTACCGATCTGAGTCTGATAGATCCTTTTTTTTTTCTCTTTCTTCGATAGAAGGTAAAGGTCAATCTTATTGTAGAGCCGTATGCAATGCACAAAAGATGCACGTACGGTTGTTCAATCCTATTTTTTTGTTCTTGTTATTCTTTATCTTTCTTTCTTTTCTCTTCATTTCATCGTGCGAGATAGAGAAACCTTTTATTATGTTATATCATCAGGGTAATGATTCATCAACCTGCTAGTTCTTTTTATGAAGCGCAAACGGGAGAATTTATCCTGGAAGCGGAAGAACTGCTAAAACTGCGTGAAACCCTCACAAGGGTTTATATACAAAGAACGGGCAAACCCTTATGGGTTGTATCCGAAGACATGGAAAGAGATGTTTTTATGTCGGCAACAGAAGCCCAAGCTTATGGAATTGTTGATCTTGTAGCAGTTGAATGAAAATAGCATGGATTTCGCGCAAATCCGTGATTTGAGATTTTATCTGCTTACCGAGTTTAATATTCTATTAAATAGAAGTAATTCATAATCATCCGGTTAAGATCAATCTAAACCAGTCCATTATGTATACGATTCAACATGCCAACTATTAAACAACTTATTAGAAATACAAGACAGCCAATCAGAAATGTCACGAAATCCCCCGCTCTTCGGGGATGCCCTCAGCGTCGAGGAACATGTACTAGGGTGTATGTGCGACTTGTTCAGATCATGGGCTAGGACAAAAGAAAGAAAAAGAATTTTCCAGTATCAATGATCAGTACCGATGAATAGGATAAAATATAAAAATCCCATTTACTATCTAATAAAGAATAAAATCTATCATATCCCTCTATTGTGTATGAAATTTATGGTTTCCATTGGTACAAATCCAATCACCTCAATTTAAGATGAGAAAAAATTTCCCATTGGTATCAAATGGTTATCCATTAAGCGGGGAAAATCCTATTTTAAAAAAGAAAGATTGGACTCCCACTCTTGCAAGAACGGACTAACAGGGTCAGCTACCCAGCTAACCTTTATAATTTAATTAAATACCGTTACTGTATAGGTAGATCTCATTGTGAAAGACCTATTACTGGATAATTCATGAGTAGAGCCAAAGAGTGTGAACTGTACAAGTTACCAATACCAATAAGGTTTATTAAATGAAGAATGAAGTAAGAGGCTCCGGTGTATAGAGAAGACCTCACCGTTTAAGAAGTAACCATAGAAACGATGGAACCCACGATTCCTTTATCCATTTACTACTTTTTTATTTACTATGTTTTTGATACCTAGTAGAATACAATTTCTTTTTTCTCGGCATTTTCCCTCGAAAAAAGAAAAAATTGTGGTCGGGAAGGTTATAGTAGCCAAAGCCATTGGAATTTTTATTTTATACATTGGAAAAATTCGTTTTGTTATTAATAGACTAAGAAGGGGAAAAGAATAACTAAAAGAAAGTAAATCAATTAGTTATTCCTTAAAGTTTCATTTATTCAATGACCAGAATTAGACGGGGATGTATAGCTCGGAGACGTAGAACAAAAATTCGTTTATTTGCATCAAGCTTTCGGGGGGCTCATTCAAGACTTACTCGAACTATTACTCAACAGAAAATAAGAGCTTTGGTTTCGGCTCATCGGGATAGAGATAGGCAAAAGAGAAATTTTCGTCGTTTGTGGATCACTCGTATAAACGCAGTAATTCGCGAAAAAGAGGTATCCTATAGTTATAGTAAATTTATACACGATCTGTGCAAAAGACGGGTGCTTCTTAATCGTAAAATACTTGCACAAATAGCTATATTAAATAAGAATTGTCTTTCTATGATTTCCAACGAGATCATAAAATAAGTAGATTGTAAGAACTCCACCGGAATAATTTAAACGGAGTTCCCCGGAGAATGAACTCCGGGAAGGTAAAGTAGAAATGAATATATAGAAATTAATAGGATATTATATAATATATGATAAAGTAGTCAAAATGAATGAACGCGTTCAATAAAAAAAAAAAAAAAAGACTTCTTCGTTTTCACCGATTTTTTTATTATTCTTACGACACGATAATCCAATCTGGATTCTCGAATTTTGGAACAAAATGTGTTTGAGTTCAGATTGAAATTTTGATTCAATTGAAGAAAGAGTAAGGCTATTTATTTCGGGTTCTAAACCCTGGAGTTCTAGCGGTCGACTCGGTTCTTTCAAATTGTTTCTCATTATTAAGAAAAGGTAACGAAGATAAAATACGAGCTTGTTTTATAGCAATAGTAATTAATCGTTGTTGTTTCAAGGTCAATCTATTTACTCGTCTAGATAATATTTTTCCTTGTTCACTAATAAATCGACTAATTAAACTCATGTTTCTATAATCAATTCGATCCCCCGATTGGATCGGGGGTAAACGCCTACGAAAAGATCTTTTTGATTTAAGAAAAAGTCGTTTGGATTTATCCATGGTTTGTTTAGTTTATTCCTTATCGAGCAAATCCTATTTCGGTCAGATCTAAAACTAAAATGAATTAGAATTCAGAAATAGGATTTGCTTTGTTTATTCCATTTTTTGATTAAATACGTTAATTTCAAATTGAATAGAATATTCAAATTGAATAGAATAAGAATATAGAAATAGAATATAT
>contig4_len_12625_j043
AAGAAATTTAATCTAATTATTAATCTTATTAATTTAATAGTATTAGAATGAATTAGCCATTTCTCCGCTTTCATTCATAAAGGTATAAGTTAAGACGAAAAAAAAAAAAAAGAATCGACCGTTCAAGTATTCCAAATTACATGAGAAAGTGATAAAAAGCGAAAGGTATACATGTGGTATACATCTATCTATATTGAATTGCGGCTACAGAAATGATAGAATCATTTTTGTTTGAACCAAACATGGGTCTCCTATAGAAGATGAAAGAAGATAGGCAAGAAATAAAAGAAGAGAAAACACTTTTCACGAGAGGAATGGGTATCTAATGAATTCAACGATTCGAATATAAATGAAAGAGAAAGGGAACGACATCACAATAAGATCCTAATCTCAAAACAAAGGGGGATATGGCGAAATTGGTAGACGCTACGGACTTAATTGGATTGAGCCTTGGTATGGAAACCTACTAAGCGATAACTTTCAAATTCAGAGAAACCCTGGAATTACTAAAAATGGGCAATCCTGAGCCAAATCCTTTTTTTTCGAAAACAAACAAAGATTCAGAAAGCGAACATAAAAAAAGGATAGGTGCAGAGACTCAATGGAAGCTGTTCTAACAAATGGAGTTGACTGCGTTGGTAGAGGAAGCCTTCCATCGAAACTTCCGAAAGGATGAAAGATAACCCTATATACATACGCATATTACTGAAATACTCTATCAAATGATTAATGACGACCCAAATCTGTATCCCTATTTTTTTTATATGAAAAAAGGACGAATTGTTGTGAATCGATTCCACATTGAATAAAGAATTCAATATTTATTGATCAAATCATTTACTCCATAGTCTGATAGATCTTTTGAAGAACTGATTAGATTAATCGGACGAGAATAAAGATAGAGTCCCATTCTACATGTCAATACCGACAACAATGAAATTTATAGTAAGAGGAAAATCCGTCGACTTTAGAAATCGTGAGGGTTCAAGTCCCTCTATCCCCAAAAGCCCATTTGACTCCTTAACTATTTATCCTATCCTTTTTTCGTTAGTAGTTCAAAATTCGTTATCTTTCTCATTCACTCTACTCTTTCACAAACGGATCTGAGCGGAAATGCTTTTCTCTTATCACAAGTCTTGTAATATGTGATATATGATACACGTACAAATGAACATCTTTGAGCAAGGAATCTCCATTTGAATAATTCACGATCCATATCATTATTCGTACTGAAACTTTCAAAGTTTTTCTTTTAAAAATCCAAGCAATTCCAGGGCCTGGATAAGAGTAATACCCTTTCGTTCTTTTAATTGACAAGTCATCTAGTAAAATGAGGATGATCCATCGGGAATGGTCGGGATAGCTCAGCTGGTAGAGCAGAGGACTGAAAATCCTCGTGTCACCAGTTCAAATCTGGTTCCTGGCACATGATTAATTTGTATGAGTATCTATTCAACAAATTAATTGATATGTATCAACATACATATTTATTAATAGTCTTAATAGTCTAGATTAGAATCCATATTTTTATCCATCTAGGTGTTTAAAGATAAAGATATACCCCATCTATAAAATAGATAGGTATAGAATAGATTCTATTAAATTGAAATAAAGATATGTAAAAAAATTAGACTCTATTTCGTCTTCTTTTTTGTTTCTCCTCTTGTTCAATAAAGAATGTTAATACTTCATACACATATCTATATTCGAAAGGTTAAATTAGTTGGTTGAAAAACCCAAAAGTCTAGTCTAGAGGAGTTGAAGAATGGGAATAAACAAGATTCAGTTCAGATACAGTACAAAGAAATCAAATCCGATCCCTTTTCATTTCCTTGTATTTTCGGTCATATTCTATTTCTTCATTTCCTCCTACATGACTTTCTAGAACCTGTCTAAGTAATGTGCGCAGTACAAAGTTCATGATGCAGAACTCGTTTGGTTCATTCTATTGACTCGGCTCATCCGAAATAAGTATCTTCCAAATTTGAGAATCCCAATGATATTGTCTTTTTTTGTTGTTAGTCCATCCATACCATAAGACAAATGAAACTTCAACAACTTTGTTTAATCTGGAACAGAACGTAAAATCCTTGAATATCTGGAATTCGGGAATTGTCGAAGTGAAGATTAGTTTCTTATTATTCAATGAGCATCTTGTATTTCATAAAAATTGGGGGCAATAGAATCCTTACGTAAGAGCCATCCTAGCCAACTTTCAGACATTAAGATATGTCGGATGATTATCATAAGAGATTCCCAACATATTATAAGATTCCCGTTCCGGAAAATCCACACTTTTCCAAACTCAGAAAACAGACGGAATTCTAGGATTTCTCCTTCGGGCAAATACTTTTATGCACACCTCTTCTGGTTGATCTACACCATACTCTATTCTCGTAAGATGATACACACTAGCTAATAGGTCACCAGGTGCTACATCATAGGCACATTTGGAACTTAGATAATTGTAACCATACACATATAAAATGACAGCAATAGAATGCCAATCCTCGGGCTTTATTTGTAAAGTTTCTATTCCTTGGTATTGGTAATCAAAACTCAAAGATCTATGAATTATCCTATGCTTGACTAACCAAGCAGACAAATGACCCTGCATCTTTTTTATCTCTCCCGCATTTGTAGAAATATTTAACATTTACGAAAAATTAAAAAAAAAAAATGGACCTGCTACTTGTTATTCTGTACAAAAGAATTCTGTCTAATTCACTAATTCATGAGAGGATACTGAACTTTTGTATTTGAAAAATATTTCAGGGGGGATTGCTGAAGTAGATGGCGGTTGATAAAGTAATCCTTGATCATAATTTCCAGTATTCATACTGCGTCCCACATGAAACTTGGGATTGATAGTAAAACACCGATTCTCCTGTTGAGACTTAATTCTATCTTCATAGATTTTTCGAGATATTTTCTTACGAAGTTTTGTTATAGCATCTAGAATTGCTTCCGGTTTGGGTGGACAGCCTGGCAAATAAACATCCACAGGAATTAGCTTATCGACTCCTCTAACAGTACTATAAAAATCCGTACTGAACATCCCCCCTATAATTGTACATGCGCCCATAGCAATAACATATTTTGGTTCAGGCATTTGCTCCTATAATCTCACTAAAGAAGGAACCATTTTCATTGTTACTGTTCCGGCTGTTAAAATGAGATCTGCTTGTATAGGACTCGATCTTGGTACTAGTTCATAACGATCAAAATCGAATCGTGAGCCTAAGCCTATTAGTGAAGCAAATTCAATGAAGCAACAACTAGTACCATAGAGAAGGGGCCATAAACTAGAGAGTCTTGACCAATTTGAAAGATCCTTTAATGTAGTTGAAATAACTGAATTTTGGGTTGTTCAATCAAGTAAGGGAAACTCAATGGAATTCATAACTGTCTCAATCTTTTTTTTTTTTTTTAACAATTTTCTTTTTATTGTCTGAATATTCAGGAGCTAAGACCGTTTCAATGCCCCCTTTCGCCATGCATAAATTGAACCAACAATGAAAGATAAGCACGAAAATGAAAGCTTCTATAAATACAGATAGACCCAATACATCGAAACTCATTGCCCGTGGATAAAGAAAAACCGTTTCAACATCAAAAACAACAAAAACTAGAGCAAACATATAATAACGAATTCGAAATTGTAACCAAGCGTCGACCATTGGTTCTATACCCGATTCATAACTAGAAAGTTTCTCTGGTTCTTTGCTAATCGGGGCTAAAACTCCGGAAATAAAAAATGCCAAAATAGGAATAAGGCTTGATATTATTAAAAATTAAAAATGCCCAAAAAATGTCATATTCGTAAAGCAGAAACATAGACGTACTCCTATAAATAGAAATGTGGAAAATATACTGGATTAGTCGATTTGAATTAGAATTGTCAAGTCATCCATAACTCTTTAGTCAAAACAAACAAGAATTCGTTTTGATCGAACCGGCTAGTTTCGTTTGTTTACTGGGGGGCATGTCTCGTTTCAGGATCCATCGACTGGAATCCTATTTCCATTTAACTTATTTCTTTCGATAGAATTTTCTTTCGATAGAGTTAGTATAAATAGATATTGCTCTTATCGAAAGAAAATTCTCCTGTTAACTAGGATTCTCTTTAAAGAAAAGAAATTCTCAAATTCTAACTAAAATTCAAAATAAAATATAAATATAAATATAATATTAATATTAAGTAGAATTCTCATTTTTTGTTTAGATTTTTGAATATTTTTATCTATTTTTTTTTTTTTAGAAATGGAAATCGATTTTGTTTATAAGTTTATAAAATTTTATGTTTATGAATATAATTAGGGGGTCTTTTTATCTCTTTTTTTAGTGATAGAATAGAGCAAGTAGTCAGATGTAAGAGAATGTCTAGGAATTTCCATTTCGGGATTTCGAATATATGGGTGCTGGTCTATTTTTTTTATTCGGATCCAAGTGGAAGAGTTTATATTGATTGGATGTGGAAAAAGAAGACTGCCCCTTTCCTTTTGTACTTTGCTAGGTAAGGTATACGAAGAAAAAGTATATTTGACATTGTTGACCATGGCTACCATGAAACTTACCCAAAATATTTGTTTTTCAAACTTTAGCTTGTGTACAGATCTAGCAGGTCATTCCTAGATCCGTGTGAATTACTAAATTACTATTCGATTTGATTTGAGTTGGTTTAGATTGGAGTTTTTAATGGGGTTCATGTCATGATTTTGACTTCCAAAATTCACCAGGATTCGGTATACCAAAGAAAAAGAGTATCACTAACTCTTTGATTGTGAACAGGAAAAGAAGAGGAAAATTCATATGTAATTCACCTATGAAGATTAATGAAGAAAAGTTGGTTTGTTTATCCGAGATTGGAGAAATCTCGATTGGATTCATTGAAATACGTTTTTGCTTTCGGTTTTATGTTCTGCTCTAAACGATCCCCGTGAGTGAGCTTATAAGAATGATTTTTTTTTTTCGACGAATTGACCGACCAATTACAAATACAAACAACAAACAAAATGAAAATACAAAATGTATAATGAAAATTATACATTTTGTATTTTCATTTTGTTTTATTAGGGCTATACGGAATCGAACCGTAGACCTTCTCGGTAAAACAGATCAAACTTCTTATTATCAAAATGATCCGAACTGTTTCAAAGACCCAACATGCATTTTTTTTTGCATTGGGCTCTTTCATTAACTGATATAAATATCAGCCAGTCCGCCATATTTTTCTTGACAGAAAAAAAATAAGGAGATGGCTCCCCGTGCTCTGATTCATTATTTTTATTTTGATCCAGGAGCACTACCAAAGTGTTTCAAAAAAGGGTTATCTTGACGTAGGTCTGCCTCGGGCCTAGAGCAACCTAAGTTAAATAAAGTCTCCATCGCTCTGCCTAAAAATAAAATATGAAACTTTATACACCTTAAAGTTCATAGGACGAAAAGAGATTTTTTTGAGGTCTTTATACTCATTATGCCTAACATTGAATAGACTGGGTATTCACCTTATCAATATCTCAAATCAATAATGGGTTCTGTTTGGCACCTAAATTGAATTAAATTGAATGGGCACTTGAATCAGACCGGACCATTTGTCAGGCTATTGTTCTCTTGCTCCCTCAAAGTTATGGAGTAAGACATCGATTTTTCAATAAGATCAATTCTTTTGATTGCATGATGGACTCCCTTGAAAAACATTGGCGCGCGTGTAAACGAGGTGCTCTACCGAACTGAGCTATAGCCCTTAAGTGCTTGTGATACATATTTTATCATGTAAATAATTTCTTGTCAAGATGACTATTCCATGATCCAACATCAACATCATAGCTGTTTGATTGGTATTGCTTATAAGTAATATGATATTTATAATCCATCGATGCAATGGATCCCATTTGGTTCTCTTTGGGATGATAAATGACCTACTTAACTCAGTGGTTAGAGTATTGCTTTCATACGGCGGGAGTCATTGGTTCAAATCCAATAGTAGGTAGAACTTATTAGATACCATTGATTCTGGTATCTAATAAGTTTTTCTATCCACCTTTTTTTCTATTTCTTTTTTGAATTTTTTTCGTTGCATTAAAATAGGATTCCGTTTGATTGTATTCAATCGACAGAATCAAATCAAAATCAAAATAGGGTGTATAAACAGAACTTCTTTCGATTATTCGGACGCACCAACTAGACTAGTTACGAAATCACATTGATAGCTTCGACTCGTGTCCTAGCTCGTCGGAGAGCTAGATTTGCCTCAATTATTTGTCTCTTGCCTTCAGCTTTCTTCAAATTAGCTTCTGCTATTTCAAGAGTTTGCTGAGCTTCTTGTGGATCAATGTCACTACTCTTCTCCGCATCATTTACTAAAACAGTGATCTCATTATTGCCTATTCTAGCAAAACCACCCATCAGAGCCATCGTTAACCATTGATTGTTAAGACGTATTCTCAAAATACCTATATCTACAGCTGTAGCAATAGGGGCGTGATTTGGTAATACGCCAATTTGACCACTATTAGTAGATAAAATGATTTCTTTCACTTCGGAATCCCAAACAATTCGATTAGGGGTCAGTACACAAAGATTTAGGATCATTTCTTCAAATTGCTCTCCATTTCTAAGTTCATAGCCTTCGCGGTAGCTTCATCTATGTTACCTACCAAATAAAAGGCCTGTTCAGGAAGACCATCTAATTCGCCGGAAAGAATCAATTGAAACCCTCTAATTGTTTCTGCTAGACCAACATATTTCCCCGGAGAACCGGTAAATACTTCTGCTACGAAAAAAGGTTGTGATAAAAAACGCTCAATTTTTCGTGCTCTTGCTACGGTTAAACGATCCTCTTCGGATAATTCGTCCAACCCAAGGATAGCTATAATGTCCTGAAGTTCTTTGTAACGTTGTAAAGTTTGCTTAACTCTTTGCGCAGTTTCATAATGTTCCTCACCAACAATCCGCGGTTGAAGCATAGTTGACGTTGAATCTAAAGGATCTACTGCTGGATAGATACCTTTGGCAGCTAATCCTCTTGATAGTACGGTAGTAGCATCTAAATGTGCAAATGTCGTAGCAGGAGCAGGGTCGGTCAAATCGTCTGCAGGTACATAAACTGCTTGAATAGAAGTTATGGACCCTTCCTTAGTAGAAGTAATTCTTTCTTGTAAAGAACCCATTTCGGTACTAAGGGTAGGTTGATAACCCACAGCAGAAGGCATTCTACCCAATAAGGCGGATACTTCGGATCCCGCTTGGACAAAACGGAAGATATTGTCGATAAATAGAAGTACGTCTTGTTCATTAACATCTCGGAAATATTCCGCCATAGTTAGGGCAGTCAAACCAACTCTCATACGAGCTCCCGGCGGTTCATTCATCTGACCGTAAACTAGAGCCACTTTTGATTCTGCAATATTTTTTTCATTAATCACCCCCGATTCTTTCATTTCCATGTAAAGATCGTTTCCTTCACGAGTACGTTCACCTACTCCGCCAAATACAGATACACCTCCATGAGCTTTGGCAATATTGTTAATCAATTCCATAATAAGTACTGTTTTACCCACTCCAGCCCCCCCGAATAATCCGATTTTTCCTCCACGGCGATAAGGGGCTAAAAGATCTACTACTTTAATTCCTGTTTCAAAAATCGATAATTTTGTATCTAACTGTATAAAGGCGGGCGCAGATCTATGAATAGGGGATGTTGTGCGAGTATCTACAGGACCTAAATTATCAACAGGCTCTCCAAGCACGTTGAAAATTCGTCCGAGAGTCGCTCCACCGACCGGAACACTTAGAGGAGCTCCCGTGTCAATCACTTCCATTCCTCTTGTTAGACCATCTGTAGCACTCATAGCTACAGCTCTAACTCGATTGTTTCCTAATAATTGCTGTACCTCACAAGTCACATTAATTGGTTGACCGCCAGTATTTCGACCCTTAACTAACAGAGCGTTATAAATATTAGGCATCTTGCCCGGCCGAAAGGCTACATCTAATACCGGACCAATTATTTGAACGATACATCCCGGTTTTTTTTTTTCAAGCACAGAAGCCCCAGGAACAGAAGTAGTAGGATTGGTTCTCATAATAAAATAATAAATAAAGTCAAATATGACGAAATTTTTTGCGAAAATTGTCGAATTCCAAATAAATGTCCGATAGCAAGTTGATCGGTTAATTCAATATCAATAAGAAATGGGAGTTAGTACTCCATTTTGTTGGTACCATCCAACCGAATCCAATTCAATTGTTTACTTATTCAATAAGATAAGTGAATTTGAAAATTCAACCAACCCGTTTTCAAAATATCAAGTGAATGAATAAGAATCTTGAGAAAGTCTTTCATTTGTCTATCATTATAGACAATCCCATCCCTATTAACTATCTATGGATTTCGAACCTGAACTCTATTTACGATTCATTATCATTGGCCCTTTCTATCTATTTCAGTATATCAATTTACGCCTAGCCTATTCTTTCTTTTCGTTTTTTTTTTTTTCTTTTTTATACCTTTTCATAGACTTTTCATAAATGAATTCTGCATATTTTCACATCTAGGATTTACATATACAACATATACCATTGTCAAGAGGGAATTTATTATTAGTTAGGTTATTTCGATATTTCGATTCAAAAAACGAAGGGGTAAAAAATAAGAATCGGGTTGCGCCATATATATGAAAGAGTATACAATAATGATGTATTTGGCGAATCAAATACCATGGTCTAATAATAAAGTAAAGCACTCGGCTCTGATTAGTTGATAATATTAGTATTAGTTAAGAATTTTGTGAAAGATTCCTGTGAAAAGTTTCATTAATGCCTAATTCATGTCGAGTAGACCTTGTTGTTGTGAGAATTCTTAATTCATGAGTTGTAGGGAGGGATTTATGTCACCACAAACAGAGACTAAAGCAAGTGTTGGATTCAAAGCTGGTGTTAAAGATTACAAATTGACTTATTATACTCCTGACTATGAAACCAAAGCTACTGATATCTTGGCAGCATTCCGAGTAAGTCCCCAACCTGGAGTTCCACCCGAGGAAGCGGGGGCCGCGGTAGCTGCGGAATCTTCTACTGGTACATGGACAACTGTGTGGACCGATGGACTTACTAGCCTTGATCGTTACAAAGGGCGATGCTACCACATCGAGCCCGTTGCTGGAGAAGAAAATCAATATATTGCTTATGTAGCTTATCCTTTAGACCTTTTTGAAGAAGGTTCTGTTACTAACATGTTTACCTCCATTGTGGGGAATGTATTTGGGTTCAAAGCCCTGCGCGCTCTACGTCTAGAAGATCTGCGAATCCCTCCTGCATATTCTAAAACTTTCCAAGGACCGCCTCATGGCATCCAAGTTGAAAGAGATAAATTGAACAAGTATGGTCGTCCCCTATTGGGATGTACTATTAAACCGAAATTGGGGTTATCCGCTAAAAACTACGGTAGAGCCGTTTATGAATGTCTCCGCGGTGGACTTGATTTTACCAAAGATGATGAGAACGTGAACTCCCAACCATTTATGCGTTGGAGAGACCGTTTCTTATTTTGTGCCGAAGCAATTTATAAAGCACAGGCTGAAACAGGTGAAATCAAAGGGCATTACTTGAATGCTACTGCAGGTACATGTGAAGAAATGATCAAAAGGGCTGTATTTGCCAGAGAATTAGGAGTTCCTATCGTAATGCACGACTATTTAACAGGGGGATTCACTGCAAATACTAGCTTGGCTCATTATTGCCGAGATAATGGCCTACTTCTTCACATCCATCGTGCAATGCACGCAGTTATTGATAGACAGAAGAATCATGGTATACACTTTCGTGTACTAGCTAAAGCATTACGTATGTCTGGTGGAGATCATATTCACGCTGGTACTGTAGTAGGTAAACTTGAAGGGGAAAGAGACATCACTCTAGGCTTTGTTGATTTACTACGTGATGATTATATTGAAAAAGATCGAACCCGTGGTATTTATTTCTCTCAAGATTGGGTCTCTCTACCAGGTGTTCTACCCGTGGCCTCAGGGGGTATTCACGTTTGGCATATGCCTGCTCTGACCGAGATCTTTGGGGATGATTCTGTACTACAGTTCGGTGGAGGAACTTTAGGACACCCTTGGGGAAATGCACCAGGTGCCGTAGCTAATCGAGTAGCTCTAGAAGCATGTGTACAAGCTCGTAATGAGGGGCGTGATCTTGCTCGTGAGGGTAATGAAATTATCCGTGAGGCTAGCAAATGGAGTCCTGAACTAGCTGCTGCTTGTGAGGTATGGAAGGAGATTAAATTTGAATTCCCAGCAATGGATACTTTATAATTCAGTAATTACTGTTCGTTCTCTTAATTGAATCGCAATTAAACTCGGCCCAATCTTTTACTAAAAGGATTGAGCCGAATACAAAAAAAAAGTCTATTGCATCTATTTTAGATAGATACATACTTATCTAGATATACAAGATTTTAAATTAAATACGACTAAGCAACTCAAACCTTTCTATTGTTGTGTTGGATCCACAATTAATTCTACGGATCCTTAGGATTGGTGAATTCTTTTATATCCTGTAGTTTTCCGAGCTAAGGATCACAACTTTTCTACCCATCCTGTATATTGTCCTTTTCGTTTTGCATTGAAATAAAAACTTAACTGATTACTTATTATTAGTTTATTAGTTAGTTAATATAGTTATTAAACGAGATTTTACGAAAAAAAAATTCTTTACTTTATTAGAAATTAGAATTAGATAGAGAACAAATCTTTCTTTTTTTTTTTCAATACTCAAACTCCTTATTAGTTAATAATCCTAGTGATTCGATTTATCTGTTTATTCTGATAGGAAATAGGATATTAAAATAAATTATTTTTCCTCGAATGACTATTCATCTATTGTATTTTCATGCAAATAGGGGGCAAGAAAACTTTATGGAAAAATGGCGGTTCAATTCGATGTTGTTTAAGAAGGAGTTAGAACACAGGTGTGGATTAAGTAAATCAATGGACAGTCTTGGTCCTATTGAAAATACCAGGAAAAGTAAAGATCCGAATAGAAATGATAGGGATAAAAACATTCCTAGTTGGAGTGATAGTGACAGTTTGACTTACAATAATGTTGAGCATTTATTCGGTGTCAAGGACATTCCGAATTTCATCTCTGATGACACTTTTTTAGTTAGAGATAGTAATGGGGACAGTTATTCTATCTATTTTGATATTGAAAATCAGATTTTTGAGATTAACAATGATCGCTCTTTTCTGAGTGAATTCGAAAGTTCTTTTTCTAGTTATCGGAATTCTGGTTATCGGAATAATGGATCTAAGAGTGACGATCCCTACTATGATCGTTACATGTATGATACTCAATATAGTTATAGTTGGAATAATCACATTAATAGTTGTATTGACAGTTATCTTCATTCTCAAATCCGTATTAATACTTACATTGTAAGTGGTAATGACAATTACAGTGACAGTTATATTTATAGTTCCATTTGTGGTGAAAGTAGAAATAGTAGTGGAAACGAGACTTCCAGTCTAGGAATCAACATGAATGGGAGTGATTTAACTATAAGAGAAAGCGCTAATGATCTCTATGGAACGCAAAAATACAGGCATTTGTGGGTTCAATGCGAAAATTGTTATGGATTAAATTATAAGAAATTTTTGAAGTCAAAAATGAATATTTGTGAACAGTGTAGATATCATTTGAAAATGAGTAGTTCAGATAGAATCGAACTTTTGATTGATCCAGGCACTTGGGATCCTATGGATGAAGACATGGTCTCTCTAGATCCCATTGAATTTTATTTAGAAGAGGAGCCTTATAAAGATCATATCGATTCTTATCAAAAAAAGACAGGATTAACTGAGGCTGTTCAAACAGGCATAGGCCAACTAAATGGTATTCCCGTAGCAATTGGAGTTATGGATTTTCAGTTTATGGGGGGTAGTATGGGATCCGTAGTCGGGGAAAAAATTACCCGTTTGATCGAGTATGCTACCAAAGAATTTCTACCTCTTATTATAGTGTGTGCTTCTGGGGGTGCACGTATGCAAGAAGGAAGTTTGAGCTTGATGCAAATGGCTAAAATATCTTCTGCGTTATATGATTATCAATTAAATAAAAAACTATTTTATGTATCAATCCTTACATCTCCTACTACTGGTGGGGTAACAGCTAGTTTTGGTATGTTGGGGGATATCATTATTGCCGAACCCAATGCCTACATTGCATTTGCGGGGAAAAGGGTAATTGAACAAACATTGAATAAAACAGTACCTGAAGGTTCCCAAGCGGCCGAATATTTATTCCAGAAGGGCTTATTCGATCTAATCGTACCACGTAATCCTTTAAAAAGCGTTTTAAGTGAGTTATTTCAGCTCCACGCTTTCTTTCCTTTGAATCAAAATTCAATCAAGTAGAGTATTAAGTTTAATTATTTTATTTGTAGTAAACAAGTAATTGGTTTATAGAAATCAAAGTAAAAATCAGAAGAATGGGTTTTTCTTTGGTGACATAAGATCTAATTGCAGAAAGAATCAAAGTTGCGGATAATTTTTTTTTTCCTAATATTTCTGATTACTAATTAGTAATATAATATTAGTAATCAGGCAGCCTATATAAATAT
>contig5_len_9114_j043
CAACAGGAAGGAGACAGTGAAGAAGAAGTACCAGTAGATTATCAAATTCGTTCAAGAAAAGCCAAACGTGTAGTGATTTTTACTAATAATCAAAATCAGCGAAATACCGATACTAATAATACCGATACTAATAATAAAGATCAAACAAACGAAGTGGCTTTGATACGCTATTCACAACAATCGGATTTTCGTCGAGACATAATCAAAGGCTCTATGCGAGCCCAAAGACGTAAAACAGTTATTTTAGAACTTTTTCAAGCAAATGTGCATTCCCCACTTTTTCATTTTTCAGGTAACCGAAGATGAAGAGGAAATTGTGCCGATTTAGCCATTGCACCGACAAAGATATAGAACGGCACACAAAATAAGAAATAAAGCATTAACCTCATTATTATAAATCAAGCTATTGAATATTTCATTTTCGAATAAATCCCTAAATGCGAAATGACCTATTATCCAATAAAAACCTAAAATTCCTAATAAAAAATAATAAACCAAAATATCCTACTCGATTAGTTACAAACGCCTTTTGACAAGCATTTACCACAACAGGCCGTGTAAACCAGAACTCTATTAATCGATATGAACACATTTCAACAAATTCCCCCAAAATAGAAATTTGTACAAATTTTTATTAAATTAGAACTAGTAACTAACCCCAACAGGGAAGTACTGAAAAAACTCATATAAGCAAAAAATATGAAATATCCTTGATCATGAGACATATAATTATCACTATAAATAAGAACCACGGTTCGAGCGGTAGTGATTAATATTGATAAGTAAAGACCATACATATTGATATATAGAACCGCTATTTATTTGCTGAATAGACAGATCGATCGACAAAATCATGGCTATACTTAACAATAAAACATTATGAAAAACCCACATTCGGCGAATATTTTTTGTTGTCCTTGGAAAAAGAAGAAGTCCTACTCCTATTAACACAGGAATTGGAAGTGAAACAAAAGGTATGATCCACGCATATTGATATGTATCTTCCATAAAAAATGAATAAGTTTCATTCTTAATTATTTTTGACTCACCTTTGAAAGGATTAATAAAAAATCAAAATATGCACTAATTTAAACTAACTAAAATCGAATTTGAGAATTTTATATTCTTACTTATTCTGAATCTTTTTTAAATAATTCAAATATGAAAATCAAGAAGTCACAATTAGTCAAATAATATGGTTAAGTTAGTAGTAAAAAGTGAATACTTAGTTATTAACTAAGCTACTTATGAGGATACCGAAAATAAAAAAATGAAATTATTATATTATTATATTACATATATCAAAAAATTTATATCTATAGATATAGAGCAAAGAAAAACGATAAAATAGAGTACTTTATTTTTATATAAACCATCGAATCAACGAAGGCCAATAACTTAGCCTAATAAAATAAGAACTCTCCTTATAGTTAGTTTATTCAAAATCATTACCTAGTTCATTCTGGAATGAATTGATTGGTTTCAAAAAACATTTATAAGAAGGACTATAATATCCGTCACTTTATATAAAATGAATAAAAAAATTACTAAAATTTTGTTTATCAAGCTATGTATACTTTAACTTTAATTAAAATGAATTACTAGTTTTATTCGAATTTGAAAATTGAAATTTCAATTATGTGTGTTCTTTCTTCGATCTTGACCAATTAATAGAAAAACAATCACATATCATATTCCTATTTTTTTAATAATGTTTTATTTCGAATAATATTTAGTACGATTTTCGCATATCTATATTTATTATTATTTGATTTTTTATTTTATTTCTTTTTAAAATAGCATTTTAAAAAGAAATAGATAATGAATAGTGGTAAAGAATGAGTCCTTTTGCACAATAGATGTCTTTCACATTCAACTCGAATAATGAGTAACCTCTTAATTTAAAAGAAAATGGCAGTTCCAAAAAAACGTACTTCTATATCAAAAAAGCGTATTCGTAAAAATTTTTGGAAAGGGAAAGGATATTGGGCAGCCTTAAAAGCTTTTTCATTAGGGAAATCTCTTTCGACCGGAAATTCAAAAAGTTTTTTTGTGCGATAAACAAATAAATAATCAAAAGTTGTAATAATCTGAATCGACTTAACTCAAAAAGTTGACTAATTTCATTTAGAATAGAAAATGAATGATTTCCATTACCTACTACTGTTTTGGACTAATTCTATAAGTCTAATTAATATGAAATATGAAATAGAATTCTTTTCGCTCTTATGATTTGTAAGAATAATAATTTTTCTGTTTTCTGTTTACTGAATTAGAATTAGAAAAGAAAATTTTTTTTCTTGTATCTTATCTTGTGTTTTTTCTTTTTTCAAAGAAAAGTTTTTTTCTCTACTTCTATATCTATAAAAGAGCTGATATAAGATCTTTCGTGAAAATTAATGAATCGTTGAAACTAATTGATTAAGTTTAAAACTTTTTGTAATTTTTTGAATTATTATTTCTCTGAATTATTATATATACTCCTAGTAAATCTTCTGCTTTCAACCCAATCTATAAAAGTTTTTAATTGAAATATTATATATGAAAAATATGTCAAATTTAAGTGATTTTAAATAGATCCTATTTTTTGTTCATTAACATTAAAAAATGCATTTTTTTTTTGTTTCAGATTTATGAAATCTAATAAATGAGAAATGAATCATTAAAAAATGCAAATTTTAAAAGACGGTTTTTTGAGTTCTACCCCTATCCAAGGGTAGAACTATCCAGTTACAACAATTCAATTCCAGAAGAGCGTAAACTACACGAAAGATCTAAGTTAAATAAAACGGATATACTAAACTCAAATAATAAACCTTCAAATACGTATTAATTTGGATTCATCCATTTTAATATTTCCTAAAAAATACTACATTACATTAAGTGACTCCTTCAATCTCGACGATTGAATATGAATAGGCTATTATGAATTTGAACAAGCCGCTATGGTGAAATTGGTAGACACGCTGCTCTTAGGAAGCAGTGCTAGAGCATCTCGGTTCGAGTCCGAGTAGCGGCATGCTATCTTCTAAAAAGAATAGAGATCGAATAGATCCTATAATGAATTCACTTTCTGATTTCCATTCCGCAATTAAGAGATTTTTTTTTTATGTTTATGATATTTTTGACTTTAGAACATATATTAACTCATATTTCCTTTTCGATCATTTCAATTGTAATTACAATTCATTTAATAACCTTATTAGTTGATGAAATCGTAAAACTATATGATTCGTCCGAAAAGGGCACGATAGCGACTTTTTTCTGTATAACAGGATTATTAGTCACTCGTTGGATTTATTCAGGGCATTTCCCATTAAGTAATTTATATGAATCATTAATCTTCCTTTCATGGAATTTCTCCATTATTCATATCGTTCCGTATTTCAAAAATAAAAATTATTTAAGTGCAATAACCGCACCAAGTGCTATTTTTACACAAGGCTTTACTACTTCGGGTTTTTTAACTGAAATACATCAATCTGCAATATTAGTACCTGCTCTCCAATCCGAGTGGTTAATAATGCACGTAAGTATGATGGTATTGGGTTATGCAGCTCTTTTATGTGGATCATTATTATCAGTAGCACTTCTAGTTATTACATTTCGAAAAGACATAAAGATTTTTTATAAAAGCAATCATTTAGTAAATGAGTTTTTTTACTTTGACGAAATCCAATACATGAATGCAAAAAGCAATGTTTTTGAAAATACTTTATTTTTTTCTGCTAAGAATTATTACCGGTCCCAATTGATTCAACAATTGGATCATTGGAGTTATCGTGTTATTAGTATAGGGTTTATCTTTTTAACCATAGGTATTCTTTCAGGAGCAGTATGGGCTAATGAAGCATGGGGGTCATATTGGAATTGGGATCCAAAGGAAATTTGGGCGTTTATTACTTGGATCGTATTCGCTATTTATTTACATACTCGAACAAATACAAAATTGCCCCCTGAAAATTCTGCAATTGTGGCTTCTATAGGCTTTCTTATAATTTGGATATGCTATTTTGGGGTCAATCTATTAGGAATAGGGCTACATAGTTATGGTTCATTTACATTAACGTCTAATTGAATTTAAGAAAGTCTCTAACGAATATGAACAAAATAAGGTGTATATAGAAAAACTTCGTGTAAGTCGTCGAGAACCATGTGAATCGCTAAAATACTTGATTCAAATGGTTCTCACAAAGACCAAACATATCTGGTTAAAATTTTCATTTTTTTTTCTTAAGTTAAGAAAAAAAAAAAATGACTTCGCTTTTTTATTGTACAACGAACAATTTAGAAAATAATAGGATGAATTTTTTATTCATGAAAACTATCTATAAAAAAATTAGATAGAATAACTTCGGCCTTGTCAACTGATAATGAAAGAACGAAATCCGGGTAAATACCAATACCTATTACGGGTAAATAAATAGCGATCGAAACAAAGAATTCTCGCGGCCCAGAATCAAAAAAATAAGAGTTTGGAACATTAAATAACTTGTATCCATAGAACATCTGGCGTAACATAGATAATAAATAGGAGTTAAGATCATTCCAATTGCCATTACAAAAGTAATTAGTATTTTTGGCATTAAAAGATATTTTTGGCGGGTAATTATGCCAAAAAATACTATCAATTCTGCAACAAAACCATGCATACCCGGTAACGCAAGAGAAGCCATTGAAAAGCTATTGAACATTGTGAATATTTTTGGCATTGGAATAGCTATTCCGCCCATTTCGTCGAGATAAGCAAGGCGTATTCTATCATAACTCGTGCCAGCCAAGAAAAAAAAGTGCAGCACCAATAAATCCATGAGAGATTACTTGTAAAATAAAAGGGCTCCATTGAATCCTGTATCAGTTATAGAACCAATTCCTATAATTCTAAAACCCATATGAGATACAGAGGAATATGCTATTCTTTTTTTTAATTACGTTGACCAGTAGATATTGAAGCTGCATAGATTATTTGTATTGTGCCTACTATCCAAGGAGAAAATATAGAATGGGCGTAAGGTAATAATTCTATATTGATCCGAACTAACCCATACGCTCCCATTTTTAATAAGATTACGGCTAGAAGTATATAAGTACTATAAATGCGCTTCCCCATAGGTATCTGGTAACCATGTATGTAAGGGTATAATCGGCAATTTGACAGCAAAAGTACTAAAAAATCCAATATAGAATATTATTTCTAATGCCAGAGGATACGAGGGATTGGCTAATGTTTAAAAATTGAATGTTGGTTCATTAGAACTATATAGACGACACCCAGAACTCCCATTAAGAATAAGAAAAAAAGAGAACCTCCCGGAGTGTACAAAATCAATTTTGTAGCAGAGTACAGACGTCTCTTTCCTCCCCCATGGATAGAAGTAAATAAAGATAGAAGTAAATAAACGGGAATTAATTCAAACTCCCACATGATGAAAAATAGTAAAAGGTCTCGAGAAGAAAATAATCCTATTTGACTTTGACCGCTGTACATTGCTAACATCAGGAAATGGAATAATCGAGAATCTCGAGTCACTGGCCAAGCCGCTAAAGTAACTAAAGTAGTGATGAATCTCGTTAGTAAAATGGGTCCTATAGAAAGTCCATCTATTCCTAATCTCCAATGGAAATCAAAAAAATTGATCCATTTAGAATCTTCGATTAGAATCTTCGACTAGTTGGATTAATGGATCGTCCGATTGAAAATGATAACAGAATACATAGATCGTTAGAAGGCGCTCTAATATACATATACATAAAGTATACTAACGAATAACGAATTGACCTATTTCCTCTATGGGGAAGAAAGAAAATTGAAAATTAAAGAACCCGAAAATATTGGCAAAACTACAATTATTGTTAACAACTAAAATTCTTGTTAACCAAAGAAAAAAATTCGTGGTAAAGACAAGATATACTTAGACCAGAAAAACCCATACTCGCTAAAAAAAAAATATGTTATTCGCGAGCACGGGTTTTTGGCGATAAAAAAAATCAAATAAATTCAAGTGGAGTTCTCTGGAACATATCAAAAAGCTAGACCCATACTGCGAGTTGTTTCATGCCATAAATAAACTCGAACACTCAAAAAATCCGTTGGACAGGCGGATTCGCATCTCTTACAACCGACACAATCCTCTGTTCTTGGAGCAGAAGCAATTTGCTTAGCTTTACACCCGTCCCAAGGTATCATTTCTAATACATCTGTGGGGCAGGCTCGAACACATTGAGTACACCCTATACATGTATCATAAATTTTGACTGAATGTGACATGGGATCTATACATTTTTGAATATCATAAACTTTCGATCTAGTAAACTTAAAAACCAAATCATTTTTAGTTACCAGACGAATCAATGAGTTACCAGAATTATTTCTAATCAATCTATTTTTGGATTGACTTATGAGAGAGAGCCAAGATACTTTGATTTCTTATGTTTTTGTAAACATGATCCTATCTTACGCGGTAAATATACTAATTCGAATTAATTGATGAATATTTCGAATTTATATAATTAATACTATTTTATTTATTCAAAAAATTCGATTGGTTAATACGAGTTGATTTTCTGTTACGATAAATTGACGAAACAATAGTCAGTCCAATAGCCGCTTCAGCGGATGTAATAGCTATAACCAAAATTGAGAAAATAGCTCCTTTTAATTGACGATTATCAAAAAAATCAGAAAACGTTACAAAATTTATATTAACAGCATTCAATATAAGTTCAAGACACATAAGGGCTCGAACCATGTTTCGACTCGTAATCAATCCATAAATGCCGATAGAAAATAAATAGGCACTCAAAAAAAGTCCATGTTCAAGCATCATTAACCAATTCCTTATCAATCTCAATTCATTTCAATATGAATAACAATTCAACTGATTCCATTGAATAAAATATAACAAATATGGAACAAAAGAATATATTGAGATTGAACTAAAAACATTTCTATTTGAAACATGAATTCAAATCGAATGGGGGAGAAATTAATATGATAATCTAGAACTTTGATTTGGATTCCTAGTTCTAAAGATTGATTATTGACGAGCTACAGTGATTGCACCTATTAAAGCAACTAAAAGAATTATTGAAATGAGCTCAAATAGAAGAAAAAAATCTGTTGATAAATGAATACCAATTTGGTGACTATTCCTTATCAAATCTTGTTCTAGAATCTGGTTTGATCTTGTCGTCAAAATAATCCCGTACTATTACGTATCTAGAATAGTAGTAATTAGTGAAACAAAAATACTTGTACAAATCATCGAAGTAATTCCATCTCCGACGGTCCAAAGATGAAAATCTTTGGAATATTCTGAACCATTCATGAACATCATAGCAAAAATGATTAAAACATTTATAGCTCCTACATCTACATAAATAAGAAGCTGCGCAGCAGCTACAAAATGGGAGTTCGATAGAATATAAAATAAGGATATACAAATAAAAACCAATCCCAATGAAAAGGCAGAATAATTTGGATTGGGAAATAATATCACTCCTGGATTTCCTAATATAAGTATAAGATCCAATCCCAAGAAGACTAAAAGAAAATCATGGATTGGTCCAGATAAATCCATTCTATGTAAAATGACAAATAACAAAATAGAACTATCATGATTTTGCTGACTTGACTAGGAAAAAAGAAGTTACTTTATTTTTAGGATATGTTAATTAAATCCTAATAAATATGAATTGATGTATATACAATTATTGGACCAATCTCATTCTTTATCGGAAAGAATAATTGGAAACTATCGATTTTGAAACCATTACTATGAATAAATAAGAAAACATAGAAATAGATTTTCAATGGAAAAATGGATTTTCCATTGAAATTCAATCGTGATTCTCACCAACCAATCAATGGTTTGGATTTGTAGTTATTGAACAAGCAAAAAACCTTATTTATTTTATGTAGATCAAAACTGAACCCTAGTAATTGAAAATATTTCTTGAATCAAAGGATTTATTCATTTTTTATTTGATTTGAGGTGAATTCAAAATTATTCGAATTGTGGAATCGTCAATTCCTGACATTGGTAAACGACCCAAAGCAATTTGATTATAATTCAATTCGTGACGATCATAAGTCGAAAGTTCATATTCTTCAGTCATTGATAAACAATTTGTTGGACAATATTCAACGCAATTTCCACAAAATATTACAGATTCATTAAGCAACCATTTCTTTCGAATATCAGTTTCCAATTTCCAATCAACATAATAGATTCCCTAGAGAAATAGGGAAAAAAATTTCCATCCAAGATTTGTCCATTCTCAGCTTTGGTAAAGTCTATCTTGTTGTGATAGAAATGAAAAAGAACAAATAAGTTTTAGTTTTAGCTAATGTAATAAAGATACCAATTATTGTTCCAAAGACTTTTCCTGCTTTATTTATTTCAAAAATCAAAAAGCTACGGAACGAATATGTACGGAATAGAAAGATTCCAATCGCCCAAGTAAATAACTATTACAAATAATGTACAAATAATGAAGAAACTAGTAGATTTAAATACGAAGCAACGTAAAATAAACCAAATTTGATACTTGAATATTCAGTTTGATAACCTGCTACTAATTCTTCTTCTGCTTCTGGTAAATCAAAAGGTAATCTCTCCCACTCTGCTAGGGAAGAAATTAGAAAAACGATAAACCCTATGGGTTACCGCCACAAATTCCATCCCCAAAAACCATATTTTGATTGCGCTTCAACTATATCAACTGTACTTGAACTGTTAGATAATCATAGTCGGTGATAACATCACTGGTACCATCTCTATTACAGAACCGTACATGAGATTTTCACCTCATACGGCTTCTTGAAGGTCACAAATAAATCTAAGGACTTGTTCGATATTATTTATCCTAATATGCTTGTAGGATAGATAAAGTCAAAATCTATCGTAAGGTCCTGAATTAGACCAATGGAATTCTGTCGACTCAATTTATAATAAAAAAAAAAAAAAAGTGCTTCTGAATTGATCTCATCTTTTTTTTTTTAACAATTTTATTTTGATTTTTCTTCGTTCAGTAAAGTAATAATTTACTTAATCCTTGAATAAAATGTTTTTTGTATCAATATGCAATATGCAATATAATATTAATTAATAA
>contig6_len_7141_j043
TCTACTTCAACCGATATGCCCTTAGGCACGGCCATCCATAACATAGAAATCACACTTGGAAAGGGTGGACAATTAGTTAGAGCAGCGGGTGCTGTAGCGAAACTGATTGCAAAAGAGGGGAAATCGGCCACATTAAAATTACCTTCTGGGGAGGTCCGTTTGATATCCAAAAACTGCTCAGCAACAGTCGGACAGGTGGGGAATGTTGGGGTGAACCAGAAAAGTTTGGGTAGAGCCGGATCTAAGCGTTGGCTAGGTAAGCGTCCTGTAGTAAGAGGAGTAGTTATGAACCCTGTAGACCATCCCCATGGGGGTGGTGAAGGGAGGGCCCCAATTGGTAGAAAAAAACCCACAACCCCTTGGGGTTATCCTGCACTTGGAAGAAGAAGTAGAAAAAGGAATAAATATAGTGAGAATTTGATTCTTCGTCGCCGTAGTAAATAGGAGATAAAATCGAATTTATTTCTTCATCTTTAAAATTCAAAAAAAAAAAAAAAATATAAATTTGTAGTTTAGGTTTAGTTATGGGCGAACGACGGGAATTGAACCCGCGCATGGAGGATTCACAATCCACTGCCTTAATCCACTTGGCTACATCCGCCCCTTTCTCTACCACTATTTACATTCTAAAATAGTCAGTTTCAACCATTCATCATTAGATTATTTCTTCTTATTTCTGAAGATGCAAATATTAAACAAATAATGAAGATTTCTTTCTTTTCATTTTAAATGGCAAATCAAAATTTCACAAAGGAAAAGGTATATAAACTTCAAATTTATACAAAAAGAAAAGACGATACTCAATCATGAACCAATCCATAACCCATAAAAATCCTTTTTTATCCATATTTTTTTTTTGAATGAAAAAAATATATGGAAATCAAATAAAAGAGCAATAACGCCCTCTTGATAGAACAAGAAATTGGTTATTGCTCCCTTACTTTCAAAAACTCGTACACACTAAGACTAAGACCAAAGTCTTATCCATTTGTAGATGAAGCTTCAATAGCAGCTAGGTCTAGAGGAAAGTTATGAGCATTCCGTTCATGCATAACTTCCATACCAAGGTTAGCACGGTTAATGATATCAGCCCAGGTATTAATTACGCGACCTTGACTATCAACTACAGATTGGTTGAAATTGAAACCATTTAGGTTGAAAGCCATAGTACTGATACCTAAAGCAGTGAACCAGATACCTACTACAGGCCAAGCAGCTAGGAAGAAATGTAAAGAACGAGAATTATTGAAACTAGCATATTGGAAAATCAATCGGCCAAAATAACCATGAGCAGCTACGATATTATAAGTTTCTTCCTCTTGACCGAATCTGTAACCTTCATTAGCAGATTCATTTTCTGTGGTTTCCCTGATCAAACTAGAAGTTACCAAGGAACCATGCATAGCACTGAATAGGGAGCCGCCGAATACACCAGCTACACCTAACATGTGAAATGGGTGCATAAGGATGTTGTGCTCAGCCTGGAATACGATCATGAAGTTGAAAGTACCAGAGATTCCTAGAGGCATACCATCAGAAAAACTTCCTTGACCAATTGGGTAGATCAAGAAAACAGCAGTAGCAGCTGCAACAGGAGCTGAATATGCAACAGCAATCCAAGGTCGCATCCCCAAACGGAAACTAAGTTCCCACTCACGACCCATGTAACAAGCTACACCAAGTAAGAAGTGTAGAACAATTAGTTCATAAGGACCGCCATTGTATAGCCATTCATCAACAGATGCCGCTTCCCATATCGGGTAAAAGTGCAAACCTATAGCTGCAGAAGTAGGAATAATGGCACCTGAGATAATATTGTTTCCATAAAGTAGAGATCCAGAAACAGGCTCACGAATACCATCAATATCTACTGGAGGAGCAGCAATGAAGGCGATAATAAATACGGAAGTTGCAGTTAATAAGGTAGGGATCATCAAAACACCAAACCATCCAATATAAAGACGGTTTTCAGTGCTAGTTATCCAGTTACAGAAGCGACCCCATAGGCTTTCGCTTTCGCGTCTCTCTAAAATTGCAGTCATGGTAAAATCTTGGTTTATTTAATCATAAGAGACTCCCAAGCACACGAATTTTCATAAATAGAAATAGAAAATTGAAGACTTGTTATTCAACAGTATAACATGACTTATATGTCCGTGTCAACCAATATCTATCCTATCTAGATCTATCAGAATTTTTTGTAAATGAATGAAGTGGGTTGCAAAACAAAAATGGAATACAGATTTCTTTCTATACATATGATTTCGATATGACAATGGGTTGCCCGGGATTCGAACCCGGAACTAGTCGGATGGAGTAGATAATTTCCTTAGTTAAACAAGCAAAAACCCCTCCCCAAGCCGTGCTTGCATTTTTCATTGCACACGGCTTTCCCTATGTATACATCTAAAACTTAGTTCTTTCCCTAGACAGGACAGGACTTAAAACAGATTGAATACTCAGTTGATTTAAGCCTTAACTACATGCTCCATGAACATTTCAGAATCTAAATAAATGCATTTTTTTTGTTACCTCTTCATCATTCCGATTATTTATTATTTAGAGATAGTTTCAATTTATATGGTCTTCATTCATGATTTGACAGATCATTGATACAAATAATATCCAAATACCAAATCCGCCTGCTATATAAACCCCGCGAAATAAAAGAAGTTTTTGGGAAGGTCAAAGAAAAAATTTTCTCTTTCTCCGTAAAAAACTCTTCCAATAATTCCGAGCCTAATCTTTTCACAAAAGAACGTACCGTACTTTTGTGTTTACGAGCCAAAGTTCTAGCACAAGAAAGTCGAAGTATATACTTTATTCGATACAAACTCATTTTTCTTAAGGATCCGCTATGATAATGAGAAAGATTTCTATATATACGCCCGAATCGTTCAATAATATCAGAATCTGATAAATCAGCCCAGATTGGCTTACTAATGGGATATCCTAACACGTTACAAAATTTCGCTTTAGACAATGATTCAATCAGAGGAGTAATTGGAACTATGGTATCAAACTTCTTAATACCATTCCCTATTAGAAATGAATTTTCTAGCATTTGACTCCGGACCATTGAAGGGTTTAATCGTACACTTAAAAGATAGCCCAAAAAGTCGAGGGAATGATCAGATAATTGGTTTATATGAATCCTTCCTGGTTGAGACCATATGTAAAAATAACATTGCCAGAAATTGACAAGATAATATTTCCATTTATTTATTAAAAGAGACGTCCCTTTTGAAGCCAAAATGGATTTTCCCTGATACCTAACATAATGCATGAAAGGATCCTTGAACAACCATAGAATGGCCTGAAAATCCTTAGTAAAGACTTCTAACAAATGTTCTATTTTTCCATAGAAATAGATTCGTTCAAGAAAGGTTCCAGAAGATATTGATGGTAAATGAGAAGATTGGTTGCGGAGAAAAACGAAGATAGATTCGTATTCCCATACATGAAAATTATATAGGAACAATAGAAATCTTTGATTTCTTTTTGAAAAAGAAAAACTAGATTTCTTTGAAGTAATAAGACTATTCCAATTACGATACTCGTGGAGAAAAAATCGTAATAAATGCAAAGAGGAGGCATCTTTTACCCAGTAGCGAAGAATTTGAACCAATATTTCCAGATGGATGGAGTGGGGTATTAGTATATCTAACACATAATTTAAATATAAAAAATTGTCCTCGAAAAAAGGAAATATTGAATGAATTGATCGTAGATTATGAGATTTTACTATTTCTTTACCTTTTAGGGACGATATTAATCGTAGAGAAAATGGAATTTCCGCAACAAGTGCAAATCCTTCTAGTATTATTTGAGAATACAAATTTGTGTTGTGCCAAAAAAAGTGATTTTGGTTAGAATCATTAGAAGAAACAATAAAATGATTCTGTTGATACATTTGAGTAATTAAATGAGTAATTAAACGTTTCACAACTAGTAAGCTGGATTTATTGTCATAGTCATAACCCGCATTTTCCAATAAAATCGATCCATTTAAACCATGATCATGAGCAAGTGCATAAATATACTCCTGAAAGATAAGTGGATATACGAAGTCGTGTTGCTGCGATATATCTAGTTCTAAATATCTTTTGAATTCCTCCATTTAAAATAAAAATTGAACCAAAGATAAAAGATTGGGGGGTTATCAAATGATACATAGTGCGATACAATCAAAACAAGGGATTGATAGTAAGAAAAGAATATATACCTCGATAAACTTATCAACAGATTCTCTACCCTCTCTTTTTCCATTTAATTGAATTGGTTTATGCTCGTTACAGGATAAAAAGATGGTTAGAAATCCTTTATTTTTTTTTTTTTATTTTTATTCAACTCAATCGCTCTTTTGATTTTGGAAAAAAAAAATTTTCTTTATCAATATGCTGTTTCTTCTACACATCCACCTCCATTTCATAATGGAGAGTCACAATAGTTAGGATTCATTAAAAAATCGATAATCCACGCATGGGAAAAGCCTTTCCCGCAACAGACACTAATCTATTTTTAACCTATAATTAGATCGGGTAACCATTCAAATTAAGAACGGAAGTTCGTTGCTTTCTCTTTCCCTAGAATTAATTGAAGCCATAAGGCTCTATCCATTTATTCATTCGACCCAACTTTCAATTGAATTTCTTTTGTTCCGTTTCAAGAATTCAAACAAAGTTTTTTTTGTACCGATCCGGTAAGAATGAAATATTCTCACTCAGAATTCTCCATTGATACGACATGCTTTTTTTTCCATTCATTCCCCTTCAGGATCAGTCGTGGTCTTACAAACTTTACCGATGGTATGGACGAATCCCTTGCTTCATCCAAATGTGTAAAAGATCCTAGCCGCACTTAAAAGCCGAGTACTCTACCGTTGAGTTAGCAACCCGAATAGCATAAATTAAATAAGGTGTATAGATACAATCAGAATCAAAATAAATAAAGAAATTCTACAAGGAAATCAAAACATTGAACTAACAAAACAAGAAAGATCAAAAAAATGAGAATTGACTCGTAACAAAAAAATGAACAGATCGGATGAAAATACAAGAAATTGTCAAATAAAAAAAAAAATCTAGATAAATATCCAAATTAATAGTTAATAGACCCCACCAAAAAAGAAAAAAGACTTCTTGTCTTAAAATGAATCCAACGAACCCATCATTTACCTAAAGTAAAAAAGTAAAAAATCAAATCAAACCTAATTACGATGAATTATATTTGTTCGATACACTGTTGTCAATATAATATGAATTAAAAAAAAAAAAAAAGACAACGGAAAAAACAAAAGAAATTCAATTGAAATAAGAAATATATATAACATTCTATAATATATTTTAATATATTTTATTTTATTTATTTTTGAATATTTAATATTCCAAAAATAATGACTTATGTTGGATTGGCACTAACTACATAGATACAAAAAATGTAATGTAAATAGAGGAATAACTAAGGAATACGTAGAAAAAAAATCGCAGGTGTATTCAATCAATATCAATATAAGTGGAATAAGTAAATTGGATTTCTTATTTATTACTTATTTCTTACTTATTTATTAATATAATATTAATAGAGTTCTAACGAAAACCACCTAATTGAAGAGACTCCCATAATTTAAAATTTCTAGGATCAATTAAGGTTTTGTTATTTAGGGCGAAATTACTTAAAAACCTCCGCCCTTTTGAAAATATCCTGAACAGTTTCTGTAGGTTGAGCACCCTTGTCAAGGAAATATAGAATAGCAGGAACGTTTAAATAAGTTTGATTCTTTATCGGATCATAAAAACCCACTTTCCGAAGATCTCTTCCTTCCCTCCGGGATCGAACATCAATTGCAACGATTCGATAAACGGCTCATTGGGATAGATGTAGATGAATAATACCCCCCCTAGAAACGTATAGGAAGTTTTCTCCTCGTACGGCTCGAGAAAAAATGATTCGGAGTTCTATTTATGTATAGAATTCCAACGACAAATGACTCTATAAAATAATCAAATCAATTAGATTATGATTTAAGTCTTTTTTTTTTTCTTTCCTGAAAAAAAAAATCATTCGTACTCATAACTCAAGTTGGATAACTCTCAAATAGCTCAAAGGAAAATCTTTAAGCATTTCATTTAGTGAGTGGTCTTTAATTTGAACCCCTTTCATTTTACATTTTAGTTTGTCTCGTTTAAAATCTATATTGTATTTTTTATTCTGATCCCAGTTATTGAAATAATTGAAAGGGTGTTTCCTTGTTCTGGGATCCTTTATCTTTTCTTTGTTTTAAATCATTAGGTTTAGACATAACTTCGGTGATTTTTAATCCTTTCAAAATAGCAGCAACATGCCTTTTTTTGTGATTTATTTCTATCAAAGAATCATACAAACGGTTGATTCCCGTGTGATACACTTTGTATCGAAAGAGTTTTATCAATTCCAAGAAATTTTCCTTTTGGATTGGAAACTTGGAACCCTTTCAATTTCTATATCGAAGATATACTTACGAAGTTGTTCCAATTTATTGATTGGCATTAACCCTAGATCCTTGCCCCTGAGAAATGAATCAATACTTTCTACTCGAGCTCCATCATGGACTATTCACATTACAACCCAACAAAAAATGGAGAGTTCTAGTGCAACAGAATAAACAATGTCGAGCTAAGAGCACCTTCATTCCTATATAAAATGGTGGATGTAAGAATCCACAACGGATCGTGTCCTTCAAGTCGCGCGTTGCTTTTTACCACATCGTTTCAAACGAAGTTTTACCATAACATTTCTCTAATTTGAATTTGGAGCCTATATGGAATTGATGGAATTGATTCAATTACGGAATCGTGAATAATCATTGGTTCAGTCGGTACATAGTAATCTATACTTTTTTTCTTCTATTTCGATTTTCGATATAGATGGATAGATATTTTTCTGAAGAAGTTTTAGCAAGAATTCAACTTAACCCTGCTATTGTTTATTGTTAAATATTTTATTGTATAAATGCAAGTATTTTATATTAATTCTTTATTCTTAATTTTTTATTAATTTCTATATTCTTATTAGAATAAGATTCTAGAAATTAAATAAATTTTAATTCTATATTCTATTATAGAATTAAAATTCTATAATATAAAATATTATAATTATATAT
>contig7_len_2882_j043
ATTTTGATCCGAAACGAAGAAAAAGAAAGGAAGGACAAAAAAAAATAGAAGTTCCTAATTCGAATTCCAATTAGGAAAGATTTCATTGGAAACAATAAAGTAATAATAAATAATTAAGTAATACAATGATTTAGAAACTCTATTTCTAATCGTAGTACAGTATTTCATTTAAGTATCTTGTATAATACTCTTTGCCCTAGGCCAACTCTATCCCGAATTCCTCTATTATTAATTTGAATTTAATTTGAACTTGAACCCGAGTTTCGAAAATGTCGAATCCCTTTTTATTCTTTCTCTTTTCTCCCTTATTCTTTTCTTATTCTAAAAAAAAGGGGGGGGGAAAGAGAAAAGAGGAGGAGAGGGATTAGTCACACAGATATTTGATTGTATCTCTAATCTTCTTCATTCCTTCCTATGTCAATAACTAGAATGAAAAAAAGGGGAATGTCAACGCATCTGGAAAAAAACGATTAATCTCTATCAATAGACCTGCTAAAGACCCGAACCATAGAGTACTTAGTACTGGTGCCACAGAGAGATATGTTTTTAAATCTCGCATTAAAAAACCTCCTTCTTTATTTTATTGTAATGTAATATATAGTATAATGGTAATAAATACATATATGATCAGATGCATATGTAGTTAAGGGATACTTGTAGTTGTACACGGAATCTGTAATTCAAATTGAAATGTACAATGATTTGGTAGATCTAATTTTGCTTAAAACAGAAAAAAAATAATATAATTAGAATAATAAGTCCCTTTCTTTCCAAGCATTCCTCCAAAATATTTATTTTTTTACTTATGGTAGGGTAGTTTCATATGTATATTAAGGCTTTTCCTTTGACTATTATTCTATGTTATATGTATATGAGACCAAAAAGAAGAAATGGCAAGATAAATTGTGTATATCAATGGAATGGAGGAAATAAGAATGTGGAAAACAAGACAGGAATTCTCTACAATGACACTGTAGACCAATTAAAGGGATGTGGCGCAGTTTGGTAGCGCATTTGTTTTGGGTACAAAATGTCACGGGTTCAAATCCTGTCATCCCTACCTATTACTTCTCCTTTGAGCAGTAACAAGGGATCAGATTCATTTTGGACATACATAATCATAATATTTCATTTTTATAATACTACTATATAGTTATATGCATACAAGATGTATTGGGGTTACAAAAAGAAGATTTTTCTTTCCAGTCTTATCTATTCTGAAAATAAAGCGCTTTTAGTTCAGTTCGGTAGAACGTGGGTCTCCAAAACCCAATGTCGTAGGTTCAAATCCTACAGAGCGTGACTCCCTTCTTCGTAGATCGAATTAGACTGAAAAAGCTTCATTAACTTGAATTGAACAGCAATCTGAATTTGACCTCCTGTGGATTAAAGAAAGGAGGAGGTCAATCAAAAAGAGAGATGTTAATTAATCAAAGGTCCAACTGATCACCACGTCTGTATTGTAAATATGCAGTTACGAATAATCCAGCCAAAGTAATAGGAATTAGACCTAACACGATTCCAAATAGAAAAACTTCAATCATTTCAATTTTTTTTTTTTTGAAAGGAAAAAAAAAAGAGGTAATATGTAATATCTATAATTAAATATTAATCTGAATTGCCATGAATCTCAATGATCAAGAATTGGCAATTGACACGTTAAATAACTATAGAATACGTGGAATACCACATAAAGATTTATTTTTAGGAATTGTTCATTTCATTTATTTCAAATATGAATTTCAAATAAGTCGTATCTTGCTAAGACCAATAAATAGAGCTGAGGTTATAGTTAAAGCCGCTAGTAAAAAACCGAAATAACTAGTTATAGTAGGCATGAAGGAACTAAATGAAATATATTCGTTTTATACATATGTTTATAAAGCACTTACCTAAGTTAGTTTCCATTTTTGCAAGATAGGAAAATAAGCAAAAACCTTCAATTGAACTTATTCTTTCAATTGAAAGTTTTTGATTCATCAATCATTATAGACAGCATTAAAAAAAGCAAAGATAAAGTGACAGGCGTATAAAAAGAAATTGATTCATCATTTGTGACATCTACCTATTAATTCCAATCAACAGATTCATTGAACACCTCTTGAGTAAACTATAAAGTAATAATAAGAACTATGTCATGGAACTTTATTCAAAAATGAAACTCTTTTTGAATCACTATAAAATAAAAAAACAATTTCTATTTTGTTTGATCATTTCTTTTTTAATTGTATCAAATCTATTTTCTATTTTAAAATTAACGGTGATTTTATAAAACTTTTTATTTTGATGTTAATTTTAACTCATTAGATTCAATAGTAGGTTCATTCACATAATATCTTGAATGAATGAGAAGAAAAAAGTTATTACACGATCACTCGAAATTGGTCCAAGACTAGATTCCAAGACTAGTAATTCCTATTATCTTTTCCTTTATAAGTTCTACATTTAATCTTTCCATATTATAAAGCCTCATCCTTGTAGTTAGGTCAAGAAAGAGCCGTTGAATCTCGATCTAATACAACAATGCATGCATCACGAATATTGATTACAATTCTTTTTTTCTTTGTTCTCTTTCTTTCATCGAATACTATCTACTATTGTTTATTGTTACTTCTTACTGATCTTACGTGTTACTGAACGACTAACCAATTCCTTAAAATGAAAAAAAAAAAAATGAAAAAAGGATTCCAACAAAAAGCACTGCTACTATAAAAACAAAGATTTATAGATTTCGCACCCTACTTAAATTGGAGAAATATGATAATTCCCTTCATGAATTATTAGAAACCAACTTGTCAGATTCACGTTTTACTGGATCTTCCGTTTCGAGCCCGAAGCTAATAATGGAGAAAAATAGAAATATATATATATTAAGATATACT
>contig8_len_2364_j043
AAATCTATAAAATCTAAATAATAATAATAGAAAATCTAAATATATAAATAACATAAAAAGAAAAAAAAAAATAAAATAAGTAAGAATAGATAAGATGAATAAATTGAGTTCTTTTTAAATATCTGTGTCTTCGAATAACTCAATAGGATAGATTCACCAATCTCGCACTTCTTTAAGTACCAAGGATTCAATTTAAATTTCTAAGGAATCATTAAATTGAATTTCGAATTGGATTTTCTACTTTAACATCGTTCATTATTTGAATAAAGTTTTACAGTAAGAACCGCATCATAAAAGAGATAAATTTCTATTTATTTTTTAATTGAATGGAATTGAATCATCAATGATTTAAAGCAGATAGATAGATCGAACAATAAATCAAATTTCCTTTTTTTTTTACCCTAACCCCCCAGTCTTAAGAAAAGACTTAATCCCTTAAGGGAATTAAGAGATAGGAAATCTAGGTTCTTTTGCACGTCGATTCAAAATACATCGTTGAAAATTCGATATGGGACGTAAGGTTTTTCTAAGTAACTAACTTCCCTCAATATGAATATGAAGAGAATAAACATATGGTGAAAAGCTCACCCGATTTTCTTGAATCCCAATCCTTGTGATCTATGTTCCTATCTTACCCGGATTACAAAGGTGCATCCGCGTGTCATTTGAACTCGATTCAGTTCAAGTTTGTAAAAAAAAGATATGATGCAGAGAAGAATCATTAAAAAGTAGAAAGAAGAATCACATTGTATCCAATATTAGACCTTTAAACAGAAAGTTGTTCAAAAAACACTCTTTGTTCGAATAGAATGGAATATGCTCTGGGACGGAAGGATTCGAACCTCCGAATAACAGGACCAAAACCCGTTGCCTTACCACTTGGCCACGCCCCATTCAAATTTCTATTCGACGCTAATAAAGAATAATGTTGGTATTGATTGGTCGTCAATTCCAATCCAAATATTTTCTTTATAGAATATATTAGATATTTGCTTAGATATTTGCTAGGATTTTGACACGTATAAATATAGAATTAAATAAAATTCAATTGAATTTATTGATCATTCCATTTATTGATCATTAGATAGAATTCAATTAAGATATTTCATGAAAGTATAATATCTTCTATTTTCCCTTGAAAATGGGAGAATTTTTGATTAGGTAAATTCAAACAAAAAGAAGGATTTTTTGTCTACTTTACTTTCTTCGTTTTTACTTATATCAATAACTTAATCAAAATACAATTATCTCCAAGAAAAAAAATGGCTGTTATGCTTATGCTTAATATCTTTACTTTGATCTGTATCTGTATTAATTCTGCCTTTTATTCGAATAGTTTTTTATTCGCCAAATTGCCCGAGGCCTATGCTTTTTTGAATCCAATTGTAGATGTTATGCCAGTCATACCTGTGCTTTTTTTTCTCTTAGCCTTCGTTTGGCAAGCTGCCGTAAGTTTTCGATAAGGTCTTGAGTACTTACTATCCTAGAAAATTTATGATTTCTTCCAGAAATTCTAACAATTGATAAGATCGGATAAGCCTTGTCTTACAATATGAACCCTGAACTCAAATATTGAAATTCTTGGGTAGACATGATAAATCCGAATCGCCCCATTTTCCTATTCTGACCCTTTTTCTTTTTCAGTGAAAGACACTATATAGGGTGCTCCAGAATAGAATATCTAATCTAATTCTGGTTATGAAATCAATTTTTAGTAATGAAAGACTCTTATGAAAAATTCATTTTTGAATTTCTGGAAATTTTTTATATTTCTAGAAAACACTTTCTTTCTTGGTATTAAAATAAAATAGGATATTATCAAAATAGGATATGTGGTATAAAAATAGACGATCTATTCTCTCTCTTTTTTTTTTTTTTTCAAAAATGGATCTTGGAGATTGTGTAATGCTTACTCTTAAACTTTTTGTTTACACAGTAGTGATATTCTTTGTTTCTCTCTTCATCTTTGGATTCCTATCTAATGATCCAGGACGTAATCCGGGACGTGAAGAATAAAAAGGTTTTTGCGTTTTCCTTGCTTGATTTTCAAAATTTCTTAGGATTTTATCTATTTCACACGTTTCACTACGAAAAAATAAAGAGATTTGAAAAATTTTCAATTTTAAAGATAAATCAAATATCAAGTCATCAAAGGAAACGGAAAGAGAGGGATTCGAACCCTCGGTACAAATAACTCGTACAACGGATTAGCAATCCGCCGCTTTAGTCCACTCAGCCATCTCTCCCAATTAAAAAAAAAAAAGATAATTATTATGTTACATTACACGTAAAGTAAGGATTCAAAAAAGTCTTTCTTTCTCTCTCTTTATCTTTATTATTCTATATAGATATATCTTTATCTTT
>contig9_len_1192_j043
ATATATGAAATATATTATTCTATTAAATTTAAATTCGAATAATAAATAATAAAAAAAAAAATCGAAAGAGTACGAAAGATAGGATTCCTTCCGGGAGTGATTTGCCCGTCAGAAAAGAAAGGGGATTCAATTCCATTTCATCCACTTTCATTCATTGATTCATTTATTGTTAAGATATACCTATCTCACACTAAGCTAGGAAATTAACAAACGATAAATTCGGGAAGAGGGATCAGTAAGTTAACGAAAATTGTTTTTCTCGAATTATTATTAGAGAAAAACAATTAGGGTCGGCCTTGAAACAATTCATTACATTTTTATAGACTTGATAGACTTGATAGGTCAATCAATTTTCTTATTCAAGAATGAGCCACTAACTAGCCACTATGAGTTTAGTGCATATACGTATGTATATAATATATGTACATGGATCTATTTTATCCACATAGTAACTCATTCAAGAATTGAATCAAATAGGCCCTTTTAACTCAGTGGTAGAGTAACGCCATGGTAAGGCGTAAGTCATCGGTTCAAATCCGATAAGGGGCTTTGGCCCTTTTTTCATAAAACTCCAGTCATAGTAGTTACTTTTTATTTTTGAAGGGAGAATAGAGATATTCTTAATATTTGTAAAAAGTAACCAACTGTATACTAAGTTATCATTTTAATGAGTTAGAGTATATTAGAATAGAATGAATTCTAGTTATAGTAGTTATAAAGTTGAACATTTGTTCAGTAAATTATTATTCTCATGAATAATGATAAGTCGTCTCGTCTTTTGAATCGCCAAATACCTCTGCTTTCCATTATACCAATCAAATCCATTGTCAAAATTCGAAATGAACAAACAAAAGAAAATAAAAGAAAAAGTAAGTGGATCTGACCCATTGAATCATGGCTATATCCGCTATTCTGATATTAAAACTCGATAAAAATGAAATTGGACGGGTTGACTCTTTTTTATTCTTATTTAATTTCTTTGGACTCCACAAGAATTTGTCGATATTTTTGATTAAATCTTCTTGTTCCTAGGTGTTCCATAGGAATAAATTTGTATTCCGTTCCTCCACGGAAAAAGGTTTCGTTTCTAATTTGATTTTAAATTTTATTATTCCAAGTCACAACATAAAATACTTTTTTAATATCTTTATTTGATTCCAGACCAAGATTAATTTGAATTAATAGAATTTTA
>contig10_len_333_j043
ATATATAAGAGTTGAGTAACTAAAAAAAAAAGCGAAAGGAGGTTCATGGCCAAGGGTAAAGATGTCCGAGTAACGGTTATTTTGGAATGTACCGGTTGTGTCCGAAACGGTGTTAATGTTAATAAGGCATCAACGGGCATTTCCAGATATATTACTCAAAAGAATCGACACAATACGCCTAATCGATTGGAATTGATCAAATTCTGTCCCTATTGTTACAAACATAGAATTCATGGGGAGATAAAGAAATAGATTGAACTGATCATCTGTGTGTCACCCTTCCAAGGGAGGGGAAAAAATGACATTCTAAAAAATTAGAATTAGAATAGAATA
>contig11_len_287_j043
CGCATGTCTCAGCAACACAAAACGAGGGGTTCGCTCGTTATAGGACTTAACCAAACATCTCACGACACGAGCTGACGACAGCCATGCAGCACCTGTATGAAAGTCAGTACCATCCCGTTAAGGACAGGTTTTGTTGTTCATATGTCAAGGGCTGGTAAGGTTTTGCGCGTTGTATCGAATTAAACCACATGCTCCACCGCTTGTGCAGGCCCCCGTCAATTCCTTTGAGTTTCGGTCTTGCGACCGTACTCCCCAGGCGGAGTGTTTCACGCGTTAGCTGGGCCCCT
>contig12_len_279_j043
GAGGTCCGCTTGCTCTCGCGAGGTCGCTTCTCTTTGTATATGCCATTGTAGCACGTGTGTAGCCCTACTCGTAAGGGCCATGATGACTTGACGTCATCCCCACCTTCCTCCAGTTTATCACTGGCAGTCTCCTTTGAGTTCCCGGCCGAACCGCTGGCAACAAAGGATAAGGGTTGCGCTCGTTGCGGGACTTAACCCAACATTTCACAACACGAGCTGACGACAGCCATGCAGCACCTGTCTCAGAGTTCCCGAAGGCACCAATCCATCTCTGGAAAG
>contig13_len_267_j043
GGTATAAGCCTGCCTGACTGTGAGACCGACCGGTCGAACAGAGACGAAAGTCGGCCATAGTGATCCGGGAGTCCCGTGTGGAAGGGCTCTCGCTCAACGGATCAAAGGTACGCCGGGGATAACAGGCTGATGACTCCCAAGAGCTCTTATCGACGGAGTCGTTTGGCACCTCGATGTCGACTCATCACATCCTGGGGTTGAAGAAGGTCCCAAGGGTTCGGTTGTTCGCCGATTCAAGTGGTACGTGAGTTGGGTTTAGAACGTCGT
>contig14_len_5842_j043
ATATACTATTTTGATATACTATTTTGAAATATATACTATTTTTAAGAATTTTCTATTGTGTGGGACATCGTTTTATATCGATAAGTAACAAGTAAAGTAAGAAAGAAATTATCTAGCACTTTCTTTCACTATTGATTGAAATTGCGTTGCTGTGTCAGAAGAAGGATAGCTATACTGATTCGGTATACTCTAAAGACGCCCTCGGTACTATATTGATGATCCTACAAAGATTCATTTTCAGTAAATTTCCATTTACCGATCTCATCTTTTACGGAATCGATCCCCTTTTGACTGTACAAGAATATGTGGAGCTCAGCATGTCTGGAAGCACAGGAGAACGTTCTTTTGCTGATATTATTACCAGTATTCGATATTGGGTCATTCATAGCATTACTATACCTTCCCTATTCATTGCGGGTTGGTTATTTGTCAGCACGGGCTTGGCTTACGATGTGTTTGGAAGCCCTCGACCAAACGAATATTTCACAGAGAGCCGACAAGGAATTCCATTAATAACTGGCCGTTTTGATCCTTTGGAACAACTCGATGAATTTAGTAGATCCTTTTAGGAGGCCCCAATGACCATAGATCGAACCTATCCAATTTTTACAGTGCGATGGTTAGCTATTCACGGACTAGCTGTACCTACCGTTTCTTTTTTGGGGTCAATATCAGCAATGCAGTTCATCCAACGATAAACCTAATCCGAATTATAGAGCTATGACACAATCAAACCCGAACGAACAAAATGTTGAATTGAATCGTACCAGTCTCTATTGGGGGTTATTACTCATTTTTGTACTTGCTGTTTTATTTTCCAATTATTTCTTCAATTAAGAAAACAAAAGAGAATAATAACTCTAGGAATTCTCTTAGCCCATTCGGAAAGATCTCATCGCATAATTATCTATGACTGTTTATGTCTCTAGCATGACCATTTGATGAAATGTGGAGGGAAGTGGCCGATACTACTGGAAGGATTCCTCTTTGGCTAATAGGTACTGTAACTGGTATTCTTGTGATCGGTTTAATAGGTATTTTCTTTTATGGTTCATATTCCGGATTGGGTTCATCCCTGTAGTATAGTAATCGGATGAATTGAGTTGTAGACATGAAAACGTAAGAACTCAACGGGATTCTCTTCTTTCTTTGTCTGATTCAAGGGGGAAGGCCCCGTTGAGTTCTTAATAATAATCAGAATATTTTTTCGTATAAATGACAAAACTAATTTCTTTTTCGGATGTTTCAAAAAACTCCATTCCATGTTTTTCTGATGATATTTTTGAAAAATGAACTTCATTAATTGATTCAGAACGCCCGTTTCTTGATAGTATCTATCGCTACTTTCAAAGTTAGAAGAAAGAAAAAGACGGAATCACTCAATTTCCTGGATAAAATAATCTATATTTCTGTAGATTCAATATCATGCAAATTTTTTCTATAGTAATAGAACTTTACTCTATTTATTAGTATTTTTAGTATTTCATTAAATTTGAATTTCTTTTATAACTATAACTTCATTGAAGAAGTTCTATTTACTCAAAAAATTTCCCTATCTTTTTTGTTTGTCCACTACTTTTATATTTTATATTATACGTAATAAAGTGGAAACTGACGATAGGAATCTTTGACAAAGGGGATCAAGAATCGTTATTATTTCGACACAAGAAAGGGGTGTGGAAAATTCCTTTTCTTGTGTCGAAGACTAGGAAGACGAATAATCCCTCCTCGAATTATTTGTTCCCCACATTTATCCGTTCTATTTCCCGCTTATTTATGTCTAGTATCTAGTCGAATTTGATTAGAGTAAAAACGAGTAATGCATTTTATGACATTTAAATCCGGCAAGAGTAACATAGTCACATCACCCCAATTTGGATAAAAAAAAGAAGAGTTAAATTAAAGTCAAATAGTTTTCTTCACAATCTACATACTATAATTAGGAATACGGTATAAGAAATTCCCGTCATCTCGTAGAAAAAGAATATAAACAAGCAAAAGGTTTTTCAGAATTTCATTTTGTTTATACATAATCAGAATTTGGTTCTTTTTACAAACTTGATGTTGATAAATTCGCAAGTCTAGAAATTCATTTCGGACAATTGAACCTTCTCGAACTGTTTCTTTTTAAGAACCAAAAAGATTTGTGCCAAAACAACAGATGCTAAGAAGAACAAAAGGCCTTGAACACGTAATGGATCTTGAAGTACTATTTCTGCATCTCCCTGACCAAATCCGCCTACATTAGGATTACTCGTTAATGGTTGATCAAATTTGATAGGTTCGCCTTCGGAAACAAGAAGTTCTGGTCCTGGAGGGATAATATCAACTATTTGACGTCCATCCGATGCATCTGTTATGGTTATTTCGTATCCCCCTTTTTCTTTTCGTATGATTTTGCTTACTATACCCGCTGCTGTAGCATTATAAACTGTATTGTTACTCCTGCTCCCGTCGGGATAAATCTGACCCCTTCCCCTGTTTCCGCCTACGTATATAGGATATTTTAAGAAGTAAATATCTTTCTTAGTAGCAGGATCCGGGGAAAGAATAGGAAAGGTGATTTCACTATATTTCTGACCAGGAACAGGGCCTATCACAAGAATATTTTTTTTATTGGGGCGATAGCTCTGAAAAGACAGATTGCCTATCTTTTCTTTCATCTCGGGAGAAATACGATCGGGAGGGGCTAATTCAAAACCCTCAGGCAAAATAAGAACGGCCCCTACATTCAAAGCCCCTTTTTTACCATTAGCAAGAACTTGTTTCAATTGCATATCATAAGGAATTCGAACAACTGCCTCAAATACAGTATCAGGAAGTACCGCTTGTGGAATCTCAATATCTACGGACTTATTAGCTAAATGGCAATTGGCGCATACAATACGCCCAGTCGCTTCTCGTGGATTTTCATAACCCTGCTGTGCAAAAATGGGATATGCACTTGAAATGGATGTCCGAGTTATGATATATATCATGAGTGATACGGAAATGGATCGAGTAATCTGTTCCTTTATCCAAGAAAAAGTATTTCTAGTTTGCATGGTCCAATCATTGATCCCAAAAATTTCTACAATAAATTGGGTAGGTCACTAGTATAGTTCCCTAGCCCCGATTCTGCTATTTACTGGAATAATATAGGATGAATCCCCGGAATGGGTCGAAATAGAAAGAGTAAGTATGATTTTAAATGCTTTGCTTATGTACAACTACAAAGTAACAAAGATTCTAATTAGATTAATATCAGTGGATCATTTGTCAATCATTCATTGAATGATAAATCACTACAAGTGACGGAGATACGCGATTTAAATAACGGAAAATCCAATATTTAAAAATTGTATCGAGAATGACTGGAAAGGTGGAAACAAGACCAGATATAATTTGATCGTTATGAATAAATCCAAAATCTTTGTAGACAGAGCCAATCATTAGTTCCCACCCATGGGGTGAATGAAATCCGATACATAAATCAGTTAATAAAAGAATACAAAAAGCTTTTATTGTATCGCTTAAGTTATATAGGAATTCTTGAGCCCAAGAGTTAAGAATAAGAAGTTGTTCATTACCCAGCATGGAATAACCACTTAGAATAATGAAACAGATTATATTTGTCGAGAAATGTAAAATCGTATGGATACGATACTCATTGTATATCTTGATTAATTGGATCGTTTCTTTGTGGATTCCTATACAAAGCTTTTGTAGATGTGTCTCTGAGTATTTCTTGATCATTTCGTCCAAGAGGAGGAGTTCCTCTAATTCTAGGAATTTTTCTAGAATATTTTTTTCTTGAATATCATTCAAAAAAGTTTCGGATTGCCTAGTATTCCACCAATTAATAACCCAAGATTCTAAACTTTTCTTAAATGAGAGAGAAATCCACCAGGGCAAAAATACTATAGATACAAGATAGAGAAGAGGAGTGAATGCTTTCTTTTTTGCCATTTTTTTTTTTTTTTGAATTGGTAATGAACCCAACACATTTGCCGACTCTATGCGATCTAATATTTCTATCAAGCATACGTTCTATTACAAGGTATCGAATCTATGAATTTCTTCACTGTTTTTTTTGTGATTCCGTGGTTAGTCCTTGAATCTAGAAAGAATACAGAAATAGAATAAAAATCCATTTCGAATTCGAATGAAGAAATAAAAAAAAAAATAATAAAAAAATAGTATTTCCAAATATCTCAATTGGTCAAATTCGAAACAAGTACCTCCTTTCGATGAATGCCCGAAAGAATCACTTCAAGTAATGAATATTATTCCGATTTTGAGACGAAAAAACCACTTTTCTATCATTCTATCAAAATATCTAATATTTCGAAAAAAATTACCCGACTACCCATAAGTCAGGAATAAAATAATTGAGGAAATTTTCTGAAGAATATAATATTGTGATGATCAAAAAGGAGTGACAAAACAAGACAGAAAACAGAAATTGGATAGTTATCGTTATAATAGATCCAATTGTTTGGTCATTAAGGAGCACAAAATAAAGGATAACAAAGAAAGGTCGATTGACAAAAAATAAAAAATTTACAAGATATGATCTATCTGGATCTAAAGTATCAATTCCAACAAATATTGGACTTAAAATAAAAAACGAAATTTATTTATTTCGAATTTATTTATTTCGAAATGTTTTAATAGATGGGATGAATCTATTATTTCTATTTGTTACTTGTTTTGTTACTGAATTGAGTCGATTTCCATATGCATAAAAGACCACAAAAATAGTTTCGTTTTATGGTTGTTCCGTATACGTCTGCTTTGGCTCGAATGAACGTTCTGAAGAAACTTCAGTTAAGTTATGTTATAGAAAAAGAGGATTCTTGACTTTTTTCTCTCCTGTTGAGAAAGTATTAATTCTTTAGTTCATTTTTCTCAAAAAACTTCAATTGGTACACGCAAGAAATAGGCCAATTCAGTAGCTTTTTGTTCAATTTCTCGTGGAGTCAAATTTTCATCAGTACGAGTCAAGGGAATGCCCCTCTGGCCGCGGATTTCCATATAAAGAACACGACGAGCATAAATACCCTCTTTAACTTCTATTCTGACGGACTGAATATCTTTTATAAGAAATCGGAGAAAGACACGACGATTTTTTCCAGGAAATCCCCAACGAAAAATACACACTATTCCTTCTTTTCTGTCGAATCGATCATAACCACTACCTACATTCCACAAAATTGTGCACCACAAATAGGCGCTAAGAAAAAAACCCGCGATCCCATAGAAAGACATTACGAGCCCTTGTGGAAAAAAAATGATTTGTTGAGACGGAAATAAAGATATCAAATTTCTACCAAGATAACTGGAAGTTCCAACCAATAAGAATCCTAATGAACCTAAAAAAAGGATAAAGGCCCAGCAAAAATTACTTATTTTTCGAGACCCATTTCTAAGTTCTATCCATATATGTTCTGATCGCCAACTCATACTTAATCTGATTGCATTTTATTGGAATTGAGAGAATATCCCCAATGAATTTGACTTGACTCTTTTTGTTTCCGAAATAACTCTCATCAACTAGCACTATTTTGATGTAAACCTTTAGGAGTAATTCATCAAATTAAATTGGTTAGATCTAAAAAAAAAAAATAGATTCGATTTGGTCCTATCGGATTTAAACAATCTTGTTTTTTTGAACATGAAGAGATAAAGAAGCCATTGCAATTGCCGGAAATACTAGGCCTACTAAAGGCACAAAAATAGAGGGAAAGTTGAAAGTTATCATAGAATGAATACCTCGATTTAATATTTGTACCTGTTATTATTCTATTGTTAGAAAGATATCTTGTAATAATTCTAATTAAGAATTCGAAATTAATATTAA
