# Supplementary material for: Rampant chloroplast capture in Sarracenia revealed by plastome phylogeny
Source: Front Plant Sci. 2023 Aug 14;14:1237749. doi: 10.3389/fpls.2023.1237749 (PMC10497973; doi:10.3389/fpls.2023.1237749)
Supplement: Supplementary Figure 1 — png - Histograms of information-based generalized Robinson-Foulds distance between the simulated plastome trees and the species tree. Panel titles indicate how the branches of the guide tree were scaled when plastome trees were simulated. Red line shows the distance between empirically estimated plastome tree and the species tree. alignment.fasta Concatenated gene alignments used to estimate plastome tree. Plastome.newick Plastome tree in newick format. Simtrees.1.newick Plastome trees simulated with unscaled guide tree. Simtrees.2.newick Plastome trees simulated with guide tree branch lengths scaled by two. Simtrees.4.newick Plastome trees simulated with guide tree branch lengths scaled by four. Fragmented_assemblies.zip Zipped folder containing all fragmented assemblies in fasta format. [file DataSheet_1.zip › Supplemental_data/fragmented_assemblies/j047_iter0.fasta]

>contig0_len_35775_j047
GATTTTATAGAATTTTAATTCTATAATATAATAGAATATAGAATTAAAATTTATTTAATTTCTAGAATCTTATTCTAATAAGAATATAGAAATTAATAAAAAATTAAGAATAAAGAATTAATATAAAATACTTGCATTTATACAATAAAATATTTAACAATAAACAATAGCAGGGTTAAGTTGAATTCTTGCTAAAACTTCTTCAGAAAAATATCTATCCATCTATATCGAAAATAGAAATAGAAGAAAAAAAGTATAGATTACTATGTACCGACTGAACCAATGATTATTCACGATTCCGTAATTGAATCAATTCCATAATTCCATTTTCCATTATAGGCTCCAAATTCAAATTAGAGAAATGTTATGGTAAAACTTCGTTTGAAACGATGTGGTAAAAAGCAACGCGCGACTTGAAGGACACGATCCGTTGTGGATTCTTACATCCACCATTTTATATAGGAATGAAGGTGCTCTTAGCTCGACATTGTTTATTCTGTTGCACTAGAACTCTCCATTTTTTGTTGGGTTGTAATGCGAATAGTCCATGATGGAGCTCGAGTAGAAAGTATTGATTCATTTCTCAGGGGCAAGGATCTAGGGTTAATGCCAATCAATAAATTGGAACAACTTCGTAAGTATATCTTCGATATAGAAATTGAAAGGGTTCCAAGTTTCCAATCCAAAAGGAAAATTTCTTGGAATTGATAAAACTCTTTCGATACAAAGTGTATCACACGGGAATCAACCGTTTGTATGATTCTTTGATAGAAATAAATCACAAAAAAAGGCATGTTGCTGCTATTTTGAAAGGATTAAAAATCACCGAAGTTATGTCTAAACCTAATGATTTAAAACAAAGAAAAGATAAAGGATCCCAGAACAAGGAAACACCCTTTCAATTATTTCAATAACTGGGATCAGAATAAAAAATACAATATAGATTTTAAACGAGACAAACTAAAATGTAAAATGAAAGGGGTTCAAATTAAAGACCACTCACTAAATGAAATGCTTAAAGATTTTCCTTTGAGCTATTTGAGAGTTATCCAACTTGAGTTATGAGTACGAATGATTTTTTTTTTCAGGAAAGAAAAAAAAAAAAGACTTAAATCATAATCTAATTGATTTGATTATTTTATAGAGTCATTTGTCGTTGGAATTCTATACATAAATAGAACTCCGAATCATTTTTTCTCGAGCCGTACGAGGAGAAAACTTCCTATACGTTTCTAGGGGGGGGTATTATTCATCTACATCTATCCCAATGAGCCGTTTATCGAATCGTTGCAATTGATGTTCGATCCCGGAGGGAAGGAAGAGATCTTCGGAAAGTGGGTTTTTATGATCCGATAAAGAATCAAACTTATTTAAACGTTCCTGCTATTCTATATTTCCTTGACAAGGGTGCTCAACCTACAGAAACTGTTCAGGATATTTTCAAAAGGGCGGAGGTTTTTAAGTAATTTCGCCCTAAATAACAAAACCTTAATTGATCCTAGAAATTGAAAATTATGGGAGTCTCTTCAATTAGGTGGTTTTCGTTAGAACTCTATTAATATTATATTAATAAATAAGTAAGAAATAAGTAATAAATAAGAAATCCAATTTACTTATTCCACTTATATTGATATTGATTGAATACACCTGAGATTTTTTTTCTACGTATTCCTTAGTTATTCCTCTATTTACATTCCATTTTTTGTATCTATGTAGTTAGTGCCAATCCAACATAAGTCATTATTTTTGGAATATTAAATATTCAAAAATAAATAAAATAAAATATATTATAGAATGTTCTATATATTTCTTATTTCAATTGAATTTCTTTTGTTTTTTCCGTTGTCTTTTTTTTTTTTTTAATTCATATTATATTGACAACAGTGTATCGAACAAATATAATTCATCGTAATTAGGTTTGATTTTATTTTTTACTTTTTTACTTTAGGTAAATGATGGGTTCGTTGGATTCATTTTAAGACAAGAAGTCTTTTTTCTTTTTTGGTGGGGTCTATTAATTTATCTAGATTTTTTTTTATTTGACAATTTCTTGTATTTTCATCCGATCTGTTCATTTTTTTGTTACGAGTCAATTCTCATTTTTTTGATCTTTCTTGTTTTGTTAGTTCAATGTTTTGATTTCCTTGTAGAATTTCTTTATTTATTTTGATTCTGATTGTATCTATACACCTTATTTAATTTATGCTATTCGGGTTGCTAACTCAACGGTAGAGTACTCGGCTTTTAAGTGCGGCTAGGATCTTTTACACATTTGGATGAAGCAAGGGATTCGTCCATACCATCGGTAAAGTTTGTAAGACCACGACTGATCCTGAAGGGGAATGAATGGAAAAAAAAGCATGTCGTATCAATGGAGAATTCTGAGTGAGAATATTTGATTCTTACCGGATCGGTACAAAAAAAACTTTGTTTGAATTCTTGAAACGGAACAAAAGAAATTCAATTGAAAGTTGGGTCGAATGAATAAATGGATAGAGCCTTATGGCTTCAATTAATTCTAGGGAAAGAGAAAGCAACGAACTTCCGTTCTTAATTTGAATGGTTACCCGATCTAATTATAGGTTAAAAATAGATTAGTGTCTGTTGCGGGAAAGGCTTTTCCCATGCGTGGATTATCAATTTTTTAATGAATCCTAACTATTGTGACTCTCCATTATGAAATGGAGGTGGATGTGTAGAAGAAACAGCATATTGATAAAGAAAATTTTTTTTTTTCCAAAATCAAAAGAGCGATTGAGTTGAATAAAAATAAAATAAAAATAAAGGATTTCTAACCATCTTTTTATCCTGTAACGAGCATAAACCAATTCAATTAAATGGAAAAAGAGAGGGTAGAGAATCTGTTGATAAGTTTATCGAGGTATATATTCTTTTCTTACTATCAATCCCTTGTTTTGATTGTATCGCACTATGTATCATTTGATAACCCCCCAATCTTTTATCTTTGGTTCAATTTTGATTTTAAATGGAGGAATTCAAAAGATATTTAGAACTAGATATATCGCAGCAACACGACTTCGTATATCCACTTATCTTTCAGGAGTATATTTATGCACTTGCTCATGATCATGGTTTAAATGGATCGATTTTATTGGAAAATGCGGGTTATGACTATGACAATAAATCCAGCTTACTAGTTGTGAAACGTTTAATTACTCATTTAATTACTCAAATGTATCAACAGAATCATTTTATTGTTTCTTCTAATGATTCTAACCAAAATCACTTTTTTTGGCACAACACAAATTTGTATTCTCAAATAATACTAGAAGGATTTGCACTTGTTGCGGAAATTCCATTTTCTCTACGATTAATATCGTCCCTAAAAGGTAAAGAAATAGTAAAATCTCATAATCTACGATCAATTCATTCAATATTTCCTTTTTTCGAGGACAATTTTTTATATTTAAATTATGTGTTAGATATACTAATACCCCACTCCATCCATCTGGAAATATTGGTTCAAATTCTTCGCTACTGGGTAAAAGATGCCTCCTCTTTGCATTTATTACGATTTTTTCTCCACGAGTATCGTAATTGGAATAGTCTTATTACTTCAAAGAAATCTAGTTTTTCTTTTTCAAAAAGAAATCAAAGATTTCTATTGTTCCTATATAATTTTCATGTATGGGAATACGAATCTATCTTCGTTTTTCTCCGCAACCAATCTTCTCATTTACGATCAATATCTTCTGGAACCTTTCTTGAACGAATCTATTTCTATGGAAAAATAGAACATTTTTTAGAAGTCTTTACTAAGGATTTTCAGGCCATTCTATGGTTGTTCAAGGATCCTTTCATGCATTATGTTAGGTATCAGGGAAAATCCATTTTGGCTTCAAAAGGGACGTCTCTTTTAATAAATAAATGGAAATATTATCTTGTCAATTTCTGGCAATGTTATTTTTACATATGGTCTCAACCAGGAAGGATTCATATAAACCAATTATCCGATCATTCCCTCGACTTTTTGGGCTATCTTTTAAGTGTACGATTAAACCCTTCAATGGTCCGGAGTCAAATGCTAGAAAATTCATTTCTAATAGGGAATGGTATTAAGAAGTTTGATACCATAGTTCCAATTACTCCTCTGATTGAATCATTGTCTAAAGCGAAATTTTGTAACGTGTTAGGATATCCCATTAGTAAGCCAATCTGGGCTGATTTATCAGATTCTGATATTATTGAACGATTCGGGCGTATATATAGAAATCTTTCTCATTATCATAGCGGATCCTTAAGAAAAATGAGTTTGTATCGAATAAAGTATATACTTCGACTTTCTTGTGCTAGAACTTTGGCTCGTAAACACAAAAGTACGGTACGTTCTTTTGTGAAAAGATTAGGCTCGGAATTATTGGAAGAGTTTTTTACGGAGAAAGAGAAAATTTTTTCTTTGACCTTCCCAAAAACTTCTTTTATTTCGCGGGGTTTATATAGCAGGCGGATTTGGTATTTGGATATTATTTGTATCAATGATCTGTCAAATCATGAATGAAGACCATATAAATTGAAACTATCTCTAAATAATAAATAATCGGAATGATGAAGAGGCAACAAAAAAAATGCATTTATTTAGATTCTGAAATGTTCATGGAGCATGTAGTTAAGGCTTAAATCAACTGAGTATTCAATCTGTTTTAAGTCCTGTCCTGTCTAGGGAAAGAACTAAGTTTTAGATGTATACATAGGGAAAGCCGTGTGCAATGAAAAATGCAAGCACGGCTTGGGGAGGGGTTTTTGCTTGTTTAACAAGGAAATTATCTACTCCATCCGACTAGTTCCGGGTTCGAATCCCGGGCAACCCATTGTCATATCGAAATCATATGTATAGAAAGAAATCCGTATTCCATTTTTGTTTTGCAACCCACTTCATTCATTTACAAAAAATTCTGATAGATCTAGATAGGATAGATATTGGTTGACACGGACATATAAGTCATGTTATACTGTTGAATAACAAGTCTTCAATTTTCTATTTCTATTTATGAAAATTCGTGTGCTTGGGAGTCTCTGATGATTAAATAAACCAAGATTTTACCATGACTGCAATTTTAGAGAGACGCGAAAGCGAAAGCCTATGGGGTCGCTTCTGTAACTGGATAACTAGCACTGAAAACCGTCTTTATATTGGATGGTTTGGTGTTTTGATGATCCCTACCTTATTAACTGCAACTTCCGTATTTATTATCGCCTTCATTGCTGCTCCTCCAGTAGATATTGATGGTATTCGTGAGCCTGTTTCTGGATCTCTACTTTATGGAAACAATATTATCTCAGGTGCCATTATTCCTACTTCTGCAGCTATAGGTTTGCACTTTTACCCGATATGGGAAGCGGCATCTGTTGATGAATGGCTATACAATGGCGGTCCTTATGAACTAATTGTTCTACACTTCTTACTTGGTGTAGCTTGTTACATGGGTCGTGAGTGGGAACTTAGTTTCCGTTTGGGGATGCGACCTTGGATTGCTGTTGCATATTCAGCTCCTGTTGCAGCTGCTACTGCTGTTTTCTTGATCTACCCAATTGGTCAAGGAAGTTTTTCTGATGGTATGCCTCTAGGAATCTCTGGTACTTTCAACTTCATGATCGTATTCCAGGCTGAGCACAACATCCTTATGCACCCATTTCACATGTTAGGTGTAGCTGGTGTATTCGGCGGCTCCCTATTCAGTGCTATGCATGGTTCCTTGGTAACTTCTAGTTTGATCAGGGAAACCACAGAAAATGAATCTGCTAATGAAGGTTACAGATTCGGTCAAGAGGAAGAAACTTATAATATCGTAGCTGCTCATGGTTATTTTGGCCGATTGATTTTCCAATATGCTAGTTTCAATAATTCTCGTTCTTTACATTTCTTCCTAGCTGCTTGGCCTGTAGTAGGTATCTGGTTCACTGCTTTAGGTATCAGTACTATGGCTTTCAACCTAAATGGTTTCAATTTCAACCAATCTGTAGTTGATAGTCAAGGTCGCGTAATTAATACCTGGGCTGATATCATTAACCGTGCTAACCTTGGTATGGAAGTTATGCATGAACGGAATGCTCATAACTTTCCTCTAGACCTAGCTGCTATTGAAGCTCCATCTACAAATGGATAAGACTTTGGTCTTAGTCTTAGTGTGTACGAGTTTTTGAAAGTAAGGGAGCAATAACCAATTTCTTGTTCTATCAAGAGGGCGTTATTGCTCTTTTATTTGATTTCCATATATTTTTTTCATTCAAAAAAAAAAAAATATGGATAAAAAAGGATTTTTATGGGTTATGGATTGGTTCATGATTGAGTATCGTCTTTTCTTTTCTTTTTGTATAAATTTGAAGTTTATATACCTTTTCCTTTGTGAAATTTGTATTTGCCATTGAAAAGAAAAGAAAGAAATCCTCATTTTTGTTTAATATTTGCATCTCAGAAATAAGAAGAAATAATCTAATGATGAATGGTTGAAACTGACTATTTTAGAATGTAAATAGTGGTAGAGAAAGGGGCGGATGTAGCCAAGTGGATTAAGGCAGTGGATTGTGAATCCTCCATGCGCGGGTTCAATTCCCGTCGTTCGCCCATAACTAAACCTAAACTACAAATTTATATTTTTTTAATTTTTTAATTTTAATATTTTAATTTTATTTTTAATTAAAAATTTTTCTGCTTTTGTGTTAAGCTTATAAATTTTTTTTAATAAATGATTCGCTACAAAAGGATTTTTTTTTAGTGAACGTGTCACAGCTTCCTCCCCCCCCTTTTTTTTTTTTTTTTTAAAGATGAAGAAATAAATTCTATTTTATCTCCTATTTACTACGGCGACGAAGAATCAAATTCTCACTATATTTATTCCTTTTTCTACTTCTTCTTCCAAGTGCAGGATAACCCCAAGGGGTTGTGGGTTTTTTTCTACCAATTGGGGCCCTCCCTTCACCACCCCCATGGGGATGGTCTACAGGGTTCATAACTACTCCTCTTACTACAGGACGCTTACCTAGCCAACGCTTAGATCCGGCTCTACCCAAACTTTTCTGGTTCACCCCAACATTCCCCACCTGTCCGACTGTTGCTGAGCAGTTTTTGGATATCAAACGGACCTCCCCAGAAGGTAATTTTAATGTGGCCGATTTCCCCTCTTTTGCAATCAGTTTCGCTACAGCACCCGCTGCTCTAACTAATTGTCCACCCTTTCCAAGTGTGATTTCTATGTTATGGATGGCCGTGCCTAAGGGCATATCGGTTGAAGTAGATTCTTCTTTTTGATTAATCAAAACCCCTTCCCAAACTGTACAAGCTTCTTCCAAAGCATACGGCTTTCTGGATGTAGATGATGATATCTATACAGATGGATTTTATATATATCGTTTAATGAAGTACCACATGAGTGGATATATAGGAATCAAAATCTGCCGAATCACTCATGTTATGATCTTCTACATCCTAGGTCTTCCCGTTCCGTCATCTGGCTTATGTTCTTCATGTAGCATTCAGACCGAATGACTCTATGAAATTACGTCGATACTTCCACATATTATTGGTAACGTAGGAGACATCTCTATTTTTCCCCGGGGGAATCTTTAGAATTACCACTGCTTAGCTTTCAATTTGCCTTTGACCATCAAATGAAATGTGAATAACCCGTCCTCCTCTCTTTGAAACAAGAGGCGCTTCCGGTTCTGTCGGTGCTTGAAACAATTTTGTCTTCTCCATATTACTCTATCTCTAGAGTCAATAATTTTATATGAGGAACTACTGAACTCAATCACTTGCTGCCGTTACTCTTCAGTTTTCTGTTGAGGTCTATCCTGTAGAGGTACTCAAATTGGATCAGTGATCGATTTCTAGGTTTCGTCGTAAACCTAATTGGTTACTTCCAATTACGTAAATCAATAGTTCAAACCGCACTCAAAGGTAGGGCATTTCCCATTTTTATAGGAACTTCTGTACCAGAAACAATGGTATCTCCAATTCTAGCCCCTCTGGGATGTAAAATATATCTCTTCTCACCATCCCCATAGTGTATGAGACAAATGTATGCATTTCGATTAGGGTCGTATTCTATGGTTACGATTCTACCATATATGTTTTTTTCATTCCGTAGAAAATCGATTTTACGGTATAGACGCTTATGACCTCCCCCTCTATGCCCTGCGGTAATGATTCCTCTGGCATTACGACCTTTACCACAACGATGCTGTCCATAGATCAAATTCTTTCGTGGATTGGATTTCACTTGACTGTCTACGGTTCCATTGCGTGTGCTCGGGTTAGAAGTTTTGTATAAATGTATCGCCATGCTATTAAGTATTTTGATTTAAGTTCTTTTCTTTCTAAGAGGTGGAATAGAATAACCCGGTTGAAGCGTAATGATCATACGTCTGTAATGCATTGTATGCCCCATAATAGGTCCCATTCTTCTACCCTTTCCCGGAAGTCGATGACTATTCATAGCTATTACCTTGACACCAAAGAAGAGTTCGACCCAATGCTTTATTTCTGTCCTAGTTGATCCTGATTCGACATTAGAAGTATATTGATTTTTCCCCAATAACCGAATACTTTTGTCTGTAAATACTGCATATTTGATTCCATCCATAAATCTATTTTCTTCCCTATGAGTTCGAGTCTCAATAAGAATGCTAGTTCTTACTGTTCATATGTTATGATATGAATATACCACACCAATTCGTTATGTATGAATGATGAGATTCCATTGATACAGAGCCAATTCCAATAGACTTATTAGAGGGTCCCATTGGCGTGCATCCAGTAGGAATTGAACCTACGAATTCGCCAATTATGAGTTGGGCGCTTTAACCATTCAGCCATGGATGCTTAGCGGGGATCCTCGTACATGGTGAATAACCAAATTCCAATTGAAATGAAATCTTTAGGATAAATCAATGCAATTTAGGAGGAATCAATGAAAGGACATCAATTCAAATCCTGGATTTTCGAATTGAGAGAGATATTGAGAGAGATCAAGAATTCTCACTATTTCTTAGATTCATGGACCCAATTCAATTTAGTGGGATCTTTCATTCACGTTTTTTTCCACCAAGAACGTTTTATAAAACTCTTTGACCCTCGAATTTGGAGTATCCTACTTTCACGCAATTCACAGGGTTCAACAAGCAATCGATATTTCACGATCAAGGGTGTAATACTCTTTGTAGTAGCGGTCCTTATATATCGTATTAACAATCGAAAGATGGTCGAAAGAAAAAATCTCTATTTGATAGGGCTTCTTCCTATACCTATGAATTCCATTGGACCCAGAAATGATACATTGGAAGACTCCTTTTGGTCTTCCAATATCAATAGGTTGATTGTTTCGCTCCTGTATCTTCCAAAAGGAAAAAAGATCTCTGAGAGTTGTTTCCTGAATCCGAAAGAGAGTACTTGGGTTCTCCCAATAACTAAAAAGTGTAGCATGCCTGAATCTAACTGGGGTTCGCGGTGGTGGAGGAACTGGATCGGAAAAAAGAGGGATTCTAGTTGTAAGATATCTAATGAAACCGTCGCTGGAATTGAGATCTTATTCAAAGAGAAAGATCTCAAATATCTGGAGTTTCTTTTTGTATATTATATGGATGATCCGATTCGCAAGGACCATGATTGGGAATTGTTTGATCGTCTTTCTCTGACTCTGAGGAAGAGGCGAAATAGAATCAACTTGAATTCGGGACCGCTATTCGAAATCTTAGTGAAACACTGGATTTGTTATCTCATGTCTGCTTTTCGTGAAAAAATACCAATTGGAGTGGAGGGTTTCTTCAAACAACAAGGGGCTGGGTCAACTATTCAATCAAATGATATTGAGCATGTTTCCCATCTCTTCTCGAGAAACAAGTGGGCTATTTCTTTACAAAATTGTGCTCAATTTCATATGTGGCAATTCCGCCAAGATCTCTTCGTTAGTTGGGGGAAGAATCCGCACGAATCGGATTTTTTGAGGAACGTATCGAGAGAGAATTGGATTTGGTTAGACAATGTGTGGTTGGTAAACAAGGATCGGTTTTTTAGCAAGGTACGGAATGTATCGTCAAATATTCAATATGATTCCACAAAATCTAGTTTCGTTCAAGTAACGGATTCTAACCAATTGAAAGGATCTTCTGATCAATCCAGAGATCATTTGGATTCCATTAGTAATGAGGATTCGGAATATCACACATTGATCAATCAAAGAAAGATTCAACAACGAAAAGAAAGATCGATTCTTTGGGATCCTTCCTTTCTTCAAACGGAACGAACAGAGATAGAATCAGACCGATTCCCGAAATGCCTTTCTGGATATTCCTCAATGTCCCGGCTATTCACGGAACGTGAGAAGCAGATGATTAATCATCTGCTTCCGGAAGAAATCGAAGAATTTATTGGGAATCCTACAAGATCCATTCGTTCTTTTTTCTCTGATAGATGGTCAGAACTTCATCTGGGTTCGAATCCTACTGAAAGGTCCACTAGAGATCAGAAATTGTTGAAGAAACAACAAGATCTTTCTTTTGTCCCTTCCAGGCGATCGGAAAATAAAGAAATGGTTAATATATTCAAGATAATTACGTATTTACAAAATACCGTCTCAATTCATCCTATTTCATCAGATCCGGGATGTGATATGGTTCCGAAGGATGAACCGGATATGGACAGTTCCAATAAGATTTCATTCTTGAACAAAAATCCATTTTTTGATTTATTTCATCTATTCCATGACCGGAACAGGGGAGAATACACGTTACACCACGATTTTGAATCAGAAGAGAGATTTCAAGAAATGGCAGATCTATTCACTCTATCAATAACCGAGCCGGATCTGGTGTATCATAAGGGATTTGCCTTTTCTATTGATTCCTACGGATTGGATCAAAAACAATTCTTGAATGAGGTATTCAACTCCAGGGATGAATCGAAAAAGAAATCTTTATTGGCTCTACCTCCTATTTTTTATGAAGAGAATGAATCTTTTTATCGAAGGATCAAAAAAAAATGGGTCCGGATCTCCTGCGGGAATGATTTGGAAGATCCAAAACCAAAGATAGTGGTATTTGCTAGCAACAACATAATGGAGGCAGTCAATCAATATAGATTGATCCGAAATCTGATTCAAATCCAATATAGCACCTATGGGTACATAAGAAATGTATTGAATCGATTCTTTTTAATGAATCGATCCGATCGCAACTTCGAATATGGAATTCAAGGGGATCAAATAGGAAAGGATACTCTGAATCATAGAACTCTAATGAAATATACGATCAACCAACATTTATCGAATTTGAAAAAGAGTCAGAAGAAATGGTTCGATCCTCTTATTTTTATTTCTCGAACCGAGAGATCCATGAATCGGGATCCTAATGCATATAGATACAAATGGTCCAATGGGAGCAAGAATTTCCAGGAACATTTGGAACATTTCGTTTCTGAGCAGAAGAGCCGTTTTCAAGTAGTGTTCGATCGATTACGTATTAATCAATATTCGATTGATTGGTCTGAGGTTATCGACAAAAAAGATTTGTCTAAGCCACTTCGTTTCTTTTTGTCCAAGTCACTTCTTTTTTTGTCCAAGTTTCTTTTCTTTTTGTCTAACTCACTTCCTTTTTTCTTTGTGAGTTTCGGGAATATCCCCATTCATAGGTCCGAGATCTACATCTATGAATTGAAAGGTCCGAATGATCAACTCTGCAATCAGTTGTTAGAATCAATAGGTCTTCAAATCGTTCATTTGAAAAAATGGAAAGCCTTCTTATTGGATGATCATGATATTTCCCAAAAATCGGAATTCTTGATCAACGGAGGAACAATATCACCATTTTTGTTCAATAAGATACCAAAGTGGATGATTGACTCATTCCATACTAGAAACAATCGCAGGAAATCCTTTGATAACACGGATTCCTATTTCTCAATGATATTCCACGATCAAGACAATTGGCTGAATCCCGTGAAACCCTTTCATAGAAGTTCATTGATATCTTCTTTTTATAAAGCAAATCGACTTCGATTCTTGAATAATCCACATCACTTCTCCTTCTATTGTAACAAAAGATTCCCTTTTTATGTGGAAAAGACCCGTATCACTAATTCTGATTTTACGTATGGACAATTCCTCAATATCTTGTTCATTCGCAACAAAATATTTTCTTTGTGCGTTGGTAAAAAAAAACATGCTTTTTGGGGGAGAGATACTATTTCACCAATCGAGTCACAGGTATCTAACATATTCATACCTAACGATTTTCCACAAAGTGGTGACGAAACGTATAACTTGTACAAATCTTTCCATTTTCCAAGTCGATCCGATCCGTTCGTTCGTAGAGCTATTTATTCGATCGCAGACATTTCTGGAACACCTCTAACAGAGGGACAAATAGTCAATTTTGAAAGAACTTATTGTCAACCTCTTTCAGATATGAATCTATCTGATTCAGAAGGGAAGAACTTGCATCAGTATCTCAATTTCAATTCAAACATGGATTTGATTCACACTCCATGTTCTGAGAAATATTTACCATCCGAAAAGAGGAAAAAACGGAGTCTTTGTCTAAAGAAATGCGTTGAGAAAGGGCAGATGTATAGAACCTTTCAACGAGATAGTGCCTTTTCAACTCTCTCAAAATGGAATCTATTCCAAACATATATGCCATGGTTCCTTACTTCGACAGGGTACAAATATCTAAATTTGATATTTTTAGATACTTTTTCAGACCTATTGCCGATACTAAGTAGCAGTCAAAAATTTTTATCTATTTTTCATGATATTATGCATGGATCAGATATATCATGGCGAATTCTTCAGAAAAAATTGTGTCTTCCACAATGGAATCTGATAAGTGAGATTTCGAGTAAGTGTTTACATAATCTTCTTCTGTCCGAAGAAATGATTCATCGAAAAAATGAGTCACCATCGACATATCTGAGATCGCCAAATGTTCGGGAGTTCCTCTATTCAATCCTTTTCCTTCTTCTTGTTGCTGGATATCTCGTTCGTACACATCTTCTCTTTGTTTCCCGGGCCTCTAGGGAGTTACAGACAGAGTTCGAAAAGGTCAAATCTTTGATGATTCCATCATCTATGATTGAGTTGCGAAAACTTCTGGATAGGTATCCTACATCTGAACCGAATTCTTTCTGGTTAAAGAATCTCTTTCTAGTTGCTCTGGAACAATTAGGAAATTCTCTAGAAGAAATACGGGGTTCTGCTTCTGGCGGCAACATGCTATTGGGTGGTGGTCCCGCTTATGGGGTCAAATCAATACGTTCTAAGAAGAAATATTTGAATATCAATCTCATCGATATCATCGATCTCATAAGTATCATACCAAATCCCATCAATCGAATCACTTTTTCGAGAAATACGAGACATCTAAGTCATACAAGTAAAGAGATCTATTCATTGATAAGAAAAAGAAAAAACGTGAACGGGGATTGGGTTGATGATAAAATAGAATCCTGGGTCGCGAACAGTGATTCGATTGATGATGAAGAAAGAGAATTCTTGGTTCAGTTCTCCACCTTAACGACAGAAAAAAGGATTGATCCAATTCTATTGAGTCTGACTCATAGTGATCATTTATCAAAGAATGACTCTGGTTTTCAAATGATTGAACAACCGGGAGCAATTTACTTACGATACTTAGTTGACATTCATAAAAAGTATCGAATGAATTATGAGTTCAATACATCCTGTTTAGCAGAAAGACGGATATCCCTTGCTCATTATCAGACAATCACTTATTCACAAACCTCGTGTGGGGCTAATAGTTTTCATTTCCCATCTCATGAAAAACCCTTTTCGCTCCGCTTAGCCTTATCCCCCTCTAGGGGTATTTTAGTGATAGGTTCTATAGGAACTGGACGATCCTATTTGGTCAAATACCTGGCGACAAACTCCTATGTTCCTTTCATTACGGTATTTTTGAACAAGTTCCTGGATAACAAGCCTAAAGGTTTTCTTATTGATGATATCGACATTGATGCTAGTGACGATATTGATGATAGTGACGATATTGATGCTAGTGACGATATTGATGATAGTGACGATATCGATCGTGACCTTGATACGGAGCTGGAGCTGCTAACTATGATGAATGCGCTAACTATGGATATGATGTCGGGAATAGACCGATTTTATATCACCCTTCAATTCGAATTAGCAAAAGCAATGTCTCCTTGCATAATATGGATTCCAAACATTCATGATCTGGATGTGAATGAGTCGAATTACTTATCCCTCGGTCTATTAGTGAACCATCTCTCCAGGGATTGTGAAAGATGTTCCACTAGAAATATTCTTGTTATTGCTTCGACTCATATTCCCCAAAAAGTGGATCCCGCTCTAATAGCTCCGAATAAATTAAATACGTGCATTAAGATACGACGGCTTCTTATTCCACAACAACGAAAGCACTTTTTCACTCTTTCATATACTAGGGGATTTCATTTGGAAAAGAAAATGTTCCATACTAATGGATTCGGGTCCATAACCATGGGTTCCAATGCACGAGATCTTGTAGCACTTACCAATGAGGCCCTATCGATTAGTATTACACAGAAGAAATCAATTATAGACACTAATACAATTCGATCCGCTCTTCATAGACAAACTTGGGATTTGCGATCCCAGGTAAGATCGGTTCAGGATCATGGGATCCTTTTCTATCAGATAGGAAGGGCTGTTGCACAAAATGTACTTCTAAGTAATTGCCCCATAGATCCTATATCTATCTATATGAAGAAGAAATCATGTAACGAAGGGGATTCTTATTTGTACAAATGGTACTTCGAACTTGGAACGAGCATGAAGAAATTAACGAGACTTCTTTATCTTTTGAGTTGTTCTGCCGGATCGGTCGCTCAAGATCTTTGGTCTCTACCCGGACCCGATGAAAAAAATGGGATCACTTCTTATGGACTCGTTGAGAATGATTCTGATCTAGTTCATGGCCTATTAGAAGTAGAAAGCGCTCTGGTGGGATCCTCACGGACAGAAAAAGATTGCAGTCAGTTTGATAATGATCGAGTGATATTGCTTCGTCGGCCCGAACCAAGGAATCCCTTAGATATGATGCAAAACGGATCTTGTTCTATCCTTGATCAGAGATTTCTCTATGAAAAATACGAATCGGAGTTTGAAGAAGGGGAAGGAGAAGGAGCCCTTGACCCGCAACAGATAGAGGAGGATTTATTCAATCACATAGTTTGGGCTCCTAGAATATGGCGCCCTTGGGGCTTTCTATTTGATTGGATCGAAAGGACCAATGAATTGGGATTTCCCTATTGGTCCAGGTCATTTCGGGGCAAGCGGATCATTTATGATGAAGAGGATGAGCTTCAAGAGAATGATTCGGAGTTCTTGCAGAGTGGAACCATGCAGTACCAGACACGAGATAGATCTTCCAAAGAACAAGGCCTTTTTCGAATAAGCCAATTCATTTGGGACCCTGCAGATCCACTCTTTTTCCTATTCAAAGATCAGCCCTTTGTCTCTGTGTTTTCACATCGAGAATTATTTGCAGATGAAGAGATGTCAAAGGGGCTTCTTACTTCCCAAACAGATCCTCCTACATCTATATATAAAGGCTGGTTTATCAAGAATACGCAAGAAAAGCACTTCGAATTGTTGATTAATCGCCAGAGATGGCTTAGAACCAATAGTTCATTATCTAATGGATCTTTCCGTTCTAATACTCTATCCGAGAGTTATCAGTATTTATCAAATCTCTTCCTATCTAACGGAAGGCTATTGGATCAAATGACAAAGACATTGTTGAGAAAAAGATGGCTTTTCCCGGATGAAATGAAAATTGGATTCATGTAACAGGAGAAAGATTTCCCATTCCTTAGCCGGAAAGATATGTAGCCATGAAAGAGGGATTAAGTGGAACAGAATTGACTGGGTGGTAGAGTCATGGAAACACTTCTTTCTTCCATATTTTGGACCTTAGCTCCATGGAACAATATGCTACTGCTGAAACATGGAAGAATTGAAATCTTAGATCAAAACACTATGTATGGATGGTATGAACTGCCTAAACAAGAATTCTTGAACAGCGAACAACCAGTTCAGATATTCACGACCAAGAAGTATTGGATTCTCTTTCGGATAGGCCCTGAAAGGAGAAGGAAGGCTGGAATGCCAACAGGCGTCTATTATTGAATTCACCCCACCCGATAGTACCCATTTTGGGAACGTCCAGTGCCAAAGTCACTGAATGGGTAAGTCGCCAATCCCTAAAACGAACTATGGAATGTACTTTATCTGCTGGGTTACGAGCAGGCATTTTACCAGAGGTTTCTAATCTACCTTTGTGTGATTCCTGTTGAAGCATATACTCGGGGGGTGGGTGCAGGGCGGACGGTTTTAAAGCAGACTCCCCATTCATTAGATAGAGAAGATCACCAAGATTTCGTGATCCGCTGCCGAACTTATTCCAATTCCAAGAGCTCGGATCGAATCGGTATTGATATACCGATTCGATCCGAGCTCTCTTATTGAATTGCTCATTCAATGAGCATTCTCCATATTATGCCTTGAAGAGGACTCGAACCTCCACGCTCTTTAGCACGAGATTTTGAGTCTCGCGTGTCTACCATTTCACCACCAAGGCATCTTGAAAGTGAATCGTATTCCATGAATATGATATCTATCTAGTGTGATGTATGGAATATATGACAAAGGTGGGGTGTTGGAGTATTGCTATTGATCGGTCATGTCATATAGGCCCGAGTCGGACATCCAATTGCTTCGATTTGAATTATCCGGAGGATGCCTTCTATATCAAAAAGATGGATTATATCAAAAAGATGGATAATCAAACTTATTTATCGATTCAATAGAAGCCAAAAGAGGTGAATAGGGTCCCAAATAAGGAAAGATATGTAAAAAGCAAGTCCGATTACGTCTATTCCGAATCCTAAATGGAATGTAGGGATCCATATGTAAACAATGTATATCCCTATTCCGGTCTGGTCCGGTATGGAATGAACTTATAATCATAGAATCGACTCGATCATCAGATTATAGATTATAAGTTCATAACCCTAACCCATTCCCATTTTGGAAGGAACAGATCCACTAATTCTTTGATTCCAGTTAGTAAGAGGGATCTTGAACTAAGAAATAGACCCTAGAAGCTAAAAAAGGGTATCCTGAGCAATTGCAATAATCGGGTTCATTGATATTCCTGGTATAGTAGATGCTATCACACATACAATCATACTCAATTCGATGGAATTGTTTGATCTTAAAGGAGATCTTCTATAATTTCGCACGTAAGGGGGTATTTCTTGGTTTCGTCCAGTCATTAATAACTTGATTCTTTTTAGATAATAGTAGATAGAAACAACGCTTGTAAGGAGTCCTATTAAAACCAAGAAATATAGGCTTGCCTGCCATCCACACCAGAATAAATAGAGTTTTCCGAAAAAACCTGCTAGTGGAGGAAGACCTCCTAGGGATAAGAGACATAGGGCGAAAGAGAGAGCCAAAAAAGGATCTTTCGTGTATAATCCTGCATAATCTCGAATGTTATCAGTTCCGGTACGTAGACCAAATAATACAATGCAAGCAAAAGTTCCTAGATTCATGGAGATATAGAACAGCATATACGTTATCATGCTTGCATATCCTTGAGTCTCCAACAATTAAATTATTCCAATAATTACATATCCGATTTGACCTATGGACGAATATGCAAGCATACGTTTCATGCTTGTTTGAGTAATAGCAATGGGATTTCCCAATATCATGCTAAGAATAGCTAGGATTTCCAGAAGAAGATGCCATTCGTTTGATGAGAAATAAAAAGGAATATCGAAAATTCGGGTGGCTAAAGCTGAAGCAGCTACTTTCGAAGTAACAGAAAGAAAAGCAACGACTGGAGTGGGAGAGTCAGAGTCGAAAAGAGGATTCCTCACTTCTTTCTCTCATTCAAAACCGTGCATGAGACTTTCATCTCACACGGCTTCTAAGTGATAAAAGAAAGAAGAACTCATCTTCTTTCTTTTTTGATTACCTTCCTCGCGTATGTATAAGACCGAATCCATTCGATTTCTAAAAAGGATTCCTAATCCTTAACTTTTCGAGGAATCCTTCATCAGTGGTTGTGAATGACCGATTTTTTCAATCTTTTCGACCTTGGTTCCGTAGGAGCAAGTCAGAAAGATTGAGAAATAGAACCATCTGATTTGATTCGTTCTCAATAGCCATGAGATGATCATATTAGGGTGATCCTTTTGTCGACGGATGCTCCTATTATACTCGTAGTCTCTGAAGGATGAGAACCAACTATGTAGCATCTACATCGAGAATTCAAGTCTTGTATACGTCATTAGTCCGATCCTTTGTAGGAACTACCCGTAATAACGAACTTGCAAAATGGATCTGTTTATCATAAAGAGATTCGTCGTTCCTGACCCTGCTTCACCTTAATTGTTATTTGAACAAGTCAAAGTTCTGTCTTGGTCCGAGTGGGGATAGCATTTCTCTTCTGCATGTCCATGGAGTTTTGAAAAATCCAAACATCTCGGAGATAGATAGAGAGGTAGGAATTTATCGAACGAACCGCACTCCTTCGTATACGTCAGGAGTCCATTGATGAGAAGGGGCTGGGGAAAGCTTGAACCCAATTCCTACAGTGATGAATATGAGCGCAATTGAAATTCCTGGGGAGTTATACATTTGTGTATTGATAAGACCATTCACTATTTCTTGAAGCTCGATCTCTCCCCCGGATGAACCATCTAGCCAAGAGAAACCATGAACCAGAATAGAAGAGCTTGCCCCACCCATGAGTAAATATTTCATAGTAGCCTCATTAGACCGTACATCTTTCTTGGTATATCCAGATAATAGGTAGGAGCATAAACTGAAACATTCTGGAGCTACAAAGATAGTTATTAAATCGTTAGCACCGCATAAAAACATTCCTCCTAGAGTAGCTGTTAATACGAATAAGAGAAACTCTGTTATATCTATTTCTGTACATTCAACGTACTCTACGGATAGAGGAATACATAGAGTTGAACATAGTCAAATAAGAAATTGAAAGATTTCGTTGAAATTGTTCGTTTGGAAATTTCCCGAAAAGCGAATCATAGGCTCTTCTCTCCATCGGAACAATAGGGCCGTTATGCTCATTACTAAACTTGTTGAAGAGATGAAATAGAACCAAGCTTTTTGATCAGAGGTTGAATCGATCATCAGAAGAAGAATTAGGCCAAAAATTAGGATACATTCTGGGAAAATAAAACTTCCATCGAAGAGAAGCAAATGAAAGGCTTTCATAAAAATTCTCGTAGAATCGAGAATGAAGTTTTCATTCTGTACATGCCAGATCATGAATTAGTAACTGCATCCAATTTCCAAAAAAATCCCAATTGTTTCGAACTTTCTATTTTTGGAATGGAATATTTACGGAATCTCCATGAATAGGATCAAACCTTATTCCATGGTATTTACATGAGGTTCCTCTTTCTTATTCTTAAGCAAGTCCCCGAGAGGGCTTAGTTGATCCATGATTTATCTTTCATCTTTCGTTTCCTTTTCGTTTGTTTCGAGAAATATATCGATCAATTCCGATTCTTTCTTTTTCTCTTGATTCTTTTCCGATCGAGATGTATGGATCCTGTTTATGGATTAACGAAAATGTGCAAAAGCTCTATTTGCCTCTGCCATTCTATGAGTCTCTTCCTTTTTGCGTATGGCCTCGCCACTCCCTTTGGCAGCATCCACTAATTCGGAACTTAATTTGAAAGCCATATTTCGACCCGGACGTTTTCGGGATGCCGCTAATAACCAACGAATGGCAAGTGCTTTTCCTTGTGTGGATCCTATTTCAATGGGAACTTGATGAGTCGATCCGCCTACACGTCTTGCTTTTACTGCTATATCGGGAGTTACTCCACGTATTGCTTGACGTAAAACAGATAGTGGATTTGTTTCTGTCTTTTGTTGAATCTTTTTCATGGCTCGATAGAGAATTTGATAAGCCAATGATTTTTTTCCGTGTTTCAGAATACGGTTAACCAACATATTAATTAATCGATTACGATAAATTGGATCCGATTTTGCAGTTTTTTCTTTTGCAGTACCTCGACGTGACATGAGCGTGAAAGAGGTTCAAGAATCAGTTTTCTTTTTATAAGGGCTAAAATCACTTATTTTGGCTTTTTTACCCCATATTGTAGGGTGGATCTCGAAAGATATGAAAGATCTCCCTCCAAGCCGTACATACGACTTTCATCGAATACGGCTTTCCACAGAATTCTATATGTCTCTATGAGATCGAGTATGGAATTCTGTTTACTCACTTTAAATTGAGTATCCGTTTCCCTCCTTTTCCTGCTAGGATTGGAAATCTTGTATTTTCCATATCCATACGATTGAGTCTTTTGGTTTCCGAAATAGTGTAAAAAGAAGTGCTTCGAATCATTGCTATTTGACTCGGACCTGTTCTAAAAAAGTCGAGGTATTTCGAATTCTTTGTTGACACGGACAAAGTCAGGGAAAACCTCTGAAATTATTTCAATATTGGACCTTGGACATATAATAGTTCCGAATCGAATCTCTTTAGAAAGAAGATCTTTTGTCTCATGGTAGCCTGCTCCAGTCCCCTTACGAAACTTTCGTTATTGGGTTAGCCATACACTTCACATGTTTCTAGCGATTCACATGGCATCATTAAATGATACAAGTCTTGGATAAGAATCTACAACGCACTAGAACGCCCTTGTTGACGATCCTTTACTCCGACAGCATCTAGGGTTCCTCGAACAATGTGATATCTCACACCGGGTAAATCCTTAACCCTTCCCCCTCTTACTAAGACTACAGAATGTTCTTGTGAATTATGGCCAATACCAGGTATATAAGCAGTGATTTCAAATCCAGAGGTTAATCGTACTCTGGCAACTTTACGTAAGGCAGAGTTTGGTTTTTTGGGGGTGATAGTGGAAAAGTTGACAGATAAGTCACCCTTACTGCCACTCTACAGAACCGTACATGAGATTTTCACCTCATACGGCTCCTCGTTCAATTCTTTCGAAGTCATTGGATCCTTTTCCTCGTTCGAGAATCTCCTCCTTTCCTTTCTTCCACTCCGTCCCGAAGAGTAACTAGGACCAATTTAGTCACGTTTTCATGTTCCAATTGAACACTTTCCATTTTTCTTTTTGATTCTTCTTAAAGGAGAAGATTATTCTCTTTACCAAACATATGCGGATCCAATCACGATCTTATAATAAGAACAAGAGATCTTTCTCGATCAATCCCTTTGCCCCTCATTCTTCGAGAATTAGAAAGATCCTTTTCAAGTTTTAATTTGTTCATTTGGAATCTGGGCTCTTCTACTTCATTTTTATTTACTTATTTTATTTTTATTTAATATTTTTCCCTCTCTTTTTTTATATCATTCCTTAAGTCCCATAGGTTTGATCCTGTAGATTTTGACTCATTTTCTCATTGAGCGAGGGGTACAAAAGAAATCAGATTTCTTTTTCGATCAAAAGTATTATGTGAAATCTTCGATTTTTTCTTCTTCCTCTATCCCTATCCCATAGATACAGTCTTTGAATCAATAGAGAACCTTTTCTTCTGTATGAATCGATATTCTTACATTCCAATTCCTTCCCGATACCTCCCAAGGAAAATCTCGAATTGGATCCCAAATTGACGGGTTAGTGTGAGCTTATCCATGCGGTTATGCACTCTTCGAATAGGAATCCATTTTCTGAAAGATTCTGGCTTTCGTGCTTTGGTGGGTCTCCGAGATCCTTTCGATGACCTATGTTTGTTGAAGGGATATCTATATAATCCGATCGATTGCGTAAAGCCCGCGGTAGCAACGGAACCGGGGAAAGTCTACAGAAAAGACAGTTCCTTTCTATTCTATTAGTATTTTCTATTAGATTAGTATTAGTTAGTGATCCCGGCTTAGTGAGTCCTTTCTTCCGTGATGAACTGTTGGCATTAGTCCTACATTTTGTCTCTGTGGACCGAGGAGAAAGGGGGCTCGGCGGGAAGAGGATTGTACCATGAGAGAAGCAAGGAGGTCAACCTCTTTCAAATATACAACATGGATTCTGGCAATGCAATGTAGTTGGACTCTCATGTCGATCTGAATGAATCATCCTTTCCACGGAGGTAAATCTTTGCCTGTTAGGCAAGGGGATAGCAAGTTACAAATTCTGTCTCGGTAGGACATGTATTTCTATTACTATGAAATTCATAAATGAAGTAGTTAATGGTGGGGTTACCATTATCCTTTTTGGAGTGACGCATCTTGTATGTGTTCCTAAAAAAAGGAATTTTTCCATTTTTCGGGGTCTCAAAGGGGTGTGAAAACACATAAGAACTCTTGAATGGAAATGGAAAAGAGATGTAACTCCAGTTCCTTCGGAAATGGTAAGATCTTTGGCGCAAGAAGAGGGGGTTGATCCGTATCATCTTGACTTGGTTCTGCTTCCTCTATTTTTTTAAGAATACCGAGTCGGGTTCTTCTCCTACCTGTATCGAATAGAACATGCTGAGCCAAATCTTCTTCATGTAAAACCTGCTTGATTTAGATCGGGAAAATCGTGCGGTTTTCTGAAACCATGTGCTATGGCTCGAATCCGTAGTCAATCCTATTTCCGATAGGGGCAGTTGACAATTGAATCCGATTTTTCCCATTATATTTCATATACGTAATAAATAGTGCGAAAAGAAGGCCCGGCTCCAAGTTGTTCAAGAATAGTGGCGTTGAGTTTCTCGACCCTTTGCCTTAGGATTAGTCAGTTCTATTTCTCGATAGAGGCAGAGAAAGGGATATAACTCAGCGGTAGAGTGTCACCTTGACGTGGTGGAAGTCATCAGTTCGAGCCTGATTATCCCTAAACCCAATGGGAGTTTTTCTATTTTGACTTGCTCCCCCGCCGTGATTGAATGAGAATGGATAAGAGGCTCGTGGGATTGACGTGAGGGGGCAGGGATGGCTATATTTCTGGGAGCGAACTCCGGGCGAATATGAAGCGCATGGATACAGGTTATGCCTTGGAATGAAAGACAATTCCGAATCCGCTTTGTCTACGAACAAGGAAGCTATAAGTAATGCAACTATGAATCTCATGGAGAGTTCGATCCTGGCTCAGGATGAACGCTGGCGGCATGCTTAACACATGCAAGTCGGACGGGAAGTGGTGTTTCCAGTGGCGGACGGGTGAGTAACGCGTAAGAACCTGCCCTTGGGAGGGGAACAACAGCTGGAAACGGCTGCTAATACCCCGTAGGCTGAGGAGCAAAAGGAGGAATCCGCCCGAGGAGGGGCTCGCGTCTGATTAGCTAGTTGGTGAGGCAATAGCTTACCAAGGCGATGATCAGTAGCTGGTCCGAGAGGATGATCAGCCACACTGGGACTGAGACACGGCCCAGACTCCTACGGGAGGCAGCAGTGGGGAATTTTCCGCAATGGGCGAAAGCCTGACGGAGCAATGCCGCGTGGAGGTAGAAGGCCCACGGGTCGTGAACTTCTTTTCCCGGAGAAGAAGCAATGACGGTATCTGGGGAATAAGCATCGGCTAACTCTGTGCCAGCAGCCGCGGTAATACAGAGGATGCAAGCGTTATCCGGAATGATTGGGCGTAAAGCGTCTGTAGGTGGCTTTTTAAGTCCGCCGTCAAATCCCAGGGCTCAACCCTGGACAGGCGGTGGAAACTACCAAGCTGGAGTACGGTAGGGGCAGAGGGAATTTCCGGTGGAGCGGTGAAATGCGTAGAGATCGGAAAGAACACCAACGGCGAAAGCACTCTGCTGGGCCGACACTGACACTGAGAGACGAAAGCTAGGGGAGCGAATGGGATTAGATACCCCAGTAGTCCTAGCCGTAAACGATGGATACTAGGCGCTGTGCGTATCGACCCGTGCAGTGCTGTAGCTAACGCGTTAAGTATCCCGCCTGGGGAGTACGTTCGCAAGAATGAAACTCAAAGGAATTGACGGGGGCCCGCACAAGCGGTGGAGCATGTGGTTTAATTCGATGCAAAGCGAAGAACCTTACCAGGGCTTGACATGCCGCGAATCCTCTTGAAAGAGAGGGGTGCCTTCGGGAACGCGGACACAGGTGGTGCATGGCTGTCGTCAGCTCGTGCCGTAAGGTGTTGGGTTAAGTCCCGCAACGAGCGCAACCCTCGTGTTTAGTTGCCATCGTTGAGTTTGGAACCCTGAACAGACTGCCGGTGATAAGCCGGAGGAAGGTGAGGATGACGTCAAGTCATCATGCCCCTTATGCCCTGGGCGACACACGTGCTACAATGGCCGGGACAAAGGGTCGCGATCCCGCGAGGGTGAGCTAACTCCAAAAACCCGTCCTCAGTTCGGATTGCAGGCTGCAACTCGCCTGCATGAAGCCGGAATCGCTAGTAATCGCCGGTCAGCCATACGGCGGTGAATTCGTTCCCGGGCCTTGTACACACCGCCCGTCACACTATGGGAGCTGGCCATGCCCGAAGTCGTTACCTTAACCGCAAGGAGGGGGATGCCGAAGGCAGGGCTAGTGACTGGAGTGAAGTCGTAACAAGGTAGCCGTACTGGAAGGTGCGGCTGGATCACCTCCTTTTCAGGGAGAGCTAATGCTTGTTGGGTATTTTGGTTTGACACTGCTTCACACCCAAAAAGAAGGGAGCTACGTCTGTCTGAGTTAAACTTGGAGATGGAAGTCTTCTTTCGTTTTTCGACGGTGAAGTAAGACCAAGCTCATGAGCTTATTATCCTAGGTCGGAAAAAGTTGATAGGATCCCCCTTTTTACGTCCCCATGCCCCCCCGTGTGGCGACACATGGGGGCGAAAAAAGGAAAGAGAGGGATGGGGTTTCTCTCGCTTTTGGCATAGCGGGCCCCCAGTGGGAGGCTCGCACGACGGGCTATTAGCTCAGTGGTAGAGCGCGCCCCTGATAATTGCGTCGTTGTGCCTGGGCTGTGAGGGCTCTCAGCCACATGGATAGTTCAATGTGCTCATCAGCGCCTGACCCTGAGATGTGGATCATCCAAGGCACATTAGCATGGCGTACTCCTCCTGTTCGAACCGGGGTTTGAAACCAAACTCCTCCTCAGGAGGATAGATGGGGCGATTCAGGTGAGATCCAATGTAGATCCAACTTTCGATTCACTCGTGGGATCCGGGCGGTCCGGGGGGGACCACCGCGGCTCCTCTCTTCTCGAGAATCCATGCATCCCTTATCAGTGTATGGACAGCTATCTCTCGAGCACAGGTTTAGGTTCGGCCTCAATGGGAAAAAAATGGAGCACCTAACAACGCATCTTCACAGACCAAGAACTACGAGATCACCCCTTTTATTCTGGGGTGACGGAGGGATCGTACCATTCGAGCCGTTTTTTTTTCATGCTTTTCCCGGAGGTCTGGAGAAAGCTGCAATCAATAGGATTTCGCTAATCCTCCCTTCCCGAAAGGAAGAGCGTGAAATTCTTTTTCCTTTCCGCAGGGACCAGTAGATTGGATCTAGCCGTAAGAAGAATGCTTGGTATAAATAACTCACTTCTTGGTCTTCGACCCCCTCAGTCACTATGAACGCCCCCGATTAGTGCAATGGGATGTGTCTATTTATCTATCTCTTGACTCGAAATGGGAGCAGGTTTGAAAAAGGATCTTAGAGTGTCTAGGGTTGGGCCAGGAGGGTCTCTTAACGCCTTCTTTTTTCTTCTCATCGGAGTTATTTCACAAAGACTTGCCATGGTAAGGAAGAAGGGGGGAACAAGCACACTTGGAGAGCGCAGTACAACGGAGAGTTGTATGCTGCGTTCGGGAAGGATGAATCGCTCCCGAAAAGGAATCTATTGATTCTCTTCCAATTGGTTGGACCGTAGGTGCGATGATTTACTTCACGGGCGAGGTCTCTGGTTCAAGTCCAGGATGGCCCAGCTGCGCCAGGGAAAAGAATAGAAGAAGCATCTGACTCCTTCATGCATGCTCCACTTGGCTCGGGGGGATATAGCTCAGTTGGTAGAGCTCCGCTCTTGCAATTGGGTCGTTGCGATTACGGGTTGGATGTCTAATTGTCCAGGCGGTAATGATAGTATCTTGTACCTGAACCGGTGGCTCACTTTTTCTAAGTAATGGGGAAGAGGACCGAAACATGCCACTGAAAGACTCTACTGAGACAAAGATGGGCTGTCAAGAACGTAGAGGAGGTAGGATGGGCAGTTGGTCAGATCTAGTATGGATCGTACATGGACGGTAGTTGGAGTCAGCGGCTCTCCTAGGGTTCCCTCATCTGGGATCCCTGGGGAAGAGGATCAAGTTGGCCCTTGCGAACAGCTTGATGCACTATCTCCCTTCAACCCTTTGAGCGAAATGCGGCAAAAGGAAGGAAAATCCATGGACCAACCCCATCATCTCCACCCCGTAGGAACTACGAGATCACCCCAAGGACGCCTTCGGCATCCAGGGGTCACGGACCGACCATAGAACCCTGCTCAATAAGTGGAACGCATTAGTTGTCCGCTCTCAGGTTGGGCAGTAAGGGTCGGAGAAGGGCAATCACTCATTCTTAAAACCAGCGTTCTTATTCTTAAGACCAAAGAGTCGGGCGGAAAAGGGGGGAAAGCTCTGCGTTCCTGGTTCTCCTGTAGCTGGATCCTCCGGAACCATAAGAATCCTTAGTTAGAATGGGATTCCAACTCAGCACCCCTTGAGTGAGATTTTGAGAAGAGTTGCTCTTTGGAGAGCACAGTACGATGAAAGTTGTAAGCTGTGTTCGGGGGGGAGTTATTGTCTATCGTTGGCCTCTATGGTAGAATCAGTCGGGGGACCTGAGAGGCGGTGGTTTACCCTGCGGCGGATGTCAGCGGTTCGAGTCCGCTTATCTCCAACTCGTGAACTTAGCCGATACAAAGTTATATGATAGCACCCAATTTTTCAGATTCGTCGGTTCGATCTATGATTTATCATTCATGGACGTTGATAAGATCCTTCCATTTAGCAGCACCTTAGGATGGCATAGCCTTAAAGTTAAGGGCGAGGTTCAAACGAGGAAAGGCTTACGGTGGATACCTAGGCACCCAGAGACGAGGAAGGGCGTAGTAAGCGACGAAATGCTTCGGGGAGTTGAAAATAAGCATAGATCCGGAGATTCCCGAATAGGTCAACCTTTCGAACTGCTGCTGAATCCATGGGCAGACAAGAGACAACCTGGCGAACTGAAACATCTTAGTAGCCAGAGGAAAAGAAAGCAAAAGCGATTCCCGTAGTAGCGGCGAGCGAAATGGGAGCAGCCTAAACCGTGAAAACGGGGTTGTGGGAGAGCAATACAAGCGTCGTGCTGCTAGGCGAAGCGGTGGAGTACTGCACCCTAGATGGCGAAAGTCCAGTAGCCGAAAGCATCACTAGCTTACGCTCTGACCCGAGTAGCATGGGACACGTGGAATCCCGTGTGAATCAGCAAGGACCACCTTGCAAGGCTAAATACTCCTGGGTGACCGATAGCGAAGTAGTACCGTGAGGGAAGGGTGAAAAGAACCCCCATCGGGGAGTGAAATAGAACATGAAACCGTAAGCTCCCAAGCAGTGGGAGGAGCCCGGGGCTCTGACCGCGTGCCTGTTGAAGAATGAGCCGGCGACTCATAGGCAGTGGCTTGGTTAAGGGAACCACCGGAGCCGTAGCGAAAGCGAGTCTTCATAGGGCAATTGTCACTGCTTATGGACCCGAACCTGGGTGATCTATCCATGACCAGGATGAAGCTTGGGTGAAACTAAGTGGAGGTCCGAACCGACTGATGTTGAAGAATCAGCGGATGAGTTGTGGTTAGGGGTGAAATGCCACTCGAACCCAGAGCTAGCTGGTTCTCCCCGAAATGCGTTGAGGCGCAGCAGTTGACTGGACATCTAGGGGTAAAGCACTGTTTCGGTGCGGGCCGCGAGAGCGGTACCAAATCGAGGCAAACTCTGAATACTAGATATGACCTAAAAATAACAGGGGTCAAGGTCGGCCAGTGAGACGATGGGGGATAAGCTTCATCGTCGAGAGGGAAACAGCCCGGATCACCAGCTAAGGCCCCTAAATGACCGCTCAGTGATAAAGGAGGTAGGGGTGCAGAGACAGCCAGGAGGTTTGCCTAGAAGCAGCCACCCTTGAAAGAGTGCGTAATAGCTCACTGATCGAGCGCTCTTGCGCCGAAGATGAACGGGGCTAAGCGATCTGCCGAAGCTGTGGGATGTAAAAATACATCGGTAGGGGAGCGTTCCGCCTTAGAGGGAAGCACCCGCGCGAGCAGTGGTGGACGAAGCGGAAGCGAGAATGTCGGCTTGAGTAACGCAAACATTGGTGAGAATCCAATGCCCCGAAAACCTAAGGGTTCCTCCGCAAGGTTCGTCCACGGAGGGTGAGTCAGGGCCTAAGATCAGGCCGAAAGGCGTAGTCGATGGACAACAGGTGAATATTCCTGTACTACCCCTTGTTGGTCCCGAGGGACGGAGGAGGCTAGGTTAGCCGAAAGATGGTTATCGGTTCAAGGACGTAAGGTGACCCTGCTTTTTCAGGGTAAGAAGGGGTAGAGAAAATGCCTCGAGCCAATGTTCGAGTACCAGGCGCTAAGGCGCTGAAGTAACCAATGCCATACTCCCAGGAAAAGCTCGAACGATCTTCAACAAAAGGGTACCTGTACCCGAAACCGACACAGGTGGGTAGGTAGAGAATACCTAGGGGCGCGAGACAACTCTCTCTAAGGAACTCGGCAAAATAGCCCCGTAACTTCGGGAGAAGGGGTGCCTCCTCACAAAGGGGGTCGCAGTGACCAGGCCCGGGCGACTGTTTACCAAAAACACAGGTCTCCGCAAAGTCGTAAGACCATGTATGGGGGCTGACGCCTGCCCAGTGCCGGAAGGTCAAGGAAGTTGGTGACCTGATGACAGGGGAGCCGGCGACCGAAGCCCCGGTGAACGGCGGCCGTAACTATAACGGTCCTAAGGTAGCGAAATTCCTTGTCGGGTAAGTTCCGACCCGCACGAAAGGCGTAACGATCTGGGCACTGTCTCGGAGAGAGGCTCGGTGAAATAGACATGTCTGTGAAGATGCGGACTACCTGCACCTGGACAGAAAGACCCTATGAAGCTTTACTGTTCCCTGGGATTGGCTTTGGGCCTTTCCTGCGCAGCTTAGGTGGAGGGCGAAGAAGGCCCCCTTCCGGGGGGGCCCGAGCCATCAGTGAGATACCACTCTGGAAGAGCTAGAATTCTAACCTTGTGTCAGGACCTACGGGCCAAGGGACAGTCTCAGGTAGACAGTTTCTATGGGGCGTAGGCCTCCCAAAAGGTAACGGAGGCGTGCAAAGGTTTCCTCGGGCCGGACGGAGATTGGCCCTCGAGTGCAAAGGCAGAAGGGAGCTTGACTGCAAGACCCACCCGTCGAGCAGGGACGAAAGTCGGCCTTAGTGATCCGACGGTGCCGAGTGGAAGGGCCGTCGCTCAACGGATAAAAGTTACTCTAGGGATAACAGGCTGATCTTCCCCAAGAGCTCACATCGACGGGAAGGTTTGGCACCTCGATGTCGGCTCTTCGCCACCTGGGGCTGTAGTATGTTCCAAGGGTTGGGCTGTTCGCCCATTAAAGCGGTACGTGAGCTGGGTTCAGAACGTCGTGAGACAGTTCGGTCCATATCCGGTGTGGGCGTTAGAGCATTGAGAGGACCTTTCCCTAGTACGAGAGGACCGGGAAGGACGCACCTCTGGTGTACCAGTTATCGTGCCCACGGTAAACGCTGGGTAGCCAAGTGCGGAGCGGATAACTGCTGAAAGCATCTAAGTAGTAAGCCCACCCCAAGATGAGTGCTCTCCTATTCCTTCCGACTTCCCCAGAGCCTCCGGTAGCACAGCCGAGACAGCGACGGGTTCTCTGCCCCTGCGGGGATGGAGCGACAGAAGTCTTGAGAATTCAAGAGAAGGTCACGGCGAGACGAGCCGTTTATCATTACGATAGGTGTCAAGTGGAAGTGCAGTGATGTATGCAGCTGAGGCATCCTAACAGACCGGTAGACTTGAACCTTGTTCCTACATGACCCGATCAATTCGATCAGGCACTCGCCATCTATTTTCATTGTTCAACTCTTTGACAACACGAAAAAACCATTGTTCAACTCTTTGACAACATGAAAAAACCAAAAGCTCTGCCCTCCCTCTCTATCTATCCAAGGGATGGAAGGGCAGAGGCCTTTGGTGTCCCCTCCAGTCAAGAATTGGGGCCTCACAATCACTAGCCAATATGATTTTCTCTCATGCCTTTCTTCGTTCATGGTTCGATATTCTGGTGTCCTAGGCGTAGAGGAACCACACCAATCCATCCCGAACTTGGTGGTTAAACTCTACTGCGGTGACGATACTGTAGGGGAGGTCCTGCGGAAAAATAGCTCGACGCCAGGATGATAAAAAGCTTAACACCCCTCATTCTTATTACTTTTTCAATATGAAAAAGAAAAAAAAAATGAAAAATTGAAAGGTCGTCTTATTCAAAACCCCAATCATGACATCCCTTCTCTCCCACTTCACACCTCGGAACGCACCGTTCTTATAGAGATAAACGCGCTTTCACATCTTCTTAACCCGAAATGGCTGGGGAGAGGAAAGGTTCCTTTTTTTTTTTTTGAGGGTACTCCCGAGAACAGATCCAGTGGAGACGGGGTGGGGCCTGTAGCTCAGAGGATTAGAGCACGTGGCTACGAACCACGGTGTCGGGGGTTCGAATCCCTCCTCGCCCACAACCGGCCCAAAAGGGAAGGACCTTTCCTTCTGGGGGTAGGAAAAGGATAGCGGACCAAAAGCTATGGAACTTGGGTGTGGGTCTTTTGTCGAAATGGAATGGCCTTCCTTTTTCTTTTTCTTTATTATTTATCGTTAATGGTAGAATAATTACACATAGTATACCCGGCCCTTCAGCGTATTTTTTTGTTTTACGCCCCGTAACTCTTCCTCAGCCAGGCTTGGGCAGAATAGCAGAGCAAGTACAAGTATTAGTAGCATAACAAAAATGCCTTCCTCGTCATTAATATGTTTGCTCGCGGTAATTGTGGCCTCTCGGGAGAATCGATGACTGCATCTTTGATGCACTGCTAGTACTAGTACATCTGAGAATTCTTAATTGGCTAGTTGTAAATAGCCCCAGGGCTATGGAACAAAGGATTATCCCGGACCTACACCAAGGTATTGACGGTGATTCTCAAATATCGCAGAACAGAATGTGATACGATAGAAACAAAGACAGGGAAGGGGTTACCTACTCTTAACGGTCAAAGCGAGCTCTTTCATTCTGAATTCTTTAATTCAGAATGAATCAAATCTCCCCAAGTAGGATTCGAACCTACGACCAATCAGTTAACAGCCGACCGCTCTACCACTGAGCTACTGAGGAACAACGGGAGATTCGATCTCATAGAGTTCAATTCCCGTTCTCAACCCATGACCAATATGAGCTCAAAGCTTCCTTCGTAACTCCCGGAACTTCTTCGTAGTGGCTCCCCTCATTTCATAGGGAACCTCAAAGTGGCTCTATTTCATTATATTCCATCCATCTCCCAATTCCATTCAATTCATTTAATATCCCTTTGGTGTCATTGACATAACAGATGTCGTTTCTAGTTTATCTCTTTATATGGAAAGTTTCAAAATCATCATATAATAATCCAGAAATTGCAATAGAAAAGAAAAAGGGAGGTTTATGATGATTTTGAAATCTTTTCTACTAGGTAATCTAGTATCCTTATGCATGAAGATAATCAATTCGGTCGTTGTGGTCGGACTCTATTATGGATTTCTGACCACATTCTCCATAGGGCCCTCTTATCTCTTCCTTCTCCGAGCTCAGGTTATGGAAGAAGGAAGCGAGAAGAAGGTATCAGCAACAACTGGTTTTCTTACGGGACAGCTCATGATGTTCATATCGATCTATTATGCGCCTCTGCATCTAGCATTGGGTAGACCTCATACAATAACTGTCCTAGCTCTACCCTATCTTTTGTTTCATTTCTTCTGGAACAATCACAAACACTTTTTTGATTATGGATCTACTACCAGAAATTCAATGCGTAATCTCAGCGTTCAATGTGTATTCCTGAATAATCTCATTTTTCAATTATTCAACCATTTCATTTTACCAAGTTCAATGTTAGCCAGATTAGTCAACATTTATATGTTTCGATGCAACAACAAGATGTTATTTGTAACAAGTAGTTTTGTTGGTTGGTTAATTGGTCACATTTTATTCATGAAATGGCTTGGATTGGTATTAGTCTGGATACGGCAAAATCATTCTATTAGATCAAATGTACTTATTCGATCGAATAAGTACCTTGTGTCAGAATTGAGAAATTCTATGGCTCGGATCTTTAGTATTCTCTTATTTATTACCTGTGTCTACTATTTAGGCAGAATACCGTCACCCATTCTTACTAAGAAACTGAAAGAAACCTCAAAAACGGAAGAAAGGGCGGAAAGTGAGGAAGAAAGAGATGTAGAAATAGAAACAACTTACGAAACGAAGGGGACTAAACAGGAACAAGAGGGATCCGCCGAAGAAGATCCTTCTCCTTCCCTTTTTTCAGAAGAAAAGGAGGATCCGGACAAAATCGATAAAACGGAAGAGATCCGAGTGAATGGAAAGGAAAAAACAAAGGATGAATTCCACTTTCACTTGAAAGAGACATGCTATAAAAATAGCCCCATTTATGAAGCTTCTTATCCGGATGGGAATCCAGAAAATTCAAAGTTCAAAATACTTTACGATAAAAATAAAGTCAACTCAACCTTTTGGTTTGAAAAACCTCTTGTAACTATTCTTTTCAATTTTAATCGATGGAATCGACCGGTGCGATACATAAAAAATAATCGATTTGAAAATGCTGTAAGACATGAAATGTCACAATATTTTTTTTATACATGCCAAAGTTATGGAAAAGAAAGAATATCTTTTACGTTTCCACCCAGTTTATTATTTTTTGGGGAAATGATACAAAGAAAGATATCCTTGTTCATAATAGAAAAACTCTCCTCTGATGAACTGTATAATCATTGGATTTCTACCAACAAACAAAAAAATAACAATCTAAACAACGAATTGATAAATCGAATTAAGGTTCTAGACAAAGGATCTCTTTCCCTGAATATACTCGAAAAAAAGATTCGATTGTGTAATGATGAGATTCAAAAAGAATACTTGCCAAAAATATATGATCCTTTCTTGAATGGGCCACAGCGTGGAACAATAAAAAAATTATTTTTACCTTTAATCATAAATGAAACTTCGATAGAAAATTTCATTTTCATAGAAACAAATAAGATTCATACTCTCTTTCTTACTGATACTGATTATGAGGAATTTGAACAAAAAATAGATCTATTTGAGAAAAAACCATTATCAAGAAAAATGAGTCACTTCTTGACTTTAATCAGTCAATTTGATAGAGAATCAAAACCCAATTTCAATTTGAAAGAACCTTCTTTATTTTTATTTTCAAAACAAGAACCAGTAAGAATGGATTCAGAAAACAAAACGAAATTTTTGAAATTTTTATTCAATGCAATTAGAACTGATCCTAATGATAAAAAAAAAAAAACGATTTCTATTAGAATAAAAGAAATTATTAAACAAGTTCCTCGATGGTCATACAAATTGATCAACGAATTAGAACAACAGGAAGGAGACAGTGAAGAAGAAGTACCAGTAGATTATCAAATTCGTTCAAGAAAAGCCAAACGTGTAGTGATTTTTACTAATAATCAAAATCAGCGAAATACCGATACTAATAATACCGATACTAATAATACCGATACTAATAATAAAGATCAAACAAACGAAGTGGCTTTGATACGCTATTCACAACAATCGGATTTTCGTCGAGACATAATCAAAGGCTCTATGCGAGCCCAAAGACGTAAAACAGTTATTTTAGAACTTTTTCAAGCAAATGTGCATTCCCCGCTTTTTTTGGATAGAATAGACAAATCACCCCTTTTTTCTTTTGATATTTCCGGATTGATGAAACTCATTTTTGGAAACTGGATAAAAAGAGGAGCAGAATTGAAAATTTCAGATTCTATAGAAGAAGAGATCAAAGAAGGGGAGAAAGAAAAAAAAGATGAAAACAAAAGAAAAGAAAAAGCGCGGATAGAAATAGCAGAAGCCTGGGATACCATTCCACTTGCTCAAATAATAAGAGGTTCCATGTTAATAACTCAATCGACTCTTAGAAAATATATTCTATTACCTTCATTGATAATAGCTAAAAATATTGGCCGTATGCTATTATTGCAATTTCCTGAGTGGTCTGAAGATTTAAAGGAATGGAATAAAGAAATGCATGTTAAATGTACCTATAATGGTGTTCAATTATCAGAAACAGAATTTCCGAAAAATTGGTTAACAGATGGCATTCAGATAAAGATACTATTTCCTTTCTGTCTGAAACCTTGGCACAAATCTAAGCCACAGCCCTCTCATACAGATCGAATGAAAAAAAAAGGTCAAAAAAAAGATGATTTTTGTTTTTTAACAGTTTGGGGAATGGAAGCTGAACTTCCTTTTGATTCTCCCCGAAAACGGCCTTCCTTTTTTGAACCCATTTTTAATAAATTCGAAAAAATAATTGGAAAATTGAAAAAGAAGTATTTTCGAGTTCGAAAAGTTTTAAAAGAAAGAACCCAAATTTTTATAAATATCTCAAAAAAATGGATTTTAAAAAGAATAATAAAAGAACTTTCGAAAATAAATCCAATTCTATTATTGAAATTCAGAAAAGGATATAACTTAAGTGAAACTAAAAAAGAAAAAGATTCTATAACTTGCAATCCGATAATTCATAAATCTTTTAGTCGAATTCGACCCATAGATTGGACAAATTATTTCCTGACAGAAAAAAAAATAAAGGATATGACTGCTAGAACAAGCACAATGAGAAATCAAATAGAAAAAATTACAAAAGAGAACAAAAAAGTGACTCCAGTAATAGGAATAAATGTTAATCTTAATAAAACAAGTTATAATGCTAAAAGATTCGAATTCAAAAAAAATATTGGGCAAATATTAAAAAGAAGAAATGCTCGATTAATCCGTAAATTACATTATTTTAAAAAAAATTTCACTGAAAGGATATACATAGATATTCTTCTATCTATCATTACTGTTTCTAGAATTAATATACAACTTTTTCTTCAATCAACAAAAAAAATTATTGATAAATTTATTTACAGTAATAAAACAAACCAAGAAAAAGTTAATAAAACAAATAAAAATACAATTCACTTTATTTCGACTATAAAAAAGTCACTTTATAATCTTAGTAATAAGAATTTACAGCGGAATTTTTATGACTTATCCTCCTTGTCACAAGCATATGTATTTTACAAATTATCAGAAACCCAAGTTCTTAACTTGAATAAGTTAATATCGACTATTCAATCTCAAAGAACATCTTTTTTTATTAAGACTTCAATAAAAGGTTATTTTGGAATACAAGGAATAATTCATTCTGAATTAAGACATAAGAAACTTTTGAATTCCGGAATAAATCAATGGAAAAACTGGTTAAGAGGTCATTATCCATACGATTTATCTCAGATTCGATGGTCTAGATTAATAGTACAAAAATGGCGAAATCAATGTCATACAATTCAAAATCAAGATTTCATCAAAGAGGATTCATATGAGAAAGACCAATTAATTAATTACAAAAAACAAAATGATTATGAAGTATATTCATTATCAAATCAAAAAGATAATTTTAAAAAATACTATAAATAT
>contig1_len_17996_j047
TTAATTAAATTAATATTAATTAAGAATTCATGCATCATTGAATTAAATATACAATTCCTGAAAATCTCTCACATACAATCCGATTCTTTTTTTGTTTGGAAAAAAAAAAAAGAGGCGGGAAAGTAAAGTAAAAATGCGAACAAAATCGGAATGAATGAAAAGCGTCCATTGTCTAATGGATAGGACAGAGGTCTTCTAAACCTTTAGTATAGGTTCAAATCCTATTGGACGCAATTTGTTTCCATTTTTTTTTTTAGATTTCTATGTCAAAAAAGATATTTTGTTGAATGATCTGAATCAGAGAGGCTTGATTACTCCTTTTTTTTTTTTAAGATAAAAATGATCAATTTCTTTATGCTTGTTCCTGAAATATAAAACGTTCCATCTGTTCCTGAATAGCTTCTTTCAAAAGGGCTTCTGCTTCCTCGGTGAATGTTTTGGTATAAGATATGATTTCTTGGAACTGAGGTTTATTAGTTTTTAAATAAGTACGTAACTCAACAAGAAATTTCCTTACCTGTCCAATTTCTAATGAATCAAGATAACCATTTGTTCCGGTATAAATAGTCATTATCTGTTCTTCTACCGTAAGAGGAGCTGATTGGGATTGTTTGAGCAATTCACGTAATCGTTGACCTCTTGCCAATTGATTCTGAGTAGCTTTATCGAGATCCGAAGCGAATTGTGCAAAGGCTTCTAATTCCGCAAATTGTGCTAGTTCCAATTTTAATTTACCGGCTACTTGTTTCATAGCTTTAATTTGAGCTGCAGATCCTACTCTGGAAACAGAGATACCCACATTAATAGCAGGTCTGATTCCAGCATTGAATAGATCCGCGGATAAGAATATTTGTCCATCAGTAATGGAAATTACATTAGTAGGAATATAAGCCGAAACATCTCCCGATTGAGTCTCAACTATTGGTAAAGCGGTCATACTTCCTTCACCTAAACGAGAACTTGATTTAGCGGCTCTTTCCAAAAGGCGTGAATGCAAATAAAAAACATCGCCTGGATAAGCTTCACGACCAGGCGGTCTTCGTAATAGAAGAGACATTTGGCGATAAGCTTGTGCTTGTTTGGAAGGATCATCATAAATGATTAAAGTATGTTGTTCACGGTACATAAAATATTCAGCCAAAGCTGCTCCTGTATAAGGAGCGAGGTATTGTAATGTAGCAGGAGAATCCGCTGTTTCGGCTACTACAATAGTGTATTCCAGCGCTCCCCTTTCCTGGAAAGTAGTCACTACCTGAGCCACAGAAGATGCTTTTTGACCAATAGCTACATAAACACATATTACATTTTGTCCTTGTTGATTGAGAATCGTATCTGTGGCTACTGCTGTTTTACCGGTCTGTCTGTCCCCAATAATTAATTCTCGTTGACCACGTCCTATAGGAATCATCGAATCAATAGCAATAAGTCCCGTTTGAAGAGGCTCATATACGGAACGTCGAGAAATAATACCCGGAGCAGGAGATTCAATTAACCGAGATTCACAAGCTGAAATTTCACCTCTACCATCAATAGGTTTAGCCAGGGCATTTATAACACGACCCAAATAGGCCTCACTCACGGGTATCTGAGCAATTTTTCCTGTTGCCTTTACAGAACTTCCTTCTTGTATCATCAAACCGTCACCCATTAATACAACACCAACATTATTTGATTCCAAATTCAGAGCAATGCCTATTGTACCTTCTTCAAATTCTACTAATTCACCTGCCATTACTTCATCAAGACCATGAATACGAGCAATACCATCGCCTACTTGAAGTACGGTACCGGTATTTACAATCTTGACTTCTCTATTATATTGCTCAATACGTTCACGGATAATATTACTAATTTCGTCAGCCCGAATGGTTACCATGAGTATTTTTTAAGTCTTTTTTGAAAAAAAAAAAAAAAATAATGCCTACAGTAGAAGGACTAATCAGTTATTTCTTTCATCGCCCCAAACATACCAATATTAGTACTGATGGTACGTAAATGTAATTCATTGTTCAAACAACTAGTCAGAGTTCCTAGAGCTCCTTGTAAGGCTTGTTGGAAAACCCGTTGTCGGACTTGATTAATCGCCCTTTGTTGTTCAAAATGAATGGTTTCATTTTTGTAATTTTCTAATTGTTCTAAAGTCTTAGAAGTTGAATTAATCAAATTTAATTTTTCTCGCTCTATCCCAGAGTACCCATTCACTCGAAACTGATCTGCTTCCATTTCCACTTTCCGTAAACGAGACCGGGCTTTTTCTAGCTGTTCAATAGCCCCCCCACGTAGTTCTTCTGAATTTCGAATAGTATTCAAGATCCTCTGTTTTCGATTATCTAATAAATCGCTTAATGAAAGTAGATTATCTTTCCATTCATTTCAAAACTTCTATGATCCCTTCCCGAACCAAACATGAATCTTTCGATTCATTTGGCTCTCCCGCTCAATTACTTATTTATTTTATGGTAAATTCCCATATCTTTTTTTTTTTTTTTAATGCAATGAGCCTATCCCCTCTTCTCTGGTCATATTCCAAAAGAAAAATACCGAAATTATGAATTATGAATCCAAGACCAAAATATTCGGAGGACTCTTCTGACCAAACAAAAAAATATGTAATTGTCAGCAAAATTGTTTCTTTTTTCTTCAAATCCAAAAAACTCTTCTTACTTTAATACATAACATAATACATAGGTCATCGATTCAGCATTGGATAAAAAAAGGATGAAATACCCGTTTTTACAATTACAATTACAATAAAGGGTTCAAATCATTTTATCAATATGAGTGTTTTATATCGAAAAAAAAAAATATTCATTTTGAAACCATCTCAACCATCTCTATATTAACATAGTGGTAGAAAGAGTACCATGCTGTGTCTGGACTTCAAACGATTTCGCTTTAACCATGTTAACAGTCCCGCATTACTGGTTCATAGAGAATCAAAGTCGATTTACCAATAAATCACGAAATGCTATGGTTCTTGCATATAATTTCTTAATTTATTCAGAAGTAATTCGAGAGATCATGTACCCTTTCTTTCCTAGTTATAAGGGAAAATAAAGTACAGCTGGTTGGATCCAGCCTATTCTTGAAATAAACAACTCGCACACACCCCCTTTCCAAAAAAGATCAATACACCAAGTACTACACTTAGATTTATTAGATTTGTTGCTAAAATATCGGTATTAAACCCGAAACTCCCGGCGAATGGCCAGTAGCCCAAAGAAACGAAAGAATCGGTTACATTTTTCATATGATCTCCTCTTATAGATAGACTAAAAAATCGAACAGAGTTTTTTTTTTTTTTTATCACTTCACCCTTTCGTTTCTTTGTTTTTTTATTTTATATATATTAAATATGTTAAAATATAGATTTTCCTATTTCGAAATCAAATAGAGTCTAAAATAGATTTTATTTTGAAATTGTGAACTACCCTGTTTGTTGCAACACTTCCTCTTTCCCAACACTTCCTCTTTCCCTTGGACTAATAAGGGAAGGACAAAAGGGAATCGGTATGCTAATTCCTCCTCCTCAAATCAGTCCTTCCCATGAATTAGGTTCTCAACGAAAACGAATAAGTAATTATAGGGGTGAAATCTGGATATAATTTGAAAAAACAAACGACAAGTTCAAGGCAATAAAATAGGAAAAATACGTATTTTTCCTATTTCTAAGATTAAACAAAGGGGTTGGCAAATAAAAGTGCTAATGCTACAACCAGTCCATAAATTGTTAAAGCTTCCATAAAAGCCAAACTAAGCAATAAAGTACCTCGTATTTTTCCCTCTGCCTCGGGCTGTCTCGCGATACCTTCTACAGCTTGGCCCGCAGCAGTACCTTGACCAACTCCAGGTCCAATAGAAGCAAGTCCTACGGCCAATCCGGCAGCAATAACGGAAGCGGCAGAAATCAGTGGATTCATGATAAGTTCCTCGCACCAAAAAAGAGAAATAGTTAATGATACAATCAAACCATTAATTATGACGTAATTATTCGATCGCTAAAATTCATCCTAACTAAGAACTTTGAGTTGGAGTCAAAATATTATTGAATCGTCAGAATTACTTCGATATCTTCTATCCACAGAGTCTTTGTGAATCCATACGACTTTCGTTCGTTCATTTCTGTGTTCCGAATCGTTCTTTAAATTCTTCGATCTTTTTCTTGATTTCATCTCTTTATTCATTCAATTCACAGTCACAAACGAGACGGAAGGACTTCTATCGGAATCCTCATCGAAATTCATAGTAGTAGGGCAAATTAAATATATCTTTAGTCCATATATATAACTATAACTAGTCAATATCTAATATGACATATACATATATATGTCTTTCTTCCATAACGTAAACCAACTATTCCTATCTTAGATTCAATCGGATTCTCGAATCATTCATCAAAACATCCACACACAAGAGTTGACTTATAGCTATTCAATTCTAAGTTGATGTAATTTATTATTTATTAAAATTTTCTTTTGGTCAATCGTTGAATTGAATAAAATCAACTAAAGGGGGAATCGTTCTATAGAACATATTTTTTTTTTTATTTAATCACACGCCATAAACATATACCACAAGAATTCTTATTCAAATTTTGACTCCTAATAGGATTAACTGAACAATGGAAATCGAATATTTTATTTATTGAGGGGAGGTATGATATAAGTAGATCAAACAGGAATTTTAGAACAAGAATTTTAGGAAAAAGATCTTTTTGATCTCTTTCCATTTTTTTTTTTTTTACAATTCTCTAATATCGTAATCTTTTTCGTTATTACTCTAGATCGTATATAACGTATTTGTATATTTATATTTCCTATATTTATATTCCCTAAGTAGATTATCTTGAGCTACGCATACATTGCCTTGGGCTTGGGCTCGACTAAAAAAAAAAGACTATTTCGAAAACTAGTCAATGATGGCCCTCCATGGATTCACCTATATAAGCCGCGGCTAAAGTTGCAAAAATCAGAGCTTGAATACCACTTGTAAATAATCCAAGGAACATGACAGGTATAGGAACCACTAAAGGTACTAAAGAAACAAGAACAACAACTACTAATTCATCGGCTAATATATTTCCGAAAAGTCGAAAACTAAGTGATAAAGGTTTTGTGAAATCTTCTAAGATGTTAATGGGTAAAAGGATTGGAGTTGGTTGAATGTATTTCCCAAAATAAGCCAAGCCTTTTTTGCTAAGACCCGCATAGAAGTATGCCACTGACGTGAGTAAAGCCAAAGCAACAGTAGTATTTATATCATTTGTGGGTGCGGCTAATTCTCCACGAGGTAATTGTATGATTTTCCAAGGTAAAAGAGCTCCTGACCAATTCGAAACAAAAATAAATAGAAACATAGTTCCAATAAAGGGAACCCAAGGACCATATTCTTCCCCAATTTGAGTTTTACTCACATCTCGAATGAATTCAAGGACATATTCGAAGAAATTCTGACCGCCAGTCGGAATGGTTTGTGGGTTCCGAACAACTATAGTGGCTGAACCTAATAAGATAGCAATTACAACCCAAGAAGTAATAAGTACTTGGCCATGGACTTGGAAACTTCCTATTTTCCAATAGAAATGTTGTCCTACTTCCACACCAGATATCTCGTATAAACCGTTTAGTGTGTTGATGGAACATGATAGAACATTCATATTGCCCTCTGACAGAATATAGAACTTTAAACGAAATTATTTTAATTCAACCATCTCTTCTCTTTCTCGACTTGCCTACTTGAATCGTCTATTTTGAATACCAACTAATCACATAATATCCCCAGTTTTTTATCTCTTTTTTGTTTTTGAGGTTCACAAATAGTAACCAATTCCATAAATCTATGTAGTTTCCTAAGTAATTTATTTATCTTATTATTAATCACGGATTTCTTATATAGCTAGAACGTCCCTCACAAATTGCGAATACTAATTTGTTAAGAATTAAGCGTATTGAAGCTATAGCGTCATCGTTCGCTGGAATCGAAATATCTCCAAGATCGGGGTCACAATTTGTATCGATTAAACAAATTGTTGGAATTTCCAAAGTAATACATTCTCGAAGAGCCGTATATTCTTCGTGCTGATCAACAATGATTACAATATCGGGTAACCCTGTCATATATTTAATTCCACCCAGATATGTTTGCAAGTGAGATAATTGTCTTTTCAACATAGCTGCATCTCTTTTCGGAAGACGGTTGAGTATGCCCATTTTTTGTTCCATTCTCAAGTCTCTGAACTTATGAAGTCTCGTTTCTGTAGTGGACCAATTCGTTAACATACCACCGAGCCATTTTTTATTAACATAATGACATCGAGCCTTTATTGCAGCCTGTGCTACTGAATCAGCTGCTTTATTTTTGGTACCAACAATTAAGAATTGTTTTCCCCTACTTGCTGCATCAAAAACCAAATCACAAGCTTCTGATAAAAAACGAGCAGTTCGAGTAAGATTTGTAATATGAATACCTTTACGCTTTGCAGAGATATAAGGTGCCATTCTAGGGTTCCATTTCCTAGTACCATGGCCAAAATGAACTCCTGCCCCCATCATGTCTTCCAAATTGATGTTCCAATATTTTCTTGTCATTTTTCCCTACACTTTTCCTCCCCTTTTCCAAAAAAAAAGAGACGAGACACCCTGAAAAATAAATAATTGTTCCGATGGAACCTTCTCTTCTACCGTAGATTGGCCGTAGATACACGATTGAAGCCGTTGTTCTTTTCTATTCGTTATTTTCTTTCTTTTTTCTTTCTTACTATTACCAAATCAAATGACCGGACCAAATACAGATAGTTAAAAGGATGAATCCGCTCTTAGGAATCATTTACATTTAATCCTATAAATGATTGTTCTGGTGTATCATGACAATTCTTTGAAAGACAAGAATCAAATAATTTTCCGTGGTGGAACAAAATATCTCTCATTTCCCTCTCGAATAGATTCTTCTTTTTGGTTTCCAAAGGAATGTTGTTATGTTGCCTTAAAGGGGGCATTAATCCCTTGAATCCGGTACCAACGGGTATCATTCCCCCCAGAACAACATTCTCTTTCAAGCCTTTCAACCAATCGATACGACCCCGGAGAGCAGCTTTTGCTAAAACTCGAGCAGTTTCTTGAAAACTCGCTTCAGATATGAAACTTGGGGTATTCAGAGATGCTCTTGTTATTCCCAATAAGATGACTCGGTAACAGATCGCTTCTTCCAAAGCACGCCCCATTCGTTCCGCTCGCAACAATCCAATTAGTTCTCCAGGTGAAAAAACATTAGACATTCCATCTTCTGAAACCAACACTTTTGATGTTATTTGACGTACAATAATTTCTATATGCCTATTATGGATCTGTACCCCCTGGGATCGATAAACCTTTTGGATCTTATTAACCAAAGAGAGACGGCTTTGCACGATAGTTAGCTCAGCACCAATCAAGAAACCCCAAGGAATTCCAAGAATTCTTGTTATACATTCGTTCCAACCCTCAACCCTATTTTCTAGATTCATCGATATCGAATCAATCGAACGCACTTCTAACACTTGTTCCACTTTTGGAAGACCCTGCGTTATATCACCAGATCTTGATTTTTCATATATAAATGTAACTAATGTATCTCCTTCATAAAGGATTTCCCCATAATGACTATGAACAGTTGTTCCTGGAGTGGCCAAATATGGCTTAGCTGATCGTATTACTACAGAGTCAACTTGAACAATTAGAACTTGACCTGATTTTAGGTGTGGCCCGTTTTTGGCTATACATACATTTTCACAAATAAACTGTCCAAGATTCATTTTTGTAGATGCCCTTTCAAAATAATTGTGATGGAGAAAATACCAATTCAAATTGAATGGATTCAAAATGATGTTACTGTATGGATTGGCATTATAAATTTTCCCATTTTCATCTATTAAATAATATTTAAGTACTTGAAAAATCTGTTTTAAATTGTCAAGTTGTAAATAGTTAGTTAGCAGGATCTGATTATAGGTTATTAAATAGTAAAATAAATAGTAAAATGAAGAAAAATTCGCAATTTTAAAAGCTGTTCCTAAAGGGCCTAATGAATTCCCAATTGGCATTAGTGGATTTTTTTTAATTGATTCTTTTATCACATTGGACGATTTTACATCATCGAATGGACCCATTCGAGAACAATTGGATGATGACAAAATTATTAAAGATTGGCATTCCTTATTTCTATTCAAGAACGTATGAATAGTTCCTTGATTTTGGTTAAGGGATTGTTGAATCTTTGTCTTGGAATATAAAAAAGTGGAAGAAAACGGATTGATATTGGTGCGATCCGATTCATTATCAGATATCAATTCGGAACCCGATGGATCATTTCTTTTTCCAGTATACGAAATAGAGGATTTTATTAAGTCAATTCTTAGGAAATCTCGAATCAAAGCATTTGTCCTTATTTCAACAAAGGAAGCACGGGCCTCTTCGATAGAAGAACTTTTTTTGTCTTGGTCCCAATTCAATACTAAACAAGTCCGAACTAATTGAATACTTGTGTCAGAAATTTCCCGAAGTGGTTTTCCCTTTCCATAAAGGATATAATTAACAACTTGAAGTTGCACATTATCCCTTTCCTGCAGCAGATCTGGAGGGAAAAGTGTTGCTAAATTTATACCGTCCGTTATTTCATATGTGATTACAGGTCGAACCAAAACAAAAAACTTTTTCTTGGTGGGTGTGATCCGTTGGATATGGATCCAATTTTTCAATTTTTTGGATGCTTTGGAATTTGTTTTTCCTATTCCTGGTGGTATCAAGATACCGCTGTGTCGGGATATCTTATCTGTCTCTCCAGGAAAATGGATATCTCCAGAAAAGATTTTAAGCTCGATTCTTTTTTTTTTTCTTTCCACTCGGACTAACCCGCCTACTCGGCTTCTTGTATTTAAAGTGATTTGTGTATCGACCCCAATGAGACTATTATTCCGTACCATTATGGAAGAAGATCCAGGTAAGAGATGCACTTCCTCGGGAATGAAAAAAAATCGATCTACTTTCATTTGGTATTTTGGCCCAAATTCCTTGACTCCCTGATACTCAATCAAAAAATCCTCTTTTTTAACGATGGAATGCACTTCTATAGTCCCATATTGAGTAATTCCTGAACTCTTTCTTCTGTATCGAGGATCGTCGAAATAAGCAAGAATACTATTTTTACGGAAAATACTATTTATGGGTATTTCAATTGAAATGCCGGAAGAGGGCATTAGTTCTTTCTCTCGTTCTTGAATCGATTGGAGTGGAATGATGAATCTATTTCTTCGCCTCTTCGCCAATAAATCCGAATTGTCGTAGAGAATGGCAGGATATAGAAGATTATAATGACCAGTCCATACGATTCGATTAAATTCTGAATAATCAGGAATCCTATCTTCTTTTTTACCAGAAAAATCCGAACTCAAAAATGGGTGTCTCACTTGCTCATTAGTCAATGAGGGATTCGAAATATATCTTCGTTTGACAGAAAGAGAATGAGCAGTGTTCGTTTGATCTTGGTCCTTGGGGAGCAAAAAGGAGGCTAGACTGGATCTGCACGGCCCTCCTGATAATATCCATAAATGACTTGTTTTTGGTAAGAGATGAATATTACCATATGTAAATTCGGGTGCATGATACACATCGGTACTCCAGTGCATTTCTCCCTCTGAGTCAGAATAAATATGTTTTCGAACTTTCTCTTTAAAATTAAAAGTGGATGTTCCCCCACGAATCTCAGCAATCACTTGTTCTGATTCTACATATTGATCATTTTGAACTAAAAGAAAACTTTTCGATGGAATATTCACATTATGTAGAATATCTTTACTCTCAATAGTTACATACAAATCTATCGAACATAGAAAAGCAGGATGTCCATGACGTGTACGTGTCGGATGAACTAAATTTTCATTGAATTTTATTTTTCCATTAGAAGAGGCTCGTACATGTTCTGCAGTACCCCCTGTGAATACTCCGCCGGTATGAAAAGTTCTTAATGTTAATTGAGTACCGGGTTCTCCAATAGATTGACCTGCAATAATACCTACAGCTTCTCCCAATTCGACCAGGTCACCATGAGTAGGACTCCGGCCATAACATAATCGACAGATCCAAGATGTACTCCTACAAGTAAAGGGCGTTCGAATCGATATTGGTTGTGCTCGAAAGGTTATGAATCGATTGATAAGTCCAATCCCAATATCTTGATTTCGAGTGGCAATGCATCGTGAACCCATATATATATCATCCGCTAATACACGACCAATTAATGTTTGGATAAAAATTCTTTCCGGTATCATCCCATTTTGAGGACTCACATAAATACCTCGGACGGTGCCACAATCTGTTCGACGTACAACAATGTGTTGGACTACTTCAACAAGTCTGCGCGTGAGATATCCAGCATCGGATGTTCGTACAGCAGTATCCACAACCCCTTTGCGGGCTCCGTAGCAAGAAATGATATATTCAGTTAAAGAGAGTCCTTCGCGTAAATTGCTTTGAATGGGTAAATCAATCATTTGTCCTTGGGGATCCGACATTAATCCTCTCATACCTACTAATTGATGTACTTGAGATGCATTTCCTCTAGCTCCCGAAAACGACATTATATGGACTGGATTAAAAGGGTCAGTCATCCTAAAATTAGGATTCATTTCTTGTCGCAAATATTCACTTGTAGCATACCATATCTCAATGGATTGACGTAATTTTTCTACCGCGTGTACATTCCCATAATGGTGGTGTTTTTCCAAGATCAAACTTTGTTGTTCAGCATCTTGAACTAGCCATCCTTTCGAAGGTATTGTTAAAAGATCATCAATTCCTAATGAAATGGATGTAGCAGTGGCTTGCTGGAAACCCAGAGTCTTTACTTGATCCAGGATGTGTGATGTATATGCCATTCCGAAGTGATCTATTAATCGACTAATAAGTCGTTTCATGGCAGTTCCGTCTATCGCCTTATTGTGAAAGACCAGATTGGCCCGTTCTGCCATAAGTACCTCCATATTCCGCTGAGTAGGATTCGACAATGGGTTTGAGTCAGTGATTGAAAAACTTCCTTTTCTCGATCTTAATTCGCGTAGAAATTCCGGAACGAGCATCCTAATTAAACCGGAGAGACCCGAATTCCCGCGGGTCTCATAGAATTACTTAACTTAGGTACCATATGATTAGGTACTATATGAACAGGCCCGACAAAACCCTTGTATGGCTTCTTCGATTTCTCGATAAAGAGAAATATGACCAACAGTGGTTCGAATATATCTATAAAGAATTTCTTTTTTTATACTTCTTACTATTAGATAGTGCCCATAAATCTCATAATAAGTACCCAAAGGTTCATAGTGAACCTCGATGATAGTTTCTCTTGAAGAAATAACGCGTTGATCTAATCGCCATCGGAGCCACAGCGGGCTATCTAAACTGATTCGTTTCTGTCGATAAGCTCCAATTGCATCATAGGAATTACAAAAAAGAGGTTCTTTTGGATACTTATAGTTATTATCGTCAATTCTTTCATTTTGATAGGTTCTGCGATTATATGGATTATACCTATTTACACAAATACCTCGATGATTCCCGCTCGTTAATATATAGAGTCCCATAAGCATATCTTGAGTTGGTACGGAAATGGGATCCCCAATAGCTGGAGACAAAAGATTCATATGAGAAAACATAAGTAAACGAGCCTCTGCTTGAGCCTCCAAAGATAAAGGTACATGAACAGCCATTTGATCTCCATCAAAGTCTGCATTGAATCCCTTACAAACTAATGGATGTAAACAAATAGCACGCCCTTCCACTAAAATGGGCTGGAATGCCTGTATGCCCAATCTATGCAGAGTCGGTGCTCTATTCAACAAAACAGGGTGTCCCCGCATAATTTCCTGAAGTATTTCCCATACAATCGGTTCCTTTTCCCGAATTTTACTCTTCGCAACTCCTATGTTCGAAGCAAGATGTTGTCTAATTAGACCACGAATTACAAATGTCTGGAAAAGCTCTATTGCTATTTCGCGGGGCAACCCACATCGATGTAATGAAAGTGAAGGACCCACGACAATGACGGAACGTCCCGAATAATCTACTCGTTTGCCAAGCAGAGTCTCACGAAATCTTCCCTCTTTGCCTTCAATTACATCTGAAAATGACTTGTAAACTTTATTATGACCGTCCCTCATTGGTTGTCCGCGGATTCCATTATCAAGAAGTGTATCCACGGCTTCTTGTACTAATTTCTCCTGGCACATTACCAATTCTCCGGGCGTAGATTTACTTGTTGTTAATAGATCGGTAAGAGTGTTGTTACGATAGATAACTCTTCTATAGAGTTCATTAATATCTGAGCTCATTAGTTTACCCCCATCTATCTGAATGATCGGTCTCAATTCGGGAGGAAGAACGGGTAATAGACATAAAACCATCCATTCTGGTTCTATATTTGTTCGAATAAAATGCTTAGCTAATTCCATGCGTCTAACCAAAAAATCTTTTCTTCTTCCAATTTTTCGATCTTCCCATTCATTCCCTGTGGGCCCTTCTTCCCCTAATTCTTTCCATTCTACCAATGAAGAATCTATAATAATTCGTAAATCTAGATCGGCTAATTGTTCTCGAATAGCACCTGCTCCAGTAGAGATCTCTCGATTTCGAAATGTATCGAAGCCCTGTGTAGTAAAAAAAAGTGGGATGCTGTATTTCCAGGATTGGATTTCATATTCGAATGAACCTCGTAATCGTAAGAAAGTAGGTTTTTTAGCTATGGGCCTAGCAAAAGAAAAATTGGGATAGGATCCTATAGGATCTCCCCCCTTCAAAATCGGACATGAAAGTTTCCTTTCATCCGGCTCAAGTAGGTACACCAAATAAAGATAAAGAGGGGAGTTCTTACTTACAAATTCTGAAAAAACCCCAAAAGATCTACTCCTTACTCAAGTTCCCAGTGAAAACCAAGCAAGATTTCATTTCCTTCTTCCTTATTATTTAGATTTTCTGAATTATTTATTCAATACGACATAAATGAAATGTGAAATTCCTGAGTAGTCTACTTCCCTTCAAATGATGAATCCCTTTACTTAATTACTTAATTAAGGGAGTACCTTGCAATTCATAAGGAATTTATTTGTCTATGCATCGTTCCATTCGATCTTTTAGGTCCCAACTTCACCTCGACGATTATGTCACGATGCCCTTAAAGCCTATATGCGATGGATAGACTCCTGTAACCATGACTTGTTATTTGCTTACTTGAACAGAATTTCTTTCTAAAAGCTAAAAGAAAGGAATAAGTCCACAAAAGAAGTCTTTTTATTTTTACGAGGTACAACTATAAATTCTTATTTATTTGTTACGAAATCAACCATAGATCAATTCCCCTTATTATTTGAGAGTATTGAATACACTCATAATTCATTCTGAGTTTCATGTTACTCCTCCCAAGAGACATGTCAGGTCCAGGGCATCCCAATTGGATTGAATGGGATGACAGTTTCTCATTCCGAATCTGTCAAATCAGAATTTCGATCAAATCACACATCGCAGTATACTAGGCCTTCTAATTCTTTAAGAGGTTTATCTAAAAGATTCGCAATATAACTAGGAAGACGTTTCAAATACCACACATGGGTTACTGGACATGCCAGTTTGATGTAGCCCATTTGATATCTTCGTATCCGAGAATCAACAAATTCAACTCCGCATTGTTCACAAAATTTCGGGTCTTCTTTTTCATCTCCGATTACTCGATAATTTCCACAAGCACAAATTCCACTTTTTATAGGCCCAAAAATTCTTTCACAAAATAATCCATCTTTTTCCGGTTTATTGGTTTTGTAATGAAAAGTATAGGGTTTTGTCACCTCGCCAACTATCTCTCCATTAGGTAGGATTTTATTGGCCCAAGCACTTATTTGTTGAGGAGAAACTGATCCAATTCGGAGTTGTTGATGTTTATACCGGTCGATCATAGAAGAAAAGTTCTGATTCATTCCGATTAAGCTTCCTTCCTATTAATCTGGAAGTTCTTTTCAGATATAAGGAAATGATTCAGTTCCAGAGCTAAAGATCGTAGTTCTCGAACGAGCAATCGAAAAGATTCTGGAGCATCCTCAGGATTCGGTATTATTCCTCCAATGATCGTAGTACCAAGTACTTCCTGGCGAGCTCTAATATGATCAGATTTATAAGTAAGCATCTCTTGTAAAATATGAGCAACACCAAATCCTTCTAGAGCCCAAACCTCCATTTCTCCTACCCGTTGTCCCCCTTGCTTGGCCCTTCCTCTAAGGGGTTGTTGTGTAACAAGTGCATAATGTCCACTGGAACGGCTATGTATTTTATCATCAACTTGATGAATTAATTTCAAGATATAAGGTTTTCCTATTATAACAGGTTGTTCAAAAGGATCCCCCGTTCTTCCATCAAATATCCTACTTTTTCCTGGATACTCGGGTTCAAATACCCATGGATTCGCTGTTTGCTTACTGGCTTCATATAATTCAGAAAACACTAGTTTTCGCGAAGCTTCTTGTTCATATCTCTCATCAAAAGGCGCTATTCGATAATGTCTGTCTAGCAGACTCCCCGCTAACCCGAGTGAACATTCAAATATCTGTCCTACATTCATTCGTGAAGGCACGCCTAATGGGTTGAAGACCATATCGACAGGTCTTCCATCTTGCAAATAGGGCATATCTTGTCTAGGTAAAATTTTTGAAATGATACCTTTATTTCCATGTCTTCCAGCTACTTTATCGCCTACTTTGATTTCACGTTTCTGTAAAATATATACACGAATCGTTTCTGGATTATAACTAGAACCCCCCTTTTTCTGGATCCATCTCACATCAATAACTCGACCCCTGCCACCTGTAGGTAGTTTTAGGCAAGTTTCTTTTGAAGTAGATACCTGAATGCCAAGTATGGCTCGTAATAATCTATCTTCCGGAGCATATGACGATTCTTTCACCATCTGGGGCGTTAATTTACCTACTAAAATATCACCTGTCTCTACCCAAGATCCCAGCATCACAATTCCATTTTTGTCTAAATTGCGTAATAAAGGGGCTTCTAAATGCGGTATTTCGTTAGTGACTCTTTCGGGGCCTTGGCTTGTCACATGAGTCTGAATTTCATATTTCCGTATGTAAAAAGAAGTATAAATATCTCTATATACCAAGTGTTCGCTAATGAGTACTGCATCTTCAGAATTGTAACCTTCCCATGGCATATAAGCTACTAATACGTTTTTCCCCAAAGCGAGTTCGCCGCCAACTGTAGCGGCACCGTCCGCTAAAATTTGTCCTTTTTTAATGCATCTACCCCGCCGAACCTGGGTTTTTTGATGCATACAAGTATTTTTGTTGGAACGTTGATACATAACTAATGGAATGCTTAGAGTATCCCCATTCCCTGATAAAAGGATCTTGTCAGTATCAGTAGAAATGATCTTTCCCTCGTGTTCGGCTATAACAAGAGCCCCTGAATCTAAAGCCCCTTGACGTTCCAACCCAGTTCCAACAATACACTTCTCGGACCGAGAAAGCGGAACGGCTTGACGTTGCATATTAGAACTCATTAAAGCCCGATTCGCATCATTATGCTCAATAAAAGGAATGAGGGAAGCTCCAATTGAAAAATATTGGAAGGGAAAAATACTTCGAAGATGAACCTGTTCCCATGCAATAGTCAGGAATTCTTGACGGTATCGAGCTGGAACAACCTGTTCTTCCTGAATACCCTGATTCAACGCCAAAGAATTTCCTGCCGCTACCATATAGTATTCATCTATACCTGGTGATAAATAAAGCATCCGTATCTTTTTTGATTTCTCATAAATTTCATAAAACGGGCTTTCTAGAAAGCCCCAATGACCAATCCGCGCATGAATTGATAAGGATCCAATAAGTCCAACATTGATTCCTTCAGATGTATCAATTGGGCAAATACGTCCATAGTGACTAGGATGTATATCTCGTATCCGAAAACTAGCAGTTCGCCCTGTCAATCCCCCAGGGCCCAAATAACTCAATTTTCTACCATGAACTATTTGTGTCAATGGATTAGTTCGATCCAAAACTTGAGATAATGGGTGTAAGCCAAAAAAAGACTCATAAGTAGTTGTTAATGGAGTTGAAGTTACCAAATTCTGAGGAGTCGGTATCAATTTATGCCTAATTGCTCCACATATAGTTCCTCGAACCACATTTTCTAAACGAACTAAAGCCAATCCGAGTTGATCTTGTAAAAGATCCGCTAGAGAACGAATACGTTTATTTTTCAAATGATTCATATCGTCAAGTGTACCCATTCCAAATTTTATTCCAATCAAATGATCCGCAGCTGCCAATATATCTCTCGGTAACAAAAATGTATTGTTCTGAGGTATATTAAGGTTCAGCCTTCGGTTCATATTTCGTCGACCAATCCTTCCTAATTCACATCTTTGTTGAAAGAATTTCTTTTGTAATTCCTTACATAAGGATTCAGAAAATATCGGATCCCCGCCTACACAAGCAAACTGTTGATAAAACTCCAAAATGGCATTTTCTTTTGACCCAATTTTTTTTTTATCCTTATCATTCAGAAAAGACAAAAAAATTTCAGGATAGCAAACATTCTCTAGAATTTCTCTTAGATTCGAACCCATAGCTGATGATAGAACTAGAATAGATATTTTTTGTTTCCTACTCACACGAGCCCATATCCTGGCCTTTCTATCAATCTCTAATTCTAATCTTCCTCCCCAATCTGATATTATGGTGCCGGTATAGACCGAAATTCCGTTATGGTCCAATTCTGACCGATAATAAATACCAGGGCTTTGCAATATTTGATTGATCACAATTCTGTATATTCCATTTACTATAGAAGTTCCCAGAGAATTCATTAGAGGAATGTTTCCAATAAAAATTTTTTGTTCTTGCATGTCCCTACTCGTTTTCCAAATGAATCCCGCGGATACATATAATTCGGAAGAATATGTGAGTAATTCATACACAGCATCTCTTTCTTTTATCAAGGGTTCTACTAATTGATATGTTTTCACAAATAATTGAAATTCAATTTCTTGATCTGTATCTTCAATTTTTGGAAACTTATCAAGTTCTTCCGTCAAGCCCCGATCAATGAACCTACAAAATCCTTCAAATTGTATCTGATTAAACCCAGGTATTGTAGACATTCCTTCATTTCCATCCCGGAGCATTTTAAATTTCCCATTTATCGAAAAATCCCATTATTGGTTCATTCTTCATTGAATCATATAGATGATCTAGTATAATGGAATTTATACTCTGTTTACTGAATCACATGAAATTTTTACCAACTCCCTATATGGAATGTATGAAATACATCTGAACAGAGGAATAAAGAGAATTTTCTACTCAAATTGGAATTTGCAACAGATCCAGGAGTTCATAAAATATGCCTAGAAACGGAATTCTGCCACTTAGACTTATTATGTTATGAGATTTTGTATAGAATATCAAAAAAAAAATGATTCAATTTCGACCATTATTATGATATTACATATTCCAATTTCTAATCCGCTTGAATATATTCTAATCTGCTTGAATACCAGAAAAATAAATGGATTCCGTATTTGATCTTTTCACTGAAATAAAGACATAAAAATCAGAAACAATAGAATATAGAGTCGATTTTTTTTTGCACTTACCCCCTTGTCATGGATTCCATTCTTCAAAAAAGGATTCGCAGAAAAGAGAGATATTTTTACCTATTTTTGATTTTAGTAAAATTTGTGGAATACGATTGTGAAGTGTATAAGAGGGGTTGTATTTATTAAACATGTGCAGATATAGCTATCGATATATATCCTTCTTCGTTCTATTCGAGGTAGCGCGGGTCGTGCTCTATCAAAATTTCCTGATAATTCTCTATAGACAGCATAGAGAAGTAAAATACCCCATTAGATATCTGTGTAACAATTTCTATTCTGGGGTTTACATATACTTATAATTGTTATTATAT
>contig2_len_14848_j047
TATTAATTTGAAATGAAATTCATTTTCATTTCTATCTATATAAAATTTACCTATTTATATGTATATCTATCAGATTGTGGTTTCATGTACCAAACATTTCCATATCAATCCATCCGATATTTTTGTTCTGACAATGTGATGGAGAATGGATCAAAGAAAGAAACTTTCATTTCCAGTCTCCTATTTTTTTTATTTATTTAATATTGTATTTCATTTCATTGTATTGAGTATTGAATTTCAATTTAATGAAAAAATAGAAAATTTTCTTTTTAGAAAAAGAAATAGAAAAATATTCGAAGTATCTTTCTTTCTTCGACTCGCGGAAAGATATACTTTGGAGTTTTAGATTCGTCTGAAGGAAAAGGAAACATAACAAAGAAAACACTAAAAGAAAGTGAAAAAAAAAAAAGAAAAAGTAAATTAATAAATAAAATTATGATACTGTAAAGGATTTTTATCTTCGAAACCCATTCGAAGGGGCAGTGCGCGAGAAATCATACATAAATGATAGAATCTTCAGACGCCCTGAAAATGCTATGAGGTGCTCGGAAATGGTCGAAGTAGTTGAATAGGAGGATTACTATGACTATAGCCCTTGGTAAATTTACTAAAGACGAAAATGATTTATTTGATATTATGGATGACTGGTTACGGAGGGACCGTTTCGTTTTTGTAGGCTGGTCCGGTTTATTGCTCTTTCCTTGTGCCTATTTCGCTTTAGGGGGTTGGTTCACAGGTACAACCTTTGTAACTTCATGGTATACTCATGGATTGGCCAGTTCCTATTTGGAAGGATGCAATTTTTTAACGGCCGCAGTTTCTACTCCTGCTAATAGTTTAGCACATTCTTTGTTGTTACTATGGGGTCCTGAAGCACAAGGAGATTTTACTCGTTGGTGTCAATTAGGTGGTCTGTGGACTTTTGTCGCTCTCCACGGCGCTTTCGGACTAATAGGTTTCATGTTACGTCAATTCGAACTTGCTAGATCTGTTCAATTACGACCTTATAATGCAATTGCATTCTCTGCCCCAATTGCTGTTTTTGTTTCTGTATTCCTGATTTATCCACTAGGTCAGTCTGGTTGGTTTTTTGCGCCTAGCTTTGGCGTAGCAGCTATATTTCGATTCATCCTCTTTTTTCAAGGGTTTCATAATTGGACGTTGAACCCATTTCATATGATGGGAGTTGCCGGTGTATTGGGTGCGGCTTTGCTATGCGCTATTCATGGTGCTACCGTAGAAAATACTTTATTTGAAGATGGTGATGGTGCAAATACATTCCGTGCTTTTAACCCAACTCAAGCTGAAGAAACTTATTCAATGGTCACCGCTAATCGCTTTTGGTCCCAAATCTTTGGGGTTGCTTTTTCCAATAAACGTTGGTTACATTTCTTTATGTTATTTGTACCAGTAACCGGTTTATGGATGAGTGCTCTTGGAGTAGTCGGTCTAGCCCTGAACCTACGTGCCTATGACTTCGTTTCTCAGGAAATTCGCGCAGCGGAAGATCCTGAATTTGAGACTTTCTACACAAAAAATATTCTCTTAAACGAAGGTATTCGTGCTTGGATGGCGGCTCAAGATCAGCCTCATGAAAACCTTATATTCCCTGAGGAGGTTCTACCCCGTGGAAACGCTCTTTAATGGAACTTTAGCGTTAGCTGGTCGTGACCAAGAAACCACCGGTTTCGCTTGGTGGGCCGGAAATGCCCGACTTATCAACTTATCCGGTAAACTACTAGGGGCTCATGTAGCCCATGCCGGATTAATCGTATTCTGGGCCGGAGCAATGAACCTATTTGAAGTGGCTCATTTTGTACCAGAGAAGCCTATGTATGAACAAGGATTAATTTTACTTCCCCACCTAGCTACTCTAGGTTGGGGGGTAGGTCCTGGTGGGGAAGTTATAGACACCTTTCCATACTTTGTATCTGGCGTACTTCACTTAATTTCCTCTGCAGTATTGGGCTTTGGTGGTATTTATCATGCACTTCTGGGACCTGAGACTCTTGAAGAATCTTTTCCATTCTTCGGTTATGTATGGAAAGATAGAAATAAAATGACCACAATTTTAGGTATTCACTTAATCTTGTTAGGTATAGGTGCTTTTCTTCTAGTATTCAAGGCTCTTTATTTTGGGGGCGTATATGATACCTGGGCTCCCGGAGGGGGAGATGTAAGAAAAATTACCAACTTGACCCTGAGCCCAAGTATTATATTTGGTTATTTACTAAAATCGCCCTTTGGAGGGGAAGGATGGATTGTTAGTGTAGACGATTTGGAAGATATAATCGGAGGACATGTATGGTTAGGTTCCATTTGTATACTTGGTGGAATCTGGCATATCTTAACCAAACCCTTCGCGTGGGCTCGACGCGCGCTTGTATGGTCTGGAGAGGCTTACTTGTCTTATAGTTTAGGTGCTTTATCTGTTTGTGGTTTCATTGCTTGTTGTTTTGTCTGGTTCAATAATACCGCTTATCCTAGTGAGTTTTACGGACCTACTGGACCAGAAGCTTCTCAAGCTCAAGCATTTACTTTTCTAGTTAGAGACCAACGTCTTGGGGCTAACGTGGGATCCGCTCAAGGACCTACTGGTTTAGGTAAATATCTAATGCGTTCCCCGACCGGAGAAGTCATTTTTGGAGGAGAAACTATGCGTTTTTGGGATTTGCGTGCTCCATGGTTAGAACCTCTAAGGGGTCCAAATGGGTTGGACTTGAGTAGGCTGAAAAAAGACATACAACCTTGGCAAGAACGGCGGTCCGCAGAATATATGACCCATGCTCCTTTAGGTTCTTTAAATTCCGTGGGTGGTGTAGCTACCGAGATCAATGCAGTCAATTATGTCTCTCCTAGAAGTTGGTTAGCTACCTCTCATTTTGTTCTAGCATTTTTCTTATTCGTAGGTCATTTGTGGCACGCGGGAAGGGCTCGTGCAGCTGCAGCAGGATTTGAAAAAGGAATTGATCGTGATTTTGAACCTGTTCTTTCCATGACCCCTCTTAATTGATAATTGAGACAGGAGATCCAATGTTTGAAGTAGGAATCCATTTGATTCTATCATACATATTGGGATCAGGTCATACTTAAAAAGTATTCCTTTTTCTTTTTTTTTTTTTCAACTCATTTCTATCTAATTTTTTTTCTAATCTATTTTGTCTGGCTTGGCTAGGTGGGATAGCCGAGCCATTCCTCTTTCTTTATAACCGGTCCGGTAAAGACCCATAAAGAAACAACTCTCTTCAACGAGTAAAAGGAGAGAGAGGGATTCGAACCCTCGATAGTTCTTTGTTCAGAACTATACCGGTTTTCAAGACCGGGGCTATCAACCACTCAGCCATCTCTCCGAAAGACAATTTTAATTTTATTCCTCCGAATAGAACATAGCATAGCCATAGGAGTGGGTATCTCTACTATCGGTAGAAAGATATCGGGTGTGAATCTACAGGTCGATCTATCTCTCCATAGAAATGGATGCATGATCCAGCATGCCTATTTGTGAAGTAAAAAAATTCTATTCCCCTCGTATGAATAAAGTGGTAAAAATTTGAGTATAATAATAAGTTATATAGAGTCAATGTATTCATGGGAAAATCCCTCCATGATGGAGTTTATTACAATTTTTTGGCTGATAGAGGGATCAAATGGTATAGTTCATTTGTTGGTAGCTTGGAGGATTAAAAGCATGACTCTTGCTTTTCAATTGGCTGTTTTTGCATTAATTGCTACTTCATCAATTTTATTGATTAGCGTACCTGTTGTATTTACTTCTCCTGATGGTTGGTCAAGTAACAAAAATGTTGTATTTTCCGGGACATCCTTATGGATTGGATTAGTTTTTCTGGTGGGTATCCTGAATTCTCTCATCTCGTGAACCTATTCATCCCAGCTCGAAAAACGAAATGACCCCCCTGAATTCTTTTCGGTTGTGAGACACATTAAAATTGAATAGAAGTCCCCCAAATGTAAATAAAGAAAACAAAACAATTCGAGGGGGGTCAACCTTTTTAAATGAAAAAAAAAAAAATGAATAAAAATAAAATAATTGGAATCACCCTGAAGAGAGTCTCTGGACCGGCACTACACAAATATAATCCAGGCATATATATCATATATGTGTGGACATATTACATTTCAAGAACAAAAAAAATGCGGATATGGTCGAATGGTAAAATTTCTCTTTGCCAAGGAGAAGACGCGGGTTCGATTCCCGCTATCCGCCCCCAGGTGAAGTAATTTATTTAATATGATAAAATGATAAAGGATTTGGTATAGTTGGCCGTGATAGTGGAATGGTTCGACCCACCTCTTTTCCTCCCATCCCAAAATAAAAGTAGTAATTAATTAAATTACTAGTTAACAGAAAAAAAGAAAGATGTTGCGGAGACAGGATTTGAACCCGTGACCTCAAGGTTATGAGCCTTGCGAGCTACCAAACTGCTCTACCCCGCGCTGAAGAGAAGAACTGAAAACTAATAAAAAAACAAGGATTGAATTGAATGCGCCCCTCTACCATATCTGTACAAATAGAATAACCCATTTATACAGAATGGTAAAGGGGCCCTCTAGGATCGATGATCATAGAAATGAAGAGATATTTAAATCCTTACCAACTTGATCTTGTTGCCCCTGGCAACAAACATGCATGAACCATTTCACGAAGTATGTGTCCGGATAGTCCAAAATCTCGATAGTTAGCTTTCGGTCTTCCGGTCGAAAAACAACGTCGGTGAAGGCGTGTAGGTGCACTATTCCGCGGTGGGGATTGTAACTTTCCATGAATTTCCCATTTATCACTTAACGAATGAACTTTGCTTATTTCTTTTTTTGAAGATCGACGAATCAAATGATATTTCTGTTCCAATTTTTTCCTTTTCTTCTCCCTCTGAATCAAACTTTTCCTTGCCATAATGGTTCAGTTCCTATTAGTATCCATGATACAAGTCGGATCCTAGATGTAGAAATATAAGAAGGTGGACCTCCTCCCCATCAAAAGCAATGAGATTATCACGGATATAACACACTCAAAAAAAAGATTAACCAAATTTACCCGATGTAGAGGCAATCAAGAAAGCTGCATAAGTGAATATATAACCTACAGAAAAGTGGGCTAATCCAACCAATCTTGCTTGCACAATGGAAAGTGCCACTGGTTTATCTCTCCATCGAATCAAATTGGCCAAAGGTGTACGTTCGTGAGCCCATGCTAAAGTTTCAATCAATTCCTGCCAATATCCGCGCCAGGAAATTAAGAACATAAATCCAGTAGCCCAAACAAGATGTCCAAATAAGAACATCCACGCCCAGACGGATAAACTATTCATACCAAAAGGGTTATATCCATTAATAAGTTGGGAAGAGTTTAACCATAAATAATCTCTTAACCATCCCATCAAATAAGTGGAAGATTCATTAAACTGCGAAACGTTACCCTGCCATAATGTGATGTGCTTCCAATGCCAATAAAAAGTAACCCATCCAATGGTATTTAACATCCAGAAAACCGCCAAATAAAATGCGTCCCAAGCCGAAATATCACAAGTACCGCCTCGTCCCGGGCCATCGCAAGGAAAACTATAACCGAAATCTTTTTTATCTGGCATTAACTTGGAACCGCGCGCATCTAAAGCACCTTTTACTAAGATCAATGTAGTTGTATGTAAACCTAGAGCAATAGCATGATGAACCAAAAAATCTCCCGGACCTATTGTTAAGAATAGCGAATTACTATTCTCATTAATAGCATTTAACCAACCGGGCAACCATATGCTTCGACCCGCATTGAATGCCGGGCCACTCGTTGAAGATAAAAGTACATCGAACCCATATGAAGTTTTACCATGAGCAGATTGTATCCATTGAGCAAATATAGGTTCGATCAAAATTTGTTTTTCCGGAGTACCAAAGGCAAGCATGACATCATTATGAACATAAAGTCCCAAGGTATGGAATCCCAGAAAGAGGCTGGCCCAACTTAAATGGGATATGATAGCTTCTTTATGGTCTAACATTCTTGCCAATACATTATCCTCATTCTGTTCCGGATTATAATCTCTAATGAAAAATATAGCTCCGTGAGCAAAAGCTCCTGTCATGATGAACCCTGCGATGTATTGGTGATGCGTATATAACGCAGCTTGAGTAGTAAAGTCTTGTGCTATGAATGCATAAGCAGGTAAAGAGTACATGTGTTGAGCTACCAACGAAGTAATAACCCCTAAAGAAGCTAGAGCAAGACCTAATTGAAAATGAATTGAATTATTGATTGTGTCATAAAGACCCTTATGGCCACGTCCCAATCGTCCCCCCGGGGGAATGTGCGCATCTAAAAGATCTTTCATACTGTGCCCAATCCCAAAGTTAGTTCTATACATATGACCCGCTATCAGGAAAAGAATTGCAATAGCTAAATGATGATGAGCAATATCAGTCAGCCATAAACTTTGCGTTTGTGGATGGAATCCCCCGAGAAGGGTTAGAATGGCAGTTCCTGCTCCTTGGGAAGTACCAAATAAATGACTACTTGAATCGGGGTTTTGAGCATAAAGATTCCACTGACCTGTAAACAGTGGACCTAACCCTTGGGGATGCGGTAATACATCTAAGAAATTATTCCATCGGACGTACTCTCCTCTGGATCCAGGAATAGCGACATGCACTAAATGTCCCGTCCAAGCCAAGGAACTTACTCCGAAGAGTCCTGACAAATGATGATTGAGACGAGATTCGGCATTTTTGAACCATGAAACACTCGGTTTCCATTTCGGTTGTAAGTGTAACCAACCTGCTATTAAAGATATGGCAGAAAGAAATAATAGAAAAAGAGCTCCAGTATAAAGATCTTCATTAGTGCGTAAACCAATTGTATACCACCACTGATAAACACCAGAATAAGCGATATTCACTGGGCCAAGAGCACCCCCCCGAGTAAAAGCTTCCACAGCCGGTTGACCAAAATGAGGATCCCAAATTGCATGAGCAATAGGCCTTACGTGTAAAGGGTCCTGTACCCATAACTCAAAATTTCCTTGCCAAGCTACATGAAACAGATTTCCGGAAGTCCACAGAAAAATTATTGCTAATTGCCCAAAGTGAGAAGCAAAAATATTCTGATAAAGACGTTCCTCAGTAATATCATCATGACTCTCGAAGTCATGTGCGGTAGCAATACCAAACCAAATACGACGAGTAGTGGGGTCCTGAGCTAAGCCTTGGCTAAACCTTGGAAATCTTAATGCCATAATGCTTTTCAAATCCTCCTAGCCATTATCCTACTGCAATAATTCTTGCTAAGAAGAACGCCCATGTTGTGGCAATTCCACCCAGAAGGTAATGGGTTACTCCTACAGCACGTCCTTGTACAATGCTCAAGGCTCTAGGCTGAGTAGCAGGAGCAACTTTTAATTTATTATGAGCCCAAACGATGGATTCAATAAGTTCTTGCCAATAACCACGTCCGCTGAATAGAAACATTAAACTAAAAGCCCATACAAAATGAGCACCTAGGAAAAAAAGGCCATATGCAGATAATGAAGAACCATAAGACTGAATTACCTGGGATGCCTGTGCCCATAAGAAATCGCGGAGCCACCCATTAATAGTAATAGAACTCTGCGCAAAGTTTCCTCCTGTGATATGAGTTACTATTCCCTGATCACTTATACTGCCCCAAACATCTGACTGCATTTTCCAACTGAAATGGAATATTACTACCGAAATTGCATTGTACATCCAGAATAGTCCTAAGAAAACATGATCCCAAGCCGATACCTGACATGTTCCCCCTCTTCCAGGTCCATCACAAGGAAAACGAAAACCAAGATTTGCTTTATCCGGTATCAAACGGGAACTACGAGCAAATAGAACACCTTTCAGGAGTATCAATACCGTCACATGAATCGTAAATGCATGAATGTGATGGACCAAAAAATCTGCGGTTCCTAATGGAATAGGTAACAAAGCCACTTTGCCGCCCACTGCTATTAAATCAGCACCCCCCCAAGTTAAACTGGTGCTTGTTGTTGCACCAGGAGCCGTTACACCAGGCGCCAAAGCATGGGTGTTTTGTATCCATTGAGCAAAGACGGGTTGTAATTGTATAGCGGTATCTGAAAACATATCTTGGGGGCGCCCTAAAGCGCTCATGGTATCATTATGAATATACAAACCAAAACTGTGAAAGCCTAGAAATATACATGCCCAGTTGAGATGTGATATTATTGCATCGCGATGTCTAAGGACACGATCTAATAGATCGTTGTATCGAGTAGTTGGATCATAGTCTCTTACCATAAAAATGGCTGCATGTGCAGCAGCACCAACTATGAGAAATCCACCAATCCACATGTGATGTGTGAACAATGACAGTTGTGTACCATAGTCAGTAGCTAGATATGGATAAGGGGGCATGGAATACATATGGTGAGCTACAACAATGGTTAAAGAGCCTAACATAGCTAGGTTAAGAGATAATTGAGCATGCCATGACGTTGTTAGGATCTCATATAGGCCTTTATGGCCCTGTCCTGTAAATGGACCTTTATGAGCTTCTAAAATATCTTTTAGGCCATGGCCAATGCCCCAGTTGGTCCTATACATGTGACCCGCTATTAGGAAAAGAATTGCAATAGCTAAATGATGGTGTGCAATATCGGTCAACCATAGACCCCCAGTTACTGGATCTAATCCTCCGCGAAAAGTAAGAAATTCCGCATATTTTGACCAATTCAAGGTGAAAAATGGGGTTGCTCCCTCGGCAAAACTGGGATAAAGTTGAGCCAAAAGATCCCGATTCAAGATAAATTCATGAGGAAGTGGTATCTCTTTAGGATCTACTCCAGCGTTTAGAAATTGGTTAATCGGTAAAGATACATGTACTTGATGTCCTGCCCAAGAAAGAGACCCAAGTCCTAGTAGCCCCGCTAAATGGTGATTCAACATAGATTCTACATCTTGAAACCAAGCCAATTTTGGAGCAGCTTTATGATAATGGAACCAACCAGCAAAAAGCATTAACGCTGCAAATATCAATGCACCAATTGCGGTACAATAGAGTTGTAATTCACTAGTTATTCCAGATGCTCGCCAAATCTGAAAAAAACCAGAGGTTATTTGTATTCCTCGGAAACCCCCGCCCACATCACCATTCAATATTTCTTGGCCCACTATTGGCCAAACCACTTGGGCACTAGGCCCAATGTGAGTAGGATCGCTTAACCATGCTTCATAGTTGGAAAAACGAGCACCGTGGAAATACATTCCACTCAGCCAAAGAAATATGATGGAGAGTTGACCAAAATGGGCACTAAATACTTTTCGAGAGATCTCCTCCAAATCACTAGTATGGCTATCGAAATCGTGAGCATCAGCATGTAGGTTCCAGATCCAAGTGGTAGTATCCGGGCCTTTCGCTATTGTTCTTGAGAAATGACCCGGTCTGGCCCATTCCTCGAAAGAAGTTTTTATTGGATCTCTATCTACCAAAATTTTTACTTCTGGTTCCGGCGAACGAATAATCATTGAGTCCTCCTCTTTCCGGACAACACATACAAAGAGACCTGCCAACTAAATAATTAGTGAACCTCTGAGATATTTTTCTATAATTTGTTTCTTTATCTTCTATTTCGCTCTCCCATCGATCTATTTTCTTTAGTTATTCACTAGAGCAATTATGATTTGGAAGTCGATCCGGGGCAAGTGTTCGAATCTATTATGACATATCCATGAGGCGCTCAACGGACCTTTTTAATATTTTAAAATTCTTTTTTGGATTGATGCAAAACACCTTTTTTTGCAACCTAGCGTATATTCATAGCTCAATTAGAAGTACTTAGAAGGGGATGCTTCATGTTTTACATAGAACATATTATTCTATTCCAAATTCCAAATCACGACTCGAAATCATGCAAGCAGCCATTAACCATTACTAAGAGATATCCCAGTATCTTATCTATATTTAATCATTTCAAGGTCTCTTTTTTTTTATTAGTTTTATTTTTATTTTATTAGTTTTAGTTTTAATAGTAATTCGTTTTATTAAAAGATATTTTGTACTCTATCTGTCTATCTTTTATCCCTACGAAATACCAGACGAAATAGAACGATTTAAATTTTAAATAAAAAGGGATATAATGAAATTCTTTGATTGGTTTTTCCCAGAGGAATGATCATTTTATTTGACTGATGGAGCTAACAAACAATTAATTCTAACAAATGTAAAAAAAAATATAAAAAATTCGAAATAAAAATAATAAATAAACGGAGTCTTCCTTTATTTATTCAAAACGTCTAGTGATCTTCAACCAATTATGTGCTTCAATATAATTACCAGGAGTAAGCACTATAGCCTGTTTCCAATACTCAGCGGCTTGATCGAACCAAGCCTCCGCAATTTCAGAATCTCCCTGTTGAATGGCCTGTTCTCCCCGGTCGGAATAGGTCGGTCAATCCCTTCCCTTAGAACCGTACATGAGATTTTCACCTCATACGGCTCCTCGTTCAATTCTTTTGGTATCCCATTTTAATCTACCATATTTAAACTAACTGAATGAGATTCCTCACGGATCTATCCCATTTTTCGGGCTAACCAAAAGAGGTTAATTACATGAGTTTCAAACTTTAATTTGGATTAATAATCGGTTTTAGTTTTATCTTTTCTCCCCACTTCATAAGAATAAAGCATAGGCATTTCCCTCTATCATTCGAATTTTCTGAAAGGTAACTATCTCGGTTTCATATAGATATTTATATAGAATCTTTGAAAAAGACTTTCCTTCATAAGAAAGAAAAGACTTACTATCTTTGGGATCTGATCCTACACCGCTGCTCAATACCTTAGTGGATCGACTCTATTACATAAGTTGATTCCTAACTTTTATCTAATATTATGACATAAACATAAGAAAGCAGTTATTATTGTATCGGCCTAAAACCTCGCTAATTGATCTTTACGGTGCTTCCTCTATCAATTAGATCCTTTATCCATAGAAGAAAGTAGCTAGGCATATCTATTTCTTCATATTTCGGCTTCTATGAAGAGTTTCTTTCTTTGCTACAGCTCATAAAAATCGTTGTTTTAGACGATGCGCATATGTAGAAAGCCTATTTTGTTTCTAGTATTTATATTTAATATTTACTAGCAGAGTTTTTCTTTCTTTCCTTTTTTCTTTCTATAGTGGAGATAGTCGCACGTAATGACAGATCACGGCCATATTATTAAAAGCTTGCGGTAAGAATGGATTTCGTTCGAGTGCTCGAAAATAATATTCCAAAGCTTTCGTATGTTCTCCGTTACTTGTGTGGATAAGGCCTATGTTATAGAGTATATAACTTCGATCATAGGGATCAATTTCTAGTCGCATAGCTTCATAATAATTCTGTAAAGCTTCCGCATAATTTCCTTCGGATTGAGCTGACATCCGTTACGGTCGTCATTCGAGTCAAAGAATCTCCGTTCCAGAACCGTACGTGAGATTTTCATTTCATACGGCTCCTCCCTTCTGTGCATAATGAGAATAATACATGGAATCAAAAAAGATTAAGATATTTTCATTATTAACTGAGCAGGGCTAGTGTTTTTACAAGAAATCTCTAGTCAACCTTCCTGCAAGAGACCTTTTCTTAACATCAAGCGTGTTGGTACTAGATAGAAACGATAACTCCAACAATTTCTTTGTTCTCAACGCCTCTTAATTTCATTTCTAGGAATTAGTCACTTCAACAGCCTTGGATGGTTATACGGGTATCCAAAATACGAACGAGATGGATGTTTGTTGTCCCAACCATTCTTGTTAGTCCCGAGCCCGATAAGGAAAGGGGTAATTTATAACAAAGTTTTCGTGTTGTTGATTTCTAGGTGTAGTGCTTTTTCCTCTATGCTGCCTATATGGTACTAGTAGAGTAGGATTGACCTGTAATACATAACCTCTAGGTGTAACCTTTCGCTTAATACTAGAATCGACAATTGAAGTATAGCATCTGAGGTTGCATTAATCGGGGATACACGACAGAAGGAATTGTTTTATTTCCAAACTTCACCTTCAACAAGCGTAGATTTATTTCAAAAATTTTCTTTTTATCCCGAATCATGTGTCTTTCTCGTAAGACTGAGAGCAGTAAAAAAAAAAAAAAAGAATCAAATCGCACCATCTCTATAATAGGTAAATGCCTCTTTTTCTCCTGAAGTTGTCGGAATTATTCGTAATAAGATATTGGCTACAATTGAAAAGGTCTTATCAATAAAATTTCCATTTATCCGCGATCTAGGCATAGGTAGCAATCCATTCTATAATTCTTCTCAGTACCTCTCGTGGGAAAATGATCCCACAAAGAAAAGAATTGTACAGTACGAAATAACATAAAAACAGATTCATTAAAAAAAAAAAAAGATAAAGATATAGGCTTTGTACTTGAATTGTTCTTTTTGGCCGGAATCGATAAGAAATATTTGAACCTCATTCGATTTCATCGAAATCGAGTAATATACTAATGAAGGCAACGAATTCGATTTCATTGAAGTTCGAGATTAGGATAACTCGAACAGTTTTGATTGAATTATGATCCAAAGAAGAAAAAGGATCGAATAATCATCCTATGATGAAAAATGAATAACCATCTATTTTGTGTTGTGTGCATAGCAGGTATACACTATACAATCAAATATAAAAATCCTTGGGATATTTTATAAATTTGTAATAAATCTATGGGGGAAGGGGTTTGTTGTTCAGAACTCTAAAACTGGAAAAGAATTTTCGAATTCTTATGGTATGATAGAATCATAGTCTAAATAGAATTCTACTCTAAAGGTATCCATTAACCATAGTCTAAAAAATCTAGACCCATCAATCAGTCGATTCGTTCTAACTCATTGATTTAATATGGTATAAATATAAAAAAAAGAAGGGAACATCATCTTCGCAAATATGAATAGACTTTTTTTTTTTTTTTAACCGTTTTTCACAAGAAAAATTTTTATCTTTATCCCCCACCTAAGCCTTGAAGGAAAGATCTTTCTTTGATGAAAGAAAACTTTCTTTTATAGTTAGAATTGATTGGTTGTACTTATCCAATCCAATAATCTAATATAAATGACTCGCTATTCACTCAGTTTTTGGGTCATAATCATTATGTAGGAAAGATGGCCGAGTGGTTCAAGGCGTAGCATTGGAACTGCTATGTAGGCTTTTGTTTACCGAGGGTTCGAATCCCTCTCTTTCCGTACCTTCACCTAATGTACCAATGTTACTGACCGTAATGTATCAAATAGCAATAGATACCATTATTCCAACAGTTAGACCTTTCTTTGATATAGATTCTTTTGCTGTGGGTGGCACGGAAAACTGTAAAGAATAGATAGGGACAAGGAATGAAAATCTCCCTGCTGATCTATGATACATAAATGGGAGAAAAATACGAGTCAAAGCCTTATTTATCTTAACCTTAGGTCAATTTACTTTGACGAAAGGTAGCAAAATTGTCCGAACCCTTGTTATTTTCTTATTTTCGTTAGGTTTAAGTCTGACGAGAATAATATTCTACGACTAGCAATTCATTTATTTTCAAACCGACCCATTTACTATCTATTATTTGATTGACTAATCCTTTATATTGGAATGGGTAAAGAGTCAAATGTTTTGGCAATTCTTCATGAGGGGATGAATCGAGAGAATTCTGAATCAGAGCTCTGGATTTTTGTTCATCCCTTGCCGTAATAATATCTCGGGGTTTGCAACGATAACTTGGTATATTTACTATATGACCATTAACTAAAATATGTCTATGGTTAACTAATTGGCGGGCTCCAGGAATAGTCGAAGCCATACCCAATCGAAAAAGGATGTTATCCAAACGCATTTCAAGTAATTGTAATAAAACCTGACCTGTTGACCCCTTGGCTTTTCCGGCGATATGAACGTATTTAAGTAATTGTCGTTCTGTAAGACCATACTGAAAACGCAATTTTTGTTTTTCTTCTAGACGAATACGATATTGAGATTTTTTCCCGGAACGCGATTGGTTTCTAAGATCATTTCCGGCTCTAAGCCTTTTATTAGTTAGTCCTGGTAAAGCCCCCAGGCGGCGTATTTTTTTGAAACGAGGTCCTCGATAACGAGACATAAAGACTCCTTATTCTTAATTTATATTTATTTTATTGAAATTTAATTTTACAGAATAAACCTAAACTAAAACTGAACTAAATGATAAATGAAGCGAAATCTACGGAAGTATTGTACTATACTATAAAGAATAATGAGATGAATTATATAAATATCCAAGCCCTCTTCTATTATATATAGAAAAAGAATCCTTTTCTTAATATAGTTGGAAATTCTTATAACATTATTAGTAACATAATAAATCAGTAATTTTTAGAAAGGGAGAAAGTCTTTTTCAATATTCTTTGATTTCAAAGGGACATTATCAATCATGTAAAAAATCGAATAAATAGAGAAAAGCCGACTATCGGAATCGAACCGATGACCATCGCATTACAAATGCGATGCTCTAACCTCTGAGCTAAGCGGGCTCACATAACAGAAATTTTACATACATAGAGGAATTTAATAAACTATTGGAATCTCAGCTATTAACTATTCTTTTCTATATTCATATTAATTCTGAATTGAATAGCTAAAACGAAAAGAATAGAATTTCAAATAAATATTATAGAACATAAGAATTAATATCGATAGCGATACGATCTATTATGATATAGAATGTCGATTTTTTTTATCACAATTCTATATTCTATTATTAATTAGATAGTTTTTTTTTTCTTTTCGTTTTTTGTGATTTTCTCTCTTTTTTTCCTTTTTTTTTCTTTTTTTTTTCTTTTTTTTTTTTTTCT
>contig3_len_12686_j047
CATATTGCTTTGTTTTTTATATCTATTTTCTATAGATTTCTATATTCCATAAGAAATTTAATCTAATTATTAATCTTATTAATTTATTAGTATTAGAATGAATTAGCCATTTCTCCGCTTTCATTCATATTCATAAAGGTATAAGTTAAGACGAAAAAAAAAAGAATCGACCGTTCAAGTATTCCAAATTACATGAGAAAGTGATAAAAAGCGAAAGGTATACATGTGGTATACATCTATCTATATTGAATTGCGGCTACAGAAATGATAGAATCATTTTTGTTTGAACCAAACATGGGTCTCCTATAGAAGATGAAAGAAGATAGGAGAAGATGAAAGAAGATAGGCAAGAAATAAAAGAAGAGAAAACACTTTTCACGAGAGGAATGGGTATCTAATGAATTCAACGATTCGAATATAAATGAAAGAGAAAGGGAACGACATCACAATAAGATCCTAATCTCAAAACAAAGGGGGATATGGCGAAATTGGTAGACGCTACGGACTTAATTGGATTGAGCCTTGGTATGGAAACCTACTAAGCGATAACTTTCAAATTCAGAGAAACCCTGGAATTACTAAAAATGGGCAATCCTGAGCCAAATCCTTTTTTTTCGAAAACAAACAAAGATTCAGAAAGCGAACATAAAAAAAGGATAGGTGCAGAGACTCAATGGAAGCTGTTCTAACAAATGGAGTTGACTGCGTTGGTAGAGGAAGCCTTCCATCGAAACTTCCGAAAGGATGAAAGATAACCCTATATACATACGCATATTACTGAAATACTATATCAAATGATTAATGACGACCCAAATCTGTATCCCTATTTTTTTTTATATGAAAAAAGGACGAATTGTTGTGAATCGATTCCACATTGAATAAAGAATTCAATATTTATTGATCAAATCATTTACTCCATAGTCTGATAGATCTTTTGAAGAACTGATTAGATTAATCGGACGAGAATAAAGATAGAGTCCCATTCTACATGTCAATACCGACAACAATGAAATTTATAGTAAGAGGAAAATCCGTCGACTTTAGAAATCGTGAGGGTTCAAGTCCCTCTATCCCCAAAAGCCCATTTGACTCCTTAACTATTTATCCTATCCTTTTTTCGTTAGTAGTTCAAAATTCGTTATCTTTCTCATTCACTCTACTCTTTCACAAACGGATCTGAGCGGAAATGCTTTTCTCTTATCACAAGTCTTGTAATATGTGATATATGATACACGTACAAATGAACATCTTTGAGCAAGGAATCTCCATTTGAATGATTCACGATCCATATCATTATTCGTACTGAAACTTTCAAAGTTTTTCTTTTAAAAATCCAAGCAATTCCAGGGCCTAGATAAGAGTAATACCCTTTCGTTCTTTTAATTGACATAGACCCAAGTCATCTAATAAAATGAGGATGATCCATCGGGAATGGTCGGGATAGCTCAGCTGGTAGAGCAGAGGACTGAAAATCCTCGTGTCACCAGTTCAAATCTGGTTCCTGGCACATGATTAATTTGTATGAGTATCTATTCAACAAATTAATTGATATGTATCAACATACATATTTATTAATAGTCTTAATAGTCTAGATTAGAATCCATATTTTTATCCATCTAGGTGTTTAAGGATAAAGATATACCCCATCTATAAAATAGATAGGTATAGAATAGATGGGTATAGAATAGATTCTATTAAATTGAAATAAAGATATGTAAAAAAATTAGACTCTATTTCGTCTTCTTTTTTGTTTCTCCTCTTGTTCAATAAAGAATGTTAATACTTCATACACATATCTATATTCGAAAGGTTAAATTAGTTGGTTGAAAAACCCAAAAGTCTAGTCTAGAGGAGTTGAAGAATGGGAATAAACAAGATTCAGTTCAGATACAGTACAAAGAAATCAAATCCGATCCCTTTTCATTTCCTTGTATTTTCGGTCATATTCTATTTCTTCATTTCCTCCTACATGACTTTCTAGAACCTGTCTAAGTAATGTGCGCAGTACAAAGTTCATGATGCGGAACTCGTTTGGTTCATTCTATTGACTCGGCTCATCCGAAATAAGTATCTTCCAAATTTGAGAATCCCAATGATATTGTCTTTTTTTGTTGTTAGTCCATCCATACCATAAGACAAATGAAACTTCAACAACTTTGTTTAATCTGGAACAGAACGTAAAATCCTTGAATATCTGGAATTCGGGAATTGTCGAAGTGAAGATTAGTTTCTTATTATTCAATGAGCATCTTGTATTTCATAAAAATTGGGGGCAATAGAATCCTTACGTAAGAGCCATCCTAGCCAACTTTCAGACATTAAGATATGTCGGATGATTATCATAAGAGATTCCCAACATATTATAAGATTCCCGTTCCGGAAAATCCACACTTTTCCAAACTCAGAAAACAGACGGAATTCTAGGATTCCTCCTTCGGCCTTCGGGCAAATACTTTTATGCACACCTCTTCTGGTTGATCTACACCATACTCTATTCTCGTAAGATGATACACACTAGCTAATAGGTCACCAGGTGCTACATCATAGGCACATTTGGAACTTAGATAATTGTAACCATACACATATAAAATGACAGCAATAGAATGCCAATCCTCGGGCTTTATTTGTAAAGTTTCTATTCCTTGGTATTGGTAATCAAAACTCAAAGATCTATGAATTATCCTATGCTTGACTAACCAAGCAGACAAAGGACCCTGCATCTTTTTTATCTCTCCCGCATTTGTAGAAATATTTAACATTTACGAAAAATTAAAAAAAAAAAAAAATGGACCTGCTACTTGTTATTCTGTACAAAAGAATTCTGTCTAATTCACTAATTCATGAGAGGATACTGAACTTTTGTATTTGAAAAATATTTCAGGGGGGATCGCTGAAGTAGATGGCGGTTGATAAAGTAATCCTTGATCATAATTTCCAGTATTCATACTGCGTCCCACATGAAACTTGGGATTGATAGTAAAACACCGATTCTCCTGTTGAGACTTAATTCTATCTTCATAGATTTTTCGAGATATTTTCTTACGAAGTTTTGTTATAGCATCTAGAATTGCTTCCGGTTTGGGTGGACAGCCTGGCAAATAAACATCCACAGGAATGAATTAGCTTATCGACTCCTCTAACAGTACTATAAAAATCAGTACTGAACATCCCCCCTATAATTGTACATGCGCCCATAGCAATAACATATTTTGGTTCAGGCATTTGCTCCTTTAATCTCACTAAAGAAGGAACCATTTTCATTGTTACTGTTCCGGCTGTTAAAATGAGGTCTGCTTGTATAGGACTCGATCTTGGTACTAGTTCATAACGATCAAAATCGAATCGTGAGCCTAAGCCTATTAGTGAAGCAAATTCAATGAAGCAACAACTAGTACCATAGAGAAGGGGCCATAAACTAGAGAGTCTTGACCAATTTGAAAGATCCTTTAATGTAGTTGAAATAACTGAATTTTGGGTTGTTCGATCAAGTAAGGGAAACTCAATGGAATTCATAACTGTCTCAATCTTTTTTTTTTTTTAACAATTTTCTTTTTATTGTCTGAATATTCAGGAGCTAAGACCGTTTCAATGCCCCCTTTCGCCATGCATAAATTGAACCAACAATGAAAGATAAGCACGAAAATGAAAGCTTCTATAAATACAGATAGACCCAATACATCGAAACTCATTGCCCGTGGATAAAGAAAAACCGTTTCAACATCAAAAACAACAAAAACTAGAGCAAACATATAATAACGAATTCGAAATTGTAACCAAGCGTCGACCATTGGTTCTATACCCGATTCATAACTAGAAAGTTTCTCTGGTTCTTTGCTAATCGGGGCTAAAACTCCGGAAATAAAAAATGCCAAAATAGGAATAAGGCTTGATATTATTAAAAATTAAAAATGCCCAAAAAATGTCATATTCGTAAAGCAGAAACATAGACGTACTCCTATAAATATAAATGTGGAAAATATACCGGATTAGTCGATTTGAATTAGAATTGTCAAGTCATCCATAACTCTTTAGTCAAAACAAACAAGAATTCGTTTTGATCGAACCGGCTAGTTTCGTTTGTTTACTGGGGGGCATGTCTCGTTTCAGGATCCATCGACTGGAATCCTATTTCCATTTAACTTATTTCTTTCGATAGAATTTTCTTTCGATAGAGTTAGTATAAATAGATATTGCTCTTATCGAAAGAAAATTCTCCTGTTAACTAGGATTCTCTTTAAAGAAAAGAAATTCTCAAATTCTAACTAAAATTCAAAATAAAATAAAATAGTAAGTAGAATTCTCATTTTTTGTTTAGATTTTTGAATATTTTTATCTCTTTTTTTAGTGATAGAATAGAGCAAGTAGTCAGATGTAAGAGAATGTCTAGGAATTTCCATTTCGGGATTTCGAATATATGGGTGCTGGTCTATTTTTTTTATTCGGATCCAAGTGGAAGAGTTTATATTGATTGGATGTGGAAAAAGAAGACTGCCCCTTTCCTTTTGTACTTTGCTAGGTAAGGTATACGAAGAAAAAGTATATTTGACATTGTTGACCATGGCTACCATGAAACTTACCCAAAATATTTGTTTTTCAAACTTTAGCTTGTGTACAGATCTAGCAGGTCATTCCTAGATCCATGTGAATTACTAAATTACTATTCGATTTGATTTGAGTTGGTTTAGATTGGAGTTTTTAATGGGGTTCATGTCATGATTTTGACTTCCAAAATTCACCAGGATTCGGTATACCAAAGAAAAAGAGTATCACTAACTCTTTGATTGTGAACAGGAAAAGAAGAGGAAAATTCATATGTAATTCACCTATGAAGATTAATGAAGAAAAGTTGGTTTGTTTATCCGAGATTGGAGAAATCTCGATTGGATTCATTGAAATACGTTTTTGCTTTCGGTTTTATGTTCTGCTCTAAACGATCCCCGTGAGTGAGCTTATAAGAATGATTTTTTTTTTTCGACGAATTGACCGACCAATTACAAACAACAAACAAAATGAAAATACAAAATGTATAATGAAAATTATACATTTTGTATTTTCATTTTGTTTTATTAGGGCTATACGGAATCGAACCGTAGACCTTCTCGGTAAAACAGATCAAACTTCTTATTATCAAAATGATCCGAACTGTTTCAAAGACCCAACATGCATTTTTTTTGCATTGGGCTCTTTCATTAACTGATATAAATATCAGCCAGTCCGCCATATTTTTCTTGACAGAAAAAAAATAAGGAGATGGCTCCCCGTGCTCTGATTCATTATTTTTATTTTGATCCAGGAGCACTACCAAAGTGTTTCAAAAAAGGGTTATCTTGACGTAGGTCTGCCTCGGGCCTAGAGCAACCTAAGTTAAATAAAGTCTCCATCGCTCTGCCTAAAAATAAAATATGAAACTTTATACACCTTAAAGTTCATAGGACGAAAAGAGATTTTTTTGAGGTCTTTATACTCATTATGCCTAACATTGAATAGACTGGGTATTCACCTTATCAATATCTCAAATCAATAATGGGTTCTGTTTGGCACCTAAATTGAATGGGCACTTGAATCAGACCGGACCATTTGTCAGGCTATTGTTCTCTTGCTCCCTCAAAGTTATGGAGTAAGACATCGATTTTTCAATAAGATCAATTCTTTTGATTGCATGATGGACTCCCCTGAAAAACATTGGCGCGCGTGTAAACGAGGTGCTCTACCGAACTGAGCTATAGCCCTTAAGTGCTTGTGATACATATTTTATCATGTAGATAATTTCTTGTCAAGATGACTATTCCATGATCCAACATCAACATCATAGCTGTTTGATTGGTATTGCTTATAAGTAATATGATATTTATAATCCATCGATGCAATGGATCCCATTTGGTTCTCTTTGGGATGATAAATGACCTACTTAACTCAGTGGTTAGAGTATTGCTTTCATACGGCGGGAGTCATTGGTTCAAATCCAATAGTAGGTAGAACTTATTAGATACCAGAATCAATGGTATCTAATAAGTTTTTCTATCCACCTTTTTTTCTATTTCTTTTTTTTTTTTAATTTTTTTCGTTGCATTAAAATGAAAATAGGATTCCGTTTGATTGTATTCAATCGACAGAATCAAATCAAAATCAAAAAAAATAGGGTGTATAAACAGAACTTCTTTCGATTATTCGGACGCACCAACTAGACTAGTTACGAAATCACATTGATAGCTTCGACTCGTGTCCTAGCTCGTCGGAGAGCTAGATTTGCCTCAATTATTTGTCTCTTGCCTTCAGCTTTCTTCAAATTAGCTTCTGCTATTTCAAGAGTTTGCTGAGCTTCTTGTGGATCAATGTCACTACTCTTCTCCGCATCATTTACTAAAACAGTGATCTCATTATTGCCTATTCTAGCAAAACCACCCATCAGAGCCATCGTTAACCATTGATTGTTAAGACGTATTCTCAAAATACCTATATCTACAGCTGTAGCAATAGGGGCGTGATTTGGTAATACGCCAATTTGACCACTATTAGTAGATAAAATGATTTCTTTCACTTCGGAATCCCAAACAATTCGATTAGGGGTCAGTACACAAAGATTTAGGATCATTTCTTCAAATTGCTCTCCATTTCTAAGTTCATAGCCTTCGCGGTAGCTTCATCTATGTTACCTACCAAATAAAAGGCCTGTTCAGGAAGACCATCTAATTCGCCGGAAAGAATCAATTGAAACCCTCTAATTGTTTCTGCTAGACCAACATATTTCCCCGGAGAACCGGTAAATACTTCTGCTACGAAAAAAGGTTGTGATAAAAAACGCTCAATTTTTCGTGCTCTTGCTACGGTTAAACGATCCTCTTCGGATAATTCGTCCAACCCAAGGATAGCTATAATGTCCTGAAGTTCTTTGTAACGTTGTAAAGTTTGCTTAACTCTTTGCGCAGTTTCATAATGTTCCTCACCAACAATCCGCGGTTGAAGCATAGTTGACGTTGAATCTAAAGGATCTACTGCTGGATAGATACCTTTGGCAGCTAATCCTCTTGATAGTACGGTAGTAGCATCTAAATGTGCAAATGTCGTAGCAGGAGCAGGGTCGGTCAAATCGTCTGCAGGTACATAAACTGCTTGAATAGAAGTTATGGACCCTTCCTTAGTAGAAGTAATTCTTTCTTGTAAAGAACCCATTTCGGTACTAAGGGTAGGTTGATAACCCACAGCAGAAGGCATTCTACCCAATAAGGCGGATACTTCGGATCCCGCTTGGACAAAACGGAAGATATTGTCGATAAATAGAAGTACGTCTTGTTCATTAACATCTCGGAAATATTCCGCCATAGTTAGGGCAGTCAAACCAACTCTCATACGAGCTCCCGGCGGTTCATTCATCTGACCGTAAACTAGAGCCACTTTTGATTCTGCAATATTTTTTTCATTAATCACCCCCGATTCTTTCATTTCCATGTAAAGATCGTTTCCTTCACGAGTACGTTCACCTACTCCGCCAAATACAGATACACCTCCATGAGCTTTGGCAATATTGTTAATCAATTCCATAATAAGTACTGTTTTACCCACTCCAGCCCCCCCGAATAATCCGATTTTTCCTCCACGGCGATAAGGGGCTAAAAGATCTACTACTTTAATTCCTGTTTCAAAAATCGATAATTTTGTATCTAACTGTATAAAGGCGGGCGCAGATCTATGAATAGGGGATGTTGTGCGAGTATCTACAGGACCTAAATTATCAACAGGCTCTCCAAGCACGTTGAAAATTCGTCCGAGAGTCGCTCCACCGACCGGAACACTTAGAGGAGCTCCCGTGTCAATCACTTCCATTCCTCTCGTTAGACCATCTGTAGCACTCATAGCTACAGCTCTAACTCGATTGTTTCCTAATAATTGCTGTACCTCACAAGTCACATTAATTGGTTGACCGCCAGTATTTCGACCCTTAACTAACAGAGCGTTATAAATATTAGGCATCTTGCCCGGCCGAAAGGCTACATCTAATACCGGACCAATTATTTGAACGATACATCCCGGTTTTTTTTTTTCAAGCACAGAAGCCCCAGGAACAGAAGTAGTAGGATTGGTTCTCATAATAAAATAATAAATAAAGTCAAATATGACGAAATTTTTTGCGAAAATTGTCGAATTCAAAATAAATGTCCGATAGCAAGTTGATCGGTTAATTCAATATCAATAAGAAATGGGAGTTAGTACTCCATTTTGTTGGTACCATCCAACCGAATCCAATTCAATTGTTTACTTATTCAATAAGATAAGTGAATTTTAAAATTCAACCAACCCGTTTTCAAAATATCAAGTGAATGAATAAGAATCTTGAGAAAGTCTTTCATTTGTCTATCATTATAGACAATCCCATCCCTATTAACTATCTATGGATTTCGAACCTGAACTCTATTTACGATTCATTATCATTGGCCCTTTCTATCTATTTCAGTATATCAATTTACGCCTAGCCTATTCTTTCTTTTCGTTTTTTTTTTTTCTTTTTTATACCTTTTCATAGACTTTTCATAAATGAATTCTGCATATTTTCACATCTAGGATTTACATATACAACATATACCATTGTCAAGAGGGAATTTATTATTAGTTAGGTTATTTCGATATTTCGATTCAAAAAAAGAAGGGGTCAAAAATAAGAATCGGGTTGCGCCATATATATGAAAGAGTATACAATAATGATGTATTTGGCGAATCAAATACCATGGTCTAATAATAAAGTAAAGCACTCGGCTCTGATTAGTTGATAATATTAGTATTAGTTAAGAATTTTGTGAAAGATTCCTGTGAAAAGTTTCATTAATGCCTAATTCATGTCGAGTAGACCTTGTTGTTGTGAGAATTCTTAATTCATGAGTTGTAGGGAGGGATTTATGTCACCACAAACAGAGACTAAAGCAAGTGTTGGATTCAAAGCTGGTGTTAAAGATTACAAATTGACTTATTATACTCCTGACTATGAAACCAAAGCTACTGATATCTTGGCAGCATTCCGAGTAACTCCCCAACCTGGAGTTCCACCCGAGGAAGCGGGGGCCGCGGTAGCTGCGGAATCTTCTACTGGTACATGGACAACTGTGTGGACCGATGGACTTACTAGCCTTGATCGTTACAAAGGGCGATGCTACCACATCGAGCCCGTTGCTGGAGAAGAAAATCAATATATTGCTTATGTAGCTTATCCTTTAGACCTTTTTGAAGAAGGTTCTGTTACTAACATGTTTACCTCCATTGTGGGGAATGTATTTGGGTTCAAAGCCCTGCGCGCTCTACGTCTAGAAGATCTGCGAATCCCTCCTGCATATTCTAAAACTTTCCAAGGACCGCCTCATGGCATCCAAGTTGAAAGAGATAAATTGAACAAGTATGGTCGTCCCCTATTGGGATGTACTATTAAACCGAAATTGGGGTTATCCGCTAAAAACTACGGTAGAGCCGTTTATGAATGTCTCCGCGGTGGACTTGATTTTACCAAAGATGATGAGAACGTGAACTCCCAACCATTTATGCGTTGGAGAGACCGTTTCTTATTTTGTGCCGAAGCAATTTATAAAGCACAGGCTGAAACAGGTGAAATCAAAGGGCATTACTTGAATGCTACTGCAGGTACATGGGAAGAAATGATCAAAAGGGCTGTATTTGCCAGAGAATTAGGAGTTCCTATCGTAATGCACGACTATTTAACAGGGGGATTCACTGCAAATACTAGCTTGGCTCATTATTGCCGAGATAATGGCCTACTTCTTCACATCCATCGTGCAATGCACGCAGTTATTGATAGACAGAAGAATCATGGTATACACTTTCGTGTACTAGCTAAAGCATTACGTATGTCTGGTGGAGATCATATTCACGCTGGTACTGTAGTAGGTAAACTTGAAGGGGAAAGAGACATCACTCTAGGCTTTGTTGATTTACTACGTGAGGATTATATTGAAAAAGATCGAACCCGTGGTATTTATTTCTCTCAAGATTGGGTCTCTCTACCAGGTGTTCTACCCGTGGCCTCAGGGGGTATTCACGTTTGGCATATGCCTGCTCTGACCGAGATCTTTGGGGATGATTCTGTACTACAGTTCGGTGGAGGAACTTTAGGACACCCTTGGGGAAATGCACCAGGTGCCGTAGCTAATCGAGTAGCTCTAGAAGCATGTGTACAAGCTCGTAATGAGGGGCGTGATCTTGCTCGTGAGGGTAATGAAATTATCCGTGAGGCTAGCAAATGGAGTCCTGAGCTAGCTGCTGCTTGTGAGGTATGGAAGGAGATTAAATTTGAATTCCCAGCAATGGATACTTTATAATTCAGTAATTACTGTTCGTTCTCTTAATTGAATCGCAATTAAACTCGGCCCAATCTTTTACTAAAAGGATTGAGCCGAATACAAAAAAAAAAGTCTATTGCATCTATTTTAGATAGATACATACTTATCTAGATATACAAGATTTAAAATTAAATACGACTAAGCAACTCAAACGTTTCTATTGTTGTGTTGGATCCACAATTAATTCTACGGATCCTTAGGATTGGTGAATTCTTTTATATCCTGTAGTTTTCCGAGCTAAGGATCACAACTTTTCTACCCATCCTGTATATTGTCCTTTTCGTTTTGCATTGAAATAAAAACTTAACTGATTACTTATTATTAGTTTATTAGTTAGTTAATATAGTTATTAAACGAGATTTTACGAAAAAAAAAATTCTTTACTTTATTAGATATTAGAATTAGATAGAGAACAAATCTTTCTTTTTTTTTTTTCAATACTCACACTCCTTATTAGTTAATAATCCTAGTGATTCGATTTATCTGTTTATTCTGATAGGAAATAGGATATTAAAATAAATTATTTTTCCTCGAATGACTATTCATCTATTGTATTTTCATGCAAATAGGGGGCAAGAAAACTTTATGGAAAAATGGCGGTTCAATTCGATGTTGTTTAAGAAGGAGTTAGAACACAGGTGTGGATTAAGTAAATCAATGGACAGTCTTGGTCCTATTGAAAATACCAGGAAAAGTAAAGATCCGAATAGAAATGATAGGGATAAAAACATTCCTAGTTGGAGTGATAGTGACAGTTTGACTTACAATAATGTTGAGCATTTATTCGGTGTCAAGGACATTCCGAATTTCATCTCTGATGACACTTTTTTAGTTAGGGATAGTAATGGGGACAGTTATTCTATCTATTTTGATATTGAAAATCAGATTTTTGAGATTAACAATGATCGCTCTTTTCTGAGTGAATTCGAAAGTTCTTTTTCTAGTTATCGGAATTCTGGTTATCGGAATAATGGATCTAAGAGTGACGATCCCTACTATGATCGTTACATGTATGATACTCAATATAGTTATAGTTGGAATAATCACATTAATAGTTGTATTGACAGTTATCTTCATTCTCAAATCCGTATTAATACTTACATTGTAAGTGGTAATGACAATTACAGTGACAGTTATATTTATAGTTCCATTTGTGGTGAAAGTGGAAATAGTAGTGGAAACGAGACTTCCAGTCTAGGAATCAACATGAATGGGAGTGATTTAACTATAAGAGAAAGCGCTAATGATCTCTATGGAACGCAAAAATACAGGCATTTGTGGGTTCAATGCGAAAATTGTTATGGATTAAATTATAAGAAATTTTTTAAGTCAAAAATGAATATTTGTGAACAGTGTAGATATCATTTGAAAATGAGTAGTTCAGATAGAATCGAACTTTTGATTGATCCAGGCACTTGGGATCCTATGGATGAAGACATGGTCTCTCTAGATCCCATTGAATTTTATTTAGAGGAGGAGCCTTATAAAGATCATATCGATTCTTATCAAAAAAAGACAGGATTAACTGAGGCTGTTCAAACAGGCATAGGCCAACTAAATGGTATTCCCGTAGCAATTGGAGTTATGGATTTTCAGTTTATGGGGGGTAGTATGGGATCCGTAGTCGGGGAAAAAATTACCCGTTTGATCGAGTATGCTACCAAGGAATTTCTACCTCTTATTATAGTGTGTGCTTCTGGGGGTGCACGTATGCAAGAAGGAAGTTTGAGCTTGATGCAAATGGCTAAAATATCTTCTGCGTTATATGATTATCAATTAAATAAAAAACTATTTTATGTATCAATCCTTACATCTCCTACTACTGGTGGGGTAACAGCTAGTTTTGGTATGTTGGGGGATATCATTATTGCCGAACCCAATGCCTACATTGCATTTGCGGGGAAAAGGGTAATTGAACAAACATTGAATAAAACAGTACCTGAAGGTTCCCAAGCGGCCGAATATTTATTCCAGAAGGGCTTATTCGATCTAATCGTACCACGTAATCCTTTAAAAAGCATTTTAAGTGAGTTATTTCAGCTCCACGCTTTCTTTCCTTTGAATCAAAATTAAATCAAGTAGAGTATTAAGTTTAATTATTTTATTTGTAGTAAACAAGTAATTGGTTTATAGAAATCAAAGTAAAAATCAGAAGAATGGGTTTTTCTTTGGTGACATAAGATCTAATTGCAGAAAGAATCAAAGTTGCGGATAATTTTTTTTTTTCCTAATATTTCTGATTACTAATTAGTAATATAATATTAGTAATCAGGCAGCCTATATAAATATAAAAGAGTGAATTCTTTCTTTTGTGAAATTAGGCAAATAAAATGAAAGTCATCTTCCCTT
>contig4_len_6463_j047
ATTAATATTATATTGCATATTGATACAAAAAACATTTTATTCAAGGATTAAGTAAATTATTACTTTACTGAACGAAGAAAAATCAAAATAAAATTGTTAAAAAAAAAAAGATGAGATCAATTCAGAAGCACTTTTTTTTTTTTTTATTATAAATTGAAAATTGAGTCGACAGAATTCCATTGGTCTAATTCAGGACCTTACGATAGATTTTGACTTTATCTATCCTACAAGCATATTAGGATAAATAATATCGAACAAGTCCTTAGATTTATTTGTGACCTTCAAGAAGCCGTATGAGGTGAAAATCTCATGTACGGTTCTGTAATAGAGATGGTACCAGTGATGTTATCACCGACTATGATTATCTAACAGTTCAAGTACAGTTGATATAGTTGAAGCGCAATCAAAATATGGTTTTTGGGGATGGAATTTGTGGCGGTAACCCATAGGGTTTATCGTTTTTCTAATTTCTTCCCTAGCAGAGTGTGAGAGATTACCTTTTGATTTACCAGAAGCAGAAGAAGAATTAGTAGCAGGTTATCAAACTGAATATTCAGGTATCAAATTTGGTTTATTTTACGTTGCTTCGTATTTAAATCTACTAGTTTCTTCATTATTTGAAATAGTTATTTACTTGGGCGATTGGAATCTTTCTATTCCGTACATATTCGTTCCGTAGCTTTTTGAAATAAATAAAGCAGGAAAAGTTTTTGGAACAATAATTGGTATCTTTATTACATTAGCTAAAACTTATTTGTTCTTTTTCATTTCTATCACAACAAGATAGACTTTACCAAAGCTGAGAATGGACAAATCTTGGATGGAAATTTTTTTTCCCTATTTCTCTAGAGAATCTATTATGTTGATTGGAAATTGGAAACTGATATTCGAAAGAAATGGTTGCTTAATTACAGTATTGATTTCGGAATCTGTAATATTTTGTGGAAATTGCGTTGAATATTGTCCAACAAATTGTTTATCAATGACTGAAGAATATGAACTTTCGACTTATGATCGTCACGATTTGAATTATAATCAAATTGCTTTGGGTCGTTTACCAATGTCAGGAATTGACGATTCCACAATTCGAATAATTTTGAATTCACCTCAAATCAAATAAAAAATGAATAAATCCTTTGATTCAAGAAATATTTTCAATTACTAGGGTTCAGTTTTGATCTACATAAAATAAATAAGGTTTTTTGCTTGTTCAATAACTACAAATCCAAACCATTGATTGGTTGGTGAGAATCACGATTGAATTTCAATGGAAAATCCATTTTTCCATTGAAAATCTATTTCTATGTTTTCTTATTTATTCATAGTAATGGTTTCAAAATCGATAGTTTCCAATTATTCTTTCCGATAAAGAATGAGATTGGTCCAATAATTGTATATACATCAATTCATATTTCTTAGGATTTAATTAACATATCCTAAAAATAAAGTAACTTCTTTTTTCCTGGTCAAGTCAGCAAAATCATGATAGTTCTATTTTGTTATTTGTCATTTTACATAGAATAGATTTATCTGGACCAATCCATGATTTTCTTTTAGTCTTCTTGGGATTGGATCTTATATTAGGAAATCCAGGAGTGATATTATTTCCCAATCCAAATTATTCTGCCTTTTCATTGGGATTGGTTTTTATTTGTATATCCTTATTTTATATTCTATCGAACTCCCATTTTGTAGCTGCTGCGCAGCTTCTTATTTATGTAGATGTAGGAGCTATAAATGTTTTAATCATTTTTGCTATGATGTTCATGAATGGTTCAGAATATTCCAAAGATTTTCATCTTTGGACCGTCGGAGATGGAATTACTTCGATGATTTGTACAAGTATTTTTGTTTCACTAATTACTACTATTCTAGATACGTAATAATACGGGATTATTTTGACTACAAGATCAAACCAGATTCTAGAACAAGATTTGATAAGGAATAGTCACCAAATTGGTATTCATTTATCAACAGATTTTTTTCTTCCATTTGAGCTCATTTCAATAATTCTTTTAGTTGCTTTAATAGGTGCAATCACTGTAGCTCGTCAATAATCAATCTTTAGAACTAGGAATCCAAATCAAACTTTGTTCTAGATTATCATATTAATTTCTCCCCCATTCGATTTGAATTCATGTTTCAAATAGAAATGTTTTTAGTTCAATCTCAATATATTCTTTTGTTCCGTATTTGTTATATTTTATTCAATGGAATCAGTTGAATTGTTATTCATATTGAAATGAATTGAGATTGATAAGGAATTGGTTAATGATGCTTGAACATGGACTTTTTTTGAGTGCCTATTTATTTTCTATCGGCATTTATGGATTGATTACGAGTCAAAACATGGTTCGAGCCCTTATGTGTCTTGAACTTATATTGAATGCTGTTAATATAAATTTTGTAACGTTTTCTGATTTTTTTGATAATCGTCAATTAAAAGGAGCTATTTTCTCAATTTTGGTTATAGCTATTACATCCGCTGAAGCGGCTATTGGACTGGCTATTGTTTCGTCAATTTATCGTAACAGAAAATCAACTCGTATTAACCAATCGAATTTGTTGAATAAATAAAATAGTATTAATTCTATAAATTCTAAATATTCATCAATTAATTCGAATTAGTATATTTACCGCGTAAGATAGGATCATGTTTACAAAAACATAAGAAATCAAAGTATCTTGGCTCTCTCTCATAAGTCAATCCAGAAATAGATTGATTAGAAATAATTCTGGTAACTCATTGATTCGTCTGGTAACTAAAAATGATTTGGTTTTTAAGTTTACTAGATCGAAAGTTTATGATATTCAAAAATGTATAGATCCCATGTCACATTCAGTCAAAATTTATGATACATGTATAGGGTGTACTCAATGTGTTCGAGCCTGCCCCACAGATGTATTAGAAATGATACCTTGGGACGGGTGTAAAGCTAAGCAAATTGCTTCTGCTCCAAGAACAGAGGATTGTGTCGGTTGTAAGAGATGCGAATCCGCCTGTCCAACGGATTTTTTGAGTGTTCGAGTTTATTTATGGCATGAAACAACTCGCAGTATGGGTCTAGCTTTTTGATATGTTCCAGAGAACTCCACTTGAATTTATTTGATTTTTTTTATCGCCAAAAACCCGTGCTCGCGAATAACATATTTTTTTTTAGCGAGTATGGGTTTTTCTGGTCTAAGTATATCTTGTCTTTACCACGAATTTTTTTCTTTGGTTAACAAGAATTGTAGTTGTTAACAATAATTGTAGTTTTGCCAATATTTTCGGGTTCTTTAATTTTCTTTCTTCCCCATAGAGGAAATAGGTCAATTCGTTAGTATACTTTATGTATATGTATATTAGAGCGCCTTCTAACGATCTATGTATTCTGTTATCATTTTCAATCGGACGATCCATTAATCCAACTAGTCGAAGATTCTAATCGAAGATTCTAAATGGATCAATTTTTTTGATTTCCATTGGAGATTAGGAATAGATGGACTTTCTATAGGACCCATTTTACTAACGAGATTCATCACTACTTTAGTTACTTTAGCGGCTTGGCGAGTGACTCGATATTCTCGATTATTCCATTTCCTGATGTTAGCAATGTACAGCGGTCAAAGTCAAATAGGATTATTTTCTTCTCGAAACCTTTTACTATTTTTCATCATGTGGGAGTTTGAATTAATTCCCGTTTATTTACTTCTATCTTTATTTACTTCTATCCATGGGGGAGGAAAGAGACGTCTGTACTCTGCTACAAAATTTATTTTGTACACTCCGGGAGGTTCTCTTTTTTTCTTAATGGGAGTTCTGGGTGTCGTCTATATAGTTCTAATGAACCAACATTCAATTTTGAAACATTAGCCAATCCCTCGTATCCTCTGGCATTAGAAATAATATTCTATATTGGATTTTTTAGTACTTTTGCTGTCAAATTGCCGATTATACCCTTCCATACATGGTTACCAGATACCCATGGGGAAGCGCATTTATAGTACTTATATACTTCTAGCCGGAATCTTATTAAAAATGGGAGCGTATGGGTTAGTTCGGATCAATATGGAATTATTACCTTACGCCCATTCTATATTTTCTCCTTGGTTAATGATAGTAGGCACAATACAAATAATCTATGCAGCTTCAATATCTACTGGTCAACGTAATTAAAAAAAAGAATAGCATATTCCTCTGTATCTCATATGGGTTTTAGAATTATAGGAATTGGTTCTATAACTGATACAGGATTCAATGGAGCCCTTTTATTTTACAAGTAATCTCTCATGGATTTATTGGTGCTGCACTTTTTTTCTTGGCTGGAACGAGTTATGATAGAATACGCCTTGCTTATCTTGACGAAATGGGCGGAATAGCTATTCCAATGCCAAAAATATCTTTTAATGCCAAAAATACTAATTACTTTTGTAATGGCAATTGGAATGATCTTAACTCCTATTTATTATCTATGTTACGCCAGATGTTCTATGGATACAAGTTATTTAATGTTCCAAACTCTTATTTTTTTGATTCTGGGCCGCGCGAATTCTTTGTTTCGATCGCTATTTATTTACCCGTAATAGGTATTGGTATTTACCCGGATTTCGTTCTTTCATTATCAGTTGACAAGGCCGAAGTTATTCTATCTAATTTTTTTATAGATAGTTTTCATGAATAAAAAATTCATCCTATTATTTTCTAAATTGTTCGTTGTACAATAAAAAAGCGAAGTCATTTTTTTTTTTTCTTAACTTAAGAAAAAAAAAATTAAAATTTTAACCAGATATGTTTGGTCTTTGTGAGAACCATTTGAATCAAGTATTTTAGCGATTCACATGGTTCTCGACGACTTACACGAAGTTTTTCTATATACACCTTATTTTGTTCATATTCGTTAGAGACTTTCTTAAATTCAATTAGACGTTAATGTAAATGAACCATAACTATGTAGCCCTATTCCTAATAGATTGACCCCAAAATAGCATATCCAAATTATAAGAAAGCCTATAGAAGCCACAATTGCAGAATTTTCAGGGGGCAATTTTTTATTTGTTCGAGTATGTAAATAAATAGCGAATACGATCCAAGTAATAAACGCCCAAATTTCCTTTGGGTCCCAATTCCAATATGACCCCCATGCTTCATTAGCCCATACTGCTCCTGAAAGAATACCTATGGTTAAAAAGATAAACCCTATACTAATAACATGATAACTCCAATGATCCAATTGTTGAATCAATTGGGACCGGTAATAATTCTTAGCAGAAAAAAAAAAAGTATTTTCAAAAACATTGCTTTTTGCATTCATGTATTGGATTTCGTCAAAGTAAAAAAACTCATTTACTAAATGATTATGATTGCTTTTATAAAAAATCTTTATGTCTTTTCGAAATATAATAACTAGAAGTGCTACTGATAATAATGATCCACATAAAAGAGCTGCATAACCCAATACCATCATACTTACGTGCATTATTAACCACTCGGATTGGAGAGCAGGTACTAATATTGCAGATTGATGTATTTCAGTTAAAAAACCCGAAGTAGTAAAGCCTTGTGTAAAAATAGCACTTGGTGCGGTTATTGCACTTAAATAATTTTTATTTTTGAAATACGGAACGATATGAATAATGGAGAAATTCCATGAAAGGAAGATTAATGATTCATATAAATTACTTAATGGGAAATGCCCCGAATAAATCCAACGAGTGACTAATAATCCTGTTATACAGAAAAAAGTCGCTATCGTGCCCTTTTCGGACGAATCATATAGTTTTACGATTTCATCAACTAATAAGGTTATTAAATGAATTGTAATTACAATTGAAATGATCGAAAAGGAAATATGAGTTAATATATGTTCTAAAGTGAAAAATATCATAAACATAAAAAAAAAATCCCTTAATTGCGGAATGGAAATCAGAAAGTGAATTCATTATAGGATCTATTCGATCTCTATTCTTTTTAGAAGATAGCATGCCGCTACTCGGACTCGAACCGAGATGCTCTAGCACTGCTTCCTAAGAGCAGCGTGTCTACCAATTTCACCATAGCGGCTTGTTCAAACTCATAATAGCCTATTCATATTCAATCGTCGAGATTGAAGGAGTCACTTAATGTAATGTAGTATTTTTTAGGAAATATTAAAATGGATGAATCCAAATTAATACGTATTTGAAGGTTTATTATTTGAGTTTAGTATATCCGTTTTATTTAACTTAGATCTTTCGTGTAGTTTACGCTCTTCTGGAATTGAATTGTTGTAACTGGATAGTTCTACCCTTGGATAGGGGTAGAACTCAAAAAACCGTCTTTTAAAATTTGCATTTTTTAATGATTCATTTCTCATTTATTAGATTTCATAAATCTGAAACAAAAAAAAATGCATTTTTTAATGTTAATGAACAAAAAATAGGATCTATTTAAAATCACTTAAATTTTACATATTTTTCATAGTTAATATAATATTTCAATTAA
>contig5_len_4248_j047
ATTTATTAGTATTTTTAGTATTTCATTAAATTTTAATTTCTTTTATAACTAGAACTTCATTGAAGAAGTTCTATTTACTCAAAAAATTTCCCTATCTTTTTTGTTTGTCCACTACTTTTATATTTTATATTATACGTAATAAAGTGGAAACTGACGATAGGAATCTTTGACAAAGGGGATCAAGAATCGTTATTATTTCGACACAAGAAAGGGGTGTGGAAAATTCCTTTTCTTGTGTCGAAGACTAGGAAGACGAATAATCCCTCCTCGAATTATTTGTTCCCCACATTTATCCGTTCTATTTCCCGCTTATTTATGTCTAGTATCTAGTCGAATTTGATTAGAGTAAAAACTAGTAATGCATTTTATGACATTTAAATCCGGCAAGAGTAACATAGTCACATCACCCCAATTTGGATAAAAAAAAGAAGAGTTAAATTAAAGTCAAATAGTTTTCTTCACAATCTACATACTATAATTAGGAATACGGTATAAGAAATTCCCGTCATCTCGTAGAAAAAGAATATAAACAAGCAAAAGGTTTTTCAGAATTTCATTTTGTTTATACATAATCAGAATTTGGTTCTTTTTACAAACTTGATGTTGATAAATTCGCAAGTCTAGAAATTCATTTCGGACAATTGAACCTTCTCGAACTGTTTCTTTTTAAGAACCAAAAAGATTTGTGCCAAAACAACAGATGCTAAGAAGAACAAAAGGCCTTGAACACGTAATGGATCTTGAAGTACTATTTCTGCATCTCCCTGACCAAATCCGCCTACATTAGGATTACTCGTTAATGGTTGATCAAATTTGATAGGTTCGCCTTCGGAAACAAGAAGTTCTGGTCCTGGAGGGATAATATCAACTATTTGACGTCCATCCGATGCATCTGTTATGGTTATTTCGTATCCCCCTTTTTCTTTTCGTATGATTTTGCTTACTATACCCGCTGCTGTAGCATTATAAACTGTATTGTTACTCCTGCTCCCGTCGGGATAAATCTGACCCCTTCCCCTGTTTCCGCCTACGTATATAGGATATTTTAAGAAGTAAATATCTTTCTTAGTAGCAGGATCCGGGGAAAGAATAGGAAAGGTGATTTCACTATATTTCTGACCAGGAACAGGGCCTATCACAAGAATATTTTTTTTATTGGGGCGATAGCTCTGAAAAGACAGATTGCCTATCTTTTCTTTCATCTCGGGAGAAATACGATCAGGAGGGGCTAATTCAAAACCCTCAGGCAAAATAAGAACGGCCCCTACATTCAAAGCCCCTTTTTTACCATTAGCAAGAACTTGTTTCAATTGCATATCATAAGGAATTCGAACAACTGCCTCAAATACAGTATCAGGAAGTACCGCTTGTGGAATCTCAATATCTACGGACTTATTAGCTAAATGGCAATTGGCGCATACAATACGCCCAGTCGCTTCTCGTGGATTTTCATAACCCTGCTGTGCAAAAATGGGATATGCACTTGAAATGGATGTCCGAGTTATGATATATATCATGAGTGATACGGAAATGGATCGAGTAATCTGTTCCTTTATCCAAGAAAAAGTATTTCTAGTTTGCATGGTCCAATCATTGATCCCAAAAATTTCTACAATAAATTGGGTAGGTCACTAGTATAGTTCCCTAGCCCCGATTCTGCTATTTACTGGAATAATATAGGATGAATCCCCGGAATGGGTCGAAATAGAAAGAGTAAGTATGATTTTAAATGCTTTGCTTATGTACAACTACAAAGTAACAAAGATTCTAATTAGATTAATATCAGTGGATCATTTGTCAATCATTCATTGAATGATAAATCACTACAAGTGACGGAGATACGCGATTTAAATAACGGAAAATCCAATATTTAAAAATTGTATCGAGAATGACTGGAAAGGTGGAAACAAGACCAGATATAATTTGATCGTTATGAATAAATCCAAAATCTTTGTAGACAGAGCCAATCATTAGTTCCCACCCATGGGGTGAATGAAATCCGATACATAAATCAGTTAATAAAAGAATACAAAAAGCTTTTATTGTATCGCTTAAGTTATATAGGAATTCTTGAGCCCAAGAGTTAAGAATAACAAGTTGTTCATTACCCAGCATGGAATAACCACTTAGAATAATGAAACAGATTATATTTGTCGAGAAATGTAAAATCGTATGGATACGATACTCATTGTATATCTTGATTAATTGGATCGTTTCTTTGTGGATTCCTATACAAAGCTTTTGTAGATGTGTCTCTGAGTATTTCTTGATCATTTCGTCCAAGAGGAGGAGTTCCTCTAATTCTAGGAATTTTTCTAGAATATTTTTTTCTTGAATATCATTCAAAAAAGTTTCGGATTGCCTAGTATTCCACCAATTAATAACCCAAGATTCTAAACTTTTCTTAAATGAGAGAGAAATCCACCAGGGCAAAAATACTATAGATACAAGATAGAGAAGAGGAGTGAATGCTTTCTTTTTTGCCATTTTTTTTTTTTTTTGAATTGGTAATGAACCCAACACATTTGCCGACTCTATGCGATCTAATATTTCTATCAAGCATACGTTCTATTACAAGGTATCGAATCTATGAATTTCTTCACTGTTTTTTTTGTGATTCCGTGGTTAGTCCTTGAATCTAGAAAGAATACAGAAATAGAATAAAAATCCATTTCGAATTCGAATGAAGAAATAAAAAAAAATAATAAAAAAATAGTATTTCCAAATATCTCAATTGGTCAAATTCGAAACAAGTACCTCCTTTCGATGAATGCCCGAAAGAATCACTTCAAGTAATGAATATTATTCCGATTTTGAGACGAAAAAACCACTTTTCTATCATTCTATCAAAATATCTAATATTTCGAAAAAAATTACCTGACTACCCATAAGTCAGGAATAAAATAATTGAGGAAATTTTCTGAAGAATATAATATTGTGATGATCAAAAAGGAGTGACAANNNNNNNNNNTATCTGGATCTAAAGTATCAATTCCAACAAATATTGGACTTAAAATAAAAAACGAAATTTCTTTATTTCGAATTTCTTTATTTCGAAATGTTTTAATAGATGGGATGAATCTATTATTTCTATTTGTTACTTGTTTTGTTACTGAATTGAGTCGATTTCCATATGCATAAAAGACCACAAAAAGAGTTTCGTTTTATGGTTGTTCCGTATACGTCTGCTTTGGCTCGAATGAACGTTCTGAAGAAACTTCAGTTAAGTTATGTTATAGAAAAAGAGGATTCTTGACTTTTTTCTCTCCTGTTGAGAAAGTATTAATTCTTTAGTTCATTTTTCTCAAAAAACTTCAATTGGTACACGCAAGAAATAGGCCAATTCAGTAGCTTTTTGTTCAATTTCTCGTGGAGTCAAATTTTCATCAGTACGAGTCAAGGGAATGCCCCTCTGGCCGCGGATTTCCATATAAAGAACACGACGAGCATAAATACCCTCTTTAACTTCTATTCTGACGGACTGAATATCTTTTATAAGAAATCGGAGAAAGACACGACGATTTTTTCCAGGAAATCCCCAACGAAAAATACACACTATTCCTTCTTTTCTGTCGAATCGATCATAACCACTACCCACATTCCACAAAATTGTGCACCACAAATAGGCGCTAAGAAAAAAACCCGCGATCCCATAGAAAGACATTACGAGCCCTTGTGGAAAAAAAATGATTTGTTGAGACGGAAATAAAGATATCAAATTTCTACCAAGATAACTGGAAGTTCCAACCAATAAGAATCCTAATGAACCTAAAAAAAGGATAAAGGCCCAGCAAAAATTACTTATTTTTCGAGACCCATTTCTAAGTTCTATCCATATATGTTCTGATCGCCAACTCATACTTAATCTGATTGCATTTTATTGGAATTGAGAGAATATCCCCAATGAATTTGACTTGACTCTTTTTGTTTCCGAAATAACTCTCATCAACTAGCACTATTTTGATGTAAACCTTTAGGAGTAATTCATCAAATTAAATTGGTTAGATCGAAAAAAAAAATAGATTCGATTTGGTCCTATCGGATTTAAACAATCTTGTTTTTTTGAACATGAAGAGATAAAGAAGCCATTGCAATTGCCGGAAATACTAGGCCTACTAAAGGCACAAAAATAGAGGGAAAGTTGAAAGTTATCATAGAATGAATACCTCGATTTAATATTTGTACCTGTTATTATTATATTGTTAGAAAGATATCTTGTAATAATTATAATTAAGAATTCGAAATTAA
>contig6_len_4154_j047
TATAATGAAGACCGAGAAAGATTTTTTATTGAAAAGAATCCATATTGATTAGTTTTATATAAATTTGTATTTTCTTATGTCATTAGGAATACACAAATTGAGATTCAAATCCAAGAATCGTTCATGAATTCATGGTCAGCAAATAGTTAATGGTTCAAATTTGTCATGAATTTTGGCTTTTGGGACTGAAAATCCACATTTGATTTTTCAATAGAATAAGGGAAGAGAAATTTTTAGGAATTGTGCGTTTTGAGATACTATACAATCAATCGAAGGAGTGGATCAAATCCAATCAAAAAAAGGAAGAATTTCTTTTCGGAAAGGGATTAAGGAAAACCGGATTTAAAATGCAAGTACAATAAAAAAGGAGTTCAGTAATCCAACTCAAAAGGGGGAAATTTGCATCTATTTTATTTTATATCCTTTTGGCGACATGGCCGAGTGGTAAGGCGGGGGACTGCAAATCCTTTTTCCCCAGTTCAAATCTGGGTGTCGCCTGATCAAGTCAAGAAAAGACTCGAAATCTCCTATTGTGTTGTGTTCTACTAATAGAACTCTTCTGCTGATAAAACTAGCCCGATTATTCCCCAACAGAAGCATAGGAAAAGGACTATTGATACTTGTTTAATTCTAAGCATTTCTAAGCATCAGGTATGGGGTTTTCTAAAGGATTTTGAATTCCTGAATCCTAGCCTATATGCAAGATGCAAGAAAAAATGATAGTTATAGTGATTGATAGAAGGGTCGGAATTTATATACGGCCTCACGAGAGTCTATGAGTGCTCGGGCATTGATTCAATATTCGATTGGATGGATAATTGGCTTTTTTATAGTATAGTTATAGAAAAAGTGAAAATTGATTTTCGGCAAACCCCTAGTCAAGAAAAGAATAGAATATGCTTACTGCCTCCCAACTCTTTCACAGAGGTAATTGGGAGACGGTACGAATTAGACCAAATGGGAAATAGAGGCATGGAATAGATAGTGATCTATCTTTTTATGCTTTTTACTTAGTAAGTCCAAAAAAACCAATAGATCTTAATTATTATATTCCTACATGTTCTATTAGTAACCTTCCTTTGAGATATCACTACCTATTTTACCTGTTGTGTTTAATCTTTCCAGGTTCGAAATCATCTAGGAATTTATTATAAATGGATTTATTGGATTGATTGGTTTATCAATAGTGTTGGGTTAGAACCCCTTTTTGACTCTGCGCCATTGATTCCCCTATTATTAGTGAGCAATAATGGAATAATTCCTTCATATTCATAGAACATAGGGAACATAATTCACATGGATATAGTAAATCTCGCTTGGGCTGCTTTAATGGTAGTCTTTACATTTTCTCTTTCACTCGTAGTATGGGGAAGAAGTGGACTCTAAAGGTACTACTAATTGAGTTGAGGAATCAAACCGTATCAATTGTTTTCTAGATCGTTCTGCAAAGCAAAGCGTTTTTAACGATTTCAAATCAAAATATCTTCCTTTCGAAATTCCATTGGATTCTAGTGGAATTAATGTAGTATATGAATAATACTCTTTCAATCAAAGAGATATTTCAATGATTCCCATGTTTGTATTTCGAAAGGAAAGGGGATACAGATGATAGGAAATTAATTCCAACCTAATTCTTCCTAAATTTTCTATTTCAACGAATGGGCTCTTACCAGAATTAGAAATGGACAATGAGGACGACTGGACCCCTTGATTTGATTTGAATTTGATTTATGCTTTATCGACTCATTTCATATCATGGTTCAAGCGTTAAAAATCGTTAAGATTTACTCCTCTTTTTCCAAATTCGAAGAAGTTTCCATAGAACTCCTGTCAATGGCTCAATCAATTACTTCTTCGGAATGCTAAACTAAAAAACTACTTGATTTTCATTTTATTTTTTTAATAAACTTTCCTTCATTGATTATTTCGATAGAGACCAAGATTCATATTGGAAATAATCCAAAATCGAAAAAGAACTTTTACTCTTATGGTTCTAATTCTTAGATTTTTCGATTTTTTCAGATTGATCGGAACAAATAGATGTAGCAAAGAAATAGAATTAATTATTAATTGGGTGCTATGTACATTCCATATATGGAATTGATATTTCCCTATATGCAGATAATATTGTAGAGTGATCTATAATAAGCTTTTATTATAGAGTATAACTTTATACATAGTTTTATACACTCTACAACTTTATATACTACAATAAGACTGATAGTATGGTAGGGTAGAAAGAAATATATGAACCTTTCTTTCTACCCTACCATACTATCCTATCAGATTGCATCGAATACTGCCGATTCTAGTCCGCTCATTTCATTTAAAACACGAAATTGGAATCCTTTTTATTTTATTTCTTCAATCATTGATAAGAACTCAGAAGTCAAGTTTCATTCAAATTAATTTAATTAATCATTTTGACTGACTGTTTTTACGTAAATGATAAGTAGAAAAGCAGTAGGAACTAGAATGAACAGTGCAGTAGCAATAAATGCAAGAATATTTACTTCCATAATTTCATCGTTTTTTTACTTCACAATAACTCGGGATTTAATCCCATAGAGATGATATTGAATCGGATCAATATCATGAATAACAATATCTGAACTATCAAATCAATTCATCGTCGAGAATTGAATAATATACCATAAAAAGATCTTTTATCCATACCAAATCAAAAATGGGATTCCTGATCCAATCAAGAATTCTTTTATTTATCATTCTGTTCCGTTTTTTCTTTTCTATAACCTACCCTACGCCTTCCTTCGTTCCACTTCCATTAGTCACAAACAAAAAGAAACAATAGAAGTGAACTGGAAAAAGAACGAAGTTAAGTTCTAAACTCCGTTTTTTAATGATCTAATTTTCTTGGAAGATAACGAAGTGTGATAAAGATGAATCTCGATAGAAAAGATCTAATATTCCATCAATTTAGGATTTTCGATGAAACTCCTAAAATAAAATCAATAGGAAAAATAGTAAAGAAAAAAATTATTCATTCCCTCGCTAAGAGGGCTGGGATCCTTGTTGAATCTTTATCTTTCTTTTATCTTCATTATTAGGACTGGGACACATATATCAAAAACTCAGTGTGAAATTTGAATGAAATAGATTTTTCAAATTCAAATCAAATTAGTAATTGAAATTGAGGTTACACAAAATCCGAGTCAGAAGGGGAGATAGTTTAATCTGGAAAAGTATTCCATGGGAGAAATTCGATTCAATTTTTCTTGGGTCGTACAAGAAACGAATTCCATTGGGGTATGTGCTCTCGGAAAACATAAGGTACTCTATTCCATATTCCATTCCATGGATTGGGAGCAATAGACCCAGGATCCCTTGGAATCCTAAATAAAATGCTACCAACAATTGTACTAATCCACATATGTCTTTCTCCCATCAATCAGTACTAGTTGAAGTAATGAAAATTTTCATCTATTTGTTTGATGAGAAATGCGAAAGGAAAGAAAAAAAAAGGATCCACTTTCCTTTGAAAATGAAATCCTGCCTCCTGTTGCACCTTTCACAGAAAAGAGAGAGTTGAATTGATATATTTATTGGATCTGTCGGGACTGACGGGACTCGAACCCGCAGCTTCCGCCTTGACAGGGCGGTGCTCTGACCAATTGAACTACAATCCCAGGTAAATAAGGGATATAGCAGAAAATTTTATTTTTTTTTTTGATTCTTCCGTATCAGGTATTTCTGAAGGACAAGGGGTTATACCATCTCATGGTAGATTGGCGAATTATTGGGTCGAGCTGGATTTGAACCAGCGTAGACATATTGCCAACGAATTTACAGTCCGTCCCCATTAACCGCTCGGGCATCGACCCAGGAAGAATAAATTTTAGGTTTATTGGTAATCCATGATCAACTTCTTTTCGTAGTACCCTACCCCCAGGGGAAGTCGAATCCCCGCTGTCTCCTTGAAAGAGAGATGTCCTAAACCACTAGACGATGGGGGCATACTTGCCCGACTGCCATCATACTATGATCATAGTATCATCCGTTTTTTTTAAATTGTCAATATAATGGAATGGTATGATTAGATCCAAGGTCTCTTTCCATTTTTCATAATTTCATAAAATTTTTGGATTCGTTATTCATGAATTATTCATTCTAATCTAATCACTATTCATTCTATT
>contig7_len_3789_j047
ATAGAGAATATCTAAGATATAGAGTATAGAAGAGAGGCTCTAGAGCGGGTAGCGGGAATCGAACCCGCATCGTTAGCTTGGAAGGCTAGGGGTTATAGTCAACGTCGATTCGGCATTTTTAACGTCTCTAATTCAAAACCGAACATGAAACTTTAGTTTCATTCGGCTCCTTTATGGAAGATGGATGAATTCCTAGATCTAAGATGTGAACAAAATTACCAGAAAAAATTCTACCCATAACATCTATGTTAGCTTTTTGTCTGAATATATTCAAAACGACTCGCTTTCTAGATTATCCCTCTAGAAGAAGGTGATTCTACCAATCTTTCTAGTTCCTTCGTTCTATAGTTCTATTTGAAAGAATCCTAAGGAAAAGGACTTTGTTTCCACCGAGCTAAAACAATATGTCGATGTCTCTAGTAAACCAAAGTCATCGGTTAATAGCTATTTTGCTTCAATTTCTTCTTTACAAATTCAAAGTTGAAGATTTAGTTACGATTCGAAATCTACTTTCTATCTTCATCCATGGATCCTTTACCCATACTTATTCAATTGGAAGTATTAATCCAACTCAAAAATTATGTTTCGCAATTTCATAATCCAATTTATTTTTTCGAATTGACCTTTGGATACAAATCACGAGAATGCATAGTTTTCCTCGAATCGGCCATTGAGAGGTGAAGGATTAAATCCTTTTAAGAAATAAAGTTTGTGATCGGAATATGAATTAAACCGAAAGACCCTTTAACTATTAAGGGGGGTTAATAGAACGAATCACACTTTTACCACTAAACTATACCCGCTCCAATGTTATTATTGGATAATAACGGATCTTTTGTCGAACAGGGGAATTGGGTGTAATCGAGATAGGATCATAAAAGAATCATGAAAATGCGAGTGTGCGCTTTTTTCGTGGGGAGTTAATGCGATTAGGAAAAGAGGATTCATTTAAATAACTAAATAAATAAGAAGTTCTATCTTTTACTGGAGGAATTTTGATAGATACGGCTCGATAAAAACACCGAAATCATAACATAAAAATGGATTGTGTAAGAATCCATAGTTTCTTTTTTTTTTTTATTCCAGTAAAGGTTAAAAGTAAAGTAGTTAAAAAAAAAAAAGTAAGAAAGAATAATAAGAAATGACACTTTCTTGTTTCTTTAATATTTAATAGCAAGTTTTTTTGTTTTCAAATCAGATAAATCGTTTTATCTATGATTTATGATTCGTTGGAACAAAAAAAGGCCCGGCTAGGTACTGACCTAACCCGGCCATGGGGAAAAAAAGGGCCTTCTCAAATAAAAGAAAAGAAGTCTTCTTTATTTTCTTTTATTTTTCTTTATATTGGACCTTTCCAGCCCTGACTTTATCGAAAAGGAATTGCTGAAAAAAGTTCTATAATATCTATATTATTTATATATCTATATAGAATAATAAAGATAAAGAGAGAGAAAGAAAGACTTTTTTGAATCCTTACTTTACGTGTAATGTAACATAATAATTATCTTTTTTTTTTTTTTAATTGGGAGAGATGGCTGAGTGGACTAAAGCGGCGGATTGCTAATCCGTTGTACGAGTTATTTGTACCGAGGGTTCGAATCCCTCTCTTTCCGTTTCCTTTGATGACTTGATATTTGATTTATCTTTAAAATTTTTCAAATCTCTTTATTTTTTCGTAGTGAAACGTGTGAAATAGATAAAATCCTAAGAAATTTTGAAAATCAAGCAAGGAAAACGCAAAAACCTTTTTATTCTTCACGTCCCGGATTACGTCCTGGATCATTAGATAGGAATCCAAAGATGAAGAGAGAAACAAAGAATATCACTACTGTGTAAACAAAAAGTTTAAGAGTAAGCATTACACAATCTCCAAGATCCGTTTTTGAAAAAAAAAAAAAAAGAGAGAGAATAGATCGTCTATTTTTATACCACATATCCTATTTTGATAATATCCTATTTTATTTTAATACCAAGAAAGAAAGTGTTTTCTAGAAATATAAAAAATTTCCAGAAATTCAAAAATGAATTTTTCATAAGAGTCTTTCATTACTAAAAATTGATTTCATAACCAGAATTAGATTCGCTATTCTATTCTGGAGCATCCTATTAGTGTCTTTCACTGAAAAAGAAAAAGGGTCAGAATAGGAAAATGGGGCGATTCGGATTTATCATGTCTACCCAAGAATTTCAATATTTGAGTTCAGGGTTCATATTGTAAGACAAGGCTTATCCGATCTTATCAATTGTTAGAATTTCTGGAAGAAATCATAAATTTTCTAGGATAGTAAGTACTCAAGACCTTATCGAAAACTTACGGCAGCTTGCCAAACGAAGGCTAAGAGAAAAAAAAGCACAGGTATGACTGGCATAACATCTACAATTGGATTCAAAAAAGCATAGGCCTCGGGCAATTTGGCGAATAAAAAACTATTCGAATAAAAGGCAGAATTAATACAGATACAGATCAAAGTAAAGATATTAAGCATAAGCATAACAGCCATTTTTTTCTTGGAGATAATTGTATTTTGATTAAGTTATTGATATAAGTAAAAACGAAGAAAGTAAAGTAGACAAAAAATCCTTCTTTTTGTTTGAATTTACCTAATCAAAAATTCTCCCATTTTCAAGGGAAAATAGAAGATATTATACTTTCATGAAATATCTTAATTGAATTCTATCTAATGATCAATAAATGGAATGATCAATAAATTCAATTGAATTTTATTTAATTCTATATTTATACGTGTCAAAATCCTAGTAAATATCTAAGAAAATATCTAATATATTCTATAAAGAAAATATTTGGATTGGAATTGACGACCAATCAATACCAACATTATTCTTTATTAGCGTCGAATAGAAATTTGAATGGGGCGTGGCCAAGTGGTAAGGCAACGGGTTTTGGTCCTGTTATTCGGAGGTTCGAATCCTTCCGTCCCAGAGCATATTCCATTCTATTCGAACAAAGAGTGTTTTTTGAACAACTTTCTGTTTAAAGGTCTAATATTGGATACAATGTGATTCTTCTTTCTACTTTTTAATGATTCTTCTCTGAATCATATCTTTTTTTTACAAACTTGAACTGAATCGAGTTCAAATGACACGCGGATGCACCTTTGTAATCCGGGTAAGATAGGAACATAGATCACAAGGATTGGGATTCAAGAAAATCGGGTGAGCTTTTCACCATATGTTTATTCTCTTCATATTCATATTGAGGGAAGTTAGTTACTTAGAAAAACCTTACGTCCCATATCGAATTTTCAACGATGTATTTTGAATCGACGTGCAAAAGAACCTAGATTTCCTATCTCTTAATTCCCTTTAGGGATTAAGTCTTTTCTTAAGACTGGGGGGTTAGGGTAAAAAAAAGGAAATTTGATTTATTGTTCGATCTATCTATCTGCTTTAAATCATTGATGATTCAATTCCATTCAATTAAAAAATAAATAGAAATTTATCTCTTTTATGATGCGGTTCTTACTGTAAAACTTTATTCAAATAATGAACGATGTTAAAGTAGAAAATCCAATTCGAAATTCAATTTAATGATTCCTTATAAATTTAAATTGAATCCTTGGTACTTAAAGAAGTGCGAGATTGGTGAATCTATCCTATTGAGTTATTCGAAGACACAGATATTTAAAAAGAACTCAATTTATTCATCTTATCTATTCTTACTTATTTTATTTTTTTTTTATTTCTTTTTATGTTATTTATTTATGTTATTTATATATTTATATATATATATATTTAGATTTTCTATTATTTAGATTTTATAGATTTTAT
>contig8_len_2439_j047
TAAACATATATTTCTATTTATAGTATTTAGTATTTTGATTTATATATAGATAATATAGATAATATTGTTTTTTATAACGTTATAACATAACCAATCTTTATTTTGTTTTGCCTTTTATCGTATCGGATTGCTCCCCATTTAGCAATCCAAGAGAATAAAGTTTTCGCGGGCGAATATTTCCTCTATATCTATTTCAGTTGTAGGGTTAGCTCCTGACTTCTCAGAATAGATGAATTGATTCCCGGTTCTTTCGCCATCCCAACCAATGAATCATTAAGATTCGTTTTCAATAGAATTTTCTGCATTCACGGGTTCCATCGTTCCCATCACTTCTTGTTTAATGGTTAGGTCTTAATTCTACAATGGAGCTCTTAATGAAATTTGTTCTTGAGTCAATTTTCTCAGTATTTATTGGTTCGAGGCTCTTTATTTATTTTTTTTTTATTCTATTCTATGAACAGATTCATTTAATTATAGATGAATAAGCTTTATTACATTGCCTTTATATGAGAATGAGATGACTCATAGACCTTACATATTGGAATTCTATATCATTGATATTCTTTTTCTTTCTTTCTTTCACCCTTCTATCTACATCTTTTTTCTATATTTTGTTTCACAACTTAGAATGAAATTGGTTTTTCTTTTGTTTATGCAAAACAGATTTCAGTTGCTACAATGATATGATCAATATATCATATCTTGACTGGTTTTTTGGATCCAGATAATAAGAAGTGATGAGTTGGTTATTAGTTCTATAGTTATTAGTTCATACTAGGGGGGCTTTTTTTCTTTTTTGAATCCTAACCCTAAAATAAAAAAACCAACGAGTCACACACTAAGCATAGCAATTATATCAAATCGTCAATCGAATTTTTATTCAATCCTATAGAATATAGAGAATATAGAATTAAGAGTTTCTTTTTTTTGTTCCATTACTGGGATAGAAAGAAAAGACAAGGAAAGTTTTGTTATTCTCCGGCTATAAATATCCAAATTTTGACACCTAATACTCCATAGATAGTTCCAACTGTATAGGAACAATAATCAATTTTCGCTCGAATAGTTTGTAGAGGAACCCTACCCTCTCTGATCCATTCGACACGTGCAATTTCTTTTCCATCGATACGGCCTGCAATTTGTACTTGAATTCCTTTTGTATCTGCTTGTTCAGTTAATTCAATAGCCTTTTTCATTGCTTTGCGAAATGAAACTCGATTTTTTAATTGTCCAGCTATAAATTCTGCAAGAATGTTAGGGTTTCCGTAAGGTTTTGCAATTCTTGTAATAGCAATGTTGAGTTTTCGGTTTACACAAGTAAATTCTTTTTGTAGATTCATCTGTAATTCTTTGATTCCTCGCGGTAGACTTTCTATTAATAACTTTGGGAATCCCATATAGATTATGACCTGGATCAGATCGATTCTTTTTTGAATCTCTATACGTGCAATTCCCTCGATACTAGAAGATATTCTCATATTCTTTTGTACATAATTTTGAATACAATCTCGTATTTTTTGATCTTCTTCTAGACCGTCCGAATAGTTTTTTGGTTGTGAAAACCAAAGGGAATGATGATTTTGGGTTGTACCAAGTCTAAAACCAAGTGGATTTATTTTTTGTCCCATACTCCCCCACTACTATACATATCATGATATATCTTATCTGTATACCTATTTTTCCATCTATGTTTTTTTAACCATGGGATAGAGTCTTTATATTTATCTAAGGATATATTTTTCATTACAATACTTATATGACAATTAGGTCTTTTTATCGGATAACTACGTCCTCGAGCTCGAGGTTTTAATTTCTTTACGGTAGTACTCTCGTTGACTTCGACTTTGCTAATTATTAAATTGGTTTCGTTGAAACCCATATTGTAACTAGCATTTGCTGCTGCAGAATAAACCAATTTGAAAATAGGATAACATGCTCGATAAGGCATCAGTTCTAGTATCATAAGTGTTTCTTCGTAAGAACGTCCACGAATTTGATCAATTACTCTCCGCGCTTTATGAGTAGACATAGATATATGTTGCCCTAAAGCGTATATTTCTGTTTTTTTCTTATTTAGCATAAGGTTAGCCTCCTACTAATGAATGATAAGTATCTCTATTTTTTATTAACGACGAGATCTATTATCGCCTTTCGTATGTCCTTGGAAATTTAAAGTAGGTGCAAATTCTCCTAATTTGTGACCTACCATATTATCTGTTATATAAATAGGTAAATGTTCTTTTCCATTATGGATAGCAATAGTATGGCCGATCATTGTGGGTATAATGGTAGATGCCCGGGACCAAGTTACTATAATTTCTTTTTCTGCTTTTGTGTTAAGCTTATAAATTTTTTTTAATAAATGATTCGCTACAAAAGGATTTTTTTTTAGTGAACGTGTCACAGCTTCCTCCCCCCCCTTTTTTTTTTTTTTTTTAA
>contig9_len_2361_j047
ATATTAATTAATAAATATTTCTATTTCAACCTATCATTTTTGATTACAAAAATTAGACATTGCATTAGTTCATGAACCATGACAAGAATTCTATCTCTCTAAAGTTGTATATAGTAAAGAAAGAAGAAAAAGCTCTCTTTTTTAGTTTCTATTCCATTCTTTCTATTTTTTTTTTTTTTTGACAAATAAGCTAGCAGGCGTTGACGTTTTCCCAGAATTTTTCGTAGACCTCTCTGAGATAAATAGTCTTTTTTGTGCAATTCTAAATGTAAAGTAAGTCTTCGTATTTTATTGGTAAAATTGAATACTTGAAATTCAACAGATCCCCAGTTTTCTTCTTTTTCTTTTTGTGAAATAACGTAAATGGATGAATTTTTTATCATAAAAAAATTCCCCTCCCTTTATTTGCAAATATGAATTTTAACGATCAGTAATAACAATGCTAGTTATTTTAATAGGGTATCCACAATTTTTTTTATGGAATCCTAATTTTATGTAATAAAATAAATCAATCCAATTGAAAATTCGATTCAAAATTCAAATAGGGATACAAAAGAATAGTACATTTTTGTATTTTCAAAAGAAAAAAATTGGAATCTCAAATTAAGAAGATTTTGTTGATTCATTTTTTAAATAGAATTGATGCATCATTGAATTAGTATCATATATTAGAATGAGATGTAAGACAAGTCATGTGTGCATCTGTTTGTTTTCATATACTCAGATATGGTAAAGGATATATAAGAAAAATGTATCATCAACGAATTTTTAATCGCGGGTACATATGTATTCTTAACATACTGAAACGACTGCCATTATTGGTATCAAACCAATAGCGATTCATACAAGCTAAATCTTCTAATCGATAATTGGGCCAAAGAAAGAATTTTAATTTCATTAATTTATCTCTATCAAGATTTTTATTTTTATCCAAGAATTGATTCCCATTTTTTATTTTCTTACCGGTGCAAAATATTGGATTTCTATCCACACCATGTGTTGTTTTTGAATTGAAACAAGTTAGAATTCTCAATTCTCTACGACGTCTAGACGATAAAATATTTTCAGGAATAAGCAAATCATAATAATTCTTTTCATTATTTTCAGTTATTCTTTGATGATGCCTTGAAATGGATTCATCCAAATTTTTCTCATCAACATATCTTTGCTCTCGGCATCCTTGATTAATTTGATGCCTACTCTTATGAACTAATGAAATACCTATGATTTGATACATAATAAACTGTCCATCATTTTTTACAGACAAACGAAGAGGTTCGATAATAAATATTCCCCTTTTCATCAATTCTGTAAGAGTTAAATTCTTCTGAATTAGCATTACATCCAGATTCATTTCTCTCCTTTGAATCGAGGATATAGTAATTTTTCTTGGATTTCGCAGTCGAAGCAGGAAACAATATACTTTAATATTATTAATCATTCTTTGATTCAAAGCATCATCCCATCTCAATTGAAAAAGTAAATACCTTTTCAAGAAGAAATCTAGTTCTGCTTCCGTATTGCTCTTGTATTGTTTTTTCTTTTTACGTTTTTTCATGTCTGATTCCGAATAATCTTCTTCAATGTTTTTTTGTTGGTTTGAAAAAGCCGATACATGATTTTCTTGTTTTTGTGTATGTGATCTAAGATTTTTTTGATCTGCGTATTTTTTTTCTTTTTGATTCTTTAATTCAAATTGTTTTTTTCCATTCGATGGTCTAACTTCCTTTTGCTTTCTATTGATGTTTTTATTTTCATTAACATTTTCATTTCCATTAAAATGAAAAAAAAGCAATTTGCTTGGTATAAACCACGGTTTCATTTTATATGCATTAGAAAGTAGTACAAATTCTGGGAAGAACCAAAGTTCTAGAGTCGATATAGGACGACTTATTATTTCTTCATTCATTCCCATCCAATCAAAAAATCTTTTTTTTTTATTAGGTGAATTGATTTCTTGATTTTGATGAATCATAAGATAAAAAAGATCTTCTTTATCAATTTGATCAATTCTTTGATAATTATTAGTTTCGCTCTTAGTATTTTGAGTATTGTTGGTATCGATCTTGATCCAGGTCTCAATATGGATTTTCTTTTTAAGACAAAAATTTAAAAATTTCCAATCCAAATATTTTCTATCCAGACTTGTTTTCATATACATAATATCCCTTTTTACTAAATAATTATTGATAGAGATATTGTCTAGTATATGAAAATTTTTTTTTTTATGTGTGTTGTAATTACCTTTATGTATATTGTAATTATAAGAACTCTCTTGATTCTTATTTTCTTGAAATGGTGATTCATAAATATACGGGTTCCTCTTATTTTCGTAATTAATAGATCTATAAGATAAAAGAT
>contig10_len_1176_j047
AAATTATATAAAATTTTAAAGAAAATTCTATTAATTCAAATTAATCTTGGTCTGGAATCAAATAAAGATATTAAAAAAGTATTTTATGTTGTGACTTGGAATAAGAAAATTGAAAATCAAATTAGAAACGAAACCTTTTTCCGTGGAGGAACGGAATACAAATTTATTCCTATGGAACATCTAGGAACAAGAAGATTTAATCGAAAATATCGACAAATTCTTGTGGAGTCCAAAGAAATGAAATAAGAATAAAAAAGAGTCAACCCGTCCAATTTCATTTTTATCGAGTTTTAATATCAGAATAGCGGATATAGCCATGATTCAATGGGTCAGATCCACTTACTTTTTCTTTTATTTTCTTTTGTTTGTTCATTTCGAATTTTGACAATGGATTTGATTGGTATAATGGAAAGCAGAGGTATTTGGCGATTCAAAAGACGAGACGACTTATCATTATTCATGAGAATAATAATTTACTGAACAAATGTTCAACTTTATAACTACTATAACTAGAATTCATTATATTCTAATATACTCTAACTCATTAAAATGATAACTTAGTATACAGTTGGTTACTTTTTACAAATATTAAGAATATCTCTATTCTCCCTTCAAAAATAAAAAGTAACTACTATGACTGGAGTTTTATGAAAAAAGGGCCAAAGCCCCTTATCGGATTTGAACCGATGACTTACGCCTTACCATGGCGTTACTCTACCACTGAGTTAAAAGGGCCTATTTGATTCAATTCTTGAATGAGTTACTATGTGGATAAAATAGATCCATGTACATATATTATATACATACGTATATGCACTAAACTCATAGTGGCTAGTTAGTGGCTCATTCTTGAATAAGAAAATTGATTGACCTATCAAGTCTATAAAAATGTAATGAATTGTTTCAAGGCCGACCCTAATTGTTTTTCTCTAATATCTAATAATAATTAGAGAAAAACAATTTTCGTTAACTTACTGATCCCTCTTCCCGAATTTATCGTTTGTTAATTTCCTAGCTTAGTGTGAGATAGGTATATCTTAACAATAAATGAATCAATGAATGAAAGTGGATTCAATTCCATTTCATCCCCTTTCTTTTCTGACGGGCAAATCACTCCCGGAAGGAATCCTATCTTTCGTACTCTTTCGATTTTTTTTTTTATTTTTATTATTATTA
>contig11_len_1321_j047
CGAGCCCAAAGACGTAAAACAGTTATTTTAGAACTTTTTCAAGCAAATGTGCATTCCCCGCTTTTTTTGGATAGAATAGACAAATCACCCCTTTTTTCTTTTGATATTTCCGGATTGATGAAACTCATTTTTGGAAACTGGATAAAAAGAGGAGCAGAATTGAAAATTTCAGATTCTATAGAAGAAGAGATCAAAGAAGGGGAGAAAGAAAAAAAAGATGAAAACAAAAGAAAAGAAAAAGCGCGGATAGAAATAGCAGAAGCCTGGGATACCATTCCACTTGCTCAAATAATAAGAGGTTCCATGTTAATAACTCAATCGACTCTTAGAAAATATATTCTATTACCTTCATTGATAATAGCTAAAAATATTGGCCGTATGCTATTATTGCAATTTCCTGAGTGGTCTGAAGATTTAAAGGAATGGAATAAAGAAATGCATGTTAAATGTACCTATAATGGTGTTCAATTATCAGAAACAGAATTTCCGAAAAATAAAATGAAATTCCTAATAAAAAAATAATAAACCAAAATATCCTACTCGATTAGTTACAAACGCTTTTTGACAAGCATTTACCACAACAGGCCGTGTAAACCAGAACTCTATTAATCGATATGAACACATTTCAACAAATTCCCCAAAAATAAAAATTTGTAAAAATTTGTATTAAATTAGAACTAGTAACTAACCCCAACATGGAAGTACTGAAAAAACTCATATAAGCAAAAAATATGAAATATCCTTGATCATGAGACATATAATTATCGCTATAAATAAGAACCATGGTTCGAGCGGTAGTGATTAATATTGATAAGTAAAGACCATACATATTGATATATAGAACCGCTATTTATTTGCTGAATAGACAGATCGACCGACAAAATCATGGCTATACTTAACAATAAAACATTATGAAAAACCCACATTCGGCGAATATTTTTTATTGTCCTTGGAAAAAGAAGAAGTCCTACTCCTATTAACACAGGAATTGGAAGTGAAACAAAAGGTATGATCCACGCATATTGATATGTATCTTCCATAAAAAATGAATAAGTTTCATTCTTAATTATTTTTGACTCACCCGATCTTATTTGAAAGGATTAATAAAAAATCAAAATATGCACTAATTTAAACTAACTAAAATCGAATTTGAGAATTTTATATTCTTACTTATTCTGAATCTTTTTTAAATAATTCAAATATTAAAATAAAGAAGTCACAATTAGTCAAATAATATGGTTAAGTTAGTAGTAAAAAGTGAATACTTAGTTATTAACTAAGCTACTTATGAGGATACCGAAAATAAAAAATTTAATTATTA
>contig12_len_772_j047
TATTTGATTTTTTATTTTATTTCTTTTTAAAATAGCATTTTAAAAAGAAATAGATAATGAATAGTGGTAAAGAATGAGTCCTTTTGCACAATAGATGTCTTTCACATTCAACTCGAATAATGAGTAACCTCTTAATTTAAAAGAAAATGGCAGTTCCAAAAAAACGTACTTCTATATCAAAAAAGCGTATTCGTAAAAATTTTTGGAAAGGGAAAGGATATTGGGCAGCCTTAAAAGCTTTTTCATTAGGGAAATCTCTTTCGACCGGAAATTCAAAAAGTTTTTTTGTGCGATAAACAAATAAATAATCAAAAGTTGTAATAATCTGAATCGACTTAACTCAAAAAGTTGACTAATTTCATTTAGAATATAAAATGAATGATTTCCATTACCTACTACTGTTTTGGACTAATTCTATAAGTCTAATTAATATGAAATATGAAATATGAAATAGAATTCTTTTCGCTCTTATGATTTGTAAGAATAATAATTTTTCTGTTTTCTGTTTACTGAATTATAATTAGAAAAGAAAATTTTTTTTCTTGTATCTTATCTTGTGTTTTTTCCTTTTTCAAAGAAAAGTTTTTTTCTCTACTTCTATATCTATAAAAGAGCTGATATAAGATCTTTCGTGAAAATTAATGAATCGTTGAAACTAATTGATTAAGTTTAAAACTTTTTGTAATTTTTTGAATTATTATTTCTCTGAATTATTATATATACTCCTAGTAAATCTTCTGCTTTCAACCCAATCTATAAAAGTTTTTAATTG
>contig13_len_526_j047
CTGCTATTATATATAAAGGGAGATAAACACATGATATTACAAGAATACCCCTCAACTTAACAGATATCTATAGCAGAGAGCAAAGAAAAACGCTAAAATAGAGTACTTGATTTTGATTTTGATATGGACCATCGAATCAACGAAGGCCAATAACTTAGCCTAATAAAATAAGAACTCTCCTTATAGTTAGTTTATTCAAAATCATTAACTAGTTTATTCTGGAATGAATTGATTGGTTTCAAAAAACATTTATAAGAAGGACTATAATATCCGTCACTTTATATAAAATGAATAAAAAAATTACTAAAATTTTGTTTATCAAGCTATGTATACTTTAACTTTAATTAAAATGAATTACTAGTTTTATTCGCATTTGAAAATTGAAATTTCAATTATGTGTGTTCTTTCCTCGATCTTGACCAATTAATAGAAAAACAATCACATATCATATTCCTATTTTTTTAATAATGTTTTATTTCGAATAATATTTAGTACGATTTTCGCATATCTATATTTATTATTATAT
>contig14_len_419_j047
GGATCCATACAGAATTTGATGAAATATCTTAGAGATCAAGGAACAGATGCTTTCTTCAGGAGAGATGAATACTATATGGTAGCGACAGGGAATTCTTTGGCGTTGAATCGGGTCAGGAAGAACAAGTTGTTCCAGCTCCGGGGAACAGATTCATCTTCGAAGCATTTTTCCCTTCCTTCCAATATTTTTTATTTTAGCTTCCCCTATTCCTTTTATTGAGCATAATGATGCGAATCGGGTTTGTTGTTTTTAGTATGCAGCGTCAAGCAGTTCTGCTTTCCCCTACCGATGATGTGCCGAGAAGTGCATTGTTGGAACTGGGTTGGAACGCTTTTAAGACCATAAGCTCTAGATTCGGGGGTTTCCGCTATAGCCGAACACAAGGGAAAGATCATTATTTTTACCGGAAAAGATAGTTT
>contig15_len_340_j047
TGATAGAGAGTCACTTTCGGGTTGTAGGGCGCAAGGGGATCTTGAATCAATTCCCTCTTTTACCCTAAAATGCAATTATAGGCATTGGGTTCGGCAAGAATGATATCCCCCAAGATAGAAAAACTAGCCGTCACCCCACAAGTAGTAGAGTAGTAGCTGTAAGAATGGATAGACAGATTTTGATTTGATTGAGAATCATATGAATAGAAAGGGCATTTCAAGGGGAAGATCTTTTAGCCATTTGCATCAAGCTCAAACTTCCTTCTTGCATGCGTGCTCCTCCGTAAGCACAGACTAGAATAAGAGGTCAAAATGGATTGGTAGCATACTCGATCAAAGG
>contig16_len_326_j047
CTAGGTAGTAGAAACAGACATAAGTAGTAAGTGTGAGACAAATGTATGCATTTCGAATAGGATAGTATTCTATGTTACAATTCCATCATATACAACTTTTTCTTCTATTGAAAATAGATTTTTACCACAACAATGCTGTCCATAGATTAAACAATTTCGTGAATTGGATTTCACTTGACTGTCTATGGCTCCATTGCATGTGCTCGTGGTAGAAGATTTTTATAAATGTATTACCATGCTATTAAGTATTTTGATTAAAATTCTTTTCGTATTTTGGTTCGGCATGCAGAGACCAAAATGGAGCTACTTCCAAACAGTTTCCATGT
>contig17_len_280_j047
ATAAAAGAACTTAAATCAAAATACTTAATAACATGACGATACATTTATACAGAACTTCTAACTTGAGAAACATGCAATGGAACCATAGATATTCAAGAGAAATTCAATCCATGAAATAATTTGATCTATGGACAGCATCGTTGTGGCAAAGGTCGTAATGCCAGATGAATCAATATCGTAGGCATAGAGGGCAAGGTCATAAGCATCCATACCGTAAAATCGATTTTTGACTGAATGAAAAAAATATATATGGTAGAATTGTAACCACAGAATATGACCT
>contig18_len_251_j047
GTGACGATACTATAGGGGAGGTCTTGCGGAAAAATAGCTCGACGCCGGGATGATAAAAAGCTTAACACCCCTCATAATGGCATGCCGATACATTTATACGAAACTTCTAATCTGAGCACACGATGGAACCGTAGACAGTCAAGTGAAATCCAATCCACGAAATAGATTCAAAAAGTGAACATAATAAAATGATAGGTGCAGAGACTCAATGGAAGCTGTTCTAACAAATGGAATTGACTGAAATACTATAT
>contig19_len_250_j047
GTGAATTTCCATTTACTGATCCCATCTTTCACAGAATCGATCCCCCCTTTTACTGTACATGAATATGTGGAGCTCAGCATGTCTGGAAGCAGGGGAAAACGTTCTTTTGCTGATATTCTTACCTGTATTCGATACTGGATCATTCATAACAAACCTATACCTTCCCTATTTACTCGACGAATTAAGGGGGTTGGTTATTCGTCAGCACGGGTTTAGCTTCCTTTTCTGGTATAGGTTTGGGAGCCCTCGG
>contig20_len_247_j047
ATGGGAATACATTTATACAAAACTTCTAACTCGAGCACACACAATGGAACTGTAGACAGTCAAGTGAAATCCAATCCACGTAATAATTTGATCTATAGGCAGCATGTTGTGATAAAGGTCGTAATGCCATAGGAATAATTACCGCAGGGCATAGAGGAGAGGTCATAAGCGTCTATACCGTAAAATCGACTTTTGACAGAATGGAAAAAAAAGGTAGAATCCCAGCAATACTATTTTGATTTGATTT
>contig21_len_18987_j047
TTCATTCTTCCTCTATGTTTAAATATATTAGATGAAATCTCAAAGAATCCCGCGATTTAATCTATTATTCATTAAATCTGTATATCTTAATTAAGATATACAGATTTTGAATCCTTTTATTCGTGAGGAGCTGGATGAGAAGAAACTCTCACGTCCGGTTCTGTAGTAGAGATGGAATTCAGAAACAACCATCAACTATAACCCCAAAAGAACCAGATTCCGTAAACAACATAGAGGAAGAATGAAAGGAATATCTTATCGTGGTAATCATATTTGTTTCGGTAAATATGCTCTTCAAGCACTTGAACCCACTTGGATCACATCTAGACAAATAGAAGCAGGCCGACGAGCAATAACACGAAATGCACGTCGTGGTGGAAAAATATGGGTACGTATATTTCCAGACAAACCAGTTACAGTAAGACCCACAGAAACACGTATGGGTTCGGGGAAAGGATCTCCTGAATATTGGGTAGCTGTTGTTAAACCAGGTCGAATACTTTATGAAATGGGCGGAGTAGCCGAAAATATAGCCAGAAAGGCTATTTCAATAGCGGCGTCCAAAATGCCTATACGAACTCAATTCATTATTTCGGGATAAGAATGTAAAACCAAAAGAATAGGGTTTGGAAATGAAAAAATCGCAGGTTTCTTTTCTCTTTTCTTGGACAAAGAATATTTCTTTTTTCTTCGCCCTTTGCATTTAAAGAACAAATAAAAAAAAAAAAAATGATTCAACCCCAGACCCATTTGAATGTAGCGGATAACAGTGGTGCTCGAGAATTAATGTGTATTCGAATCCTAAGAGCTAGCAATCCCCGATATGCTCATATCGGTGACGTTATTGTTGCTGTGATTAAAGAAGCAGTGCCAAATATGCCCCTAGAAAGATCAGAAGTGGTCAGAGCTGTAATTGTACGTACCTGTAAAGAACTCAAACGTGACAACGGTATGATAATACGATATGATGACAATGCTGCAGTTGTCATTGATCAAGAAGGAAATCCAAAAGGAACTCGAGTTTTTGGTGCGATCGCCCGGGAATTGAGACAGTTAAATTTTACTAAAATAGTTTCATTGGCTCCCGAAGTATTATAATAGTCTTATAATATAAGATGAGACTATGATATGGTTGTAGTAGGGTATTGGAAAGAAATGGATTAAGATTAATTAGTAGATTGTGTTTCACGTATATACCTTTAATTTTAATTAATAATCCAAAAACAAATAAAATAAAGTAAAAAAAAAAAAATAAAAACATGTTGATTATATAAAAATTAGGAGGCATCAATAATTTGAGTCCATCATGGGTAAGGACACTATTGCTGACATAATAACCTCTATACGAAACGCTGACATGGATAGAAAAAGAGTAGTTCGAATAGCATCTACTAATATTACCGAAAACATTGTTAAAATCCTTTTCCGAGAAGGTTTTATCGAAAACGTGAGGAAACATCGAGAAAGCAACAAATATTTTTTGGTTTCAACCCTGCGACATAGAAGAAATAGGAAAAAGCCCTATAGAAATATTTTAAATTTAAAACGGATCAGTCGACCTGGTCTACGAATCTATTCGAACTATCAACGAATTCCTCGAATTTTAGGCGGAATGGGGATTGTAATTCTTTCGACTTCTCGAGGTATAATGACAGATCGAGAGGCTCGCCTAGAAAGAATCGGCGGAGAAATTTTGTGTTATATATGGTAATTCTTCGTATATCCAAATTGGATCTGAAACTTCCTATTTGTGAAAAAAAAGAAAATAAAAAGGGCGGATTGTCTAATCTCGCTCCTCCTCCATTAGTTATACTTTAAGGAGGTTTTACCTGGAATGAAAGAGCAAAAATGGATTCATGAAGGTTTAATTATGGAATCGCTTCCTAATGGTATGTTCCGGGTTCGTTTAGATAATGAAGATTTTATTCTAGGTTATGTTTCAGGAAAGATCCGACGTAGTTTTATACGGATACTACCAGGAGATAGAGTCAAAATTGAAGTAAGTCGTTATGATTCAACCAAAGGGCGTATAATTTATCGACTCCGTAACAAAGATTCGAAGGATTAGGCGGTTTTTCAACTGTAACATTCCTTTCCATGGGAATATGATTCGAGATTAAAAATTTCAAAAAACTTTTTTTTTTCGCCCAAGAAGTAGATTACAATTTAAGGTAAGGAATGACAAATATGAAAATAAGAGCTTCCGTTCGTAAAATTTGTGAAAAATGTCGCCTAATCCGTAGGCAGGGACGAATTATAGTAATTTGTTCCAACCCGAGACATAAACAAAGACAGGGATAATCTAAAAGAGACTCTCTAAAAGACCCGATATACAAATAAAAAAAATGGACCTATTTTGACAGGAAATGGATAGATCCATATATCATATCTCTAACTCATATTTATGAGATGCTAAAACATGGCAAAAACTATACCGAGAATTGGTTCACGTAGGAATGGACGTATTGGTTCACGTAAGAATACACGTAGAATACCAAAGGGAGTTATTCATGTTCAAGCAAGTTTCAATAATACTATCGTGACTGTTACAGATATAAGAGGTCGGGTGGTTTCTTGGTCTTCTGCCGGTACTTGTGGATTCAGGGGTACAAGAAGAGGGACACCTTTTGCTGCTCAAACCGCAGCGGGAAATGCTATTCGTACAGTAGTGGATCAAGGTATGCAACGAGCAGAAGTCATGATAAAAGGTCCCGGTCTCGGAAGAGACGCAGCATTACGAGCTATTCGTAGAAGTGGTATACTCTTAACTTTTGTACGAGATGTAACCCCTATGCCACATAATGGCTGTAGACCTCCTAAAAAAAGACGTGTGTAAAAATAAACATTGAATAAATTTCAAGAGAAATAAATGATTCACTGATCAAATAATATTACTATGGTTCGAGAGAAAGTAACAGTATCTACTCGGACACTACAGTGGAAGTGTGTTGAATCAAGGGCAGACAGTAAGCGTCTTTATTATGGACGCTTTATTTTGTCTCCACTTATGAAAGGTCAAGCCGACACCATAGGCATTGCGATGCGAAGAGCCTTACTTGGAGAAATAGAAGGAGCATGTATCACACGCGCAAAATCTGAGAAAATACCACACGAATATTCTACCATAGTGGGTATTCAAGAATCAGTACATGAAATTTTAATGAATTTGAAAGAAATTGTATTGAAAAGTAATGTATATGGAACTTGTGACGCGTCCATTTGTGTCAAGGGTCCTGGATATGCAACTGCTCAAGATATCATCTCACCGCCTTATGTGAAAATCGTTGATAATACACAACATATAGCTAACTTGACGGAATCAATTGATTTGTGTATTGGATTACAAATTGAGAGGAATCGCGGATATCGTATAAAAAGTCCAAATAACTTTCAAAACGGAAGTTACCCTATAGATGCTGTATTCATGCCTGTTCGAAATGCAAATCATAGTATTTTCTCTTATGGGAATGGGAATGAAAAACAAGAGATACTTTTTCTTGAAATATGGACAAATGGAAGTTTAACTCCTAAAGAAGCACTTCATGAAGCTTCCCGGAATTTGATTGATTTATTTATTCCCTTTTTCCATACAGAAGAAGAAAACTTCCATTTAGACGACAATCAACACAAGGTTACTTTACCTCTTTTTACCTTTCATGATAAATTGGCTAAACTAAGGAAAAACAAAAAAAAAATAGCATTGAAATCCATTTTTATTGACCAATTAGAACTGCCTCCCAGAATCTATAATTGCTTCAAAAGATCCAATATATATACGTTATTGGATCTTTTGAATAACACTCAAGAGGATCTTATGAAAATGGAACATTTTCGACTAGAAGATGTAAAACAGATATTGTGTATTCTAGAAAAACATTTCGCAATTGATTTAATGAAAAATCAATTTTAAATCCAACGGATTTATTTCATCTTTCTTTTTTTAGAAAAAAGAAAGATGAAAATGGGTTTTTTAGATCTTTAGCACAATCCATATATTCGGGCTCGATCCAGAATTTATTTAATTGAATAGATGTATCTAGGGAATAGTCGATTCAAAGTGAATTCTCCCTAGATACACATGTCGTAATATTTTATTTCACAATTGACGAATCAATTTAAAAAAGACCTAAAGTTAGGGATTTATCAATAGGTAATGTTGCGCCAATACCCAACCAAAGGGCCACTGCTGTACCAATCAAAAAGACGGTTGTCGCTACTGGACGACGAAATGGATTTTGGAATTTATTAACATTCTCTAAAAAAGGTACTGTTAATAATCCCGCAGGGACTGAAACCATTAAAAGAACACCCAATAATTTATTGGGTACTGTTCGAAGTATTTGAAATACGGGAAAAAAATACCATTCAGGTAATATTTCCAAAGGAGTTGCAAATGGATCTGCTGGTTCACCAATCATTGATGGTTCTAAAACCGCTAAACCTACATTACATGCAATAGTACCTAGAATTACTACTGGAAAAATATATAAAAGATCGTTGGGCCATGCGGGTTCTCCGTAATAATTATGACCCATCCCTTTAGCTAATTTAGCTCTTAATACAGGATCATTCAAGTCAGGTTTTTTTGTTATTGGGATAGGTGAATTCTTATAGATCCATCCCCCGAAGGAACCGGACATGATAATTTTTCATCATCCGGCTCGAGCAAGAATCAAAAGAACCAAACGGATCCATATAAAATGAAAATATATATGTTAAAAAATCTATATGGTATCTATATCCACACATATATGCACACACATAGAATGGTTCTATGTAAGAAACATTTTCAAAGAGTCTCCTTTCCGGAGTTCCAACTATCTATTGCAAAGAAGTCAGTTCTTACAAGTAAATGTAAATACTCAATACCCAAGTAGGCTTATAAAGTTGATCATATCATGATCAAGTGCTTTCTGGATCGTCTCAGACTTTGCAATTGATGGTTATCCACAAAATATTTGGAGACTTTTTACATACATGCAAAGTTTTACTTGTTACTAATATAGTCTAGCCTCTGTTCTTCTTCTTTAGATCCCGTGTTTCACTCCGATAGTATCATAGATCGCGTCAATACATAGGAAATGAATGCATTTCCATACTATTCAATCTCAATCTTAAATTAGTGAAATATCTTAAATTGAATAAGTGAAATAGAGAAACCATAATTATGGTTTCTCTATTTCACTTATTCTACTGGATCTTACGGAGCCTGCTCATGTACGACATGATTCGGATCTGATCATAGAAAAGATTCTCTTCAAGCGAACCAGCCTATCTTCTGTATAGCACTTACACGATGGTTGGAACAAAGACACATTTGGTTGTTAATTCCAATGTGGCAGATAGATAAAGGCATATATCTGCACGGACCAATCAATAGTTCAAGTCACACACTCCCATAATCCATTTTCTCTTCGGAGAATTCCTTTCAACTATTCATGTCAAATAAGGAATATAATATTGCTATTGCTGGGTTGAAAGAAAATATCCAAATACATGTCTTATTCTTTTCAATAATCCATATTTGTAGCAATGAAATAATATTGTTCTTTTCCCAAGTGATAAATGAGATTGGTTACGAATATCATCTTCTCTATAAAGGACCAGAAATGCCTTGTTTACGTATCATTGGGAAGTGCATTAACATAAATACGGCAGTAAGAAGAGGCAATACAAAAGTGTGTAAACTATAAAAACGAGTCAAAGTGGATTGTCCTACACTAGCACTCCCGCGCAATAATTCTACCAAAGGTGATCCTATTACAGGAATAGCTTCAGGTACACCTGTTACAATTTTGACTGCCCAATAACCAATTTGGTCCCAGGGTAAGGAATAACCAGTTACGCCAAAAGATGCGGTCAATACACCTAGAATTACCCCTGTAACCCAAGTCAATTCACGAGGTTTTTTAAATCCACCGGTGAGATACACACGAAATACATGCAGGATCATCATTAGAACCATCATACTTGCCGACCATCGATGAACTGATCGGATTAACCAACCAAAGTTAGCTTCAGTCATTATGTATTGAACAGAAGCAAAAGCCTCAGTAACGGTCGGACGATAGTAAAAAGTCATAGCAAACCCTGTAGCGACTTGTACTAAAAAACAAGTAAGCGTAATTCCTCCTAGACAATAAAAAATGTTGACATGAGGAGGAACATATTTACTAGTTATATCATCTGCAATCGCCTGAATTTCGAGACGTTCTTCGAACCAATCATAGACTTTATTGAGATAGGTAAGACTCCCCCTCTGAGAACCATATATGAGAATTTCATCTCGTACAGCTCAAGCAGAAAAACACCCAAATACTAGTTGCAACGGATATGTAATAGAAAATTGGAAACTTCTTAATCTCTGATTCAATCTTCTCTGAAGATATGAAGTAAGAAAAATCCGAAAGCTCTTCTTTGTGGCGATAATGCCAAAACAAAATATCAAGTTGGCTCAATTGTCTTTATCTTGATCCGTACAGGCCTCTTGAATCCTCTTTTTTCCTACTTCTTTCTTTTTCTTTGATTTGTGTTTTGTTTGTGCGTACTGCGGCTTTACTATTGTTTTTTTATTATTGATAGGAATTCTCTTGTTAAGACCCTATGAATTGATTAAAACCTCAGATTCATACTAAAACCACGATGATTCAATAAAATCCTAAACTAAGCCCAAGAATTCCATGAGTAAGAACCCTTGGATCATCATTTATTACATGAATAGATATAATGACTAAAAATCCAAAGAAACTTTTGTCTTTTAGTCAAAGTAAGCATAACATTGGGTTTTGAAAGAAGAAAAAGCTTTCGATTTCTATTCTAAATTAGAATTCTTTACTTTAATTTTTTTGAATCCGGCCGCAAGGTCTGAATATTAAATATGAATCATAGTTCAAATAGTTATTACTCTATTTCATATATTCCATGTTCCAGATACTAGAATCAATATCCGACGAAGTAGAACCATCTCTATCAAATCAAGATGACAGACTCATTCTCTGTACTATCAATAGGATCAATTCTAACAAGTCACACACTCATATTCCGGAAATACAAAAACAAAGAAATTCAGCGGTCGAACTACCAAAATAGGATGGGCTAGAAATCCAAGCCCTAAATAATTCATTTTAAAATAATTCATTTTATATTGAATATTGAAAACTAGGACTTTGCGGTTATTATAGATCTAATTCATTGAAATTCCATCCAATAAGACAGAAGAATTATAAATCTCCAAAATAATAGATAGAAATATCGCAAATAAAGCCATTGCGACACCCATCAAAGGAGTCGTTCCCCATCCAGGAGCTACTTTACCATATTCTGAATTCAATGGTTTCAATAAACTCCCTACAGTAGTTCGTCTTGGACCCGATCTAGAACTGTTCTCAACAGTTTGTGTAGCCATAAATCTTATTGTATTCATTGAGATCTGTTGACTTTGTATACTATTCCGTTGTAAATAAACGATTTTCTCATAAATCCATTGTGGTCTTCAAATTATATAATAATGGAAACAGCAACCTTAGTCGCCATCTTTATATCTGGTTTACTTGTAAGTTTTACTGGGTATGCCTTATATACCGCTTTTGGGCAACCTTCTCAACAACTAAGAGATCCATTCGAGGAACATGGGGACTAATTGAAGTACCGAGCCCCCCATGGGGGCTCGGTACTTCAATTGAGATAATGAAAAATCATTTCATCTTTTTAGTTGGAACTTTCGGTGGTTCTCGAAAAAAGATAGCGAAAAAAATTATCCCTAAAGTCGAGACTAAGAGGAATGTATAAACCAAAGCTTCCATAGATTCGATCGTGGTTTACAATTATAGCTTCTATACCTATTTTTTTTTTTGGACCCCCTCTCGGAAAGAATAAGAGTCAAAGAAAGCAGTGATTCAAATGAAGATTTCTCTGGTATTCTATGTCAAATTAAAAAAAAAAATCCTATGTTAAATCACAAAAAGAAAATAGAGGCGGAAAATACCAAAATAATGTTGTATCAGACTACTTGTCTTCTTGTAGTTGGATCTCCAAGTTTTTGGAATGCTCCAAATTCAACTTGAGCATCCAAATCTGGGTCAATACCCGCAAAAACATCTCTGAAGAGGGTTCTAGCACCATGCCAAATGTGCCCGAAGAAGAAGAGCAAAGCAAATGAAGTATGCCCAAAAGTAAACCAACCCCTTGGACTGCTACGAAAAACACCATCGGATTTCAAAGTAGCACGATCTAATTCAAAAATTTCGCCCAATTGAGCACGTCTAGCATATTTTTTCACAGTAGCAGGGTCACTATAACTGACTCCATTGAGTTCACCGCCGTAGAACTCAACAGTTACACCTACTTGTTCGACACTATACTTCGATTCTGCTCTTCGAAAAGGAACGTCGGCTCTAACAATTCCGTCGCCGTCTACCAAAACAACTGGAAATGTTTCAAAAAATGTAGGCATACGACGTACAAAAAGTTCACGCCCTTCTTTATCTCTAAAGATAGGGTGTCCTAACCATCCAACCGCTATTCCATCCCCGTTATCCATCGAACCCGCCCTGAATAACCCACCTTTTGCCGGATTATTACCGATATAATCATAAAAAGCTAATTTTTCAGGAATTTTAGACCAAACTTCGGATAAACTTTGATTTTCGGCTAGCCCAGCACCAACTCTTCGATATATCTCTTGCTGGAAGTACCCCTGATCCCATTGATAACGAGTGGGCCCAAATAATTCGATGGGGGTAGTTGCTGAACCATACCACATAGTTCCAGCAACAACAAAAGCCGCAAAAAAGACAGCAGCGATACTACTAGAAAGGACGGTTTCAATATTGCCCATACGTAATCCTTTGTATAGACGTTGGGGCGGGCGGACGCTAAGATGGAATAGCCCCGCTAATATGCCCAATGTCCCTGCTGCAATATGATGAGAGGCTATTCCTCCCGGAACAAAAGGATCAAAACCTTCCACGCCCCACGCTGGATTTACAGGTTGTACTTTTCCTGTTAGTCCATAAGGATCAGACACCCATATTCCCGGACCATATAAGCCTGTTACATGGAATGCACCAAAACCAAAACAAGCCACTCCTGAGAGAAATAAATGAATTCCAAAGATCTTGGGCAAATCCAAAGAAGGTTTTCCTGTACGTTCATCACAAAATATTTCTAGATCCCAATACACCCAATGCCAGATAGATGCCAAGAAGCACAAGCCAGAAAAGACAATATGTGCCCCGGCCACCCCTTCATAACTCCAAATACCCGGATTCGTTACAGTCCCTCCGGTAATACTCCAACCGCCCCATGAATTGGTTATTCCTAAACGAGTCATGAAAGGTATAACGAACATACCCTGTCTCCACATTGGATCAAGAACAGGGTCAGAGGGATCAAAAACTGCTAATTCATACAGAGCCATTGAACCGGCCCAACCAGCAACCAAAGCTGTATGCATTATATGGACAGAAAGCAACCGACCGGGATCATTCAACACAACGGTATGAACACGATACCAAGGCAAACCCATAGAAATACCCCTTTATCAAAGAAAAATAGACACTACGTAACTTTATTACATTGAAAAAGACTCTACTATGAACTCTGCTACGGATCTCCCTTGTTACGTGGATTATCTTGGAGCAAGGGTTAATATTTATTCTATTTAGTTGATAATACTGGAACAATTCTGTTTGTAGAACAAAGAGAAGCAGATTTATTCTATACTCGATAAGTATCAATACGCAATGGGTGGGGGTTGATACTATTTTCTATGAGGGAATGCGCCCATACTCCTTCATCATTAGAAGGACCTATTCATAATAATTTTACTTTATTCATTCTGTCTTCCTTTTCATTCTGTCTTCCTTTATAATGTAATGTATGAATTTTTCTAATCTATGGATAAAATAGATAGGGCCCATTTTATAAAGACAATAAACTCATTGTTACGTTTCCACATCAAAGTGAAATATAGTACTTAGTTCTTTTTTCTTTCATTTCATGCCTATTGGTGTTCCAAAAGTGCCTTTTCGGAGTCCTGGAGAGGAAGATGCATCTTGGGTTGACGTATAGTGCGACTTGTCAGATATATTGGGTCATACGGGATTTCCCCGTTTTCTCGCCCGATCGAGATATCCTCTATTTCGCCCAAAAGACAGATTAATTGAATCATTCAAAATTTGGAGCGTGAAGTGTAATTAGATCCCTTTATTTGGGGGAATTCATATCATATTATTATTATTATCCATTCGAATAATTTATGGTTGGCTTGATTGAACTAATAAAATGAAGTATCCAGGCTCCGTTTAAAAAAAAATCCAATTGGTAATATTTCAATTCCTATTTATCATTTTTAAAGAGAAGCGATTTCAAATCGTTAATCAATCGAGTAATATAATATGGATGAATCCATCAAATATTTGGCGGAAGGCATGAAATTAATAAAAAAAAGTAAGTCATAGCAAAAAGAAGTGGTAAGGGGAGCATTTGTCCTATATGTGTAAATCAAAATCGGGCGGATCTTTACCCGGAGTAGAGCATAAACCTAAAAAAAATGGGAAGAGGCCCATTGAGGAACAAGAAAATGACATCGTATCGTGATTTGTATTCGATCTCGATGAAACAATACATCAATGAGAAGTAAATTCGATAAGTTTTTAATTCTTTATATTTTTTTTTGTTATATTATAGAGAAAGGAGAGAAAGGAGCCAAAAAACGTTTATCTTTATTGAAAAATCGAAGAAAAAGTCCTTTCTATTAAAAGTTAGAAAGAGCTTACTATGAAAAAAGAAAGAGGGCTAGAATCTACACATTGATTATTTTTTTTTTTCGAAATGTTTTTTGGAACCGTATGCGTCAAAAGGTGCATGTACGGTTTCTAAGGGATACAAATTTACCCTAATCAACCGACTTTATCGAGAAAGACTCCTTTTTTTAGGCCAAGAGGTTGATAGTGAGATCTCGAATCAACTTATTGGTCTTATGGTATATCTCAGTATCGAGGATGATACCAAAAATCTATATTTGTTTATAAACTCGCCTGGCGGATGGGTAATACCTGGAGTCGCTATTTATGATACTATGCAATTTGTGCAACCAGATGTACATACAATATGCATGGGATTAGCTGCTTCAATGGGATCTTTTATCCTGGTCGGAGGAGAAATTACCAAACGTCTAGCATTCCCTCACGCTTAGCGCCAATGAGGTTTTTTTGAGAAAAAAAAAAAAAGACTATGCCTTCGCCATATAAAATATTCATATTAAGTAAAAATAGCATGGCACTTTGAATTCGATAGGATAAATTTTTTTTTTCTTTTTTTTTTTTTTTAAAAACATCAAAACATTCGATTATATATCGAAAGAGTAGTATGAAATAAAGGGTATTTCCGATTTTATCTTATCTATCGGGAGTCCAGTTCAGCGTCACAAACTTTTTAGTTTTCATAACATAAATATTGTTAAGAGCTCTATGGTATGAAAGAGTGGAAAAAAAAATTATTTTTTCTTTACTTTATTATTTTATTTGATCGGATCAAAAAGAAACTTTGGGATTGCTAAATTACAGACAAATAAATAAAAAAAAAAATGAATAGAATATATAAAGCAACGGAACCATCATAGTATTTTTTAACTCCTCCGAAAAGAAAAGAAAAGAAGGGTGGTAATTTGATCATTTCCCGATCTGAGTCTGATAGATCCTTTTTTTTTCTCTTTCTTCGATAGAAGGTAAAGGTCAATCTTATTGTAGAGCCGTATGCAATGCACAAAAGATGCACGTACGGTTGTTCAATCCTATTTTTTTGTTCTTGTTATTCTTTATCTTTCTTTCTTTTCTCTTCATTTCATCGTGCGAGATAGAGAAACCTTTTATTATGTTATATCATCAGGGTAATGATTCATCAACCTGCTAGTTCTTTTTATGAAGCGCAAACGGGAGAATTTATCCTGGAAGCGGAAGAACTGCTAAAACTGCGTGAAACCCTCACAAGGGTTTATATACAAAGAACGGGCAAACCCTTATGGGTTGTATCCGAAGACATGGAAAGAGATGTTTTTATGTCGGCAACAGAAGCCCAAGCTTATGGAATTGTTGATCTTGTAGCAGTTGAATGAAAATAGCATGGATTTCGCGCAAATCCGTGATTTGAGATTTTATCTGCTTACCGAGTTTAATATTCTATTAAATAGAAGTAATTCATAATCATACGGTTAAGATCAATCTAAACCAGTCCATTATGTATACGATTCAACATGCCAACTATTAAACAACTTATTAGAAAGACAAGACAGCCAATCAGAAATGTCACGAAATCCCCCGCTCTTCGGGGATGCCCTCAGCGTCGAGGAACATGTACTAGGGTGTATGTGCGACTTGTTCAGATCATGGGCTAGGACAAAAGAAAGAAAAAGAATTTTCCAGTATCAATGATCAGTACCGATGAATAGGATAAAATATAAAAATCCCATTTACTATCTAAAAAGAATAACTAAAAAGAATAAAATCTATCATATCCCTCTATTGTGTATGAAATTTATGGTTTCCATTGGTACAAATCCAATCACCTCAATTTAAGATGAGAAAAAATTTCCCATTGGTATCAAATGGTTATCCATTAAGCGGGGAAAATCCTATTTTAAAAAAGAAAGATTGGACTCCCACTCTTGCAAGAACGGACTAACAGGGTCAGCTACCCAGCTAACCTTTATAATTTAATTAAATACCGTTACTGTATAGGTAGATCTCATTGTGAAAGACCTATTACTGGATAATTCATGAGTAGAGCCAAAGAGTGTGAACTGTACAAGTTACCAATAGTTTATTAAATGAAGAATGAAGTAAGAGGCTCCGGTGTATAGAGAAGACCTCACCGTTTAAGAAGTAACCATAGAAACGATGGAACCCACGATTCCTTTATCCATTTACTACTTTTTTATTTACTATGTTTTTGATACCTAGTAGAATACAATTTCTTTTTTCTCGGCATTTTCCCTCGAAAAAAGAAAAAAATTGTGGTCGGGAAGGTTATAGTAGCCAAAGCCATTGGAATTTTTATTTTATACATTGGAAAAATTCGTTTTGTTATTAATAGACTAAGAAGGGGAAAAGAATAACTAAAAGAAAGGAAATCAATTAGTTATTCCTTAAAGTTTCATTTATTCAATGACCAGAATTAGACGGGGATGTATAGCTCGGAGACGTAGAACAAAAATTCGTTTATTTGCATCAAGCTTTCGGGGGGCTCATTCAAGACTTACTCGAACTATTACTCAACAGAAAATAAGAGCTTTGGTTTCGGCTCATCGGGATAGAGATAGGCAAAAGAGAAATTTTCGTCGTTTGTGGATCACTCGTATAAACGCAGTAATTCGCGAAAAAGAGGTATCCTATAGTTATAGTAAATTTATACACGATCTGTGCAAAAGACGGGTGCTTCTTAATCGTAAAATACTTGCACAAATAGCTATATTAAATAAGAATTGTCTTTCTATGATTTCCAACGAGATCATAAAATAAGTAGATTGTAAGAACTCCACCGGAATAATTTAAACGGAGTTCCCCGGAGAATGAACTCCGGGAAGGTAAAGTAGAAATGAATATATAGAAATTAATAGGATATTTTATGATATATGATAAAGTAGTCAAAATGAATGAACGCGTTCAATAAAAAAAAAAAAGACTTCTTCGTTTTCACCGATTTTTTTATTATTCTTACGACACGATAATCCAATCTGGATTCTCGAATTTTGGAACAAAATGTGTTTGAGTTCAGATTGAAATTTTGATTCAATTGAAGAAAGAGAAAGAGTAAGGCTATTTATTTCGGGTTCTAAACCCTGGAGTTCTAGCGGTCGACTCAGTTCTTTCAAATTGTTTCTCATTATTAAGAAAAGGTAACGAAGATAAAATACGAGCTTGTTTTATAGCAATAGTAATTAATCGTTGTTGTTTCAAGGTCAATCTATTTACTCGTCTAGATAATATTTTTCCTTGTTCACTAATAAATCGACTAATTAAACTCATGTTTCTATAATCAATTCGATCCCCCGATTGGATCGGGGGTAAACGCCTACGAAAAGATCTTTTTGATTTAAGAAAAAGTCGCTTGGATTTATCCATGGTTTGTTTAGTTTATTCCTTATCGAGCAAATCCTATTTCGGTCAGATCTAAAACTAAAATGAATTAGAATTCAGAAATAGGATTTGCTTTGTTTATTCAATTTTTTGATTAAATACGTTAATTTCAAATTGAATAGAATATTCAAATTGAATAGAATATAGAATATATATATATATTCTAATTCTCATTTTTTAGAATGTCATTTTTTCCCCTCCCTTGGAAGGGTGACACACAGATGATCAGTTCAATCTATTTCTTTATCTCCCCATGAATTCTATGTTTGTAACAATAGGGACAGAATTTGATCAATTCCAATCGATTAGGCGTATTGTGTCGATTCTTTTGAGTAATATATCTGGAAATGCCCGTTGATGCCTTATTAACATTAACACCGTTTCGGACACAACCGGTACATTCCAAAATAACCGTTACTCGGACATCTTTACCCTTGGCCATGAACCTCCTTTCGCTTTTTTTTTTTAGTTACTCAACTCTTATATATATATATTTTGATCCGAAACGAAGAAAAAGAAAGGAAGGACAAAAAAAAAATAGAAGTTCCTAATTCGAAATCCAATTAGGAAAGATTTCATTGGAAACAATAAAGTAATAATAAATAATTAAGTAATGCAATGATTTATAAACTCTATTTCGAATCGTAGTACAGTATTTCATTTAAGTATCTTGTATAATACTCTTTGCCCTAGGCCAACTCTATCCCGAATTCCTCTATTACTATTATTAATTTGAATTTAATTTGAACTTGAACCCGAGTTTCGAAAATGTCGAATCACTTTTTATTCTTTCTCTTTTCTCCCTTATTCTTTTCTTATTCTAAAAAAAAAAGGGGGGGGGAAAGAGAAAAGAGGAGGAGAGGGATTAGTCACACAGATATTTGATTGTATCTCTAATCTTCTTCATTCCTTCCTATGTCAATAACTAGAATGAAAAAAAGGGGAATGTCAACGCATCTGGAAAAAAACGATTAATCTCTATCAATAGACCTGCTAAAGACCCGAACCATAGAGTACTTAGTACTGGTGCCACAGAGAGATATGTTTTTAAATCTCGCATTAAAAAACCTCCTTCTTTATTTTATTGTAATGTAATACATAATATAATGGTAATAAATACATATATGATCAGATGCATATGTAGTTAAGGGATACTTGTAGTTGTACACGGAATCTGTAATTCAAATCGAAATGTACAATGATTTGGTAGATCTAATTTTGCTTAAAACAGAAAAAAAAAATAATATAATTAGAATAATAAGTCCCTTTCTTTCCAAGCATTCCTCCAAAATATTTATTTTTTGACTTATGGTAGGGTAGTTTCATATGTATATTAAGGCTTTTCCTTTGACTATTATTCTATGTTATATGTATATGAGACCAAAAAGAAGAAATGGCAAGATAAATTGTGTATATCAATGGAATGGAGGAAATAAGAATGTGGAAAACAAGACAGGAATTCTCTACAATGACACTGTAGACCAATTAAAGGGATGTGGCGCAGCTTGGTAGCGCATTTGTTTTGGGTACAAAATGTCACGGGTTCAAATCCTGTCATCCCTACCTATTACTTCTCCTTTGAGCAGTAACAAGGGATCAGATTAATTTTGGACATACATAATCATAATATTTCATTTTTATAATACTACTATATAGTTATATGCATACAAGATGTATTGGGGTTACAAAAAGAAGATTTTTCTTTCCAGTCTTATCTATTCTGAAAATAAAGCGCTTTTAGTTCAGTTCGGTAGAACGTGGGTCTCCAAAACCCAATGTCGTAGGTTCAAATCCTACAGAGCGTGACTCCCTTCTTCGTAGATCGAATTAGACTGAAAAAGCTTCATTAACTTGAATTGAACAGCAATCTGAATTTGACCTCCTGTGGATTAAAGAAAGGAGGAGGTCAATCAAAATCAAAAAGAGAGATGTTAATTAATCAAAGGTCCAACTGATCACCACGTCTGTATTGTAAATATGCAGTTACGAATAATCCAGCCAAAGTAATAGGAATTAGACCTAACACGATTCCAAATAGAAAAACTTCAATCATTTAAATTTTTTTTTTTTGAAAGGAAAAAAAAAAAGAGGTAATATGTAATATCTATAATTAAATATTAATCTGAATTGCCATGAATCTCAATGATCAAGAATTGGCAATTGACACGTTAAATAACTATAGAATACGTGGAATACCACATAAAGATTTCTTTTTAGAAATTGTTCATTTCATTTATTTCAAATATGAATTTCAAATAAGTCGTATCTTGCTCAGACCAATAAATAGAGCTGAGGTTATAGTTAAAGCCGCTAGTAAAAAACCGAAATAACTAGTTATAGTAGGCATGAAGGAACTAAATGAAATATATTCATTTTATACATATGTTTCTAAAGCACTTACCTAATATGTTTCTAAAGCACTTACCTAAGTTAGTTTCCATTTTTGCAAGATAGGAAAATAAGCAAAAACCTTCAATTGAACTTATTCTTTCAATTGAAAGTTTTTGATTCATCAATCATTATAGACAGCATTAAAAAAAGCAAAGATAAAGTGACAGGCGTATAAAAAGAAATTGATTCATCATTTGTGACATCTACCTATTAATTCCAATCAACAGATTCATTGAACACCTCTTGAGTAAACTATAAAGTAATAATAAGAACTATGTCATGGAACTTTATTCAAATTCAAAAATGAAACTCTTTTTGAATCACTAGAAAATAAAAAAACAATTTCTATTTTGTTTGATCATTTCTTTTTTAATTGTATCAAATCCATTTTCTATTTTAAAATTAACGGTGATTTTATAAAACTTTTTATTTTGATGTTAATTTTAACTCATTAGATTCAATAGTAGGTTCATTCACATAATATCTTGAATGAATGAGAAGAAAAAAGTTATTACACGATCACTCGAAATTGGTCCAAGACTAGATTCCAAGACTAGTAATTCCTATTATCTTTTCCTTTATAAGTTCTACATTTAATCTTTCCATATTATAAAGCCTCATCCTTGTAGTTATAGTTAGGTCAAGAAAGAGCCGTTGAATCTCGATCTAATACAACAATGCATGCATCACGAATATTGATTACAATTCTTTTTTTCTTTGTTCTCTTTCTTTCATCGAATACTATCTACTATTGTTACTTCTTACTGATCTTACGTGTTACTGAACGACTAACCAATTCCTTAAAATGAAAAAAAAATGAAAAAAGGATTCCAACAAAAAGCACTGCTACTATAAAAACAAAGATTTCTAGATTTCGCACCCTGGAGAAATATGATAATTCCCTTCATGAATTATTAGAAACCAACTTGTCAGATTCACGTTTTACTGGATCTTCCGTTTCGAGCCCGAAGCTAATAATGGAGAAAAATAGAAATATATATATATTAAGATATACTATTTTGAAATATATACTATTTTTAAGAATTTTCTATTGTGTGGGACATCGTTTTATATCGATAAGTAACAAGTAAAGTAAGAAAGAAATTATCTAGCACTTTCTTTCACTATTGATTGAAATTGCGTTGCTGTGTCAGAAGAAGGATAGCTATACTGATTCGGTATACTCTAAAGACGCCCTCGGTACTATATTGATGATCCTACAAAGATTAATTTTCAGTAAATTTCCATTTACCGATCTCATCTTTTACGGAATCGATCCCCTTTTGACTGTACAAGAATATGTGGAGCTCAGCATGTCTGGAAGCACAGGAGAACGTTCTTTTGCTGATATTATTACCAGTATTCGATATTGGGTCATTCATAGCATTACTATACCTTCCCTATTCATTGCGGGTTGGTTATTTGTCAGCACGGGCTTGGCTTACGATGTGTTTGGAAGCCCTCGACCAAACGAATATTTCACAGAGAGCCGACAAGGAATTCCATTAATAACTGGCCGTTTTGATCCTTTGGAACAACTCGATGAATTTAGTAGATCCTTTTAGGAGGCCCCAATGACCATAGATCGAACCTATCCAATTTTTACAGTGCGATGGTTAGCTATTCACGGACTAGCTGTACCTACCGTTTCTTTTTTGGGGTCAATATCAGCAATGCAGTTCATCCAACGATAAACCTAATCCGAATTATAGAGCTATGACACAATCAAATCCGAACGAACAAAATGTTGAATTGAATCGTACCAGTCTCTATTGGGGGTTATTACTCATTTTTGTACTTGCTGTTTTATTTTCCAATTATTTCTTCAATTAAGAAAACAAAAGAGAATAATAACTCTAGGAATTTTCTTAGCCCATTCGGAAAGATCTCATCGCATAATTATCTATGACTGTTTATGTCTCTAGCATGACCATTTGATGAAATGTGGAGGGAAGTGGCCGATACTACTGGAAGGATTCCTCTTTGGCTAATAGGTACTGTAACTGGTATTCTTGTGATCGGTTTAATAGGTATTTTCTTTTATGGTTCATATTCCGGATTGGGTTCATCCCTGTAGTATAGTAATCGGATGAATTGAGTTGTAGACATGAAAACGTAAGAACTCAACGGGATTCTCTTCTTTCTTTGTCTGATTCAAGGGGGAAGGCCCCGTTGAGTTCTTAATAATAATCAGAATATTTTTTCGTATAAATGACAAAACTAATTTCTTTTTCGGATGTTTCAAAAAACTCCATTCCATGTTTTTCTGATGATATTTTTGAAAAATGAACTTCATTAATTGATTCAGAACGCCCGTTTCTTGATAGTATCTATCGATACTTTCAAAGTTAGAAGAAAGAAAAAGACGGAATCACTCAATTTCCTGGATAAAATAATCTATATTTCTGTAGATTCAATATCATGCAAATTTTTTCTATAGTAATAGAACTTTACTCTATTT
