# Supplementary material for: Rampant chloroplast capture in Sarracenia revealed by plastome phylogeny
Source: Front Plant Sci. 2023 Aug 14;14:1237749. doi: 10.3389/fpls.2023.1237749 (PMC10497973; doi:10.3389/fpls.2023.1237749)
Supplement: Supplementary Figure 1 — png - Histograms of information-based generalized Robinson-Foulds distance between the simulated plastome trees and the species tree. Panel titles indicate how the branches of the guide tree were scaled when plastome trees were simulated. Red line shows the distance between empirically estimated plastome tree and the species tree. alignment.fasta Concatenated gene alignments used to estimate plastome tree. Plastome.newick Plastome tree in newick format. Simtrees.1.newick Plastome trees simulated with unscaled guide tree. Simtrees.2.newick Plastome trees simulated with guide tree branch lengths scaled by two. Simtrees.4.newick Plastome trees simulated with guide tree branch lengths scaled by four. Fragmented_assemblies.zip Zipped folder containing all fragmented assemblies in fasta format. [file DataSheet_1.zip › Supplemental_data/fragmented_assemblies/j053_iter0.fasta]

>contig0_len_79065_j053
ATATAGAATATACATTTCCATATTGCTTTGTTTTTTATATCTATTTTCTATAGATTTCTATATTCCATAAGAAATTTAATCTAATTATTAATCTTATTAATTTAATAGTATTAGAATGAATTAGCCATTTCTCCGCTTTCATTCATAAAGGTATAAGTTAAGACGAAAAAAAAAAAGAATCGACCGTTCAAGTATTCCAAATTACATGAGAAAGTGATAAAAAGCGAAAGGTATACATGTGGTATACATCTATCTATATTGAATTGTGGCTACCGAAATGATAGAATCATTTTTGTTTGAACCAAACATGGGTCTCCTATAGAAGATGAAAGAAGATAGGCAAGAAATAAAAGAAGAGAAAACACTTTTCACGAGAGGAATGGGTATCTAATGAATTCAACGATTCGAATATAAATGAAAGAGAAAGGGAACGACATCACAATAAGATCCTAATCTCAAAACAAAGGGGGATATGGCGAAATTGGTAGACGCTACGGACTTAATTGGATTGAGCCTTGGTATGGAAACCTACTAAGCGATAACTTTCAAATTCAGAGAAACCCTGGAATTACTAAAAATGGGCAATCCTGAGCCAAATCCTTTTTTTTCGAAAACAAACAAAGATTCAGAAAGCGAACATAAAAAAAGGATAGGTGCAGAGACTCAATGGAAGCTGTTCTAACAAATGGAGTTGACTGCGTTGGTAGAGGAAGCCTTCCATCGAAACTTCCGAAAGGATGAAAGATAACCCTATATACATACGCATATTACTGAAATACTCTATCAAATGATTAATGACGACCCAAATCTGTATCCCTATTTTTTTTTTATATGAAAAAAGGACGAATTGTTGTGAATCGATTCCACATTGAATAAAGAATTCAATATTGATTGATCAAATCATTTACTCCATAGTCTGATAGATCTTTTGAAGAACTGATTAGATTAATCGGACGAGAATAAAGATAGAGTCCCATTCTACATGTCAATACCGACAACAATGAAATTTATAGTAAGAGGAAAATCCGTCGACTTTAGAAATCGTGAGGGTTCAAGTCCCTCTATCCCCAAAAGCCCATTTGACTCCTTAACTATTTATCCTATCCTTTTTTCGTTAGTAGTTCAAAATTCGTTATCTTTCTCATTCACTCTACTCTTTCACAAACGGATCTGAGCGGAAATGCTTTTCTCTTATCACAAGTCTTGTAATATGTGATATATGATACACGTACAAATGAACATCTTTGAGCAAGGAATCTCCATTTGAATAATTCACGATCTATATCATTATTCGTACTGAAACTTTCAAAGTTTTTCTTTTAAAAATCCAAGCAATTCCAGGGCCTGGATAAGAGTAATACCCTTTCGTTCTTTTAATTGACATAGACCCAAGTCATCTAGTAAAATGAGGATGATCCATCGGGAATGGTCGGGATAGCTCAGCTGGTAGAGCAGAGGACTGAAAATCCTCGTGTCACCAGTTCAAATCTGGTTCCTGGCACATGATTAATTTGTATGAGTATCTATTCAACAAATTAATTGATATGTATCAACATACATATTTATTAATAGTCTTAATAGTCTAGATTAGAATCCATATTTTTATCCATCTAGGTGTTTAAAGATAAAGATATACCCCATCTATAAAATAGATAGGTATAGAATAGATGGGTATAGAATAGATTCTATTAAATTGAAATAAAGATATGTAAAAAAATTAGACTCTATTTCGTCTTCTTTTTTGTTTCTCCTCTTGTTCAATAAAGAATGTTAATACTTCATACACATATCTATATTCGAAAGGTTAAATTAGTTGGTTGAAAAACCCAAAAGTCTAGTCTAGAGGAGTTGAAGAATGGGAATAAACAAGATTCAGTTCAGATACAGTACAAAGAAATCAAATCCGATCCCTTTTCATTTCCTTGTATTTTCGGTCATATTCTATTTCTTCATTTCCTCCTACATGACTTTCTAGAACCTGTCTAAGTAATGTGCGCAGTACAAAGTTCATGATGCAGAACTCGTTTGGTTCATTCTATTGACTCGGCTCATCCGAAATAAGTATCTTCCAAATTTGAGAATCCCAATGATATTGTCTTTTTTTGTTGTTAGTCCATCCATACCATAAGACAAATGAAACTTCAACAACTTTGTTTAATCTGGAACAGAACGTAAAATCCTTGAATATCTGGAATTCGGGAATTGTCGAAGTGAAGATTAGTTTCTTATTATTCAATGAGCATCTTGTATTTCATAAAAATTGGGGGCAATAGAATCCTTACGTAAGAGCCATCCTAGCCAACTTTCAGACATTAAGATATGTCGGATGATTATCATAAGAGATTCCCAACATATTATAAGATTCCCGTTCCGGAAAATCCACACTTTTCCAAACTCAGAAAACAGACGGAATTCTAGGATTCCTCCTTCGGGCAAATACTTTTATGCACACCTCTTCTGGTTGATCTACACCATACTCTATTCTCGTAAGATGATACACACTAGCTAATAGGTCACCAGGTGCTACATCATAGGCACATTTGGAACTTAGATAATTGTAACCATACACATATAAAATGACAGCAATAGAATGCTAATCCTCGGGCTTTATTTGTAAAGTTTCTATTCCTTGGTATTGGTAATCAAAACTCAAAGATCTATGAATTATCCTATGCTTGACTAACCAAGCAGACAAACGACCCTGCATCTTTTTTATCTCTCCCGCATTTGTAGAAATATTTAACATTTACGAAAAATGAAAAAAAAAAATGGACCTGCTACTTGTTATTCTGTACAAAAGAATTCTGTCTAATTCACTAATTCATGAGAGGATACTGAACTTTTGTATTTGAAAAATATTTCAGGGGGGATTGCTGAAGTAGATGGCGGTTGATAAAGTAATCCTTGATCATAATTTCCAGTATTCATACTGCGTCCCACATGAAACTTGGGATTGATAGTAAAACACCGATTCTCCTGTTGAGACTTAATTCTATCTTCATAGATTTTTCGAGATATTTTCTTACGAAGTTTTGTTATAGCATCTAGAATTGCTTCCGGTTTGGGTGGACAGCCTGGCAAATAAACATCCACAGGAATTAGCTTATCGACTCCTCTTCCTCTAACAGTACTATAAAAATCAGTACTGAACATCCCCCCTATAATTGTACATGCGCCCATAGCAATAACATATTTTGGTTCAGGCATTTGCTCCTATAATCTCACTAAAGAAGGAACCATTTTCATTGTTACTGTTCCGGCTGTTAAAATGAGATCTGCTTGTATAGGACTCGATCTTGGTACTAGTTCATAACGATCAAAATCGAATCGTGAGCCTAAGCCTATTAGTGAAGCAAATTCAATGAAGCAACAACTAGTACCATAGAGAAGGGGCCATAAACTAGAGAGTCTTGACCAATTTGAAAGATCCTTTAATGTAGTTGAAATAACTGAATTTTGGGTTGTTCAATCAAGTAAGGGAAACTCAATGGAATTCATAACTGTCTCAATCTTTTTTTTTTTTTTTGAACAATTTTCTTTTTATTGTCTGAATATTCAGGAGCTAAGACCGTTTCAATGTCCCCTTTCGCCATGCATAAATTGAACCAACAATGAAAGATAAGCACGAAAATGAAAGCTTCTATAAATACAGATAGACCCAATACATCGAAACTCATTGCCCGTGGATAAAGAAAAACCGTTTCAACATCAAAAACAACAAAAACTAGAGCAAACATATAATAACGAATTCGAAATTGTAACCAAGCGTCGACCATTGGTTCTATACCCGATTCATAACTAGAAAGTTTCTCTGGTTCTTTGCTAATCGGGGCTAAAACTCCGGAAATAAAAAATGCCAAAATAGGAATAAGGCTTGATATTATTAAAAATTAAAAATGCCCAAAAAATGTCATATTCGTAAAGCAGAAACATAGACGTACTCCTATAAATATAAATGTGGAAAATATACTGGATTAGTCGATTTGAATTAGAATTGTCAAGTCATCCATAACTCTTTAGTCAAAACAAACAAGAATTCGTTTTGATCGAACCGGCTAGTTTCGTTTGTTTACTGGGGGGCATGTCTCGTTTCAGGATCCATCGACTGGAATCCTATTTCCATTTAACTTATTTCTTTCGATAGAGTTAGTATAAATAGATATTGCTCTTATCGAAAGAAAATTCTCCTGTTAACTAGGATTCTCTTTAAAGAAAAGAAATTCTCAAATTCTAACTAAAATTCAAAATAAAATAAAATATTAAGTAGAATTCTCATTTTTTGTTTAGATTTTTGAATATTTTTATCTATTTTTTTTTTTTTAGAAATGGAAATCGATTTTGTTTATAAGTTTATAAAATTTTATGTTTATGAATATAATTAGGGGGTCTTTTTATCTCTTTTTTTAGTGATAGAATAGAGCAAGTAGTCAGATGTAAGAGAATGTCTAGGAATTTCCATTTCGGGATTTCGAATATATGGGTGCTGGTCTATTTTTTTTATTCGGATCCAAGTGGAAGAGTTTATATTGATTGGATGTGGAAAAAGAAGACTGCCCCTTTCCTTTTGTACTTTGCTAGGTAAGGTATACGAAGAAAAAGTATATTTGACATTGTTGACCATGGCTACCATGAAACTTACCCAAAATATTTGTTTTTCAAACTTTAGCTTGTGTACAGATCTAGCAGGTCATTCCTAGATCCGTGTGAATTACTAAATTACTATTCGATTTGATTTGAGTTGGTTTAGATTGGAGTTTTTAATGGGGTTCATGTCATGATTTTGACTTCCAAAATTCACCAGGATTCGGTATACCAAAGAAAAAGAGTATCACTAACTCTTTGATTGTGAACAGGAAAAGAAGAGGAAAATTCATATGTAATTCACCTATGAAGATTAATGAAGAAAAGTTGGTTTGTTTATCCGAGATTGGAGAAATCTCGATTGGATTCATTGAAATACGTTTTTGCTTTCGGTTTTATGTTCTGCTCTAAACGATCCCCGTGAGTGAGCTTATAAGAATGATTTTTTTTTTTTTCGACGAATTGACCGACCAATTACAAATACAAACAACAAACAAAATGAAAATACAAAATGTATAATGAAAATTATACATTTTGTATTTTCATTTTGTTTTATTAGGGCTATACGGAATCGAACCGTAGACCTTCTCGGTAAAACAGATCAAACTTCTTATTATCAAAATGATCCGAACTGTTTCAAAGACCCAACATGCATTTTTTTTGCATTGGGCTCTTTCATTAACTGATATAAATATCAGCCAGTCCGCCATATTTTTCTTGACAGAAAAAAAATAAGGAGATGGCTCCCCGTGCTCTGATTCATTATTTTTATTTTGATCCAGGAGCACTACCAAAGTGTTTCAAAAAAGGGTTATCTTGACGTAGGTCTGCCTCGGGCCTAGAGCAACCTAAGTTAAATAAAGTCTCCATCGCTCTGCCTAAAAATAAAATATGAAACTTTATACACCTTAAAGTTCATAGGACGAAAAGAGATTTTTTTGAGGTCTTTATACTCATTATGCCTAACATTGAATAGACTGGGTATTCACCTTATCAATATCTCAAATCAATAATGGGTTCTGTTTGGCACCTAAATTGAATTAAATTGAATGGGCACTTGAATCAGACCGGACCATTTGTCAGGCTATTGTTCTCTTGCTCCCTCAAAGTTATGGAGTAAGACATCGATTTTTCAATAAGATCAATTCTTTTGATTGCATGATGGACTCCCTTGAAAAACATTGGCGCGCGTGTAAACGAGGTGCTCTACCGAACTGAGCTATAGCCCTTAAGTGCTTGTGATACATATTTTATCATGTAGATAATTTCTTGTCAAGATGACTATTCCATGATCCAACATCAACATCATAGCTGTTTGATTGGTATTGCTTATAAGTAATATGATATTTATAATCCATCGATGCAATGGATCCCATTTGGTTCTCTTTGGGATGATAAATGACCTACTTAACTCAGTGGTTAGAGTATTGCTTTCATACGGCGGGAGTCATTGGTTCAAATCCAATAGTAGGTAGAACTTATTAGATACCAGAATCAATGGTATCTAATAAGTTTTTCTATCCACCTTTTTTTTCTATTTCTTTTTTGAATTTTTTTCGTTGCATTAAAATAGGATTCCGTTTGATTGTATTCAATCGACAGAATCAAATCAAAATCAAAATAGGGTGTATAAACAGAACTTCTTTCGATTATTCGGACGCACCAACTAGACTAGTTACGAAATCACATTGATAGCTTCGACTCGTGTCCTAGCTCGTCGGAGAGCTAGATTTGCCTCAATTATTTGTCTCTTGCCTTCAGCTTTCTTCAAATTAGCTTCTGCTATTTCAAGAGTTTGCTGAGCTTCTTGTGGATCAATGTCACTACTCTTCTCCGCATCATTTACTAAAACAGTGATCTCATTATTGCCTATTCTAGCAAAACCACCCATCAGAGCCATCGTTAACCATTGATTGTTAAGACGTATTCTCAAAATACCTATATCTACAGCTGTAGCAATAGGGGCGTGATTTGGTAATACGCCAATTTGACCACTATTAGTAGATAAAATGATTTCTTTCACTTCGGAATCCCAAACAATTCGATTAGGGGTCAGTACACAAAGATTTAGGATCATTTCTTCAAATTGCTCTCCATTTCTAAGTTCATAGCCTTCGCGGTAGCTTCATCTATGTTACCTACCAAATAAAAGGCCTGTTCAGGAAGACCATCTAATTCGCCGGAAAGAATCAATTGAAACCCTCTAATTGTTTCTGCTAGACCAACATATTTCCCCGGAGAACCGGTAAATACTTCTGCTACGAAAAAAGGTTGTGATAAAAAACGCTCAATTTTTCGTGCTCTTGCTACGGTTAAACGATCCTCTTCGGATAATTCGTCCAACCCAAGGATAGCTATAATGTCCTGAAGTTCTTTGTAACGTTGTAAAGTTTGCTTAACTCTTTGCGCAGTTTCATAATGTTCCTCACCAACAATCCGCGGTTGAAGCATAGTTGACGTTGAATCTAAAGGATCTACTGCTGGATAGATACCTTTGGCAGCTAATCCTCTTGATAGTACGGTAGTAGCATCTAAATGTGCAAATGTCGTAGCAGGAGCAGGGTCGGTCAAATCGTCTGCAGGTACATAAACTGCTTGAATAGAAGTTATGGACCCTTCCTTAGTAGAAGTAATTCTTTCTTGTAAAGAACCCATTTCGGTACTAAGGGTAGGTTGATAACCCACAGCAGAAGGCATTCTACCCAATAAGGCGGATACTTCGGATCCCGCTTGGACAAAACGGAAGATATTGTCGATAAATAGAAGTACGTCTTGTTCATTAACATCTCGGAAATATTCCGCCATAGTTAGGGCAGTCAAACCAACTCTCATACGAGCTCCCGGCGGTTCATTCATCTGACCGTAAACTAGAGCCACTTTTGATTCTGCAATATTTTTTTCATTAATCACCCCCGATTCTTTCATTTCCATGTAAAGATCGTTTCCTTCACGAGTACGTTCACCTACTCCGCCAAATACAGATACACCTCCATGAGCTTTGGCAATATTGTTAATCAATTCCATAATAAGTACTGTTTTACCCACTCCAGCCCCCCCGAATAATCCGATTTTTCCTCCACGGCGATAAGGGGCTAAAAGATCTACTACTTTAATTCCTGTTTCAAAAATCGATAATTTTGTATCTAACTGTATAAAGGCGGGCGCAGATCTATGAATAGGGGATGTTGTGCGAGTATCTACAGGACCTAAATTATCAACAGGCTCTCCAAGCACGTTGAAAATTCGTCCGAGAGTCGCTCCACCGACCGGAACACTTAGAGGAGCTCCCGTGTCAATCACTTCCATTCCTCTCGTTAGACCATCTGTAGCACTCATAGCTACAGCTCTAACTCGATTGTTTCCTAATAATTGCTGTACCTCACAAGTCACATTAATTGGTTGACCGCCAGTATTTCGACCCTTAACTAACAGAGCGTTATAAATATTAGGCATCTTGCCCGGCCGAAAGGCTACATCTAATACCGGACCAATTATTTGAACGATACATCCCGGTTTTTTTTTTTCAAGCACAGAAGCCCCAGGAACAGAAGTAGTAGGATTGGTTCTCATAATAAAATAATAAATAAAGTCAAATATGACGAAATTTTTTGCGAAAATTGTCGAATTCCAAATAAATGTCCGATAGCAAGTTGATCGGTTAATTCAATATCAATAAGAAATGGGAGTTAGTACTCCATTTTGTTGGTACCATCCAACCGAATCCAATTCAATTGTTTACTTATTCAATAAGATAAGTGAATTTGAAAATTCAACCAACCCGTTTTCAAAATATCAAGTGAATGAATAAGAATCTTGAGAAAGTCTTTCATTTGTCTATCATTATAGACAATCCCATCCCTATTAACTATCTATGGATTTCGAACCTGAACTCTATTTACGATTCATTATCATTGGCCCTTTCTATCTATTTCAGTATATCAATTTACGACTAGCCTATTCTTTCTTTTCGTTTTTTTTTTTTTCTTTTTTATACCTTTTCATAGACTTTTCATAAATGAATTCTGCATATTTTCACATCTAGGATTTACATATACAACATATACCATTGTCAAGAGGGAATTTATTATTAGTTAGGTTATTTCGATATTTCGATTCAAAAAACGAAGGGGTAAAAAATAAGAATCGGGTTGCGCCATATATATGAAAGAGTATACAATAATGATGTATTTGGCGAATCAAATACCATGGTCTAATAATAAAGTAAAGCACTCGGCTCTGATTAGTTGATAATATTAGTATTAGTTAAGAATTTTGTGAAAGATTCCTGTGAAAAGTTTCATTAATGCCTAATTCATGTCGAGTAGACCTTGTTGTTGTGAGAATTCTTAATTCATGAGTTGTAGGGAGGGATTTATGTCACCACAAACAGAGACTAAAGCAAGTGTTGGATTCAAAGCTGGTGTTAAAGATTACAAATTGACTTATTATACTCCTGACTATGAAACCAAAGCTACTGATATCTTGGCAGCATTCCGAGTAAGTCCCCAACCTGGAGTTCCACCCGAGGAAGCGGGGGCCGCGGTAGCTGCGGAATCTTCTACTGGTACATGGACAACTGTGTGGACCGATGGACTTACTAGCCTTGATCGTTACAAAGGGCGATGCTACCACATCGAGCCCGTTGCTGGAGAAGAAAATCAATATATTGCTTATGTAGCTTATCCTTTAGACCTTTTTGAAGAAGGTTCTGTTACTAACATGTTTACCTCCATTGTGGGGAATGTATTTGGGTTCAAAGCCCTGCGCGCTCTACGTCTAGAAGATCTGCGAATCCCTCCTGCATATTCTAAAACTTTCCAAGGACCGCCTCATGGCATCCAAGTTGAAAGAGATAAATTGAACAAGTATGGTCGTCCCCTATTGGGATGTACTATTAAACCGAAATTGGGGTTATCCGCTAAAAACTACGGTAGAGCCGTTTATGAATGTCTCCGCGGTGGACTTGATTTTACCAAAGATGATGAGAACGTGAACTCCCAACCATTTATGCGTTGGAGAGACCGTTTCTTATTTTGTGCCGAAGCAATTTATAAAGCACAGGCTGAAACAGGTGAAATCAAAGGGCATTACTTGAATGCTACTGCAGGTACATGTGAAGAAATGATCAAAAGGGCTGTATTTGCCAGAGAATTAGGAGTTCCTATCGTAATGCACGACTATTTAACAGGGGGATTCACTGCAAATACTAGCTTGGCTCATTATTGCCGAGATAATGGCCTACTTCTTCACATCCATCGTGCAATGCACGCAGTTATTGATAGACAGAAGAATCATGGTATACACTTTCGTGTACTAGCTAAAGCATTACGTATGTCTGGTGGAGATCATATTCACTCTGGTACTGTAGTAGGTAAACTTGAAGGGGAAAGAGACATCACTCTAGGCTTTGTTGATTTACTACGTGATGATTATATTGAAAAAGATCGAACCCGTGGTATTTATTTCTCTCAAGATTGGGTCTCTCTACCAGGTGTTCTACCCGTGGCCTCAGGGGGTATTCACGTTTGGCATATGCCTGCTCTGACCGAGATCTTTGGGGATGATTCTGTACTACAGTTCGGTGGAGGAACTTTAGGACACCCTTGGGGAAATGCACCAGGTGCCGTAGCTAATCGAGTAGCTCTAGAAGCATGTGTACAAGCTCGTAATGAGGGGCGTGATCTTGCTCGTGAGGGTAATGAAATTATCCGTGAGGCTAGCAAATGGAGTCCTGAACTAGCTGCTGCTTGTGAGGTATGGAAGGAGATTAAATTTGAATTCCCAGCAATGGATACTTTATAATTCAGTAATTACTGTTCGTTCTCTTAATTGAATCGCAATTAAACTCGGCCCAATCTTTTACTAAAAGGATTGAGCCGAATACAAAAAAAAAGTCTATTGCATCTATTTTAGATAGATACATACTTATCTAGATATACAAGATTTTAAATTAAATACGACTAAGCAACTCAAACCTTTCTATTGTTGTGTTGGATCCACAATTAATTCTACGGATCCTTAGGATTGGTGAATTCTTTTATATCCTGTAGTTTTCCGAACTAAGGATCACAACTTTTCTACCCATCCTGTATATTGTCCTTTTCGTTTTGCATTGAAATAAAAACTTAACTGATTACTTATTATTAGTTTATTAGTTAGTTAATATAGTTATTAAACGAGATTTTACGAAAAAAAAATTCTTTACTTTATTAGAATTAGATAGAGAACAAATCTTTCTTTTTTTTTTTCAATACTCAAACTCCTTATTAGTTAATAATCCTAGTGATTCGATTTATCTGTTTATTCTGATAGGAAATAGGATATTAAAATAAATTATTTTTCCTCGAATGACTATTCATCTATTGTATTTTCATGCAAATAGGGGGCAAGAAAACTTTATGGAAAAATGGCGGTTCAATTCGATGTTGTTTAAGAAGGAGTTAGAACACAGGTGTGGATTAAGTAAATCAATGGACAGTCTTGGTCCTATTGAAAATACCAGGAAAAGTAAAGATCCGAATAGAAATGATAGGGATAAAAACATTCCTAGTTGGAGTGATAGTGACAGTTTGACTTACAATAATGTTGAGCATTTATTCGGTGTCAAGGACATTCCGAATTTCATCTCTGATGACACTTTTTTAGTTAGGGATAGTAATGGGGACAGTTATTCTATCTATTTTGATATTGAAAATCAGATTTTTGAGATTAACAATGATCGCTCTTTTCTGAGTGAATTCGAAAGTTCTTTTTCTAGTTATCGGAATTCTGGTTATCGGAATAATGGATCTAAGAGTGACGATCCCTACTATGATCGTTACATGTATGATACTCAATATAGTTATAGTTGGAATAATCACATTAATAGTTGTATTGACAGTTATCTTCATTCTCAAATCCGTATTAATACTTACATTGTAAGTGGTAATGACAATTACAGTGACAGTTATATTTATAGTTCCATTTGTGGTGAAAGTAGAAATAGTAGTGGAAACGAGACTTCCAGTCTAGGAATCAACATGAATGGGAGTGATTTAACTATAAGAGAAAGCGCTAATGATCTCTATGGAACGCAAAAATACAGGCATTTGTGGGTTCAATGCGAAAATTGTTATGGATTAAATTATAAGAAATTTTTTAAGTCAAAAATGAATATTTGTGAACAGTGTAGATATCATTTGAAAATGAGTAGTTCAGATAGAATCGAACTTTTGATTGATCCAGGCACTTGGGATCCTATGGATGAAGACATGGTCTCTCTAGATCCCATTGAATTTTATTTAGAGGAGGAGCCTTATAAAGATCATATCGATTCTTATCAAAAAAAGACAGGATTAACTGAGGCTGTTCAAACAGGCATAGGCCAACTAAATGGTATTCCCGTAGCAATTGGAGTTATGGATTTTCAGTTTATGGGGGGTAGTATGGGATCCGTAGTCGGGGAAAAAATTACCCGTTTGATCGAGTATGCTACCAAAGAATTTCTACCTCTTATTATAGTGTGTGCTTCTGGGGGTGCACGTATGCAAGAAGGAAGTTTGAGCTTGATGCAAATGGCTAAAATATCTTCTGCGTTATATGATTATCAATTAAATAAAAAACTATTTTATGTATCAATCCTTACATCTCCTACTACTGGTGGGGTAACAGCTAGTTTTGGTATGTTGGGGGATATCATTATTGCCGAACCCAATGCCTACATTGCATTTGCGGGGAAAAGGGTAATTGAACAAACATTGAATAAAACAGTACCTGAAGGTTCCCAAGCGGCCGAATATTTATTCCAGAAGGGCTTATTCGATCTAATCGTACCACGTAATCCTTTAAAAAGCGTTTTAAGTGAGTTATTTCAGCTCCACGCTTTCTTTCCTTTGAATCAAAATTCAATCAAGTAGAGTATTAAGTTTAATTATTTTATTTGTAGTAAACAAGTAATTGGTTTATAGAAATCAAAGTAAAAATCAGAAGAATGGGTTTTTCTTTGGTGACATAAGATCTAATTGCAGAAAGAATCAAAGTTGCGGATAATTTTTTTTTTCCTAATATTTCTGATTACTAATTAGTAATATAATATTAGTAATCAGGCAGCCTATATAAATAAAAAAGAGTGAATTCTTTCTTTTGTGAAATTAGGCAAATAAAATGAAAGTCATCTTCCCTTCTTACGTATGTATATATAATTAATTCAAATATAGAAAAATATAGATAGATAGTTTTGTATCTTTCCATATCTCCTGCGAATCTCATTTTGACTAAGAATCCCTGTTGGATGGGATTCTAACAAATTGTTCGATAATTTGTAAAAACTTTTTCTTTAATTAATATTAATATAGAATAAAAATTGAATAATTTAATTAGATTTTTTAGATATTAATTTTTAATATTAATTTCGAATTCTTAATTATAATTATTACAAGATATCTTTCTAACAATAGAATAATAACAGGTACAAATATTAAATCGAGGTATTCATTCTATGATAACTTTCAACTTTCCCTCTATTTTTGTGCCTTTAGTAGGCCTAGTATTTCCGGCAATTGCAATGGCTTCTTTATCTCTTCATGTTCAAAAAAACAAGATTGTTTAAATCCGATAGGACCAAATCGAATCTATTTTTTTTTTTAGATCTAACCAATTTAATTTGATGAATTACTCCTAAAGGTTTACATCAAAATAGTGCTAGTTGATGAGAGTTATTTCGGAAACAAAAAGAGTCAAGTCAAATTCATTGGGGATATTCTCTCAATTCCAATAAAATGCAATCAGATTAAGTATGAGTTGGCGATCAGAACATATATGGATAGAACTTAGAAATGGGTCTCGAAAAATAAGTAATTTTTGCTGGGCCTTTATCCTTTTTTTAGGTTCATTAGGATTCTTATTGGTTGGAACTTCCAGTTATCTTGGTAGAAATTTGATATCTTTATTTCCGTCTCAACAAATCATTTTTTTTCCACAAGGGCTCGTAATGTCTTTCTATGGGATCGCGGGTTTTTTTCTTAGCGCCTATTTGTGGTGCACAATTTTGTGGAATGTAGGTAGTGGTTATGATCGATTCGACAGAAAAGAAGGAATAGTGTGTATTTTTCGTTGGGGATTTCCTGGAAAAAATCGTCGTGTCTTTCTCCGATTTCTTATAAAAGATATTCAGTCCGTCAGAATAGAAGTTAAAGAGGGTATTTATGCTCGTCGTGTTCTTTATATGGAAATCCGCGGCCAGAGGGGCATTCCCTTGACTCGTACTGATGAAAATTTGACTCCACGAGAAATTGAACAAAAAGCTACTGAATTGGCCTATTTCTTGCGTGTACCAATTGAAGTTTTTTGAGAAAAATGAACTAAAGAATTAATACTTTCTCAACAGGAGAGAAAAAAGTCAAGAATCCTCTTTTTCTATAACATAACTTAACTGAAGTTTCTTCAGAACGTTCATTCGAGCCAAAGCAGACGTATACGGAACAACCATAAAACGAAACTCTTTTTGTGGTCTTTTATGCATATGGAAATCGACTCAATTCAGTAACAAAACAAGTAACAAATAGAAATAATAGATTCATCCCATCTATTAAAACATTTCGAAATAAATAAATTCGAAATAAATAAATTTCGTTTTTTATTTTAAGTCCAATATTTGTTGGAATTGATACTTTAGATCCAGATANNNNNNNNNNCAATTTCTGTTTTCTGTCTTGTTTTGTCACTCCTTTTTGATCATCACAATATTATATTCTTCAGAAAATTTCCTCAATTATTTTATTCCTGACTTATGGGTAGTCGGGTAATTTTTTTCGAAATATTAGATATTTTGATAGAATGATAGAAAAGTGGTTTTTTCGTCTCAAAATCGGAATAATATTCATTACTTGAAGTGATTCTTTCGGGCATTCATCGAAAGGAGGTACTTGTTTCGAATTTGACCAATTGAGATATTTGGAAATACTATTTTTTTATTCTTTTTTTTTTTTATTTCTTCATTCGAATTCGAAATGGATTTTTATTCTATTTCTGTATTCTTTCTAGATTCAAGGACTAACCACGGAATCACAAAAAAAAACAGTGAAGAAATTCATAGATTCGATACCTTGTAATAGAACGTATGCTTGATAGAAATATTAGATCGCATAGAGTCGGCAAATGTGTTGGGTTCATTACCAATTCAAAAAAAAAAAAAAAAAAAAATGGCAAAAAAGAAAGCATTCACTCCTCTTCTCTATCTTGTATCTATAGTATTTTTGCCCTGGTGGATTTCTCTCTCATTTAAGAAAAGTTTAGAATCTTGGGTTATTAATTGGTGGAATACTAGGCAATCCGAAACTTTTTTGAATGATATTCAAGAAAAAAATATTCTAGAAAAATTCCTAGAATTAGAGGAACTCCTCCTCTTGGACGAAATGATCAAGAAATACTCAGAGACACATCTACAAAAGCTTTGTATAGGAATCCACAAAGAAACGATCCAATTAATCAAGATATACAATGAGTATCGTATCCATACGATTTTACATTTCTCGACAAATATAATCTGTTTCATTATTCTAAGTGGTTATTCCATGCTGGGTAATGAACAACTTGTTATTCTTAACTCTTGGGCTCAAGAATTCCTATATAACTTAAGCGATACAATAAAAGCTTTTTGTATTCTTTTATTAACTGATTTATGTATCGGATTTCATTCACCCCATGGGTGGGAACTAATGATTGGCTCTGTCTACAAAGATTTTGGATTTATTCATAACGATCAAATTATATCTGGTCTTGTTTCCACCTTTCCAGTCATTCTCGATACAATTTTTAAATATTGGATTTTCCGTTATTTAAATCGCGTATCTCCGTCACTTGTAGTGATTTATCATTCAATGAATGATTGACAAATGATCCACTGATATTAATCTAATTAGAATCTTTGTTACTTTGTAGTTGTACATAAGCAAAGCATTTAAAATCATACTTACTCTTTCTATTTCGACCCATTCCGGGGATTCATCCTATATTATTCCAGTAAATAGCAGAATCGGGGCTAGGGAACTATACTAGTGACCTACCCAATTTATTGTAGAAATTTTTGGGATCAATGATTGGACCATGCAAACTAGAAATACTTTTTCTTGGATAAAGGAACAGATTACTCGATCCATTTCCGTATCACTCATGATATATATCATAACTCGGACATCCATTTCAAGTGCATATCCCATTTTTGCACAGCAGGGTTATGAAAATCCACGAGAAGCGACTGGGCGTATTGTATGCGCCAATTGCCATTTAGCTAATAAGTCCGTAGATATTGAGATTCCACAAGCGGTACTTCCGGATACTGTATTTGAGGCAGTTGTTCGAATTCCTTATGATATGCAATTGAAACAAGTTCTTGCTAATGGTAAAAAAGGGGCTTTGAATGTAGGGGCCGTTCTTATTTTGCCTGAGGGTTTTGAATTAGCCCCTCCCGATCGTATTTCTCCCGAGATGAAAGAAAAGATAGGCAATCTGTCTTTTCAGAGCTATCGCCCCAATAAAAAAAATATTCTTGTGATAGGCCCTGTTCCTGGTCAGAAATATAGTGAAATCACCTTTCCTATTCTTTCCCCGGATCCTGCTACTAAGAAAGATATTTACTTCTTAAAATATCCTATATACGTAGGCGGAAACAGGGGAAGGGGTCAGATTTATCCCGACGGGAGCAGGAGTAACAATACAGTTTATAATGCTACAGCAGCGGGTATAGTAAGCAAAATCATACGAAAAGAAAAAGGGGGATACGAAATAACCATAACAGATGCATCGGATGGACGTCAAATAGTTGATATTATCCCTCCAGGACCAGAACTTCTTGTTTCCGAAGGCGAACCTATCAAATTTGATCAACCATTAACGAGTAATCCTAATGTAGGCGGATTTGGTCAGGGAGATGCAGAAATAGTACTTCAAGATCCATTACGTGTTCAAGGCCTTTTGTTCTTCTTAGCATCTGTTGTTTTGGCACAAATCTTTTTGGTTCTTAAAAAGAAACAGTTCGAGAAGGTTCAATTGTCCGAAATGAATTTCTAGACTTGCGAATTTATCAACATCAAGTTTGTAAAAAGAACCAAATTCTGATTATGTATAAACAAAATGAAATTCTGAAAAACCTTTTGCTTGTTTATATTCTTTTTCTACGAGATGACGGGAATTTCTTATACCGTATTCCTAATTATAGTATGTAGATTGTGAAGAAAACTATTTGACTTTAATTTAACTCTTCTTTTTTTTATCCAAATTGGGGTGATGTGACTATGTTACTCTTGCCGGATTTAAATGTCATAAAATGCATTACTCGTTTTTACTCTAATCAAATTCGACTAGATACTAGACATAAATAAGCGGGAAATAGAACGGATAAATGTGGGGAACAAATAATTCGAGGAGGGATTATTCGTCTTCCTAGTCTTCGACACAAGAAAAGGAATTTTCCACACCCCTTTCTTGTGTCGAAATAATAACGATTCTTGATCCCCTTTGTCAAAGATTCCTATCGTCAGTTTCCACTTTATTACGTATAATATAAAATATAAAAGTAGTGGACAAACAAAAAAGATAGGGAAATTTTTTGAGTAAATAGAACTTCTTCAATGAAGTTATAGTTATAAAAGAAATTCAAATTTAATGAAATACTAAAAATACTAATAAATAGAGTAAAGTTCTATTACTATAGAAAAAATTTGCATGATATTGAATCTACAGAAATATAGATTATTTTATCCAGGAAATTGAGTGATTCCGTCTTTTTCTTTCTTCTAACTTTGAAAGTAGCGATAGATACTATCAAGAAACGGGCGTTCTGAATCAATTAATGAAGTTCATTTTTCAAAAATATCATCAGAAAAACATGGAATGGAGTTTTTTGAAACATCCGAAAAAGAAATTAGTTTTGTCATTTATACGAAAAAATATTCTGATTATTATTAAGAACTCAACGGGGCCTTCCCCCTTGAATCAGACAAAGAAAGAAGAGAATCCCGTTGAGTTCTTACGTTTTCATGTCTACAACTCAATTCATCCGATTACTATACTACAGGGATGAACCCAATCCGGAATATGAACCATAAAAGAAAATACCTATTAAACCGATCACAAGAATACCAGTTACAGTACCTATTAGCCAAAGAGGAATCCTTCCAGTAGTATCGGCCACTTCCCTCCACATTTCATCAAATGGTCATGCTAGAGACATAAACAGTCATAGATAATTATGCGATGAGATCTTTCCGAATGGGCTAAGAGAATTCCTAGAGTTATTATTCTCTTTTGTTTTCTTAATTGAAGAAATAATTGGAAAATAAAACAGCAAGTACAAAAATGAGTAATAACCCCCAATAGAGACTGGTACGATTCAATTCAACATTTTGTTCGTTCGGGTTTGATTGTGTCATAGCTCTATAATTCGGATTAGGTTTATCGTTGGATGAACTGCATTGCTGATATTGACCCCAAAAAAGAAACGGTAGGTACAGCTAGTCCGTGAATAGCTAACCATCGCACTGTAAAAATTGGATAGGTTCGATCTATGGTCATTGGGGCCTCCTAAAAGGATCTACTAAATTCATCGAGTTGTTCCAAAGGATCAAAACGGCCAGTTATTAATGGAATTCCTTGTCGGCTCTCTGTGAAATATTCGTTTGGTCGAGGGCTTCCAAACACATCGTAAGCCAAGCCCGTGCTGACAAATAACCAACCCGCAATGAATAGGGAAGGTATAGTAATGCTATGAATGACCCAATATCGAATACTGGTAATAATATCAGCAAAAGAACGTTCTCCTGTGCTTCCAGACATGCTGAGCTCCACATATTCTTGTACAGTCAAAAGGGGATCGATTCCGTAAAAGATGAGATCGGTAAATGGAAATTTACTGAAAATTAATCTTTGTAGGATCATCAATATAGTACCGAGGGCGTCTTTAGAGTATACCGAATCAGTATAGCTATCCTTCTTCTGACACAGCAACGCAATTTCAATCAATAGTGAAAGAAAGTGCTAGATAATTTCTTTCTTACTTTACTTGTTACTTATCGATATAAAACGATGTCCCACACAATAGAAAATTCTTAAAAATAGTATATATTTCAAAATAGTATATCTTAATAAAATAGTATATCTTAATATATATATATATTTCTATTTTTCTCCATTATTAGCTTCGGGCTCGAAACGGAAGATCCAGTAAAACGTGAATCTGACAAGTTGGTTTCTAATAATTCATGAAGGGAATTATCATATTTCTCCAATTTAAGTAGGGTGTGAAATCTATAAATCTTTGTTTTTATAGTAGCAGTGCTTTTTGTTGGAATCCTTTTTTCATTTTTTTTTTTTTGAATTTTAAGGAATTGGTTAGTCGTTCAGTAACACGTAAGATCAGTAAGAAGTAACAATAAACAATAGTAGATAGTATTCGCTGAAAGAAAGAGAACAAAGAAAAAAAGAATTGTAATCAATATTCGTGATGCATGCATTGTTGTATTAGATCGAGATTCAACGGCTCTTTCTTGACCTAACTACAAGGATGCGGCTTTATAATATGGAAAGATTAAATGTAGAACTTATAAAGGAAAAGATAATAGGAATTACTAGTCTTGGAATCTAGTCTTGGACCAATTTCGAGTGATCGTGTAATAACTTTTTTCTTCTCATTCATTCAAGATATTATGTGAATGAACCTACTATTGAATCTAATGAGTTAAAATTAACATCAAAATAAAAAGTTTTATAAAATCACCGTTAATTTTAAAATAGAAAATAGATTTGATACAATTAAAAAAGAAATGATCAAACAAAATAGAAATTGTTTTTTTATTTTATAGTGATTCAAAAAGAGTTTCATTTTTGAATAAAGTTCCATGACATAGTTCTTATTATTACTTTATAGTTTACTCAAGAGGTGTTCAATGAATCTGTTGATTGGAATTAATAGGTAGATGTCACAAATGATGAATCAATTTCTTTTTATACGCCTGTCACTTTATCTTTGCTTTTTTTAATGCTGTCTATAATGATTGATGAATCAAAAACTTTCAATTGAAAGAATAAGTTCAATTGAAGGTTTTTGCTTATTTTCCTATCTTGCAAAAATGGAAACTAACTTAGGTAAGTGCTTTAGAAACATATGTATAAAACGAATATATTTCATTTAGTTCCTTCATGCCTACTATAACTAGTTATTTCGGTTTTTTACTAGCGGCTTTAACTATAACCTCAGCTCTATTTATTGGTCTGAGCAAGATACGACTTATTTGAAATTCATATTTGAAATAAATGAAATGAACAATTCCTAAAAATAAATCTTTATGTGGTATTCCACGTATTCTATAGTTATTTAACGTGTCAATTGCCAATTCTTGATCATTGAGATTCATGGCAATTCAGATTAATATTTAATTATAGATATTACATATTACCTCTTTTTTTTTTCCTTTCAAAAAAAAAAAAACAAATTGAAATGATTGAAGTTTTTCTATTTGGAATCGTGTTAGGTCTAATTCCTATTACTTTGGCTGGATTATTCGTAACTGCATATTTACAATACAGACGTGGTGATCAGTTGGACCTTTGATTAATTAACATCTCTCTTTTTGATTGACCTCCTCCTTTCTTTAATCCACAGGAGGTCAAATTCAGATTGCTGTTCAATTCAAGTTAATGAAGCTTTTTCAGTCTAATTCGATCTACGAAGAAGGGAGTCACGCTCTGTAGGATTTGAACCTACGACATTGGGTTTTGGAGACCCACGTTCTACCGAACTGAACTAAAAGCGCTTTATTTTCAGAATAGATAAGACTGGAAAGAAAAATCTTCTTTTTGTAACCCCAATACATCTTGTATGCATATAACTATATAGTAGTATTATAAAAATGAAATATTATGATTATGTATGTCCAAAATGAATCTGATCCCTTGTTACTGCTCAAAGGAGAAGTAATAGGTAGGGATGACAGGATTTGAACCCGTGACATTTTGTACCCAAAACAAATGCGCTACCAAGCTGCGCCACATCCCTTTAATTGGTCTACAGTGTCATTGTAGAGAATTCCTGTCTTGTTTTCCACATTCTTATTTCCTCCATTCCATTGATATACACAATTTATCTTGCCATTTCTTCTTTTTGGTCTCATATACATATAACATAGAATAATAGTCAAAGGAAAAGCCTTAATATACATATGAAACTACCCTACCATAAGTAAAAAAATAAATATTTTGGAGGAATGCTTGGAAAGAAAGGGACTTATTATTCTAATTATATTCTTTTTTTTCTGTTTTAAGCAAAATTAGATCTACCAAATCATTGTACATTTCAATTTGAATTACAGATTCCGTGTACAACTACAAGTATCCCTTAACTACATATGCATCTGATCATATATGTATTTATTACCATTATATTATATATTACATTACAATAAAATAAAGAAGGAGGTTTTTTAATGCGAGATTTAAAAACATATCTCTCTGTGGCACCAGTACTAAGTACTCTATGGTTCGGGTCTTTAGCAGGTCTATTGATAGAGATTAATCGTTTTTTTCCAGATGCGTTGACATTCCCCTTTTTTTCATTCTAGTTATTGACATAGGAAGGAATGAAGAAGATTAGAGATACAATCAAATATCTGTGTGACTAATCCCTCTCCTCCTCTTTTCTCTTTCCCCCCCCTTTTTTTAGAATAAGAAAAGAATAAGGGAGAAAAGAGAAAGAATAAAAAGGGATTCGACATTTTCGAAACTCGGGTTCAAGTTCAAATTAAATTCAAATTAATAATAGAGGAATTCGGGATAGAGTTGGCCTAGGGCAAAGAGTATTATACAAGATACTTAAATGAAATACTGTACTACGATTAGAAATAGAGTTTCTAAATCATTGTATTACTTAATTATTTATTATTACTTTATTGTTTCCAATGAAATCTTTCCTAATTGGATTTCGAATTAGGAACTTCTATTTTTTTTGTCCTTCCTTTCTTTTTCTTCGTTTCGGATCAAAATATATATATATAAGAGTTGAGTAACTAAAAAAAAAAAGCGAAAGGAGGTTCATGGCCAAGGGTAGAGATGTCCGAGTAACGGTTATTTTGGAATGTACCGGTTGTGTCCGAAACGGTGTTAATGTTAATAAGGCATCAACGGGCATTTCCAGATATATTACTCAAAAGAATCGACACAATACGCCTAATCGATTGGAATTGATCAAATTCTGTCCCTATTGTTACAAACATAGAATTCATGGGGAGATAAAGAAATAGATTGAACTGATCATCTGTGTGTCACCCTTCCAAGGGAGGGGAAAAAATGACATTCTAAAAAATTAGAATTAGAATATATATATATATTCTATATTCTTATTCTATTCAATTTGAATATTCTATTCAATTTGAAATTAACGTATTTAATCAAAAAATGGAATAAACAAAGCAAATCCTATTTCGGTCAGATCTAAAACTAAAATGAATTAGAATTCAGAAATAGGATTTGCTCGATAAGGAATAAACTAAACAAACCATGGATAAATCCAAACGACTTTTTCTTAAATCAAAAAGATCTTTTCGTAGGCGTTTACCCCCGATCCAATCGGGGGATCGAATTGATTATAGAAACATGAGTTTAATTAGTCGATTTATTAGTGAACAAGGAAAAATATTATCTAGACGAGTAAATAGATTGACCTTGAAACAACAACGATTAATTACTATTGCTATAAAACAAGCTCGTATTTTATCTTCGTTACCTTTTCTTAATAATGAGAAACAATTTGAAAGAACCGAGTCGACCGCTAGAACTCCAGGGTTTAGAACCCGAAATAAATAGCCTTACTCTTTCTTCAATTGAATCAAAATTTCAATCTGAACTCAAACACATTTTGTTCCAAAATTCGAGAATCCAGATTGGATTATCGTGTCGTAAGAATAATAAAAAAATCGGTGAAAACGAAGAAGTCTTTTTTTTTTTATTTATTGAACGCGTTCATTCATTTTGACTACTTTATCATATATCATATAATATCCTATTAATTTCTATATATTCATTTCTACTTTACCTTCCCGGAGTTCATTCTCCGGGGAACTCCGTTTAAATTATTCCGGTGGAGTTCTTACAATCTACTTATTTTATGATCTCGTTGGAAATCATAGAAAGACAATTCTTATTTAATATAGCTATTTGTGCAAGTATTTTACGATTAAGAAGCACCCGTCTTTTGCACAGATCGTGTATAAATTTACTATAACTATAGGATACCTCTTTTTCGCGAATTACTGCGTTTATACGAGTGATCCACAAACGACGAAAATTTCTCTTTTGCCTATCTCTATCCCGATGAGCCGAAACCAAAGCTCTTATTTTCTGTTGAGTAATAGTTCGAGTAAGTCTTGAATGAGCCCCCCGAAAGCTTGATGCAAATAAACGAATTTTTGTTCTACGTCTCCGAGCTATACATCCCCGTCTAATTCTGGTCATTGAATAAATGAAACTTTAAGGAATAACTAATTGATTTACTTTCTTTTAGTTATTCTTTTCCCCTTCTTAGTCTATTAATAACAAAACGAATTTTTCCAATGTATAAAATAAAAATTCCAATGGCTTTGGCTACTATAACCTTCCCGACCACAATTTTTTCTTTTTTCGAGGGAAAATGCCGAGAAAAAAGAAATTGTATTCTACTAGGTATCAAAAACATAGTAAATAAAAAAGTAGTAAATGGATAAAGGAATCGTGGGTTCCATCGTTTCTATGGTTACTTCTTAAACGGTGAGGTCTTCTCTATACACCGGAGCCTCTTACTTCATTCTTCATTTAATAAACCTTATTGGTATTGGTAACTTGTACAGTTCACACTCTTTGGCTCTACTCATGAATTATCCAGTAATAGGTCTTTCACAATGAGATCTACCTATACAGTAACGGTATTTAATTAAATTATAAAGGTTAGCTGGGTAGCTGACCCTGTTAGTCCGTTCTTGCAAGAGTGGGAGTCCAATCTTTCTTTTTTAAAATAGGATTTTCCCCGCTTAATGGATAACCATTTGATACCAATGGGAAATTTTTTCTCATCTTAAATTGAGGTGATTGGATTTGTACCAATGGAAACCATAAATTTCATACACAATAGAGGGATATGATAGATTTTATTCTTTATTAGATAGTAAATGGGATTTTTATATTTTATCCTATTCATCGGTACTGATCATTGATACTGGAAAATTCTTTTTCTTTCTTTTGTCCTAGCCCATGATCTGAACAAGTCGCACATACACCCTAGTACATGTTCCTCGACGCTGAGGGCATCCCCGAAGAGCGGGGGATTTCGTGACATTTCTGATTGGCTGTCTTGTATTTCTAATAAGTTGTTTAATAGTTGGCATGTTGAATCGTATACATAATGGACTGGTTTAGATTGATCTTAACCGGATGATTATGAATTACTTCTATTTAATAGAATATTAAACTCGGTAAGCAGATAAAATCTCAAATCACGGATTTGCGCGAAATCCATGCTATTTTCATTCAACTGCTACAAGATCAACAATTCCATAAGCTTGGGCTTCTGTTGCCGACATAAAAACATCTCTTTCCATGTCTTCGGATACAACCCATAAAGGTTTGCCCGTTCTTTGTATATAAACCCTTGTGAGGGTTTCACGCAGTTTTAGCAGTTCTTCCGCTTCCAGGATAAATTCTCCCGTTTGCGCTTCATAAAAAGAACTAGCAGGTTGATGAATCATTACCCTGATGATATAACATAATAAAAGGTTTCTCTATCTCGCACGATGAAATGAAGAGAAAAGAAAGAAAGATAAAGAATAACAAGAACAAAAAAATAGGATTGAACAACCGTACGTGCATCTTTTGTGCATTGCATACGGCTCTACAATAAGATTGACCTTTACCTTCTATCGAAGAAAGAGAAAAAAAAAGGATCTATCAGACTCAGATCGGTAAATGATCAAATTACCACCCTTCTTTTCTTTTCGGAGGAGTTAAAAAATACTATGATGGTTCCGTTGCTTTATATATTCATTTTTTTTTTTTATTTAGTTGTCTGTAATTTAGCAATCCCAAAGTTTCTTTTTGATCCGATCAAATAATAAAGTAAAGAAAAAATAATTTTTTTTTCCACTCTTTCATACCATAGAGCTCTTAACAATATTTATGTTATGAAAACTAAAAAGTTTGTGACGCTGAACTGGACTCCCGATAGATAAGATAAAATCGGAAATACCCTTTATTTCATACTATTCTTTCGATATATAATCTAATGTTTTGATGTTTTAAAAAAAAAAAAGAAAAAAAAATTTATCCTATCGAATTCAAAGTGCCATGCTATTTTTACTTAATATTCATATTTTATAGGGCGAAGGCATAGTCTTTTTTTTTTCTCAAAAAAACCTCATTGGCGCCAAGCGTGAGGGAATGCTAGACGTTTGGTAATTTCTCCTCCGACCAGGATAAAAGATCCCATTGAAGCAGCTAATCCCATGCATATTGTATGTACATCTGGTTGCACAAATTGCATAGTATCATAAATAGCGACTCCAGGTATTACCCATCCGCCAGGCGAGTTTATAAACAAATATAGATTTTTGGTATCATCCTCGATACTGAGATATACCATAAGACCAATAAGTTGATTCGAGATCTCACTATCAACCTCTTGGCCTAAAAAAAGGAGTCTTTCTCGATAAAGTCGGTTGATTAGGGTAAATTTGTATCCCTTAGAAACCGTACATGCACCTTTTGACGCATACGGTTCCAAAAAACATTTCGAAAAAAAAATAATCAATGTGTAGATTCTAGCCCTCTTTCTTTTTTCATAGTAAGCTCTTTCTAACTTTTAATGGAAAGGACTTTTTCTTCGATTTTTCAATAAAGATAAACGTTTTTTGGCTCCTTTCTCTCCTTTCTCTATAATATAAAAAAAAAATATAAAGAATAAAAAACTTATCGAATTTACTTCTCATTGATGTATTGTTTCATCGAGATCGAATACAAATCACGATACGATGTCATTTTCTTGTTCCTCAATGGGCCTCTTCCCATTTTTTTTAGGTTTATGCTCTACTCCGGGTAAAGATCCGCCCGATTTTGATTTACACATATAGGACAAATGCTCCCCTTACCACTTCTTTTTGCTATGACTTACTTTTTTTTATTAATTTCATGCCTTCCGCCAAATATTTGATGGATTCATCCATATTATATTACTCGATTGATTAACGATTTGAAATCGCTTCTCTTTAAAAATGATAAATAGGAATTGAAATATTACCAATTGGATTTTTTTTTAAACGGAGCCTGGATACTTCATTTTATTAGTTCAATCAAGCCAACCATAAATTATTCGAATGGATAATAATAATAATATGATATGAATTCCCCCAAAAAAGGGATCTAATTACACTTCACGCTCCAAATTTTGAATGATTCAATTAATCTGTCTTTTGGGCGAAATAGAGGATATCTCGATCGGGCGAGAAAACGGGGAAATCCCGTATGACCCAATATATCTGACAAGTCGCACTATACGTCAACCCAAGATGCATCTTCCTCTCCAGGACTCCGAAAAGGCACTTTTGGAACACCAATAGGCATGAAATGAAAGAAAAAAGAACTAAGTACTATATTTCACTTTGATGTGGAAACGTAACAATGAGTTTATTGTCTTTATAAAATAGGCCCTATCCTATTTTATCCATAGATTAGAAAAATTCATACATTACATTATAAAGGAAGACAGAATGAAAAGGAAGACAGAATGAATAAAGTAAAATTATTATGAATAGGTCCTTCTAATGATGAAGGAGTATGGGCGCATTCCCTCATAGAAAATAGTATCAACCCCCACCCATTGCGTATTGATACTTATCGAGTATAGAATAAATCTGCTTCTCTTTGTTCTACAAACAGAATTGTTCCAGTATTATCAACTAAATAGAATAAATATTAACCCTTGCTCCAAGATAATCCACGGAACAAGGGAGATCCGTAGCAGAGTTCATAGTAGAGTCTTTTTCAATGTAATAAAGTTACGTAGTGTCTATTTTTCTTTGATAAAGGGGTATTTCCATGGGTTTGCCTTGGTATCGTGTTCATACCGTTGTGTTGAATGATCCCGGTCGGTTGCTTTCTGTCCATATAATGCATACAGCTTTGGTTGCTGGTTGGGCCGGTTCAATGGCTCTGTATGAATTAGCAGTTTTTGATCCCTCTGACCCTGTTCTTGATCCAATGTGGAGACAGGGTATGTTCGTTATACCTTTCATGACTCGTTTAGGAATAACCAATTCATGGGGCGGTTGGAGTATTACCGGAGGGACTGTAACGAATCCGGGTATTTGGAGTTATGAAGGGGTGGCCGGGGCACATATTGTCTTTTCTGGCTTGTGCTTCTTGGCATCTATCTGGCATTGGGTGTATTGGGATCTAGAAATATTTTGTGATGAACGTACAGGAAAACCTTCTTTGGATTTGCCCAAGATCTTTGGAATTCATTTATTTCTCTCAGGAGTGGCTTGTTTTGGTTTTGGTGCATTCCATGTAACAGGCTTATATGGTCCGGGAATATGGGTGTCTGATCCTTATGGACTAACAGGAAAAGTACAACCTGTAAATCCAGCGTGGGGCGTGGAAGGTTTTGATCCTTTTGTTCCGGGAGGAATAGCCTCTCATCATATTGCAGCAGGGACATTGGGCATATTAGCGGGGCTATTCCATCTTAGCGTCCGCCCGCCCCAACGTCTATACAAAGGATTACGTATGGGCAATATTGAAACCGTCCTTTCTAGTAGTATCGCTGCTGTCTTTTTTGCGGCTTTTGTTGTTGCTGGAACTATGTGGTATGGTTCAGCAACTACCCCCATCGAATTATTTGGGCCCACTCGTTATCAATGGGATCAGGGGTACTTCCAGCAAGAGATATATCGAAGAGTTGGTGCTGGACTAGCCGAAAATCAAAGTTTATCCGAAGTTTGGTCTAAAATTCCTGAAAAATTAGCTTTTTATGATTATATCGGTAATAATCCGGCAAAAGGTGGGTTATTCAGGGCGGGTTCGATGGATAACGGGGATGGAATAGCGGTTGGATGGTTAGGACACCCTATCTTTAGAGATAAAGAAGGGCGTGAACTTTTTGTACGTCGTATGCCTACATTTTTTGAAACATTTCCAGTTGTTTTGGTAGACGGCGACGGAATTGTTAGAGCCGACGTTCCTTTTCGAAGAGCAGAATCGAAGTATAGTGTCGAACAAGTAGGTGTAACTGTTGAGTTCTACGGCGGTGAACTCAATGGAGTCAGTTATAGTGACCCTGCTACTGTGAAAAAATATGCTAGACGTGCTCAATTGGGCGAAATTTTTGAATTAGATCGTGCTACTTTGAAATCCGATGGTGTTTTTCGTAGCAGTCCAAGGGGTTGGTTTACTTTTGGGCATACTTCATTTGCTTTGCTCTTCTTCTTCGGGCACATTTGGCATGGTGCTAGAACCCTCTTCAGAGATGTTTTTGCGGGTATTGACCCAGATTTGGATGCTCAAGTTGAATTTGGAGCATTCCAAAAACTTGGAGATCCAACTACAAGAAGACAAGTAGTCTGATACAACATTATTTTGGTATTTTCCGCCTCTATTTTCTTTTTGTGATTTAACATAGGATTTTTTTTTTAATTTGACATAGAATACCAGAGAAATCTTCATTTGAATTACTGCTTTCTTTGACTCTTATTCTTTCTTTATCCGAGAGGGGGTCCAAAAAAAAATAGGTATAGAAGCTATAATTGTAAACCACGATCGAATCTATGGAAGCTTTGGTTTATACATTCCTCTTAGTCTCGACTTTAGGGATAATTTTTTTCGCTATCTTTTTTCGAGAACCACCTAAAGTTCCAACTAAAAAGATGAAATGATTTTTCATTATCTCAATTGAAGTACCGAGCCCCCATGGGGGGCTCGGTACTTCAATTAGTCCCCATGTTCCTCGAATGGATCTCTTAGTTGTTGAGAAGGTTGCCCAAAAGCGGTATATAAGGCATACCCAGTAAAACTTACAAGTAAACCAGATATAAAGATGGCGACTAAGGTTGCTGTTTCCATTATTATATAATTTGAAGACCACAATGGATTTATGAGAAAATCGTTTATTTACAACGGAATAGTATACAAAGTCAACAGATCTCAATGAATACAATAAGATTTATGGCTACACAAACTGTTGAGAACAGTTCTAGATCGGGTCCAAGACGAACTACTGTAGGGAGTTTATTGAAACCATTGAATTCAGAATATGGGAAAGTAGCTCCTGGATGGGGAACGACTCCTTTGATGGGTGTCGCAATGGCTTTATTTGCGATATTTCTATCTATTATTTTGGAGATTTATAATTCTTCTGTCTTATTGGATGGAATTTCAATGAATTAGATCTATAATAACCGCAAAGTCCTAGTTTTCAATATTCAATATAAAATGAATTATTTTAAAATGAATTATTTAGGGCTTGGATTTCTAGCCCATCCTATTTTGGTAGTTCGACCGCTGAATTTCTTTGTTTTTGTATTTCCGGAATATGAGTGTGTGACTTGTTAGAATTGATCCTATTGATAGTACAGAGAATGAGTCTGTCATCTTGATTTGATAGAGATGGTTCTACTTCGTCGGATATTGATTCTAGTATCTGGAACATGGAATATATGAAATAGAGTAATAACTATTTGAACTATGATTCATATTTAATATTCAGACCTTGCGGCCGGATTCAAAAAAATGAAAGTAAAGAATTCTAATTTAGAATAGAAATCGAAAGCTTTTTCTTCTTTCAAAACCCAATGTTATGCTTACTTTGACTAAAAGACAAAAGTTTCTTTGGATTTTTAGTCATTATATCTATTCATGTAATAAATGATGATCCAAAGGTTCTTACTCATGGAATTCTTGGGCTTAGTTTAGGATTTTATTGAATCATCGTGGTTTTAGTATGAATCTGAGGTTTTAATCAATTCATAGGGTCTTAACAAGAGAATTCCTATCAATAATAAAAAAACAATAGTAAAGCCGCAGTACGTACAAACAAAACACAAATCAAAGAAAAAGAAAGAAGTAGGAAAAAAGAGGATTCAAGAGGCCTGTACGGATCAAGATAAAGACAATTGAGCCAACTTGATATTTTGTTTTGGCATTATCGCCACAAAGAAGAGCTTTCGGATTTTTCTTACTTCATATCTTCAGAGAAGATTGAATCAGAGATTAAGAAGTTTCCAATTTTCTATTACATATCCGTTGCAACTAGTATTTGGGTGTTTTTCTGCTTGAGCTGTACGAGATGAAATTCTCATATATGGTTCTCAGAGGGGGAGTCTTACCTATCTCAATAAAGTCTATGATTGGTTCGAAGAACGTCTCGAAATTCAGGCGATTGCAGATGATATAACTAGTAAATATGTTCCTCCTCATGTCAACATTTTTTATTGTCTAGGAGGAATTACGCTTACTTGTTTTTTAGTACAAGTCGCTACAGGGTTTGCTATGACTTTTTACTATCGTCCGACCGTTACTGAGGCTTTTGCTTCTGTTCAATACATAATGACTGAAGCTAACTTTGGTTGGTTAATCCGATCAGTTCATCGATGGTCGGCAAGTATGATGGTTCTAATGATGATCCTGCATGTATTTCGTGTGTATCTCACCGGTGGATTTAAAAAACCTCGTGAATTGACTTGGGTTACAGGGGTAATTCTAGGTGTATTGACCGCATCTTTTGGCGTAACTGGTTATTCCTTACCCTGGGACCAAATTGGTTATTGGGCAGTCAAAATTGTAACAGGTGTACCTGAAGCTATTCCTGTAATAGGATCACCTTTGGTAGAATTATTGCGTGGGAGTGCTAGTGTAGGACAATCCACTTTGACTCGTTTTTATAGTTTACACACTTTTGTATTGCCTCTTCTTACTGCCGTATTTATGTTAATGCACTTCCCAATGATACGTAAACAAGGCATTTCTGGTCCTTTATAGAGAAGATGATATTCGTAACCAATCTCATTTAGCACTTGGGAAAAGAACAATATTATTTCATTGCTACAAATATGGATTATTGAAAAGAATAAGACATGTATTTGGATATTTTCTTTCAACCCAGCAATAGCAATATTATATTCCTTATTTGACATGAATAGTTGAAAGGAATTCTCCGAAGAGAAAATGGATTATGGGAGTGTGTGACTTGAACTATTGATTGGTCCGTGCAGATATATGCCTTTATCTATCTGCCATATTGGAATTAACAACCAAATGTGTCTTTGTTCCAACCATCGTGTAAGTGCTATACAGAAGATAGGCTGGTTCGCTTGAAGAGAATCTTTTCTATGATCAGATCCGAATCATGTCGTACATGAGCAGGCTCCGTAAGATCCAGTAGAATAAGTGAAATAGAGAAACCATGATTATGGTTTCTCTATTTCACTTATTCAATTTAAGATATTTCACTAATTTAAGATTGAATAGTATGGAAATGCATTCATTTTCTATGTATTGACGCGATCTATGATACTATCGGAGTGAAACACGGGATCTAAAGAAGAAGAACAGAGGCTAGACTATATTAGTAACAAGTAAAACTTTGCATGTATGTAAAAAGTCTCCAAATATTTTGTGGATAACCATCAATTGCAAAGTCTGAGACGATCCAGAAAGCACTTGATCATGATATGATCAACTTTATAAGCCTACTTGGGTATTGAGTATTTACATTTACTTGTAAGAACTGACTTCTTTGCAATAGATAGTTGGAACTCCGGAAAGGGGACTCTTTGAAAATGTTTCTTACATAGAACCATTCTATGTGTGTGCATATATGTGTGGATATAGATACCATATAGATTTTTTAACATATAGATTTTCATTTTATATGGATCCGTTTGGTTCTTTTGATTCTTGCTCGAGCCGGATGATGAAAAATTATCATGTCCGGTTCCTTCGGGGGATGGATCTATAAGAATTCACCTATCCCAATAACAAAAAAACCTGACTTGAATGATCCTGTATTAAGAGCTAAATTAGCTAAAGGGATGGGTCATAATTATTACGGAGAACCCGCATGGCCCAACGATCTTTTATATATTTTTCCAGTAGTAATTCTAGGTACTATTGCATGTAATGTAGGTTTAGCGGTTTTAGAACCATCAATGATTGGTGAACCAGCAGATCCATTTGCAACTCCTTTGGAAATATTACCTGAATGGTATTTTTTTCCCGTATTTCAAATACTTCGAACAGTACCCAATAAATTATTGGGTGTTCTTTTAATGGTTTCAGTCCCTGCGGGATTATTAACAGTACCTTTTTTAGAGAATGTTAATAAATTCCAAAATCCATTTCGTCGTCCAGTAGCGACAACCGTCTTTTTGATTGGTACAGCAGTGGCCCTTTGGTTGGGTATTGGCGCAACATTACCTATTGATAAATCCCTAACTTTAGGTCTTTTTTAAATTTATTCGTCAATTGTGAAATAAAATATTACGACATGTGTATCTAGGGAGAATTCACTTTGAATCGACTATTCCCTAGATACATCTATTCAATTAAATAAATTCTGGATCGAGCCCGAATATATGGATTGTGCTAAAGATCTAAAAAACCCATTTTCATCTTTCTTTTTTCTAAAAAAAGAAAGATGAAATAAATCCGTTGGATTTAAAATTGATTTTTCATTAAATCAATTGCGAAATGTTTTTCTAGAATACACAATATCTGTTTTACATCTTCTAGTCGAAAATGTTCCATTTTCATAAGATCCTCTTGAGTGTTATTCAAAAGATCCAATAACGTATATATATTGGATCTTTTGAAGCAATTATAGATTCTGGGAGGCAGTTCTAATTGGTCAATAAAAATGGATTTCAATGCTATTTTTTTTTTGTTTTTCCTTAGTTTAGCCAATTTATCATGAAAGGTAAAAAGAGGTAAAGTAACCTTGTGTTGATTGTCGTCTAAATGGAAGTTTTCTTCTTCTGTATGGAAAAAGGGAATAAATAAATCAATCAAATTCCGGGAAGCTTCATGAAGTGCTTCTTTAGGAGTTAAACTTCCATTTGTCCATATTTCAAGAAAAAGTATCTCTTGTTTTTCATTCCCATTCCCATAAGAAAAAATACTATGATTTGCATTTCGAACAGGCATGAATACAGCATCTATAGGGTAACTTCCGTCTTGAAAGTTATTTGGACTTTTTATACGATATCCGCGATTCCTCTCAATTTGTAATCCAATACACAAATCAATTGATTCCGTCAAGTTAGCTATATGTTGTGTATTATCAACGATTTGCACATAAGGCGGTGAGATGATATCTTGAGCAGTTGCATATCCAGGACCCTTGACACAAATAGACGCGTCACAAGTTCCATATACATTACTTTTCAATACAATTTCTTTCAAATTCATTAAAATTTCATGTACTGATTCTTGAATACCCACTATGGTAGAATATTCGTGTGGTATTTTCTCAGATTTTGCGCGTGTGATACATGCTCCTTCTATTTCTCCAAGTAAGGCTCTTCGCATCGCAATGCCTATGGTGTCGGCTTGACCTTTCATAAGTGGAGACAAAATAAAGCGTCCATAATAAAGACGCTTACTGTCTGCCCTTGATTCAACACACTTCCACTGTAGTGTCCGAGTAGATACTGTTACTTTCTCTCGAACCATAGTAATATTATTTGATCAGTGAATCATTTATTTCTCTTGAAATTTATTCAATGTTTATTTTTACACACGTCTTTTTTTAGGAGGTCTACAGCCATTATGTGGCATAGGGGTTACATCTCGTACAAAAGTTAAGAGTATACCACTTCTACGAATAGCTCGTAATGCTGCGTCTCTTCCGAGACCGGGACCTTTTATCATGACTTCTGCTCGTTGCATACCTTGATCCACTACTGTACGAATAGCATTTCCCGCTGCGGTTTGAGCAGCAAAAGGTGTCCCTCTTCTTGTACCCCTGAATCCACAAGTACCGGCAGAAGACCAAGAAACCACCCGACCTCTTATATCTGTAACAGTCACGATAGTATTATTGAAACTTGCTTGAACATGAATAACTCCCTTTGGTATTCTACGTGTATTCTTACGTGAACCAATACGTCCATTCCTATGTGAACCAATTCTCGGTATAGTTTTTGCCATGTTTTAGCATCTCATAAATATGAGTTAGAGATATGATATATGGATCTATCCATTTCCTGTCAAAATAGGTCCATTTTTTTTTTATTTGTATATCGTATCGGATCTTTTAGAGAGTCTCTTTTCGATTATCCCTGTCTTTGTTTATGTCTCGGGTTGGAACAAATTACTATAATTCGTCCCTGCCTACGGATTAGGCGACATTTTTCACAAATTTTACGAACGGAAGCTCTTATTTTCATATTTGTTATTCCTTACCTTAAATTGTAATCTACTTCTTGGGCGAAAAAAAAAAAAGTTTTTTGAAATTTTTAATCTCGAATCATATTCCCATGGAAAGGAATGTTACAGTTGAAAAACCGCCTAATCCTTCGAATCTTTGTTACGGAGTCGATAAATTATACGCCCTTTGGTTGAATCATAACGACTTACTTCAATTTTGACTCTATCTCCTGGTAGTATCCGTATAAAACTACGTCGGATCTTTCCTGAAACATAACCTAGAATAAAATCTTCATTATCTAAACGAACCCGGAACATACCATTAGGAAGCGATTCCGTAATTAAACCTTCATGAATCCATTTTTGCTCTTTCATTCCAGGTAAAACCTCCTTAAAGTATAACTAATGGAGGAGGAGCGAGATTAGACAATCCGCCCTTTTTATTTTCTTTTTGTTTCACAAATAGGAAGTTTCAGATCCAATTCGGATATACGAAGAATTACCATATATAACACAAAATTTCTCCGCCGATTCTTTCTAGGCGAGCCTCTCGATCTGTCATTATACCTCGAGAAGTCGAAAGAATTACAATCCCCATTCCGCCTAAAATTCGAGGAATTCGTTGATAGTTCGAATAGATTCGTAGACCAGGTCGACTGATCCGTTTTAAATTTAAAATATTTCTATAGGGCTTTTTCCTATTTCTTCTATGTCGCAGGGTTGAAACCAAAAAATATTTGTTGCTTTCTCGATGTTTCCTCACGTTTTCGATAAAACCTTCTCGGAAAAGGATTTTAACAATGTTTTCGGTAATATTAGTAGATGCTATTCGAACTACTCTTTTTCTATCCATGTCAGCGTTTCGTATAGAGGTTATTATGTCAGCAATAGTGTCCTTACCCATGATGGACTCAAATTATGGATGCCTCCTAATTTTTATATAATCAACATGTTTTTCTTTTTTTTTTTTTTACTTTATTTTATTTGTTTTTGGATTATTAATTAAATATTAATTAAAATTAAAGGTATATACGTGAAACACAATCTACTAATTAATCGTAATCCATTTCTTTCCAATACCCTACTACAACCATATCATAGTCTCATCTTATATTATAAGACTATTATAATACTTCGGGAGCCAATGAAACTATTTTAGTAAAATTTAACTGTCTCAATTCCCGGGCGATCGCACCAAAAACTCGAGTTCCTTTTGGATTTCCTTCTTGATCAATGACAACTGCAGCATTGTCATCATATCGTATTATCATACCGTTGTCACGTTTGAGTTCTTTACAGGTACGTACAATTACAGCTCTGACCACTTCTGATCTTTCTAGGGGCATATTTGGCACTGCTTCTTTAATCACAGCAACAATAACGTCACCGATATGAGCATATCGGGGATTGCTAGCTCTTAGGATTCGAATACACATTAATTCTCGAGCACCACTGTTATCCGCTACATTCAAATGGGTCTGGGGTTGAATCATTTTTTTTTATTTGTTCTTTAAATGCAAAGGGCGAAGAAAAAAGAAATATTCTTTGTCCAAGAAAAGAGAAAAGAAACCTGCGATTTTTTCATTTCCAAACCCTATTCTTTTGGTTTTACATTCTTATCCCGAAATAATGAATTGAGTTCGTATAGGCATTTTGGACGCCGCTATTGAAATAGCCTTTCTGGCTATATTTTCGGCTACTCCGCCCATTTCATAAAGTATTCGACCTGGTTTAACAACAGCTACCCAATATTCAGGAGATCCTTTCCCCGAACCCATACGTGTTTCTGTGGGTCTTACTGTAACTGGTTTGTCTGGAAATATACGTACCCATACTTTTCCACCACGACGTGCATTTCGTGTTATTGCTCGTCGGCCTGCTTCTATTTGTCTAGATGTGATCCAAGTGGGTTCAAGTGCTTGAAGAGCATATTTACCGAAACAAATATGATTACCACGATAAGATATTCCTTTCATTCTTCCTCTATGTTGTTTACGGAATCTGGTTCTTTTGGGGTTATAGTTGATGGTTGTTTCTGAATTCCATCTCTACTACAGAACCGGACGTGAGAGTTTCTTCTCATCCAGCTCCTCGCGAATAAAAGGATTCAAAATCTGTATATCTTAATTAAGATATACAGATTTAATGAATAATAGATTAAATCGCGGGATTCTTTGAGATTTCATCTAATATATTTAAACATATATTTCTATTTATAGTATTTAGTATTTTTATTTATATATAGATAATATAGATAATATTGTTTTTTATAACGTTATAACATAACCAATCTTTATTTTGTTTTGCCTTTTATCGTGCTCCCCATTTAGCAATCCAAGAGAATAAAGTTTTCGCGGGCGAATATTTCCTCTATATCTATTTCAGTTGTAGGGTTAGCTCCTGACTTCTCAGAATAGATGAATTGATTCCCGGTTCTTTCGCCATCCCAACCAATGAATCATTAAGATTCGTTTTCAATAGAATTTTCTGCATTCACGGGTTCCATCGTTCCCATCACTTCTTGTTTAATGGTTAGGTCTTAATTCTACAATGGAGCTCTTAATGAAATTTGTTCTTGAGTCAATTTTCTCAGTATTTATTGGTTCGAGGCTCTTTATTTATTTTTTTTTTGATTCTATTCTATGAACAGATTCATTTAATTATAGATGAATAAGCTTTATTACATTGCCTTTATATGAGAATGAGATGACTCATAGACCTTACATATTGGAATTCTATATCATTGATATTCTTTTTCTTTCTTTCTTTCACCCTTCTATCTACATCTTTTTTCTATATTTTGTTTCACAACTTAGAATGAAATTGGTTTTTCTTTTGTTTATGCAAAACAGATTTCAGTTGCTACAATGATATGATCAATATATCATATTTTGACTGGTTTTTTGGATCCAGATAATGAGAAGTGATGAGTTGGTTATTAGTTCTATAGTTATTAGTTCATACTAGGGGGGTCTTTTTTTATTTTTTGAATCCTAACCCTAAAATAAAAAAAAAAACCAACGAGTCACACACTAAGCATAGCAATTATATCAAATCGTCAATCGAATTTTTATTCAATCCTATAGAATATAGAGAATATAGAATTAAGAGTTTCTTTTTTTTGTTCCATTACTGGGATAGAAAGAAAAGACAAGGAAAGTTTTGTTATTCTCCGTCTATAAATATCCAAATTTTGACACCTAATACTCCATAGATAGTTCCAACTGTATAGGAACAATAATCAATTTTCGCTCGAATGGTTTGTAGAGGAACCCTACCCTCTCTGATCCATTCGACACGTGCAATTTCTTTTCCATCGATACGGCCTGCAATTTGTACTTGAATTCCTTTTGTATCTGCTTGTTCAGTTAATTCAATAGCCTTTTTCATTGCTTTGCGAAATGAAACTCGATTTTTTAATTGTCCAGCTATAAATTCTGCAAGAATGTTAGGGTTTCCGTAAGGTTTTGCAATTCTTGTAATAGCAATGTTGAGTTTTCGGTTTACACAAGTAAATTCTTTTTGTAGATTCATCTGTAATTCTTTGATTCCTCGCGGTAGACTTTCTATTAATAACTTTGGGAATCCCATATAGATTATGACCTGGATCAGATCGATTCTTTTTTGAATCTCTATACGTGCAATTCCCTCGATACTAGAAGATATTCTCATATTCTTTTGTACATAATTTTGAATACAATCGCGTATTTTTTGATCTTCTTCTAGACCGTCCGAATAGTTTTTTGGTTGTGAAAACCAAAGGGAATGATGATTTTGGGTTGTACCAAGTCTAAAACCAAGTGGATTTATTTTTTGTCCCATACTCCCCCACTACTATACATATCATGATATATCTTATCTGTATACCTATTTTTCCATCTATGTTTTTTTAACCATGGGATAGAGTCTTTATATTTATCTAAGGATATATTTTTCATTACAATACTTATATGACAATTAGGTCTTTTTATCGGATAACTACGTCCTCGAGCTCGAGGTTTTAATTTCTTTACGGTAGTACTCTCGTTGACTTCGACTTTGCTAATTATTAAATTGGTTTCGTTGAAACCCATATTGTAACTAGCATTTGCTGCTGCAGAATAAACCAATTTGAAAATAGGATAACATGCTCGATAAGGCATCAGTTCTAGTATCATAAGTGTTTCTTCGTAAGAACGTCCACGAATTTGATCAATTACTCTCCGCGCTTTATGAGTAGACATAGATATATGTTGCCCTAAAGCGTATATTTCTGTTTTTTTCTTATTTAGCATAAGGTTATCCTCCTACTAATGAATGATAAGTATCTCTATTTTTTATTAACGACGAGATCTATTATCGCCTTTTGTATGTCCTTGGAAATTTAAAGTAGGTGCAAATTCTCCTAATTTGTGACCTACCATATTATCTGTTATATAAATAGGTAAATGTTCTTTTCCATTATGGATAGCAATAGTATGGCCGATCATTGTGGGTATAATGGTAGATGCCCGGGACCAAGTTACTAGAATTTCTTTTTCTGCTTTTGTGTTAAGCTTAACAATTTTTTTTAATAAATGATTCGCTACAAAAGGATTTTTTTTTAGTGAACGTGTCACAGCTTCCTCCCCCCCCCTTTTTTTTTTTAAAGATGAAGAAATAAATTCGATTTTATCTCCTATTTACTACGGCGACGAAGAATCAAATTCTCACTATATTTATTCCTTTTTCTACTTCTTCTTCCAAGTGCAGGATAACCCCAAGGGGTTGTGGGTTTTTTTCTACCAATTGGGGCCCTCCCTTCACCACCCCCATGGGGATGGTCTACAGGGTTCATAACTACTCCTCTTACTACAGGACGCTTACCTAGCCAACGCTTAGATCCGGCTCTACCCAAACTTTTCTGGTTCACCCCAACATTCCCCACCTGTCCGACTGTTGCTGAGCAGTTTTTGGATATCAAACGGACCTCCCCAGAAGGTAATTTTAATGTGGCCGATTTCCCCTCTTTTGCAATCAGTTTCGCTACAGCACCCGCTGCTCTAACTAATTGTCCACCCTTTCCAAGTGTGATTTCTATGTTATGGATGGCCGTGCCTAAGGGCATATCGGTTGAAGTAGATTCTTCTTTTTGATTAATCAAAACCCCTTCCCAAACTGTACAAGCTTCTTCCAAAGCATACGGCTTTCTGGATGTAGATGATGATATCTATACAGATGGATTTTATATATATCGTTTAATGAAGTACCACATGAGTGGATATATAGGAATCCAAATCTGCCGAATCACTCATGTTATGATCTTCTACATCCTAGGTCTTCCCGTTCCGTCATCTGGCTTATGTTCTTCATGTAGCATTCAGACCGAATGACTCTATGAAATTACGTCGATACTTCCACATATTATTGGTAACGTAGGAGACATCTCTATTTTTCCCCGGGGGAATCTTTAGAATTACCACTGCTTAGCTTTCAATTTGCCTTTGACCATCAAATGAAATGTGAATAACCCGTCCTCCTCTCTTTGAAACAAGAGGCGCTTCCGGTTCTGTCGGTGCTTGAAACAATTTTGTCTTCTCCATATTACTCTATCTCTAGAGTCAATAATTTTATATGAGGAACTACTGAACTCAATCACTTGCTGCCGTTACTCTTCAGTTTTCTGTTGAGGTCTATCCTGTAGAGGTACTCAAATTGGATCAGTGATCGATTTCTAGGTTTCGTCGTAAACCTAATTGGTTACTTCCAATTACGTAAATCAATAGTTCAAACCGCACTCAAAGGTAGGGCATTTCCCATTTTTATAGGAACTTCTGTACCAGAAACAATGGTATCTCCAATTCTAGCCCCTCTGGGATGTAAAATATATCTCTTCTCACCATCCCCATAGTGTATGAGACAAATGTATGCATTTCGATTAGGGTCGTATTCTATGGTTACGATTCTACCATATATGTTTTTTTCATTCCGTAGAAAATCGATTTTACGGTATAGACGCTTATGACCTCCCCCTCTATGCCCTGCGGTAATGATTCCTCTGGCATTACGACCTTTACCACAACGATGCTGTCCATAGATCAAATTCTTTCGTGGATTGGATTTCACTTGACTGTCTACGGTTCCATTGCGTGTGCTCGGGTTAGAAGTTTTGTATAAATGTATCGCCATGCTATTAAGTATTTTGATTTAAGTTCTTTTCTTTCTAAGAGGTGGAATAGAATAACCCGGTTGAAGCGTAATGATCATACGTCTGTAATGCATTGTATGCCCCATAATAGGTCCCATTCTTCTACCCTTTCCCGGAAGTCGATGACTATTCATAGCTATTACCTTGACACCAAAGAAGAGTTCGACCCAATGCTTTATTTCTGTCCTAGTTGATCCTGATTCGACATTAGAAGTATATTGATTTTTCCCCAATAACCGAATACTTTTGTCTGTAAATACTGCATATTTGATTCCATCCATAAATCTATTTTCTTCCCTATGAGTTCGAGTCTCAATAAGAATGCTAGTTCTTACTGTTCATATGTTATGATATGAATATACCACACCAATTCGTTATGTATGAATGATGAGATTCCATTGATACAGAGCCAATTCCAATAGACTTATTAGAGGGTCCCATTGGCGTGCATCCAGTAGGAATTGAACCTACGAATTCGCCAATTATGAGTTGGGCGCTTTAACCATTCAGCCATGGATGCTTAGCGGGGATCCTCGTACATGGTGAATAACCAAATTCCAATTGAAATGAAATCTTTAGGATAAATCAATGCAATTTAGGAGGAATCAATGAAAGGACATCAATTCAAATCCTGGATTTTCGAATTGAGAGAGATATTGAGAGAGATCAAGAATTCTCACTATTTCTTAGATTCATGGACCCAATTCAATTTAGTGGGATCTTTCATTCACGTTTTTTTCCACCAAGAACGTTTTATAAAACTCTTTGACCCTCGAATTTGGAGTATCCTACTTTCACGCAATTCACAGGGTTCAACAAGCAATCGATATTTCACGATCAAGGGTGTAATACTCTTTGTAGTAGCGGTCCTTATATATCGTATTAACAATCGAAAGATGGTCGAAAGAAAAAATCTCTATTTGATAGGGCTTCTTCCTATACCTATGAATTCCATTGGACCCAGAAATGATACATTGGAAGACTCCTTTGGGTCTTCCAATATCAATAGGTTGATTGTTTCGCTCCTGTATCTTCCAAAAGGAAAAAAGATCTCTGAGAGTTGTTTCCTGAATCCGAAAGAGAGTACTTGGGTTCTCCCAATAACTAAAAAGTGTAGCATGCCTGAATCTAACTGGGGTTCGCGGTGGTGGAGGAACTGGATCGGAAAAAAGAGGGATTCTAGTTGTAAGATATCTAATGAAACCGTCGCTGGAATTGAGATCTTATTCAAAGAGAAAGATCTCAAATATCTGGAGTTTCTTTTTGTATATTATATGGATGATCCGATTCGCAAGGACCATGATTGGGAATTGTTTGATCGTCTTTCTCTGACTCTGAGGAAGAGGCGAAATAGAATCAACTTGAATTCGGGACCGCTATTCGAAATCTTAGTGAAACACTGGATTTGTTATCTCATGTCTGCTTTTCGTGAAAAAATACCAATTGGAGTGGAGGGTTTCTTCAAACAACAAGGGGCTGGGTCAACTATTCAATCAAATGATATTGAGCATGTTTCCCATCTCTTCTCGAGAAACAAGTGGGCTATTTCTTTACAAAATTGTGCTCAATTTCATATGTGGCAATTCCGCCAAGATCTCTTCGTTAGTTGGGGGAAGAATCCGCACGAATCGGATTTTTTGAGGAACGTATCGAGAGAGAATTGGATTTGGTTAGACAATGTGTGGTTGGTAAACAAGGATCGGTTTTTTAGCAAGGTACGGAATGTATCGTCAAATATTCAATATGATTCCACAAAATCTAGTTTCGTTCAAGTAACGGATTCTAACCAATTGAAAGGATCTTCTGATCAATCCAGAGATCATTTGGATTCCATTAGTAATGAGGATTCGGAATATCACACATTGATCAATCAAAGAAAGATTCAACAACGAAAAGAAAGATCGATTCTTTGGGATCCTTCCTTTCTTCAAACGGAACGAACAGAGATAGAATCAGACCGATTCCCGAAATGCCTTTCTGGATATTCCTCAATGTCCCGGCTATTCACGGAACGTGAGAAGCAGATGATTAATCATCTGCTTCCGGAAGAAATCGAAGAATTTATTGGGAATCCTACAAGATCCATTCGTTCTTTTTTCTCTGATAGATGGTCAGAACTTCATCTGGGTTCGAATCCTACTGAAAGGTCCACTAGAGATCAGAAATTGTTGAAGAAACAACAAGATCTTTCTTTTGTCCCTTCCAGGCGATCGGAAAATAAAGAAATGGTTAATATATTCAAGATAATTACGTATTTACAAAATACCGTCTCAATTCATCCTATTTCATCAGATCCGGGATGTGATATGGTTCCGAAGGATGAACCGGATATGGACAGTTCCAATAAGATTTCATTCTTGAACAAAAATCCATTTTTTGATTTATTTCATCTATTCCATGACCGGAACAGGGGAGAATACACGTTACACCACGATTTTGAATCAGAAGAGAGATTTCAAGAAATGGCAGATCTATTCACTCTATCAATAACCGAGCCGGATCTGGTGTATCATAAGGGATTTGCCTTTTCTATTGATTCCTACGGATTGGATCAAAAACAATTCTTGAATGAGGTATTCAACTCCAGGGATGAATCGAAAAAGAAATCTTTATTGGCTCTACCTCCTATTTTTTATGAAGAGAATGAATCTTTTTATCGAAGGATCAAAAAAAAATGGGTCCGGATCTCCTGCGGGAATGATTTGGAAGATCCAAAACCAAAGATAGTGGTATTTGCTAGCAACAACATAATGGAGGCAGTCAATCAATATAGATTGATCCGAAATCTGATTCAAATCCAATATAGCACCTATGGGTACATAAGAAATGTATTGAATCGATTCATTAAAAAGAATCGATTCGATCGCAACTTCGAATATGGAATTCAAGGGGATCAAATAGGAAAGGATACTCTGAATCATAGAACTCTAATGAAATATACGATCAACCAACATTTATCGAATTTGAAAAAGAGTCAGAAGAAATGGTTCGATCCTCTTATTTTTATTTCTCGAACCGAGAGATCCATGAATCGGGATCCTAATGCATATAGATACAAATGGTCCAATGGGAGCAAGAATTTCCAGGAACATTTGGAACATTTCGTTTCTGAGCAGAAGAGCCGTTTTCAAGTAGTGTTCGATCGATTACGTATTAATCAATATTCGATTGATTGGTCTGAGGTTATCGACAAAAAAGATTTGTCTAAGCCACTTCGTTTCTTTTTGTCCAAGTCACTTCTTTTTTTGTCCAAGTTTCTTTTCTTTTTGTCTAACTCACTTCCTTTTTTCTTTGTGAGTTTCGGGAATATCCCCATTCATAGGTCCGAGATCTACATCTATGAATTGAAAGGTCCGAATGATCAACTCTGCAATCAGTTGTTAGAATCAATAGGTCTTCAAATCGTTCATTTGAAAAAATGGAAAGCCTTCTTATTGGATGATCATGATATTTCCCAAAAATCGGAATTCTTGATCAACGGAGGAACAATATCACCATTTTTGTTCAATAAGATACCAAAGTGGATGATTGACTCATTCCATACTAGAAACAATCGCAGGAAATCCTTTGATAACACGGATTCCTATTTCTCAATGATATTCCACGATCAAGACAATTGGCTGAATCCCGTGAAACCCTTTCATAGAAGTTCATTGATATCTTCTTTTTATAAAGCAAATCGACTTCGATTCTTGAATAATCCACATCACTTCTCCTTCTATTGTAACAAAAGATTCCCTTTTTATGTGGAAAAGACCCGTATCACTAATTCTGATTTTACGTATGGACAATTCCTCAATATCTTGTTCATTCGCAACAAAATATTTTCTTTGTGCGTTGGTAAAAAAAAACATGCTTTTTGGGGGAGAGATACTATTTCACCAATCGAGTCACAGGTATCTAACATATTCATACCTAACGATTTTCCACAAAGTGGTGACGAAACGTATAACTTGTACAAATCTTTCCATTTTCCAAGTCGATCCGATCCGTTCGTTCGTAGAGCTATTTATTCGATCGCAGACATTTCTGGAACACCTCTAACAGAGGGACAAATAGTCAATTTTGAAAGAACTTATTGTCAACCTCTTTCAGATATGAATCTATCTGATTCAGAAGGGAAGAACTTGCATCAGTATCTCAATTTCAATTCAAACATGGATTTGATTCACACTCCATGTTCTGAGAAATATTTACCATCCGAAAAGAGGAAAAAACGGAGTCTTTGTCTAAAGAAATGCGTTGAGAAAGGGCAGATGTATAGAACCTTTCAACGAGATAGTGCCTTTTCAACTCTCTCAAAATGGAATCTATTCCAAACATATATGCCATGGTTCCTTACTTCGACAGGGTACAAATATCTAAATTTGATATTTTTAGATACTTTTTCAGACCTATTGCCGATACTAAGTAGCAGTCAAAAATTTGTATCTATTTTTCATGATATTATGCATGGATCAGATATATCATGGCGAATTCTTCAGAAAAAATTGTGTCTTCCACAATGGAATCTGATAAGTGAGATTTCGAGTAAGTGTTTACATAATCTTCTTCTGTCCGAAGAAATGATTCATCGAAAAAATGAGTCACCATCGACATATCTGAGATCGCCAAATGTTCGGGAGTTCCTCTATTCAATCCTTTTCCTTCTTCTTGTTGCTGGATATCTCGTTCGTACACATCTTCTCTTTGTTTCCCGGGCCTCTAGGGAGTTACAGACAGAGTTCGAAAAGGTCAAATCTTTGATGATTCCATCATCTATGATTGAGTTGCGAAAACTTCTGGATAGGTATCCTACATCTGAACCGAATTCTTTCTGGTTAAAGAATCTCTTTCTAGTTGCTCTGGAACAATTAGGAAATTCTCTAGAAGAAATACGGGGTTCTGCTTCTGGCGGCAACATGCTATTGGGTGGTGGTCCCGCTTATGGGGTCAAATCAATACGTTCTAAGAAGAAATATTTGAATATCAATCTCATCGATATCATCGATCTCATAAGTATCATACCAAATCCCATCAATCGAATCACTTTTTCGAGAAATACGAGACATCTAAGTCATACAAGTAAAGAGATCTATTCATTGATAAGAAAAAGAAAAAACGTGAACGGGGATTGGGTTGATGATAAAATAGAATCCTGGGTCGCGAACAGTGATTCGATTGATGATGAAGAAAGAGAATTCTTGGTTCAGTTCTCCACCTTAACGACAGAAAAAAGGATTGATCCAATTCTATTGAGTCTGACTCATAGTGATCATTTATCAAAGAATGACTCTGGTTTTCAAATGATTGAACAACCGGGAGCAATTTACTTACGATACTTAGTTGACATTCATAAAAAGTATCGAATGAATTATGAGTTCAATACATCCTGTTTAGCAGAAAGACGGATATCCCTTGCTCATTATCAGACAATCACTTATTCACAAACCTCGTGTGGGGCTAATAGTTTTCATTTCCCATCTCATGAAAAACCCTTTTCGCTCCGCTTAGCCTTATCCCCCTCTAGGGGTATTTTAGTGATAGGTTCTATAGGAACTGGACGATCCTATTTGGTCAAATACCTGGCGACAAACTCCTATGTTCCTTTCATTACGGTATTTTTGAACAAGTTCCTGGATAACAAGCCTAAAGGTTTTCTTATTGATGATATCGACATTGATGCTAGTGACGATATTGATGATAGTGACGATATTGATGCTAGTGACGATATTGATGATAGTGACGATATCGATCGTGACCTTGATACGGAGCTGGAGCTGCTAACTATGATGAATGCGCTAACTATGGATATGATGTCGGGAATAGACCGATTTTATATCACCCTTCAATTCGAATTAGCAAAAGCAATGTCTCCTTGCATAATATGGATTCCAAACATTCATGATCTGGATGTGAATGAGTCGAATTACTTATCCCTCGGTCTATTAGTGAACCATCTCTCCAGGGATTGTGAAAGATGTTCCACTAGAAATATTCTTGTTATTGCTTCGACTCATATTCCCCAAAAAGTGGATCCCGCTCTAATAGCTCCGAATAAATTAAATACGTGCATTAAGATACGACGGCTTCTTATTCCACAACAACGAAAGCACTTTTTCACTCTTTCATATACTAGGGGATTTCATTTGGAAAAGAAAATGTTCCATACTAATGGATTCGGGTCCATAACCATGGGTTCCAATGCACGAGATCTTGTAGCACTTACCAATGAGGCCCTATCGATTAGTATTACACAGAAGAAATCAATTATAGACACTAATACAATTCGATCCGCTCTTCATAGACAAACTTGGGATTTGCGATCCCAGGTAAGATCGGTTCAGGATCATGGGATCCTTTTCTATCAGATAGGAAGGGCTGTTGCACAAAATGTACTTCTAAGTAATTGCCCCATAGATCCTATATCTATCTATATGAAGAAGAAATCATGTAACGAAGGGGATTCTTATTTGTACAAATGGTACTTCGAACTTGGAACGAGCATGAAGAAATTAACGAGACTTCTTTATCTTTTGAGTTGTTCTGCCGGATCGGTCGCTCAAGATCTTTGGTCTCTACCCGGACCCGAGGAAAAAAATGGGATCACTTCTTATGGACTCGTTGAGAATGATTCTGATCTAGTTCATGGCCTATTAGAAGTAGAAAGCGCTCTGGTGGGATCCTCACGGACAGAAAAAGATTGCAGTCAGTTTGATAATGATCGAGTGATATTGCTTCGTCGGCCCGAACCAAGGAATCCCTTAGATATGATGCAAAACGGATCTTGTTCTATCCTTGATCAGAGATTTCTCTATGAAAAATACGAATCGGAGTTTGAAGAAGGGGAAGGAGAAGGAGCCCTTGACCCGCAACAGATAGAGGAGGATTTATTCAATCACATAGTTTGGGCTCCTAGAATATGGCGCCCTTGGGGCTTTCTATTTGATTGGATCGAAAGGACCAATGAATTGGGATTTCCCTATTGGTCCAGGTCATTTCGGGGCAAGCGGATCATTTATGATGAAGAGGATGAGCTTCAAGAGAATGATTCGGAGTTCTTGCAGAGTGGAACCATGCAGTACCAGACACGAGATAGATCTTCCAAAGAACAAGGCCTTTTTCGAATAAGCCAATTCATTTGGGACCCTGCAGATCCACTCTTTTTCCTATTCAAAGATCAGCCCTTTGTCTCTGTGTTTTCACATCGAGAATTATTTGCAGATGAAGAGATGTCAAAGGGGCTTCTTACTTCCCAAACAGATCCTCCTACATCTATATATAAAGGCTGGTTTATCAAGAATACGCAAGAAAAGCACTTCGAATTGTTGATTAATCGCCAGAGATGGCTTAGAACCAATAGTTCATTATCTAATGGATCTTTCCGTTCTAATACTCTATCCGAGAGTTATCAGTATTTATCAAATCTCTTCCTATCTAACGGAAGGCTATTGGATCAAATGACAAAGACATTGTTGAGAAAAAGATGGCTTTTCCCGGATGAAATGAAAATTGGATTCATGTAACAGGAGAAAGATTTCCCATTCCTTAGCCGGAAAGATATGTAGCCATGAAAGAGGGATTAAGTGGAACAGAATTGACTGGGTGGTAGAGTCATGGAAACACTTCTTTCTTCCATATTTTGGACCTTAGCTCCATGGAACAATATGCTACTGCTGAAACATGGAAGAATTGAAATCTTAGATCAAAACACTATGTATGGATGGTATGAACTGCCTAAACAAGAATTCTTGAACAGCGAACAACCAGTTCAGATATTCACGACCAAGAAGTATTGGATTCTCTTTCGGATAGGCCCTGAAAGGAGAAGGAAGGCTGGAATGCCAACAGGCGTCTATTATTGAATTCACCCCACCCGATAGTACCCATTTTGGGAACGTCCAGTGCCAAAGTCACTGAATGGGTAAGTCGCCAATCCCTAAAACGAACTATGGAATGTACTTTATCTGCTGGGTTACGAGCAGGCATTTTACCAGAGGTTTCTAATCTACCTTTGTGTGATTCCTGTTGAAGCATATACTCGGGGGGTGGGTGCAGGGCGGACGGTTTTAAAGCAGACTCCCCATTCATTAGATAGAGAAGATCACCAAGATTTCGTGATCCGCTGCCGAACTTATTCCAATTCCAAGAGCTCGGATCGAATCGGTATATCAATACCGATTCGATCCGAGCTCTCTTATTGAATTGCTCATTCAATGAGCATTCTCCATATTATGCCTTGAAGAGGACTCGAACCTCCACGCTCTTTAGCACGAGATTTTGAGTCTCGCGTGTCTACCATTTCACCACCAAGGCATCTTGAAAGTGAATCGTATTCCATGAATATGATATCTATCTAGTGTGATGTATGGAATATATGACAAAGGTGGGGTGTTGGAGTATTGCTATTGATCGGTCATGTCATATAGGCCCGAGTCGGACATCCAATTGCTTCGATTTGAATTATCCGGAGGATGCCTTCTATATCAAAAAGATGGACAATCAAACTTACGATTCAATAGAAGCCAAAAGAGGTGAATAGGGTCCCAAATAAGGAAAGATATGTAAAAAGCAAGTCCGATTACGTCTATTCCGAATCCTAAATGGAATGTAGGGATCCATATGTAAACAATGTATATCCCTATTCCGGTCTGGTCCGGTATGGAATGAACTTATAATCATAGAATCGACTCGATCATCAGATTATAGATTATAAGTTCATAACCCTAACCCATTCCCATTTTGGAAGGAACAGATCCACTAATTCTTTGATTCCAGTTAGTAAGAGGGATCTTGAACTAAGAAATAGACCCTAGAAGCTAAAAAAGGGTATCCTGAGCAATTGCAATAATCGGGTTCATTGATATTCCTGGTATAGTAGATGCTATCACACATACAATCATACTCAATTCGATGGAATTGTTTGATCTTAAAGGAGATCTTCTATAATTTCGCACGTAAGGGGGTATTTCTTGGTTTCGTCCAGTCATTAATAACTTGATTCTTTTTAGATAATAGTAGATAGAAACAACGCTTGTAAGGAGTCCTATTAAAACCAAGAAATATAGGCTTGCCTGCCATCCACACCAGAATAAATAGAGTTTTCCGAAAAAACCTGCTAGTGGAGGAAGACCTCCTAGGGATAAGAGACATAGGGCGAAAGAGAGAGCCAAAAAAGGATCTTTCGTGTATAATCCTGCATAATCTCGAATGTTATCAGTTCCGGTACGTAGACCAAATAATACAATGCAAGCAAAAGTTCCTAGATTCATGGAGATATAGAACAGCATATACGTTATCATGCTTGCATATCCATCATTTGAGTCTCCAACAATTAAATTATTCCAATAATTACATATCCGATTTGACCTATGGACGAATATGCAAGCATACGTTTCATGCTTGTTTGAGTAATAGCAATCCAATATCATGCTAAGAATAGCTAGGATTTCCAGAAGAAGATGCCATTCGTTTGATGAGAAATAAAAAGGAATATCGAAAATTCGGGTGGCTAAAGCTGAAGCAGCTACTTTCGAAGTAACAGAAAGAAAAGCAACGACTGGAGTGGGAGAGTCAGAGTCGAAAAGAGGATTCCTCACTTCTTTCTCTCATTCAAAACCGTGCATGAGACTTTCATCTCACACGGCTTCTAAGTGATAAAAGAAAGAAGAACTCATCTTCTTTCTTTTTTGATTACCTTCCTCGCGTATGTATAAGACCGAATCCATTCGATTTCTAAAAAGGATTCCTAATCCTTAACTTTTCGAGGAATCCTTCATCAGTGGTTGTGAATGACCGATTTTTTCAATCTTTTCGACCTTGGTTCCGTAGGAGCAAGTCAGAAAGATTGAGAAATAGAACCATCTGATTTGATTCGTTCTCAATAGCCATGAGATGATCATATTAGGGTGATCCTTTTGTCGACGGATGCTCCTATTATACTCGTAGTCTCTGAAGGATGAGAACCAACTATGTAGCATCTACATCGAGAATTCAAGTCTTGTATACGTCATTAGTCCGATCCTTTGTAGGAACTACCCGTAATAACGAACTTGCAAAATGGATCTGTTTATCATAAAGAGATTCGTCGTTCCTGACCCTGCTTCACCTTAATTGTTATTTGAACAAGTCAAAGTTCTGTCTTGGTCCGAGTGGGGATAGCATTTCTCTTCTGCATGTCCATGGAGTTTTGAAAAATCCAAACATCTCGGAGATAGATAGAGAGGTAGGAATTTATCGAACGAACCGCACTCCTTCGTATACGTCAGGAGTCCATTGATGAGAAGGGGCTGGGGAAAGCTTGAACCCAATTCCTACAGTGATGAATATGAGCGCAATTGAAATTCCTGGGGAGTTATACATTTGTGTATTGATAAGACCATTCACTATTTCTTGAAGCTCGATCTCTCCCCCGGATGAACCATCTAGCCAAGAGAAACCATGAACCAGAATAGAAGAGCTTGCCCCACCCATGAGTAAATATTTCATAGTAGCCTCATTAGACCGTACATCTTTCTTGGTATATCCAGATAATAGGTAGGAGCATAAACTGAAACATTCTGGAGCTACAAAGATAGTTATTAAATCGTTAGCACCGCATAAAAACATTCCTCCTAGAGTAGCTGTTAATACGAATAAGAGAAACTCTGTTATATCTATTTCTGTACATTCAACGTACTCTACGGATAGAGGAATACATAGAGTTGAACATAGTAAAATAAGAAATTGAAAGATTTCGTTGAAATTGTTCGTTTGGAAATTTCCCGAAAAGCGAATCATAGGCTCTTCTCTCCATCGGAACAATAGGGCCGTTATGCTCATTACTAAACTTGTTGAAGAGATGAAATAGAACCAAGGTATATCTTTTTGATCAGAGGTTGAATCGATCATCAGAAGAAGAATTAGGCCAAAAATTAGGATACATTCTGGGAAAATAAAACTTCCATCGAAGAGAAGCAAATGAAAGGCTTTCATAAAAATTCTCGTAGAATCGAGAATGAAGTTTTCATTCTGTACATGCCAGATCATGAATTAGTAACTGCATCCAATTTCCAAAAAAATCCCAATTGTTTCGAACTTTCTATTTTTGGAATGGAATATTTACGGAATCTCCATGAATAGGATCAAACCTTATTCCATGGTATTTACATGAGGTTCCTCTTTCTTATTCTTAAGCAAGTCCCCGAGAGGGCTTAGTTGATCCATGATTTATCTTTCATCTTTCGTTTCCTTTTCGTTTGTTTCGAGAAATATATCGATCAATTCCGATTCTTTCTTTTTCTCTTGATTCTTTTCCGATCGAGATGTATGGATCCTGTTTATGGATTAACGAAAATGTGCAAAAGCTCTATTTGCCTCTGCCATTCTATGAGTCTCTTCCTTTTTGCGTATGGCCTCGCCACTCCCTTTGGCAGCATCCACTAATTCGGAACTTAATTTGAAAGCCATATTTCGACCCGGACGTTTTCGGGATGCCGCTAATAACCAACGAATGGCAAGTGCTTTTCCTTGTGTGGATCCTATTTCAATGGGAACTTGATGAGTCGATCCGCCTACACGTCTTGCTTTTACTGCTATATCGGGAGTTACTCCACGTATTGCTTGACGTAAAACAGATAGTGGATTTGTTTCTGTCTTTTGTTGAATCTTTTTCATGGCTCGATAGAGAATTTGATAAGCCAATGATTTTTTTCCGTGTTTCAGAATACGGTTAACCAACATATTAATTAATCGATTACGATAAATTGGATCCGATTTTGCAGTTTTTTCTTTTGCAGTACCTCGACGTGACATGAGCGTGAAAGAGGTTCAAGAATCAGTTTTCTTTTTATAAGGGCTAAAATCACTTATTTTGGCTTTTTTACCCCATATTGTAGGGTGGATCTCGAAAGATATGAAAGATCTCCCTCCAAGCCGTACATACGACTTTCATCGAATACGGCTTTCCACAGAATTCTATATGTCTCTATGAGATCGAGTATGGAATTCTGTTTACTCACTTTAAATTGAGTATCCGTTTCCCTCCTTTTCCTGCTAGGATTGGAAATCTTGTATTTTACATATCCATACGATTGAGTCTTTTGGTTTCCGAAATAGTGTAAAAAGAAGTGCTTCGAATCATTGCTATTTGACTCGGACCTGTTCTAAAAAAGTCGAGGTATTTCGAATTCTTTGTTGACACGGACAAAGTCAGGGAAAACCTCTGAAATTATTTCAATATTGGACCTTGGACATATAATAGTTCCGAATCGAATCTCTTTAGAAAGAAGATCTTTTGTCTCATGGTAGCCTGCTCCAGTCCCCTTACGAAACTTTCGTTATTGGGTTAGCCATACACTTCACATGTTTCTAGCGATTCACATGGCATCATTAAATGATACAAGTCTTGGATAAGAATCTACAACGCACTAGAACGCCCTTGTTGACGATCCTTTACTCCGACAGCATCTAGGGTTCCTCGAACAATGTGATATCTCACACCGGGTAAATCCTTAACCCTTCCCCCTCTTACTAAGACTACAGAATGTTCTTGTGAATTATGGCCAATACCAGGTATATAAGCAGTGATTTCAAATCCAGAGGTTAATCGTACTCTGGCAACTTTACGTAAGGCAGAGTTTGGTTTTTTGGGGGTGATAGTGGAAAAGTTGACAGATAAGTCACCCTTACTGCCACTCTACAGAACCGTACATGAGATTTTCACCTCATACGGCTCCTCGTTCAATTCTTTCGAAGTCATTGGATCCTTTTCCTCGTTCGAGAATCTCCTCCTTTCCTTTCTTCCACTCCGTCCCGAAGAGTAACTAGGACCAATTTAGTCACGTTTTCATGTTCCAATTGAACACTTTCCATTTTTCTTTTTGATTCTTCTTAAAGGAGAAGATTATTCTCTTTACCAAACATATGCGGATCCAATCACGATCTTATAATAAGAACAAGAGATCTTTCTCGATCAATCCCTTTGCCCCTCATTCTTCGAGAATTAGAAAGATCCTTTTCAAGTTTTAATTTGTTCATTTGGAATCTGGGCTCTTCTACTTCATTTTTATTTACTTATTTTATTTTTATTTAATATTTTTCCCTCTCTTTTTTTATATCATTCCTTAAGTCCCATAGGTTTGATCCTGTAGATTTTGACTCATTTTCTCATTGAGCGAGGGGTACAAAAGAAATCAGATTTCTTTTTCGATCAAAAGTATTATGTGAAATCTTCGATTTTTTCTTCTTCCTCTATCCCTATCCCATAGATACAGTCTTTGAATCAATAGAGAACCTTTTCTTCTGTATGAATCGATATTCTTACATTCCAATTCCTTCCCGATACCTCCCAAGGAAAATCTCGAATTGGATCCCAAATTGACGGGTTAGTGTGAGCTTATCCATGCGGTTATGCACTCTTCGAATAGGAATCCATTTTCTGAAAGATTCTGGCTTTCGTGCTTTGGTGGGTCTCCGAGATCCTTTCGATGACCTATGTTTGTTGAAGGGATATCTATATAATCCGATCGATTGCGTAAAGCCCGCGGTAGCAACGGAACCGGGGAAAGTCTACAGAAAAGACAGTTCCTTTCTATTCTATTAGTATTTTCTATTAGATTAGTATTAGTTAGTGATCCCGGCTTAGTGAGTCCTTTCTTCCGTGATGAACTGTTGGCATTAGTCCTACATTTTGTCTCTGTGGACCGAGGAGAAAGGGGGCTCGGCGGGAAGAGGATTGTACCATGAGAGAAGCAAGGAGGTCAACCTCTTTCAAATATACAACATGGATTCTGGCAATGCAATGTAGTTGGACTCTCATGTCGATCTGAATGAATCATCCTTTCCACGGAGGTAAATCTTTGCCTGTTAGGCAAGGGGATAGCAAGTTACAAATTCTGTCTCGGTAGGACATGTATTTCTATTACTATGAAATTCATAAATGAAGTAGTTAATGGTGGGGTTACCATTATCCTTTTTGGAGTGACGCATCTTGTATGTGTTCCTAAAAAAAGGAATTTTTCCATTTTTCGGGGTCTCAAAGGGGTGTGAAAACACATAAGAACTCTTGAATGGAAATGGAAAAGAGATGTAACTCCAGTTCCTTCGGAAATGGTAAGATCTTTGGCGCAAGAAGAGGGGGTTGATCCGTATCATCTTGACTTGGTTCTGCTTCCTCTATTTTTTTAAGAATACCGAGTCGGGTTCTTCTCCTACCTGTATCGAATAGAACATGCTGAGCCAAATCTTCTTCATGTAAAACCTGCTTGATTTAGATCGGGAAAATCGTGCGGTTTTCTGAAACCATGTGCTATGGCTCGAATCCGTAGTCAATCCTATTTCCGATAGGGGCAGTTGACAATTGAATCCGATTTTTCCCATTTTTTTTCATATACGTAAAAAATAGTGCGAAAAGAAGGCCCGGCTCCAAGTTGTTCAAGAATAGTGGCGTTGAGTTTCTCGACCCTTTGCCTTAGGATTAGTCAGTTCTATTTCTCGATAGAGGCAGAGAAAGGGATATAACTCAGCGGTAGAGTGTCACCTTGACGTGGTGGAAGTCATCAGTTCGAGCCTGATTATCCCTAAACCCAATGGGAGTTTTTCTATTTTGACTTGCTCCCCCGCCGTGATTGAATGAGAATGGATAAGAGGCTCGTGGGATTGACGTGAGGGGGCAGGGATGGCTATATTTCTGGGAGCGAACTCCGGGCGAATATGAAGCGCATGGATACAGGTTATGCCTTGGAATGAAAGACAATTCCGAATCCGCTTTGTCTACGAACAAGGAAGCTATAAGTAATGCAACTATGAATCTCATGGAGAGTTCGATCCTGGCTCAGGATGAACGCTGGCGGCATGCTTAACACATGCAAGTCGGACGGGAAGTGGTGTTTCCAGTGGCGGACGGGTGAGTAACGCGTAAGAACCTGCCCTTGGGAGGGGAACAACAGCTGGAAACGGCTGCTAATACCCCGTAGGCTGAGGAGCAAAAGGAGGAATCCGCCCGAGGAGGGGCTCGCGTCTGATTAGCTAGTTGGTGAGGCAATAGCTTACCAAGGCGATGATCAGTAGCTGGTCCGAGAGGATGATCAGCCACACTGGGACTGAGACACGGCCCAGACTCCTACGGGAGGCAGCAGTGGGGAATTTTCCGCAATGGGCGAAAGCCTGACGGAGCAATGCCGCGTGGAGGTAGAAGGCCCACGGGTCGTGAACTTCTTTTCCCGGAGAAGAAGCAATGACGGTATCTGGGGAATAAGCATCGGCTAACTCTGTGCCAGCAGCCGCGGTAATACAGAGGATGCAAGCGTTATCCGGAATGATTGGGCGTAAAGCGTCTGTAGGTGGCTTTTTAAGTCCGCCGTCAAATCCCAGGGCTCAACCCTGGACAGGCGGTGGAAACTACCAAGCTGGAGTACGGTAGGGGCAGAGGGAATTTCCGGTGGAGCGGTGAAATGCGTAGAGATCGGAAAGAACACCAACGGCGAAAGCACTCTGCTGGGCCGACACTGACACTGAGAGACGAAAGCTAGGGGAGCGAATGGGATTAGATACCCCAGTAGTCCTAGCCGTAAACGATGGATACTAGGCGCTGTGCGTATCGACCCGTGCAGTGCTGTAGCTAACGCGTTAAGTATCCCGCCTGGGGAGTACGTTCGCAAGAATGAAACTCAAAGGAATTGACGGGGGCCCGCACAAGCGGTGGAGCATGTGGTTTAATTCGATGCAAAGCGAAGAACCTTACCAGGGCTTGACATGCCGCGAATCCTCTTGAAAGAGAGGGGTGCCTTCGGGAACGCGGACACAGGTGGTGCATGGCTGTCGTCAGCTCGTGCCGTAAGGTGTTGGGTTAAGTCCCGCAACGAGCGCAACCCTCGTGTTTAGTTGCCATCGTTGAGTTTGGAACCCTGAACAGACTGCCGGTGATAAGCCGGAGGAAGGTGAGGATGACGTCAAGTCATCATGCCCCTTATGCCCTGGGCGACACACGTGCTACAATGGCCGGGACAAAGGGTCGCGATCCCGCGAGGGTGAGCTAACTCCAAAAACCCGTCCTCAGTTCGGATTGCAGGCTGCAACTCGCCTGCATGAAGCCGGAATCGCTAGTAATCGCCGGTCAGCCATACGGCGGTGAATTCGTTCCCGGGCCTTGTACACACCGCCCGTCACACTATGGGAGCTGGCCATGCCCGAAGTCGTTACCTTAACCGCAAGGAGGGGGATGCCGAAGGCAGGGCTAGTGACTGGAGTGAAGTCGTAACAAGGTAGCCGTACTGGAAGGTGCGGCTGGATCACCTCCTTTTCAGGGAGAGCTAATGCTTGTTGGGTATTTTGGTTTGACACTGCTTCACACCCAAAAAGAAGGGAGCTACGTCTGTCTGAGTTAAACTTGGAGATGGAAGTCTTCTTTCGTTTTTCGACGGTGAAGTAAGACCAAGCTCATGAGCTTATTATCCTAGGTCGGAAAAAGTTGATAGGATCCCCCTTTTTACGTCCCCATGCCCCCCCGTGTGGCGACACATGGGGGCGAAAAAAGGAAAGAGAGGGATGGGGTTTCTCTCGCTTTTGGCATAGCGGGCCCCCAGTGGGAGGCTCGCACGACGGGCTATTAGCTCAGTGGTAGAGCGCGCCCCTGATAATTGCGTCGTTGTGCCTGGGCTGTGAGGGCTCTCAGCCACATGGATAGTTCAATGTGCTCATCAGCGCCTGACCCTGAGATGTGGATCATCCAAGGCACATTAGCATGGCGTACTCCTCCTGTTCGAACCGGGGTTTGAAACCAAACTCCTCCTCAGGAGGATAGATGGGGCGATTCAGGTGAGATCCAATGTAGATCCAACTTTCGATTCACTCGTGGGATCCGGGCGGTCCGGGGGGGACCACCGCGGCTCCTCTCTTCTCGAGAATCCATGCATCCCTTATCAGTGTATGGACAGCTATCTCTCGAGCACAGGTTTAGGTTCGGCCTCAATGGGAAAAAAATGGAGCACCTAACAACGCATCTTCACAGACCAAGAACTACGAGATCACCCCTTTTATTCTGGGGTGACGGAGGGATCGTACCATTCGAGCCGTTTTTTTTTTCATGCTTTTCCCGGAGGTCTGGAGAAAGCTGCAATCAATAGGATTTCGCTAATCCTCCCTTCCCGAAAGGAAGAGCGTGAAATTCTTTTTCCTTTCCGCAGGGACCAGGAGATTGGATCTAGCCGTAAGAAGAATGCTTGGTATAAATAACTCACTTCTTGGTCTTCGACCCCCTCAGTCACTATGAACGCCCCCGATTAGTGCAATGGGATGTGTCTATTTATCTATCTCTTGACTCGAAATGGGAGCAGGTTTGAAAAAGGATCTTAGAGTGTCTAGGGTTGGGCCAGGAGGGTCTCTTAACGCCTTCTTTTTTCTTCTCATCGGAGTTATTTCACAAAGACTTGCCATGGTAAGGAAGAAGGGGGGAACAAGCACACTTGTAGAGCGCAGTACAACGGAGAGTTGTATGCTGCGTTCGGGAAGGATGAATCGCTCCCGAAAAGGAATCTATTGATTCTCTTCCAATTGGTTGGACCGTAGGTGCGATGATTTACTTCACGGGCGAGGTCTCTGGTTCAAGTCCAGGATGGCCCAGCTGCGCCAGGGAAAAGAATAGAAGAAGCATCTGACTCATGCTCCACTTGGCTCGGGGGGATATAGCTCAGTTGGTAGAGCTCCGCTCTTGCAATTGGGTCGTTGCGATTACGGGTTGGATGTCTAATTGTCCAGGCGGTAATGATAGTATCTTGTACCTGAACCGGTGGCTCACTTTTTCTAAGTAATGGGGAAGAGGACCGAAACATGCCACTGAAAGACTCTACTGAGACAAAGATGGGCTGTCAAGAACGTAGAGGAGGTAGGATGGGCAGTTGGTCAGATCTAGTATGGATCGTACATGGACGGTAGTTGGAGTCAGCGGCTCTCCTAGGGTTCCCTCATCTGGGATCCCTGGGGAAGAGGATCAAGTTGGCCCTTGCGAACAGCTTGATGCACTATCTCCCTTCAACCCTTTGAGCGAAATGCGGCAAAAGGAAGGAAAATCCATGGACCAACCCCATCATCTCCACCCCGTAGGAACTACGAGATCACCCCAAGGACGCCTTCGGCATCCAGGGGTCACGGACCGACCATAGAACCCTGCTCAATAAGTGGAACGCATTAGTTGTCCGCTCTCAGGTTGGGCAGTAAGGGTCGGAGAAGGGCAATCACTCATTCTTAAAACCAGCGTTCTTATTCTTAAGACCAAAGAGTCGGGCGGAAAAGGGGGGAAAGCTCTGCGTTCCTGGTTCTCCTGTAGCTGGATCCTCCGGAACCATAAGAATCCTTAGTTAGAATGGGATTCCAACTCAGCACCCCTTGAGTGAGATTTTGAGAAGAGTTGCTCTTTGGAGAGCACAGTACGATGAAAGTTGTAAGCTGTGTTCGGGGGGGAGTTATTGTCTATCGTTGGCCTCTATGGTAGAATCAGTCGGGGGACCTGAGAGGCGGTGGTTTACCCTGCGGCGGATGTCAGCGGTTCGAGTCCGCTTATCTCCAACTCGTGAACTTAGCCGATACAAAGTTATATGATAGCACCCAATTTTTCAGATTCGTCGGTTCGATCTATGATTTATCATTCATGGACGTTGATAAGATCCTTCCATTTAGCAGCACCTTAGGATGGCATAGCCTTAAAGTTAAAGTTAAGGGCGAGGTTCAAACGAGGAAAGGCTTACGGTGGATACCTAGGCACCCAGAGACGAGGAAGGGCGTAGTAAGCGACGAAATGCTTCGGGGAGTTGAAAATAAGCATAGATCCGGAGATTCCCGAATAGGTCAACCTTTCGAACTGCTGCTGAATCCATGGGCAGACAAGAGACAACCTGGCGAACTGAAACATCTTAGTAGCCAGAGGAAAAGAAAGCAAAAGCGATTCCCGTAGTAGCGGCGAGCGAAATGGGAGCAGCCTAAACCGTGAAAACGGGGTTGTGGGAGAGCAATACAAGCGTCGTGCTGCTAGGCGAAGCGGTGGAGTACTGCACCCTAGATGGCGAAAGTCCAGTAGCCGAAAGCATCACTAGCTTACGCTCTGACCCGAGTAGCATGGGACACGTGGAATCCCGTGTGAATCAGCAAGGACCACCTTGCAAGGCTAAATACTCCTGGGTGACCGATAGCGAAGTAGTACCGTGAGGGAAGGGTGAAAAGAACCCCCATCGGGGAGTGAAATAGAACATGAAACCGTAAGCTCCCAAGCAGTGGGAGGAGCCCGGGGCTCTGACCGCGTGCCTGTTGAAGAATGAGCCGGCGACTCATAGGCAGTGGCTTGGTTAAGGGAACCACCGGAGCCGTAGCGAAAGCGAGTCTTCATAGGGCAATTGTCACTGCTTATGGACCCGAACCTGGGTGATCTATCCATGACCAGGATGAAGCTTGGGTGAAACTAAGTGGAGGTCCGAACCGACTGATGTTGAAGAATCAGCGGATGAGTTGTGGTTAGGGGTGAAATGCCACTCGAACCCAGAGCTAGCTGGTTCTCCCCGAAATGCGTTGAGGCGCAGCAGTTGACTGGACATCTAGGGGTAAAGCACTGTTTCGGTGCGGGCCGCGAGAGCGGTACCAAATCGAGGCAAACTCTGAATACTAGATATGACCTAAAAATAACAGGGGTCAAGGTCGGCCAGTGAGACGATGGGGGATAAGCTTCATCGTCGAGAGGGAAACAGCCCGGATCACCAGCTAAGGCCCCTAAATGACCGCTCAGTGATAAAGGAGGTAGGGGTGCAGAGACAGCCAGGAGGTTTGCCTAGAAGCAGCCACCCTTGAAAGAGTGCGTAATAGCTCACTGATCGAGCGCTCTTGCGCCGAAGATGAACGGGGCTAAGCGATCTGCCGAAGCTGTGGGATGTAAAAATACATCGGTAGGGGAGCGTTCCGCCTTAGAGGGAAGCACCCGCGCGAGCAGTGGTGGACGAAGCGGAAGCGAGAATGTCGGCTTGAGTAACGCAAACATTGGTGAGAATCCAATGCCCCGAAAACCTAAGGGTTCCTCCGCAAGGTTCGTCCACGGAGGGTGAGTCAGGGCCTAAGATCAGGCCGAAAGGCGTAGTCGATGGACAACAGGTGAATATTCCTGTACTACCCCTTGTTGGTCCCGAGGGACGGAGGAGGCTAGGTTAGCCGAAAGATGGTTATCGGTTCAAGGACGTAAGGTGACCCTGCTTTTTCAGGGTAAGAAGGGGTAGAGAAAATGCCTCGAGCCAATGTTCGAGTACCAGGCGCTAAGGCGCTGAAGTAACCAATGCCATACTCCCAGGAAAAGCTCGAACGATCTTCAACAAAAGGGTACCTGTACCCGAAACCGACACAGGTGGGTAGGTAGAGAATACCTAGGGGCGCGAGACAACTCTCTCTAAGGAACTCGGCAAAATAGCCCCGTAACTTCGGGAGAAGGGGTGCCTCCTCACAAAGGGGGTCGCAGTGACCAGGCCCGGGCGACTGTTTACCAAAAACACAGGTCTCCGCAAAGTCGTAAGACCATGTATGGGGGCTGACGCCTGCCCAGTGCCGGAAGGTCAAGGAAGTTGGTGACCTGATGACAGGGGAGCCGGCGACCGAAGCCCCGGTGAACGGCGGCCGTAACTATAACGGTCCTAAGGTAGCGAAATTCCTTGTCGGGTAAGTTCCGACCCGCACGAAAGGCGTAACGATCTGGGCACTGTCTCGGAGAGAGGCTCGGTGAAATAGACATGTCTGTGAAGATGCGGACTACCTGCACCTGGACAGAAAGACCCTATGAAGCTTTACTGTTCCCTGGGATTGGCTTTGGGCCTTTCCTGCGCAGCTTAGGTGGAGGGCGAAGAAGGCCCCCTTCCGGGGGGGCCCGAGCCATCAGTGAGATACCACTCTGGAAGAGCTAGAATTCTAACCTTGTGTCAGGACCTACGGGCCAAGGGACAGTCTCAGGTAGACAGTTTCTATGGGGCGTAGGCCTCCCAAAAGGTAACGGAGGCGTGCAAAGGTTTCCTCGGGCCGGACGGAGATTGGCCCTCGAGTGCAAAGGCAGAAGGGAGCTTGACTGCAAGACCCACCCGTCGAGCAGGGACGAAAGTCGGCCTTAGTGATCCGACGGTGCCGAGTGGAAGGGCCGTCGCTCAACGGATAAAAGTTACTCTAGGGATAACAGGCTGATCTTCCCCAAGAGCTCACATCGACGGGAAGGTTTGGCACCTCGATGTCGGCTCTTCGCCACCTGGGGCTGTAGTATGTTCCAAGGGTTGGGCTGTTCGCCCATTAAAGCGGTACGTGAGCTGGGTTCAGAACGTCGTGAGACAGTTCGGTCCATATCCGGTGTGGGCGTTAGAGCATTGAGAGGACCTTTCCCTAGTACGAGAGGACCGGGAAGGACGCACCTCTGGTGTACCAGTTATCGTGCCCACGGTAAACGCTGGGTAGCCAAGTGCGGAGCGGATAACTGCTGAAAGCATCTAAGTAGTAAGCCCACCCCAAGATGAGTGCTCTCCTATTCCTTCCGACTTCCCCAGAGCCTCCGGTAGCACAGCCGAGACAGCGACGGGTTCTCTGCCCCTGCGGGGATGGAGCGACAGAAGTCTTGAGAATTCAAGAGAAGGTCACGGCGAGACGAGCCGTTTATCATTACGATAGGTGTCAAGTGGAAGTGCAGTGATGTATGCAGCTGAGGCATCCTAACAGACCGGTAGACTTGAACCTTGTTCCTACATGACCCGATCAATTCGATCAGGCACTCGCCATCTATTTTCATTGTTCAACTCTTTGACAACACGAAAAAACCATTGTTCAACTCTTTGACAACATGAAAAAACCAAAAGCTCTGCCCTCCCTCTCTATCTATCCAAGGGATGGAAGGGCAGAGGCCTTTGGTGTCCCCTCCAGTCAAGAATTGGGGCCTCACAATCACTAGCCAATATGATTTTCTCTCATGCCTTTCTTCGTTCATGGTTCGATATTCTGGTGTCCTAGGCGTAGAGGAACCACACCAATCCATCCCGAACTTGGTGGTTAAACTCTACTGCGGTGACGATACTGTAGGGGAGGTCCTGCGGAAAAATAGCTCGACGCCAGGATGATAAAAAGCTTAACACCCCTCATTCTTATTACTTTTTCAATATGAAAAAGAAAAAAAATGAAAAATGGAAAGGTCGTCTTATTCAAAACCCCAATCATGACATCCCTTCTCTCCCACTTCACACCTCGGAACGCACCGTTCTTATAGAGATAAACGCGCTTTCACATCTTCTTAACCCGAAATGGCTGGGGAGAGGAAAGGTTCCTTTTTTTTTTGAGGGTACTCCCGAGAACAGATCCAGTGGAGACGGGGTGGGGCCTGTAGCTCAGAGGATTAGAGCACGTGGCTACGAACCACGGTGTCGGGGGTTCGAATCCCTCCTCGCCCACAACCGGCCCAAAAGGGAAGGACCTTTCCTTCTGGGGGTAGGAAAATCATGATCGGGATAGCGGACCAAAAGCTATGGAACTTGGGTGTGGGTCTTTTGTCGAAATGGAATGGCCTTCCTTTTTCTTTTTCTTTATTATTTATCGTTAATGGTAGAATCATTACACATAGTATACCCGGCCCTTCAGCGTATTTTTTTGTTTTACGCCCCGTAACTCTTCCTCAGCCAGGCTTGGGCAGAATAGCAGAGCAAGTACAAGTATTAGTAGCATAACAAAAATGCCTTCCTCGTCATTAATATGTTTGCTCGCGGTAATTGTGGCCTCTCGGGAGAATCGATGACTGCATCTTTGATGCACTGCTAGTACTAGTACATCTGAGAATTCTTAATTGGCTAGTTGTAAATAGCCCCAGGGCTATGGAACAAAGGATTATCCCGGACCTACACCAAGGTATTGACGGTGATTCTCAAATATCGCAGAACAGAATGTGATACGATAGAAACAAAGACAGGGAAGGGGTTACCTACTCTTAACGGTCAAAGCGAGCTCTTTCATTCTGAATTCTTTAATTCAGAATGAATCAAATCTCCCCAAGTAGGATTCGAACCTACGACCAATCAGTTAACAGCCGACCGCTCTACCACTGAGCTACTGAGGAACAACGGGAGATTCGATCTCATAGAGTTCAATTCCCGTTCTCAACCCATGACCAATATGAGCTCAAAGCTTCCTTCGTAACTCCCGGAACTTCTTCGTAGTGGCTCCCCTCATTTCATAGGGAACCTCAAAGTGGCTCTATTTCATTATATTCCATCCATCTCCCAATTCCATTCAATTCATTTAATATCCCTTTGGTGTCATTGACATAACAGATGTCGTTTCTAGTTTATCTCTTTATATGGAAAGTTTCAAAATCATCATATAATAATCCAGAAATTGCAATAGAAAAGAAAAAGGGAGGTTTATGATGATTTTGAAATCTTTTCTACTAGGTAATCTAGTATCCTTATGCATGAAGATAATCAATTCGGTCGTTGTGGTCGGACTCTATTATGGATTTCTGACCACATTCTCCATAGGGCCCTCTTATCTCTTCCTTCTCCGAGCTCAGGTTATGGAAGAAGGAAGCGAGAAGAAGGTATCAGCAACAACTGGTTTTCTTACGGGACAGCTCATGATGTTCATATCGATCTATTATGCGCCTCTGCATCTAGCATTGGGTAGACCTCATACAATAACTGTCCTAGCTCTACCCTATCTTTTGTTTCATTTCTTCTGGAACAATCACAAACACTTTTTTGATTATGGATCTACTACCAGAAATTCAATGCGTAATCTCAGCGTTCAATGTGTATTCCTGAATAATCTCATTTTTCAATTATTCAACCATTTCATTTTACCAAGTTCAATGTTAGCCAGATTAGTCAACATTTATATGTTTCGATGCAACAACAAGATGTTATTTGTAACAAGTAGTTTTGTTGGTTGGTTAATTGGTCACATTTTATTCATGAAATGGCTTGGATTGGTATTAGTCTGGATACGGCAAAATCATTCTATTCGATCAAATGTACTTATTCGATCGAATAAGTACCTTGTGTCAGAATTGAGAAATTCTATGGCTCGGATCTTTAGTATTCTCTTATTTATTACCTGTGTCTACTATTTAGGCAGAATACCGTCACCCATTCTTACTAAGAAACTGAAAGAAACCTCAAAAACGGAAGAAAGGGCGGAAAGTGAGGAAGAAAGAGATGTAGAAATAGAAACAACTTACGAAACGAAGGGGACTAAACAGGAACAAGAGGGATCCGCCGAAGAAGATCCTTCTCCTTCCCTTTTTTCAGAAGAAAAGGAGGATCCGGACAAAATCGATAAAACGGAAGAGATCCGAGTGAATGGAAAGGAAAAAACAAAGGATGAATTCCACTTTCACTTGAAAGAGACATGCTATAAAAATAGCCCCATTTATGAAGCTTCTTATCCGGATGGGAATCCAGAAAATTCAAAGTTAAAAATACTTTACGATAAAAAGAAAGTCAACTCAACCTTTTGGTTTGAAAAACCTCTTGTAACTATTCTTTTCAATTTTAATCGATGGAATCGACCGGTGCGATACATAAAAAATAATCGATTTGAAAATGCTGTAAGACATGAAATGTCACAATATTTTTTTTATACATGCCAAAGTTATGGAAAAGAAAGAATATCTTTTACGTTTCCACCCAGTTTATTATTTTTTGGGGAAATGATACAAAGAAAGATATCCTTGTTCATAATAGAAAAACTCTCCTCTGATGAACTGTATAATCATTGGATTTCTACCAACAAACAAAAAAATAACAATCTAAACAACGAATTGATAAATCGAATTAAGGTTCTAGACAAAGGATCTCTTTCCCTGAATATACTCGAAAAAAAGATTCGATTGTGTAATGATGAGATTAAAAAAGAATACTTGCCAAAAATATATGATCCTTTCTTGAATGGGCCACAGCGTGGAACAATAAAAAAATTATTTTTACCTTTAATCATAAATGAAACTTCGATAGAAAATTTCATTTTCATAGAAACAAATAAGATTCATACTCTCTTTCTTACTGATACTGATTATGAGGAATTTGAACAAAAAATAGATCTATTTGAGAAAAAACCATTATCAACAAAAATGAGTCACTTCTTGACTTTAATCAGTCAATTTGATAGAGAATCAAAACCCAATTTCAATTTGAAAGAACCTTCTTTATTTTTATTTTCAAAACAAGAACCAGTAAGAATGGATTCAGAAAACAAAACGAAATTTTTAAAATTTTTATTCAATGCAATTAGAACTGATCCTAATGATAAAAAAAAAAAAACGATTTCTATTAGAATAAAAGAAATTATTAAACAAGTTCCTCGATGGTCATACAAATTGATCAACGAATTAGAACAACAGGAAGGAGACAGTGAAGAAGAAGTACCAGTAGATTATCAAATTCGTTCAAGAAAAGCCAAACGTGTAGTGATTTTTACTAATAATCAAAATCAGCGAAATACCGATACTAATAATACCGATACTAATAATAAAGATCAAACAAACGAAGTGGCTTTGATACGCTATTCACAACAATCGGATTTTCGTCGAGACATAATCAAAGGCTCTATGCGAGCCCAAAGACGTAAAACAGTTATTTTAGAACTTTTTCAAGCAAATGTGCATTCCCCACTTTTTTTGGATAGAATAGACAAATCACCCCTTTTTTCTTTTGATATTTCTGGATTGATGAAACTCATTTTTGGAAACTGGATAAAAAGAGGAGCAGAATTGAAAATTTCAGATTCTATAGAAGAAGAGATCAAAGAAGGGGAGAAAGAAAAAAAAGATGAAAACAAAAGAAAAGAAAAAGCGCGGATAGAAATAGCAGAAGCCTGGGATACCATTCCACTTGCTCAAATAATAAGAGGTTCCATGTTAATAACTCAATCGACTCTTAGAAAATATATTCTATTACCTTCATTGATAATAGCGAAAAATATTGGCCGTATGCTATTATTGCAATTTCCTGAGTGGTCTGAAGATTTAAAGGAATGGAATAAAGAAATGCATGTTAAATGTACCTATAATGGTGTTCAATTATCAGAAACAGAATTTCCGAAAAATTGGTTAACAGATGGCATTCAGATAAAGATACTATTTCCTTTCTGTCTGAAACCTTGGCACAAATCTAAGCCACAGCCCTCTCATACAGATCGAATGAAAAAAAAAGGTCAAAAAAAAGATGATTTTTGTTTTTTAACAGTTTGGGGAATGGAAGCTGAACTTCCTTTTGATTCTCCCCGAAAACGGCCTTCCTTTTTTGAACCCATTTTTAATAAATTCGAAAAAATAATTGGAAAATGGAAAAAGAAGTATTTTCGAGTTCGAAAAGTTTTAAAAGAAAGAACAAAAATTTTTATAAATATCTCAAAAAAATGGATTTTAAAAAGAATAATAAAAGAACTTTCGAAAATAAATCCAATTCTATTATTGAAATTAAGAAAAGGATATAACTTAAGTGAAACTAAAAAAGAAAAAGATTCTATAACTTGCAATCCGATAATTCATAAATCTTTTAGTCGAATTCGACCCATAGATTGGACAAATTATTTCCTGACAGAAAAAAAAATAAAGGATATGACTGCTAGAACAAGTACAATGAGAAATCAAATAGAAAAAATTACAAAAGAGAACAAAAAAGTGACTCCAGTAATAGGAATAAATGTTAATCTTAATAAAACAAGTTATAATGCTAAAAGATTCGAATTCCAAAAAAATATTGGGCAAATATTAAAAAGAAGAAATGCTCGATTAATCCGTAAATTACATTATTTTAAAAAAAATTTCACTGAAAGGATATACATAGATATTCTTCTATCTATCATTACTGTTTCTAGAATTAATATACAACTTTTTCTTCAATCAACAAAAAAAATTATTGATAAATTTATTTACAGTAATAAAACAAACCAAGAAAAAGTTAATAAAACAAATAAAAATACAATTCACTTTATTTCGACTATAAAAAAGTCACTTTATAATCTTAGTAATAAGAATTTACAGCGGAATTTTTATGACTTATCCTCCTTGTCACAAGCATATGTATTTTACAAATTATCAGAAACCCAAGTTCTTAACTTGAATAAGTTAATATCTACTATTCAATCTCAAAGAACATCTTTTTTTATTAAGACTTCAATAAAAGGTTATTTTGGAATACAAGGAATAATTCATTCTGAATTAAGACATAAGAAACTTTTGAATTCCGGAATAAATCAATGGAAAAACTGGTTAAGAGGTCATTATCCATACGATTTATCTCAGATTAGATGGTCTAGATTAATAGTACAAAAATGGCGAAATAAATGTCATACAATTCAAAATCAAGATTTCATCAAAGAGGATTCATATGAAAAAGACCAATTAATTAATTACAAAAAACAAAATGATTATGAAGTATATTCATTATCAAATCAAAAAGATAATTTTAAAAAATACTATAAATATAATCTTTTATCTTATAGATCTATTAATTACGAAAATAAGAGGAATCCGTATATTTATGAATCACCATTTCAAGAAAATAAGAATCAAGAGAGTTCTTATAATTACAATATACATAAAGGTAATTACAACACACATAAAAAAAAAAAATTTCATATACTAGACAATATCTCTATCAATAATTATTTAGTAAATAGGGATATTATGTATATGAAAACAAGTCTGGATAGAAAATATTTGGATTGGAAATTTTTAAATTTTTGTCTTAAAAAGAAAATCCATATTGAGACCTGGATCAAGATCGATACCAACAATACTCAAAATACTAAGAGCGAAACTAATAATTATCAAAGAATTGATCAAATTGATAAAGAAGATCTTTTTTATCTTATGATTCATCAAAATCAAGAAATCAATTCACCTAATCAAAAAAAAAGATTTTTTGATTGGATGGGAATGAATGAAGAAATAATAAGTCGTCCTATATCGACTCTAGAACTTTGGTTCTTCCCAGAATTTGTACTACTTTCTAATGCATATAAAATGAAACCGTGGTTTATACCAAGCAAATTGCTTTTTTTTCATTTTAATGGAAATGAAAATGTTAATGAAAATAAAAACATCAATAGAAAGCAAAAGGAAGTTAGACCATCGAATGGAAAAAAACAATTTGAATTAAAGAATCAAAAAGAAAAAAAATACGCAGATCAAAAAAATCTTAGATCACATACACAAAAACAAGAAAATCATGTATCGGCTTTTTCAAACCAACAAAAAAACATTGAAGAAGATTATTCGGAATCAGACATGAAAAAACGTAAAAAGAAAAAACAATACAAGAGCAATACGGAAGCAGAACTAGATTTCTTCTTGAAAAGGTATTTACTTTTTCAATTGAGATGGGATGATGCTTTGAATCAAAGAATGATTAATAATATTAAAGTATATTGTTTCCTGCTTCGACTGCGAAATCCAAGAAAAATTACTATATCCTCGATTCAAAGGAGAGAAATGAATCTGGATGTAATGCTAATTCAGAAGAATTTAACTCTTACAGAATTGATGAAAAGGGGAATATTTATTATCGAACCTCTTCGTTTGTCTGTAAAAAATGATGGACAGTTTATTATGTATCAAATCATAGGTATTTCATTAGTTCATAAGAGTAGGCATCAAATTAATCAAGGATGCCGAGAGCAAAGATATGTTGATGAGAAAAATTTGGATGAATCCATTTCAAGGCATCATCAAAGAATAACTGAAAATAATGAAAAGAATTATTATGATTTGCTTATTCCTGAAAATATTTTATCGTCTAGACGTCGTAGAGAATTGAGAATTCTAACTTGTTTCAATTCAAAAACAACACATGGTGTGGATAGAAATCCAATATTTTGCACCGGTAAGAAAATCAAAAATTGGAATCAATTCTTGGATAAAAATAAAAATCTTGATAGAGATAAATTAATGAAATTAAAATTCTTTCTTTGGCCCAATTATCGATTAGAAGATTTAGCTTGTATGAATCGCTATTGGTTTGATACCAATAATGGCAGTCGTTTCAGTATGTTAAGAATACATATGTACCCGCGATTAAAAATTCGTTGATGATACATTTTTCTTATATATCCTTTACCATATCTGAGTATATGAAAACAAACAGATGCACACATGACTTGTCTTACATCTCATTCTAATATATGATACTAATTCAATGATGCATCAATTATATTTAAAAAATGAATCAACAAAATCTTCTTAATTTGAGATTCCAATTTTTTTTCTTTTGAAAATACAAAAATGTACTATTCTTTTGTATCCCTATTTGAATTTTGAATCGAATTTTCAATTGGATTGATTTATTTTATTACATAAAATTAGGATTCCATAAAAAAAATTGTGGATACCCTATTAAAATAACTAGCATTGTTATTACTGATCGTTAAAATTCATATTTGCAAAAAAGGGAGGGGAATTTTTTTATGATAAAAAATTCATCCATTTACGTTATTTCACAAAAAGAAAAAGAAGAAAACTGGGGATCTGTTGAATTTCAAGTATTCAATTTTACCAATAAAATACGAAGACTTACTTTACATTTAGAATTGCACAAAAAAGACTATTTATCTCAGAGAGGTCTACGAAAAATTCTGGGAAAACGTCAACGCCTGCTAGCTTATTTGTCAAAAAAAAAAAAATAGAAAGAATGGAATAGAAACTAAAAAAGAGAGTTTTTTCTTCTTTCTTTACTATATACAACTTTAGAGAGATAGAATTCTTGTCATGGTTCATGAACTAATGCAATGTCTAATTTTTGTAATCAAAAATGATAGGTTGAAATAGAAATATTTATTAATTAATATTATATTGCATATTGATACAAAAAACATTTTATTCAAGGATTAAGTAAATTATTACTTTACTGAACGAAGAAAAATCAAAATAAAATTGTTAAAAAAAAAAAAGATGAGATCAATTCAGAAGCACTTTTTTTTTTTTTTATTTTATTATAAATTGAGTCGACAGAATTCCATTGGTCTAATTCAGGACCTTACGATAGATTTTGACTTTATCTATCCTACAAGCATATTAGGATAAATAATATCGAACAAGTCCTTAGATTTATTTGTGACCTTCAAGAAGCCGTATGAGGTGAAAATCTCATGTACGGTTCTGTAATAGAGATGGTACCAATGATGTTATCACCGACTATGATTATCTAACAGTTCAAGTACAGTTGATATAGTTGAAGCGCAATCAAAATATGGTTTTTGGGGATGGAATTTGTGGCGGTAACCCATAGGGTTTATCGTTTTTCTAATTTCTTCCCTAGCAGAGTGGGAGAGATTACCTTTTGATTTACCAGAAGCAGAAGAAGAATTAGTAGCAGGTTATCAAACTGAATATTCAGGTATCAAATTTGGTTTATTTTACGTTGCTTCGTATTTAAATCTACTAGTTTCTTCATTATTTGTAATAGTTATTTACTTGGGCGATTGGAATCTTTCTATTCCGTACATATTCGTTCCGTAGCTTTTTGATTTTTGAAATAAATAAAGCAGGAAAAGTCTTTGGAACAATAATTGGTATCTTTATTACATTAGCTAAAACTTATTTGTTCTTTTTCATTTCTATCACAACAAGATAGACTTTACCAAAGCTGAGAATGGACAAATCTTGGATGGAAATTTTTTTCCCTATTTCTCTAGGGAATCTATTATGTTTATGTTGATTGGAAATTGGAAACTGATATTCGAAAGAAATGGTTGCTTAATAAATCTGTAATATTTTGTGGAAATTGCGTTGAATATTGTCCAACAAATTGTTTATCAATGACTGAAGAATATGAACTTTCGACTTATGATCGTCACGAATTGAATTATAATCAAATTGCTTTGGGTCGTTTACCAATGTCAGGAATTGACGATTCCACAATTCGAATAATTTTGAATTCACCTCAAATCAAATAAAAAATGAATAAATCCTTTGATTCAAGAAATATTTTCAATTACTAGGGTTCAGTTTTGATCTACATAAAATAAATAAGGTTTTTTGCTTGTTCAATAACTACAAATCCAAACCATTGATTGGTTGGTGAGAATCACGATTGAATTTCAATGGAAAATCTATTTTCCCATTGAAAATCTATTTCTATGTTTTCTTATTTATTCATAGTAATGGTTTCAAAATCGATAGTTTCCAATTATTCTTTCCGATAAAGAATGAGATTGGTCCAATAATTGTATATACATCAATTCATATTTATTAGGATTTAATTAACATATCCTAAAAATAAAGTAACTTCTTTTTTCCTGGTCAAGTCAGCAAAATCATGATAGTTCTATTTTGTTATTTGTCATTTTACATAGAATGGATTTATCTGGACCAATCCATGATTTTCTTTTAGTCTTCTTGGGATTGGATCTTATACTTATATTAGGAAATCCAGGAGTGATATTATTTCCCAATCCAAATTATTCTGCCTTTTCATTGGGATTGGTTTTTATTTGTATATCCTTATTTTATATTCTATCGAACTCCCATTTTGTAGCTGCTGCGCAGCTTCTTATTTATGTAGATGTAGGAGCTATAAATGTTTTAATCATTTTTGCTATGATGTTCATGAATGGTTCAGAATATTCCAAAGATTTTCATCTTTGGACCGTCGGAGATGGAATTACTTCGATGATTTGTACAAGTATTTTTGTTTCACTAATTACTACTATTCTAGATACGTAATAGTACGGGATTATTTTGACGACAAGATCAAACCAGATTCTAGAACAAGATTTGATAAGGAATAGTCACCAAATTGGTATTCATTTATCAACAGATTTTTTTCTTCTATTTGAGCTCATTTCAATAATTCTTTTAGTTGCTTTAATAGGTGCAATCACTGTCACTGTAGCTCGTCAATAATCAATCTTTAGAACTAGGAATCCAAATCAAACTTTGTTCTAGATTATCATATTAATTTCTCCCCCATTCGATTTGAATTCATGTTTCAAATAGAAATGTTTTTAGCTCAATCTCAATATATTCTTTTGTTCCATATTTGTTATATTTTATTCAATGGAATCAGTTGAATTGTTATTCATATTGAAATGAATTGAGATTGATAAGGAATTGGTTAATGATGCTTGAACATGGACTTTTTTTGAGTGCCTATTTATTTTCTATCGGCATTTATGGATTAATTACGAGTCGAAACATGGTTCGAGCCCTTATGTGTCTTGAACTTATATTGAATGCTATTAATATAAATTTTGTAACGTTTTCTGATTTTTTTGATAATCGTCAATTAAAAGGAGCTATTTTCTCAATTTTGGTTATAGCTATTACATCCGCTGAAGCGGCTATTGGACTGGCTATTGTTTCGTCAATTTATCGTAACAGAAAATCAACTCGTATTAACTAATCGAATTTTTTGAATAAATAAAATAGTATTAATTATATAAATTCGAAATATTCATCAATTAATTCGAATTAGTATATTTACCGCGTAAGATAGGATCATGTTTACAAAAACATAAGAAATCAAAGTATCTTGGCTCTCTCTCATAAGTCAATCCAAAAATAGATTGATTAGAAATAATTCTGGTAACTCATTGATTCGTCTGGTAACTAAAAATGATTTGGTTTTTAAGTTTACTAGATCGAAAGTTTATGATATTCAAAAATGTATAGATCCCATGTCACATTCAGTCAAAATTTATGATACATGTATAGGGTGTACTCAATGTGTTCGAGCCTGCCCCACAGATGTATTAGAAATGATACCTTGGGACGGGTGTAAAGCTAAGCAAATTGCTTCTGCTCCAAGAACAGAGGATTGTGTCGGTTGTAAGAGATGCGAATCCGCCTGTCCAACGGATTTTTTGAGTGTTCGAGTTTATTTATGGCATGAAACAACTCGCAGTATGGGTCTAGCTTTTTGATATGTTCCAGAGAACTCCACTTGAATTTATTTGATTTTTTTTATCGCCAAAAACCCGTGCTCGCGAATAACATATTTTTTTTTAGCGAGTATGGGTTTTTCTGGTCTAAGTATATCTTGTCTTTACCACGAATTTTTTTCTTTGGTTAACAAGAATTTTAGTTGTTAACAATAATTGTAGTTTTGCCAATATTTTCGGGTTCTTTAATTTTCAATTTTCTTTCTTCCCCATAGAGGAAATAGGTCAATTCGTTATTCGTTAGTATACTTTATGTATATGTATATTAGAGCGCCTTCTAACGATCTATGTATTCTGTTATCATTTTCAATCGGACGATCCATTAATCCAACTAGTCGAAGATTCTAATCGAAGATTCTAAATGGATCAATTTTTTTGATTTCCATTGGAGATTAGGAATAGATGGACTTTCTATAGGACCCATTTTACTAACGAGATTCATCACTACTTTAGTTACTTTAGCGGCTTGGCCAGTGACTCGAGATTCTCGATTATTCCATTTCCTGATGTTAGCAATGTACAGCGGTCAAAGTCAAATAGGATTATTTTCTTCTCGAGACCTTTTACTATTTTTCATCATGTAGGAGTTTGAATTAATTCCCGTTTATTTACTTCTATCTTTATTTACTTCTATCCATGGGGGAGGAAAGAGACGTCTGTACTCTGCTACAAAATTGATTTTGTACACTCCGGGAGGTTCTCTTTTTTTCTTATTCTTAATGGGAGTTCTGGGTGTCGTCTATATAGTTCTAATGAACCAACATTAAATTTTGAAACATTAGCCAATCCCTCGTATCCTCTGGCATTAGAAATAATATTCTCTATTGGATTTTTTAGTACTTTTGCTGTCAAATTGCCGATTATACCCTTACATACATGGTTACCAGATACCCATGGGGAAGCGCATTTATAGTACTTATATACTTCTAGCCGGAATCTTATTAAAAATGGGAGTGTATGGGTTAGTTCGGATCAATATAGAATTATTACCTTACGCCCATTCTATATTTTCTCCTTGGATAGTAGGCACAATACAAATAATCTATGCAGCTTCAATATCTACTGGTCAACGTAATTAAAAAAAAGAATAGCATATTCCTCTGTATCTCATATGGGTTTTAGAATTATAGGAATTGGTTCTATAACTGATACAGGATTCAATGGAGCCCCTTTATTTTACAAGTAATCTCTCATGGATTTATTGGTGCTGCACTTTTTTTCTTGGCTGGCACGAGTTATGATAGAATACGCCTTGCTTATCTCGACGAAATGGGCGGAATAGCTATTCCAATGCCAAAAATATTCACAATGTTCAATAGCTTTTCAATGGCTTCTCTTGCGTTACCGGGTATGCATGGTTTTGTTGCAGAATTGATAGTATTTTTTGGCATAATTACCCGCCAAAAATATCTTTTAATGCCAAAAATACTAATTACTTTTGTAATGGCAATTGGAATGATCTTAACTCCTATTTATTATCTATGTTACTCCAGATGTTCTATGGATACAAGTTATTTAATGTTCCAAACTCTTATTTTTTTGATTCTGGGCCGCGAGAATTCTTTGTTTCGATCGCTATTTATTTACCCGTAATAGGTATTGGTATTTACCCGGATTTCGTTCTTTCATTATCAGTTGAGAAGGCCGAAGTTATTCTATCTAATTTTTTTATAGATAGTTTTCATGAATAAAAAATTCATCCTATTATTTTCTAAATTGTTCGTTGTACAATAAAAAAGCGAAGTCATTTTTTTTTTTTTCTTAAGTTCAGAAAAAAAAAATTAAAATTTTAACCAGATATGTTTGGTCTTTGTGAGAACCATTTGAATCAAGTATTTTAGCGATTCACATGGTTCTCGACGACTTACACGAAGTTTTTCTATATACACCTTATTTTGTTCATATTCGTTAGAGACTTTCTTAAATTCAATTAGACGTTAATGTAAATGAACCATAACTATGTAGCCCTATTCCTAATAGATTGACCCCAAAATAGCATATCCAAATTATAAGAAAGCCTATAGAAGCCACAATTGCAGAATTTTCAGGGGGCAATTTTGTATTTGTTCGAGTATGTAAATAAATAGCGAATACGATCCAAGTAATAAACGCCCAAATTTCCTTTGGATCCCAATTCCAATATGACCCCCATGCTTCATTAGCCCATACTGCTCCTGAAAGAATACCTATGGTTAAAAAGATAAACCCTATACTAATAACACGATAACTCCAATGATCCAATTGTTGAATCAATTGGGACCGGTAATAATTCTTAGCAGAAAAAAAAAAGTATTTTCAAAAACATTGCTTTTTGCATTCATGTATTGGATTTCGTCAAAGTAAAAAAACTCATTTACTAAATGATTGCTTTTATAAAAAATCTTTATGTCTTTTCGAAATGTAATAACTAGAAGTGCTACTGATAATAATGATCCACATAAAAGAGCTGCATAACCCAATACCATCATACTTACGTGCATTATTAACCACTCGGATTGGAGAGCAGGTACTAATATTGCAGATTGATGTATTTCAGTTAAAAAACCCGAAGTAGTAAAGCCTTGTGTAAAAATAGCACTTGGTGCGGTTATTGCACTTAAATAATTTTTATTTTTGAAATACGGAACGATATGAATAATGGAGAAATTCCATGAAAGGAAAATTAATGATTCATATAAATTACTTAATGGGAAATGCCCTGAATAAATCCAACGAGTGACTAATAATCCTGTTATACAGAAAAAAGTCGCTATCGTGCCCTTTTCGGACGAATCATATAGTTTTACGATTTCATCAACTAATAAGGTTATTAAATGAATTGTAATTACAATTGAAATGATCGAAAAGGAAATATGAGTTAATATATGTTCTAAAGTCAAAAATATCATAAACATAAAAAAAATCTCTTAATTGCGGAATGGAAATCAGAAAGTGAATTCATTATAGGATCTATTCGATCTCTATTCTTTTTAGAAGATAGCATGCCGCTACTCGGACTCGAACCGAGATGCTCTAGCACTGCTTCCTAAGAGCAGCGTGTCTACCAATTTCACCATAGCGGCTTGTTCAAACTCATAATAGCCTATTCATATTCAATCGTCGAGATTGAAGGAGTCACTTAATGTAATGTAGTATTTTTTAGGAAATATTAAAATGGATGAATCCAAATTAATACGTATTTGAAGGTTTATTATTTGAGTTTAGTATATCCGTTTTATTTAACTTAGATCTTTCGTGTAGTTTACGCTCTTCTGGAATTGAATTGTTGTAACTGGATAGTTCTACCCTTGGATAGGGGTAGAACTCAAAAAACCGTCTTTTAAAATTTGCATTTTTTAATGATTCATTTCTCATTTATTAGATTTCATAAATCTGAAACAAAAAAAAATGCATTTTTTAATGTTAATGAACAAAAAATAGGATCTATTTAAAATCACTTAAATTTGACATATTTTTCATAGTTAATATAATATTTCAATTAAAAACTTTTATAGATTGGGTTGAAAGCAGAAGATTTACTAGGAGTATATATAATAATTCAGAGAAATAATAATTCAAAAAATTACAAAAAGTTTTAAACTTAATCAATTAGTTTCAACGATTCATTAATTTTCACGAAAGATCTTATATCAGCTCTTTTATAGATATAGAAGTAGAGAAAAAAACTTTTCTTTGAAAAAAGAAAAAACACAAGATAAGATACAAGAAAAAAAATTTTCTTTTCTAATTCTAATTCAGTAAACAGAAAACAGAAAAATTCTTATTCTTACAAATCATAAGAGCGAAAAGAATTCTATTTCATATTTCATATTAATTAGACTTATAGAATTAGTCCAAAACAGTAGTAGGTAATGGAAATCATTCATTTTCTATTCTAAATGAAATTAGTCAACTTTTTGAGTTAAGTCGATTCAGATTATTACAACTTTTGATTATTTATTTGTTTATCGCACAAAAAAACTTTTTGAATTTCCGGTCGAAAGAGATTTCCCTAATGAAAAAGCTTTTAAGGCTGCCCAATATCCTTTCCCTTTCCAAAAATTTTTACGAATACGCTTTTTTGATATAGAAGTACGTTTTTTTGGAACTGCCATTTTCTTTTAAATTAAGAGGTTACTCATTATTCGAGTTGAATGTGAAAGACATCTATTGTGCAAAAGGACTCATTCTTTACCACTATTCATTATCTATTTCTTTTTAAAATGCTATTTTAAAAAGAAATAAAATAAAAAATCAAATAATAATAAATATAAATATGCGAAAATCGTACTAAATATTATTCGAAATAAAACATTATTAAAAAAATAGGAATATGATATGTGATTGTTTTTCTATTAATTGGTCAAGATCGAGGAAAGAACACACATAATTGAAATTTCAATTTTCAAATTCGAATAAAACTAGTAATTCATTTTAATGAAAGTTAAAGTATACATAGCTTGATAAACAAAATTTTAGTAATTTTTTTATTCATTTTATATAAAGTGACGGATATTATAGTCCTTCTTATAAATGTTTTTTGAAACCAATCAATTCATTCCAGAATGAACTAGGTAATGATTTTGAATAAACTAACTATAAGGAGAGTTCTTATTATAAGGAGAGTTCTTATTTTATTAGGCTAAGTTATTGGCTTTCGTTGATTCGATGGTTTATATAAAAATAAAAATAAAGTACTCTATTTTATCGTTTTTCTTTGCTCTATATCTATAGATATAAATTTTTTGATATATGTAATATAATAATAATTTCATTTTTTTATTTTCGGTATCCTCATAAGTAGCTTAGTTAATAACTAAGTATTCACTTTTTACTACTAACTTAACCATATTATTTGACTAATTGTGACTTCTTGATTTTCATATTTGAATTATTTAAAAAAGATTCAGAATAAGTAAGAATATAAAATTCTCAAATTCGATTTTAGTTAGTTTAAATTAGTGCATATTTTGATTTTTTATTAATCCTTTCAAATAAGATCGGGTGAGTCAAAAATAATTAAGAATGAAACTTATTCATTTTTTATGGAAGATACATATCAATATGCGTGGATCATACCTTTTGTTTCACTTCCAATTCCTGTGTTAATAGGAGTAGGACTTCTTCTTTTTCCAAGGACAACAAAAAATATTCGCCGAATGTGGGTTTTTCATAATGTTTTATTGTTAAGTATAGCCATGATTTTGTCGATCGATCTGTCTATTCAGCAAATAAATAGTGGTTCTATATATCAATATGTATGGTCTTTACTTATCAATATTAATCACTACCGCTCGAACCGTGGTTCTTATTTATAGCGATAATTATATGTCTCATGATCAAGGATATTTCATATTTTTTGCTTATATGAGTTTTTTCAGTACTTCCATGTTGGGGTTAGTTACTAGTTCTAATTTAATAAAAATTTGTACAAATTTCTATTTTGGGGGAATTTGTTGAAATGTGTTCATATCGATTAATAGAGTTCTGGTTTACACGGCCTGTTGTGGTAAATGCTTGTCAAAAAGCGTTTGTAACTAATCGAGTAGGATATTTTGGTTTATTATTTTTTATTAGGAATTTTAGGTTTTTATTGGATAATAGGTCATTTCGCATTTAGGGATTTATTCGAAAATGAAATATTCAATAGCTTGATTTATAATAATGAGGTTAATGCTTTATTTCTTATTTTGTGTGCCGTTCTATATCTTTGTCGGTGCAATGGCTAAATCGGCACAATTTCCTCTTCATCTTCATCTTCATCTTCATGTATGGTTACCTGAAAAATGAAAAAATGAAAAAGTGGGGAATGCACATTTGCTTGAAAAAGTTCTAAAATAACTGTTTTACGTCTTTGGGCTCGCATAGAGCCTTTGATTATGTCTCGACGAAAATCCGATTGTTGTGAATAGCGTATCAAAGCCACTTCGTTTGTTTGATCTTTATTATTAGTATCGGTATTATTAGTATCGGTATTTCGCTGATTTTGATTATTAGTAAAAATCACTACACGTTTGGCTTTTCTTGAACGAATTTGATAATCTACTGGTACTTCT
>contig1_len_49335_j053
AGAGCAGCGGGTGCTGTAGCGAAACTGATTGCAAAAGAGGGGAAATCGGCCACATTAAAATTACCTTCTGGGGAGGTCCGTTTGATATCCAAAAACTGCTCAGCAACAGTCGGACAGGTGGGGAATGTTGGGGTGAACCAGAAAAGTTTGGGTAGAGCCGGATCTAAGCGTTGGCTAGGTAAGCGTCCTGTAGTAAGAGGAGTAGTTATGAACCCTGTAGACCATCCCCATGGGGGTGGTGAAGGGAGGGCCCCAATTGGTAGAAAAAAACCCACAACCCCTTGGGGTTATCCTGCACTTGGAAGAAGAAGTAGAAAAAGGAATAAATATAGTGAGAATTTGATTCTTCGTCGCCGTAGTAAATAGGAGATAAAATCGAATTTATTTCTTCATCTTTAAAAAAAAAAAGGGGGGGGGAGGAAGCTGTGACACGTTCACTAAAAAAAAATCCTTTTGTAGCGAATCATTTATTAAAAAAAATTGTTAAGCTTAACAATACAATACAATTTTTTTTTTTTGAATTTTGAATATTCAAAATTCAAAAAAAAAAAAATATAAATTTGTAGTTTAGTTTAGGTTTAGTTATGGGCGAACGACGGGAATTGAACCCGCGCATGGAGGATTCACAATCCACTGCCTTAATCCACTTGGCTACATCCGCCCCTTTCTCTACCACTATTTACATTCTAAAATAGTCAGTTTCAACCATTCATCATTAGATTATTTCTTCTTATTTCTGAAGATGCAAATATTAAACAAATAATGAAGATTTCTTTCTTTTCATTTTAAATGGCAAATCAAAATTTCACAAAGGAAAAGGTATATAAACTTCAAATTTATACAAAAAGAAAAGACGATACTCAATCATGAACCAATCCATAACCCATAAAAATCCTTTTTTATCCATATTTTTTTTTTGAATGAAAAAAATATATGGAAATCAAATAAAAGAGCAATAACGCCCTCTTGATAGAACAAGAAATTGGTTATTGCTCCCTTACTTTCAAAAACTCGTACACACTAAGACTAAGACCAAAGTCTTATCCATTTGTAGATGGAGCTTCAATAGCAGCTAGGTCTAGAGGAAAGTTATGAGCATTCCGTTCATGCATAACTTCCATACCAAGGTTAGCACGGTTAATGATATCAGCCCAGGTATTAATTACGCGACCTTGACTATCAACTACAGATTGGTTGAAATTGAAACCATTTAGGTTGAAAGCCATAGTACTGATACCTAAAGCAGTGAACCAGATACCTACTACAGGCCAAGCAGCTAGGAAGAAATGTAAAGAACGAGAATTATTGAAACTAGCATATTGGAAAATCAATCGGCCAAAATAACCATGAGCAGCTACGATATTATAAGTTTCTTCCTCTTGACCGAATCTGTAACCTTCATTAGCAGATTCATTTTCTGTGGTTTCCCTGATCAAACTAGAAGTTACCAAGGAACCATGCATAGCACTGAATAGGGAGCCGCCGAATACACCAGCTACACCTAACATGTGAAATGGGTGCATAAGGATGTTGTGCTCAGCCTGGAATACGATCATGAAGTTGAAAGTACCAGAGATTCCTAGAGGCATACCATCAGAAAAACTTCCTTGACCAATTGGGTAGATCAAGAAAACAGCAGTAGCAGCTGCAACAGGAGCTGAATATGCAACAGCAATCCAAGGTCGCATCCCCAAACGGAAACTAAGTTCCCACTCACGACCCATGTAACAAGCTACACCAAGTAAGAAGTGTAGAACAATTAGTTCATAAGGACCGCCATTGTATAGCCATTCATCAACAGATGCCGCTTCCCATATCGGGTAAAAGTGCAAACCTATAGCTGCAGAAGTAGGAATAATGGCACCTGAGATAATATTGTTTCCATAAAGTAGAGATCCAGAAACAGGCTCACGAATACCATCAATATCTACTGGAGGAGCAGCAATGAAGGCGATAATAAATACGGAAGTTGCAGTTAATAAGGTAGGGATCATCAAAACACCAAACCATCCAATATAAAGACGGTTTTCAGTGCTAGTTATCCAGTTACAGAAGCGACCCCATAGGCTTTCGCTTTCGCGTCTCTCTAAAATTGCAGTCATGGTAAAATCTTGGTTTATTTAATCATCAGAGACTCCCAAGCACACGAATTTTCATAAATAGAAATAGAAAATTGAAGACTTGTTATTCAACAGTATAACATGACTTATATGTCCGTGTCAACCAATATCTATCCTATCTAGATCTATCAGAATTTTTTGTAAATGAATGAAGTGGGTTGCAAAACAAAAATGGAATACAGATTTCTTTCTATACATATGATTTCGATATGACAATGGGTTGCCCGGGATTCGAACCCGGAACTAGTCGGATGGAGTAGATAATTTCCTTGTTAAACAAGCAAAAACCCCTCCCCAAGCCGTGCTTGCATTTTTCATTGCACACGGCTTTCCCTATGTATACATCTAAAACTTAGTTCTTTCCCTAGACAGGACAGGACTTAAAACAGATTGAATACTCAGTTGATTTAAGCCTTAACTACATGCTCCATGAACATTTCAGAATCTAAATAAATGCATTTTTTTTGTTACCTCTTCATCATTCCGATTATTTATTATATTATTTAGAGATAGTTTCAATTTATATGGTCTTCATTCATGATTTGACAGATCATTGATACAAATAATATCCAAATACCAAATCCGCCTGCTATATAAACCCCGCGAAATAAAAGAAGTTTTTGGGAAGGTCAAAGAAAAAATTTTCTCTTTCTCCGTAAAAAACTCTTCCAATAATTCCGAGCCTAATCTTTTCACAAAAGAACGTACCGTACTTTTGTGTTTACGAGCCAAAGTTCTAGCACAAGAAAGTCGAAGTATATACTTTATTCGATACAAACTCATTTTTCTTAAGGATCCGCTATGATAATGAGAAAGATTTCTATATATACGCCCGAATCGTTCAATAATATCAGAATCTGATAAATCAGCCCAGATTGGCTTACTAATGGGATATCCTAACACGTTACAAAATTTCGCTTTAGACAATGATTCAATCAGAGGAGTAATTGGAACTATGGTATCAAACTTCTTAATACCATTCCCTATTAGAAATGAATTTTCTAGCATTTGACTCCGGACCATTGAAGGGTTTAATCGTACACTTAAAAGATAGCCCAAAAAGTCGAGGGAATGATCAGATAATTGGTTTATATGAATCCTTCCTGGTTGAGACCATATGTAAAAATAACATTGCCAGAAATTGACAAGATAATATTTCCATTTATTTATTAAAAGAGACGTCCCTTTTGAAGCCAAAATGGATTTTCCCTGATACCTAACATAATGCATGAAAGGATCCTTGAACAACCATAGAATGGCCTGAAAATCCTTAGTAAAGACTTCTAACAAATGTTCTATTTTTCCATAGAAATAGATTCGTTCAAGAAAGGTTCCAGAAGATATTGATGGTAAATGAGAAGATTGGTTGCGGAGAAAAACGAAGATAGATTCGTATTCCCATACATGAAAATTATATAGGAACAATAGAAATCTTTGATTTCTTTTTGAAAAAGAAAAACTAGATTTCTTTGAAGTAATAAGACTATTCCAATTACGATACTCGTGGAGAAAAAATCGTAATAAATGCAAAGAGGAGGCATCTTTTACCCAGTAGCGAAGAATTTGAACCAATATTTCCAGATGGATGGAGTGGGGTATTAGTATATCTAACACATAATTTAAATATAAAAAATTGTCCTCGAAAAAAGGAAATATTGAATGAATTGATCGTAGATTATGAGATTTTACTATTTCTTTACCTTTTAGGGACGATATTAATCGTAGAGAAAATGGAATTTCCGCAACAAGTGCAAATCCTTCTAGTATTATTTGAGAATACAAATTTGTGTTGTGCCAAAAAAAGTGATTTTGGTTAGAATCATTAGAAGAAACAATAAAATGATTCTGTTGATACATTTGAGTAATTAAATGAGTAATTAAACGTTTCACAACTAGTAAGCTGGATTTATTGTCATAGTCATAACCCGCATTTTCCAATAAAATCGATCCATTTAAACCATGATCATGAGCAAGTGCATAAATATACTCCTGAAAGATAAGTGGATATACGAAGTCGTGTTGCTGCGATATATCTAGTTCTAAATATCTTTTGAATTCCTCCATTTAAAATAAAAATTGAACCAAAGATAAAAGATTGGGGGTTATCAAATGATACATAGTGCGATACAATCAAAACAAGGGATTGATAGTAAGAAAAGAATATATACCTCGATAAACTTATCAACAGATTCTCTACCCTCTCTTTTTCCATTTAATTGAATTGGTTTATGCTCGTTACAGGATAAAAAGATGGTTAGAAATCCTTTATTTTTTTTTTTTTTATTCAACTCAATCGCTCTTTTGATTTTGGAAAAAAAAAATTTTCTTTATCAATATGCTGTTTCTTCTACACATCCACCTCCATTTCATAATGGAGAGTCACAATAGTTAGGATTCATTAAAAAATCGATAATCCACGCATGGGAAAAGCCTTTCCCGCAACAGACACTAATCTATTTTTAACCTATAATTAGATCGGGTAACCATTCAAATTAAGAACGGAAGTTCGTTGCTTTCTCTTTCCCTAGAATTAATTGAAGCCATAAGGCTCTATCCATTTATTCATTCGACCCAACTTTCAATTGAATTTCTTTTGTTCCGTTTCAAGAATTCAAACAAAGTTTTTTTTGTACCGATCCAGTAAGAATGAAATATTCTCACTCAGAATTCTCCATTGATACGACATGCTTTTTTTTCCATTCATTCCCCTTCAGGATCAGTCGTGGTCTTACAAACTTTACCGATGGTATGGACGAATCCCTTGCTTCATCCAAATGTGTAAAAGATCCTAGCCGCACTTAAAAGCCGAGTACTCTACCGTTGAGTTAGCAACCCGAATAGCATAAATTAAATAAGGTGTATAGATACAATCAGAATCAAAATAAATAAAGAAATTCTACAAGGAAATCAAAACATTGAACTAACAAAACAAGAAAGATCAAAAAAATGAGAATTGACTCGTAACAAAAAAATGAACAGATCGGATGAAAATACAAGAAATTGTCAAATAAAAAAAAAATCTAGATAAATATCCAAATTAATAGACCCCACCAAAAAAGAAAAAAGACTTCTTGTCTTAAAATGAATCCAACGAACCCATCATTTACCTAAAGTAAAAAAGTAAAAAATCAAATCAAACCTAATTACGATGAATTATATTTGTTCGATACACTGTTGTCAATATAATATGAATTAAAAAAAAAAAAAAGACAACGGAAAAAACAAAAGAAATTCAATTGAAATAAGAAATATATATAACATTCTATAATATATTTTAATATATTTTATTTTATTTATTTTTGAATATTTAATATTCCAAAAATAATGACTTATGTTGGATTGGCACTAACTACATAGATACAAAAAATGTAATGTAAATAGAGGAATAACTAAGGAATACGTAGAAAAAAAATCGCAGGTGTATTCAATCAATATCAATATAAGTGGAATAAGTAAATTGGATTTCTTATTTATTACTTATTTCTTACTTATTTATTAATATAATATTAATAGAGTTCTAACGAAAACCACCTAATTGAAGAGACTCCCATAATTTAAAATTTCTAGGATCAATTAAGGTTTTGTTATTTAGGGCGAAATTACTTAAAAACCTCCGCCCTTTTGAAAATATCCTGAACAGTTTCTGTAGGTTGAGCACCCTTGTCAAGGAAATATAGAATAGCAGGAACGTTTAAATAAGTTTGATTCTTTATCGGATCATAAAAACCCACTTTCCGAAGATCTCTTCCTTCCCTCCGGGATCGAACATCAATTGCAACGATTCGATAAACGGCTCATTGGGATAGATGTAGATGAATAATACCCCCCCTAGAAACGTATAGGAAGTTTTCTCCTCGTACGGCTCGAGAAAAAATGATTCGGAGTTCTATTTATGTATAGAATTCCAACGACAAATGACTCTATAAAATAATCAAATCAATTAGATTATGATTTAAGTCTTTTTTTTTCTTTCCTGAAAAAAAAAATCATTCGTACTCATAACTCAAGTTGGATAACTCTCAAATAGCTCAAAGGAAAATCTTTAAGCATTTCATTTAGTGAGTGGTCTTTAATTTGAACCCCTTTCATTTTACATTTTAGTTTGTCTCGTTTAAAATCTATATTGTATTTTTTATTCTGATCCCAGTTATTGAAATAATTGAAAGGGTGTTTCCTTGTTCTGGGATCCTTTATCTTTTCTTTGTTTTAAATCATTAGGTTTAGACATAACTTCGGTGATTTTTAATCCTTTCAAAATAGCAGCAACATGCCTTTTTTTGTGATTTATTTCTATCAAAGAATCATACAAACGGTTGATTCCCGTGTGATACACTTTGTATCGAAAGAGTTTTATCAATTCCAAGAAATTTTCCTTTTGGATTGGAAACTTGGAACCCTTTCAATTTCTATATCGAAGATATACTTACGAAGTTGTTCCAATTTATTGATTGGCATTAACCCTAGATCCTTGCCCCTGAGAAATGAATCAATACTTTCTACTCGAGCTCCATCATGGACTATTCACATTACAACCCAACAAAAAATGGAGAGTTCTAGTGCAACAGAATAAACAATGTCGAGCTAAGAGCACCTTCATTCCTATATAAAATGGTGGATGTAAGAATCCACAACGGATCGTGTCCTTCAAGTCGCGCGTTGCTTTTTACCACATCGTTTCAAACGAAGTTTTACCATAACATTTCTCTAATTTGAATTTGGAGCCTATATGGAATTGATTCAATTACGGAATCGTGAATAATCATTGGTTCAGTCGGTACATAGTAATCTATACTTTTTTTCTTCTATTTCGATTTTCAATATAGATGGATAGATATTTTTCTGAAGAAGTTTTAGCAAGAATTCAACTTAACCCTGCTATTGTTTATTGTTAAATAAAATATTTTATTGTATAAATGCAAGTATTTTATATTAATTCTTTATTCTTAATTTTTTATTAATTTCTATATTCTTATTAGAATAAGATTCTAGAAATTAAATAAATTTTAATTCTATATTCTATTATAGAATTAAAATTCTATAATATAAAATATTAGAATTCTAAATTCTATATTATAGAATAATATAAAATATTAGAATTCTATATATCTATCTATATATCTATATATATATAGATATATAGATAGATAAAATCTATAAAATCTAAATAATAAAAAATCTAAAATATATAAATAACATAAATAAATAACATAAAAAGAAAAAAAAAAATAAAATAAGTAAGAATAGATAAGATGAATAAATTGAGTTCTTTTTAAATATCTGTGTCTTCGAATAACTCAATAGGATAGATTCACCAATCTCGCACTTCTTTAAGTACCAAGGATGCAATTTAAATTTCTAAGGAATCATTAAATTGAATTTCGAATTGGATTTTCTACTTTAACATCGTTCATTATTTGAATAAAGTTTTACAGTAAGAACCGCATCATAAAAGAGATAAATTTCTATTTATTTTTTAATTGAATGGAATTGAATCATCAATGATTTAAAGCAGATAGATAGATCGAACAATAAATCAAATTTCCCTTTTTTTTACCCTAACCCCCCAGTCTTAAGAAAAGACTTAATCCCTTAAGGGAATTAAGAGATAGGAAATCTAGGTTCTTTTGCACGTCGATTCAAAATACATCGTTGAAAATTCGATATGGGACGTAAGGTTTTTCTAAGTAACTAACTTCCCTCAATATGAATATGAAGAGAATAAACATATGGTGAAAAGCTCACCCGATTTTCTTGAATCCCAATCCTTGTGATCTATGTTCCTATCTTACCCGGATTACAAAGGTGCATCCGCGTGTCATTTGAACTCGATTCAGTTCAAGTTTGTAAAAAAAAGATATGATGCAGAGAAGAATCATTAAAAAGTAGAAAGAAGAATCACATTGTATCCAATATTAGACCTTTAAACAGAAAGTTGTTCAAAAAACACTCTTTGTTCGAATAGAATGGAATATGCTCTGGGACGGAAGGATTCGAACCTCCGAATAACAGGACCAAAACCCGTTGCCTTACCACTTGGCCACGCCCCATTCAAATTTCTATTCGACGCTAATAAAGAATAATGTTGGTATTGATTGGTCGTCAATTCCAATCCAAATATTTTCTTTATAGAATATATTAGATATTTGCTTAGATATTTGCTAGGATTTTGACACGTATAAATATAGAATTAAATAAAATTCAATTGAATTTATTGATCATTCCATTTATTGATCATTAGATAGAATTCAATTAAGATATTTCATGAAAGTATAATATCTTCTATTTTCCCTTGAAAATGGGAGAATTTTTGATTAGGTAAATTCAAACAAAAAGAAGGATTTTTTGTCTACTTTACTTTCTTCGTTTTTACTTATATCAATAACTTAATCAAAATACAATTATCTCCAAGAAAAAAAATGGCTGTTATGCTTATGCTTAATATCTTTACTTTGATCTGTATCTGTATTAATTCTGCCTTTTATTCGTATTCGAATAGTTTTTTATTCGCCAAATTGCCCGAGGCCTATGCTTTTTTGAATCCAATTGTAGATGTTATGCCAGTCATACCTGTGCTTTTTTTTCTCTTAGCCTTCGTTTGGCAAGCTGCCGTAAGTTTTCGATAAGGTCTTGAGTACTTACTATCCTAGAAAATTTATGATTTCTTCCAGAAATTCTAACAATTGATAAGATCGGATAAGCCTTGTCTTACAATATGAACCCTGAACTCAAATATTGAAATTCTTGGGTAGACATGATAAATCCGAATCGCCCCATTTTCCTATTCTGACCCTTTTTCTTTTTCAGTGAAAGACACTATATAGGGTGCTCCAGAATAGAATATCTAATCTAATTCTGGTTATGAAATCAATTTTTAGTAATGAAAGACTCTTATGAAAAATTCATTTTTGAATTTCTGGAAATTTTTTATATTTCTAGAAAACACTTTCTTTCTTGGTATTAAAATAAAATAGGATATTATCAAAATAGGATATGTGGTATAAAAATAGACGATCTATTCTCTCTCTTTTTTTTTTTTCAAAAATGGATCTTGGAGATTGTGTAATGCTTACTCTTAAACTTTTTGTTTACACAGTAGTGATATTCTTTGTTTCTCTCTTCATCTTTGGATTCCTATCTAATGATCCAGGACGTAATCCGGGACGTGAAGAATAAAAAGGTTTTTGCGTTTTCCTTGCTTGATTTTCAAAATTTCTTAGGATTTTATCTATTTCACACGTTTCACTACGAAAAAATAAAGAGATTTGAAAAATTTTCAAGATAAATCAAATATCAAGTCATCAAAGGAAACGGAAAGAGAGGGATTCGAACCCTCGGTACAAATAACTCGTACAACGGATTAGCAATCCGCCGCTTTAGTCCACTCAGCCATCTCTCCCAATTAAAAAAAAAAAAGATAATTATTATGTTACATTACACGTAAAGTAAGGATTCAAAAAAGTCTTTCTTTCTCTCTCTTTATCTTTATTATTCTATATAGATATATAAATAATATAGATATTATAGAACTTTTTTCAGCAATTCCTTTTCGATAAAGTTAGGGCTGGAAAGGTCAAATATAAAGAAAAATAAAAGAAAATAAAGAAGACTTCTTTTCTTTTATTTGAGAAGGCCCTTTTTTTCCCCATGGCCGGGTTAGGTCAGTACCTAGCCGGGCCTTTTTTTGTTCCAACGAATCATAAATCATAGATAAAACGATTTATCTGATTTGAAAACAAAAAAACTTGCTATTAAAGAAACAAAAAAGTGTCATTTCTTATTATTCTTTCTTACTTTTTTTATTTCTTTTTTTTTTTTTAACTACTTTACTTTTAACCTTTACTGGAATAAAAAAAAAAAAAAGAAACTATGGATTCTTACACAATCCATTTTTATGTTATGATTTCGGTGTTTTTATCGAGCCGTATCTATCAAAATTCCTCCAGTAAAAGATAGAACTTCTTATTTATTTAGTCATTTAAATGAATCCTCTTTTCCTAATCGCATTAACTCCCCACGAAAAAAGCGCACACTCGCATTTTCATGATTCTTTTATGATCCTATCTCGATTACACCCAATTCCCCTGTTCGACAAAAGATCCGTTATTATCCAATAATAACATTGGAGCGGGTATAGTTTAGTGGTAAAAGTGTGATTCGTTCTATTAACCCCCTTAATAGTTAAAGGGTCTTTCGGTTTAATTCATATTCCGATCACAAACTTTATTTCTTAAAAGGATTGAATCCTTCACCTCTCAATGGCCGATTCGAGGAAAACTATGCATTCTCGTGATTTGTATCCAAAGGTCAATTAGAAAAAATAAATTGGATTATGAAATTGCGAAACATAATTTTTGAGTTGGATTAATACTTCCAATTGAATAAGTATGGGTAAAGGATCCATGGATGAAGATAGAAAGTAGATTTCGAATCGTAACTAAATCTTCAACTTTGAATTTGTAAAGAAGAAATTGAAGCAAAATAGCTATTAACCGATGACTTTGGTTTACTAGAGACATCGACATATTGTTTTAGCTCGGTGGAAACAAAGTCCTTTTCCTTAGGATTCTTTCAAATAGAACTATAGAACGAAGGAACTAGAAAGATTGGTAGAATCACCTTCTTCTAGAGGGATAATCTAGAAAGCGAGTCGTTTTGAATATATTCAGACAAAAAGCTAACATAGATGTTATGGGTAGAATTTTTTCTGGTAATTTTGTTCACATCTTAGATTTAGGAATTCATCCATCTTCCATAAAGGAGCCGAATGAAACTAAAGTTTCATGTTCGGTTTTGAATTAGAGACGTTAAAAATGCCGAATCGACGTTGACTATAACCCCTAGCCTTCCAAGCTAACGATGCGGGTTCGATTCCCGCTACCCGCTCTAGAGCCTCTCTTCTATACTCTATATCTTAGATATTCTCTATATATTAATTCATATATTCTTATATTTCTTTAATATGAATTCTTAATTAAATTAATATTAATTAAGAATTCATGCATCATTGAATTAAATATACAATTCCTGAAAATCTCTCACATACAATCCGATTCTTTTTTTGTTTGGAAAAAAAAGAGGCGGGAAAGTAAAGTAAAAATGCGAACAAAATCGGAATGAATGAAAAGCGTCCATTGTCTAATGGATAGGACAGAGGTCTTCTAAACCTTTAGTATAGGTTCAAATCCTATTGGACGCAATTTGTTTCCATTTTTTTTTTAGATTTCTATGTCAAAAAAGATATTTTGTTGAATGATCTGAATCAGAGAGGCTTGATTACTCCTTTTTTTTAAGATAAAAATGATCAATTTCTTTATGCTTGTTCCTGAAATATAAAACGTTCCATCTGTTCCTGAATAGCTTCTTTCAAAAGGGCTTCTGCTTCCTCGGTGAATGTTTTGGTATAAGATATGATTTCTTGGAACTGAGGTTTATTAGTTTTTAAATAAGTACGTAATTCAACAAGAAATTTCCTTACCTGTCCAATTTCTAATGAATCAAGATAACCATTTGTTCCGGTATAAATAGTCATTATCTGTTCTTCTACCGTAAGAGGAGCTGATTGGGATTGTTTGAGCAATTCACGTAATCGTTGACCTCTTGCCAATTGATTCTGAGTAGCTTTATCGAGATCCGAAGCGAATTGTGCAAAGGCTTCTAATTCCGCAAATTGTGCTAGTTCCAATTTTAATTTACCGGCTACTTGTTTCATAGCTTTAATTTGAGCTGCAGATCCTACTCTGGAAACAGAGATACCCACATTAATAGCAGGTCTGATTCCAGCATTGAATAGATCCGCGGATAAGAATATTTGTCCATCAGTAATGGAAATTACATTAGTAGGAATATAAGCTGAAACATCTCCCGATTGAGTCTCAACTATTGGTAAAGCGGTCATACTTCCTTCACCTAAACGAGAACTTGATTTAGCAGCTCTTTCCAAAAGGCGTGAATGCAAATAAAAAACATCTCCTGGATAAGCTTCACGACCAGGCGGTCTTCGTAATAGAAGAGACATTTGGCGATAAGCTTGTGCTTGTTTGGAAGGATCATCATAAATGATTAAAGTATGTTGTTCACGGTACATAAAATATTCAGCCAAAGCTGCTCCTGTATAAGGAGCGAGGTATTGTAATGTAGCAGGAGAATCCGCTGTTTCGGCTACTACAATAGTGTATTCCAGCGCTCCCCTTTCTTGGAAAGTAGTCACTACCTGAGCCACAGAAGATGCTTTTTGACCAATAGCTACATAAACACATATTACATTTTGTCCTTGTTGATTGAGAATCGTATCTGTGGCTACTGCTGTTTTACCGGTCTGTCTATCCCCAATAATTAATTCTCGTTGACCACGTCCTATAGGAATCATCGAATCAATAGCAATAAGTCCCGTTTGAAGAGGCTCATATACGGAACGTCGAGAAATAATACCCGGAGCAGGAGATTCAATTAACCGAGATTCACAAGCTGAAATTTCACCTCTACCATCAATAGGTTTAGCCAGGGCATTTATAACACGACCCAAATAGGCCTCACTCACGGGTATCTGAGCAATTTTTCCTGTTGCCTTTACAGAACTTCCTTCTTGTATCATCAAACCGTCACCCATTAATACAACACCAACATTATTTGATTCCAAATTCAGAGCAATGCCTATTGTACCTTCTTCAAATTCTACTAATTCACCTGCCATTACTTCATCAAGACCATGAATACGAGCAATACCATCGCCTACTTGAAGTACGGTACCGGTATTTACAATCTTGACTTCTCTATTATATTGCTCAATACGTTCACGGATAATATTACTAATTTCGTCAGCCCGAATGGTTACCATGAGTATTTTTTAAGTCTTTTTTGAAAAAAAAAAAAAAAAAAATAATGCCTACAGTAGAAGGACTAATCAGTTATTTCTTTCATCGCCCCAAACATACCAATATTAGTACTGATGGTACGTAAATGTAATTCATTGTTCAAACAACTAGTCAGAGTTCCTAGAGCTCCTTGTAAGGCTTGTTGGAAAACCCGTTGTCGGACTTGATTAATCGCCCTTTGTTGTTCAAAATGAATGGTTTCATTTTTGTAATTTTCTAATTGTTCCAAAGTCTTAGAAGTTGAATTAATCAAATTTAATTTTTCTCGCTCTATCCCAGAGTACCCATTCACTCGAAACTGATCTGCTTCCATTTCCACTTTCTGTAAACGAGACCGGGCTTTTTCTAGCTGTTCAATAGCCCCCCCACGTAGTTCTTCTGAATTTCGAATAGTATTCAAGATCCTCTGTTTTCGATTATCTAATAAATCGCTTAATGAAAGTAGATTATCTTTCCATTCATTTCAAAACTTCTATGATCCCTTCCCGAACCAAACATGAATCTTTCGATTCATTTGGCTCTCCCGCTCAATTACTTATTTATTTTATGGTAAATTCCCATATCTTTTTTTTTTTTTAATGCAATGAGCCTATCCCCTCTTCTCTGGTCATATTCCAAAAATACCGAAATTATGAATCCAAGACCAAAATATTCGGAGGACTCTTCTGACCAAACAAAAAAATATGTAATTGTCAGCAAAATTGTTTCTTTTTTCTTCAAATCCAAAAAACTCTTCTTACTTTAATACATAACATAATACATAGGTCATCGATTCAGCATTGGATAAAAAAAGGATGAAATACCCATTTTTACAATAAAGGGTTCAAATCATTTTATCAATATGAGTGTTTTATATCGAAAAAAAAAATATTAATTTTGAAACCATCTCAACCATCTCTATATTAACATAGTAGTAGAAAGAGTACCATGCTGTGTCTGGACTTCAAACGATTTCGCTTTAACCATGTTAACAGTCCTGCATTACTGGTTCATAGAGAATCAAAGTCGATTTACCAATAAATCACGAAATGCTATGGTTCTTGCATATAATTTCTGAATTTATTCAGAAGTAATTCGAGAGATCATGTACCCTTTCTTTCCTAGTTATAAGGGAAAATAAAGTACAGCTGGTTGGATCCAGCCTATTCTTGAAATAAACAACTCGCACACACCCCCTTTCCAAAAAAGATCAATACACCAAGTACTACACTTAGATTTATTAGATTTGTTGCTAAAATATCGGTATTAAACCCGAAACTCCCGGCGAATGGCCAGTAGCCCAAAGAAACGAAAGAATCGGTTACATTTTTCATATGATCTCCTCTTATAGATAGACTAAAAAATCGAACAGAGTTTTTTTTTTTTTATCACTTCACCCTTTCGTTTCTTTGTTTTTTTATTTTATATATATTAAATATGTTAAAATATAGATTTTCCTATTTCGAAATCAAATCAAATAGAGTCTAAAATAGATTTTATTTTGAAATTGTGAACTACCCTGTTTGTTGCAACACTTCCTCTTTCCCTTGGACTAATAAGGGAAGGACAAAAGGGAATCGGTATGCTAATTCCTCCTCCTCAAATCAGTCCTTCCCATGAATTAGGTTCTCAACGAAAACGAATAAGTAATTATAGGGGTGAAATCTGGATATAATTTGAAAAAACAAACGACAAGTTCAAGGCAATAAAATAGGAAAAATACGTATTTTTCCTATTTCTAAGATTAAACAAAGGGGTTGGCAAATAAAAGTGCTAATGCTACAACCAGTCCATAAATTGTTAAAGCTTCCATAAAAGCCAAACTAAGCAATAAAGTACCTCGTATTTTTCCCTCCGCCTCGGGCTGTCTCGCGATACCTTCTACAGCTTGGCCCGCAGCAGTACCTTGACCAACTCCAGGTCCAATAGAAGCAAGGCCTACGGCCAATCCGGCAGCAATAACGGAAGCGGCAGAAATCAGTGGATTCATGATAAGTTCCTCGCACCAAAAAAGAGAAATAGTTAATGATACAATCAACCCATTAATTATGACGTAATTATTCTATCGCTAAAATTCATCCTAACTAAGAACTTTGAATTGGAGTCAAAATATTATTGAATCGTCAGAATTACTTCGATATCTTCTATTCACAGAGTCTTTGTGAATCCATACGACTTTCGTTCGTTCATTTCTGTGTTCCGAATCGTTCTTTAAATTCTTCGATCTTTTTCTTGATTTCATCTCTTTATTCATTCAATTCACAGTCACAAACGAGACGGAAGGACTTCTATCGGAATCCTCATCGAAATTCATAGTAGTAGGACAAATTAAATATATCTTTAGTCCATATATATAACTAGTCAATATCTAATATGACATATACATATATATGTCTTTCTTCCATAACGTAAACCAACTATTCCTATCTTAGATTCAATCGGATTCTCGAATCATTCATCAAAACATCCACACACAAGAGTTGACTTATAGCTATTCAATTCTAAGTTGATGTAATTTATTATTTATTAAAATTTTCTTTTGGTCAATCGTTGAATTGAATAAAATCAACTAAAGGGGGAATCGTTCTATAGAACATATTTTTTTTTATTTAATCACACGCCATAAACATATACCACAAGAATTCTTATTCAAATTTTGACTCCTATATAGGATTAACTGAACAATGGAAATCGAATATTTTATTTATTGAGGGGAGGTATGATATAAGTAGACCAAACAGGAATTTTAGAACAAGAATTTTAGGAAAAAGATCTTTTTGATCTCTTTCCATTTTTTTTTTTTTTACAATTCTCTAATATCGTAATCTTTTTCGTTATTACTCTAGATCGTATATAACGTATTTGTATATTTATATTTCCTATATTTATATTCCCTAAGTAGATTATCTTGAGCTACGCATACATTGCTTTGGGCTTGGGCTCGACTAAAAAAAAAAGACTATTTCGAAAACTAGTCAATGATGGCCCTCCATGGATTCACCTATATAAGCCGCGGCTAAAGTTGCAAAAATCAGAGCTTGAATACCACTTGTAAATAATCCAAGGAACATGACAGGTATAGGAACCACTAAAGGTACTAAAGAAAGAAGAACAACAACTACTAATTCATCGGCTAATATATTTCCGAAAAGTCGAAAACTAAGTGATAAAGGTTTTGTGAAATCTTCTAAGATGTTAATGGGTAAAAGGATTGGAGTTGGTTGAATGTATTTCCCAAAATAAGCCAAGCCTTTTTTGCTAAGACCCGCATAGAAGTATGCCACTGACGTGAGTAAAGCCAAAGCAACAGTAGTATTTATATCATTTGTGGGTGCGGCTAATTCTCCACGAGGTAATTGTATGATTTTCCAAGGTAAAAGAGCTCCTGACCAATTCGAAACAAAAATAAATAGAAACATAGTTCCAATAAAGGGAACCCAAGGACCATATTCTTCCCCAATTTGAGTTTTACTCACATCTCGAATGAATTCAAGGACATATTCGAAGAAATTCTGACCGCCAGTCGGAATGGTTTGTGGGTTCCGAACAACTATAGTGGCTGAACCTAATAAGATAGCAATTACAACCCAAGAAGTAATAAGTACTTGGCCATGGACTTGGAAACTTCCTATTTTCCAATAGAAATGTTGTCCTACTTCCACACCAGATATCTCGTATAAACCGTTTAGTGTGTTGATGGAACATGATAGAACATTCATATTGCCCTCTGACAGAATATAGAACTTTAAACAAAATTATTTTAATTCAACCATCTCTTCTCTTTCTCGACTTGCCTACTTGAATCGTCTATTTTGAATACCAACTAATCACATAATATCCCCAGTTTTTTATCTCTTTTTTGTTTTTGAGGTTCACAAATAGTAACCAATTCCATAAATCTATGTAGTTTCCTAAGTAATTTATTTATCTTATTATTAATCACGGATTTCTTATATAGCTAGAACGTCCCTCACAAATTGCGAATACTAATTTGTTAAGAATTAAGCGTATTGAAGCTATAGCGTCATCGTTCGCTGGAATCGAAATATCTCCAAGATCGGGGTCACAATTTGTATCGATTAAACAAATTGTTGGAATTTCCAAAGTAATACATTCTCGAAGAGCCGTATATTCTTCGTGCTGATCAACAATGATTACAATATCGGGTAACCCTGTCATATATTTAATTCCACCCAGATATGTTTGCAAGTGAGATAATTGTCTTTTCAACATAGCTGCATCTCTTTTCGGAAGACGGTTGAGTATGCCCATTTTTTGTTCCATTCTCAAGTCTCTGAACTTATGAAGTCTCGTTTCTGTAGTGGACCAATTCGTTAACATACCACCGAGCCATTTTTTATTAACATAATGACATCGAGCCTTTATTGCAGCCTGTGCTACTGAATCAGCTGCTTTATTTTTGGTACCAACAATTAAGAATTGTTTTCCCCTACTTGCTGCATCAAAAACCAAATCACAAGCTTCTGATAAAAAACGAGCAGTTCGAGTAAGATTTGTAATATGAATACCTTTACGCTTTGCAGAGATATAAGGTGCCATTCTAGGGTTCCATTTCCTAGTACCATGGCCAAAATGAACTCCTGCCCCCATCATGTCTTCCAAATTGATGTTCCAATATTTTCTTGTCATTTTTCCCTACACTTTTCCTCCCCTTTTCCAAAAAAAAAAAAAAGAGACGAGACACCCTGAAAAATAAATAATTGTTCCGATGGAACCTTCTCTTCTACCGTAGATTGGCCGTAGATACACGATTGAAGCCGTTGTTCTTTTCTATTCGTTATTTTCTTTCTTTTTTCTTTCTTACTATTACCAAATCAAATGACCGGACCAAATACAGATAGTTAAAAGGATGAATCCGCTCTTAGGAATCATTTACATTTAATCCTATAAATGATTGTTCTGGTGTATCATGACAATTCTTTGAAAGACAAGAATCAAAGAATTTTCCGTGGTGGAACAAAATATCTCTCATTTCCCTCTCGAATAGATTCTTCTTTTTGGTTTCCAAAGGAATGTTGTTATGTTGCCTTAAAGGGGGCATTAATCCCTTGAATCCGGTACCAACGGGTATCATTCCCCCCAGAACAACATTCTCTTTCAAGCCTTTCAACCAATCGATACGACCCCGGAGAGCAGCTTTTGCTAAAACTCGAGCAGTTTCTTGAAAACTCGCTTCAGATATGAAACTTGGGGTATTCAGAGATGCTCTTGTTATTCCCAATAAAATGACTCGGTAACAGATCGCTTCTTCCAAAGCACGCCCCATTCGTTCCGCTCGCAACAATCCAATTAGTTCTCCAGGTGAAAAAACATTAGACATTCCATCTTCTGAAACCAACACTTTTGATGTTATTTGACGTACAATAATTTCTATATGCCTATTATGGATCTGTACCCCCTGGGATCGATAAACCTTTTGGATCTTATTAACCAAAGAGAGACGGCTTTGCACGATAGTTAGCTCAGCACCAATCAAGAAACCCCAAGGAATTCCAAGAATTCTTGTTATACATTCGTTCCAACCCTCAACCCTATTTTCTAGATTCATCGATATCGAATCAATCGAACGCACTTCTAACACTTGTTCCACTTTTGGAAGACCCTGCGTTATATCACCAGATCTTGATTTTTCATATATAAATGTAACTAATGTATCTCCTTCATAAAGGATTTCCCCATAATGACTATGAACAGTTGTTCCTGGAGTGGCCAAATATGGCTTAGCTGATCGTATTACTACAGAGTCAACTTGAACAATTAGAACTTGACCTGATTTTAGGTGTGGCCCGTTTTTGGCTATACATACATTTTCACAAATAAACTGTCCAAGATTCATTTTTGTAGATGCCCTTTCAAAATAATTGTGATGGAGAAAATACCAATTCAAATTGAATGGATTCAAAATGATGTTACTGTATGGATTGGCATTATAAATTTTCCCATTTTCATCTATTAAATAATATTTAAGTACTTGAAAAATCTGTTTTAAATTGTCAAGTTGTAAATAGTTAGTTAGCAGGATCTGATTATAGGTTATTAAATAGTAAAATAAATAGTAGAATGAAGAAAAATTCGCAATTTTAAAAGCTGTTCCTAAAGGGCCTAATGAATTCCCAATTGGCATTAGTGGATTTTTTTTAATTGATTCTTTTATCACATTGGACGATTTTACATCATCGAATGGACTCATTCGAGAACAATTGGATGATGACAAAATTAGTAAAGATTGGCATTCCTTATTTCTATTCAAGAACGTATGAATAGTTCCTTGATTTTGGTTAAGGGATTGTTGAATCTTTGTCTTGGAATATAAAAAAGTGGAAAAAAACGGATTGATATTGGTGCGATCCGATTCATTATCAGATATCAATTCGGAACCCGATGGATCATTTCTTTTTCCAGTATACGAAATAGAGGATTTTATTAAGTCAATTCTTAGGAAATCTCGAATCAAAGCATTTGTCCTTATTTCAACAAAGGAAGCACGGGCCTCTTCGATAGAAGAACTTTTTTTGTCTTGTTCCCAATTCAATACTAAACAAGTCCGAACTAATTGAATACTTGTGTCAGAAATTTCCCGAAGTGGTTTTCCCTTTCCATAAAGGATATAATTAACAACTTGAAGTTGCACATTATCCCTTTCCTGCAGCAGATCTGGAGGGAAAAGTGTTGCTAAATTTATACCGTCCGTTATTTCATATGTGATTACAGGTCGAACCAAAACAAAAAACTTTTTCTTGGTGGGTGTGATCCGTTGGATATGGATCCAATTTTTCAATTTTTTGGATGCTTTGGAATTTGTTTTTCCTATTCCTGGTGGTATCAAGATACCGCTGTGTCGGGATATCTTATCTGTCTCTCCAGGAAAATGGATATCTCCAGAAAAGATTTTAAGCTCGATTCTTTTTTTTTTTCTTTCCACTCGGACTAACCCGCCTACTCGGCTTCTTGTATTTAAAGTGATTTGTGTATCGACCCCAATGAGACTATTATTCCGTACCATTATGGAAGAAGATCCAGGTAAGAGATGCACTTCCTCGGGAATGAAAAAAAATCGATCTACTTTCATTTGGTATTTTGGCCCAAATTCCTTGACTCCCTGATACTCAATCAAAAAATCCTCTTTTTTAACGATGGAATGCACTTCTATAGTCCCATATTGAGTAATTCCTGAACTCTTTCTTCTGTATCGAGGATCGTCGAAATAAGCAAGAATACTATTTTTACGGAAAATACTATTTATGGGTATTTCAATTGAAATGCCGGAAGAGGGCATTAGTTCTTTCTCTCGTTCTTGAATCGATTGGAGTGGAATGATGAATCTATTTCTTCGCCTCTTCGCCAATAAATCCGAATTGTCGTAGAGAATGGCAGGATATAGAAGATTATAATGACCAGTCCATACGATTCGATTAAATTCTGAATAATCAGGAATCCTATCTTCTTTTTTACCAGAAAAATCCGAACTCAAAAATGGGTGTCTCACTTGCTCATTAGTCAATGAGGGATTCGAAATATATCTTCGTTTGACAGAAAGAGAATGAGCAGTGTTCGTTTGATCTTGGTCCTTGGGGAGCAAAAAGGAGGCTAGACTGGATCTGCACGGCCCTCCTGATAATATCCATAAATGACTTGTTTTTGGTAAGAGATGAATATTACCATATGTAAATTCGGGTGCATGATACACATCGGTACTCCAGTGCATTTCTCCCTCTGAGTCAGAATAAATATGTTTTCGAACTTTCTCTTTAAAATTAAAAGTGGATGTTCCCCCACGAATCTCAGCAATCACTTGTTCTGATTCTACATATTGATCATTTTGAACTAAAAGAAAACTTTTCGATGGAATATTCACATTATGTAGAATATCTTTACTCTCAATAGTTACATACAAATCTATCGAACATAGAAAAGCAGGATGTCCATGACGTGTACGTGTCGGATGAACTAAATTTTCATTGAATTTTATTTTTCCATTAGAAGAGGCTCGTACATGTTCTGCAGTACCCCCTGTGAATACTCCGCCGGTATGAAAAGTTCTTAATGTTAATTGAGTACCGGGTTCTCCAATAGATTGACCTGCAATAATACCTACAGCTTCTCCCAATTCGACCAGGTCACCATGAGTAGGACTCCGGCCATAACATAATCGACAGATCCAAGATGTACTCCTACAAGTAAAGGGCGTTCGAATCGATATTGGTTGTACTCGAAAGGTTATGAATCGATTGATAAGTCCAATCCCAATATCTTGATTTCGAGTGGCAATGCATCGTGAACCCATATATATATCATCCGCTAATACACGACCAATTAATGTTTGGATAAAAATTCTTTCCGGTATCATCCCATTTTGAGGACTCACATAAATACCTCGGACGGTGCCACAATCTGTTCGACGTACAACAATGTGTTGGACTACTTCAACAAGTCTGCGCGTGAGATATCCAGCATCGGATGTTCGTACAGCAGTATCCACAACCCCTTTGCGGGCTCCGTAGCAAGAAATGATATATTCAGTTAAAGAGAGTCCTTCGCGTAAATTGCTTTGAATGGGTAAATCAATCATTTGTCCTTGGGGATCCGACATTAATCCTCTCATACCTACTAATTGATGTACTTGAGATGCATTTCCTCTAGCTCCCGAAAACGACATTATATGGACTGGATTAAAAGGGTCAGTCATCCTAAAATTAGGATTCATTTCTTGTCGCAAATATTCACTTGTAGCATACCATATCTCAATGGATTGACGTAATTTTTCTACCGCGTGTACATTCCCATAATGGTGGTGTTTTTCCAAGATCAAACTTTGTTGTTCAGCATCTTGAACTAGCCATCCTTTCGAAGGTATTGTTAAAAGATCATCAATTCCTAATGAAATGGATGTAGCAGTGGCTTGCTGGAAACCCAGAGTCTTTACTTGATCCAGGATGTGTGATGTATATGCCATTCCGAAGTGATCTATTAATCGACTAATAAGTCGTTTCATGGCAGTTCCGTCTATCGCCTTATTGTGAAAGACCAGATTGGCCCGTTCTGCCATAAGTACCTCCATATTCCGCTGAGTAGGATTCGACAATGGGTTTGAGTCAGTGATTGAAAAACTTCCTTTTCTCGATCTTAATTCGCGTAGAAATTCCGGAACGAGCATCCTAATTAAACCGGAGAGACCCGAATTCCCGCGGGTCTCATAGAATTACTTAACTTAGGTACCATATGATTAGGTACTATATGAACAGGCCCGACAAAACCCTTGTATGGCTTCTTCGATTTCTCGATAAAGAGAAATATGACCAACAGTGGTTCGAATATATCTATAAAGAATTTCTTTTTTTATACTTCTTACTATTAGATAGTGCCCATAAATCTCATAATAAGTACCCAAAGGTTCATAGTGAACCTCGATGATAGTTTCTCTTGAAGAAATAACGCGTTGATCTAATCGCCATCGGAGCCACAGCGGGCTATCTAAACTGATTCGTTTCTGTCGATAAGCTCCAATTGCATCATAGGAATTACAAAAAAGAGGTTCTTTTGGATACTTATAGTTATTATCGTCAATTCTTTCATTTTGATAGTTTCTGCGATTATATGGATTATACCTATTTACACAAATACCTCGACGATTCCCGCTCGTTAATATATAGAGTCCCATAAGCATATCTTGAGTTGGTACGGAAATGGGATCCCCAATAGCTGGAGACAAAAGATTCATATGAGAAAACATAAGTAAACGAGCCTCTGCTTGAGCCTCCAAAGATAAAGGTACATGAACAGCCATTTGATCTCCATCAAAGTCTGCATTGAATCCCTTACAAACTAATGGATGTAAACAAATAGCACGCCCTTCCACTAAAATGGGCTGGAATGCCTGTATGCCCAATCTATGCAGAGTCGGTGCTCTATTCAACAAAACAGGGTGTCCCCGCATAATTTCCTGAAGTATTTCCCATACAATCGGTTCCTTTTCCCGAATTTTACTCTTCGCAACTCCTATGTTCGAAGCAAGATGTTGTCTAATTAGACCACGAATTACAAATGTCTGGAAAAGCTCTATTGCTATTTCGCGGGGCAACCCACATCGATGTAATGAAAGTGAAGGACCCACGACAATGACGGAACGTCCCGAATAATCTACTCGTTTGCCAAGCAGAGTCTCACGAAATCTTCCCTCTTTGCCTTCAATTACATCTGAAAATGACTTGTAAACTTTATTATGACCGTCCCTCATTGGTTGTCCGCGGATTCCATTATCAAGAAGTGTATCCACGGCTTCTTGTACTAATTTCTCCTGGCACATTACCAATTCTCCGGGCGTAGATTTACTTGTTGTTAATAGATCGGTAAGAGTGTTGTTACGATAGATAACTCTTCTATAGAGTTCATTAATATCTGAGCTCATTAGTTTACCCCCATCTATCTGAATGATCGGTCTCAACTCGGGAGGAAGAACGGGTAATAGACATAAAACCATCCATTCTGGTTCTATATTTGTTCGAATAAAATGCTTAGCTAATTCCATGCGTCTAACCAAAAAATCTTTTCTTCTTCCAATTTTTCGATCTTCCCATTCATTCCCTGTGGGCCCTTCTTCCCCTAATTCTTTCCATTCTACCAATGAAGAATCTATAATAATTCGTAAATCTAGATCGGCTAATTGTTCTCGAATAGCACCTGCTCCAGTAGAGATCTCTCGATTTCGAAATGTATCGAAGCCCTGTGTAGTAAAAAAAAGTGGGATGCTGTATTTCCAGGATTGGATTTCATATTCGAATGAACCTCGTAATCGTAAGAAAGTAGGTTTTTTAGCTATGGGCCTAGCAAAAGAAAAATTGGGATAGGATCCTATAGGATCTCCCCCCTTCAAAATCGGACATGAAAGTTTCCTTTCATCCGGCTTAAGTAGGTACACCAAATAAAGATAAAGAGGGGAGTTCTTACTTACAAATTCTGAAAAAACCCCAAAAGATCTACTCCTTACTCAAGTTCCCAGTGAAAACCAAGCAAGATTTCATTTCCTTCTTCCTTATTATTTAGATTTTCTGAATTATTTATTCAATACGACATAAATGAAATGTGAAATTCCTGAGTAGTCTACTTCCCTTCAAATGATGAATCCCTTTACTTAATTACTTAATTAAGGGAGTACCTTGCAATTCATAAGGAATTTATTTGTCTATGCATCGTTCCATTCGATCTTTTAGGTCCCAACTTCACCTCGACGATTATGTCACGATGCCCTTAAAGCCTATATGCGATGGATAGACTCCTGTAACCATGACTTGTTATTTGCTTACTTGAACAGAATTTCTTTCTAAAAGCTAAAAGAAAGGAATAAGTCCACAAAAGAAGTCTTTTTATTTTGACGAGGTACAACTATAAATTCTTATTTATTTGTTACGAAATCAACCATAGATCAATTCCCCTTATTATTTGAGAGTATTGAATACACTCATAATTCATTCTGAGTTTCATGTTACTCCTCCCAAGAGACATGTCAGGTCCAGGGCATCCCAATTGGATTGAATGGGATGACAGTTTCTCATTCCGAATCTGTCAAATCAGAATTTCGATCAAATCACACATCGCAGTATACTAGGCCTTCTAATTCTTTAAGAGGTTTATCTAAAAGATTCGCAATATAACTAGGAAGACGTTTCAAATACCACACATGGGTTACTGGACATGCCAGTTTGATGTAGCCCATTTGATATCTTCGTATCCGAGAATCAACAAATTCAACTCCGCATTGTTCACAAAATTTCGGGTCTTCTTTTTCATCTCCGATTACTCGATAATTTCCACAAGCACAAATTCCACTTTTTATAGGCCCAAAAATTCTTTCACAAAATAATCCATCTTTTTCCGGTTTATTGGTTTTGTAATGAAAAGTATAGGGTTTTGTCACCTCGCCAACTATCTCTCCATTAGGTAGGATTTTATTGGCCCAAGCACTTATTTGTTGAGGAGAAACTGATCCAATTCGGAGTTGTTGATGTTTATACCGGTCGATCATAGAAGAAAAGTTCTGATTCATTCCGATTAAGCTTCCTTCCTATTAATCTGGAAGTTCTTTTCAGATATAAGGAAATGATTCAGTTCCAGAGCTAAAGATCGTAGTTCTCGAACGAGTAATCGAAAAGATTCTGGAGCATCCTCAGGATTAGGTATTATTCCTCCAATGATCGTAGTACCAAGTACTTCCTGGCGAGCTCTAATATGATCAGATTTATAAGTAAGCATCTCTTGTAAAATATGAGCAACACCAAATCCTTCTAGAGCCCAAACTTCCATTTCTCCTACCCGTTGTCCCCCTTGCTTGGCCCTTCCTCTAAGGGGTTGTTGTGTAACAAGTGCATAATGTCCACTGGAACGGCTATGTATTTTATCATCAACTTGATGAATTAATTTCAAGATATAAGGTTTTCCTATTATAACAGGTTGTTCAAAAGGATCCCCCGTTCTTCCATCAAATATCCTACTTTTTCCTGGATACTCGGGTTCAAATACCCATGGATTCGCTGTTTGCTTACTGGCTTCATATAATTCAGAAAACACTAGTTTTCGCGAAGCTTCTTGTTCATATCTCTCATCAAAAGGCGCTATTCGATAATGTCTGTCTAGCAGACTCCCCGCTAACCCGAGCGAACATTCAAATATCTGTCCTACATTCATTCGTGAAGGCACGCCTAATGGGTTGAAGACCATATCGACAGGTCTTCCATCTTGCAAATAGGGCATATCTTGTCTAGGTAAAATTTTTGAAATGATACCTTTATTTCCATGTCTTCCAGCTACTTTATCGCCTACTTTGATTTCACGTTTCTGTAAAATATATACACGAATCGTTTCTGGATTATAACTAGAACCCCCCTTTTTCTGGATCCATCTCACATCAATAACTCGACCCCTGCCACCTGTAGGTAGTTTTAGGCAAGTTTCTTTTGAAGTAGATACCTGAATGCCAAGTATGGCTCGTAATAATCTATCTTCCGGAGCATATGACGATTCTTTCACCATCTGGGGCGTTAATTTACCTACTAAAATATCACCTGTCTCTACCCAAGATCCCAGCATCACAATTCCATTTTTGTCTAAATTGCGTAATAAAGGGGCTTCTAAATGCGGTATTTCGTTAGTGACTCTTTCGGGGCCTTGGCTTGTCACATGAGTCTGAATTTCATATTTCCGTATGTAAAAAGAAGTATAAATATCTCTATATACCAAGTGTTCGCTAATGAGTACTGCATCTTCAGAATTGTAACCTTCCCATGGCATATAAGCTACTAATACGTTTTTCCCCAAAGCGAGTTCGCCGCCAACTGTAGCGGCACCGTCCGCTAAAATTTGTCCTTTTTTAATGCATCTACCCCGCCGAACCTGGGTTTTTTGATGCATACAAGTATTTTTGTTGGAACGTTGATACATAACTAATGGAATGCTTAGAGTATCCCCATTCCCTGATAAAAGGATCTTGTCAGTATCAGTAGAAATGATCTTTCCCTCGTGTTCGGCTATAACAAGAGCCCCTGAATCTAAAGCCCCTTGACGTTCCAACCCAGTTCCAACAATACACTTCTCGGACCGAGAAAGTGGAACGGCTTGACGTTGCATATTAGAACTCATTAAAGCCCGATTCGCATCATTATGCTCAATAAAAGGAATGAGGGAAGCTCCAATTGAAAAATATTGGAAGGGAAAAATACTTCGAAGATGAACCTGTTCCCATGCAATAGTCAGGAATTCTTGACGGTATCGAGCTGGAACAACCTGTTCTTCCTGAATACCCTGATTCAACGCCAAAGAATTTCCTGCCGCTACCATATAGTATTCATCTATACCTGGTGATAAATAAAGCATCCGTATCTTTTTTGATTTCTCATAAATTTCATAAAACGGGCTTTCTAGAAAGCCCCAATGACCAATCCGCGCATGAATTGATAAGGATCCAATAAGTCCAACATTGATTCCTTCAGATGTATCAATTGGGCAAATACGTCCATAGTGACTAGGATGTATATCTCGTATCCGAAAACTAGCAGTTCGCCCTGTCAATCCCCCAGGGCCCAAATAACTCAATTTTCTACCATGAACTATTTGTGTCAATGGATTAGTTCGATCCAAAACTTGAGATAATGGGTGTAAGCCAAAAAAAGACTCATAAGTAGTTGTTAATGGAGTTGAAGTTACCAAATTCTGAGGAGTCGGTATCAATTTATGCCTAATTGCTCCACATATAGTTCCTCGAACCACATTTTCTAAACGAACTAAAGCCAATCCGAGTTGATCTTGTAAAAGATCCGCTAGAGAACGAATACGTTTATTTTTCAAATGATTCATATCGTCAAGTGTACCCATTCCAAATTTTATTCCAATCAAATGATCCGCAGCTGCCAATATATCTCTCGGTAACAAAAATGTATTGTTCTGAGGTATATTAAGGTTCAGCCTTCGGTTCATATTTCGTCGACCAATCCTTCCTAATTCACATCTTTGTTGAAAGAATTTCTTTTGTAATTCCTTACATAAGGATTCAGAAAATATCGGATCCCCGCCTACACAAGCAAACTGTTGATAAAACTCCAAAATGGCATTTTCTTTTGACCCAATTTTTTTTTTATCCTTATCATTCAGAAAAGACAAAAAAATTTCAGGATAGCAAACATTCTCTAGAATTTCTCTTAGATTCGAACCCATAGCTGATGATAGAACTAGAATAGATATTTTTTGTTTCCTACTCACACGAGCCCATATCCTGGCCTTTCTATCAATCTCTAATTCTGATCTTCCTCCCCAATCTGATATTATGGTGCCGGTATAGACCGAAATTCCGTTATGGTCCAATTCTGACCGATAATAAATACCAGGGCTTTGCAATATTTGATTGATCACAATTCTGTATATTCCATTTACTATAGAAGTTCCCAGAGAATTCATTAGAGGAATGTTTCCAATAAAAATTGTTTGTTCTTGCATGTCCCTACTCGTTTTCCAAATGAATCCCGCGGATACATATAATTCAGAAGAATATGTGAGTAATTCATACACAGCATCTCTTTCTTTTATCAAGGGTTCTACTAATTGATATGTTTTCACAAATAATTGAAATTCAATTTCTTGATCTGTATCTTCAATTTTTGGAAACTTATCAAGTTCTTCCGTCAAGCCCCGATCAATGAACCTACAAAATCCTTCAAATTGTATCTGATTAAACCCAGGTATTGTAGACATTCCTTCATTTCCATCCCGGAGCATTTTAAATTTCCCATTTATCGAAAAATCCCATTATTGGTTCATTCTTCATTGAATCATATAGATGATCTAGTATAATGGAATTTATACTCTGTTTACTGAATCACATGAAATTTTTACCAACTCCCTATATGGAATGTATGAAATACATCTGAACAGAGGAATAAAGAGAATTTTCTACTCAAATTGGAATTTGCAACAGATCCAGGAGTTCATAAAATATGCCTAGAAACGGAATTCTGCCACTTAGACTTATTATGTTATGAGATTTTGTATAGAATATCAAAAAAAAAATGATTCAATTTCGACCATTATTATGATATTACATATTCCAATTTCTAATCCGCTTGAATATATTCTAATCTGCTTGAATACCAGAAAAATAAATGGATTCCGTATTTGATCTTTTCACTGAAATAAAGACATAAAAATCAGAAACAATAGAATATAGAATATAGAGTCGATTTTTTTTTGCACTTACCCCCTTGTCATGGATTCCATTCTTCAAAAAAGGATTCGCAGAAAAGAGAGATATATTTTTTATTTTAGTCAAATTTGTGGAATACGATTGTGAAGTGTATAAGAGGGGTTGTATTTATTAAACATGTGCAGATATAGCTATCGATATATATCCTTCTTCGTTCTATTCGAGGTAGCGCGGGTCGTGCTCTATCAAAATTTCCTGATAATTCTCTATAGACAGCATAGAGAAGTAAAATACCCCATTAGATATCTGTGTAACAATTTCTATTCTGGGGTTTACATATACTTATAATTGTTATTATATTATAATATAATGAAGACCGAGAAAGATTTTTTATTGAAAAGAATCCATATTGATTAGTTTTATATCAATTTGTATTTTCTTATGTCATTAGGAATACACAAATTGAGATTCAAATCCAAGAATCGTTCATGAATTCATGGTCAGCAAATAGTTAATGGTTCAAATTTGTCATGAATTTTGGCTTTTGGGACTGAAAATCCACATTTGATTTTTCAATAGAATAAGGGAAGAGAAATTTTTAGGAATTGTGCGTTTTGAGATACTATACAATCAATCGAAGGAGTGGATCAAATCCAATCAAAAAAAGGAAGAATTTCTTTTCGGAAAGGGATTAAGGAAAACCGGATTTAAAATGCAAGTACAATAAAAAAAGGAGTTCAGTAATCCAACTCAAAAGGGGGAAATTTGCATCTATTTTTTTTATATCCTTTTGGCGACATGGCCGAGTGGTAAGGCGGGGGACTGCAAATCCTTTTTCCCCAGTTCAAATCTGGGTGTCGCCTGATCAAGTCAAGAAAAGACTCGAAATCTCCTATTGTGTTGTGTTCTACTGATATAACTCTTCTGCTGATAAAACTAGCCCGATTATTCCCCAACAGAAGCATAGGAAAAGGACTAGGACTATTGATACTTGTTTAATTCTAAGCATTTCTAAGCATCAGGTATGGGGTTTTCTAAAGAATTTTGAATTCCTGAATCCTAGCCTATATGCTATGCAAGAAAAAATGATAGTTATAGTGATTGATAGAAGGGTCGGAATTTATATACGGCCTCACGAGAGTCTATGAGTGCTCGGGCATTGATTCAATATTCGATTGGATGGATAATTGGCTTTTTTATAGTATAGTTATAGAAAAAGTGAAAATTTATTTTCGGCAAACCCCTAGTCAAGAAAAGAATAGAATATGCTTACTGCCTCCTAACTCTTTCACAGAGGTAATTGGGAGACGGTACGAATTAGACCAAATGGGAAATAGAGGCATGGAATAGATAGTGATCTATCTTTTTATGCTTTTTACTTAGTAAGTCCAAAAAAACTAATAGATCTTAATTATTATATTCCTACATGTTCTATTAGTAACCTTCCTTTGAGATATCACTACCTATTTTACCTGTTGTGTTTAATCTTTCCAGGTTCGAAATCATCTAGGAATTTATTATAAATGGATTTATTGGATTGATTGGTTTATCAATAGTGTTGGGTCAGAACCCCTTTTTGACTCTGCGCCATTGATTCCCCTATTATTAGTGAGCAATAATGGAATAATTCCTTCATATTCATAGAACATAGGGAACATAATTCACATGGATATAGTAAATCTCGCTTGGGCTGCTTTAATGGTAGTCTTTACATTTTCTCTTTCACTCGTAGTATGGGGAAGAAGTGGACTCTAAAGGTACTACTAATTGAGTTGAGGAATCAAACCGTATCAATTGTTTTCTAGATCGTTCTGCAAAGCAAAGCGTTTTTAACGATTTAAAATCAAAATATCTTCCTTTCGAAATTCCATTGGATTCTAGTGGAATTAATGTAGTATATGAATAATACTCTTTCAATCAAAGAGATATTTCAATGATTCCCATGTTTGTATTTCGAAAGGAAAGGGGATACAGATGATAGGAAATTAATTCCAACCTAATTCTTCCTAAATTTTCTATTTCAACGAATGGGCTCTTACCAGAATTAGAAATGGACAATGAGGACGACTGGACCCCTTGATTTGATTTGAATTTGATTTATGCTTTATCGACTCATTTCATATCATGGTTCAAGCGTTAAAAATCGTTAAGATTTACTCCTCTTTTTCCAAATTCGAAGAAGTTTCCATAGAACTCCTGTCAATGGCTCAATCAATTACTTCTTCGGAATGCTAAACTAAAAAACTACTTGATTTTCATTTTATTTTTTTAATAAACTTTCCTTCATTGATTATTTCGATAGAGACCAAGATTCATATTGGAAATAATCAAAAATCGAAAAAGAACTCTTACTCTTATGGTTCTAATTCTTAGATTTTTCGATTTTTTCAGATTGATCGGAACAAATAGATGTAGCAAAGAAATAGAATTAATTATTAATTGGGTGCTATGTACATTCCATATATGGAATTGATATTTCCCTATATGCAGATAATATTGTAGAGTGATCTATAATAAGCTTTTAGTATAGAGTATAACTTTATACATAGTTTTATACACTCTACAACTTTATATACTACAATAAGACTGATAGTATGGTAGGGTAGAAAGAAATATATGAACCTTTCTTTCTACCCTTTAATTTTAAATTAAAAATTTTAAATTAAATTATTAATTAATCATTTAATCATTTTGACTGACTGTTTTTACGTAAATGATAAGTAGAAAAGCAGTAGGAACTAGAATGAACAGTGCAGTAGCAATAAATGCAAGAATATTTACTTCCATAATTTCATCGTTTTTTTACTTCACAATAACTCGGGATTTAATCCCATAGAGATGATATTGAATCGGATCAATATCATGAATAACAATATCTAAGCTATCAAATCAATTCATCGTCGAGAATTGAATAATATACCATAAAAAGATCTTTTATCCATACCAAATCAAAAATGGGATTCCTGATCCAATCAAGAATTCTTTTATTTATCATTCTGTTCCGTTTTTTCTTTTCTATAACCTACCCTACGCCTTCCTTCGTTCCACTTCCATTAGTCACAAACAAAAAGAAACAATAGAAGTGAACTGGAAAAAGAACGAAGTTAAGTTCTAAACTCCGTTTTTTAATGATCTAATTTTCTTGGAAGATAACGAAGTGTGATAAAGATGAATCTCGGTAGAAAAGATCTAATATTCCATCAATTTCGGATTTTCGATGAAACTCCTAAAATAAAATCAATAGGAAAAATAGGAAAGAAAAAAATTATTCATTCCCTCGCTAAGAGGGCTGGGATCCTTGTTGAATCTTTATCTTTCTTTTATCTTCGTTATTAGGACTGGGACACCTATATCAAAAACTCAGTGTGAAATTTGAATGAAATAGATTTTTCAAATTCAAATCAAATTAGTAATTGAAATTGAGGTTACACAAAATCCGAGTCAGAAGGGGAGATAGTTTAATCTGGAAAAGTATTCCATGGGAGAAATTCGATTACATTTTTCTTGGGTCGTACAAGAAACGAATTCCATTGGGGTATGTGCTCTCGGAAAACATAAGGTACTCTATTCCATATTCCATTCCATGGATTGTGAGCAATAGACCCAGGATCCCTTGGAATCCTAAATAAAATGCTACCAACAATTGTACTAATCCACATATGTCTTTCTCCCATCAATCAGTACTAGTTGAAGTAATGAAAAGTTTCATCTATTTGTTTGATGAGAAATGCGAAAGAAAAAAAAAAAGGATCTACTTTCCTTTGAAAATGAAATCCTGCCCCCTGTTGCACCTTTCACAGAAAAGAGAGAGTTGAATTGATATATTTATTGGATCCGTCGGGACTGACGGGACTCGAACCCGCAGCTTCCGCCTTGACAGGGCGGTGCTCTGACCAATTGAACTACAATCCCAGGTAAATAAGGGATATAGCAGAAAATTTTATTTTTTTTTTTTGATTCTTCCGTATCAGGTATTTCTGAAGGACAAGGGGTTATACCATCTCATGGTAGATTGGCGAATTATTGGGCCGAGCTGGATTTGAACCAGCGTAGACATATTGCCAACGAATTTACAGTCCGTCCCCATTAACCGCTCGGGCATCGACCCAGGAAGAATAAATTTTAGGTTTATTGGTAATCCATGATCAACTTCTTTTCGTAGTACCCTACCCCCAGGGGAAGTCGAATCCCCGCTGTCTCCTTGAAAGAGAGATGTCCTAAACCACTAGACGATGGGGGCATACTTGCCCGACCGCCATCATACTATGATCATAGTATCATCCGTTTTTTTTTAATTGTCAATATAATGGAATGGTATGATTAGATCCAAGGTCTCTTTCCATTTTTCATAATTTCATAAAATTTTTGGATTCGTTATTCATGAATTATTCATTCTAATCTAATCACTATTCATTCTATTTCTATTATTCTATTTCTATTATAGAAATATATGAAATATATTATTCTATTAAATTTAAATTCGAATAATAAATAATAAAAAAAAAAATCGAAAGAGTACGAAAGATAGGATTCCTTCCGGGAGTGATTTGCCCGTCAGAAAAGAAAGGGGATTCAATTCCATTTCATCCACTTTCATTCATTGATTCATTTATTGTTAAGATATACCTATCTCACACTAAGCTAGGAAATTAACAAACGAGAAATTCGGGAAGAGGGATCAGTAAGTTAACGAAAATTGTTTTTCTCGAATTATTATTAGAGAAAAACAATTAGGGTCGGCCTTGAAACAATTCATTACATTTTTATAGACTTGATAGACTTGATAGGTCAATCAATTTTCTTATTCAAGAATGAGCCACTAACTAGCCACTATGAGTTTAGTGCATATACGTATGTATATAATATATGTACATGGATCTATTTTATCCACATAGTAACTCATTCAAGAATTGAATCAAATAGGCCCTTTTAACTCAGTGGTAGAGTAACGCCATGGTAAGGCGTAAGTCATCGGTTCAAATCCGATAAGGGGCTTTGGCCCTTTTTTCATAAAACTCCAGTCATAGTAGTTACTTTTTATTTTTGAAGGGAGAATAGAGATATTCTTAATATTTGTAAAAAGTAACCAACTGTATACTAAGTTATCATTTTAATGAGTTAGAGTATATTAGAATAGAATGAATTCTAGTTATAGTAGTTATAAAGTTGAACATTTGTTCAGTAAATTATTATTCTCATGAATAATGATAAGTCGTCTCGTCTTTTGAATCGCCAAATACCTCTGCTTTCCATTATACCAATCAAATCCATTGTCAAAATTAGAAATGAACAAACAAAAGAAAATAAAAGAAAAAGTAAGTGGATCTGACCCATTGAATCATGGCTATATCCGCTATTCTGATATTAAAACTCGATAAAAATGAAATTGGACGGGTTGACTCTTTTTTATTCTTATTTAATTTCTTTGGACTCCACAAGAATTTGTCGATATTTTTGATTAAATCTTCTTGTTCCTAGGTGTTCCATAGGAATAAATTTGTATTCCGTTCCTCCACGGAAAAAGGTTTCGTTTCTAATTTGATTTTAAATTTTATTATTCCAAGTCACAACATAAAATACTTTTTTAATATCTTTATTTGATTCCAGACCAAGATTAATTTGAATTAATAGAATTTTATTTAAAATTTTATATAATTTAATAATTAATAAAATGAATTTATTAATTTGAAATGAAATTCATTTTCATTTCTATCTATATAAAATTTACCTATTTATATGTATATCTATCAGATTGTGGTTTCATGTACCAAACATTTCCATATCAATCCATCCGATATTTTTGTTCTGACAATGTGATGGAGAATGGATCAAAGAAAGAAACTTTCATTTCCAGTCTCCTATTTTTTTTATTTATTTAATATTGTATTTCATTTCATTGTACTGAGTATTGAATTTCAATTTAATGAAAAAATAGAAAATTTTCTTTTTCTAAAAAGAAATAGAAAAATATTCGAAGTATCTTTCTTTCTTCGACTCGCGGAAAGATATACTTTGGAGTTTTAGATTCGTCTGAAGGAAAAGGAAACATAACAAAGAAAACACTAAAAGAAAGTGAAAAAAAAAAAGAAAAAGTAAATTAATAAATAAAATTATGATACTGTAAAGGATTTTTATCTTCGAAACCCATTCGAAGGGGCAGTGCGCGAGAAATCATACATAAATGATAGAATCTTCAGACGCCCTGAAAATGCTATGAGGTGCTCGGAAATGGTCGAAGTAGTTGAATAGGAGGATTACTATGACTATAGCCCTTGGTAAATTTACTAAAGACGAAAATGATTTATTTGATATTATGGATGACTGGTTACGGAGGGACCGTTTCGTTTTTGTAGGCTGGTCCGGTTTATTGCTCTTTCCTTGTGCCTATTTCGCTTTAGGGGGTTGGTTCACAGGTACAACCTTTGTAACTTCATGGTATACTCATGGATTGGCCAGTTCCTATTTGGAAGGATGCAATTTTTTAACGGCCGCAGTTTCTACTCCTGCTAATAGTTTAGCACATTCTTTGTTGTTACTATGGGGTCCTGAAGCACAAGGAGATTTTACTCGTTGGTGTCAATTAGGTGGTCTGTGGACTTTTGTCGCTCTCCACGGCGCTTTCGGCCTAATAGGTTTCATGTTACGTCAATTCGAACTTGCTAGATCTGTTCAATTACGACCTTATAATGCAATTGCATTCTCTGCCCCAATTGCTGTTTTTGTTTCTGTATTCCTGATTTATCCACTAGGTCAGTCTGGTTGGTTTTTTGCGCCTAGCTTTGGCGTAGCAGCTATATTTCGATTCATCCTCTTTTTTCAAGGGTTTCATAATTGGACGTTGAACCCATTTCATATGATGGGAGTTGCCGGTGTATTGGGTGCGGCTTTGCTATGCGCTATTCATGGTGCTACCGTAGAAAATACTTTATTTGAAGATGGTGATGGTGCAAATACATTCCGTGCTTTTAACCCAACTCAAGCTGAAGAAACTTATTCAATGGTCACCGCTAATCGCTTTTGGTCCCAAATCTTTGGGGTTGCTTTTTCCAATAAACGTTGGTTACATTTCTTTATGTTATTTGTACCAGTAACCGGTTTATGGATGAGTGCTCTTGGAGTAGTCGGTCTAGCCCTGAACCTACGTGCCTATGACTTCGTTTCTCAGGAAATTCGCGCAGCGGAAGATCCTGAATTTGAGACTTTCTACACAAAAAATATTCTCTTAAACGAAGGTATTCGTGCTTGGATGGCGGCTCAAGATCAGCCTCATGAAAACCTTATATTCCCTGAGGAGGTTCTACCCCGTGGAAACGCTCTTTAATGGAACTTTAGCGTTAGCTGGTCGTGACCAAGAAACCACCGGTTTCGCTTGGTGGGCCGGAAATGCCCGACTTATCAACTTATCCGGTAAACTACTAGGGGCTCATGTAGCCCATGCCGGATTAATCGTATTCTGGGCCGGAGCAATGAACCTATTTGAAGTGGCTCATTTTGTACCAGAGAAGCCTATGTATGAACAAGGATTAATTTTACTTCCCCACCTAGCTACTCTAGGTTGGGGGGTAGGTCCTGGTGGGGAAGTTATAGACACCTTTCCATACTTTGTATCTGGCGTACTTCACTTAATTTCCTCTGCAGTATTGGGCTTTGGTGGTATTTATCATGCACTTCTGGGACCTGAGACTCTTGAAGAATCTTTTCCATTCTTCGGTTATGTATGGAAAGATAGAAATAAAATGACCACAATTTTAGGTATTCACTTAATCTTGTTAGGTATAGGTGCTTTTCTTCTAGTATTCAAGGCTCTTTATTTTGGGGGCGTATATGATACCTGGGCTCCCGGAGGGGGAGATGTAAGAAAAATTACCAACTTGACCCTGAGCCCAAGTATTATATTTGGTTATTTACTAAAATCGCCCTTTGGAGGGGAAGGATGGATTGTTAGTGTAGACGATTTGGAAGATATAATCGGAGGACATGTATGGTTAGGTTCCATTTGTATACTTGGTGGAATCTGGCATATCTTAACCAAACCCTTCGCGTGGGCTCGACGCGCGCTTGTATGGTCTGGAGAGGCTTACTTGTCTTATAGTTTAGGTGCTTTATCTGTTTGTGGTTTCATTGCTTGTTGTTTTGTCTGGTTCAATAATACCGCTTATCCTAGTGAGTTTTACGGACCTACTGGACCAGAAGCTTCTCAAGCTCAAGCATTTACTTTTCTAGTTAGAGACCAACGTCTTGGGGCTAACGTGGGATCCGCTCAAGGACCTACTGGTTTAGGTAAATATCTAATGCGTTCCCCGACCGGAGAAGTCATTTTTGGAGGAGAAACTATGCGTTTTTGGGATTTGCGTGCTCCATGGTTAGAACCTCTAAGGGGTCCAAATGGGTTGGACTTGAGTAGGCTGAAAAAAGACATACAACCTTGGCAAGAACGGCGGTCCGCAGAATATATGACCCATGCTCCTTTAGGTTCTTTAAATTCCGTGGGTGGTGTAGCTACCGAGATCAATGCAGTCAATTATGTCTCTCCTAGAAGTTGGTTAGCTACCTCTCATTTTGTTCTAGCATTTTTCTTATTCGTAGGTCATTTGTGGCACGCGGGAAGGGCTCGTGCAGCTGCAGCAGGATTTGAAAAAGGAATTGATCGTGATTTTGAACCTGTTCTTTCCATGACCCCTCTTAATTGATAATTGAGACAGGAGATCCAATGTTTGAAGTAGGAATCCATTTGATTCTATCATACATATTGGGATCAGGTCATACTTAAAAAGTATTCCTTTTTCTTTTTTTTTTTCAACTCATTTCTATCTAATTTTTTTTCTAATCTATTTTGTCTGGCTTGGCTAGGTGGGATAGCCGAGCCATTCCTCTTTCTTTATAACCGGTCCGGTAAAGACCCATAAAGAAACAACTCTCTTCAACGAGTAAAAGGAGAGAGAGGGATTCGAACCCTCGATAGTTCTTTGTTCAGAACTATACCGGTTTTCAAGACCGGGGCTATCAACCACTCAGCCATCTCTCCGAAAGACAATTTTAATTTTATTCCTCCGAATAGAACATAGCATAGCCATAGGAGTGGGTATCTCTACTATCGGTAGAAAGATATCGGGTGTGAATCTACAGGTCGATCTATCTCTCCATATAAATGGATGCATGATCCAGCATGCCTATTTGTGAAGTAAAAAAATTCTATTCCCCTCGTATGAATAAAGTGGTAAAAATTTGAGTATAATAATAAGTTATATAGAGTCAATGTATTCATGGGAAAATCCCTCCATGATGGAGTTTATTACAATTTTTTGGCTGATAGAGGGATCAAATGGTATAGTTCATTTGTTGGTAGCTTGGAGGATTAAAAGCATGACTCTTGCTTTTCAATTGGCTGTTTTTGCATTAATTGCTACTTCATCAATTTTATTGATTAGCGTACCCGTTGTATTTACTTCTCCTGATGGTTGGTCAAGTAACAAAAATGTTGTATTTTCCGGGACATCCTTATGGATTGGATTAGTTTTTCTGGTGGGTATCCTGAATTCTCTCATCTCGTGAACCTATTCATCCCAGCTCGAAAAACGAAATGACCCCCCTGAATTCTTTTCGGTTGTGAGACACATTAAAATTGAATAGAAGTCCCCCAAATGTAAATAAAGAAAACAAAACAATTCGAGGGGGGTCAACCTTTTTAAACTTTTTAAATGAAAAAAAAAAATTAATAAAAATAAAATAATTGGAATCACCCTGAAGAGAGTCTCTGGACCGGCACTACACAAATATAATCCAGGCATATATATCATATATGTGTGGACATATTCCATTTCAAGAACAAAAAAATGCGGATATGGTCGAATGGTAAAATTTCTCTTTGCCAAGGAGAAGACGCGGGTTCGATTCCCGCTATCCGCCCCCAGGTGAAGTAATTTATTTACTATGATAAAATGATAAAGGATTTGGTATAGTTGGCCGTGATAGTGGAATGGTTCGACCCACCTCTTTTCCTCCCATCCCAAAATAAAAGTAGTAATTAATTAAATTACTAGTTAACAGAAAAAAATAAAGATGTTGCGGAGACAGGATTTGAACCCGTGACCTCAAGGTTATGAGCCTTGCGAGCTACCAAACTGCTCTACCCCGCGCTGAAGAGAAGAACTGAAAACTAATAAAAAAACAAGGATTGAATTGAATGCGCCCCTCTACCATATCTGTACAAATAGAATAACCCATTTATACAGAATGGTAAAGGGGCCCTCTAGGATCGATGATCATAGAAATGAAGAGATATTTGAATCCTTACCAACTTGATCTTGTTGCCCCTGGCAACAAACATGCATGAACCATTTCACGAAGTATGTGTCCGGATAGTCCAAAATCTCGATAGTTAGCTTTCGGTCTTCCGGTCGAAAAACAACGTCGGTGAAGGCGTGTAGGTGCACTATTCCGCGGTGGGGATTGTAACTTTCCATGAATTTCCCATTTATCACTTAACGAATGAACTTTGCTTATTTCTTTTTTTGAAGATCGACGAATCAAATGATATTTCTGTTCCAATTTTTTCCTTTTCTTCTCCCTCTGAATCAAACTTTTCCTTGCCATAATGGTTCAGTTCCTATTAGTATCCATGATACAAGTCGGATCCTAGATGTAGAAATATAAGAAGGTGGACCTCCTCCCCATCAAAAGCAATGAGATTATCACGGATATAACACACTCAAAAAAAAGATTAACCAAATTTACCCGATGTAGAGGCAATCAAGAAAGCTGCATAAGTGAATATATAACCTACAGAAAAGTGGGCTAATCCAACCAATCTTGCTTGCACAATGGAAAGTGCCACTGGTTTATCTCTCCATCGAATCAAATTGGCCAAAGGTGTACGTTCGTGAGCCCATGCTAAAGTTTCAATCAATTCCTGCCAATATCCGCGCCAGGAAATTAAGAACATAAATCCAGTAGCCCAAACAAGATGTCCAAATAAGAACATCCACGCCCAGACGGATAAACTATTCATACCAAAAGGGTTATATCCATTAATAAGTTGGGAAGAGTTTAACCATAAATAATCTCTTAACCATCCCATCAAATAAGTGGAAGATTCATTAAACTGCGAAACGTTACCCTGCCATAATGTGATGTGCTTCCAATGCCAATAAAAAGTAACCCATCCAATGGTATTTAACATCCAGAAAACCGCCAAATAAAATGCGTCCCAAGCCGAAATATCACAAGTACCGCCTCGTCCCGGGCCATCGCAAGGAAAACTATAACCGAAATCTTTTTTATCTGGCATTAACTTGGAACCGCGCGCATCTAAAGCACCTTTTACTAAGATCAATGTAGTTGTATGTAAACCTAGAGCAATAGCATGATGAACCAAAAAATCTCCCGGACCTATTGTTAAGAATAGCGAATTACTATTCTCATTAATAGCATTTAACCAACCGGGCAACCATATGCTTCGACCCGCATTGAATGCCGGGCCACTCGTTGAAGATAAAAGTACATCGAACCCATATGAAGTTTTACCATGAGCAGATTGTATCCATTGAGCAAATATAGGTTCGATCAAAATTTGTTTTTCCGGAGTACCAAAGGCAAGCATGACATCATTATGAACATAAAGTCCCAAGGTATGGAATCCCAGAAAGAGGCTGGCCCAACTTAAATGGGATATGATAGCTTCTTTATGGTCTAACATTCTTGCCAATACATTATCCTCATTCTGTTCCGGATTATAATCTCTAATGAAAAATATAGCTCCGTGAGCAAAAGCTCCTGTCATGATGAACCCTGCGATGTATTGGTGATGCGTATATAACGCAGCTTGAGTAGTAAAGTCTTGTGCTATGAATGCATAAGCAGGTAAAGAGTACATGTGTTGAGCTACCAACGAAGTAATAACCCCTAAAGAAGCTAGAGCAAGACCTAATTGAAAATGAATTGAATTATTGATTGTGTCATAAAGACCCTTATGGCCACGTCCCAATCGTCCCCCCGGGGGAATGTGCGCATCTAAAAGATCTTTCATACTGTGCCCAATCCCAAAGTTAGTTCTATACATATGACCCGCTATCAGGAAAAGAATTGCAATAGCTAAATGATGATGAGCAATATCAGTCAGCCATAAACTTTGCGTTTGTGGATGGAATCCCCCGAGAAGGGTTAGAATGGCAGTTCCTGCTCCTTGGGAAGTACCAAATAAATGACTACTTGAATCGGGGTTTTGAGCATAAAGATTCCACTGACCTGTAAACAGTGGACCTAACCCTTGGGGATGCGGTAATACATCTAAGAAATTATTCCATCGGACGTACTCTCCTCTGGATCCAGGAATAGCGACATGCACTAAATGTCCCGTCCAAGCCAAGGAACTTACTCCGAAGAGTCCTGACAAATGATGATTGAGACGAGATTCGGCATTTTTGAACCATGAAACACTCGGTTTCCATTTCGGTTGTAAGTGTAACCAACCTGCTATTAAAGATATGGCAGAAAGAAATAATAGAAAAAGAGCTCCAGTATAAAGATCTTCATTAGTGCGTAAACCGATTGTATACCACCACTGATAAACACCAGAATAAGCGATATTCACTGGGCCAAGAGCACCCCCCCGAGTAAAAGCTTCCACAGCCGGTTGACCAAAATGAGGATCCCAAATTGCATGAGCAATAGGCCTTACGTGTAAAGGGTCCTGTACCCATAACTCAAAATTTCCTTGCCAAGCTACATGAAACAGATTTCCGGAAGTCCACAGAAAAATTATTGCTAATTGCCCAAAGTGAGAAGCAAAAATATTCTGATAAAGACGTTCCTCAGTAATATCATCATGACTCTCGAAGTCATGTGCGGTAGCAATACCAAACCAAATACGACGAGTAGTGGGGTCCTGAGCTAAGCCTTGGCTAAACCTTGGAAATCTTAATGCCATAATGCTTTTCAAATCCTCCTAGCCATTATCCTACTGCAATAATTCTTGCTAAGAAGAACGCCCATGTTGTGGCAATTCCACCCAGAAGGTAATGGGTTACTCCTACAGCACGTCCTTGTACAATGCTCAAGGCTCTAGGCTGAGTAGCAGGAGCAACTTTTAATTTATTATGAGCCCAAACGATGGATTCAATAAGTTCTTGCCAATAACCACGTCCGCTAAATAGAAACATTAAACTAAAAGCCCATACAAAATGAGCACCTAGGAAAAAAAGGCCATATGCAGATAATGAAGAACCATAAGACTGAATTACCTGGGATGCCTGTGCCCATAAGAAATCGCGGAGCCACCCATTAATAGTAATAGAACTCTGCGCAAAGTTTCCTCCTGTGATATGAGTTACTATTCCCTGATCACTTATACTGCCCCAAACATCTGACTGCATTTTCCAACTGAAATGGAATATTACTACCGAAATTGCATTGTACATCCAGAATAGTCCTAAGAAAACATGATCCCAAGCCGATACCTGACATGTTCCCCCTCTTCCAGGTCCATCACAAGGAAAACGAAAACCAAGATTTGCTTTATCCGGTATCAAACGGGAACTACGAGCAAATAGAACACCTTTCAGGAGTATCAATACCGTCACATGAATCGTAAATGCATGAATGTGATGGACCAAAAAATCTGCGGTTCCTAATGGAATAGGTAACAAAGCCACTTTGCCGCCCACTGCTATTAAATCAGCACCCCCCCAAGTTAAACTGGTGCTTGTTGTTGCACCAGGAGCCGTTGCACCAGGCGCCAAAGCATGGGTGTTTTGTATCCATTGAGCAAAGACGGGTTGTAATTGTATAGCGGTATCTGAAAACATATCTTGGGGGCGCCCTAAAGCGCTCATGGTATCATTATGAATATACAAACCAAAACTGTGAAAGCCTAGAAATATACATGCCCAGTTGAGATGTGATATTATTGCATCGCGATGTCTAAGGACACGATCTAATAGATCGTTGTATCGAGTAGTTGGATCATAGTCTCTTACCATAAAAATGGCTGCATGTGCAGCAGCACCAACTATGAGAAATCCACCAATCCACATGTGATGTGTGAACAATGACAGTTGTGTACCATAGTCAGTAGCTAGATATGGATAAGGGGGCATGGAATACATATGGTGAGCTACAACAATGGTTAAAGAGCCTAACATAGCTAGGTTAAGAGATAATTGAGCATGCCATGACGTTGTTAGGATCTCATATAGGCCTTTATGGCCCTGTCCTGTAAATGGACCTTTATGAGCTTCTAAAATATCTTTTAGGCCATGGCCAATGCCCCAGTTGGTCCTATACATGTGACCCGCTATTAGGAAAAGAATTGCAATAGCTAAATGATGGTGTGCAATATCGGTCAACCATAGACCCCCAGTTACTGGATCTAATCCTCCGCGAAAAGTAAGAAATTCCGCATATTTTGACCAATTCAAGGTGAAAAATGGGGTTGCTCCCTCGGCAAAACTGGGATAAAGTTGAGCCAAAAGATCCCGATTCAAGATAAATTCATGAGGAAGTGGTATCTCTTTAGGATCTACTCCAGCGTTTAGAAATTGGTTAATCGGTAAAGATACATGTACTTGATGTCCTGCCCAAGAAAGAGACCCAAGTCCTAGTAGCCCCGCTAAATGGTGATTCAACATAGATTCTACATCTTGAAACCAAGCCAATTTTGGAGCAGCTTTATGATAATGGAACCAACCAGCAAAAAGCATTAACGCTGCAAATATCAATGCACCAATTGCGGTACAATAGAGTTGTAATTCACTAGTTATTCCAGATGCTCGCCAAATCTGAAAAAAACCAGAGGTTATTTGTATTCCTCGGAAACCCCCGCCCACATCACCATTCAATATTTCTTGGCCCACTATTGGCCAAACCACTTGGGCACTAGGCCCAATGTGAGTAGGATCGCTTAACCATGCTTCATAGTTGGAAAAACGAGCACCGTGGAAATACATTCCACTCAGCCAAAGAAATATGATGGAGAGTTGACCAAAATGGGCACTAAATACTTTTCGAGAGATCTCCTCCAAATCACTAGTATGGCTATCGAAATCGTGAGCATCAGCATGTAGGTTCCAGATCCAAGTGGTAGTATCCGGGCCTTTCGCTATTGTTCTTGAGAAATGACCCGGTCTGGCCCATTCCTCGAAAGAAGTTTTTATTGGATCTCTATCTACCAAAATTTTTACTTCTGGTTCCGGCGAACGAATAATCATTGAGTCCTCCTCTTTCCGGACAACACATACAAAGAGACCTGCCAACTAAATAATTAGTGAACCTCTGAGATATTTTTATATAATTTGTTTCTTTATCTTCTATTTCGCTCTCCCATCGATCTATTTTCTTTAGTTATTCACTAGAGCAATTATGATTTGGAAGTCGATCCGGGGCAAGTGTTCGAATCTATTATGACATATCCATGAGGCGCTCAACGGACCTTTTTACTATTTTAAAATTCTTTTTTGGATTGATGCAAAACACCTTTTTTTTGCAACCTAGCGTATATTCATAGCTCAATTAGAAGTACTTAGAAGGGGATGCTTCATGTTTTACATAGAACATATTATTCTATTCCAAATTCCAAATCACGACTCGAAATCATGCGAGCAGCCATTAACCATTACTAAGAGACATCCCAGTATCTTATCTATATTTAATCATTTCAAGGTCTCTTTTTTTTTTGATTAGTTTTATTTTTATTTTATTAGTTTTAATAGTAATTCGTTTTATTAAAAGATATTTTGTACTCTATCTGTCTATCTTTTATCCCTACGAAATACCAGACGAAATAGAACGATTTAAATAAAAAGGGATATAATGAAATTCTTTGATTGGTTTTTCCCAGAGGAATGATCATTTTATTTGACTGATGGAGCTAACAAACAATTAATTCTAACAAATGTAAAAAAAAAAATATAAAAAATTCGAAATAAAAATAATAAATAAACGGAGTCTTCCTTTATTTATTCAAAACGTCTAGTGATCTTCAACCAATTATGTGCTTCAATATAATTACCAGGAGTAAGCACTATAGCCTGTTTCCAATACTCAGCGGCTTGATCGAACCAAGCCTCCGCAATTTCAGAATCTCCCTGTTGAATGGCCTGTTCTCCCCGGTCGGAATAGGTCGGTCAATCCCTTCCCTTAGAACCGTACATGAGATTTTCACCTCATACGGCTCCTCGTTCAATTCTTTTGGTATCCCATTTTAATCTACCATATTTAAACTAACTGAATGAGATTCCTCACGGATCTATCCCATTTTTCGGGCTAACCAAAAGAGGTTAATTACATGAGTTTCAAACTTGAATTTGGATTAATAATCGGTTTTAGTTTTCTCTTTTCTCCCCACTTCATAAGAATAAAGCATAGGCATTTCCCTCTATCATTCGAATTTTCTGAAAGGTAACTATCTCGGTTTCATATAGATATTTATATAGAATCTTTGAAAAAGACTTTCCTTCATAAGAAAGAAAAGACTTACTATCTTTGGGATCTGATCCTACACCGCTGCTCAATACCTTAGTGGATCGACTCTATTACATAAGTTGATTCCTAACTTTTATCTAATATTATGACATAAACATAAGAAAGCAGTTATTATTGTATCGGCCTAAAACCTCGCTAATTGATCTTTACGGTGCTTCCTCTATCAATTAGATCCTTTATCCATAGAAGAAAGTAGCTAGGCATATCTATTTCTTCATATTTCGGCTTCTATGAAGAGTTTCTTTCTTTGCTACAGCTCATAAAAATCGTTGTTTTAGACGATGCGCATATGTAGAAAGCCTATTTTGTTTCTAGTATTTATATTTACTAGCAGAGTTTTTCTTTCTTTCCTTTTTTCTTTCTATAGTGGAGATAGTCGCACGTAATGACAGATCACGGCCATATTATTAAAAGCTTGCGGTAAGAATGGATTTCGTTCGAGTGCTCGAAAATAATATTCCAAAGCTTTCGTATGTTCTCCGTTACTTGTGTGGATAAGGCCTATGTTATAGAGTATATAACTTCGATCATAGGGATCAATTTCTAGTCGCATAGCTTCATAATAATTCTGTAAAGCTTCCGCATAATTTCCTTCGGATTGAGCTGACATCCGTTACGGTCGTCATTCGAGTCAAAGAATCTCCGTTCCAGAACCGTACGTGAGATTTTCATTTCATACGGCTCCTCCCTTCTGTGCATAATGATAATGAGAATAATACATGGAATCAAAAAAGATTAAGATATTTTCATTATTAACTGAGCAGGGCTAGTGTTTTTACAAGAAATCTCTAGTCAACCTTCCTGCAAGAGACCTTTTCTTAACATCAAGCGTGTTGGTACTAGATAGAAACGATAACTCCAACAATTTCTTTGTTCTCAACGCCTCTTAATTTCATTTCTAGGAATTAGTCACTTCAACAGCCTTGGATGGTTATACGGGTATCCAAAATACGAACGAGATGGATGTTTGTTGTCCCAACCATTCTTGTTAGTCCCGAGCCCGATAAGGAAAGGGGTAATTTATAACAAAGTTTTCGTGTTGTTGATTTCTAGGTGTAGTGCTTTTTCCTCTATGCTGCCTATATGGTACTAGTAGAGTAGGATTGACCTGTAATACATAACCTCTAGGTGTAACCTTTCGCTTAATACTAGAATCGACAATTGAAGTATAGCATCTGAGGTTGCATCAATCGGGGATACACGACAGAAGGAATTGTTTTATTTCCAAACTTCACCTTCAACAAGCGTAGATTTATTTCAAAAATTTTCTTTTTATCCCGAATCATGTGTCTTTCTCGTAAGACTGAGAGCAGTAAAAAAAAAAAAAGAATCAAATCGCACCATCTCTATAATAGGTAAATGCCTCTTTTTCTCCTGAAGTTGTCGGAATTATTCGTAATAAGATATTGGCTACAATTGAAAAGGTCTTATCAATAAAATTTCCATTTATCCGCGATCTAGGCATAGGTAGCAATCCATTCTATAATTCTTATCAGTACCTCTCGTGGGAAAATGATCCCACAAAGAAAAGAATTGTACAGTACGAAATAACATAAAAACAGATTCATTAAAAAAAAAAAAAAGATAAAGATATAGGCTTTGTACTTGAATTGTTCTTTTTGGCCGGAATCGATAAGAAATATTTGAACCTCATTCGATTTCATCGAAATCGAGTAATATACTAATGAAGGCAACGAATTCGATTTCATTGAAGTTCGAGATTAGGATAACTCGAACAGTTTTGATTGAATTATGATCCAAAGAAGAAAAAGGATCGAATAATCATCCTATGATGAAAAATGAATAACCATCTATTTTGTGTTGTGTGCATAGCAGGTATACACTATACAATCAAATATAAAAATCCTTGGGATATTTTATAAATTTGTAATAAATCTATGGGGGAAGGGGTTTGTTGTTCAGAACTCTAAAACTGGAAAAGAATTTTCGAATTCTTATGGTATGATAGAATCATAGTCTAAATAGAATTCTACTCGAAAGGTATCCATTAACCATAGTCTAAAAAATCTAGACCCATCAATCAGTCGATTCGTTCTAACTCATTGATTTAATATGGTATAAATATAAAAAAAAAGAAGGGAACATCGTCTTCGCAAATATGAATAGACTTTTTTTTTTTTAACCGTTTTTCACAAGAAAAATTTTTATCTTTATCCCCCACCTAAGCCTTGAAGGAAAGATCTTTCTTTGATGAAAGAAAACTTTCTTTTATAGTTAGAATTGATTGGTTGTACTTATCCAATCCAATAATCTAATATAAATGACTCGCTATTCACTCAGTTTTTTGGTCATAATCATTATGTAGGAAAGATGGCCGAGTGGTTCAAGGCGTAGCATTGGAACTGCTATGTAGGCTTTTGTTTACCGAGGGTTCGAATCCCTCTCTTTCCGTACCTTCACCTAATGTACCAATGTTAATGACCGTAATGTATCAAATAGCAATAGATACCATTATTCCAACAGTTAGACCTTTCTTTGATATAGATTCTTTTGCTGTGGGTGGCACGGAAAACTGTAAAGAATAGATAGGGACAAGGAATGAAAATCTCCCTGCTGATCTATGATACATAAATGGGAGAAAAATACGAGTCAAAGCCTTATTTATCTTAACCTTAGGTCAATTTACTTTGACGAAAGGTAGCAAAATTGTCCGAACCCTTGTTATTTTCTTATTTTCGTTAGGTTTAAGTCTGACGAGAATAATATTCTACGACTAGCAATTCATTTATTTTCAAACCGACCCATTTACTATCTATTATTTGATTGACTAATCCTTTATATTGGAATGGGTAAAGAGTCAAATGTTTTGGCAATTCTTCATGAGGGGATGAATCGAGAGAATTCTGAATCAGAGCTCTGGATTTTTGTTCATCCCTTGCCGTAATAATATCTCGGGGTTTGCAACGATAACTTGGTATATTTACTATATGACCATTAACTAAAATATGTCTATGGTTAACTAATTGGCGGGCTCCAGGAATAGTCGAAGCCATACCCAATCGAAAAAGGATGTTATCCAAACGCATTTCAAGTAATTGTAATAAAACCTGACCTGTTGACCCCTTGGCTTTTCCGGCGATATGAACGTATTTAAGTAATTGTCGTTCTGTAAGACCATACTGAAAACGCAATTTTTGTTTTTCTTCTAGACGAATACGATATTGAGATTTTTTCCCGGAACGCGATTGGTTTCTAAGATCATTTCCGGCTCTAAGCCTTTTATTAGTTAGTCCTGGTAAAGCCCCCAGGCGGCGTATTTTTTTGAAACGAGGTCCTCGATAACGAGACATAAAGACTCCTTATTCTTAATTTATATTTATTTTATTGAAATTAAATTTTACAGAATAAACCTAAACTAAAACTGAACTAAATGATAAATGAAGCGAAATCTACGGAAGTATTGTACTATACTATAAAGAATAATGAGATGAATTATATAAATATCCAAGCCCTCTTCTATTATATATAGAAAAAGAATCCTTTTCTTAATTTCTTAATATAGTTAATATAGTTGGAAATTCTTATAACATTATTAGTAACATAATAAATAACATAATAAATCAGTAATTTTTAGAAAGGGAGAAAGTCTTTTTCAATATTCTTTGATTTCAAAGGGACATTATCAATCATGTAAAAAATCGAATAAATAGAGAAAAGCCGACTATCGGAATCGAACCGATGACCATCGCATTACAAATGCGATGCTCTAACCTCTGAGCTAAGCGGGCTCACATAACAGAAATTTTACATACATAGAGGAATTTAATAAACTATTGGAATCTCAGCTATTAACTATTCTTTTCTATATTCATATTAATTCTGAATTGAATAGCTAAAACGAAAAGAATAGAATTTCAAATAAATATTATAGAACATAAGAATTAATATCGATAGCGATACGATCTATTATGATATAGAATGTCGATTTTTTTTATCACAATTCTATATTCTATTATTAATTAGATAGTTTTTTTTTAATTAGATAGTTTTTTTTTCTTTTCGTTTTTAAATTCATTTGCAATTCTTTTTATTACACTTCAATATTTTATTCCATATCATATATTTCTAATTATTCAATTAGAATCTTATTAAAGATATAAAATTCTTTATACATTCTAATTTAATAGAATATACAATATTCGATATATTTCTATATTCTATATAG
>contig2_len_397_j053
TTATTCAGTTAAACCAAGGGATTCTTTATTGGCGCTGAGCTAACCATAGCTCAAAGTCGTATTTATTTAGTTAATAAGATCAAAAAGGTTTATCGATCCCAGGGGATACAGATTCTAAATAGACATATAGAGATTATTGTACCTCAAATAACATCAAAAGTGTTGGTTTCAGAAGATGGAATGTCTAATATTTTTTCGCCCGGAGAACTAATCGGATTGTTGCGAGCGGAACGAACGGGGCGTGCTTTGGATGAAGCGATCTGTTATCGAGCAATCTTATTGGGAATAACTAGGGCTTCTCTGAATACTCAAAGTTTCATATCCGAAGCTAGTTTTCAAGAAACCGCTCGGGTACAAACCCAATTTTTTCATTCTTTCATGAATTGTCCGGGTACTG
>contig3_len_368_j053
ACATGGACATTAGAAGTTGTAAGGTCATATTCTGTGGTTACAATTCTACCATATATATTTTTTTTCATTCCGTCAAAAATCGATTTTACGGTATGAATGCTTATGACCTTGCCCTCTATGCCTACGATATTGATTCATCTGGCATTACAACCTTTGCCACAACGTTGCTGTCCATAGATCAAATTATTTCATGGATTGAATTTCTCTTGAATATCTATGGTTCCATTGCATGTTTCTCAAGTTAGAAGTTCTGTATAAATGTATCGTCATGTTATTAAGTATTTTGATTTAAGTTCTTTTATATCTAAGAGGTGAAATAGAATAACATGGTTGACAAGTAATGATCATACACCTACAATGTATTGTTT
>contig4_len_318_j053
CTAAACCCGTGCTGACGAATAACCAACCCCCTTAATTCGTCGAGTAAATAGGGAAGGTATAGGTTTGTTATGAATGATCCAGTATCGAATACAGGTAAGAATATCAGCAAAAGAACGTTTTCCCCTGCTTCCAGACATGCTGAGCTCCACATATTCATGTACAGTAAAAGGGGGGATCGATTCTGTGAAAGATGGGATCAGTAAATGGAAATTCACTGAGATTTCATCTTTGTGAGATCTTCAATAGTGTACCGAGGGTGTCTTTAGAGTATACCGAATCAGTATAGCTATCCTTCTTCTGACACAGCAACGCAATTT
>contig5_len_328_j053
GTTCATAGATCAAATTATTTCGTGGATTAGATTTCAATTGATTGTCTACGGTTCCATTGCGTGTGCTCGGGTTAGAAGTTTGGTATAAATGTATCACCATGCTATTAAGTAGTTTGATTTAAATTCTTTTCTTTCTAAGAGGTGAAATAGAATAACCCGATTGAAGCATAATCATACGTTTGTAATGCATTTTATGCTCCAAAATAGGTCCCATTCTACCCATTCCCGGAAGTCGATGACTATTCATACCTTAACTTTAGATACAAGAAGAAAACAACAAACAATTAACAAGCCAACAGGGGGAATAAATGGTATAGTTGCAATGTCG
>contig6_len_295_j053
ACTGTCTCAATTCATCCTATTTATTGATTGGTATTAACCCTAGATTTTTGTCCCTGAGAAATGAATCAATACTTTCTACTTGAGCTCCATCATGGACTATTCGTATTATAACCCGACAAAAAATGGAGAGATCTAGTATAACAGAACAAACAATGTCGAGCTAAGAGCACATTCATTCCTGTATAAAATGGTGGATGTAAGAATCCACAACGGATCGTGTCTTTCAAGTCGCATGTTGCTTTCTACCACACCGTTTCAAACTAAGTTTTACCATAGCATTTCTCTAATTTAAATT
>contig7_len_292_j053
TATTTTCTTCTTTATGAGTTCGAGTCTCAATAAGAATGCTAGTTCTTACTCTTCATATGTTATGATATGAGTTCTCTAACATCTAAGTTAAGATTTATTGCCCTACCTCTATCTCTCCTTGGCCTTGGAGCATATTTGATTCCATCCATAAATCTATTTTCATTCCCATGAGTTCGAGTCTCAATAAGAATGCTAGTTCTTACTGTTCATATGTTTCTGTTTGAAATGTGCTAAATAGCATTTTTTTAGTAATGGAGAGAGAGAGAGAGAGAGAGAGAGCTCCATTTTGATG
>contig8_len_639_j053
TGTTTCATTAACTGTGATTGAGTTGCATGTTTTGAATGTTTTTGACATATCTAAGAGAAAGATGTATGAGTTTTTGCTCTATTTTTTTTTTGTTTTTTCTCTTGCCTTTTTGTCTATGACAAAGGGGGAGAGTTTTTGTGATTGATTTGCTTATATGTTTTTCTCTCAATTGGTATCTAGAGCTTATATTTTTTTTTACATTTGGTGTCTAGAGCTTAAATTTTTATATCTTTGTTGTTTTGCAAATCAATGGTTGTCATAACCAAAAAAGGGGAGATTGTTGGCCTAAAGGCTTTTTCAATCAAGCCTTGATTTTGGTTTTGATTATTCCAACACATTGATTTGTTGTTGCTTATGTTTGAGCTTTGTTTGAGTTTTGTCTTTAGGTTTTAATCCTTTGTTAGAAGCTCATTTTATAGCAAAAAGTCAAGAAAATCTCAAGATGTTGGATATTGGAGAAGAAGTTTGAGATTGAAGTTGATACGATTGGGATTCAAGAGGAAGATGAAAGAGAAGAGGAGCTTGGATGGTTTTGGAGTTGTTTAGTCCAAGGGGATATCATTGCCCAAAGCCCAAGACCTTTGGAAGACCAAAAACATTGAAAAATTCAGTTTTTGTATGAAAGGTACCGTCCCAGTT
>contig9_len_247_j053
CTATCATCATTAGCCAATTTTTTGGGTTTAGCCTATATTGATTCGTGTTGGGCATTTCCAAACAGGCTCCAAATTCAAATTAGAGAAATGTACGGTAGAAAGCAACATGCGACTTGAAGGACACGATCCGTTGTGGAATCTTTTATCCACCATTTTAGATAGGAATGAAGATGCTCTTAGCTTTCCATTTTTTGTTGGGTTATCGATTAATGCGAATAGTCCATGATGGAGTTCGAGTAAAAAGTAT
>contig10_len_247_j053
TGGTATAAGCCTGCCTGACTGTGAGACCGACTGGTCGAACAGAGACGAAAGTCGGCCATAGTGATCCGGGAGTCCCGTGTGGAAGGGCTCTCGCTCAACGGATCAAAGGTACGCCGGGGATAACAGGCTGATGACTCCCAAGAGCTCTTATCGACGGAGTCGTTTGGCACCTCGATGTCGACTCATCACATCCTGGGGTTGAAGAAGGTCCCAAGGGTTCGGTTGTTCGCCGATTCAAGTGGTACGT
>contig11_len_977_j053
TCATAGTAGTAGGACAAATTAAATATATCTTTAGTCCATATATATAACTAGTCAATATCTAATATGACATATACATATATATGTCTTTCTTCCATAACGTAAACCAACTATTCCTATCTTAGATTCAATCGGATTCTCGAATCATTCATCAAAACATCCACACACAAGAGTTGACTTATAGCTATTCAATTCTAAGTTGATGTAATTTATTATTTATTAAAATTTTCTTTTGGTCAATCGTTGAATTGAATAAAATCAACTAAAGGGGGAATCGTTCTATAGAACATATTTTTTTTTATTTAATCACACGCCATAAACATATACCACAAGAATTCTTATTCAAATTTTGACTCCTATATAGGATTAACTGAACAATGGAAATCGAATATTTTATTTATTGAGGGGAGGTATGATATAAGTAGACCAAACAGGAATTTTAGAACAAGAATTTTAGGAAAAAGATCTTTTTGATCTCTTTCCATTTTTTTTTTTTTTTACAATTCTCTAATATCGTAATCTTTTTCGTTATTACTCTAGATCGTATATAACGTATTTGTATATTTATATTTCCTATATTTATATTCCCTAAGTAGATTATCTTGAGCTACGCATACATTGCTTTGGGCTTGGGCTCGACTAAAAAAAAAAGACTATTTCGAAAACTAGTCAATGATGGCCCTCCATGGATTCACCTATATAAGCCGCGGCTAAAGTTGCAAAAATCAGAGCTTGAATACCACTTGTAAATAATCCAAGGAACATGACAGGTATAGGAACCACTAAAGGTACTAAAGAAAGAAGAACAACAACTACTAATTCATCGGCTAATATATTTCCGAAAAGTCGAAAACTAAGTGATAAAGGTTTTGTGAAATCTTCTAAGATGTTAATGGGTAAAAGGATTGGAGTTGGTTGAATGTATTTCCCAAAATAAGCCAAGCCTTTTTTGCTAAGACCCGCATAGAAGTATGCCACTG
