# Supplementary material for: Rampant chloroplast capture in Sarracenia revealed by plastome phylogeny
Source: Front Plant Sci. 2023 Aug 14;14:1237749. doi: 10.3389/fpls.2023.1237749 (PMC10497973; doi:10.3389/fpls.2023.1237749)
Supplement: Supplementary Figure 1 — png - Histograms of information-based generalized Robinson-Foulds distance between the simulated plastome trees and the species tree. Panel titles indicate how the branches of the guide tree were scaled when plastome trees were simulated. Red line shows the distance between empirically estimated plastome tree and the species tree. alignment.fasta Concatenated gene alignments used to estimate plastome tree. Plastome.newick Plastome tree in newick format. Simtrees.1.newick Plastome trees simulated with unscaled guide tree. Simtrees.2.newick Plastome trees simulated with guide tree branch lengths scaled by two. Simtrees.4.newick Plastome trees simulated with guide tree branch lengths scaled by four. Fragmented_assemblies.zip Zipped folder containing all fragmented assemblies in fasta format. [file DataSheet_1.zip › Supplemental_data/fragmented_assemblies/j068_iter0.fasta]

>contig0_len_32743_j068
TTAAAATCCATTTTTTTGAGATATTTATAAAAATTTTTGTTCTTTCTTTTAAAACTTTTCGAACTCGAAAATACTTCTTTTTCCATTTTCCAATTATTTTTTCGAATTTATTAAAAATGGGTTCAAAAAAGGAAGGCCGTTTTCGGGGAGAATCAAAAGGAAGTTCAGCTTCCATTCCCCAAACTGTTAAAAAACAAAAATCATCTTTTTTTTGACCTTTTTTTTTCATTCGATCTGTATGAGAGGGCTGTGGCTTAGATTTGTGCCAAGGTTTCAGACAGAAAGGAAATAGTATCTTTATCTGAATGCCATCTGTTAACCAATTTTTCGGAAATTCTGTTTCTGATAATTGAACACCATTATAGGTACATTTAACATGCATTTCTTTATTCCATTCCTTTAAATCTTCAGACCACTCAGGAAATTGCAATAATAGCATACGGCCAATATTTTTCGCTATTATCAATGAAGGTAATAGAATATATTTTCTAAGAGTCAATTGAGTTATTAACATGGAACCTCTTATTATTTGAGCAAGTGGAATGGTATCCCAGGCTTCTGCTATTTCTATCCGCGCTTTTTCTTTTCTTTTGTTTTCATCTTTTTTTTCTTTCTCCCCTTCTTTGATCTCTTCTTCTATAGAATCTGAAATTTTCAATTCTGCTCCTCTTTTTATCCAGTTTCCAAAAATGAGTTTCATCAATCCAGAAATATCAAAAGAAAAAAGGGGTGATTTGTCTATTCTATCCAAAAAAAGTGGGGAATGCACATTTGCTTGAAAAAGTTCTAAAATAACTGTTTTACGTCTTTGGGCTCGCATAGAGCCTTTGATTATGTCTCGACGAAAATCCGATTGTTGTGAATAGCGTATCAAAGCCACTTCGTTTGTTTGATCTTTATTATTAGTATCGGTATTATTAGTATCGGTATTTCGCTGATTTTGATTATTAGTAAAAATCACTACACGTTTGGCTTTTCTTGAACGAATTTGATAATCTACTGGTACTTCTTCTTCACTGTCTCCTTCCTGTTGTTCTAATTCGTTGATCAATTTGTATGACCATCGAGGAACTTGTTTAATAATTTCTTTTATTCTAATAGAAATCGTTTTTTTTTTTTTATCATTAGGATCAGTTCTAATTGCATTGAATAAAAATTTTAAAAATTTCGTTTTGTTTTCTGAATCCATTCTTACTGGTTCTTGTTTTGAAAATAAAAATAAAGAAGGTTCTTTCAAATTGAAATTGGGTTTTGATTCTCTATCAAATTGACTGATTAAAGTCAAGAAGTGACTCATTTTTGTTGATAATGGTTTTTTCTCAAATAGATCTATTTTTTGTTCAAATTCCTCATAATCAGTATCAGTAAGAAAGAGAGTATGAATCTTATTTGTTTCTATGAAAATGAAATTTTCTATCGAAGTTTCATTTATGATTAAAGGTAAAAATAATTTTTTTATTGTTCCACGCTGTGGCCCATTCAAGAAAGGATCATATATTTTTGGCAAGTATTCTTTTTTAATCTCATCATTACACAATCGAATCTTTTTTTCGAGTATATTCAGGGAAAGAGATCCTTTGTCTAGAACCTTAATTCGATTTATCAATTCGTTGTTTAGATTGTTATTTTTTTGTTTGTTGGTAGAAATCCAATGATTATACAGTTCATCAGAGGAGAGTTTTTCTATTATGAACAAGGATATCTTTCTTTGTATCATTTCCCCAAAAAATAATAAACTGGGTGGAAACGTAAAAGATATTCTTTCTTTTCCATAACTTTGGCATGTATAAAAAAAATATTGTGACATTTCATGTCTTACAGCATTTTCAAATCGATTATTTTTTATGTATCGCACCGGTCGATTCCATCGATTAAAATTGAAAAGAATAGTTACAAGAGGTTTTTCAAACCAAAAGGTTGAGTTGACTTTCTTTTTATCGTAAAGTATTTTTAACTTTGAATTTTCTGGATTCCCATCCGGATAAGAAGCTTCATAAATGGGGCTATTTTTATAGCATGTCTCTTTCAAGTGAAAGTGGAATTCATCCTTTGTTTTTTCCTTTCCATTCACTCGGATCTCTTCCGTTTTATCGATTTTGTCCGGATCCTCCTTTTCTTCTGAAAAAAGGGAAGGAGAAGGATCTTCTTCGGCGGATCCCTCTTGTTCCTGTTTAGTCCCCTTCGTTTCGTAAGTTGTTTCTATTTCTACATCTCTTTCTTCCTCACTTTCCGCCCTTTCTTCCGTTTTTGAGGTTTCTTTCAGTTTCTTAGTAAGAATGGGTGACGGTATTCTGCCTAAATAGTAGACACAGGTAATAAATAAGAGAATACTAAAGATCCGAGCCATAGAATTTCTCAATTCTGACACAAGGTACTTATTCGATCGAATAAGTACATTTGATCGAATAGAATGATTTTGCCGTATCCAGACTAATACCAATCCAAGCCATTTCATGAATAAAATGTGACCAATTAACCAACCAACAAAACTACTTGTTACAAATAACATCTTGTTGTTGCATCGAAACATATAAATGTTGACTAATCTGGCTAACATTGAACTTGGTAAAATGAAATGGTTGAATAATTGAAAAATGAGATTATTCAGGAATACACATTGAACGCTGAGATTACGCATTGAATTTCTGGTAGTAGATCCATAATCAAAAAAGTGTTTGTGATTGTTCCAGAAGAAATGAAACAAAAGATAGGGTAGAGCTAGGACAGTTATTGTATGAGGTCTACCCAATGCTAGATGCAGAGGCGCATAATAGATCGATATGAACATCATGAGCTGTCCCGTAAGAAAACCAGTTGTTGCTGATACCTTCTTCTCGCTTCCTTCTTCCATAACCTGAGCTCGGAGAAGGAAGAGATAAGAGGGCCCTATGGAGAATGTGGTCAGAAATCCATAATAGAGTCCGACCACAACGACCGAATTGATTATCTTCATGCATAAGGATACTAGATTACCTAGTAGAAAAGATTTCAAAATCATCATAAACCTCCCTTTTTCTTTTCTATTGCAATTTCTGGATTATTATATGATGATTTTGAAACTTTCCATATAAAGAGATAAACTAGAAACGACATCTGTTATGTCAATGACACCAAAGGGATATTAAATGAATTGAATGGAATTGGGAGATGGATGGAATATAATGAAATAGAGCCACTTTGAGGTTCCCTATGAAATGAGGGGAGCCACTACGAAGAAGTTCCGGGAGTTACGAAGGAAGCTTTGAGCTCATATTGGTCATGGGTTGAGAACGGGAATTGAACTCTATGAGATCGAATCTCCCGTTGTTCCTCAGTAGCTCAGTGGTAGAGCGGTCGGCTGTTAACTGATTGGTCGTAGGTTCGAATCCTACTTGGGGAGATTTGATTCATTCTGAATTAAAGAATTCAGAATGAAAGAGCTCGCTTTGACCGTTAAGAGTAGGTAACCCCTTCCCTGTCTTTGTTTCTATCGTATCACATTCTGTTCTGCGATATTTGAGAATCACCGTCAATACCTTGGTGTAGGTCCGGGATAATCCTTTGTTCCATAGCCCTGGGGCTATTTACAACTAGCCAATTAAGAATTCTCAGATGTACTAGTACTAGCAGTGCATCAAAGATGCAGTCATCGATTCTCCCGAGAGGCCACAATTACCGCGAGCAAACATATTAATGACGAGGAAGGCATTTTTGTTATGCTACTAATACTTGTACTTGCTCTGCTATTCTGCCCAAGCCTGGCTGAGGAAGAGTTACGGGGCGTAAAACAAAAAAATACGCTGAAGGGCCGGGTATACTATGTGTAATGATTCTACCATTAACGATAAATAATAAAGAAAAAGAAAAAGGAAGGCCATTCCATTTCGACAAAAGACCCACACCCAAGTTCCATAGCTTTTGGTCCGCTATCCCGATCATGATTTTCCTACCCCCAGAAGGAAAGGTCCTTCCCTTTTGGGCCGGTTGTGGGCGAGGAGGGATTCGAACCCCCGACACCGTGGTTCGTAGCCACGTGCTCTAATCCTCTGAGCTACAGGCCCCACCCCGTCTCCACTGGATCTGTTCTCGGGAGTACCCTCAAAAAAAAAAGGAACCTTTCCTCTCCCCAGCCATTTCGGGTTAAGAAGATGTGAAAGCGCGTTTATCTCTATAAGAACGGTGCGTTCCGAGGTGTGAAGTGGGAGAGAAGGGATGTCATGATTGGGGTTTTGAATAAGACGACCTTTCCATTTTTCATTTTTTTTCTTTTTCATATTGAAAAAGTAATAAGAATGAGGGGTGTTAAGCTTTTTATCATCCTGGCGTCGAGCTATTTTTCCGCAGGACCTCCCCTACAGTATCGTCACCGCAGTAGAGTTTAACCACCAAGTTCGGGATGGATTGGTGTGGTTCCTCTACGCCTAGGACACCAGAATATCGAACCATGAACGAAGAAAGGCATGAGAGAAAATCATATTGGCTAGTGATTGTGAGGCCCCAATTCTTGACTGGAGGGGACACCAAAGGCCTCTGCCCTTCCATCCCTTGGATAGATAGAGAGGGAGGGCAGAGCTTTTGGTTTTTTCATGTTGTCAAAGAGTTGAACAATGGTTTTTTCGTGTTGTCAAAGAGTTGAACAATGAAAATAGATGGCGAGTGCCTGATCGAATTGATCGGGTCATGTAGGAACAAGGTTCAAGTCTACCGGTCTGTTAGGATGCCTCAGCTGCATACATCACTGCACTTCCACTTGACACCTATCGTAATGATAAACGGCTCGTCTCGCCGTGACCTTCTCTTGAATTCTCAAGACTTCTGTCGCTCCATCCCCGCAGGGGCAGAGAACCCGTCGCTGTCTCGGCTGTGCTACCGGAGGCTCTGGGGAAGTCGGAAGGAATAGGAGAGCACTCATCTTGGGGTGGGCTTACTACTTAGATGCTTTCAGCAGTTATCCGCTCCGCACTTGGCTACCCAGCGTTTACCGTGGGCACGATAACTGGTACACCAGAGGTGCGTCCTTCCCGGTCCTCTCGTACTAGGGAAAGGTCCTCTCAATGCTCTAACGCCCACACCGGATATGGACCGAACTGTCTCACGACGTTCTGAACCCAGCTCACGTACCGCTTTAATGGGCGAACAGCCCAACCCTTGGAACATACTACAGCCCCAGGTGGCGAAGAGCCGACATCGAGGTGCCAAACCTTCCCGTCGATGTGAGCTCTTGGGGAAGATCAGCCTGTTATCCCTAGAGTAACTTTTATCCGTTGAGCGACGGCCCTTCCACTCGGCACCGTCGGATCACTAAGGCCGACTTTCGTCCCTGCTCGACGGGTGGGTCTTGCAGTCAAGCTCCCTTCTGCCTTTGCACTCGAGGGCCAATCTCCGTCCGGCCCGAGGAAACCTTTGCACGCCTCCGTTACCTTTTGGGAGGCCTACGCCCCATAGAAACTGTCTACCTGAGACTGTCCCTTGGCCCGTAGGTCCTGACACAAGGTTAGAATTCTAGCTCTTCCAGAGTGGTATCTCACTGATGGCTCGGGCCCCCCCGGAAGGGGGCCTTCTTCGCCCTCCACCTAAGCTGCGCAGGAAAGGCCCAAAGCCAATCCCAGGGAACAGTAAAGCTTCATAGGGTCTTTCTGTCCAGGTGCAGGTAGTCCGCATCTTCACAGACATGTCTATTTCACCGAGCCTCTCTCCGAGACAGTGCCCAGATCGTTACGCCTTTCGTGCGGGTCGGAACTTACCCGACAAGGAATTTCGCTACCTTAGGACCGTTATAGTTACGGCCGCCGTTCACCGGGGCTTCGGTCGCCGGCTCCCCTGTCATCAGGTCACCAACTTCCTTGACCTTCCGGCACTGGGCAGGCGTCAGCCCCCATACATGGTCTTACGACTTTGCGGAGACCTGTGTTTTTGGTAAACAGTCGCCCGGGCCTGGTCACTGCGACCCCCTTTGTGAGGAGGCACCCCTTCTCCCGAAGTTACGGGGCTATTTTGCCGAGTTCCTTAGAGAGAGTTGTCTCGCGCCCCTAGGTATTCTCTACCTACCCACCTGTGTCGGTTTCGGGTACAGGTACCCTTTTGTTGAATGTTGAAGATCGTTCGAGCTTTTCCTGGGAGTATGGCATTGGTTACTTCAGCGCCTTAGCGCCTGGTACTCGAACATTGGCTCGAGGCATTTTCTCTACCCCTTCTTACCCTGAAAAAGCAGGGTCACCTTACGTCCTTGAACCGATAACCATCTTTCGGCTAACCTAGCCTCCTCCGTCCCTCGGGACCAACAAGGGGTAGTACAGGAATATTCACCTGTTGTCCATCGACTACGCCTTTCGGCCTGATCTTAGGCCCTGACTCACCCTCCGTGGACGAACCTTGCGGAGGAACCCTTAGGTTTTCGGGGCATTGGATTCTCACCAATGTTTGCGTTACTCAAGCCGACATTCTCGCTTCCGCTTCGTCCACCACTGCTCGCGCGGGTGCTTCCCTCTAAGGCGGAACGCTCCCCTACCGATGTATTTTTACATCCCACAGCTTCGGCAGATCGCTTAGCCCCGTTCATCTTCGGCGCAAGAGCGCTCGATCAGTGAGCTATTACGCACTCTTTCAAGGGTGGCTGCTTCTAGGCAAACCTCCTGGCTGTCTCTGCACCCCTACCTCCTTTATCACTGAGCGGTCATTTAGGGGCCTTAGCTGGTGATCCGGGCTGTTTCCCTCTCGACGATGAAGCTTATCCCCCATCGTCTCACTGGCCGACCTTGACCCCTGTTATTTTTAGGTCATATCTAGTATTCAGAGTTTGCCTCGATTTGGTACCGCTCTCGCGGCCCGCACCGAAACAGTGCTTTACCCCTAGATGTCCAGTCAACTGCTGCGCCTCAACGCATTTCGGGGAGAACCAGCTAGCTCTGGGTTCGAGTGGCATTTCACCCCTAACCACAACTCATCCGCTGATTCTTCAACATCAGTCGGTTCGGACCTCCACTTAGTTTCACCCAAGCTTCATCCTGGTCATGGATAGATCACCCAGGTTCGGGTCCATAAGCAGTGACAATTGCCCTATGAAGACTCGCTTTCGCTACGGCTCCGGTGGTTCCCTTAACCAAGCCACTGCCTATGAGTCGCCGGCTCATTCTTCAACAGGCACGCGGTCAGAGCCCCGGGCTCCTCCCACTGCTTGGGAGCTTACGGTTTCATGTTCTATTTCACTCCCCGATGGGGGTTCTTTTCACCCTTCCCTCACGGTACTACTTCGCTATCGGTCACCCAGGAGTATTTAGCCTTGCAAGGTGGTCCTTGCTGATTCACACGGGATTCCACGTGTCCCATGCTACTCGGGTCAGAGCGTAAGCTAGTGATGCTTTCGGCTACTGGACTTTCGCCATCTAGGGTGCAGTACTCCACCGCTTCGCCTAGCAGCACGACGCTTGTATTGCTCTCCCACAACCCCGTTTTCACGGTTTAGGCTGCTCCCATTTCGCTCGCCGCTACTACGGGAATCGCTTTTGCTTTCTTTTCCTCTGGCTACTAAGATGTTTCAGTTCGCCAGGTTGTCTCTTGTCTGCCCATGGATTCAGCAGCAGTTCGAAAGGTTGACCTATTCGGGAATCTCCGGATCTATGCTTATTTTCAACTCCCCGAAGCATTTCGTCGCTTACTACGCCCTTCCTCGTCTCTGGGTGCCTAGGTATCCACCGTAAGCCTTTCCTCGTTTGAACCTCGCCCTTAACTTTAACTTTAACTTTAAGGCTATGCCATCCTAAGGTGCTGCTAAATGGAAGGATCTTATCAACGTCCATGAATGATAAATCATAGATCGAACCGACGAATCTGAAAAATTGGGTGCTATCATATAACTTTGTATCGGCTAAGTTCACGAGTTGGAGATAAGCGGACTCGAACCGCTGACATCCGCCGCAGGGTAAACCACCGCCTCTCAGGTCCCCCGACTGATTCTACCATAGAGGCCAACGATAGACAATAACTCCCCCCCGAACACAGCTTACAACTTTCATCGTACTGTGCTCTCCAAAGAGCAACTCTTCTCAAAATCTCACTCAAGGGGTGCTGAGTTGGAATCCCATTCTAACTAAGGATTCTTATGGTTCCGGAGGATCCAGCTACAGGAGAACCAGGAACGCAGAGCTTTCCCCCCTTTTCCGCCCGACTCTTTGGTCTTAAGAATAAGAACGCTGGTTTTAAGAATGAGTGATTGCCCTTCTCCGACCCTTACTGCCCAACCTGAGAGCGGACAACTAATGCGTTCCACTTATTGAGCAGGGTTCTATGGTCGGTCCGTGACCCCTGGATGCCGAAGGCGTCCTTGGGGTGATCTCGTAGTTCCTACGGGGTGGAGATGATGGGGTTGGTCCATGGATTTTCCTTCCTTTTGCCGCATTTCGCTCAAAGGGTTGAAGGGAGATAGTGCATCAAGCTGTTCGCAAGGGCCAACTTGATCCTCTTCCCCAGGGATCCCAGATGAGGGAACCCTAGGAGAGCCGCTGACTCCAACTACCGTCCATGTACGATCCATACTAGATCTGACCAACTGCCCATCCTACCTCCTCTACGTTCTTGACAGCCCATCTTTGTCTCAGTAGAGTCTTTCAGTGGCATGTTTCGGTCCTCTTCCCCATTACTTAGAAAAAGTGAGCCACCGGTTCAGGTACAAGATACTATCATTACCGCCTGGACAATTAGACATCCAACCCGTAATCGCAACGACCCAATTGCAAGAGCGGAGCTCTACCAACTGAGCTATATCCCCCCGAGCCAAGTGGAGCATGAGTCAGATGCTTCTTCTATTCTTTTCCCTGGCGCAGCTGGGCCATCCTGGACTTGAACCAGAGACCTCGCCCGTGAAGTAAATCATCGCACCTACGGTCCAACCAATTGGAAGAGAATCAATAGATTCCTTTTCGGGAGCGATTCATCCTTCCCGAACGCAGCATACAACTCTCCGTTGTACTGCGCTCTACAAGTGTGCTTGTTCCCCCCTTCTTCCTTACCATGGCAAGTCTTTGTGAAATAACTCCGATGAGAAGAAAAAAGAAGGCGTTAAGAGACCCTCCTGGCCCAACCCTAGACACTCTAAGATCCTTTTTCAAACCTGCTCCCATTTCGAGTCAAGAGATAGATAAATAGACACATCCCATTGCACTAATCGGGGGCGTTCATAGTGACTGAGGGGGTCGAAGACCAAGAAGTGAGTTATTTATACCAAGCATTCTTCTTACGGCTAGATCCAATCTCCTGGTCCCTGCGGAAAGGAAAAAGAATTTCACGCTCTTCCTTTCGGGAAGGGAGGATTAGCGAAATCCTATTGATTGCAGCTTTCTCCAGACCTCCGGGAAAAGCATGAAAAAAAAAACGGCTCGAATGGTACGATCCCTCCGTCACCCCAGAATAAAAGGGGTGATCTCGTAGTTCTTGGTCTGTGAAGATGCGTTGTTAGGTGCTCCATTTTTTTCCCATTGAGGCCGAACCTAAACCTGTGCTCGAGAGATAGCTGTCCATACACTGATAAGGGATGCATGGATTCTCGAGAAGAGAGGAGCCGCGGTGGTCCCCCCCGGACCGCCCGGATCCCACGAGTGAATCGAAAGTTGGATCTACATTGGATCTCACCTGAATCGCCCCATCTATCCTCCTGAGGAGGAGTTTGGTTTCAAACCCCGGTTCGAACAGGAGGAGTACGCCATGCTAATGTGCCTTGGATGATCCACATCTCAGGGTCAGGCGCTGATGAGCACATTGAACTATCCATGTGGCTGAGAGCCCTCACAGCCCAGGCACAACGACGCAATTATCAGGGGCGCGCTCTACCACTGAGCTAATAGCCCGTCGTGCGAGCCTCCCACTGGGGGCCCGCTATGCCAAAAGCGAGAGAAACCCCATCCCTCTCTTTCCTTTTTTCGCCCCCATGTGTCGCCACACGGGGGGGCATGGGGACGTAAAAAGGGGGATCCTATCAACTTTTTCCGACCTAGGATAATAAGCTCATGAGCTTGGTCTTACTTCACCGTCGAAAAACGAAAGAAGACTTCCATCTCCAAGTTTAACTCAGACAGACGTAGCTCCCTTCTTTTTGGGTGTGAAGCAGTGTCAAACCAAAATACCCAACAAGCATTAGCTCTCCCTGAAAAGGAGGTGATCCAGCCGCACCTTCCAGTACGGCTACCTTGTTACGACTTCACTCCAGTCACTAGCCCTGCCTTCGGCATCCCCCTCCTTGCGGTTAAGGTAACGACTTCGGGCATGGCCAGCTCCCATAGTGTGACGGGCGGTGTGTACAAGGCCCGGGAACGAATTCACCGCCGTATGGCTGACCGGCGATTACTAGCGATTCCGGCTTCATGCAGGCGAGTTGCAGCCTGCAATCCGAACTGAGGACGGGTTTTTGGAGTTAGCTCACCCTCGCGGGATCGCGACCCTTTGTCCCGGCCATTGTAGCACGTGTGTCGCCCAGGGCATAAGGGGCATGATGACTTGACGTCATCCTCACCTTCCTCCGGCTTATCACCGGCAGTCTGTTCAGGGTTCCAAACTCAACGATGGCAACTAAACACGAGGGTTGCGCTCGTTGCGGGACTTAACCCAACACCTTACGGCACGAGCTGACGACAGCCATGCACCACCTGTGTCCGCGTTCCCGAAGGCACCCCTCTCTTTCAAGAGGATTCGCGGCATGTCAAGCCCTGGTAAGGTTCTTCGCTTTGCATCGAATTAAACCACATGCTCCACCGCTTGTGCGGGCCCCCGTCAATTCCTTTGAGTTTCATTCTTGCGAACGTACTCCCCAGGCGGGATACTTAACGCGTTAGCTACAGCACTGCACGGGTCGATACGCACAGCGCCTAGTATCCATCGTTTACGGCTAGGACTACTGGGGTATCTAATCCCATTCGCTCCCCTAGCTTTCGTCTCTCAGTGTCAGTGTCGGCCCAGCAGAGTGCTTTCGCCGTTGGTGTTCTTTCCGATCTCTACGCATTTCACCGCTCCACCGGAAATTCCCTCTGCCCCTACCGTACTCCAGCTTGGTAGTTTCCACCGCCTGTCCAGGGTTGAGCCCTGGGATTTGACGGCGGACTTAAAAAGCCACCTACAGACGCTTTACGCCCAATCATTCCGGATAACGCTTGCATCCTCTGTATTACCGCGGCTGCTGGCACAGAGTTAGCCGATGCTTATTCCCCAGATACCGTCATTGCTTCTTCTCCGGGAAAAGAAGTTCACGACCCGTGGGCCTTCTACCTCCACGCGGCATTGCTCCGTCAGGCTTTCGCCCATTGCGGAAAATTCCCCACTGCTGCCTCCCGTAGGAGTCTGGGCCGTGTCTCAGTCCCAGTGTGGCTGATCATCCTCTCGGACCAGCTACTGATCATCGCCTTGGTAAGCTATTGCCTCACCAACTAGCTAATCAGACGCGAGCCCCTCCTCGGGCGGATTCCTCCTTTTGCTCCTCAGCCTACGGGGTATTAGCAGCCGTTTCCAGCTGTTGTTCCCCTCCCAAGGGCAGGTTCTTACGCGTTACTCACCCGTCCGCCACTGGAAACACCACTTCCCGTCCGACTTGCATGTGTTAAGCATGCCGCCAGCGTTCATCCTGAGCCAGGATCGAACTCTCCATGAGATTCATAGTTGCATTACTTATAGCTTCCTTGTTCGTAGACAAAGCGGATTCGGAATTGTCTTTCATTCCAAGGCATAACCTGTATCCATGCGCTTCATATTCGCCCGGAGTTCGCTCCCAGAAATATAGCCATCCCTGCCCCCTCACGTCAATCCCACGAGCCTCTTATCCATTCTCATTCAATCACGGCGGGGGAGCAAGTCAAAATAGAAAAACTCCCATTGGGTTTAGGGATAATCAGGCTCGAACTGATGACTTCCACCACGTCAAGGTGACACTCTACCGCTGAGTTATATCCCTTTCTCTGCCTCTATCGAGAAATAGAACTGACTAATCCTAAGGCAAAGGGTCGAGAAACTCAACGCCACTATTCTTGAACAACTTGGAGCCGGGCCTTCTTTTCGCACTATTTTTTACGTATATGAAAAAAAATGGGAAAAATCGGATTCAATTGTCAACTGCCCCTATCGGAAATAGGATTGACTACGGATTCGAGCCATAGCACATGGTTTCAGAAAACCGCACGATTTTCCCGATCTAAATCAAGCAGGTTTTACATGAAGAAGATTTGGCTCAGCATGTTCTATTCGATACAGGTAGGAGAAGAACCCGACTCGGTATTCTTAAAAAAATAGAGGAAGCAGAACCAAGTCAAGATGATACGGATCAACCCCCTCTTCTTGCGCCAAAGATCTTACCATTTCCGAAGGAACTGGAGTTACATCTCTTTTCCATTTCCATTCAAGAGTTCTTATGTGTTTTCACACCCCTTTGAGACCCCGAAAAATGGAAAAATTCCTTTTTTTAGGAACACATACAAGATGCGTCACTCCAAAAAGGATAATGGTAACCCCACCATTAACTACTTCATTTATGAATTTCATAGTAATAGAAATACATGTCCTACCGAGACAGAATTTGTAACTTGCTATCCCCTTGCCTAACAGGCAAAGATTTACCTCCGTGGAAAGGATGATTCATTCAGATCGACATGAGAGTCCAACTACATTGCATTGCCAGAATCCATGTTGTATATTTGAAAGAGGTTGACCTCCTTGCTTCTCTCATGGTACAATCCTCTTCCCGCCGAGCCCCCTTTCTCCTCGGTCCACAGAGACAAAATGTAGGACTAATGCCAACAGTTCATCACGGAAGAAAGGACTCACTAAGCCGGGATCACTAACTAATACTAATCTAATAGAAAATACTAATAGAATAGAAAGGAACTGTCTTTTCTGTAGACTTTCCCCGGTTCCGTTGCTACCGCGGGCTTTACGCAATCGATCGGATTATATAGATATCCCTTCAACAAACATAGGTCATCGAAAGGATCTCGGAGACCCACCAAAGCACGAAAGCCAGAATCTTTCAGAAAATGGATTCCTATTCGAAGAGTGCATAACCGCATGGATAAGCTCACACTAACCCGTCAATTTGGGATCCAATTCGAGATTTTCCTTGGGAGGTATCGGGAAGGAATTGGAATGTAAGAATATCGATTCATACAGAAGAAAAGGTTCTCTATTGATTCAAAGACTGTATCTATGGGATAGGGATAGAGGAAGAAGAAAAAATCGAAGATTTCACATAATACTTTTGATCGAAAAAGAAATCTGATTTCTTTTGTACCCCTCGCTCAATGAGAAAATGAGTCAAAATCTACAGGATCAAACCTATGGGACTTAAGGAATGATATAAAAAAAGAGAGGGAAAAATATTAAATAAAAATAAAATAAGTAAATAAAAATGAAGTAGAAGAGCCCAGATTCCAAATGAACAAATTAAAACTTGAAAAGGATCTTTCTAATTCTCGAAGAATGAGGGGCAAAGGGATTGATCGAGAAAGATCTCTTGTTCTTATTATAAGATCGTGATTGGATCCGCATATGTTTGGTAAAGAGAATAATCTTCTCCTTTAAGAAGAATCAAAAAGAAAAATGGAAAGTGTTCAATTGGAACATGAAAACGTGACTAAATTGGTCCTAGTTACTCTTCGGGACGGAGTGGAAGAAAGGAAAGGAGGAGATTCTCGAACGAGGAAAAGGATCCAATGACTTCGAAAGAATTGAACGAGGAGCCGTATGAGGTGAAAATCTCATGTACGGTTCTGTAGAGTGGCAGTAAGGGTGACTTATCTGTCAACTTTTCCACTATCACCCCCAAAAAACCAAACTCTGCCTTACGTAAAGTTGCCAGAGTACGATTAACCTCTGGATTTGAAATCACTGCTTATATACCTGGTATTGGCCATAATTCACAAGAACATTCTGTAGTCTTAGTAAGAGGGGGAAGGGTTAAGGATTTACCCGGTGTGAGATATCACATTGTTCGAGGAACCCTAGATGCTGTCGGAGTAAAGGATCGTCAACAAGGGCGTTCTAGTGCGTTGTAGATTCTTATCCAAGACTTGTATCATTTAATGATGCCATGTGAATCGCTAGAAACATGTGAAGTGTATGGCTAACCCAATAACGAAAGTTTCGTAAGGGGACTGGAGCAGGCTACCATGAGACAAAAGATCTTCTTTCTAAAGAGATTCGATTCGGAACTATTATATGTCCAAGGTCCAATATTGAAATAATTTCAGAGGTTTTCCCTGACTTTGTCCGTGTCAACAAAGAATTCGAAATACCTCGACTTTTTTAGAACAGGTCCGAGTCAAATAGCAATGATTCGAAGCACTTCTTTTTACACTATTTCGGAAACCAAAAGACTCAATCGTATGGATATGTAAAATACAAGATTTCCAATCCTAGCAGGAAAAGGAGGGAAACGGATACTCAATTTAAAGTGAGTAAACAGAATTCCATACTCGATCTCATAGAGACATATAGAATTCTGTGGAAAGCCGTATTCGATGAAAGTCGTATGTACGGCTTGGAGGGAGATCTTTCATATCTTTCGAGATCCACCCTACAATATGGGGTAAAAAAGCCAAAATAAGTGATTTTAGCCCTTATAAAAAGAAAACTGATTCTTGAACCTCTTTCACGCTCATGTCACGTCGAGGTACTGCAAAAGAAAAAACTGCAAAATCGGATCCAATTTATCGTAATCGATTAATTAATATGTTGGTTAACCGTATTCTGAAACACGGAAAAAAATCATTGGCTTATCAAATTCTCTATCGAGCCATGAAAAAGATTCAACAAAAGACAGAAACAAATCCACTATCTGTTTTACGTCAAGCAATACGTGGAGTAACTCCCGATATAGCAGTAAAAGCAAGACGTGTAGGCGGATCGACTCATCAAGTTCCCATTGAAATAGGATCCACACAAGGAAAAGCACTTGCCATTCGTTGGTTATTAGCGGCATCCCGAAAACGTCCGGGTCGAAATATGGCTTTCAAATTAAGTTCCGAATTAGTGGATGCTGCCAAAGGGAGTGGCGAGGCCATACGCAAAAAGGAAGAGACTCATAGAATGGCAGAGGCAAATAGAGCTTTTGCACATTTTCGTTAATCCATAAACAGGATCCATACATCTCGATCGGAAAAGAATCAAGAGAAAAAGAAAGAATCGGAATTGATCGATATATTTCTCGAAACAAACGAAAAGGAAACGAAAGATGAAAGATAAATCATGGATCAACTAAGCCCTCTCGGGGACTTGCTTAAGAATAAGAAAGAGGAACCTCATGTAAATACCATGGAATAAGGTTTGATCCTATTCATGGAGATTCCGTAAATATTCCATTCCAAAAATAGAAAGTTCGAAACAATTGGGATTTTTTTGGAAATTGGATGCAGTTACTAATTCATGATCTGGCATGTACAGAATGAAAACTTCATTCTCGATTCTACGAGAATTTTTATGAAAGCCTTTCATTTGCTTCTCTTCGATGGAAGTTTTATTTTCCCAGAATGTATCCTAATTTTTGGCCTAATTCTTCTTCTGATGATCGATTCAACCTCTGATCAAAAAGATATACCTTGGTTCTATTTCATCTCTTCAACAAGTTTAGTAATGAGCATAACGGCCCTATTGTTCCGATGGAGAGAAGAGCCTATGATTCGCTTTTCGGGAAATTTCCAAACGAACAATTTCAACGAAATCTTTCAATTTCTTATTTTACTATGTTCAACTCTATGTATTCCTCTATCCGTAGAGTACGTTGAATGTACAGAAATAGATATAACAGAGTTTCTCTTATTCGTATTAACAGCTACTCTAGGAGGAATGTTTTTATGCGGTGCTAACGATTTAATAACTATCTTTGTAGCTCCAGAATGTTTCAGTTTATGCTCCTACCTATTATCTGGATATACCAAGAAAGATGTACGGTCTAATGAGGCTACTATGAAATATTTACTCATGGGTGGGGCAAGCTCTTCTATTCTGGTTCATGGTTTCTCTTGGCTAGATGGTTCATCCGGGGGAGAGATCGAGCTTCAAGAAATAGTGAATGGTCTTATCAATACACAAATGTATAACTCCCCAGGAATTTCAATTGCGCTCATATTCATCACTGTAGGAATTGGGTTCAAGCTTTCCCCAGCCCCTTCTCATCAATGGACTCCTGACGTATACGAAGGAGTGCGGTTCGTTCGATAAATTCCTACCTCTCTATCTATCTCCGAGATGTTTGGATTTTTCAAAACTCCATGGACATGCAGAAGAGAAATGCTATCCCCACTCGGACCAAGACAGAACTTTGACTTGTTCAAATAACAATTAAGGTGAAGCAGGGTCAGGAACGACGAATCTCTTTATGATAAACAGATCCATTTTGCAAGTTCGTTATTACGGGTAGTTCCTACAAAGGATCGGACTAATGACGTATACAAGACTTGAATTCTCGATGTAGATGCTACATAGTTGGTTCTCATCCTTCAGAGACTACGAGTATAATAGGAGCATCCGTCGACAAAAGGATCACCCTAATATGATCATCTCATGGCTATTGAGAACGAATCAAATCAGATGGTTCTATTTCTCAATCTTTCTGACTTGCTCCTACGGAACCAAGGTCGAAAAGATTGAAAAAATCGGTCATTCACAACCACTGATGAAGGATTCCTCGAAAAGTTAAGGATTAGGAATCCTTTTTAGAAATCGAATGGATTCGGTCTTATACATACGCGAGGAAGGTAATCAAAAAAGAAAGAAGATGAGTTCTTCTTTCTTTTATCACTTAGAAGCCGTGTGAGATGAAAGTCTCATGCACGGTTTTGAATGAGAGAAAGAAGTGAGGAATCCTCTTTTCGACTCTGACTCTCCCACTCCAGTCGTTGCTTTTCTTTCTGTTACTTCGAAAGTAGCTGCTTCAGCTTTAGCCACCCGAATTTTCGATATTCCTTTTTATTTCTCATCAAACGAATGGCATCTTCTTCTGGAAATCCTAGCTATTCTTAGCATGATATTGGATTGCTATTACTCAAACAAGCATGAAACGTATGCTTGCATATTCGTCCATAGGTCAAATCGGATATGTAATTATTGGAATAATTTAATTGTTGGAGACTCAAATGATGGATATGCAAGCATGATAACGTATATGCTGTTCTATATCTCCATGAATCTAGGAACTTTTGCTTGCATTGTATTATTTGGTCTACGTACCGGAACTGATAACATTCGAGATTATGCAGGATTATACACGAAAGATCCTTTTTTGGCTCTCTCTTTCGCCCTATGTCTCTTATCCCTAGGAGGTCTTCCTCCACTAGCAGGTTTTTTCGGAAAACTCTATTTATTCTGGTGTGGATGGCAGGCAAGCCTATATTTCTTGGTTTTAATAGGACTCCTTACAAGCGTTGTTTCTATCTACTATTATCTAAAAAGAATCAAGTTATTAATGACTGGACGAAACCAAGAAATACCCCCTTACGTGCGAAATTATAGAAGATCTCCTTTAAGATCAAACAATTCCATCGAATTGAGTATGATTGTATGTGTGATAGCATCTACTATACCAGGAATATCAATGAACCCGATTATTGCAATTGCTCAGGATACCCTTTTTTAGCTTCTAGGGTCTATTTCTTAGTTCAAGATCCCTCTTACTAACTGGAATCAAAGAATTAGTGGATCTGTTCCTTCCAAAATGGGAATGGGTTAGGGTTATGAACTTATAATCTATAATCTGATGATCGAGTCGATTCTATGATTATAAGTTCATTCCATACCGGACCAGACCGGAATAGGGATATACATTGTTTACATATGGATCCCTACATTCCATTTAGGATTCGGAATAGACGTAATCGGACTTGCTTTTTACATATCTTTCCTTATTTGGGACCCTATTCACCTCTTTTGGCTTCTATTGAATCGTAAGTTTGATTGTCCATCTTTTTGATATAGAAGGCATCCTCCGGATAATTCAAATCGAAGCAATTGGATGTCCGACTCGGGCCTATATGACATGACCGATCAATAGCAATACTCCAACACCCCACCTTTGTCATATATTCCATACATCACACTAGATAGATATCATATTCATGGAATACGATTCACTTTCAAGATGCCTTGGTGGTGAAATGGTAGACACGCGAGACTCAAAATCTCGTGCTAAAGAGCGTGGAGGTTCGAGTCCTCTTCAAGGCATAATATGGAGAATGCTCATTGAATGAGCAATTCAATAAGAGAGCTCGGATCGAATCGGTATTGATATACCGATTCGATCCGAGCTCTTGGAATTGGAATAAGTTCGGCAGCGGATCACGAAATCTTGGTGATCTTCTCTATCTAATGAATGGGGAGTCTGCTTTAAAACCGTCCGCCCTGCACCCACCCCCCGAGTATATGCTTCAACAGGAATCACACAAAGGTAGATTAGAAACCTCTGGTAAAATGCCTGCTCGTAACCCAGCAGATAAAGTACATTCCATAGTTCGTTTTAGGGATTGGCGACTTACCCATTCAGTGACTTTGGCACTGGACGTTCCCAAAATGGGTACTATCGGGTGGGGTGAATTCAATAATAGACGCCTGTTGGCATTCCAGCCTTCCTTCTCCTTTCAGGGCCTATCCGAAAGAGAATCCAATACTTCTTGGTCGTGAATATCTGAACTGGTTGTTCGCTGTTCAAGAATTCTTGTTTAGGCAGTTCATACCATCCATACATAGTGTTTTGATCTAAGATTTCAATTCTTCCATGTTTCAGCAGTAGCATATTGTTCCATGGAGCTAAGGTCCAAAATATGGAAGAAAGAAGTGTTTCCATGACTCTACCACCCAGTCAATTCTGTTCCACTTAATCCCTCTTTCATGGCTACATATCTTTCCGGCTAAGGAATGGGAAATCTTTCTCCTGTTACATGAATCCAATTTTCATTTCATCCGGGAAAAGCCATCTTTTTCTCAACAATGTCTTTGTCATTTGATCCAATAGCCTTCCGTTAGATAGGAAGAGATTTGATAAATACTGATAACTCTCGGATAGAGTATTAGAACGGAAAGATCCATTAGATAATGAACTATTGGTTCTAAGCCATCTCTGGCGATTAATCAACAATTCGAAGTGCTTTTCTTGCGTATTCTTGATAAACCAGCCTTTATATATAGATGTAGGAGGATCTGTTTGGGAAGTAAGAAGCCCCTTTGACATCTCTTCATCTGCAAATAATTCTCGATGTGAAAACACAGAGACAAAGGGCTGATCTTTGAATAGGAAAAAGAGTGGATCTGCAGGGTCCCAAATGAATTGGCTTATTCGAAAAAGGCCTTGTTCTTTGGAAGATCTATCTCGTGTCTGGTACTGCATGGTTCCACTCTGCAAGAACTCCGAATCATTCTCTTGAAGCTCATCCTCTTCATCATAAATGATCCGCTTGCCCCGAAATGACCTGGACCAATAGGGAAATCCCAATTCATTGGTCCTTTCGATCCAATCAAATAGAAAGCCCCAAGGGCGCCATATTCTAGGAGCCCAAACTATGTGATTGAATAAATCCTCCTCTATCTGTTGCGGGTCAAGGGCTCCTTCTCCTTCCCCTTCTTCAAACTCCGATTCGTATTTTTCATAGAGAAATCTCTGATCAAGGATAGAACAAGATCCGTTTTGCATCATATCTAAGGGATTCCTTGGTTCGGGCCGACGAAGCAATATCACTCGATCATTATCAAACTGACTGCAATCTTTTTCTGTCCGTGAGGATCCCACCAGAGCGCTTTCTACTTCTAATAGGCCATGAACTAGATCAGAATCATTCTCAACGAGTCCATAAGAAGTGATCCCATTTTTTTCCTCGGGTCCGGGTAGAGACCAAAGATCTTGAGCGACCGATCCGGCAGAACAACTCAAAAGATAAAGAAGTCTCGTTAATTTCTTCATGCTCGTTCCAAGTTCGAAGTACCATTTGTACAAATAAGAATCCCCTTCGTTACATGATTTCTTCTTCATATAGATAGATATAGGATCTATGGGGCAATTACTTAGAAGTACATTTTGTGCAACAGCCCTTCCTATCTGATAGAAAAGGATCCCATGATCCTGAACCGATCTTACCTGGGATCGCAAATCCCAAGTTTGTCTATGAAGAGCGGATCGAATTGTATTAGTGTCTATAATTGATTTCTTCTGTGTAATACTAATCGATAGGGCCTCATTGGTAAGTGCTACAAGATCTCGTGCATTGGAACCCATGGTTATGGACCCGAATCCATTAGTATGGAACATTTTCTTTTCCAAATGAAATCCCCTAGTATATGAAAGAGTGAAAAAGTGCTTTCGTTGTTGTGGAATAAGAAGCCGTCGTATCTTAATGCACGTATTTAATTTATTCGGAGCTATTAGAGCGGGATCCACTTTTTGGGGAATATGAGTCGAAGCAATAACAAGAATATTTCTAGTGGAACATCTTTCACAATCCCTGGAGAGATGGTTCACTAATAGACCGAGGGATAAGTAATTCGACTCATTCACATCCAGATCATGAATGTTTGGAATCCATATTATGCAAGGAGACATTGCTTTTGCTAATTCGAATTGAAGGGTGATATAAAATCGGTCTATTCCCGACATCATATCCATAGTTAGCGCATTCATCATAGTTAGCAGCTCCAGCTCCGTATCAAGGTCACGATCGATATCGTCACTATCATCAATATCGTCACTAGCATCAATATCGTCACTATCATCAATATCGTCACTAGCATCAATGTCGATATCATCAATAAGAAAACCTTTAGGCTTGTTATCCAGGAACTTGTTCAAAAATACCGTAATGAAAGGAACATAGGAGTTTGTCGCCAGGTATTTGACCAAATAGGATCGTCCAGTTCCTATAGAACCTATCACTAAAATACCCCTAGAGGGGGATAAGGCTAAGCGGAGCGAAAAGGGTTTTTCATGAGATGGGAAATGAAAACTATTAGCCCCACACGAGGTTTGTGAATAAGTGATTGTCTGATAATGAGCAAGGGATATCCGTCTTTCTGCTAAACAGGATGTATTGAACTCATAATTCATTCGATACTTTTTATGAATGTCAACTAAGTATCGTAAGTAAATTGCTCCCGGTTGTTCAATCATTTGAAAACCAGAGTCATTCTTTGATAAATGATCACTATGAGTCAGACTCAATAGAATTGGATCAATCCTTTTTTCTGTCGTTAAGGTGGAGAACTGAACCAAGAATTCTCTTTCTTCATCATCAATCGAATCACTGTTCGCGACCCAGGATTCTATTTTATCATCAACCCAATCCCCGTTCACGTTTTTTCTTTTTCTTATCAATGAATAGATCTCTTTACTTGTATGACTTAGATGTCTCGTATTTCTCGAAAAAGTGATTCGATTGATGGGATTTGGTATGATACTTATGAGATCGATGATATCGATGAGATTGATATTCAAATATTTCTTCTTAGAACGTATTGATTTGACCCCATAAGCGGGACCACCACCCAATAGCATGTTGCCGCCAGAAGCAGAACCCCGTATTTCTTCTAGAGAATTTCCTAATTGTTCCAGAGCAACTAGAAAGAGATTCTTTAACCAGAAAGAATTCGGTTCAGATGTAGGATACCTATCCAGAAGTTTTCGCAACTCAATCATAGATGATGGAATCATCAAAGATTTGACCTTTTCGAACTCTGTCTGTAACTCCCTAGAGGCCCGGGAAACAAAGAGAAGATGTGTACGAACGAGATATCCAGCAACAAGAAGAAGGAAAAGGATTGAATAGAGGAACTCCCGAACATTTGGCGATCTCAGATATGTCGATGGTGACTCATTTTTTCGATGAATCATTTCTTCGGACAGAAGAAGATTATGTAAACACTTACTCGAAATCTCACTTATCAGATTCCATTGTGGAAGACACAATTTTTTCTGAAGAATTCGCCATGATATATCTGATCCATGCATAATATCATGAAAAATAGATACAAATTTTTGACTGCTACTTAGTATCGGCAATAGGTCTGAAAAAGTATCTAAAAATATCAAATTTAGATATTTGTACCCTGTCGAAGTAAGGAACCATGGCATATATGTTTGGAATAGATTCCATTTTGAGAGAGTTGAAAAGGCACTATCTCGTTGAAAGGTTCTATACATCTGCCCTTTCTCAACGCATTTCTTTAGACAAAGACTCCGTTTTTTCCTCTTTTCGGATGGTAAATATTTCTCAGAACATGGAGTGTGAATCAAATCCATGTTTGAATTGAAATTGAGATACTGATGCAAGTTCTTCCCTTCTGAATCAGATAGATTCATATCTGAAAGAGGTTGACAATAAGTTCTTTCAAAATTGACTATTTGTCCCTCTGTTAGAGGTGTTCCAGAAATGTCTGCGATCGAATAAATAGCTCTACGAACGAACGGATCGGATCGACTTGGAAAATGGAAAGATTTGTACAAGTTATACGTTTCGTCACCACTTTGTGGAAAATCGTTAGGTATGAATATGTTAGATACCTGTGACTCGATTGGTGAAATAGTATCTCTCCCCCAAAAAGCATGTTTTTTTTTACCAACGCACAAAGAAAATATTTTGTTGCGAATGAACAAGATATTGAGGAATTGTCCATACGTAAAATCAGAATTAGTGATACGGGTCTTTTCCACATAAAAAGGGAATCTTTTGTTACAATAGAAGGAGAAGTGATGTGGATTATTCAAGAATCGAAGTCGATTTGCTTTATAAAAAGAAGATATCAATGAACTTCTATGAAAGGGTTTCACGGGATTCAGCCAATTGTCTTGATCGTGGAATATCATTGAGAAATAGGAATCCGTGTTATCAAAGGATTTCCTGCGATTGTTTCTAGTATGGAATGAGTCAATCATCCACTTTGGTATCTTATTGAACAAAAATGGTGATATTGTTCCTCCGTTGATCAAGAATTCCGATTTTTGGGAAATATCATGATCATCCAATAAGAAGGCTTTCCATTTTTTCAAATGAACGATTTGAAGACCTATTGATTCTAACAACTGATTGCAGAGTTGATCATTCGGACCTTTCAATTCATAGATGTAGATCTCGGACCTATGAATGGGGATATTCCCGAAACTCACAAAGAAAAAAGGAAGTGAGTTAGACAAAAAGAAAAGAAACTTGGACAAAAAAAGAAGTGACTTGGACAAAAAGAAACGAAGTGGCTTAGACAAATCTTTTTTGTCGATAACCTCAGACCAATCAATCGAATATTGATTAATACGTAATCGATCGAACACTACTTGAAAACGGCTCTTCTGCTCAGAAACGAAATGTTCCAAATGTTCCTGGAAATTCTTGCTCCCATTGGACCATTTGTATCTATATGCATTAGGATCCCGATTCATGGATCTCTCGGTTCGAGAAATAAAAATAAGAGGATCGAACCATTTCTTCTGACTCTTTTTCAAATTCGATAAATGTTGGTTGATCGTATATTTCATTAGAGTTCTATGATTCAGAGTATCCTTTCCTATTTGATCCCCTTGAATTCCATATTCGAAGTTGCGATCGAATCGATTCTTTTTAATGAATCGATTCAATACATTTCTTATGTACCCATAGGTGCTATATTGGATTTGAATCAGATTTCGGATCAATCTATATTGATTGACTGCCTCCATTATGTTGTTGCTAGCAAATACCACTATCTTTGGTTTTGGATCTTCCAAATCATTCCCGCAGGAGATCCGGACCCATTTTTTTTTGATCCTTCGATAAAAAGATTCATTCTCTTCATAAAAAATAGGAGGTAGAGCCAATAAAGATTTCTTTTTCGATTCATCCCTGGAGTTGAATACCTCATTCAAGAATTGTTTTTGATCCAATCCGTAGGAATCAATAGAAAAGGCAAATCCCTTATGATACACCAGATCCGGCTCGGTTATTGATAGAGTGAATAGATCTGCCATTTCTTGAAATCTCTCTTCTGATTCAAAATCGTGGTGTAACGTGTATTCTCCCCTGTTCCGGTCATGGAATAGATGAAATAAATCAAAAAATGGATTTTTGTTCAAGAATGAAATCTTATTGGAACTGTCCATATCCGGTTCATCCTTCGGAACCATATCACATCCCGGATCTGATGAAATAGGATGAATTGAGACGGTATTTTGTAAATACGTAATTATCTTGAATATATTAACCATTTCTTTATTTTCCGATCGCCTGGAAGGGACAAAAGAAAGATCTTGTTGTTTCTTCAACAATTTCTGATCTCTAGTGGACCTTTCAGTAGGATTCGAACCCAGATGAAGTTCTGACCATCTATCAGAGAAAAAAGAACGAATGGATCTTGTAGGATTCCCAATAAATTCTTCGATTTCTTCCGGAAGCAGATGATTAATCATCTGCTTCTCACGTTCCGTGAATAGCCGGGACATTGAGGAATATCCAGAAAGGCATTTCGGGAATCGGTCTGATTCTATCTCTGTTCGTTCCGTTTGAAGAAAGGAAGGATCCCAAAGAATCGATCTTTCTTTTCGTTGTTGAATCTTTCTTTGATTGATCAATGTGTGATATTCCGAATCCTCATTACTAATGGAATCCAAATGATCTCTGGATTGATCAGAAGATCCTTTCAATTGGTTAGAATCCGTTACTTGAACGAAACTAGATTTTGTGGAATCATATTGAATATTTGACGATACATTCCGTACCTTGCTAAAAAACCGATCCTTGTTTACCAACCACACATTGTCTAACCAAATCCAATTCTCTCTCGATACGTTCCTCAAAAAATCCGATTCGTGCGGATTCTTCCCCCAACTAACGAAGAGATCTTGGCGGAATTGCCACATATGAAATTGAGCACAATTTTGTAAAGAAATAGCCCACTTGTTTCTCGAGAAGAGATGGGAAACATGCTCAATATCATTTGATTGAATAGTTGACCCAGCCCCTTGTTGTTTGAAGAAACCCTCCACTCCAATTGGTATTTTTTCACGAAAAGCAGACATGAGATAACAAATCCAGTGTTTCACTAAGATTTCGAATAGCGGTCCCGAATTCAAGTTGATTCTATTTCGCCTCTTCCTCAGAGTCAGAGAAAGACGATCAAACAATTCCCAATCATGGTCCTTGCGAATCGGATCATCCATATAATATACAAAAAGAAACTCCAGATATTTGAGATCTTTCTCTTTGAATAAGATCTCAATTCCAGCGACGGTTTCATTAGATATCTTACAACTAGAATCCCTCTTTTTTCCGATCCAGTTCCTCCACCACCGCGAACCCCAGTTAGATTCAGGCATGCTACACTTTTTAGTTATTGGGAGAACCCAAGTACTCTCTTTCGGATTCAGGAAACAACTCTCAGAGATCTTTTTTCCTTTTGGAAGATACAGGAGCGAAACAATCAACCTATTGATATTGGAAGACCCAAAGGAGTCTTCCAATGTATCATTTCTGGGTCCAATGGAATTCATAGGTATAGGAAGAAGCCCTATCAAATAGAGATTTTTTCTTTCGACCATCTTTCGATTGTTAATACGATATATAAGGACCGCTACTACAAAGAGTATTACACCCTTGATCGTGAAATATCGATTGCTTGTTGAACCCTGTGAATTGCGTGAAAGTAGGATACTCCAAATTCGAGGGTCAAAGAGTTTTATAAAACGTTCTTGGTGGAAAAAAACGTGAATGAAAGATCCCACTAAATTGAATTGGGTCCATGAATCTAAGAAATAGTGAGAATTCTTGATCTCTCTCAATATCTCTCTCAATTCGAAAATCCAGGATTTGAATTGATGTCCTTTCATTGATTCCTCCTAAATTGCATTGATTTATCCTAAAGATTTCATTTCAATTGGAATTTGGTTATTCACCATGTACGAGGATCCCCGCTAAGCATCCATGGCTGAATGGTTAAAGCGCCCAACTCATAATTGGCGAATTCGTAGGTTCAATTCCTACTGGATGCACGCCAATGGGACCCTCTAATAAGTCTATTGGAATTGGCTCTGTATCAATGGAATCTCATCATTCATACATAACGAATTGGTGTGGTATATTCATATCATAACATATGAACAGTAAGAACTAGCATTCTTATTGAGACTCGAACTCATAGGGAAGAAAATAGATTTATGGATGGAATCAAATATGCAGTATTTACAGACAAAAGTATTCGGTTATTGGGGAAAAATCAATATACTTCTAATGTCGAATCAGGATCAACTAGGACAGAAATAAAGCATTGGGTCGAACTCTTCTTTGGTGTCAAGGTAATAGCTATGAATAGTCATCGACTTCCGGGAAAGGGTAGAAGAATGGGACCTATTATGGGGCATACAATGCATTACAGACGTATGATCATTACGCTTCAACCGGGTTATTCTATTCCACCTCTTAGAAAGAAAAGAACTTAAATCAAAATACTTAATAGCATGGCGATACATTTATACAAAACTTCTAACCCGAGCACACGCAATGGAACCGTAGACAGTCAAGTGAAATCCAATCCACGAAAGAATTTGATCTATGGACAGCATCGTTGTGGTAAAGGTCGTAATGCCAGAGGAATCATTACCGCAGGGCATAGAGGGGGAGGTCATAAGCGTCTATACCGTAAAATCGATTTTCTACGGAATAACATATATGGTAGAATCGTAACCATAGAATACGACCCTAATCGAAATGCATACATTTGTCTCATACACTATGGGGATGGTGAGAAGAGATATATTTTACATCCCAGAGGGGCTAGAATTGGAGATACCATTGTTTCTGGTACAGAAGTTCCTATAAAAATGGGAAATGCCCTACCTTTGAGTGCGGTTTGAACTATTGATTTACGTAATTGGAAGTAACCAATTAGGTTTACGACGAAACCTAGAAATCGATCACTGATCCAATTTGAGTACCTCTACAGGATAGACCTCAACAGAAAACTGAAGAGTAACGGCAGCAAGTGATTGAGTTCAGTAGTTCCTCATATAAAATTATTGACTCTAGAGATAGAGTAATATGGAGAAGACAAAATTGTTTCAAGCACCGACAGAACCGGAAGCGCCTCTTGTTTCAAAGAGAGGAGGACGGGTTATTCACATTTCATTTGATGGTCAAAGGCAAATTGAAAGCTAAGCAGTGGTAATTCTAAAGATTCCCCCGGGGAAAAATAGAGATGTCTCCTACGTTACCAATAATATGTGGAAGTATCGACGTAATTTCATAGAGTCATTCGGTCTGAATGCTACATGAAGAACATAAGCCAGATGACGGAACGGGAAGACCTAGGATGTAGAAGATCATAACATGAGTGATTCGGCAGATTTGGATTCCTATATATCCACTCATGTGGTACTTCATTAAACGATATATATAAAATCCATCTGTATAGATATCATCATCTACATCCAGAAAGCCGTATGCTTTGGAAGAAGCTTGTACAGTTTGGGAAGGGGTTTTGATTAATCAAAAAGAAGAATCTACTTCAACCGATATGCCCTTAGGCACGGCCATCCATAACATAGAAATCACACTTGGAAAGGGTGGACAATTAGTTAGAGCAGCGGGTGCTGTAGCGAAACTGATTGCAAAAGAGGGGAAATCGGCCACATTAAAATTACCTTCTGGGGAGGTCCGTTTGATATCCAAAAACTGCTCAGCAACAGTCGGACAGGTGGGGAATGTTGGGGTGAACCAGAAAAGTTTGGGTAGAGCCGGATCTAAGCGTTGGCTAGGTAAGCGTCCTGTAGTAAGAGGAGTAGTTATGAACCCTGTAGACCATCCCCATGGGGGTGGTGAAGGGAGGGCCCCAATTGGTAGAAAAAAACCCACAACCCCTTGGGGTTATCCTGCACTTGGAAGAAGAAGTAGAAAAAGGAATAAATATAGTGAGAATTTGATTCTTCGTCGCCGTAGTAAATAGGAGATAAAATCGAATTTATTTCTTCATCTTTAAAAAAAAAAATATAAATTTGTAGTTTAGTTTAGGTTTAGTTATGGGCGAACGACGGGAATTGAACCCGCGCATGGAGGATTCACAATCCACTGCCTTAATCCACTTGGCTACATCCGCCCCTTTCTCTACCACTATTTACATTCTAAAATAGTCAGTTTCAACCATTCATCATTAGATTATTTCTTCTTATTTCTGAAGATGCAAATATTAAACAAATAATGAAGATTTCTTTCTTTTCATTTTAAATGGCAAATCAAAATTTCACAAAGGAAAAGGTATATAAACTTCAAATTTATACAAAAAGAAAAGACGATACTCAATCATGAACCAATCCATAACCCATAAAAATCCTTTTTTATCCATATTTTTTTTTTTTGAATGAAAAAAATATATGGAAATCAAATAAAAGAGCAATAACGCCCTCTTGATAGAACAAGAAATTGGTTATTGCTCCCTTACTTTCAAAAACTCGTACACACTAAGACTAAGACCAAAGTCTTATCCATTTGTAGATGGAGCTTCAATAGCAGCTAGGTCTAGAGGAAAGTTATGAGCATTCCGTTCATGCATAACTTCCATACCAAGGTTAGCACGGTTAATGATATCAGCCCAGGTATTAATTACGCGACCTTGACTATCAACTACAGATTGGTTGAAATTGAAACCATTTAGGTTGAAAGCCATAGTACTGATACCTAAAGCAGTGAACCAGATACCTACTACAGGCCAAGCAGCTAGGAAGAAATGTAAAGAACGAGAATTATTGAAACTAGCATATTGGAAAATCAATCGGCCAAAATAACCATGAGCAGCTACGATATTATAAGTTTCTTCCTCTTGACCGAATCTGTAACCTTCATTAGCAGATTCATTTTCTGTGGTTTCCCTGATCAAACTAGAAGTTACCAAGGAACCATGCATAGCACTGAATAGGGAGCCGCCGAATACACCAGCTACACCTAACATGTGAAATGGGTGCATAAGGATGTTGTGCTCAGCCTGGAATACGATCATGAAGTTGAAAGTACCAGAGATTCCTAGAGGCATACCATCAGAAAAACTTCCTTGACCAATTGGGTAGATCAAGAAAACAGCAGTAGCAGCTGCAACAGGAGCTGAATATGCAACAGCAATCCAAGGTCGCATCCCCAAACGGAAACTAAGTTCCCACTCACGACCCATGTAACAAGCTACACCAAGTAAGAAGTGTAGAACAATTAGTTCATAAGGACCGCCATTGTATAGCCATTCATCAACAGATGCCGCTTCCCATATCGGGTAAAAGTGCAAACCTATAGCTGCAGAAGTAGGAATAATGGCACCTGAGATAATATTGTTTCCATAAAGTAGAGATCCAGAAACAGGCTCACGAATACCATCAATATCTACTGGAGGAGCAGCAATGAAGGCGATAATAAATACGGAAGTTGCAGTTAATAAGGTAGGGATCATCAAAACACCAAACCATCCAATATAAAGACGGTTTTCAGTGCTAGTTATCCAGTTACAGAAGCGACCCCATAGGCTTTCGCTTTCGCGTCTCTCTAAAATTGCAGTCATGGTAAAATCTTGGTTTATTTAATCATCAGAGACTCCCAAGCACACGAATTTTCATAAATAGAAATAGAAAATTGAAGACTTGTTATTCAACAGTATAACATGACTTATATGTCCGTGTCAACCAATATCTATCCTATCTAGATCTATCAGAATTTTTTGTAAATGAATGAAGTGGGTTGCAAAACAAAAATGGAATACAGATTTCTTTCTATACATATGATTTCGATATGACAATGGGTTGCCCGGGATTCGAACCCGGAACTAGTCGGATGGAGTAGATAATTTCCTTGTTAAACAAGCAAAAACCCCTCCCCAAGCCGTGCTTGCATTTTTCATTGCACACGGCTTTCCCTATGTATACATCTAAAACTTAGTTCTTTCCCTAGACAGGACAGGACTTAAAACAGATTGAATACTCAGTTGATTTAAGCCTTAACTACATGCTCCATGAACATTTCAGAATCTAAATAAATGCATTTTTTTTGTTACCTCTTCATCATTCCGATTATTTATTATATTATTTAGAGATAGTTTCAATTTATATGGTCTTCATTCATGATTTGACAGATCATTGATACAAATAATATCCAAATACCAAATCCGCCTGCTATATAAACCCCGCGAAATAAAAGAAGTTTTTGGGAAGGTCAAAGAAAAAATTTTCTCTTTCTCCGTAAAAAACTCTTCCAATAATTCCGAGCCTAATCTTTTCACAAAAGAACGTACCGTACTTTTGTGTTTACGAGCCAAAGTTCTAGCACAAGAAAGTCGAAGTATATACTTTATTCGATACAAACTCATTTTTCTTAAGGATCCGCTATGATAATGAGAAAGATTTCTATATATACGCCCGAATCGTTCAATAATATCAGAATCTGATAAATCAGCCCAGATTGGCTTACTAATGGGATATCCTAACACGTTACAAAATTTCGCTTTAGACAATGATTCAATCAGAGGAGTAATTGGAACTATGGTATCAAACTTCTTAATACCATTCCCTATTAGAAATGAATTTTCTAGCATTTGACTCCGGACCATTGAAGGGTTTAATCGTACACTTAAAAGATAGCCCAAAAAGTCGAGGGAATGATCAGATAATTGGTTTATATGAATCCTTCCTGGTTGAGACCATATGTAAAAATAACATTGCCAGAAATTGACAAGATAATATTTCCATTTATTTATTAAAAGAGACGTCCCTTTTGAAGCCAAAATGGATTTTCCCTGATACCTAACATAATGCATGAAAGGATCCTTGAACAACCATAGAATGGCCTGAAAATCCTTAGTAAAGACTTCTAACAAATGTTCTATTTTTCCATAGAAATAGATTCGTTCAAGAAAGGTTCCAGAAGATATTGATGGTAAATGAGAAGATTGGTTGCGGAGAAAAACGAAGATAGATTCGTATTCCCATACATGAAAATTATATAGGAACAATAGAAATCTTTGATTTCTTTTTGAAAAAGAAAAACTAGATTTCTTTGAAGTAATAAGACTATTCCAATTACGATACTCGTGGAGAAAAAATCGTAATAAATGCAAAGAGGAGGCATCTTTTACCCAGTAGCGAAGAATTTGAACCAATATTTCCAGATGGATGGAGTGGGGTATTAGTATATCTAACACATAATTTAAATATAAAAAATTGTCCTCGAAAAAAGGAAATATTGAATGAATTGATCGTAGATTATGAGATTTTACTATTTCTTTACCTTTTAGGGACGATATTAATCGTAGAGAAAATGGAATTTCCGCAACAAGTGCAAATCCTTCTAGTATTATTTGAGAATACAAATTTGTGTTGTGCCAAAAAAAGTGATTTTGGTTAGAATCATTAGAAGAAACAATAAAATGATTCTGTTGATACATTTGAGTAATTAAATGAGTAATTAAACGTTTCACAACTAGTAAGCTGGATTTATTGTCATAGTCATAACCCGCATTTTCCAATAAAATCGATCCATTTAAACCATGATCATGAGCAAGTGCATAAATATACTCCTGAAAGATAAGTGGATATACGAAGTCGTGTTGCTGCGATATATCTAGTTCTAAATATCTTTTGAATTCCTCCATTTAAAATAAAAATTGAACCAAAGATAAAAGATTGGGGGTTATCAAATGATACATAGTGCGATACAATCAAAACAAGGGATTGATAGTAAGAAAAGAATATATACCTCGATAAACTTATCAACAGATTCTCTACCCTCTCTTTTTCCATTTAATTGAATTGGTTTATGCTCGTTACAGGATAAAAAGATGGTTAGAAATCCTTTATTTTTTTTTTTTTTATTCAACTCAATCGCTCTTTTGATTTTGGAAAAAAAAAATTTTCTTTATCAATATGCTGTTTCTTCTACACATCCACCTCCATTTCATAATGGAGAGTCACAATAGTTAGGATTCATTAAAAAATCGATAATCCACGCATGGGAAAAGCCTTTCCCGCAACAGACACTAATCTATTTTTAACCTATAATTAGATCGGGTAACCATTCAAATTAAGAACGGAAGTTCGTTGCTTTCTCTTTCCCTAGAATTAATTGAAGCCATAAGGCTCTATCCATTTATTCATTCGACCCAACTTTCAATTGAATTTCTTTTGTTCCGTTTCAAGAATTCAAACAAAGTTTTTTTTGTACCGATCCAGTAAGAATGAAATATTCTCACTCAGAATTCTCCATTGATACGACATGCTTTTTTTTCCATTCATTCCCCTTCAGGATCAGTCGTGGTCTTACAAACTTTACCGATGGTATGGACGAATCCCTTGCTTCATCCAAATGTGTAAAAGATCCTAGCCGCACTTAAAAGCCGAGTACTCTACCGTTGAGTTAGCAACCCGAATAGCATAAATTAAATAAGGTGTATAGATACAATCAGAATCAAAATAAATAAAGAAATTCTACAAGGAAATCAAAACATTGAACTAACAAAACAAGAAAGATCAAAAAAATGAGAATTGACTCGTAACAAAAAAATGAACAGATCGGATGAAAATACAAGAAATTGTCAAATAAAAAAAAAATCTAGATAAATATCCAAATTAATAGACCCCACCAAAAAAGAAAAAAGACTTCTTGTCTTAAAATGAATCCAACGAACCCATCATTTACCTAAAGTAAAAAAGTAAAAAATCAAATCAAACCTAATTACGATGAATTATATTTGTTCGATACACTGTTGTCAATATAATATGAATTAAAAAAAAAAAAAAGACAACGGAAACAACAAAAGAAATTCAATTGAAATAAGAAATATA
>contig1_len_9830_j068
TTAAGTACTTGAAAAATCTGTTTTAAATTGTCAAGTTGTAAATAGTTAGTTAGCAGGATCTGATTATAGGTTATTAAATAGTAAAATAAATAGTAGAATGAAGAAAAATTCGCAATTTTAAAAGCTGTTCCTAAAGGGCCTAATGAATTCCCAATTGGCATTAGTGGATTTTTTTTAATTGATTCTTTTATCACATTGGACGATTTTACATCATCGAATGGACTCATTCGAGAACAATTGGATGATGACAAAATTAGTAAAGATTGGCATTCCTTATTTCTATTCAAGAACGTATGAATAGTTCCTTGATTTTGGTTAAGGGATTGTTGAATCTTTGTCTTGGAATATAAAAAAGTGGAAAAAAACGGATTGATATTGGTGCGATCCGATTCATTATCAGATATCAATTCGGAACCCGATGGATCATTTCTTTTTCCAGTATACGAAATAGAGGATTTTATTAAGTCAATTCTTAGGAAATCTCGAATCAAAGCATTTGTCCTTATTTCAACAAAGGAAGCACGGGCCTCTTCGATAGAAGAACTTTTTTTGTCTTGTTCCCAATTCAATACTAAACAAGTCCGAACTAATTGAATACTTGTGTCAGAAATTTCCCGAAGTGGTTTTCCCTTTCCATAAAGGATATAATTAACAACTTGAAGTTGCACATTATCCCTTTCCTGCAGCAGATCTGGAGGGAAAAGTGTTGCTAAATTTATACCGTCCGTTATTTCATATGTGATTACAGGTCGAACCAAAACAAAAAACTTTTTCTTGGTGGGTGTGATCCGTTGGATATGGATCCAATTTTTCAATTTTTTGGATGCTTTGGAATTTGTTTTTCCTATTCCTGGTGGTATCAAGATACCGCTGTGTCGGGATATCTTATCTGTCTCTCCAGGAAAATGGATATCTCCAGAAAAGATTTTAAGCTCGATTCTTTTTTTTTTTCTTTCCACTCGGACTAACCCGCCTACTCGGCTTCTTGTATTTAAAGTGATTTGTGTATCGACCCCAATGAGACTATTATTCCGTACCATTATGGAAGAAGATCCAGGTAAGAGATGCACTTCCTCGGGAATGAAAAAAAATCGATCTACTTTCATTTGGTATTTTGGCCCAAATTCCTTGACTCCCTGATACTCAATCAAAAAATCCTCTTTTTTAACGATGGAATGCACTTCTATAGTCCCATATTGAGTAATTCCTGAACTCTTTCTTCTGTATCGAGGATCGTCGAAATAAGCAAGAATACTATTTTTACGGAAAATACTATTTATGGGTATTTCAATTGAAATGCCGGAAGAGGGCATTAGTTCTTTCTCTCGTTCTTGAATCGATTGGAGTGGAATGATGAATCTATTTCTTCGCCTCTTCGCCAATAAATCCGAATTGTCGTAGAGAATGGCAGGATATAGAAGATTATAATGACCAGTCCATACGATTCGATTAAATTCTGAATAATCAGGAATCCTATCTTCTTTTTTACCAGAAAAATCCGAACTCAAAAATGGGTGTCTCACTTGCTCATTAGTCAATGAGGGATTCGAAATATATCTTCGTTTGACAGAAAGAGAATGAGCAGTGTTCGTTTGATCTTGGTCCTTGGGGAGCAAAAAGGAGGCTAGACTGGATCTGCACGGCCCTCCTGATAATATCCATAAATGACTTGTTTTTGGTAAGAGATGAATATTACCATATGTAAATTCGGGTGCATGATACACATCGGTACTCCAGTGCATTTCTCCCTCTGAGTCAGAATAAATATGTTTTCGAACTTTCTCTTTCAAATTAAAAGTGGATGTTCCCCCACGAATCTCAGCAATCACTTGTTCTGATTCTACATATTGATCATTTTGAACTAAAAGAAAACTTTTCGATGGAATATTCACATTATGTAGAATATCTTTACTCTCAATAGTTACATACAAATCTATCGAACATAGAAAAGCAGGATGTCCATGACGTGTACGTGTCGGATGAACTAAATTTTCATTGAATTTTATTTTTCCATTAGAAGAGGCTCGTACATGTTCTGCAGTACCCCCTGTGAATACTCCGCCGGTATGAAAAGTTCTTAATGTTAATTGAGTACCGGGTTCTCCAATAGATTGACCTGCAATAATACCTACAGCTTCTCCCAATTCGACCAGGTCACCATGAGTAGGACTCCGGCCATAACATAATCGACAGATCCAAGATGTACTCCTACAAGTAAAGGGCGTTCGAATCGATATTGGTTGTACTCGAAAGGTTATGAATCGATTGATAAGTCCAATCCCAATATCTTGATTTCGAGTGGCAATGCATCGTGAACCCATATATATATCATCCGCTAATACACGACCAATTAATGTTTGGATAAAAATTCTTTCCGGTATCATCCCATTTTGAGGACTCACATAAATACCTCGGACGGTGCCACAATCTGTTCGACGTACAACAATGTGTTGGACTACTTCAACAAGTCTGCGCGTGAGATATCCAGCATCGGATGTTCGTACAGCAGTATCCACAACCCCTTTGCGGGCTCCGTAGCAAGAAATGATATATTCAGTTAAAGAGAGTCCTTCGCGTAAATTGCTTTGAATGGGTAAATCAATCATTTGTCCTTGGGGATCCGACATTAATCCTCTCATACCTACTAATTGATGTACTTGAGATGCATTTCCTCTAGCTCCCGAAAACGACATTATATGGACTGGATTAAAAGGGTCAGTCATCCTAAAATTAGGATTCATTTCTTGTCGCAAATATTCACTTGTAGCATACCATATCTCAATGGATTGACGTAATTTTTCTACCGCGTGTACATTCCCATAATGGTGGTGTTTTTCCAAGATCAAACTTTGTTGTTCAGCATCTTGAACTAGCCATCCTTTCGAAGGTATTGTTAAAAGATCATCAATTCCTAATGAAATGGATGTAGCAGTGGCTTGCTGGAAACCCAGAGTCTTTACTTGATCCAGGATGTGTGATGTATATGCCATTCCGAAGTGATCTATTAATCGACTAATAAGTCGTTTCATGGCAGTTCCGTCTATCGCCTTATTGTGAAAGACCAGATTGGCCCGTTCTGCCATAAGTACCTCCATATTCCGCTGAGTAGGATTCGACAATGGGTTTGAGTCAGTGATTGAAAAACTTCCTTTTCTCGATCTTAATTCGCGTAGAAATTCCGGAACGAGCATCCTAATTAAACCGGAGAGACCCGAATTCCCGCGGGTCTCATAGAATTACTTAACTTAGGTACCATATGATTAGGTACTATATGAACAGGCCCGACAAAACCCTTGTATGGCTTCTTCGATTTCTCGATAAAGAGAAATATGACCAACAGTGGTTCGAATATATCTATAAAGAATTTCTTTTTTTATACTTCTTACTATTAGATAGTGCCCATAAATCTCATAATAAGTACCCAAAGGTTCATAGTGAACCTCGATGATAGTTTCTCTTGAAGAAATAACGCGTTGATCTAATCGCCATCGGAGCCACAGCGGGCTATCTAAACTGATTCGTTTCTGTCGATAAGCTCCAATTGCATCATAGGAATTACAAAAAAGAGGTTCTTTTGGATACTTATAGTTATTATCGTCAATTCTTTCATTTTGATAGTTTCTGCGATTATATGGATTATACCTATTTACACAAATACCTCGACGATTCCCGCTCGTTAATATATAGAGTCCCATAAGCATATCTTGAGTTGGTACGGAAATGGGATCCCCAATAGCTGGAGACAAAAGATTCATATGAGAAAACATAAGTAAACGAGCCTCTGCTTGAGCCTCCAAAGATAAAGGTACATGAACAGCCATTTGATCTCCATCAAAGTCTGCATTGAATCCCTTACAAACTAATGGATGTAAACAAATAGCACGCCCTTCCACTAAAATGGGCTGGAATGCCTGTATGCCCAATCTATGCAGAGTCGGTGCTCTATTCAACAAAACAGGGTGTCCCCGCATAATTTCCTGAAGTATTTCCCATACAATCGGTTCCTTTTCCCGAATTTTACTCTTCGCAACTCCTATGTTCGAAGCAAGATGTTGTCTAATTAGACCACGAATTACAAATGTCTGGAAAAGCTCTATTGCTATTTCGCGGGGCAACCCACATCGATGTAATGAAAGTGAAGGACCCACGACAATGACGGAACGTCCCGAATAATCTACTCGTTTGCCAAGCAGAGTCTCACGAAATCTTCCCTCTTTGCCTTCAATTACATCTGAAAATGACTTGTAAACTTTATTATGACCGTCCCTCATTGGTTGTCCGCGGATTCCATTATCAAGAAGTGTATCCACGGCTTCTTGTACTAATTTCTCCTGGCACATTACCAATTCTCCGGGCGTAGATTTACTTGTTGTTAATAGATCGGTAAGAGTGTTGTTACGATAGATAACTCTTCTATAGAGTTCATTAATATCTGAGCTCATTAGTTTACCCCCATCTATCTGAATGATCGGTCTCAACTCGGGAGGAAGAACGGGTAATAGACATAAAACCATCCATTCTGGTTCTATATTTGTTCGAATAAAATGCTTAGCTAATTCCATGCGTCTAACCAAAAAATCTTTTCTTCTTCCAATTTTTCGATCTTCCCATTCATTCCCTGTGGGCCCTTCTTCCCCTAATTCTTTCCATTCTACCAATGAAGAATCTATAATAATTCGTAAATCTAGATCGGCTAATTGTTCTCGAATAGCACCTGCTCCAGTAGAGATCTCTCGATTTCGAAATGTATCGAAGCCCTGTGTAGTAAAAAAAAGTGGGATGCTGTATTTCCAGGATTGGATTTCATATTCGAATGAACCTCGTAATCGTAAGAAAGTAGGTTTTTTAGCTATGGGCCTAGCAAAAGAAAAATTGGGATAGGATCCTATAGGATCTCCCCCCTTCAAAATCGGACATGAAAGTTTCCTTTCATCCGGCTCAAGTAGGTACACCAAATAAAGATAAAGAGGGGAGTTCTTACTTACAAATTCTGAAAAAACCCCAAAAGATCTACTCCTTACTCAAGTTCCCAGTGAAAACCAAGCAAGATTTCATTTCCTTCTTCCTTATTATTTAGATTTTCTGAATTATTTATTCAATACGACATAAATGAAATGTGAAATTCCTGAGTAGTCTACTTCCCTTCAAATGATGAATCCCTTTACTTAATTACTTAATTAAGGGAGTACCTTGCAATTCATAAGGAATTTATTTGTCTATGCATCGTTCCATTCGATCTTTTAGGTCCCAACTTCACCTCGACGATTATGTCACGATGCCCTTAAAGCCTATATGCGATGGATAGACTCCTGTAACCATGACTTGTTATTTGCTTACTTGAACAGAATTTCTTTCTAAAAGCTAAAAGAAAGGAATAAGTCCACAAAAGAAGTCTTTTTATTTTGACGAGGTACAACTATAAATTCTTATTTATTTGTTACGAAATCAACCATAGATCAATTCCCCTTATTATTTGAGAGTATTGAATACACTCATAATTCATTCTGAGTTTCATGTTACTCCTCCCAAGAGACATGTCAGGTCCAGGGCATCCCAATTGGATTGAATGGGATGACAGTTTCTCATTCCGAATCTGTCAAATCAGAATTTCGATCAAATCACACATCGCAGTATACTAGGCCTTCTAATTCTTTAAGAGGTTTATCTAAAAGATTCGCAATATAACTAGGAAGACGTTTCAAATACCACACATGGGTTACTGGACATGCCAGTTTGATGTAGCCCATTTGATATCTTCGTATCCGAGAATCAACAAATTCAACTCCGCATTGTTCACAAAATTTCGGGTCTTCTTTTTCATCTCCGATTACTCGATAATTTCCACAAGCACAAATTCCACTTTTTATAGGCCCAAAAATTCTTTCACAAAATAATCCATCTTTTTCCGGTTTATTGGTTTTGTAATGAAAAGTATAGGGTTTTGTCACCTCGCCAACTATCTCTCCATTAGGTAGGATTTTATTGGCCCAAGCACTTATTTGTTGAGGAGAAACTGATCCAATTCGGAGTTGTTGATGTTTATACCGGTCGATCATAGAAGAAAAGTTCTGATTCATTCCGATTAAGCTTCCTTCCTATTAATCTGGAAGTTCTTTTCAGATATAAGGAAATGATTCAGTTCCAGAGCTAAAGATCGTAGTTCTCGAACGAGTAATCGAAAAGATTCTGGAGCATCCTCAGGATTAGGTATTATTCCTCCAATGATCGTAGTACCAAGTACTTCCTGGCGAGCTCTAATATGATCAGATTTATAAGTAAGCATCTCTTGTAAAATATGAGCAACACCAAATCCTTCTAGAGCCCAAACTTCCATTTCTCCTACCCGTTGTCCCCCTTGCTTGGCCCTTCCTCTAAGGGGTTGTTGTGTAACAAGTGCATAATGTCCACTGGAACGGCTATGTATTTTATCATCAACTTGATGAATTAATTTCAAGATATAAGGTTTTCCTATTATAACAGGTTGTTCAAAAGGATCCCCCGTTCTTCCATCAAATATCCTACTTTTTCCTGGATACTCGGGTTCAAATACCCATGGATTCGCTGTTTGCTTACTGGCTTCATATAATTCAGAAAACACTAGTTTTCGCGAAGCTTCTTGTTCATATCTCTCATCAAAAGGCGCTATTCGATAATGTCTGTCTAGCAGACTCCCCGCTAACCCGAGCGAACATTCAAATATCTGTCCTACATTCATTCGTGAAGGCACGCCTAATGGGTTGAAGACCATATCGACAGGTCTTCCATCTTGCAAATAGGGCATATCTTGTCTAGGTAAAATTTTTGAAATGATACCTTTATTTCCATGTCTTCCAGCTACTTTATCGCCTACTTTGATTTCACGTTTCTGTAAAATATATACACGAATCGTTTCTGGATTATAACTAGAACCCCCCTTTTTCTGGATCCATCTCACATCAATAACTCGACCCCTGCCACCTGTAGGTAGTTTTAGGCAAGTTTCTTTTGAAGTAGATACCTGAATGCCAAGTATGGCTCGTAATAATCTATCTTCCGGAGCATATGACGATTCTTTCACCATCTGGGGCGTTAATTTACCTACTAAAATATCACCTGTCTCTACCCAAGATCCCAGCATCACAATTCCATTTTTGTCTAAATTGCGTAATAAAGGGGCTTCTAAATGCGGTATTTCGTTAGTGACTCTTTCGGGGCCTTGGCTTGTCACATGAGTCTGAATTTCATATTTCCGTATGTAAAAAGAAGTATAAATATCTCTATATACCAAGTGTTCGCTAATGAGTACTGCATCTTCAGAATTGTAACCTTCCCATGGCATATAAGCTACTAATACGTTTTTCCCCAAAGCGAGTTCGCCGCCAACTGTAGCGGCACCGTCCGCTAAAATTTGTCCTTTTTTAATGCATCTACCCCGCCGAACCTGGGTTTTTTGATGCATACAAGTATTTTTGTTGGAACGTTGATACATAACTAATGGAATGCTTAGAGTATCCCCATTCCCTGATAAAAGGATCTTGTCAGTATCAGTAGAAATGATCTTTCCCTCGTGTTCGGCTATAACAAGAGCCCCTGAATCTAAAGCCCCTTGACGTTCCAACCCAGTTCCAACAATACACTTCTCGGACCGAGAAAGTGGAACGGCTTGACGTTGCATATTAGAACTCATTAAAGCCCGATTCGCATCATTATGCTCAATAAAAGGAATGAGGGAAGCTCCAATTGAAAAATATTGGAAGGGAAAAATACTTCGAAGATGAACCTGTTCCCATGCAATAGTCAGGAATTCTTGACGGTATCGAGCTGGAACAACCTGTTCTTCCTGAATACCCTGATTCAACGCCAAAGAATTTCCTGCCGCTACCATATAGTATTCATCTATACCTGGTGATAAATAAAGCATCCGTATCTTTTTTGATTTCTCATAAATTTCATAAAACGGGCTTTCTAGAAAGCCCCAATGACCAATCCGCGCATGAATTGATAAGGATCCAATAAGTCCAACATTGATTCCTTCAGATGTATCAATTGGGCAAATACGTCCATAGTGACTAGGATGTATATCTCGTATCCGAAAACTAGCAGTTCGCCCTGTCAATCCCCCAGGGCCCAAATAACTCAATTTTCTACCATGAACTATTTGTGTCAATGGATTAGTTCGATCCAAAACTTGAGATAATGGGTGTAAGCCAAAAAAAGACTCATAAGTAGTTGTTAATGGAGTTGAAGTTACCAAATTCTGAGGAGTCGGTATCAATTTATGCCTAATTGCTCCACATATAGTTCCTCGAACCACATTTTCTAAACGAACTAAAGCCAATCCGAGTTGATCTTGTAAAAGATCCGCTAGAGAACGAATACGTTTATTTTTCAAATGATTCATATCGTCAAGTGTACCCATTCCAAATTTTATTCCAATCAAATGATCCGCAGCTGCCAATATATCTCTCGGTAACAAAAATGTATTGTTCTGAGGTATATTAAGGTTCAGCCTTCGGTTCATATTTCGTCGACCAATCCTTCCTAATTCACATCTTTGTTGAAAGAATTTCTTTTGTAATTCCTTACATAAGGATTCAGAAAATATCGGATCCCCGCCTACACAAGCAAACTGTTGATAAAACTCCAAAATGGCATTTTCTTTTGACCCAATTTTTTTTTTATCCTTATCATTCAGAAAAGACAAAAAAATTTCAGGATAGCAAACATTCTCTAGAATTTCTCTTAGATTCGAACCCATAGCTGATGATAGAACTAGAATAGATATTTTTTGTTTCCTACTCACACGAGCCCATATCCTGGCCTTTCTATCAATCTCTAATTCTGATCTTCCTCCCCAATCTGATATTATGGTGCCGGTATAGACCGAAATTCCGTTATGGTCCAATTCTGACCGATAATAAATACCAGGGCTTTGCAATATTTGATTGATCACAATTCTGTATATTCCATTTACTATAGAAGTTCCCAGAGAATTCATTAGAGGAATGTTTCCAATAAAAATTGTTTGTTCTTGCATGTCCCTACTCGTTTTCCAAATGAATCCCGCGGATACATATAATTCAGAAGAATATGTGAGTAATTCATACACAGCATCTCTTTCTTTTATCAAGGGTTCTACTAATTGATATGTTTTCACAAATAATTGAAATTCAATTTCTTGATCTGTATCTTCAATTTTTGGAAACTTATCAAGTTCTTCCGTCAAGCCCCGATCAATGAACCTACAAAATCCTTCAAATTGTATCTGATTAAACCCAGGTATTGTAGACATTCCTTCATTTCCATCCCGGAGCATTTTAAATTTCCCATTTATCGAAAAATCCCATTATTGGTTCATTCTTCATTGAATCATATAGATGATCTAGTATAATGGAATTTATACTCTGTTTACTGAATCACATGAAATTTTTACCAACTCCCTATATGGAATGTATGAAATACATCTGAACAGAGGAATAAAGAGAATTTTCTACTCAAATTGGAATTTGCAACAGATCCAGGAGTTCATAAAATATGCCTAGAAACGGAATTCTGCCACTTAGACTTATTATGTTATGAGATTTTGTATAGAATATCAAAAAAAAAATGATTCAATTTCGACCATTATTATGATATTACATATTCCAATTTCTAATCCGCTTGAATATATTCTAATCTGCTTGAATACCAGAAAAATAAATGGATTCCGTATTTGATCTTTTCACTGAAATAAAGACATAAAAATCAGAAACAATAGAATATAGAATATAGAGTCGATTTTTTTTTGCACTTACCCCCTTGTCATGGATTCCATTCTTCAAAAAAGGATTCGCAGAAAAGAGAGATATATT
>contig2_len_8974_j068
ATATGATATGAATTCCCCCAAAAAAGGGATCTAATTACACTTCACGCTCCAAATTTTGAATGATTCAATTAATCTGTCTTTTGGGCGAAATAGAGGATATCTCGATCGGGCGAGAAAACGGGGAAATCCCGTATGACCCAATATATCTGACAAGTCGCACTATACGTCAACCCAAGATGCATCTTCCTCTCCAGGACTCCGAAAAGGCACTTTTGGAACACCAATAGGCATGAAATGAAAGAAAAAAGAACTAAGTACTATATTTCACTTTGATGTGGAAACGTAACAATGAGTTTATTGTCTTTATAAAATAGGCCCTATCCTATTTTATCCATAGATTAGAAAAATTCATACATTACATTATAAAGGAAGACAGAATGAAAAGGAAGACAGAATGAATAAAGTAAAATTATTATGAATAGGTCCTTCTAATGATGAAGGAGTATGGGCGCATTCCCTCATAGAAAATAGTATCAACCCCCACCCATTGCGTATTGATACTTATCGAGTATAGAATAAATCTGCTTCTCTTTGTTCTACAAACAGAATTGTTCCAGTATTATCAACTAAATAGAATAAATATTAACCCTTGCTCCAAGATAATCCACGGAACAAGGGAGATCCGTAGCAGAGTTCATAGTAGAGTCTTTTTCAATGTAATAAAGTTACGTAGTGTCTATTTTTCTTTGATAAAGGGGTATTTCCATGGGTTTGCCTTGGTATCGTGTTCATACCGTTGTGTTGAATGATCCCGGTCGGTTGCTTTCTGTCCATATAATGCATACAGCTTTGGTTGCTGGTTGGGCCGGTTCAATGGCTCTGTATGAATTAGCAGTTTTTGATCCCTCTGACCCTGTTCTTGATCCAATGTGGAGACAGGGTATGTTCGTTATACCTTTCATGACTCGTTTAGGAATAACCAATTCATGGGGCGGTTGGAGTATTACCGGAGGGACTGTAACGAATCCGGGTATTTGGAGTTATGAAGGGGTGGCCGGGGCACATATTGTCTTTTCTGGCTTGTGCTTCTTGGCATCTATCTGGCATTGGGTGTATTGGGATCTAGAAATATTTTGTGATGAACGTACAGGAAAACCTTCTTTGGATTTGCCCAAGATCTTTGGAATTCATTTATTTCTCTCAGGAGTGGCTTGTTTTGGTTTTGGTGCATTCCATGTAACAGGCTTATATGGTCCGGGAATATGGGTGTCTGATCCTTATGGACTAACAGGAAAAGTACAACCTGTAAATCCAGCGTGGGGCGTGGAAGGTTTTGATCCTTTTGTTCCGGGAGGAATAGCCTCTCATCATATTGCAGCAGGGACATTGGGCATATTAGCGGGGCTATTCCATCTTAGCGTCCGCCCGCCCCAACGTCTATACAAAGGATTACGTATGGGCAATATTGAAACCGTCCTTTCTAGTAGTATCGCTGCTGTCTTTTTTGCGGCTTTTGTTGTTGCTGGAACTATGTGGTATGGTTCAGCAACTACCCCCATCGAATTATTTGGGCCCACTCGTTATCAATGGGATCAGGGGTACTTCCAGCAAGAGATATATCGAAGAGTTGGTGCTGGACTAGCCGAAAATCAAAGTTTATCCGAAGTTTGGTCTAAAATTCCTGAAAAATTAGCTTTTTATGATTATATCGGTAATAATCCGGCAAAAGGTGGGTTATTCAGGGCGGGTTCGATGGATAACGGGGATGGAATAGCGGTTGGATGGTTAGGACACCCTATCTTTAGAGATAAAGAAGGGCGTGAACTTTTTGTACGTCGTATGCCTACATTTTTTGAAACATTTCCAGTTGTTTTGGTAGACGGCGACGGAATTGTTAGAGCCGACGTTCCTTTTCGAAGAGCAGAATCGAAGTATAGTGTCGAACAAGTAGGTGTAACTGTTGAGTTCTACGGCGGTGAACTCAATGGAGTCAGTTATAGTGACCCTGCTACTGTGAAAAAATATGCTAGACGTGCTCAATTGGGCGAAATTTTTGAATTAGATCGTGCTACTTTGAAATCCGATGGTGTTTTTCGTAGCAGTCCAAGGGGTTGGTTTACTTTTGGGCATACTTCATTTGCTTTGCTCTTCTTCTTCGGGCACATTTGGCATGGTGCTAGAACCCTCTTCAGAGATGTTTTTGCGGGTATTGACCCAGATTTGGATGCTCAAGTTGAATTTGGAGCATTCCAAAAACTTGGAGATCCAACTACAAGAAGACAAGTAGTCTGATACAACATTATTTTGGTATTTTCCGCCTCTATTTTCTTTTTGTGATTTAACATAGGATTTTTTTTTTAATTTGACATAGAATACCAGAGAAATCTTCATTTGAATTACTGCTTTCTTTGACTCTTATTCTTTCTTTATCCGAGAGGGGGTCCAAAAAAAAATAGGTATAGAAGCTATAATTGTAAACCACGATCGAATCTATGGAAGCTTTGGTTTATACATTCCTCTTAGTCTCGACTTTAGGGATAATTTTTTTCGCTATCTTTTTTCGAGAACCACCTAAAGTTCCAACTAAAAAGATGAAATGATTTTTCATTATCTCAATTGAAGTACCGAGCCCCCATGGGGGGCTCGGTACTTCAATTAGTCCCCATGTTCCTCGAATGGATCTCTTAGTTGTTGAGAAGGTTGCCCAAAAGCGGTATATAAGGCATACCCAGTAAAACTTACAAGTAAACCAGATATAAAGATGGCGACTAAGGTTGCTGTTTCCATTATTATATAATTTGAAGACCACAATGGATTTATGAGAAAATCGTTTATTTACAACGGAATAGTATACAAAGTCAACAGATCTCAATGAATACAATAAGATTTATGGCTACACAAACTGTTGAGAACAGTTCTAGATCGGGTCCAAGACGAACTACTGTAGGGAGTTTATTGAAACCATTGAATTCAGAATATGGGAAAGTAGCTCCTGGATGGGGAACGACTCCTTTGATGGGTGTCGCAATGGCTTTATTTGCGATATTTCTATCTATTATTTTGGAGATTTATAATTCTTCTGTCTTATTGGATGGAATTTCAATGAATTAGATCTATAATAACCGCAAAGTCCTAGTTTTCAATATTCAATATAAAATGAATTATTTTAAAATGAATTATTTAGGGCTTGGATTTCTAGCCCATCCTATTTTGGTAGTTCGACCGCTGAATTTCTTTGTTTTTGTATTTCCGGAATATGAGTGTGTGACTTGTTAGAATTGATCCTATTGATAGTACAGAGAATGAGTCTGTCATCTTGATTTGATAGAGATGGTTCTACTTCGTCGGATATTGATTCTAGTATCTGGAACATGGAATATATGAAATAGAGTAATAACTATTTGAACTATGATTCATATTTAATATTCAGACCTTGCGGCCGGATTCAAAAAAATGAAAGTAAAGAATTCTAATTTAGAATAGAAATCGAAAGCTTTTTCTTCTTTCAAAACCCAATGTTATGCTTACTTTGACTAAAAGACAAAAGTTTCTTTGGATTTTTAGTCATTATATCTATTCATGTAATAAATGATGATCCAAAGGTTCTTACTCATGGAATTCTTGGGCTTAGTTTAGGATTTTATTGAATCATCGTGGTTTTAGTATGAATCTGAGGTTTTAATCAATTCATAGGGTCTTAACAAGAGAATTCCTATCAATAATAAAAAAACAATAGTAAAGCCGCAGTACGTACAAACAAAACACAAATCAAAGAAAAAGAAAGAAGTAGGAAAAAAGAGGATTCAAGAGGCCTGTACGGATCAAGATAAAGACAATTGAGCCAACTTGATATTTTGTTTTGGCATTATCGCCACAAAGAAGAGCTTTCGGATTTTTCTTACTTCATATCTTCAGAGAAGATTGAATCAGAGATTAAGAAGTTTCCAATTTTCTATTACATATCCGTTGCAACTAGTATTTGGGTGTTTTTCTGCTTGAGCTGTACGAGATGAAATTCTCATATATGGTTCTCAGAGGGGGAGTCTTACCTATCTCAATAAAGTCTATGATTGGTTCGAAGAACGTCTCGAAATTCAGGCGATTGCAGATGATATAACTAGTAAATATGTTCCTCCTCATGTCAACATTTTTTATTGTCTAGGAGGAATTACGCTTACTTGTTTTTTAGTACAAGTCGCTACAGGGTTTGCTATGACTTTTTACTATCGTCCGACCGTTACTGAGGCTTTTGCTTCTGTTCAATACATAATGACTGAAGCTAACTTTGGTTGGTTAATCCGATCAGTTCATCGATGGTCGGCAAGTATGATGGTTCTAATGATGATCCTGCATGTATTTCGTGTGTATCTCACCGGTGGATTTAAAAAACCTCGTGAATTGACTTGGGTTACAGGGGTAATTCTAGGTGTATTGACCGCATCTTTTGGCGTAACTGGTTATTCCTTACCCTGGGACCAAATTGGTTATTGGGCAGTCAAAATTGTAACAGGTGTACCTGAAGCTATTCCTGTAATAGGATCACCTTTGGTAGAATTATTGCGTGGGAGTGCTAGTGTAGGACAATCCACTTTGACTCGTTTTTATAGTTTACACACTTTTGTATTGCCTCTTCTTACTGCCGTATTTATGTTAATGCACTTCCCAATGATACGTAAACAAGGCATTTCTGGTCCTTTATAGAGAAGATGATATTCGTAACCAATCTCATTTAGCACTTGGGAAAAGAACAATATTATTTCATTGCTACAAATATGGATTATTGAAAAGAATAAGACATGTATTTGGATATTTTCTTTCAACCCAGCAATAGCAATATTATATTCCTTATTTGACATGAATAGTTGAAAGGAATTCTCCGAAGAGAAAATGGATTATGGGAGTGTGTGACTTGAACTATTGATTGGTCCGTGCAGATATATGCCTTTATCTATCTGCCATATTGGAATTAACAACCAAATGTGTCTTTGTTCCAACCATCGTGTAAGTGCTATACAGAAGATAGGCTGGTTCGCTTGAAGAGAATCTTTTCTATGATCAGATCCGAATCATGTCGTACATGAGCAGGCTCCGTAAGATCCAGTAGAATAAGTGAAATAGAGAAACCATGATTATGGTTTCTCTATTTCACTTATTCAATTTAAGATATTTCACTAATTTAAGATTGAATAGTATGGAAATGCATTCATTTTCTATGTATTGACGCGATCTATGATACTATCGGAGTGAAACACGGGATCTAAAGAAGAAGAACAGAGGCTAGACTATATTAGTAACAAGTAAAACTTTGCATGTATGTAAAAAGTCTCCAAATATTTTGTGGATAACCATCAATTGCAAAGTCTGAGACGATCCAGAAAGCACTTGATCATGATATGATCAACTTTATAAGCCTACTTGGGTATTGAGTATTTACATTTACTTGTAAGAACTGACTTCTTTGCAATAGATAGTTGGAACTCCGGAAAGGGGACTCTTTGAAAATGTTTCTTACATAGAACCATTCTATGTGTGTGCATATATGTGTGGATATAGATACCATATAGATTTTTTAACATATAGATTTTCATTTTATATGGATCCGTTTGGTTCTTTTGATTCTTGCTCGAGCCGGATGATGAAAAATTATCATGTCCGGTTCCTTCGGGGGATGGATCTATAAGAATTCACCTATCCCAATAACAAAAAAACCTGACTTGAATGATCCTGTATTAAGAGCTAAATTAGCTAAAGGGNNNNNNNNNNNNNNNTAGTAATTCTAGGTACTATTGCATGTAATGTAGGTTTAGCGGTTTTAGAACCATCAATGATTGGTGAACCAGCAGATCCATTTGCAACTCCTTTGGAAATATTACCTGAATGGTATTTTTTTCCCGTATTTCAAATACTTCGAACAGTACCCAATAAATTATTGGGTGTTCTTTTAATGGTTTCAGTCCCTGCGGGATTATTAACAGTACCTTTTTTAGAGAATGTTAATAAATTCCAAAATCCATTTCGTCGTCCAGTAGCGACAACCGTCTTTTTGATTGGTACAGCAGTGGCCCTTTGGTTGGGTATTGGCGCAACATTACCTATTGATAAATCCCTAACTTTAGGTCTTTTTTAAATTTATTCGTCAATTGTGAAATAAAATATTACGACATGTGTATCTAGGGAGAATTCACTTTGAATCGACTATTCCCTAGATACATCTATTCAATTAAATAAATTCTGGATCGAGCCCGAATATATGGATTGTGCTAAAGATCTAAAAAACCCATTTTCATCTTTCTTTTTTCTAAAAAAAGAAAGATGAAATAAATCCGTTGGATTTAAAATTGATTTTTCATTAAATCAATTGCGAAATGTTTTTCTAGAATACACAATATCTGTTTTACATCTTCTAGTCGAAAATGTTCCATTTTCATAAGATCCTCTTGAGTGTTATTCAAAAGATCCAATAACGTATATATATTGGATCTTTTGAAGCAATTATAGATTCTGGGAGGCAGTTCTAATTGGTCAATAAAAATGGATTTCAATGCTATTTTTTTTTTGTTTTTCCTTAGTTTAGCCAATTTATCATGAAAGGTAAAAAGAGGTAAAGTAACCTTGTGTTGATTGTCGTCTAAATGGAAGTTTTCTTCTTCTGTATGGAAAAAGGGAATAAATAAATCAATCAAATTCCGGGAAGCTTCATGAAGTGCTTCTTTAGGAGTTAAACTTCCATTTGTCCATATTTCAAGAAAAAGTATCTCTTGTTTTTCATTCCCATTCCCATAAGAAAAAATACTATGATTTGCATTTCGAACAGGCATGAATACAGCATCTATAGGGTAACTTCCGTCTTGAAAGTTATTTGGACTTTTTATACGATATCCGCGATTCCTCTCAATTTGTAATCCAATACACAAATCAATTGATTCCGTCAAGTTAGCTATATGTTGTGTATTATCAACGATTTGCACATAAGGCGGTGAGATGATATCTTGAGCAGTTGCATATCCAGGACCCTTGACACAAATAGACGCGTCACAAGTTCCATATACATTACTTTTCAATACAATTTCTTTCAAATTCATTAAAATTTCATGTACTGATTCTTGAATACCCACTATGGTAGAATATTCGTGTGGTATTTTCTCAGATTTTGCGCGTGTGATACATGCTCCTTCTATTTCTCCAAGTAAGGCTCTTCGCATCGCAATGCCTATGGTGTCGGCTTGACCTTTCATAAGTGGAGACAAAATAAAGCGTCCATAATAAAGACGCTTACTGTCTGCCCTTGATTCAACACACTTCCACTGTAGTGTCCGAGTAGATACTGTTACTTTCTCTCGAACCATAGTAATATTATTTGATCAGTGAATCATTTATTTCTCTTGAAATTTATTCAATGTTTATTTTTACACACGTCTTTTTTTAGGAGGTCTACAGCCATTATGTGGCATAGGGGTTACATCTCGTACAAAAGTTAAGAGTATACCACTTCTACGAATAGCTCGTAATGCTGCGTCTCTTCCGAGACCGGGACCTTTTATCATGACTTCTGCTCGTTGCATACCTTGATCCACTACTGTACGAATAGCATTTCCCGCTGCGGTTTGAGCAGCAAAAGGTGTCCCTCTTCTTGTACCCCTGAATCCACAAGTACCGGCAGAAGACCAAGAAACCACCCGACCTCTTATATCTGTAACAGTCACGATAGTATTATTGAAACTTGCTTGAACATGAATAACTCCCTTTGGTATTCTACGTGTATTCTTACGTGAACCAATACGTCCATTCCTATGTGAACCAATTCTCGGTATAGTTTTTGCCATGTTTTAGCATCTCATAAATATGAGTTAGAGATATGATATATGGATCTATCCATTTCCTGTCAAAATAGGTCCATTTTTTTTTTTTATTTGTATATCGTATCGGATCTTTTAGAGAGTCTCTTTTCGATTATCCCTGTCTTTGTTTATGTCTCGGGTTGGAACAAATTACTATAATTCGTCCCTGCCTACGGATTAGGCGACATTTTTCACAAATTTTACGAACGGAAGCTCTTATTTTCATATTTGTTATTCCTTACCTTAAATTGTAATCTACTTCTTGGGCGAAAAAAAAAAAGTTTTTTGAAATTTTTAATCTCGAATCATATTCCCATGGAAAGGAATGTTACAGTTGAAAAACCGCCTAATCCTTCGAATCTTTGTTACGGAGTCGATAAATTATACGCCCTTTGGTTGAATCATAACGACTTACTTCAATTTTGACTCTATCTCCTGGTAGTATCCGTATAAAACTACGTCGGATCTTTCCTGAAACATAACCTAGAATAAAATCTTCATTATCTAAACGAACCCGGAACATACCATTAGGAAGCGATTCCGTAATTAAACCTTCATGAATCCATTTTTGCTCTTTCATTCCAGGTAAAACCTCCTTAAAGTATAACTAATGGAGGAGGAGCGAGATTAGACAATCCGCCCTTTTTATTTTCTTTTTTTTCACAAATAGGAAGTTTCAGATCCAATTCGGATATACGAAGAATTACCATATATAACACAAAATTTCTCCGCCGATTCTTTCTAGGCGAGCCTCTCGATCTGTCATTATACCTCGAGAAGTCGAAAGAATTACAATCCCCATTCCGCCTAAAATTCGAGGAATTCGTTGATAGTTCGAATAGATTCGTAGACCAGGTCGACTGATCCGTTTTAAATTTAAAATATTTCTATAGGGCTTTTTCCTATTTCTTCTATGTCGCAGGGTTGAAACCAAAAAATATTTGTTGCTTTCTCGATGTTTCCTCACGTTTTCGATAAAACCTTCTCGGAAAAGGATTTTAACAATGTTTTCGGTAATATTAGTAGATGCTATTCGAACTACTCTTTTTCTATCCATGTCAGCGTTTCGTATAGAGGTTATTATGTCAGCAATAGTGTCCTTACCCATGATGGACTCAAATTATGGATGCCTCCTAATTTTTATATAATCAACATGTTTTTCTTTTTTTTTTTTTACTTTATTTTATTTGTTTTTG
>contig3_len_6055_j068
GGGGCTGGTCTATTTTTTTTATTCGGATCCAAGTGGAAGAGTTTATATTGATTGGATGTGGAAAAAGAAGACTGCCCCTTTCCTTTTGTACTTTGCTAGGTAAGGTATACGAAGAAAAAGTATATTTGACATTGTTGACCATGGCTACCATGAAACTTACCCAAAATATTTGTTTTTCAAACTTTAGCTTGTGTACAGATCTAGCAGGTCATTCCTAGATCCGTGTGAATTACTAAATTACTATTCGATTTGATTTGAGTTGGTTTAGATTGGAGTTTTTAATGGGGTTCATGTCATGATTTTGACTTCCAAAATTCACCAGGATTCGGTATACCAAAGAAAAAGAGTATCACTAACTCTTTGATTGTGAACAGGAAAAGAAGAGGAAAATTCATATGTAATTCACCTATGAAGATTAATGAAGAAAAGTTGGTTTGTTTATCCGAGATTGGAGAAATCTCGATTGGATTCATTGAAATACGTTTTTGCTTTCGGTTTTATGTTCTGCTCTAAACGATCCCCGTGAGTGAGCTTATAAGAATGATTTTTTTTTTTTCGACGAATTGACCGACCAATTACAAATACAAACAACAAACAAAATGAAAATACAAAATGTATAATGAAAATTATACATTTTGTATTTTCATTTTGTTTTATTAGGGCTATACGGAATCGAACCGTAGACCTTCTCGGTAAAACAGATCAAACTTCTTATTATCAAAATGATCCGAACTGTTTCAAAGACCCAACATGCATTTTTTTTGCATTGGGCTCTTTCATTAACTGATATAAATATCAGCCAGTCCGCCATATTTTTCTTGACAGAAAAAAAATAAGGAGATGGCTCCCCGTGCTCTGATTCATTATTTTTATTTTGATCCAGGAGCACTACCAAAGTGTTTCAAAAAAGGGTTATCTTGACGTAGGTCTGCCTCGGGCCTAGAGCAACCTAAGTTAAATAAAGTCTCCATCGCTCTGCCTAAAAATAAAATATGAAACTTTATACACCTTAAAGTTCATAGGACGAAAAGAGATTTTTTTGAGGTCTTTATACTCATTATGCCTAACATTGAATAGACTGGGTATTCACCTTATCAATATCTCAAATCAATAATGGGTTCTGTTTGGCACCTAAATTGAATTAAATTGAATGGGCACTTGAATCAGACCGGACCATTTGTCAGGCTATTGTTCTCTTGCTCCCTCAAAGTTATGGAGTAAGACATCGATTTTTCAATAAGATCAATTCTTTTGATTGCATGATGGACTCCCTTGAAAAACATTGGCGCGCGTGTAAACGAGGTGCTCTACCGAACTGAGCTATAGCCCTTAAGTGCTTGTGATACATATTTTATCATGTAGATAATTTCTTGTCAAGATGACTATTCCATGATCCAACATCAACATCATAGCTGTTTGATTGGTATTGCTTATAAGTAATATGATATTTATAATCCATCGATGCAATGGATCCCATTTGGTTCTCTTTGGGATGATAAATGACCTACTTAACTCAGTGGTTAGAGTATTGCTTTCATACGGCGGGAGTCATTGGTTCAAATCCAATAGTAGGTAGAACTTATTAGATACCAGAATCAATGGTATCTAATAAGTTTTTCTATCCACCTTTTTTTTCTATTTCTTTTTTGAATTTTTTTCGTTGCATTAAAATAGGATTCCGTTTGATTGTATTCAATCGACAGAATCAAATCAAAATCAAAATAGGGTGTATAAACAGAACTTCTTTCGATTATTCGGACGCACCAACTAGACTAGTTACGAAATCACATTGATAGCTTCGACTCGTGTCCTAGCTCGTCGGAGAGCTAGATTTGCCTCAATTATTTGTCTCTTGCCTTCAGCTTTCTTCAAATTAGCTTCTGCTATTTCAAGAGTTTGCTGAGCTTCTTGTGGATCAATGTCACTACTCTTCTCCGCATCATTTACTAAAACAGTGATCTCATTATTGCCTATTCTAGCAAAACCACCCATCAGAGCCATCGTTAACCATTGATTGTTAAGACGTATTCTCAAAATACCTATATCTACAGCTGTAGCAATAGGGGCGTGATTTGGTAATACGCCAATTTGACCACTATTAGTAGATAAAATGATTTCTTTCACTTCGGAATCCCAAACAATTCGATTAGGGGTCAGTACACAAAGATTTAGGATCATTTCTTCAAATTGCTCTCCATTTCTAAGTTCATAGCCTTCGCGGTAGCTTCATCTATGTTACCTACCAAATAAAAGGCCTGTTCAGGAAGACCATCTAATTCGCCGGAAAGAATCAATTGAAACCCTCTAATTGTTTCTGCTAGACCAACATATTTCCCCGGAGAACCGGTAAATACTTCTGCTACGAAAAAAGGTTGTGATAAAAAACGCTCAATTTTTCGTGCTCTTGCTACGGTTAAACGATCCTCTTCGGATAATTCGTCCAACCCAAGGATAGCTATAATGTCCTGAAGTTCTTTGTAACGTTGTAAAGTTTGCTTAACTCTTTGCGCAGTTTCATAATGTTCCTCACCAACAATCCGCGGTTGAAGCATAGTTGACGTTGAATCTAAAGGATCTACTGCTGGATAGATACCTTTGGCAGCTAATCCTCTTGATAGTACGGTAGTAGCATCTAAATGTGCAAATGTCGTAGCAGGAGCAGGGTCGGTCAAATCGTCTGCAGGTACATAAACTGCTTGAATAGAAGTTATGGACCCTTCCTTAGTAGAAGTAATTCTTTCTTGTAAAGAACCCATTTCGGTACTAAGGGTAGGTTGATAACCCACAGCAGAAGGCATTCTACCCAATAAGGCGGATACTTCGGATCCCGCTTGGACAAAACGGAAGATATTGTCGATAAATAGAAGTACGTCTTGTTCATTAACATCTCGGAAATATTCCGCCATAGTTAGGGCAGTCAAACCAACTCTCATACGAGCTCCCGGCGGTTCATTCATCTGACCGTAAACTAGAGCCACTTTTGATTCTGCAATATTTTTTTCATTAATCACCCCCGATTCTTTCATTTCCATGTAAAGATCGTTTCCTTCACGAGTACGTTCACCTACTCCGCCAAATACAGATACACCTCCATGAGCTTTGGCAATATTGTTAATCAATTCCATAATAAGTACTGTTTTACCCACTCCAGCCCCCCCGAATAATCCGATTTTTCCTCCACGGCGATAAGGGGCTAAAAGATCTACTACTTTAATTCCTGTTTCAAAAATCGATAATTTTGTATCTAACTGTATAAAGGCGGGCGCAGATCTATGAATAGGGGATGTTGTGCGAGTATCTACAGGACCTAAATTATCAACAGGCTCTCCAAGCACGTTGAAAATTCGTCCGAGAGTCGCTCCACCGACCGGAACACTTAGAGGAGCTCCCGTGTCAATCACTTCCATTCCTCTCGTTAGACCATCTGTAGCACTCATAGCTACAGCTCTAACTCGATTGTTTCCTAATAATTGCTGTACCTCACAAGTCACATTAATTGGTTGACCGCCAGTATTTCGACCCTTAACTAACAGAGCGTTATAAATATTAGGCATCTTGCCCGGCCGAAAGGCTACATCTAATACCGGACCAATTATTTGAACGATACATCCCGGTTTTTTTTTTTCAAGCACAGAAGCCCCAGGAACAGAAGTAGTAGGATTGGTTCTCATAATAAAATAATAAATAAAGTCAAATATGACGAAATTTTTTGCGAAAATTGTCGAATTCCAAATAAATGTCCGATAGCAAGTTGATCGGTTAATTCAATATCAATAAGAAATGGGAGTTAGTACTCCATTTTGTTGGTACCATCCAACCGAATCCAATTCAATTGTTTACTTATTCAATAAGATAAGTGAATTTGAAAATTCAACCAACCCGTTTTCAAAATATCAAGTGAATGAATAAGAATCTTGAGAAAGTCTTTCATTTGTCTATCATTATAGACAATCCCATCCCTATTAACTATCTATGGATTTCGAACCTGAACTCTATTTACGATTCATTATCATTGGCCCTTTCTATCTATTTCAGTATATCAATTTACGCCTAGCCTATTCTTTCTTTTCGTTTTTTTTTTTTTCTTTTTTATACCTTTTCATAGACTTTTCATAAATGAATTCTGCATATTTTCACATCTAGGATTTACATATACAACATATACCATTGTCAAGAGGGAATTTATTATTAGTTAGGTTATTTCGATATTTCGATTCAAAAAACGAAGGGGTAAAAAATAAGAATCGGGTTGCGCCATATATATGAAAGAGTATACAATAATGATGTATTTGGCGAATCAAATACCATGGTCTAATAATAAAGTAAAGCACTCGGCTCTGATTAGTTGATAATATTAGTATTAGTTAAGAATTTTGTGAAAGATTCCTGTGAAAAGTTTCATTAATGCCTAATTCATGTCGAGTAGACCTTGTTGTTGTGAGAATTCTTAATTCATGAGTTGTAGGGAGGGATTTATGTCACCACAAACAGAGACTAAAGCAAGTGTTGGATTCAAAGCTGGTGTTAAAGATTACAAATTGACTTATTATACTCCTGACTATGAAACCAAAGCTACTGATATCTTGGCAGCATTCCGAGTAAGTCCCCAACCTGGAGTTCCACCCGAGGAAGCGGGGGCCGCGGTAGCTGCGGAATCTTCTACTGGTACATGGACAACTGTGTGGACCGATGGACTTACTAGCCTTGATCGTTACAAAGGGCGATGCTACCACATCGAGCCCGTTGCTGGAGAAGAAAATCAATATATTGCTTATGTAGCTTATCCTTTAGACCTTTTTGAAGAAGGTTCTGTTACTAACATGTTTACCTCCATTGTGGGGAATGTATTTGGGTTCAAAGCCCTGCGCGCTCTACGTCTAGAAGATCTGCGAATCCCTCCTGCATATTCTAAAACTTTCCAAGGACCGCCTCATGGCATCCAAGTTGAAAGAGATAAATTGAACAAGTATGGTCGTCCCCTATTGGGATGTACTATTAAACCGAAATTGGGGTTATCCGCTAAAAACTACGGTAGAGCCGTTTATGAATGTCTCCGCGGTGGACTTGATTTTACCAAAGATGATGAGAACGTGAACTCCCAACCATTTATGCGTTGGAGAGACCGTTTCTTATTTTGTGCCGAAGCAATTTATAAAGCACAGGCTGAAACAGGTGAAATCAAAGGGCATTACTTGAATGCTACTGCAGGTACATGTGAAGAAATGATCAAAAGGGCTGTATTTGCCAGAGAATTAGGAGTTCCTATCGTAATGCACGACTATTTAACAGGGGGATTCACTGCAAATACTAGCTTGGCTCATTATTGCCGAGATAATGGCCTACTTCTTCACATCCATCGTGCAATGCACGCAGTTATTGATAGACAGAAGAATCATGGTATACACTTTCGTGTACTAGCTAAAGCATTACGTATGTCTGGTGGAGATCATATTCACTCTGGTACTGTAGTAGGTAAACTTGAAGGGGAAAGAGACATCACTCTAGGCTTTGTTGATTTACTACGTGATGATTATATTGAAAAAGATCGAACCCGTGGTATTTATTTCTCTCAAGATTGGGTCTCTCTACCAGGTGTTCTACCCGTGGCCTCAGGGGGTATTCACGTTTGGCATATGCCTGCTCTGACCGAGATCTTTGGGGATGATTCTGTACTACAGTTCGGTGGAGGAACTTTAGGACACCCTTGGGGAAATGCACCAGGTGCCGTAGCTAATCGAGTAGCTCTAGAAGCATGTGTACAAGCTCGTAATGAGGGGCGTGATCTTGCTCGTGAGGGTAATGAAATTATCCGTGAGGCTAGCAAATGGAGTCCTGAACTAGCTGCTGCTTGTGAGGTATGGAAGGAGATTAAATTTGAATTCCCAGCAATGGATACTTTATAATTCAGTAATTACTGTTCGTTCTCTTAATTGAATCGCAATTAAACTCGGCCCAATCTTTTACTAAAAGGATTGAGCCGAATACAAAAAAAAAGTCTATTGCATCTATTTTAGATAGATACATACTTATCTAGATATACAAGATTTTAAATTAA
>contig4_len_5727_j068
GTAGGGATAAAAGATAGACAGATAGAGTACAAAATATCTTTTAATAAAACGAATTACTATTAAAACTAATAAAATAAAAATAAAACTAATCAAAAAAAAAAGAGACCTTGAAATGATTAAATATAGATAAGATACTGGGATGTCTCTTAGTAATGGTTAATGGCTGCTCGCATGATTTCGAGTCGTGATTTGGAATTTGGAATAGAATAATATGTTCTATGTAAAACATGAAGCATCCCCTTCTAAGTACTTCTAATTGAGCTATGAATATACGCTAGGTTGCAAAAAAAAGGTGTTTTGCATCAATCCAAAAAAGAATTTTAAAATAGTAAAAAGGTCCGTTGAGCGCCTCATGGATATGTCATAATAGATTCGAACACTTGCCCCGGATCGACTTCCAAATCATAATTGCTCTAGTGAATAACTAAAGAAAATAGATCGATGGGAGAGCGAAATAGAAGATAAAGAAACAAATTATATAAAAATATCTCAGAGGTTCACTAATTATTTAGTTGGCAGGTCTCTTTGTATGTGTTGTCCGGAAAGAGGAGGACTCAATGATTATTCGTTCGCCGGAACCAGAAGTAAAAATTTTGGTAGATAGAGATCCAATAAAAACTTCTTTCGAGGAATGGGCCAGACCGGGTCATTTCTCAAGAACAATAGCGAAAGGCCCGGATACTACCACTTGGATCTGGAACCTACATGCTGATGCTCACGATTTCGATAGCCATACTAGTGATTTGGAGGAGATCTCTCGAAAAGTATTTAGTGCCCATTTTGGTCAACTCTCCATCATATTTCTTTGGCTGAGTGGAATGTATTTCCACGGTGCTCGTTTTTCCAACTATGAAGCATGGTTAAGCGATCCTACTCACATTGGGCCTAGTGCCCAAGTGGTTTGGCCAATAGTGGGCCAAGAAATATTGAATGGTGATGTGGGCGGGGGTTTCCGAGGAATACAAATAACCTCTGGTTTTTTTCAGATTTGGCGAGCATCTGGAATAACTAGTGAATTACAACTCTATTGTACCGCAATTGGTGCATTGATATTTGCAGCGTTAATGCTTTTTGCTGGTTGGTTCCATTATCATAAAGCTGCTCCAAAATTGGCTTGGTTTCAAGATGTAGAATCTATGTTGAATCACCATTTAGCGGGGCTACTAGGACTTGGGTCTCTTTCTTGGGCAGGACATCAAGTACATGTATCTTTACCGATTAACCAATTTCTAAACGCTGGAGTAGATCCTAAAGAGATACCACTTCCTCATGAATTTATCTTGAATCGGGATCTTTTGGCTCAACTTTATCCCAGTTTTGCCGAGGGAGCAACCCCATTTTTCACCTTGAATTGGTCAAAATATGCGGAATTTCTTACTTTTCGCGGAGGATTAGATCCAGTAACTGGGGGTCTATGGTTGACCGATATTGCACACCATCATTTAGCTATTGCAATTCTTTTCCTAATAGCGGGTCACATGTATAGGACCAACTGGGGCATTGGCCATGGCCTAAAAGATATTTTAGAAGCTCATAAAGGTCCATTTACAGGACAGGGCCATAAAGGCCTATATGAGATCCTAACAACGTCATGGCATGCTCAATTATCTCTTAACCTAGCTATGTTAGGCTCTTTAACCATTGTTGTAGCTCACCATATGTATTCCATGCCCCCTTATCCATATCTAGCTACTGACTATGGTACACAACTGTCATTGTTCACACATCACATGTGGATTGGTGGATTTCTCATAGTTGGTGCTGCTGCACATGCAGCCATTTTTATGGTAAGAGACTATGATCCAACTACTCGATACAACGATCTATTAGATCGTGTCCTTAGACATCGCGATGCAATAATATCACATCTCAACTGGGCATGTATATTTCTAGGCTTTCACAGTTTTGGTTTGTATATTCATAATGATACCATGAGCGCTTTAGGGCGCCCCCAAGATATGTTTTCAGATACCGCTATACAATTACAACCCGTCTTTGCTCAATGGATACAAAACACCCATGCTTTGGCGCCTGGTGCAACGGCTCCTGGTGCAACAACAAGCACCAGTTTAACTTGGGGGGGTGCTGATTTAATAGCAGTGGGCGGCAAAGTGGCTTTGTTACCTATTCCATTAGGAACCGCAGATTTTTTGGTCCATCACATTCATGCATTTACGATTCATGTGACGGTATTGATACTCCTGAAAGGTGTTCTATTTGCTCGTAGTTCCCGTTTGATACCGGATAAAGCAAATCTTGGTTTTCGTTTTCCTTGTGATGGACCTGGAAGAGGGGGAACATGTCAGGTATCGGCTTGGGATCATGTTTTCTTAGGACTATTCTGGATGTACAATGCAATTTCGGTAGTAATATTCCATTTCAGTTGGAAAATGCAGTCAGATGTTTGGGGCAGTATAAGTGATCAGGGAATAGTAACTCATATCACAGGAGGAAACTTTGCGCAGAGTTCTATTACTATTAATGGGTGGCTCCGCGATTTCTTATGGGCACAGGCATCCCAGGTAATTCAGTCTTATGGTTCTTCATTATCTGCATATGGCCTTTTTTTCCTAGGTGCTCATTTTGTATGGGCTTTTAGTTTAATGTTTCTATTTAGCGGACGTGGTTATTGGCAAGAACTTATTGAATCCATCGTTTGGGCTCATAATAAATTAAAAGTTGCTCCTGCTACTCAGCCTAGAGCCTTGAGCATTGTACAAGGACGTGCTGTAGGAGTAACCCATTACCTTCTGGGTGGAATTGCCACAACATGGGCGTTCTTCTTAGCAAGAATTATTGCAGTAGGATAATGGCTAGGAGGATTTGAAAAGCATTATGGCATTAAGATTTCCAAGGTTTAGCCAAGGCTTAGCTCAGGACCCCACTACTCGTCGTATTTGGTTTGGTATTGCTACCGCACATGACTTCGAGAGTCATGATGATATTACTGAGGAACGTCTTTATCAGAATATTTTTGCTTCTCACTTTGGGCAATTAGCAATAATTTTTCTGTGGACTTCCGGAAATCTGTTTCATGTAGCTTGGCAAGGAAATTTTGAGTTATGGGTACAGGACCCTTTACACGTAAGGCCTATTGCTCATGCAATTTGGGATCCTCATTTTGGTCAACCGGCTGTGGAAGCTTTTACTCGGGGGGGTGCTCTTGGCCCAGTGAATATCGCTTATTCTGGTGTTTATCAGTGGTGGTATACAATCGGTTTACGCACTAATGAAGATCTTTATACTGGAGCTCTTTTTCTATTATTTCTTTCTGCCATATCTTTAATAGCAGGTTGGTTACACTTACAACCGAAATGGAAACCGAGTGTTTCATGGTTCAAAAATGCCGAATCTCGTCTCAATCATCATTTGTCAGGACTCTTCGGAGTAAGTTCCTTGGCTTGGACGGGACATTTAGTGCATGTCGCTATTCCTGGATCCAGAGGAGAGTACGTCCGATGGAATAATTTCTTAGATGTATTACCGCATCCCCAAGGGTTAGGTCCACTGTTTACAGGTCAGTGGAATCTTTATGCTCAAAACCCCGATTCAAGTAGTCATTTATTTGGTACTTCCCAAGGAGCAGGAACTGCCATTCTAACCCTTCTCGGGGGATTCCATCCACAAACGCAAAGTTTATGGCTGACTGATATTGCTCATCATCATTTAGCTATTGCAATTCTTTTCCTGATAGCGGGTCATATGTATAGAACTAACTTTGGGATTGGGCACAGTATGAAAGATCTTTTAGATGCGCACATTCCCCCGGGGGGACGATTGGGACGTGGCCATAAGGGTCTTTATGACACAATCAATAATTCAATTCATTTTCAATTAGGTCTTGCTCTAGCTTCTTTAGGGGTTATTACTTCGTTGGTAGCTCAACACATGTACTCTTTACCTGCTTATGCATTCATAGCACAAGACTTTACTACTCAAGCTGCGTTATATACGCATCACCAATACATCGCAGGGTTCATCATGACAGGAGCTTTTGCTCACGGAGCTATATTTTTCATTAGAGATTATAATCCGGAACAGAATGAGGATAATGTATTGGCAAGAATGTTAGACCATAAAGAAGCTATCATATCCCATTTAAGTTGGGCCAGCCTCTTTCTGGGATTCCATACCTTGGGACTTTATGTTCATAATGATGTCATGCTTGCCTTTGGTACTCCGGAAAAACAAATTTTGATCGAACCTATATTTGCTCAATGGATACAATCTGCTCATGGTAAAACTTCATATGGGTTCGATGTACTTTTATCTTCAACGAGTGGCCCGGCATTCAATGCGGGTCGAAGCATATGGTTGCCCGGTTGGTTAAATGCTATTAATGAGAATAGTAATTCGCTATTCTTAACAATAGGTCCGGGAGATTTTTTGGTTCATCATGCTATTGCTCTAGGTTTACATACAACTACATTGATCTTAGTAAAAGGTGCTTTAGATGCGCGCGGTTCCAAGTTAATGCCAGATAAAAAAGATTTCGGTTATAGTTTTCCTTGCGATGGCCCGGGACGAGGCGGTACTTGTGATATTTCGGCTTGGGACGCATTTTATTTGGCGGTTTTCTGGATGTTAAATACCATTGGATGGGTTACTTTTTATTGGCATTGGAAGCACATCACATTATGGCAGGGTAACGTTTCGCAGTTTAATGAATCTTCCACTTATTTGATGGGATGGTTAAGAGATTATTTATGGTTAAACTCTTCCCAACTTATTAATGGATATAACCCTTTTGGTATGAATAGTTTATCCGTCTGGGCGTGGATGTTCTTATTTGGACATCTTGTTTGGGCTACTGGATTTATGTTCTTAATTTCCTGGCGCGGATATTGGCAGGAATTGATTGAAACTTTAGCATGGGCTCACGAACGTACACCTTTGGCCAATTTGATTCGATGGAGAGATAAACCAGTGGCACTTTCCATTGTGCAAGCAAGATTGGTTGGATTAGCCCACTTTTCTGTAGGTTATATATTCACTTATGCAGCTTTCTTGATTGCCTCTACATCGGGTAAATTTGGTTAATCTTTTTTTTGAGTGTGTTATATCCGTGATAATCTCATTGCTTTTGATGGGGAGGAGGTCCACCTTCTTATATTTCTACATCTAGGATCCGACTTGTATCATGGATACTAATAGGAACTGAACCATTATGGCAAGGAAAAGTTTGATTCAGAGGGAGAAGAAAAGGAAAAAATTGGAACAGAAATATCATTTGATTCGTCGATCTTCAAAAAAAGAAATAAGCAAAGTTCATTCGTTAAGTGATAAATGGGAAATTCATGGAAAGTTACAATCCCCACCGCGGAATAGTGCACCTACACGCCTTCACCGACGTTGTTTTTCGACCGGAAGACCGAAAGCTAACTATCGAGATTTTGGACTATCCGGACACATACTTCGTGAAATGGTTCATGCATGTTTGTTGCCAGGGGCAACAAGATCAAGTTGGTAAGGATTCAAATATCTCTTCATTTCTATGATCATCGATCCTAGAGGGCCCCTTTACCATTCTGTATAAATGGGTTATTCTATTTGTACAGATATGGTAGAGGGGCGCATTCAATTCAATCCTTGTTTTTTTATTAGTTTTCAGTTCTTCTCTTCAGCGCGGGGTAGAGCAGTTTGGTAGCTCGCAAGGCTCATAACCTTGAGGTCACGGGTTCAAATCCTGTCTCCGCAACATCTTTATTTTTTTCTGTTAACTAGTAA
>contig5_len_4572_j068
GTTTTTTTTATTTTATATATATTAAATATGTTAAAATATAGATTTTCCTATTTCGAAATCAAATCAAATAGAGTCTAAAATAGATTTTATTTTGAAATTGTGAACTACCCTGTTTGTTGCAACACTTCCTCTTTCCCTTGGACTAATAAGGGAAGGACAAAAGGGAATCGGTATGCTAATTCCTCCTCCTCAAATCAGTCCTTCCCATGAATTAGGTTCTCAACGAAAACGAATAAGTAATTATAGGGGTGAAATCTGGATATAATTTGAAAAAACAAACGACAAGTTCAAGGCAATAAAATAGGAAAAATACGTATTTTTCCTATTTCTAAGATTAAACAAAGGGGTTGGCAAATAAAAGTGCTAATGCTACAACCAGTCCATAAATTGTTAAAGCTTCCATAAAAGCCAAACTAAGCAATAAAGTACCTCGTATTTTTCCCTCCGCCTCGGGCTGTCTCGCGATACCTTCTACAGCTTGGCCCGCAGCAGTACCTTGACCAACTCCAGGTCCAATAGAAGCAAGGCCTACGGCCAATCCGGCAGCAATAACGGAAGCGGCAGAAATCAGTGGATTCATGATAAGTTCCTCGCACCAAAAAAGAGAAATAGTTAATGATACAATCAACCCATTAATTATGACGTAATTATTCTATCGCTAAAATTCATCCTAACTAAGAACTTTGAATTGGAGTCAAAATATTATTGAATCGTCAGAATTACTTCGATATCTTCTATTCACAGAGTCTTTGTGAATCCATACGACTTTCGTTCGTTCATTTCTGTGTTCCGAATCGTTCTTTAAATTCTTCGATCTTTTTCTTGATTTCATCTCTTTATTCATTCAATTCACAGTCACAAACGAGACGGAAGGACTTCTATCGGAATCCTCATCGAAATTCATAGTAGTAGGACAAATTAAATATATCTTTAGTCCATATATATAACTAGTCAATATCTAATATGACATATACATATATATGTCTTTCTTCCATAACGTAAACCAACTATTCCTATCTTAGATTCAATCGGATTCTCGAATCATTCATCAAAACATCCACACACAAGAGTTGACTTATAGCTATTCAATTCTAAGTTGATGTAATTTATTATTTATTAAAATTTTCTTTTGGTCAATCGTTGAATTGAATAAAATCAACTAAAGGGGGAATCGTTCTATAGAACATATTTTTTTTTATTTAATCACACGCCATAAACATATACCACAAGAATTCTTATTCAAATTTTGACTCCTATATAGGATTAACTGAACAATGGAAATCGAATATTTTATTTATTGAGGGGAGGTATGATATAAGTAGACCAAACAGGAATTTTAGAACAAGAATTTTAGGAAAAAGATCTTTTTGATCTCTTTCCATTTTTTTTTTTTTTTACAATTCTCTAATATCGTAATCTTTTTCGTTATTACTCTAGATCGTATATAACGTATTTGTATATTTATATTTCCTATATTTATATTCCCTAAGTAGATTATCTTGAGCTACGCATACATTGCTTTGGGCTTGGGCTCGACTAAAAAAAAAAGACTATTTCGAAAACTAGTCAATGATGGCCCTCCATGGATTCACCTATATAAGCCGCGGCTAAAGTTGCAAAAATCAGAGCTTGAATACCACTTGTAAATAATCCAAGGAACATGACAGGTATAGGAACCACTAAAGGTACTAAAGAAAGAAGAACAACAACTACTAATTCATCGGCTAATATATTTCCGAAAAGTCGAAAACTAAGTGATAAAGGTTTTGTGAAATCTTCTAAGATGTTAATGGGTAAAAGGATTGGAGTTGGTTGAATGTATTTCCCAAAATAAGCCAAGCCTTTTTTGCTAAGACCCGCATAGAAGTATGCCACTGACGTGAGTAAAGCCAAAGCAACAGTAGTATTTATATCATTTGTGGGTGCGGCTAATTCTCCACGAGGTAATTGTATGATTTTCCAAGGTAAAAGAGCTCCTGACCAATTCGAAACAAAAATAAATAGAAACATAGTTCCAATAAAGGGAACCCAAGGACCATATTCTTCCCCAATTTGAGTTTTACTCACATCTCGAATGAATTCAAGGACATATTCGAAGAAATTCTGACCGCCAGTCGGAATGGTTTGTGGGTTCCGAACAACTATAGTGGCTGAACCTAATAAGATAGCAATTACAACCCAAGAAGTAATAAGTACTTGGCCATGGACTTGGAAACTTCCTATTTTCCAATAGAAATGTTGTCCTACTTCCACACCAGATATCTCGTATAAACCGTTTAGTGTGTTGATGGAACATGATAGAACATTCATATTGCCCTCTGACAGAATATAGAACTTTAAACAAAATTATTTTAATTCAACCATCTCTTCTCTTTCTCGACTTGCCTACTTGAATCGTCTATTTTGAATACCAACTAATCACATAATATCCCCAGTTTTTTATCTCTTTTTTGTTTTTGAGGTTCACAAATAGTAACCAATTCCATAAATCTATGTAGTTTCCTAAGTAATTTATTTATCTTATTATTAATCACGGATTTCTTATATAGCTAGAACGTCCCTCACAAATTGCGAATACTAATTTGTTAAGAATTAAGCGTATTGAAGCTATAGCGTCATCGTTCGCTGGAATCGAAATATCTCCAAGATCGGGGTCACAATTTGTATCGATTAAACAAATTGTTGGAATTTCCAAAGTAATACATTCTCGAAGAGCCGTATATTCTTCGTGCTGATCAACAATGATTACAATATCGGGTAACCCTGTCATATATTTAATTCCACCCAGATATGTTTGCAAGTGAGATAATTGTCTTTTCAACATAGCTGCATCTCTTTTCGGAAGACGGTTGAGTATGCCCATTTTTTGTTCCATTCTCAAGTCTCTGAACTTATGAAGTCTCGTTTCTGTAGTGGACCAATTCGTTAACATACCACCGAGCCATTTTTTATTAACATAATGACATCGAGCCTTTATTGCAGCCTGTGCTACTGAATCAGCTGCTTTATTTTTGGTACCAACAATTAAGAATTGTTTTCCCCTACTTGCTGCATCAAAAACCAAATCACAAGCTTCTGATAAAAAACGAGCAGTTCGAGTAAGATTTGTAATATGAATACCTTTACGCTTTGCAGAGATATAAGGTGCCATTCTAGGGTTCCATTTCCTAGTACCATGGCCAAAATGAACTCCTGCCCCCATCATGTCTTCCAAATTGATGTTCCAATATTTTCTTGTCATTTTTCCCTACACTTTTCCTCCCCTTTTCCAAAAAAAAAAAAGAGACGAGACACCCTGAAAAATAAATAATTGTTCCGATGGAACCTTCTCTTCTACCGTAGATTGGCCGTAGATACACGATTGAAGCCGTTGTTCTTTTCTATTCGTTATTTTCTTTCTTTTTTCTTTCTTACTATTACCAAATCAAATGACCGGACCAAATACAGATAGTTAAAAGGATGAATCCGCTCTTAGGAATCATTTACATTTAATCCTATAAATGATTGTTCTGGTGTATCATGACAATTCTTTGAAAGACAAGAATCAAAGAATTTTCCGTGGTGGAACAAAATATCTCTCATTTCCCTCTCGAATAGATTCTTCTTTTTGGTTTCCAAAGGAATGTTGTTATGTTGCCTTAAAGGGGGCATTAATCCCTTGAATCCGGTACCAACGGGTATCATTCCCCCCAGAACAACATTCTCTTTCAAGCCTTTCAACCAATCGATACGACCCCGGAGAGCAGCTTTTGCTAAAACTCGAGCAGTTTCTTGAAAACTCGCTTCAGATATGAAACTTGGGGTATTCAGAGATGCTCTTGTTATTCCCAATAAAATGACTCGGTAACAGATCGCTTCTTCCAAAGCACGCCCCATTCGTTCCGCTCGCAACAATCCAATTAGTTCTCCAGGTGAAAAAACATTAGACATTCCATCTTCTGAAACCAACACTTTTGATGTTATTTGACGTACAATAATTTCTATATGCCTATTATGGATCTGTACCCCCTGGGATCGATAAACCTTTTGGATCTTATTAACCAAAGAGAGACGGCTTTGCACGATAGTTAGCTCAGCACCAATCAAGAAACCCCAAGGAATTCCAAGAATTCTTGTTATACATTCGTTCCAACCCTCAACCCTATTTTCTAGATTCATCGATATCGAATCAATCGAACGCACTTCTAACACTTGTTCCACTTTTGGAAGACCCTGCGTTATATCACCAGATCTTGATTTTTCATATATAAATGTAACTAATGTATCTCCTTCATAAAGGATTTCCCCATAATGACTATGAACAGTTGTTCCTGGAGTGGCCAAATATGGCTTAGCTGATCGTATTACTACAGAGTCAACTTGAACAATTAGAACTTGACCTGATTTTAGGTGTGGCCCGTTTTTGGCTATACATACATTTTCACAAATAAACTGTCCAAGATTCATTTTTGTAGATGCCCTTTCAAAATAATTGTGATGGAGAAAATACCAATTCAAATTGAATGGATTCAAAATGATGTTACTGTATGGATTGGCATTATAAATTTTCCCATTTTCATCTATTAAATAATA
>contig6_len_3605_j068
ATTATGATACTGTAAAGGATTTTTATCTTCGAAACCCATTCGAAGGGGCAGTGCGCGAGAAATCATACATAAATGATAGAATCTTCAGACGCCCTGAAAATGCTATGAGGTGCTCGGAAATGGTCGAAGTAGTTGAATAGGAGGATTACTATGACTATAGCCCTTGGTAAATTTACTAAAGACGAAAATGATTTATTTGATATTATGGATGACTGGTTACGGAGGGACCGTTTCGTTTTTGTAGGCTGGTCCGGTTTATTGCTCTTTCCTTGTGCCTATTTCGCTTTAGGGGGTTGGTTCACAGGTACAACCTTTGTAACTTCATGGTATACTCATGGATTGGCCAGTTCCTATTTGGAAGGATGCAATTTTTTAACGGCCGCAGTTTCTACTCCTGCTAATAGTTTAGCACATTCTTTGTTGTTACTATGGGGTCCTGAAGCACAAGGAGATTTTACTCGTTGGTGTCAATTAGGTGGTCTGTGGACTTTTGTCGCTCTCCACGGCGCTTTCGGACTAATAGGTTTCATGTTACGTCAATTCGAACTTGCTAGATCTGTTCAATTACGACCTTATAATGCAATTGCATTCTCTGCCCCAATTGCTGTTTTTGTTTCTGTATTCCTGATTTATCCACTAGGTCAGTCTGGTTGGTTTTTTGCGCCTAGCTTTGGCGTAGCAGCTATATTTCGATTCATCCTCTTTTTTCAAGGGTTTCATAATTGGACGTTGAACCCATTTCATATGATGGGAGTTGCCGGTGTATTGGGTGCGGCTTTGCTATGCGCTATTCATGGTGCTACCGTAGAAAATACTTTATTTGAAGATGGTGATGGTGCAAATACATTCCGTGCTTTTAACCCAACTCAAGCTGAAGAAACTTATTCAATGGTCACCGCTAATCGCTTTTGGTCCCAAATCTTTGGGGTTGCTTTTTCCAATAAACGTTGGTTACATTTCTTTATGTTATTTGTACCAGTAACCGGTTTATGGATGAGTGCTCTTGGAGTAGTCGGTCTAGCCCTGAACCTACGTGCCTATGACTTCGTTTCTCAGGAAATTCGCGCAGCGGAAGATCCTGAATTTGAGACTTTCTACACAAAAAATATTCTCTTAAACGAAGGTATTCGTGCTTGGATGGCGGCTCAAGATCAGCCTCATGAAAACCTTATATTCCCTGAGGAGGTTCTACCCCGTGGAAACGCTCTTTAATGGAACTTTAGCGTTAGCTGGTCGTGACCAAGAAACCACCGGTTTCGCTTGGTGGGCCGGAAATGCCCGACTTATCAACTTATCCGGTAAACTACTAGGGGCTCATGTAGCCCATGCCGGATTAATCGTATTCTGGGCCGGAGCAATGAACCTATTTGAAGTGGCTCATTTTGTACCAGAGAAGCCTATGTATGAACAAGGATTAATTTTACTTCCCCACCTAGCTACTCTAGGTTGGGGGGTAGGTCCTGGTGGGGAAGTTATAGACACCTTTCCATACTTTGTATCTGGCGTACTTCACTTAATTTCCTCTGCAGTATTGGGCTTTGGTGGTATTTATCATGCACTTCTGGGACCTGAGACTCTTGAAGAATCTTTTCCATTCTTCGGTTATGTATGGAAAGATAGAAATAAAATGACCACAATTTTAGGTATTCACTTAATCTTGTTAGGTATAGGTGCTTTTCTTCTAGTATTCAAGGCTCTTTATTTTGGGGGCGTATATGATACCTGGGCTCCCGGAGGGGGAGATGTAAGAAAAATTACCAACTTGACCCTGAGCCCAAGTATTATATTTGGTTATTTACTAAAATCGCCCTTTGGAGGGGAAGGATGGATTGTTAGTGTAGACGATTTGGAAGATATAATCGGAGGACATGTATGGTTAGGTTCCATTTGTATACTTGGTGGAATCTGGCATATCTTAACCAAACCCTTCGCGTGGGCTCGACGCGCGCTTGTATGGTCTGGAGAGGCTTACTTGTCTTATAGTTTAGGTGCTTTATCTGTTTGTGGTTTCATTGCTTGTTGTTTTGTCTGGTTCAATAATACCGCTTATCCTAGTGAGTTTTACGGACCTACTGGACCAGAAGCTTCTCAAGCTCAAGCATTTACTTTTCTAGTTAGAGACCAACGTCTTGGGGCTAACGTGGGATCCGCTCAAGGACCTACTGGTTTAGGTAAATATCTAATGCGTTCCCCGACCGGAGAAGTCATTTTTGGAGGAGAAACTATGCGTTTTTGGGATTTGCGTGCTCCATGGTTAGAACCTCTAAGGGGTCCAAATGGGTTGGACTTGAGTAGGCTGAAAAAAGACATACAACCTTGGCAAGAACGGCGGTCCGCAGAATATATGACCCATGCTCCTTTAGGTTCTTTAAATTCCGTGGGTGGTGTAGCTACCGAGATCAATGCAGTCAATTATGTCTCTCCTAGAAGTTGGTTAGCTACCTCTCATTTTGTTCTAGCATTTTTCTTATTCGTAGGTCATTTGTGGCACGCGGGAAGGGCTCGTGCAGCTGCAGCAGGATTTGAAAAAGGAATTGATCGTGATTTTGAACCTGTTCTTTCCATGACCCCTCTTAATTGATAATTGAGACAGGAGATCCAATGTTTGAAGTAGGAATCCATTTGATTCTATCATACATATTGGGATCAGGTCATACTTAAAAAGTATTCCTTTTTCTTTTTTTTTTTTCAACTCATTTCTATCTAATTTTTTTTCTAATCTATTTTGTCTGGCTTGGCTAGGTGGGATAGCCGAGCCATTCCTCTTTCTTTATAACCGGTCCGGTAAAGACCCATAAAGAAACAACTCTCTTCAACGAGTAAAAGGAGAGAGAGGGATTCGAACCCTCGATAGTTCTTTGTTCAGAACTATACCGGTTTTCAAGACCGGGGCTATCAACCACTCAGCCATCTCTCCGAAAGACAATTTTAATTTTATTCCTCCGAATAGAACATAGCATAGCCATAGGAGTGGGTATCTCTACTATCGGTAGAAAGATATCGGGTGTGAATCTACAGGTCGATCTATCTCTCCATATAAATGGATGCATGATCCAGCATGCCTATTTGTGAAGTAAAAAAATTCTATTCCCCTCGTATGAATAAAGTGGTAAAAATTTGAGTATAATAATAAGTTATATAGAGTCAATGTATTCATGGGAAAATCCCTCCATGATGGAGTTTATTACAATTTTTTGGCTGATAGAGGGATCAAATGGTATAGTTCATTTGTTGGTAGCTTGGAGGATTAAAAGCATGACTCTTGCTTTTCAATTGGCTGTTTTTGCATTAATTGCTACTTCATCAATTTTATTGATTAGCGTACCCGTTGTATTTACTTCTCCTGATGGTTGGTCAAGTAACAAAAATGTTGTATTTTCCGGGACATCCTTATGGATTGGATTAGTTTTTCTGGTGGGTATCCTGAATTCTCTCATCTCGTGAACCTATTCATCCCAGCTCGAAAAACGAAATGACCCCCCTGAATTCTTTTCGGTTGTGAGACACATTAAAATTGAATAGAAGTCCCCCAAATGTAAATAAAGAAAACAAAACAATTCGAGGGGGGTCAACCTTTTTAAACTTTTTAAATGAAAAAAAAAAAA
>contig7_len_3298_j068
AATTAAGAATTCATGCATCATTGAATTAAATATACAATTCCTGAAAATCTCTCACATACAATCCGATTCTTTTTTTGTTTGGAAAAAAAAAAAAGAGGCGGGAAAGTAAAGTAAAAATGCGAACAAAATCGGAATGAATGAAAAGCGTCCATTGTCTAATGGATAGGACAGAGGTCTTCTAAACCTTTAGTATAGGTTCAAATCCTATTGGACGCAATTTGTTTCCATTTTTTTTTTAGATTTCTATGTCAAAAAAGATATTTTGTTGAATGATCTGAATCAGAGAGGCTTGATTACTCCTTTTTTTTAAGATAAAAATGATCAATTTCTTTATGCTTGTTCCTGAAATATAAAACGTTCCATCTGTTCCTGAATAGCTTCTTTCAAAAGGGCTTCTGCTTCCTCGGTGAATGTTTTGGTATAAGATATGATTTCTTGGAACTGAGGTTTATTAGTTTTTAAATAAGTACGTAATTCAACAAGAAATTTCCTTACCTGTCCAATTTCTAATGAATCAAGATAACCATTTGTTCCGGTATAAATAGTCATTATCTGTTCTTCTACCGTAAGAGGAGCTGATTGGGATTGTTTGAGCAATTCACGTAATCGTTGACCTCTTGCCAATTGATTCTGAGTAGCTTTATCGAGATCCGAAGCGAATTGTGCAAAGGCTTCTAATTCCGCAAATTGTGCTAGTTCCAATTTTAATTTACCGGCTACTTGTTTCATAGCTTTAATTTGAGCTGCAGATCCTACTCTGGAAACAGAGATACCCACATTAATAGCAGGTCTGATTCCAGCATTGAATAGATCCGCGGATAAGAATATTTGTCCATCAGTAATGGAAATTACATTAGTAGGAATATAAGCTGAAACATCTCCCGATTGAGTCTCAACTATTGGTAAAGCGGTCATACTTCCTTCACCTAAACGAGAACTTGATTTAGCAGCTCTTTCCAAAAGGCGTGAATGCAAATAAAAAACATCTCCTGGATAAGCTTCACGACCAGGCGGTCTTCGTAATAGAAGAGACATTTGGCGATAAGCTTGTGCTTGTTTGGAAGGATCATCATAAATGATTAAAGTATGTTGTTCACGGTACATAAAATATTCAGCCAAAGCTGCTCCTGTATAAGGAGCGAGGTATTGTAATGTAGCAGGAGAATCCGCTGTTTCGGCTACTACAATAGTGTATTCCAGCGCTCCCCTTTCTTGGAAAGTAGTCACTACCTGAGCCACAGAAGATGCTTTTTGACCAATAGCTACATAAACACATATTACATTTTGTCCTTGTTGATTGAGAATCGTATCTGTGGCTACTGCTGTTTTACCGGTCTGTCTATCCCCAATAATTAATTCTCGTTGACCACGTCCTATAGGAATCATCGAATCAATAGCAATAAGTCCCGTTTGAAGAGGCTCATATACGGAACGTCGAGAAATAATACCCGGAGCAGGAGATTCAATTAACCGAGATTCACAAGCTGAAATTTCACCTCTACCATCAATAGGTTTAGCCAGGGCATTTATAACACGACCCAAATAGGCCTCACTCACGGGTATCTGAGCAATTTTTCCTGTTGCCTTTACAGAACTTCCTTCTTGTATCATCAAACCGTCACCCATTAATACAACACCAACATTATTTGATTCCAAATTCAGAGCAATGCCTATTGTACCTTCTTCAAATTCTACTAATTCACCTGCCATTACTTCATCAAGACCATGAATACGAGCAATACCATCGCCTACTTGAAGTACGGTACCGGTATTTACAATCTTGACTTCTCTATTATATTGCTCAATACGTTCACGGATAATATTACTAATTTCGTCAGCCCGAATGGTTACCATGAGTATTTTTTAAGTCTTTTTTGAAAAAAAAAAAAAAAAATAATGCCTACAGTAGAAGGACTAATCAGTTATTTCTTTCATCGCCCCAAACATACCAATATTAGTACTGATGGTACGTAAATGTAATTCATTGTTCAAACAACTAGTCAGAGTTCCTAGAGCTCCTTGTAAGGCTTGTTGGAAAACCCGTTGTCGGACTTGATTAATCGCCCTTTGTTGTTCAAAATGAATGGTTTCATTTTTGTAATTTTCTAATTGTTCCAAAGTCTTAGAAGTTGAATTAATCAAATTTAATTTTTCTCGCTCTATCCCAGAGTACCCATTCACTCGAAACTGATCTGCTTCCATTTCCACTTTCTGTAAACGAGACCGGGCTTTTTCTAGCTGTTCAATAGCCCCCCCACGTAGTTCTTCTGAATTTCGAATAGTATTCAAGATCCTCTGTTTTCGATTATCTAATAAATCGCTTAATGAAAGTAGATTATCTTTCCATTCATTTCAAAACTTCTATGATCCCTTCCCGAACCAAACATGAATCTTTCGATTCATTTGGCTCTCCCGCTCAATTACTTATTTATTTTATGGTAAATTCCCATATCTTTTTTTTTTTTTAATGCAATGAGCCTATCCCCTCTTCTCTGGTCATATTCCAAAAATACCGAAATTATGAATCCAAGACCAAAATATTCGGAGGACTCTTCTGACCAAACAAAAAAATATGTAATTGTCAGCAAAATTGTTTCTTTTTTCTTCAAATCCAAAAAACTCTTCTTACTTTAATACATAACATAATACATAGGTCATCGATTCAGCATTGGATAAAAAAAGGATGAAATACCCATTTTTACAATTACAATAAAGGGTTCAAATCATTTTATCAATATGAGTGTTTTATATCGAAAAAAAAAAAATATTAATTTTGAAACCATCTCAACCATCTCTATATTAACATAGTGGTAGAAAGAGTACCATGCTGTGTCTGGACTTCAAACGATTTCGCTTTAACCATGTTAACAGTCCTGCATTACTGGTTCATAGAGAATCAAAGTCGATTTACCAATAAATCACGAAATGCTATGGTTCTTGCATATAATTTCTGAATTTATTCAGAAGTAATTCGAGAGATCATGTACCCTTTCTTTCCTAGTTATAAGGGAAAATAAAGTACAGCTGGTTGGATCCAGCCTATTCTTGAAATAAACAACTCGCACACACCCCCTTTCCAAAAAAGATCAATACACCAAGTACTACACTTAGATTTATTAGATTTGTTGCTAAAATATCGGTATTAAACCCGAAACTCCCGGCGAATGGCCAGTAGCCCAAAGAAACGAAAGAATCGGTTACATTTTTCATATGATCTCCTCTTATAGATAGACTAAAAAATCGAACAGAGTTTTTTTTTTTTTTATCACTTCACCCTTTCGTTTCTTTGTTTTTTTTA
>contig8_len_2767_j068
TTTGTTTGTCCACTACTTTTATATTTTATATTATACGTAATAAAGTGGAAACTGACGATAGGAATCTTTGACAAAGGGGATCAAGAATCGTTATTATTTCGACACAAGAAAGGGGTGTGGAAAATTCCTTTTCTTGTGTCGAAGACTAGGAAGACGAATAATCCCTCCTCGAATTATTTGTTCCCCACATTTATCCGTTCTATTTCCCGCTTATTTATGTCTAGTATCTAGTCGAATTTGATTAGAGTAAAAACGAGTAATGCATTTTATGACATTTAAATCCGGCAAGAGTAACATAGTAACATCACCCCAATTTGGATAAAAAAAAGAAGAGTTAAATTAAAGTCAAATAGTTTTCTTCACAATCTACATACTATAATTAGGAATACGGTATAAGAAATTCCCGTCATCTCGTAGAAAAAGAATATAAACAAGCAAAAGGTTTTTCAGAATTTCATTTTGTTTATACATAATCAGAATTTGGTTCTTTTTACAAACTTGATGTTGATAAATTCGCAAGTCTAGAAATTCATTTCGGACAATTGAACCTTCTCGAACTGTTTCTTTTTAAGAACCAAAAAGATTTGTGCCAAAACAACAGATGCTAAGAAGAACAAAAGGCCTTGAACACGTAATGGATCTTGAAGTACTATTTCTGCATCTCCCTGACCAAATCCGCCTACATTAGGATTACTCGTTAATGGTTGATCAAATTTGATAGGTTCGCCTTCGGAAACAAGAAGTTCTGGTCCTGGAGGGATAATATCAACTATTTGACGTCCATCCGATGCATCTGTTATGGTTATTTCGTATCCCCCTTTTTCTTTTCGTATGATTTTGCTTACTATACCCGCTGCTGTAGCATTATAAACTGTATTGTTACTCCTGCTCCCGTCGGGATAAATCTGACCCCTTCCCCTGTTTCCGCCTACGTATATAGGATATTTTAAGAAGTAAATATCTTTCTTAGTAGCAGGATCCGGGGAAAGAATAGGAAAGGTGATTTCACTATATTTCTGACCAGGAACAGGGCCTATCACAAGAATATTTTTTTTATTGGGGCGATAGCTCTGAAAAGACAGATTGCCTATCTTTTCTTTCATCTCGGGAGAAATACGATCGGGAGGGGCTAATTCAAAACCCTCAGGCAAAATAAGAACGGCCCCTACATTCAAAGCCCCTTTTTTACCATTAGCAAGAACTTGTTTCAATTGCATATCATAAGGAATTCGAACAACTGCCTCAAATACAGTATCCGGAAGTACCGCTTGTGGAATCTCAATATCTACGGACTTATTAGCTAAATGGCAATTGGCGCATACAATACGCCCAGTCGCTTCTCGTGGATTTTCATAACCCTGCTGTGCAAAAATGGGATATGCACTTGAAATGGATGTCCGAGTTATGATATATATCATGAGTGATACGGAAATGGATCGAGTAATCTGTTCCTTTATCCAAGAAAAAGTATTTCTAGTTTGCATGGTCCAATCATTGATCCCAAAAATTTCTACAATAAATTGGGTAGGTCACTAGTATAGTTCCCTAGCCCCGATTCTGCTATTTACTGGAATAATATAGGATGAATCCCCGGAATGGGTCGAAATAGAAAGAGTAAGTATGATTTTAAATGCTTTGCTTATGTACAACTACAAAGTAACAAAGATTCTAATTAGATTAATATCAGTGGATCATTTGTCAATCATTCATTGAATGATAAATCACTACAAGTGACGGAGATACGCGATTTAAATAACGGAAAATCCAATATTTAAAAATTGTATCGAGAATGACTGGAAAGGTGGAAACAAGACCAGATATAATTTGATCGTTATGAATAAATCCAAAATCTTTGTAGACAGAGCCAATCATTAGTTCCCACCCATGGGGTGAATGAAATCCGATACATAAATCAGTTAATAAAAGAATACAAAAAGCTTTTATTGTATCGCTTAAGTTATATAGGAATTCTTGAGCCCAAGAGTTAAGAATAACAAGTTGTTCATTACCCAGCATGGAATAACCACTTAGAATAATGAAACAGATTATATTTGTCGAGAAATGTAAAATCGTATGGATACGATACTCATTGTATATCTTGATTAATTGGATCGTTTCTTTGTGGATTCCTATACAAAGCTTTTGTAGATGTGTCTCTGAGTATTTCTTGATCATTTCGTCCAAGAGGAGGAGTTCCTCTAATTCTAGGAATTTTTCTAGAATATTTTTTTCTTGAATATCATTCAAAAAAGTTTCGGATTGCCTAGTATTCCACCAATTAATAACCCAAGATTCTAAACTTTTCTTAAATGAGAGAGAAATCCACCAGGGCAAAAATACTATAGATACAAGATAGAGAAGAGGAGTGAATGCTTTCTTTTTTGCCATTTTTTTTTTTTTTTTGAATTGGTAATGAACCCAACACATTTGCCGACTCTATGCGATCTAATATTTCTATCAAGCATACGTTCTATTACAAGGTATCGAATCTATGAATTTCTTCACTGTTTTTTTTGTGATTCCGTGGTTAGTCCTTGAATCTAGAAAGAATACAGAAATAGAATAAAAATCCATTTCGAATTCGAATGAAGAAATAAAAAAAAAAAAGAATAAAAAAATAGTATTTCCAAATATCTCAATTGGTCAAATTCGAAACAAGTACCTCCTTTCGATGAATGCCCGAAAGAATCACTTCAAGTAATGAATATTATTCCGATTTTGAGACGAAAAAACCACTTTTCTATCATTCTATCAAAATATCTAATAT
>contig9_len_2611_j068
AAATTGAAATAAAGATATGTAAAAAAATTAGACTCTATTTCGTCTTCTTTTTTGTTTCTCCTCTTGTTCAATAAAGAATGTTAATACTTCATACACATATCTATATTCGAAAGGTTAAATTAGTTGGTTGAAAAACCCAAAAGTCTAGTCTAGAGGAGTTGAAGAATGGGAATAAACAAGATTCAGTTCAGATACAGTACAAAGAAATCAAATCCGATCCCTTTTCATTTCCTTGTATTTTCGGTCATATTCTATTTCTTCATTTCCTCCTACATGACTTTCTAGAACCTGTCTAAGTAATGTGCGCAGTACAAAGTTCATGATGCAGAACTCGTTTGGTTCATTCTATTGACTCGGCTCATCCGAAATAAGTATCTTCCAAATTTGAGAATCCCAATGATATTGTCTTTTTTTGTTGTTAGTCCATCCATACCATAAGACAAATGAAACTTCAACAACTTTGTTTAATCTGGAACAGAACGTAAAATCCTTGAATATCTGGAATTCGGGAATTGTCGAAGTGAAGATTAGTTTCTTATTATTCAATGAGCATCTTGTATTTCATAAAAATTGGGGGCAATAGAATCCTTACGTAAGAGCCATCCTAGCCAACTTTCAGACATTAAGATATGTCGGATGATTATCATAAGAGATTCCCAACATATTATAAGATTCCCGTTCCGGAAAATCCACACTTTTCCAAACTCAGAAAACAGACGGAATTCTAGGATTCCTCCTTCGGGCAAATACTTTTATGCACACCTCTTCTGGTTGATCTACACCATACTCTATTCTCGTAAGATGATACACACTAGCTAATAGGTCACCAGGTGCTACATCATAGGCACATTTGGAACTTAGATAATTGTAACCATACACATATAAAATGACAGCAATAGAATGCCAATCCTCGGGCTTTATTTGTAAAGTTTCTATTCCTTGGTATTGGTAATCAAAACTCAAAGATCTATGAATTATCCTATGCTTGACTAACCAAGCAGACAAACGACCCTGCATCTTTTTTATCTCTCCCGCATTTGTAGAAATATTTAACATTTACGAAAAATGAAAAAAAAAAAATGGACCTGCTACTTGTTATTCTGTACAAAAGAATTCTGTCTAATTCACTAATTCATGAGAGGATACTGAACTTTTGTATTTGAAAAATATTTCAGGGGGGATTGCTGAAGTAGATGGCGGTTGATAAAGTAATCCTTGATCATAATTTCCAGTATTCATACTGCGTCCCACATGAAACTTGGGATTGATAGTAAAACACCGATTCTCCTGTTGAGACTTAATTCTATCTTCATAGATTTTTCGAGATATTTTCTTACGAAGTTTTGTTATAGCATCTAGAATTGCTTCCGGTTTGGGTGGACAGCCTGGCAAATAAACATCCACAGGAATTAGCTTATCGACTCCTCTTCCTCTAACAGTACTATAAAAATCAGTACTGAACATCCCCCCTATAATTGTACATGCGCCCATAGCAATAACATATTTTGGTTCAGGCATTTGCTCCTATAATCTCACTAAAGAAGGAACCATTTTCATTGTTACTGTTCCGGCTGTTAAAATGAGATCTGCTTGTATAGGACTCGATCTTGGTACTAGTTCATAACGATCAAAATCGAATCGTGAGCCTAAGCCTATTAGTGAAGCAAATTCAATGAAGCAACAACTAGTACCATAGAGAAGGGGCCATAAACTAGAGAGTCTTGACCAATTTGAAAGATCCTTTAATGTAGTTGAAATAACTGAATTTTGGGTTGTTCAATCAAGTAAGGGAAACTCAATGGAATTCATAACTGTCTCAATCTTTTTTTTTTTTTGAACAATTTTCTTTTTATTGTCTGAATATTCAGGAGCTAAGACCGTTTCAATGCCCCCTTTCGCCATGCATAAATTGAACCAACAATGAAAGATAAGCACGAAAATGAAAGCTTCTATAAATACAGATAGACCCAATACATCGAAACTCATTGCCCGTGGATAAAGAAAAACCGTTTCAACATCAAAAACAACAAAAACTAGAGCAAACATATAATAACGAATTCGAAATTGTAACCAAGCGTCGACCATTGGTTCTATACCCGATTCATAACTAGAAAGTTTCTCTGGTTCTTTGCTAATCGGGGCTAAAACTCCGGAAATAAAAAATGCCAAAATAGGAATAAGGCTTGATATTATTAAAAATTAAAAATGCCCAAAAAATGTCATATTCGTAAAGCAGAAACATAGACGTACTCCTATAAATATAAATGTGGAAAATATACTGGATTAGTCGATTTGAATTAGAATTGTCAAGTCATCCATAACTCTTTAGTCAAAACAAACAAGAATTCGTTTTGATCGAACCGGCTAGTTTCGTTTGTTTACTGGGGGGCATGTCTCGTTTCAGGATCCATCGACTGGAATCCTATTTCCATTTAACTTATTTCTTTCGATAGAGTTAGTATAAATAGATATTGCTCTTATCGAAAGAAAATTCTCCTGTTAACTAGGATTCTCTTTAAAGAAAAGAAATTCTCAAATTCTAACTAAAATTCAAAATAAAATAAAATATTAAGTAGAATTCTCATTTTTTGTTTAGATTTTTGAATATTTT
>contig10_len_2584_j068
TGGATACCTTTCGAGTAGAATTCTATTTAGACTATGATTCTATCATACCATAAGAATTCGAAAATTCTTTTCCAGTTTTAGAGTTCTGAACAACAAACCCCTTCCCCCATAGATTTATTACAAATTTATAAAATATCCCAAGGATTTTTATATTTGATTGTATAGTGTATACCTGCTATGCACACAACACAAAATAGATGGTTATTCATTTTTCATCATAGGATGATTATTCGATCCTTTTTCTTCTTTGGATCATAATTCAATCAAAACTGTTCGAGTTATCCTAATCTCGAACTTCAATGAAATCGAATTCGTTGCCTTCATTAGTATATTACTCGATTTCGATGAAATCGAATGAGGTTCAAATATTTCTTATCGATTCCGGCCAAAAAGAACAATTCAAGTACAAAGCCTATATCTTTATCTTTTTTTTTTTTTAATGAATCTGTTTTTATGTTATTTCGTACTGTACAATTCTTTTCTTTGTGGGATCATTTTCCCACGAGAGGTACTGAGAAGAATTATAGAATGGATTGCTACCTATGCCTAGATCGCGGATAAATGGAAATTTTATTGATAAGACCTTTTCAATTGTAGCCAATATCTTATTACGAATAATTCCGACAACTTCAGGAGAAAAAGAGGCATTTACCTATTATAGAGATGGTGCGATTTGATTCTTTTTTTTTTTTTACTGCTCTCAGTCTTACGAGAAAGACACATGATTCGGGATAAAAAGAAAATTTTTGAAATAAATCTACGCTTGTTGAAGGTGAAGTTTGGAAATAAAACAATTCCTTCTGTCGTGTATCCCCGATTGATGCAACCTCAGATGCTATACTTCAATTGTCGATTCTAGTATTAAGCGAAAGGTTACACCTAGAGGTTATGTATTACAGGTCAATCCTACTCTACTAGTACCATATAGGCAGCATAGAGGAAAAAGCACTACACCTAGAAATCAACAACACGAAAACTTTGTTATAAATTACCCCTTTCCTTATCGGGCTCGGGACTAACAAGAATGGTTGGGACAACAAACATCCATCTCGTTCGTATTTTGGATACCCGTATAACCATCCAAGGCTGTTGAAGTGACTAATTCCTAGAAATGAAATTAAGAGGCGTTGAGAACAAAGAAATTGTTGGAGTTATCGTTTCTATCTAGTACCAACACGCTTGATGTTAAGAAAAGGTCTCTTGCAGGAAGGTTGACTAGAGATTTCTTGTAAAAACACTAGCCCTGCTCAGTTAATAATGAAAATATCTTAATCTTTTTTGATTCCATGTATTATTCTCATTATCATTATGCACAGAAGGGAGGAGCCGTATGAAATGAAAATCTCACGTACGGTTCTGGAACGGAGATTCTTTGACTCGAATGACGACCGTAACGGATGTCAGCTCAATCCGAAGGAAATTATGCGGAAGCTTTACAGAATTATTATGAAGCTATGCGACTAGAAATTGATCCCTATGATCGAAGTTATATACTCTATAACATAGGCCTTATCCACACAAGTAACGGAGAACATACGAAAGCTTTGGAATATTATTTTCGAGCACTCGAACGAAATCCATTCTTACCGCAAGCTTTTAATAATATGGCCGTGATCTGTCATTACGTGCGACTATCTCCACTATAGAAAGAAAAAAGGAAAGAAAGAAAAACTCTGCTAGTAAATATTAAATATAAATACTAGAAACAAAATAGGCTTTCTACATATGCGCATCGTCTAAAACAACGATTTTTATGAGCTGTAGCAAAGAAAGAAACTCTTCATAGAAGCCGAAATATGAAGAAATAGATATGCCTAGCTACTTTCTTCTATGGATAAAGGATCTAATTGATAGAGGAAGCACCGTAAAGATCAATTAGCGAGGTTTTAGGCCGATACAATAATAACTGCTTTCTTATGTTTATGTCATAATATAATATTAGATAAAAGTTAGGAATCAACTTATGTAATAGAGTCGATCCACTAAGGTATTGAGCAGCGGTGTAGGATCAGATCCCAAAGATAGTAAGTCTTTTCTTTCTTATGAAGGAAAGTCTTTTTCAAAGATTCTATATAAATATCTATATGAAACCGAGATAGTTACCTTTCAGAAAATTCGAATGATAGAGGGAAATGCCTATGCTTTATTCTTATGAAGTGGGGAGAAAAGAGAAAACTAAAACCGATTATTAATCCAAATTCAAGTTTGAAACTCATGTAATTAACCTCTTTTGGTTAGCCCGAAAAATGGGATAGATCCGTGAGGAATCTCATTCAGTTAGTTTAAATATGGTAGATTAAAATGGGATACCAAAAGAATTGAACGAGGAGCCGTATGAGGTGAAAATCTCATGTACGGTTCTAAGGGAAGGGATTGACCGACCTATTCCGACCGGGGAGAACAGGCCATTCAACAGGGAGATTCTGAAATTGCGGAGGCTTGGTTCGATCAAGCCGCTGAGTATTGGAAACAGGCTATAGTGCTTACTCCTGGTAATTATATTGAAGCACATAATTGGTTGAAGATCACTAGACGTTTTGAATAAATAATAAATAAAGGAAGACTCCGTTTATTTATTATTTTT
>contig11_len_2171_j068
TTTTTTGAATAAATAAAATAGTATTAATTATATAAATTCGAAATATTCATCAATTAATTCGAATTAGTATATTTACCGCGTAAGATAGGATCATGTTTACAAAAACATAAGAAATCAAAGTATCTTGGCTCTCTCTCATAAGTCAATCCAAAAATAGATTGATTAGAAATAATTCTGGTAACTCATTGATTCGTCTGGTAACTAAAAATGATTTGGTTTTTAAGTTTACTAGATCGAAAGTTTATGATATTCAAAAATGTATAGATCCCATGTCACATTCAGTCAAAATTTATGATACATGTATAGGGTGTACTCAATGTGTTCGAGCCTGCCCCACAGATGTATTAGAAATGATACCTTGGGACGGGTGTAAAGCTAAGCAAATTGCTTCTGCTCCAAGAACAGAGGATTGTGTCGGTTGTAAGAGATGCGAATCCGCCTGTCCAACGGATTTTTTGAGTGTTCGAGTTTATTTATGGCATGAAACAACTCGCAGTATGGGTCTAGCTTTTTGATATGTTCCAGAGAACTCCACTTGAATTTATTTGATTTTTTTTATCGCCAAAAACCCGTGCTCGCGAATAACATATTTTTTTTTAGCGAGTATGGGTTTTTCTGGTCTAAGTATATCTTGTCTTTACCACGAATTTTTTTCTTTGGTTAACAAGAATTTTAGTTGTTAACAATAATTGTAGTTTTGCCAATATTTTCGGGTTCTTTAATTTTCAATTTTCTTTCTTCCCCATAGAGGAAATAGGTCAATTCGTTATTCGTTAGTATACTTTATGTATATGTATATTAGAGCGCCTTCTAACGATCTATGTATTCTGTTATCATTTTCAATCGGACGATCCATTAATCCAACTAGTCGAAGATTCTAATCGAAGATTCTAAATGGATCAATTTTTTTGATTTCCATTGGAGATTAGGAATAGATGGACTTTCTATAGGACCCATTTTACTAACGAGATTCATCACTACTTTAGTTACTTTAGCGGCTTGGCCAGTGACTCGAGATTCTCGATTATTCCATTTCCTGATGTTAGCAATGTACAGCGGTCAAAGTCAAATAGGATTATTTTCTTCTCGAGACCTTTTACTATTTTTCATCATGTAGGAGTTTGAATTAATTCCCGTTTATTTACTTCTATCTTTATTTACTTCTATCCATGGGGGAGGAAAGAGACGTCTGTACTCTGCTACAAAATTGATTTTGTACACTCCGGGAGGTTCTCTTTTTTTCTTATTCTTAATGGGAGTTCTGGGTGTCGTCTATATAGTTCTAATGAACCAACATTAAATTTTGAAACATTAGCCAATCCCTCGTATCCTCTGGCATTAGAAATAATATTCTCTATTGGATTTTTTAGTACTTTTGCTGTCAAATTGCCGATTATACCCTTACATACATGGTTACCAGATACCCATGGGGAAGCGCATTTATAGTACTTATATACTTCTAGCCGGAATCTTATTAAAAATGGGAGTGTATGGGTTAGTTCGGATCAATATAGAATTATTACCTTACGCCCATTCTATATTTTCTCCTTGGATAGTAGGCACAATACAAATAATCTATGCAGCTTCAATATCTACTGGTCAACGTAATTAAAAAAAAGAATAGCATATTCCTCTGTATCTCATATGGGTTTTAGAATTATAGGAATTGGTTCTATAACTGATACAGGATTCAATGGAGCCCCTTTATTTTACAAGTAATCTCTCATGGATTTATTGGTGCTGCACTTTTTTTCTTGGCTGGCACGAGTTATGATAGAATACGCCTTGCTTATCTCGACGAAATGGGCGGAATAGCTATTCCAATGCCAAAAATATTCACAATGTTCAATAGCTTTTCAATGGCTTCTCTTGCGTTACCGGGTATGCATGGTTTTGTTGCAGAATTGATAGTATTTTTTGGCATAATTACCCGCCAAAAATATCTTTTAATGCCAAAAATACTAATTACTTTTGTAATGGCAATTGGAATGATCTTAACTCCTATTTATTATCTATGTTACTCCAGATGTTCTATGGATACAAGTTATTTAATGTTCCAAACTCTTATTTTTTTGATTCTGGGCCGCGAGAATTCTTTGTTTCGATCGCTATTTATTTACCCGTAATAGGTATTGGTATTTACCCGGATTTCGTTCTTTCATTATCAGTTG
>contig12_len_2046_j068
TATTTTATTATAAATTGAGTCGACAGAATTCCATTGGTCTAATTCAGGACCTTACGATAGATTTTGACTTTATCTATCCTACAAGCATATTAGGATAAATAATATCGAACAAGTCCTTAGATTTATTTGTGACCTTCAAGAAGCCGTATGAGGTGAAAATCTCATGTACGGTTCTGTAATAGAGATGGTACCAATGATGTTATCACCGACTATGATTATCTAACAGTTCAAGTACAGTTGATATAGTTGAAGCGCAATCAAAATATGGTTTTTGGGGATGGAATTTGTGGCGGTAACCCATAGGGTTTATCGTTTTTCTAATTTCTTCCCTAGCAGAGTGGGAGAGATTACCTTTTGATTTACCAGAAGCAGAAGAAGAATTAGTAGCAGGTTATCAAACTGAATATTCAGGTATCAAATTTGGTTTATTTTACGTTGCTTCGTATTTAAATCTACTAGTTTCTTCATTATTTGTAATAGTTATTTACTTGGGCGATTGGAATCTTTCTATTCCGTACATATTCGTTCCGTAGCTTTTTGATTTTTGAAATAAATAAAGCAGGAAAAGTCTTTGGAACAATAATTGGTATCTTTATTACATTAGCTAAAACTTATTTGTTCTTTTTCATTTCTATCACAACAAGATAGACTTTACCAAAGCTGAGAATGGACAAATCTTGGATGGAAATTTTTTTCCCTATTTCTCTAGGGAATCTATTATGTTTATGTTGATTGGAAATTGGAAACTGATATTCGAAAGAATTTGATTCAAGAAATATTTTCAATTACTAGGGTTCAGTTTTGATCTACATAAAATAAATAAGGTTTTTTGCTTGTTCAATAACTACAAATCCAAACCATTGATTGGTTGGTGAGAATCACGATTGAATTTCAATGGAAAATCTATTTTTCCATTGAAAATCTATTTCTATGTTTTCTTATTTATTCATAGTAATGGTTTCAAAATCGATAGTTTCCAATTATTCTTTCCGATAAAGAATGAGATTGGTCCAATAATTGTATATACATCAATTCATATTTATTAGGATTTAATTAACATATCCTAAAAATAAAGTAACTTCTTTTTTCCTGGTCAAGTCAGCAAAATCATGATAGTTCTATTTTGTTATTTGTCATTTTACATAGAATGGATTTATCTGGACCAATCCATGATTTTCTTTTAGTCTTCTTGGGATTGGATCTTATACTTATATTAGGAAATCCAAGAGTGATATTATTTCCTAATCCAAATTATTATGCCTTTTCATTGGGATTGGTTTTTATTTGTATATCCTTATTTTATATTCTATCGAACTCCCATTTTGTAGCTGCTGCGCAGCTTCTTATTTATGTAGATGTAGGAGCTATAAATGTTTTAATCATTTTTGCTATGATGTTCATGAATGGTTCAGAATATTCCAAAGATTTTCATCTTTGGACCGTCGGAGATGGAATTACTTCGATGATTTGTACAAGTATTTTTGTTTCACTAATTACTACTATTCTAGATACGTAATAGTACGGGATTATTTTGACGACAAGATCAAACCAGATTCTAGAACAAGATTTGATAAGGAATAGTCACCAAATTGGTATTCATTTATCAACAGATTTTTTTCTTCTATTTGAGCTCATTTCAATAATTCTTTTAGTTGCTTTAATAGGTGCAATCACTGTCACTGTAGCTCGTCAATAATCAATCTTTAGAACTAGGAATCCAAATCAAACTTTGTTCTAGATTATCATATTAATTTCTCCCCCATTCGATTTGAATTCATGTTTCAAATAGAAATTTTTTTAGCTCAATCTCAATATATTCTTTTGTTCCATATTTGTTATATTTTATTCAATGGAATCAGTTGAATTGTTATTCATATTGAAATGAATTGAGATTGATAAGGAATTGGTTAATGATGCTTGAACATGGACTTTTTTTGAGTGCCTATTTATTTTCTATCGGCATTTATGGATTAATTACGAGTCGAAACATGGTTCGAGCCCTTATGTGTCTTGAACTTATATTGAATGCTATTAATATAAATTTTG
>contig13_len_1973_j068
GTATTTTTTAACTCCTCCGAAAAGAAAAGAAGGGTGGTAATTTGATCATTTACCGATCTGAGTCTGATAGATCCTTTTTTTTTCTCTTTCTTCGATAGAAGGTAAAGGTCAATCTTATTGTAGAGCCGTATGCAATGCACAAAAGATGCACGTACGGTTGTTCAATCCTATTTTTTTGTTCTTGTTATTCTTTATCTTTCTTTCTTTTCTCTTCATTTCATCGTGCGAGATAGAGAAACCTTTTATTATGTTATATCATCAGGGTAATGATTCATCAACCTGCTAGTTCTTTTTATGAAGCGCAAACGGGAGAATTTATCCTGGAAGCGGAAGAACTGCTAAAACTGCGTGAAACCCTCACAAGGGTTTATATACAAAGAACGGGCAAACCTTTATGGGTTGTATCCGAAGACATGGAAAGAGATGTTTTTATGTCGGCAACAGAAGCCCAAGCTTATGGAATTGTTGATCTTGTAGCAGTTGAATGAAAATAGCATGGATTTCGCGCAAATCCGTGATTTGAGATTTTATCTGCTTACCGAGTTTAATATTCTATTAAATAGAAGTAATTCATAATCATCCGGTTAAGATCAATCTAAACCAGTCCATTATGTATACGATTCAACATGCCAACTATTAAACAACTTATTAGAAATACAAGACAGCCAATCAGAAATGTCACGAAATCCCCCGCTCTTCGGGGATGCCCTCAGCGTCGAGGAACATGTACTAGGGTGTATGTGCGACTTGTTCAGATCATGGGCTAGGACAAAAGAAAGAAAAAGAATTTTCCAGTATCAATGATCAGTACCGATGAATAGGATAAAATATAAAAATCCCATTTACTATCTAATAAAGAATAAAATCTATCATATCCCTCTATTGTGTATGAAATTTATGGTTTCCATTGGTACAAATCCAATCACCTCAATTTAAGATGAGAAAAAATTTCCCATTGGTATCAAATGGTTATCCATTAAGCGGGGAAAATCCTATTTTAAAAAAGAAAGATTGGACTCCCACTCTTGCAAGAACGGACTAACAGGGTCAGCTACCCAGCTAACCTTTATAATTTAATTAAATACCGTTACTGTATAGGTAGATCTCATTGTGAAAGACCTATTACTGGATAATTCATGAGTAGAGCCAAAGAGTGTGAACTGTACAAGTTACCAATACCAATAAGGTTTATTAAATGAAGAATGAAGTAAGAGGCTCCGGTGTATAGAGAAGACCTCACCGTTTAAGAAGTAACCATAGAAACGATGGAACCCACGATTCCTTTATCCATTTACTACTTTTTTATTTACTATGTTTTTGATACCTAGTAGAATACAATTTCTTTTTTCTCGGCATTTTCCCTCGAAAAAAGAAAAAATTGTGGTCGGGAAGGTTATAGTAGCCAAAGCCATTGGAATTTTTATTTTATACATTGGAAAAATTCGTTTTGTTATTAATAGACTAAGAAGGGGAAAAGAATAACTAAAAGAAAGTAAATCAATTAGTTATTCCTTAAAGTTTCATTTATTCAATGACCAGAATTAGACGGGGATGTATAGCTCGGAGACGTAGAACAAAAATTCGTTTATTTGCATCAAGCTTTCGGGGGGCTCATTCAAGACTTACTCGAACTATTACTCAACAGAAAATAAGAGCTTTGGTTTCGGCTCATCGGGATAGAGATAGGCAAAAGAGAAATTTTCGTCGTTTGTGGATCACTCGTATAAACGCAGTAATTCGCGAAAAAGAGGTATCCTATAGTTATAGTAAATTTATACACGATCTGTGCAAAAGACGGGTGCTTCTTAATCGTAAAATACTTGCACAAATAGCTATATTAAATAAGAATTGTCTTTCTATGATTTCCAACGAGATCATAAAATAAGTAGATTGTAAGAACTCCACCGGAATAATTTAAACGGAGTTCCCCGGAGAATGAACTCCGGGAAGGTAAAGTACAAATGAATATATAG
>contig14_len_1878_j068
TAGTGATTCGATTTATCTGTTTATTCTGATAGGAAATAGGATATTAAAATAAATTATTTTTCCTCGAATGACTATTCATCTATTGTATTTTCATGCAAATAGGGGGCAAGAAAACTTTATGGAAAAATGGCGGTTCAATTCGATGTTGTTTAAGAAGGAGTTAGAACACAGGTGTGGATTAAGTAAATCAATGGACAGTCTTGGTCCTATTGAAAATACCAGGAAAAGTAAAGATCCGAATAGAAATGATAGGGATAAAAACATTCCTAGTTGGAGTGATAGTGACAGTTTGACTTACAATAATGTTGAGCATTTATTCGGTGTCAAGGACATTCCGAATTTCATCTCTGATGACACTTTTTTAGTTAGGGATAGTAATGGGGACAGTTATTCTATCTATTTTGATATTGAAAATCAGATTTTTGAGATTAACAATGATCGCTCTTTTCTGAGTGAATTCGAAAGTTCTTTTTCTAGTTATCGGAATTCTGGTTATCGGAATAATGGATCTAAGAGTGACGATCCCTACTATGATCGTTACATGTATGATACTCAATATAATTATAGTTGGAATAATCACATTAATAGTTGTATTGACAGTTATCTTCATTCTCAAATCCGTATTAATACTTACATTGTAAGTGGTAATGACAATTACAGTGACAGTTATATTTATAGTTCCATTTGTGGTGAAAGTAGAAATAGTAGTGGAAACGAGACTTCCAGTCTAGGAATCAACATGAATGGGAGTGATTTAACTATAAGAGAAAGCGCTAATGATCTCTATGGAACGCAAAAATACAGGCATTTGTGGGTTCAATGCGAAAATTGTTATGGATTAAATTATAAGAAATTTTTTAAGTCAAAAATGAATATTTGTGAACAGTGTAGATATCATTTGAAAATGAGTAGTTCAGATAGAATCGAACTTTTGATTGATCCAGGCACTTGGGATCCTATGGATGAAGACATGGTCTCTCTAGATCCCATTGAATTTTATTTAGAGGAGGAGCCTTATAAAGATCATATCGATTCTTATCAAAAAAAGACAGGATTAACTGAGGCTGTTCAAACAGGCATAGGCCAACTAAATGGTATTCCCGTAGCAATTGGAGTTATGGATTTTCAGTTTATGGGGGGTAGTATGGGATCCGTAGTCGGGGAAAAAATTACCCGTTTGATCGAGTATGCTACCAAAGAATTTCTACCTCTTATTATAGTGTGTGCTTCTGGGGGTGCACGTATGCAAGAAGGAAGTTTGAGCTTGATGCAAATGGCTAAAATATCTTCTGCGTTATATGATTATCAATTAAATAAAAAACTATTTTATGTATCAATCCTTACATCTCCTACTACTGGTGGGGTAACAGCTAGTTTTGGTATGTTGGGGGATATCATTATTGCCGAACCCAATGCCTACATTGCATTTGCGGGGAAAAGGGTAATTGAACAAACATTGAATAAAACAGTACCTGAAGGTTCCCAAGCGGCCGAATATTTATTCCAGAAGGGCTTATTCGATCTAATCGTACCACGTAATCCTTTAAAAAGCGTTTTAAGTGAGTTATTTCAGCTCCACGCTTTCTTTCCTTTGAATCAAAATTCAATCAAGTAGAGTATTAAGTTTAATTATTTTATTTGTAGTAAACAAGTAATTGGTTTATAGAAATCAAAGTAAAAATCAGAAGAATGGGTTTTTCTTTGGTGACATAAGATCTAATTGCAGAAAGAATCAAAGTTGCGGATAATTTTTTTTTTCCTAATATTTCTGATTACTAACTAGTAATATAATATTAGTAATCAGGCAGCCTATATAAATAAAAAAGAGTGAATTCTTTCTTTTGTGAAATTAGGCAAATAAAATGAAAGTCATCTTCC
>contig15_len_1845_j068
TATCTATATATCTATATATAGATAGATATATAGATAGATAAAATCTATAAAATCTAAATAATAAAAAATCTAAATATAAATATATAAATAACATAAATAAATAACATAAAAAGAAAAAAAAAAAAATAAAATAAGTAAGAATAGATAAGATGAATAAATTGAGTTCTTTTTAAATATCTGTGTCTTCGAATAACTCAATAGGATAGATTCACCAATCTCGCACTTCTTTAAGTACCAAGGATGCAATTTAAATTTCTAAGGAATCATTAAATTGAATTTCGAATTGGATTTTCTACTTTAACATCGTTCATTATTTGAATAAAGTTTTACAGTAAGAACCGCATCATAAAAGAGATAAATTTCTATTTATTTTTTAATTGAATGGAATTGAATCATCAATGATTTAAAGCAGATAGATAGATCGAACAATAAATCAAATTTCCCTTTTTTTTACCCTAACCCCCCAGTCTTAAGAAAAGACTTAATCCCTTAAGGGAATTAAGAGATAGGAAATCTAGGTTCTTTTGCACGTCGATTCAAAATACATCGTTGAAAATTCGATATGGGACGTAAGGTTTTTCTAAGTAACTAACTTCCCTCAATATGAATATGAAGAGAATAAACATATGGTGAAAAGCTCACCCGATTTTCTTGAATCCCAATCCTTGTGATCTATGTTCCTATCTTACCCGGATTACAAAGGTGCATCCGCGTGTCATTTGAACTCGATTCAGTTCAAGTTTGTAAAAAAAAGATATGATGCAGAGAAGAATCATTAAAAAGTAGAAAGAAGAATCACATTGTATCCAATATTAGACCTTTAAACAGAAAGTTGTTCAAAAAACACTCTTTGTTCGAATAGAATGGAATATGCTCTGGGACGGAAGGATTCGAACCTCCGAATAACAGGACCAAAACCCGTTGCCTTACCACTTGGCCACGCCCCATTCAAATTTCTATTCGACGCTAATAAAGAATAATGTTGGTATTGATTGGTCGTCAATTCCAATCCAAATATTTTCTTTATAGAATATATTAGATATTTGCTTAGATATTTGCTAGGATTTTGACACGTATAAATATAGAATTAAATAAAATTCAATTGAATTTATTGATCATTCCATTTATTGATCATTAGATAGAATTCAATTAAGATATTTCATGAAAGTATAATATCTTCTATTTTCCCTTGAAAATGGGAGAATTTTTGATTAGGTAAATTCAAACAAAAAGAAGGATTTTTTGTCTACTTTACTTTCTTCGTTTTTACTTATATCAATAACTTAATCAAAATACAATTATCTCCAAGAAAAAAAATGGCTGTTATGCTTATGCTTAATATCTTTACTTTGATCTGTATCTGTATTAATTCTGCCTTTTATTCGAATAGTTTTTTATTCGCCAAATTGCCCGAGGCCTATGCTTTTTTGAATCCAATTGTAGATGTTATGCCAGTCATACCTGTGCTTTTTTTTCTCTTAGCCTTCGTTTGGCAAGCTGCCGTAAGTTTTCGATAAGGTCTTGAGTACTTACTATCCTAGAAAATTTATGATTTCTTCCAGAAATTCTAACAATTGATAAGATCGGATAAGCCTTGTCTTACAATATGAACCCTGAACTCAAATATTGAAATTCTTGGGTAGACATGATAAATCCGAATCGCCCCATTTTCCTATTCTGACCCTTTTTCTTTTTCAGTGAAAGACACTATATAGGGTGCTCCAGAATAGAATATCTAATCTAATTCTGGTTATGAAATCAATTTTTAGTAATGAAAGACTCTTATGAAAAATTCATTTTTGAATTTCTGGAAATTTTTTATATTTCTAGAAAACACTCTCTTTC
>contig16_len_1805_j068
TTAAGTGATTTTAAATAGATCCTATTTTTTGTTCATTAACATTAAAAAATGCATTTTTTTTTGTTTCAGATTTATGAAATCTAATAAATGAGAAATGAATCATTAAAAAATGCAAATTTTAAAAGACGGTTTTTTGAGTTCTACCCCTATCCAAGGGTAGAACTATCCAGTTACAACAATTCAATTCCAGAAGAGCGTAAACTACACGAAAGATCTAAGTTAAATAAAACGGATATACTAAACTCAAATAATAAACCTTCAAATACGTATTAATTTGGATTCATCCATTTTAATATTTCCTAAAAAATACTACATTACATTAAGTGACTCCTTCAATCTCGACGATTGAATATGAATAGGCTATTATGAGTTTGAACAAGCCGCTATGGTGAAATTGGTAGACACGCTGCTCTTAGGAAGCAGTGCTAGAGCATCTCGGTTCGAGTCCGAGTAGCGGCATGCTATCTTCTAAAAAGAATAGAGATCGAATAGATCCTATAATGAATTCACTTTCTGATTTCCATTCCGCAATTAAGAGATTTTTTTTATGTTTATGATATTTTTGACTTTAGAACATATATTAACTCATATTTCCTTTTCGATCATTTCAATTGTAATTACAATTCATTTAATAACCTTATTAGTTGATGAAATCGTAAAACTATATGATTCGTCCGAAAAGGGCACGATAGCGACTTTTTTCTGTATAACAGGATTATTAGTCACTCGTTGGATTTATTCAGGGCATTTCCCATTAAGTAATTTATATGAATCATTAATTTTCCTTTCATGGAATTTCTCCATTATTCATATCGTTCCGTATTTCAAAAATAAAAATTATTTAAGTGCAATAACCGCACCAAGTGCTATTTTTACACAAGGCTTTACTACTTCGGGTTTTTTAACTGAAATACATCAATCTGCAATATTAGTACCTGCTCTCCAATCCGAGTGGTTAATAATGCACGTAAGTATGATGGTATTGGGTTATGCAGCTCTTTTATGTGGATCATTATTATCAGTAGCACTTCTAGTTATTACATTTCGAAAAGACATAAAGATTTTTTATAAAAGCAATCATTTAGTAAATGAGTTTTTTTACTTTGACGAAATCCAATACATGAATGCAAAAAGCAATGTTTTTGAAAATACTTTTTTTTTTCTGCTAAGAATTATTACCGGTCCCAATTGATTCAACAATTGGATCATTGGAGTTATCGTGTTATTAGTATAGGGTTTATCTTTTTAACCATAGGTATTCTTTCAGGAGCAGTATGGGCTAATGAAGCATGGGGGTCATATTGGAATTGGGATCCAAAGGAAATTTGGGCGTTTATTACTTGGATCGTATTCGCTATTTATTTACATACTCGAACAAATACAAAATTGCCCCCTGAAAATTCTGCAATTGTGGCTTCTATAGGCTTTCTTATAATTTGGATATGCTATTTTGGGGTCAATCTATTAGGAATAGGGCTACATAGTTATGGTTCATTTACATTAACGTCTAATTGAATTTAAGAAAGTCTCTAACGAATATGAACAAAATAAGGTGTATATAGAAAAACTTCGTGTAAGTCGTCGAGAACCATGTGAATCGCTAAAATACTTGATTCAAATGGTTCTCACAAAGACCAAACATATCTGGTTAAAATTTTAATTTTTTTTTTTCTGAACTTAAGAAAAAAAAAAAAATGACTTCGCTTTTTTATTGTACAACGAACAATTTAGAAAATAATAGGATGAATTTTTTATTCATGAAAACTATCTATAAAAAAATTAGATAGAATAACTTCGGCCTTCTC
>contig17_len_1708_j068
TTTTGACTGACTGTTTTTACGTAAATGATAAGTAGAAAAGCAGTAGGAACTAGAATGAACAGTGCAGTAGCAATAAATGCAAGAATATTTACTTCCATAATTTCATCGTTTTTTTACTTCACAATAACTCGGGATTTAATCCCATAGAGATGATATTGAATCGGATCAATATCATGAATAACAATATCTAAGCTATCAAATCAATTCATCGTCGAGAATTGAATAATATACCATAAAAAGATCTTTTATCCATACCAAATCAAAAATGGGATTCCTGATCCAATCAAGAATTCTTTTATTTATCATTCTGTTCCGTTTTTTCTTTTCTATAACCTACCCTACGCCTTCCTTCGTTCCACTTCCATTAGTCACAAACAAAAAGAAACAATAGAAGTGAACTGGAAAAAGAACGAAGTTAAGTTCTAAACTCCGTTTTTTAATGATCTAATTTTCTTGGAAGATAACGAAGTGTGATAAAGATGAATCTCGGTAGAAAAGATCTAATATTCCATCAATTTCGGATTTTCGATGAAACTCCTAAAATAAAATCAATAGGAAAAATAGGAAAGAAAAAAATTATTCATTCCCTCGCTAAGAGGGCTGGGATCCTTGTTGAATCTTTATCTTTCTTTTATCTTCGTTATTAGGACTGGGACACCTATATCAAAAACTCAGTGTGAAATTTGAATGAAATAGATTTTTCAAATTCAAATCAAATTAGTAATTGAAATTGAGGTTACACAAAATCCGAGTCAGAAGGGGAGATAGTTTAATCTGGAAAAGTATTCCATGGGAGAAATTCGATTACATTTTTCTTGGGTCGTACAAGAAACGAATTCCATTGGGGTATGTGCTCTCGGAAAACATAAGGTACTCTATTCCATATTCCATTCCATGGATTGTGAGCAATAGACCCAGGATCCCTTGGAATCCTAAATAAAATGCTACCAACAATTGTACTAATCCACATATGTCTTTCTCCCATCAATCAGTACTAGTTGAAGTAATGAAAAGTTTCATCTATTTGTTTGATGAGAAATGCGAAAGAAAAAAAAAAAAGGATCTACTTTCCTTTGAAAATGAAATCCTGCCCCCTGTTGCACCTTTCACAGAAAAGAGAGAGTTGAATTGATATATTTATTGGATCCGTCGGGACTGACGGGACTCGAACCCGCAGCTTCCGCCTTGACAGGGCGGTGCTCTGACCAATTGAACTACAATCCCAGGTAAATAAGGGATATAGCAGAAAATTTTATTTTTTTTTTTTGATTCTTCCGTATCAGGTATTTCTGAAGGACAAGGGGTTATACCATCTCATGGTAGATTGGCGAATTATTGGGCCGAGCTGGATTTGAACCAGCGTAGACATATTGCCAACGAATTTACAGTCCGTCCCCATTAACCGCTCGGGCATCGACCCAGGAAGAATAAATTTTAGGTTTATTGGTAATCCATGATCAACTTCTTTTCGTAGTACCCTACCCCCAGGGGAAGTCGAATCCCCGCTGTCTCCTTGAAAGAGAGATGTCCTAAACCACTAGACGATGGGGGCATACTTGCCCGACCGCCATCATACTATGATCATAGTATCATCCGTTTTTTTTTAATTGTCAATATAATGGAATGGTATGATTAGATCCAAGGTCTCTTTCCATTTTTCATAATTTCATAAAATTTTTGGATTCGTTATTCATGAATTATTCATTCT
>contig18_len_2058_j068
ATTATATCAAATCGTCAATCGAATTTTTATTCAATCCTATAGAATATAGAGAATATAGAATTAAGAGTTTCTTTTTTTTGTTCCATTACTGGGATAGAAAGAAAAGACAAGGAAAGTTTTGTTATTCTCCGTCTATAAATATCCAAATTTTGACACCTAATACTCCATAGATAGTTCCAACTGTATAGGAACAATAATCAATTTTCGCTCGAATGGTTTGTAGAGGAACCCTACCCTCTCTGATCCATTCGACACGTGCAATTTCTTTTCCATCGATACGGCCTGCAATTTGTACTTGAATTCCTTTTGTATCTGCTTGTTCAGTTAATTCAATAGCCTTTTTCATTGCTTTGCGAAATGAAACTCGATTTTTTAATTGTCCAGCTATAAATTCTGCAAGAATGTTAGGGTTTCCGTAAGGTTTTGCAATTCTTGTAATAGCAATGTTGAGTTTTCGGTTTACACAAGTAAATTCTTTTTGTAGATTCATCTGTAATTCTTTGATTCCTCGCGGTAGACTTTCTATTAATAACTTTGGGAATCCCATATAGATTATGACCTGGATCAGATCGATTCTTTTTTGAATCTCTATACGTGCAATTCCCTCGATACTAGAAGATATTCTCATATTCTTTTGTACATAATTTTGAATACAATCGCGTATTTTTTGATCTTCTTCTAGACCGTCCGAATAGTTTTTTGGTTGTGAAAACCAAAGGGAATGATGATTTTGGGTTGTACCAAGTCTAAAACCAAGTGGATTTATTTTTTGTCCCATACTCCCCCACTACTATACATATCATGATATATCTTATCTGTATACCTATTTTTCCATCTATGTTTTTTTAACCATGGGATAGAGTCTTTATATTTATCTAAGGATATATTTTTCATTACAATACTTATATGACAATTAGGTCTTTTTATCGGATAACTACGTCCTCGAGCTCGAGGTTTTAATTTCTTTACGGTAGTACTCTCGTTGACTTCGACTTTGCTAATTATTAAATTGGTTTCGTTGAAACCCATATTGTAACTAGCATTTGCTGCTGCAGAATAAACCAATTTGAAAATAGGATAACATGCTCGATAAGGCATCAGTTCTAGTATCATAAGTGTTTCTTCGTAAGAACGTCCACGAATTTGATCAATTACTCTCCGCGCTTTATGAGTAGACATAGATATATGTTGCCCTAAAGCGTATATTTCTGTTTTTTTCTTATTTAGCATAAGGTTATCCTCCTACTAATGAATGATAAGTATCTCTATTTTTTATTAACGACGAGATCTATTATCGCCTTTTGTATGTCCTTGGAAATTTAAAGTAGGTGCAAATTCTCCTAATTTGTGACCTACCATATTATCTGTTATATAAATAGGTAAATGTTCTTTTCCATTATGGATAGCAATAGTATGGCCGATCATTGTGGGTATAATGGTAGATGCCCGGGACCAAGTTACTATAATTTCTTTTTCTGCTTTTGTGTTAAGCTTAACAATTTTTTTTAATAAATGATTCGCTACAAAAGGATTTTTTTTTAGTGAACGTGTCACAGCTTCCTCCCCCCCCTTTTTTTTTTTAAAGATGAAGAAATAAATTCGATTTTATCTCCTATTTACTACGGCGACGAAGAATCAAATTCTCACTATATTTATTCCTTTTTCTACTTCTTCTTCCAAGTGCAGGATAACCCCAAGGGGTTGTGGGTTTTTTTCTACCAATTGGGGCCCTCCCTTCACCACCCCCATGGGGATGGTCTACAGGGTTCATAACTACTCCTCTTACTACAGGACGCTTACCTAGCCAACGCTTAGATCCGGCTCTACCCAAACTTTTCTGGTTCACCCCAACATTCCCCACCTGTCCGACTGTTGCTGAGCAGTTTTTGGATATCAAACGGACCTCCCCAGAAGGTAATTTTAATGTGGCCGATTTCCCCTCTTTTGCAATCAGTTTCGCTACAGCACCCGCTGCTCTAACTAATTGTCCACCCTTTCCAAGTGTGATTTCTATGTTATGGATGGCCGTGCCTAAGGGCATATCGGTTGAAGTAGATT
>contig19_len_1643_j068
AAAAAAAATCGCAGGTGTATTCAATCAATATCAATATAAGTGGAATAAGTAAATTGGATTTCTTATTTATTACTTATTTCTTACTTATTTATTAATATAATATTAATAGAGTTCTAACGAAAACCACCTAATTGAAGAGACTCCCATAATTTAAAATTTCTAGGATCAATTAAGGTTTTGTTATTTAGGGCGAAATTACTTAAAAACCTCCGCCCTTTTGAAAATATCCTGAACAGTTTCTGTAGGTTGAGCACCCTTGTCAAGGAAATATAGAATAGCAGGAACGTTTAAATAAGTTTGATTCTTTATCGGATCATAAAAACCCACTTTCCGAAGATCTCTTCCTTCCCTCCGGGATCGAACATCAATTGCAACGATTCGATAAACGGCTCATTGGGATAGATGTAGATGAATAATACCCCCCCTAGAAACGTATAGGAAGTTTTCTCCTCGTACGGCTCGAGAAAAAATGATTCGGAGTTCTATTTATGTATAGAATTCCAACGACAAATGACTCTATAAAATAATCAAATCAATTAGATTATGATTTAAGTCTTTTTTTTTCTTTCCTGAAAAAAAAAAATCATTCGTACTCATAACTCAAGTTGGATAACTCTCAAATAGCTCAAAGGAAAATCTTTAAGCATTTCATTTAGTGAGTGGTCTTTAATTTGAACCCCTTTCATTTTACATTTTAGTTTGTCTCGTTTAAAATCTATATTGTATTTTTTATTCTGATCCCAGTTATTGAAATAATTGAAAGGGTGTTTCCTTGTTCTGGGATCCTTTATCTTTTCTTTGTTTTAAATCATTAGGTTTAGACATAACTTCGGTGATTTTTAATCCTTTCAAAATAGCAGCAACATGCCTTTTTTTGTGATTTATTTCTATCAAAGAATCATACAAACGGTTGATTCCCGTGTGATACACTTTGTATCGAAAGAGTTTTATCAATTCCAAGAAATTTTCCTTTTGGATTGGAAACTTGGAACCCTTTCAATTTCTATATCGAAGATATACTTACGAAGTTGTTCCAATTTATTGATTGGCATTAACCCTAGATCCTTGCCCCTGAGAAATGAATCAATACTTTCTACTCGAGCTCCATCATGGACTATTCACATTACAACCCAACAAAAAATGGAGAGTTCTAGTGCAACAGAATAAACAATGTCGAGCTAAGAGCACCTTCATTCCTATATAAAATGGTGGATGTAAGAATCCACAACGGATCGTGTCCTTCAAGTCGCGCGTTGCTTTTTACCACATCGTTTCAAACGAAGTTTTACCATAACATTTCTCTAATTTGAATTTGGAGCCTATATGGAATTGATTCAATTACGGAATCGTGAATAATCATTGGTTCAGTCGGTACATAGTAATCTATACTTTTTTTCTTCTATTTCGATTTTCAATATAGATGGATAGATATTTTTCTGAAGAAGTTTTAGCAAGAATTCAACTTAACCCTGCTATTGTTTATTGTTAAATAAAATATTTTATTGTATAAATGCAAGTATTTTATATTAATTCTTTATTCTTAATTTTTTATTAATTTCTATATTCTTATTAGAATAAGATTCTAGAAATTAAATAAATTTTAATTCTATAATATAAAATATTAGAATTCTAAATTCTATATT
>contig20_len_1526_j068
TATCTTTAAACACCTAGATGGATAAAAATATGGATTCTAATCTAGACTATTAAGACTATTAATAAATATGTATGTTGATACATATCAATTAATTTGTTGAATAGATACTCATACAAATTAATCATGTGCCAGGAACCAGATTTGAACTGGTGACACGAGGATTTTCAGTCCTCTGCTCTACCAGCTGAGCTATCCCGACCATTCCCGATGGATCATCCTCATTTTACTAGATGACTTGGGTCTATGTCAATTAAAAGAACGAAAGGGTATTACTCTTATCCAGGCCCTGGAATTGCTTGGATTTTTAAAAGAAAAACTTTGAAAGTTTCAGTACGAATAATGATATGGATCGTGAATTATTCAAATGGAGATTCCTTGCTCAAAGATGTTCATTTGTACGTGTATCATATATCACATATTACAAGACTTGTGATAAGAGAAAAGCATTTCCGCTCAGATCCGTTTGTGAAAGAGTAGAGTGAATGAGAAAGATAACGAATTTTGAACTACTAACGAAAAAAGGATAGGATAAATAGTTAAGGAGTCAAATGGGCTTTTGGGGATAGAGGGACTTGAACCCTCACGATTTCTAAAGTCGACGGATTTTCCTCTTACTATAAATTTCATTGTTGTCGGTATTGACATGTAGAATGGGACTCTATCTTTATTCTCGTCCGATTAATCTAATCAGTTCTTCAAAAGATCTATCAGACTATGGAGTAAATGATTTGATCAATCAATATTGAATTCTTTATTCAATGTGGAATCGATTCACAACAATTCGTCCTTTTTTCATATAAAAAAAAAATAGGGATACAGATTTGGGTCGTCATTAATCATTTGATAGAGTATTTCAGTAATATGCGTATGTATATAGGGTTATCTTTCATCCTTTCGGAAGTTTCGATGGAAGGCTTCCTCTACCAACGCAGTCAACTCCATTTGTTAGAACAGCTTCCATTGAGTCTCTGCACCTATCCTTTTTTTATGTTCGCTTTCTGAATCTTTGTTTGTTTTCGAAAAAAAAGGATTTGGCTCAGGATTGCCCATTTTTAGTAATTCCAGGGTTTCTCTGAATTTGAAAGTTATCGCTTAGTAGGTTTCCATACCAAGGCTCAATCCAATTAAGTCCGTAGCGTCTACCAATTTCGCCATATCCCCCTTTGTTTTGAGATTAGGATCTTATTGTGATGTCGTTCCCTTTCTCTTTCATTTATATTCGAATCGTTGAATTCATTAGATACCCATTCCTCTCGTGAAAAGTGTTTTCTCTTCTTTTATTTCTTGCCTATCTTCTTTCATCTTCTATAGGAGACCCATGTTTGGTTCAAACAAAAATGATTCTATCATTTCGGTAGCCACAATTCAATATAGATAGATGTATACCACATGTATACCTTTCGCTTTTTATCACTTTCTCATGTAATTTGGAATACTTGAACGGTCGATTCTTTTTTTTTTTTCGTCTTAACTTATACCTTTATGAATGAAAGCGGAGAAATGGCTAATTCATTCTAATACTATTA
>contig21_len_1386_j068
TTGCATGATATTGAATCTACAGAAATATAGATTATTTTATCCAGGAAATTGAGTGATTCCGTCTTTTTCTTTCTTCTAACTTTGAAAGTAGCGATAGATACTATCAAGAAACGGGCGTTCTGAATCAATTAATGAAGTTCATTTTTCAAAAATATCATCAGAAAAACATGGAATGGAGTTTTTTGAAACATCCGAAAAAGAAATTAGTTTTGTCATTTATACGAAAAAATATTCTGATTATTATTAAGAACTCAACGGGGCCTTCCCCCTTGAATCAGACAAAGAAAGAAGAGAATCCCGTTGAGTTCTTACGTTTTCATGTCTACAACTCAATTCATCCGATTACTATACTACAGGGATGAACCCAATCCGGAATATGAACCATAAAAGAAAATACCTATTAAACCGATCACAAGAATACCAGTTACAGTACCTATTAGCCAAAGAGGAATCCTTCCAGTAGTATCGGCCACTTCCCTCCACATTTCATCAAATGGTCATGCTAGAGACATAAACAGTCATAGATAATTATGCGATGAGATCTTTCCGAATGGGCTAAGAGAATTCCTAGAGTTATTATTCTCTTTTGTTTTCTTAATTGAAGAAATAATTGGAAAATAAAACAGCAAGTACAAAAATGAGTAATAACCCCCAATAGAGACTGGTACGATTCAATTCAACATTTTGTTCGTTCGGGTTTGATTGTGTCATAGCTCTATAATTCGGATTAGGTTTATCGTTGGATGAACTGCATTGCTGATATTGACCCCAAAAAAGAAACGGTAGGTACAGCTAGTCCGTGAATAGCTAACCATCGCACTGTAAAAATTGGATAGGTTCGATCTATGGTCATTGGGGCCTCCTAAAAGGATCTACTAAATTCATCGAGTTGTTCCAAAGGATCAAAACGGCCAGTTATTAATGGAATTCCTTGTCGGCTCTCTGTGAAATATTCGTTTGGTCGAGGGCTTCCAAACACATCGTAAGCCAAGCCCGTGCTGACAAATAACCAACCCGCAATGAATAGGGAAGGTATAGTAATGCTATGAATGACCCAATATCGAATACTGGTAATAATATCAGCAAAAGAACGTTCTCCTGTGCTTCCAGACATGCTGAGCTCCACATATTCTTGTACAGTCAAAAGGGGATCGATTCCGTAAAAGATGAGATCGGTAAATGGAAATTTACTGAAAATTAATCTTTGTAGGATCATCAATATAGTACCGAGGGCGTCTTTAGAGTATACCGAATCAGTATAGCTATCCTTCTTCTGACACAGCAACGCAATTTCAATCAATAGTGAAAGAAAGTGCTAGATAATTTCTTTCTTACTTTACTTGTTACTTATCGATATAAAACGATGTCCCACACAATAGAAAATTC
>contig22_len_1302_j068
ATCTAGACCCATCAATCAGTCGATTCGTTCTAACTCATTGATTTAATATGGTATAAATATAAAAAAAAAGAAGGGAACATCGTCTTCGCAAATATGAATAGACTTTTTTTTTTTTAACCGTTTTTCACAAGAAAAATTTTTATCTTTATCCCCCACCTAAGCCTTGAAGGAAAGATCTTTCTTTGATGAAAGAAAACTTTCTTTTATAGTTAGAATTGATTGGTTGTACTTATCCAATCCAATAATCTAATATAAATGACTCGCTATTCACTCAGTTTTTTGGTCATAATCATTATGTAGGAAAGATGGCCGAGTGGTTCAAGGCGTAGCATTGGAACTGCTATGTAGGCTTTTGTTTACCGAGGGTTCGAATCCCTCTCTTTCCGTACCTTCACCTAATGTACCAATGTTAATGACCGTAATGTATCAAATAGCAATAGATACCATTATTCCAACAGTTAGACCTTTCTTTGATATAGATTCTTTTGCTGTGGGTGGCACGGAAAACTGTAAAGAATAGATAGGGACAAGGAATGAAAATCTCCCTGCTGATCTATGATACATAAATGGGAGAAAAATACGAGTCAAAGCCTTATTTATCTTAACCTTAGGTCAATTTACTTTGACGAAAGGTAGCAAAATTGTCCGAACCCTTGTTATTTTCTTATTTTCGTTAGGTTTAAGTCTGACGAGAATAATATTCTACGACTAGCAATTCATTTATTTTCAAACCGACCCATTTACTATCTATTATTTGATTGACTAATCCTTTATATTGGAATGGGTAAAGAGTCAAATGTTTTGGCAATTCTTCATGAGGGGATGAATCGAGAGAATTCTGAATCAGAGCTCTGGATTTTTGTTCATCCCTTGCCGTAATAATATCTCGGGGTTTGCAACGATAACTTGGTATATTTACTATATGACCATTAACTAAAATATGTCTATGGTTAACTAATTGGCGGGCTCCAGGAATAGTCGAAGCCATACCCAATCGAAAAAGGATGTTATCCAAACGCATTTCAAGTAATTGTAATAAAACCTGACCTGTTGACCCCTTGGCTTTTCCGGCGATATGAACGTATTTAAGTAATTGTCGTTCTGTAAGACCATACTGAAAACGCAATTTTTGTTTTTCTTCTAGACGAATACGATATTGAGATTTTTTCCCGGAACGCGATTGGTTTCTAAGATCATTTCCGGCTCTAAGCCTTTTATTAGTTAGTCCTGGTAAAGCCCCCAGGCGGCGTATTTTTTTGAAACGAGGTCCTCGATAACGAGACATAAAGACTCCTTATTCTT
>contig23_len_1273_j068
AGCGATGGTATGAACTGCCTAAAGTATCAATTCCAACAAATATTGGACTTAAAATAAAAAACGAAATTTATTTATTTCGAATTTATTTATTTCGAAATGTTTTAATAGATGGGATGAATCTATTATTTCTATTTGTTACTTGTTTTGTTACTGAATTGAGTCGATTTCCATATGCATAAAAGACCACAAAAAGAGTTTCGTTTTATGGTTGTTCCGTATACGTCTGCTTTGGCTCGAATGAACGTTCTGAAGAAACTTCAGTTAAGTTATGTTATAGAAAAAGAGGATTCTTGACTTTTTTCTCTCCTGTTGAGAAAGTATTAATTCTTTAGTTCATTTTTCTCAAAAAACTTCAATTGGTACACGCAAGAAATAGGCCAATTCAGTAGCTTTTTGTTCAATTTCTCGTGGAGTCAAATTTTCATCAGTACGAGTCAAGGGAATGCCCCTCTGGCCGCGGATTTCCATATAAAGAACACGACGAGCATAAATACCCTCTTTAACTTCTATTCTGACGGACTGAATATCTTTTATAAGAAATCGGAGAAAGACACGACGATTTTTTCCAGGAAATCCCCAACGAAAAATACACACTATTCCTTCTTTTCTGTCGAATCGATCATAACCACTACCTACATTCCACAAAATTGTGCACCACAAATAGGCGCTAAGAAAAAAACCCGCGATCCCATAGAAAGACATTACGAGCCCTTGTGGAAAAAAAATGATTTGTTGAGACGGAAATAAAGATATCAAATTTCTACCAAGATAACTGGAAGTTCCAACCAATAAGAATCCTAATGAACCTAAAAAAAGGATAAAGGCCCAGCAAAAATTACTTATTTTTCGAGACCCATTTCTAAGTTCTATCCATATATGTTCTGATCGCCAACTCATACTTAATCTGATTGCATTTTATTGGAATTGAGAGAATATCCCCAATGAATTTGACTTGACTCTTTTTGTTTCCGAAATAACTCTCATCAACTAGCACTATTTTGATGTAAACCTTTAGGAGTAATTCATCAAATTAAATTGGTTAGATCTAAAAAAAAAAATAGATTCGATTTGGTCCTATCGGATTTAAACAATCTTGTTTTTTTGAACATGAAGAGATAAAGAAGCCATTGCAATTGCCGGAAATACTAGGCCTACTAAAGGCACAAAAATAGAGGGAAAGTTGAAAGTTATCATAGAATGAATACCTCGATTTAATATTTGTACCTGTTATTATTCTATTGTTAGAAAGATATCTTGTAATAATTCTAATTAA
>contig24_len_1260_j068
ATATTAATCTGAATTGCCATGAATCTCAATGATCAAGAATTGGCAATTGACACGTTAAATAACTATAGAATACGTGGAATACCACATAAAGATTTATTTTTAGGAATTGTTCATTTCATTTATTTCAAATATGAATTTCAAATAAGTCGTATCTTGCTCAGACCAATAAATAGAGCTGAGGTTATAGTTAAAGCCGCTAGTAAAAAACCGAAATAACTAGTTATAGTAGGCATGAAGGAACTAAATGAAATATATTCGTTTTATACATATGTTTCTAAAGCACTTACCTAAGTTAGTTTCCATTTTTGCAAGATAGGAAAATAAGCAAAAACCTTCAATTGAACTTATTCTTTCAATTGAAAGTTTTTGATTCATCAATCATTATAGACAGCATTAAAAAAAGCAAAGATAAAGTGACAGGCGTATAAAAAGAAATTGATTCATCATTTGTGACATCTACCTATTAATTCCAATCAACAGATTCATTGAACACCTCTTGAGTAAACTATAAAGTAATAATAAGAACTATGTCATGGAACTTTATTCAAAAATGAAACTCTTTTTGAATCACTATAAAATAAAAAAACAATTTCTATTTTGTTTGATCATTTCTTTTTTAATTGTATCAAATCTATTTTCTATTTTAAAATTAACGGTGATTTTATAAAACTTTTTATTTTGATGTTAATTTTAACTCATTAGATTCAATAGTAGGTTCATTCACATAATATCTTGAATGAATGAGAAGAAAAAAGTTATTACACGATCACTCGAAATTGGTCCAAGACTAGATTCCAAGACTAGTAATTCCTATTATCTTTTCCTTTATAAGTTCTACATTTAATCTTTCCATATTATAAAGCCGCATCCTTGTAGTTAGGTCAAGAAAGAGCCGTTGAATCTCGATCTAATACAACAATGCATGCATCACGAATATTGATTACAATTCTTTTTTTCTTTGTTCTCTTTCTTTCAGCGAATACTATCTACTATTGTTTATTGTTACTTCTTACTGATCTTACGTGTTACTGAACGACTAACCAATTCCTTAAAATTCAAAAAAAAAAAATGAAAAAAGGATTCCAACAAAAAGCACTGCTACTATAAAAACAAAGATTTATAGATTTCACACCCTACTTAAATTGGAGAAATATGATAATTCCCTTCATGAATTATTAGAAACCAACTTGTCAGATTCACGTTTTACTGGATCTTCCGTTTCGAGCCCGAAGCTAATAATGGAGAAAAATAGAAATATAT
>contig25_len_1194_j068
GCTTTTTACTTAGTAAGTCCAAAAAAACTAATAGATCTTAATTATTATATTCCTACATGTTCTATTAGTAACCTTCCTTTGAGATATCACTACCTATTTTACCTGTTGTGTTTAATCTTTCCAGGTTCGAAATCATCTAGGAATTTATTATAAATGGATTTATTGGATTGATTGGTTTATCAATAGTGTTGGGTCAGAACCCCTTTTTGACTCTGCGCCATTGATTCCCCTATTATTAGTGAGCAATAATGGAATAATTCCTTCATATTCATAGAACATAGGGAACATAATTCACATGGATATAGTAAATCTCGCTTGGGCTGCTTTAATGGTAGTCTTTACATTTTCTCTTTCACTCGTAGTATGGGGAAGAAGTGGACTCTAAAGGTACTACTAATTGAGTTGAGGAATCAAACCGTATCAATTGTTTTCTAGATCGTTCTGCAAAGCAAAGCGTTTTTAACGATTTAAAATCAAAATATCTTCCTTTCGAAATTCCATTGGATTCTAGTGGAATTAATGTAGTATATGAATAATACTCTTTCAATCAAAGAGATATTTCAATGATTCCCATGTTTGTATTTCGAAAGGAAAGGGGATACAGATGATTGGAAATTAATTCCAACCTAATTCTTCCTAAATTTTCTATTTCAACGAATGGGCTCTTACCAGAATTAGAAATGGACAATGAGGACGACTGGACCCCTTGATTTGATTTGAATTTGATTTATGCTTTATCGACTCATTTCATATCATGGTTCAAGCGTTAAAAATCGTTAAGATTTACTCCTCTTTTTCCAAATTCGAAGAAGTTTCCATAGAACTCCTGTCAATGGCTCAATCAATTACTTCTTCGGAATGCTAAACTAAAAAACTACTTGATTTTCATTTTATTTTTTTAATAAACTTTCCTTCATTGATTATTTCGATAGAGACCAAGATTCATATTGGAAATAATCAAAAATCGAAAAAGAACTCTTACTCTTATGGTTCTAATTCTTAGATTTTTCGATTTTTTCAGATTGATCGGAACAAATAGATGTAGCAAAGAAATAGAATTAATTATTAATTGGGTGCTATGTACATTCCATATATGGAATTGATATTTCCCTATATGCAGATAATATTGTAGAGTGATCTATAATAAGCTTTTAGTATAGAGTATAACTTTATACATAGTTTTATACACTCTAC
>contig26_len_1118_j068
ATCTATTATTCATTAAATCTGTATATCTTAATTAAGATATACAGATTTTGAATCCTTTTATTCGCGAGGAGCTGGATGAGAAGAAACTCTCACGTCCGGTTCTGTAGTAGAGATGGAATTCAGAAACAACCATCAACTATAACCCCAAAAGAACCAGATTCCGTAAACAACATAGAGGAAGAATGAAAGGAATATCTTATCGTGGTAATCATATTTGTTTCGGTAAATATGCTCTTCAAGCACTTGAACCCACTTGGATCACATCTAGACAAATAGAAGCAGGCCGACGAGCAATAACACGAAATGCACGTCGTGGTGGAAAAGTATGGGTACGTATATTTCCAGACAAACCAGTTACAGTAAGACCCACAGAAACACGTATGGGTTCGGGGAAAGGATCTCCTGAATATTGGGTAGCTGTTGTTAAACCAGGTCGAATACTTTATGAAATGGGCGGAGTAGCCGAAAATATAGCCAGAAAGGCTATTTCAATAGCGGCGTCCAAAATGCCTATACGAACTCAATTCATTATTTCGGGATAAGAATGTAAAACCAAAAGAATAGGGTTTGGAAATGAAAAAATCGCAGGTTTCTTTTCTCTTTTCTTGGACAAAGAATATTTCTTTTTTCTTCGCCCTTTGCATTTAAAGAACAAATAAAAAAAAATGATTCAACCCCAGACCCATTTGAATGTAGCGGATAACAGTGGTGCTCGAGAATTAATGTGTATTCGAATCCTAAGAGCTAGCAATCCCCGATATGCTCATATCGGTGACGTTATTGTTGCTGTGATTAAAGAAGCAGTGCCAAATATGCCCCTAGAAAGATCAGAAGTGGTCAGAGCTGTAATTGTACGTACCTGTAAAGAACTCAAACGTGACAACGGTATGATAATACGATATGATGACAATGCTGCAGTTGTCATTGATCAAGAAGGAAATCCAAAAGGAACTCGAGTTTTTGGTGCGATCGCCCGGGAATTGAGACAGTTAAATTTTACTAAAATAGTTTCATTGGCTCCCGAAGTATTATAATAGTCTTATAATATAAGATGAGACTATGATATGGTTGTAGTAGGGTATTGGAAAGAAATGGATTACGATTAATTAGTAGATTGT
>contig27_len_1070_j068
ATTTTATGTTGTGACTTGGAATAATAAAATTTAAAATCAAATTAGAAACGAAACCTTTTTCCGTGGAGGAACGGAATACAAATTTATTCCTATGGAACACCTAGGAACAAGAAGATTTAATCAAAAATATCGACAAATTCTTGTGGAGTCCAAAGAAATTAAATAAGAATAAAAAAGAGTCAACCCGTCCAATTTCATTTTTATCGAGTTTTAATATCAGAATAGCGGATATAGCCATGATTCAATGGGTCAGATCCACTTACTTTTTCTTTTATTTTCTTTTGTTTGTTCATTTCTAATTTTGACAATGGATTTGATTGGTATAATGGAAAGCAGAGGTATTTGGCGATTCAAAAGACGAGACGACTTATCATTATTCATGAGAATAATAATTTACTGAACAAATGTTCAACTTTATAACTACTATAACTAGAATTCATTCTATTCTAATATACTCTAACTCATTAAAATGATAACTTAGTATACAGTTGGTTACCTTTTACAAATATTAAGAATATCTCTATTCTCCCTTCAAAAATAAAGAGTAACTACTATGACTGGAGTTTTATGAAAAAAGGGCCAAAGCCCCTTATCGGATTTGAACCGATGACTTACGCCTTACCATGGCGTTACTCTACCACTGAGTTAAAAGGGCCTATTTGATTCAATTCTTGAATGAGTTACTATGTGGATAAAATAGATCCATGTACATATATTATATACATACGTATATGCACTAAACTCATAGTGGCTAGTTAGTGGCTCATTCTTGAATAAGAAAATTGATTGACCTATCAAGTCTATCAAGTCTATAAAAATGTAATGAATTGTTTCAAGGCCGACCCTAATTGTTTTTCTCTAATAATAATTCGAGAAAAACAATTTTCGTTAACTTACTGATCCCTCTTCCCGAATTTCTCGTTTGTTAATTTCCTAGCTTAGTGTGAGATAGGTATATCTTAACAATAAATGAATCAATGAATGAAAGTGGATGAAATGGAATTGAATCCCCTTTCTTTTCTGACGGGCAAATCACTCCCGGAAGGAATCCTATCTTTCGTACTCTTTCG
>contig28_len_1039_j068
GAATATCTAAGATATAGAGTATAGAAGAGAGGCTCTAGAGCGGGTAGCGGGAATCGAACCCGCATCGTTAGCTTGGAAGGCTAGGGGTTATAGTCAACGTCGATTCGGCATTTTTAACGTCTCTAATTCAAAACCGAACATGAAACTTTAGTTTCATTCGGCTCCTTTATGGAAGATGGATGAATTCCTAAATCTAAGATGTGAACAAAATTACCAGAAAAAATTCTACCCATAACATCTATGTTAGCTTTTTGTCTGAATATATTCAAAACGACTCGCTTTCTAGATTATCCCTCTAGAAGAAGGTGATTCTACCAATCTTTCTAGTTCCTTCGTTCTATAGTTCTATTTGAAAGAATCCTAAGGAAAAGGACTTTGTTTCCACCGAGCTAAAACAATATGTCGATGTCTCTAGTAAACCAAAGTCATCGGTTAATAGCTATTTTGCTTCAATTTCTTCTTTACAAATTCAAAGTTGAAGATTTAGTTACGATTCGAAATCTACTTTCTATCTTCATCCATGGATCCTTTACCCATACTTATTCAATTGGAAGTATTAATCCAACTCAAAAATTATGTTTCGCAATTTCATAATCCAATTTATTTTTTCTAATTGACCTTTGGATACAAATCACGAGAATGCATAGTTTTCCTCGAATCGGCCATTGAGAGGTGAAGGATTCAATCCTTTTAAGAAATAAAGTTTGTGATCGGAATATGAATTAAACCGAAAGACCCTTTAACTATTAAGGGGGTTAATAGAACGAATCACACTTTTACCACTAAACTATACCCGCTCCAATGTTATTATTGGATAATAACGGATCTTTTGTCGAACAGGGGAATTGGGTGTAATCGAGATAGGATCATAAAAGAATCATGAAAATGCGAGTGTGCGCTTTTTTCGTGGGGAGTTAATGCGATTAGGAAAAGAGGATTCATTTAAATAACTAAATAAATAAGAAGTTCTATCTTTTACTGGAGGAATTTTGATAGATACGGCTCGATAAAAACACCGAAATCATAACATAAAAATGGA
>contig29_len_989_j068
AAGACCGAGAAAGATTTTTTATTGAAAAGAATCCATATTGATTAGTTTTATATCAATTTGTATTTTCTTATGTCATTAGGAATACACAAATTGAGATTCAAATCCAAGAATCGTTCATGAATTCATGGTCAGCAAATAGTTAATGGTTCAAATTTGTCATGAATTTTGGCTTTTGGGACTGAAAATCTACATTTGATTTTTCAATAGAATAAGGGAAGAGAAATTTTTAGGAATTGTGCGTTTTGAGATACTATACAATCAATCGAAGGAGTGGATCAAATCCAATCAAAAAAAGGAAGAATTTCTTTTCGGAAAGGGATTAAGGAAAACCGGATTTAAAATGCAAGTACAATAAAAAAAGGAGTTCAGTAATCCAACTCAAAAGGGGGAAATTTGCATCTATTTTTTTTATATCCTTTTGGCGACATGGCCGAGTGGTAAGGCGGGGGACTGCAAATCCTTTTTCCCCAGTTCAAATCTGGGTGTCGCCTGATCAAGTCAAGAAAAGACTCGAAATCTCCTATTGTGTTGTGTTCTACTGATATAACTCTTCTGCTGATAAAACTAGCCCGATTATTCCCCAACAGAAGCATAGGAAAAGGACTAGGACTATTGATACTTGTTTAATTCTAAGCATTTCTAAGCATCAGGTATGGGGTTTTCTAAAGGATTTTGAATTCCTGAATCCTAGCCTATATGCTATGCAAGAAAAAATGATAGTTATAGTGATTGATAGAAGGGTCGGAATTTATATACGGCCTCACGAGAGTCTATGAGTGCTCGGGCATTGATTCAATATTCGATTGGATGGATAATTGGCTTTTTTATAGTATAGTTATAGAAAAAGTGAAAATTTATTTTCGGCAAACCCCTAGTCAAGAAAAGAATAGAATATGCTTACTGCCTCCTAACTCTTTCACAGAGGTAATTGGGAGACGGTACGAATTAGACCAAATGGGAAATAGAGGCATGGAATAGATAGTGATCTA
>contig30_len_756_j068
CTCTATCAATAATTATTTAGTAAATAGGGATATTATGTATATGAAAACAAGTCTGGATAGAAAATATTTGGATTGGAAATTTTTAAATTTTTGTCTTAAAAAGAAAATCCATATTGAGACCTGGATCAAGATCGATACCAACAATACTCAAAATACTAAGAGCGAAACTAATAATTATCAAAGAATTGATCAAATTGATAAAGAAGATCTTTTTTATCTTATGATTCATCAAAATCAAGAAATCAATTCACCTAATCAAAAAAAAAGATTTTTTGATTGGATGGGAATGAATGAAGAAATAATAAGTCGTCCTATATCGATTCTAGAACTTTGGTTCTTCCCAGAATTTGTACTACTTTCTAATGCATATAAAATGAAACCGTGGTTTATACCAAGCAAATTGCTTTTTTTTCATTTTAATGGAAATGAAAATGTTAATGAAAATAAAAACATCAATAGAAAGCAAAAGGAAGTTAGACCATCGAATGGAAAAAAACAATTTGAATTAAAGAATCAAAAAGAAAAAAAATACGCAGATCAAAAAAATCTTAGATCACATACACAAAAACAAGAAAATCATGTATCGGCTTTTTCAAACCAACAAAAAAACATTGAAGAAGATTATTCGGAATCAGACATGAAAAAACGTAAAAAGAAAAAACAATACAAGAGCAATACGGAAGCAGAACTAGATTTCTTCTTGAAAAGGTATTTACTTTTTCAATTGAGATGGGATGATGCTTTGAATCAAAGAAT
>contig31_len_743_j068
TTTAGGGTTAGGATTCAAAAAATAAAAAAAGACCCCCCTAGTATGAACTAATAACTATAGAACTAATAACCAACTCATCACTTCTCATTATCTGGATCCAAAAAACCAGTCAAAATATGATATATTGATCATATCATTGTAGCAACTGAAATCTGTTTTGCATAAACAAAAGAAAAACCAATTTCATTCTAAGTTGTGAAACAAAATATAGAAAAAAGATGTAGATAGAAGGGTGAAAGAAAGAAAGAAAAAGAATATCAATGATATAGAATTCCAATATGTAAGGTCTATGAGTCATCTCATTCTCATATAAAGGCAATGTAATAAAGCTTATTCATCTATAATTAAATGAATCTGTTCATAGAATAGAATAAAAAAAAAAATAAATAAAGAGCCTCGAACCAATAAATACTGAGAAAATTGACTCAAGAACAAATTTCATTAAGAGCTCCATTGTAGAATTAAGACCTAACCATTAAACAAGAAGTGATGGGAACGATGGAACCCGTGAATGCAGAAAATTCTATTGAAAACGAATCTTAATGATTCATTGGTTGGGATGGCGAAAGAACCGGGAATCAATTCATCTATTCTGAGAAGTCAGGAGCTAACCCTACAACTGAAATAGATATAGAGGAAATATTCGCCCGCGAAAACTTTATTCTCTTGGATTGCTAAATGGGGAGCACGATAAAAGGCAAAACAAAATAAAGATTGGTTATGTTATAACGTTATAAAAAACA
>contig32_len_647_j068
ATATTAAAGTATATTGTTTCCTGCTTCGACTGCGAAATCCAAGAAAAATTACTATATCCTCGATTCAAAGGAGAGAAATGAATCTGGATGTAATGCTAATTCAGAAGAATTTAACTCTTACAGAATTGATGAAAAGGGGAATATTTATTATCGAACCTCTTCGTTTGTCTGTAAAAAATGATGGACAGTTTATTATGTATCAAATCATAGGTATTTCATTAGTTCATAAGAGTAGGCATCAAATTAATCAAGGATGCCGAGAGCAAAGATATGTTGATGAGAAAAATTTGGATGAATCCATTTCAAGGCATCATCAAAGAATAACTGAAAATAATGAAAAGAATTATTATGATTTGCTTATTCCTGAAAATATTTTATCGTCTAGACGTCGTAGAGAATTGAGAATTCTAACTTGTTTCAATTCAAAAACAACACATGGTGTGGATAGAAATCCAATATTTTGCACCGGTAAGAAAATCAAAAATTGGAATCAATTCTTGGATAAAAATAAAAATCTTGATAGAGATAAATTAATGAAATTAAAATTCTTTCTTTGGCCCAATTATCGATTAGAAGATTTAGCTTGTATGAATCGCTATTGGTTTGATACCAATAATGGCAGTCGTTTCAGTATGTTAAGAATACAT
>contig33_len_601_j068
AGCCAAAAAACGTTTATCTTTATTGAAAAATCGAAGAAAAAGTCCTTTCCATTAAAAGTTAGAAAGAGCTTACTATGAAAAAAGAAAGAGGGCTAGAATCTACACATTGATTATTTTTTTTTCGAAATGTTTTTTGGAACCGTATGCGTCAAAAGGTGCATGTACGGTTTCTAAGGGATACAAATTTACCCTAATCAACCGACTTTATCGAGAAAGACTCCTTTTTTTAGGCCAAGAGGTTGATAGTGAGATCTCGAATCAACTTATTGGTCTTATGGTATATCTCAGTATCGAGGATGATACCAAAAATCTATATTTGTTTATAAACTCGCCTGGCGGATGGGTAATACCTGGAGTCGCTATTTATGATACTATGCAATTTGTGCAACCAGATGTACATACAATATGCATGGGATTAGCTGCTTCAATGGGATCTTTTATCCTGGTCGGAGGAGAAATTACCAAACGTCTAGCATTCCCTCACGCTTGGCGCCAATGAGGTTTTTTTGAGAAAAAAAAAAAGACTATGCCTTCGCCCTATAAAATATGAATATTAAGTAAAAATAGCATGGCACTTTGAATTCGATAGGATAAATTTTTT
>contig34_len_552_j068
TTCAGATTGAAATTTTGATTCAATTGAAGAAAGAGTAAGGCTATTTATTTCGGGTTCTAAACCCTGGAGTTCTAGCGGTCGACTCGGTTCTTTCAAATTGTTTCTCATTATTAAGAAAAGGTAACGAAGATAAAATACGAGCTTGTTTTATAGCAATAGTAATTAATCGTTGTTGTTTCAAGGTCAATCTATTTACTCGTCTAGATAATATTTTTCCTTGTTCACTAATAAATCGACTAATTAAACTCATGTTTCTATAATCAATTCGATCCCCCGATTGGATCGGGGGTAAACGCCTACGAAAAGATCTTTTTGATTTAAGAAAAAGTCGTTTGGATTTATCCATGGTTTGTTTAGTTTATTCCTTATCGAGCAAATCCTATTTCTGAATTCTAATTCATTTTAGTTTTAGATCTGACCGAAATAGGATTTGCTTTGTTTATTCCATTTTTTGATTAAATACGTTAATTTCAAATTGAATAGAATATTCAAATTGAATAGAATAAGAATATAGAATATATATATATATTCTAATTTTTTAGAATGTCATTT
>contig35_len_546_j068
TTTATAGTATTTTTTAAAATTATCTTTTTGATTTGATAATGAATATACTTCATAATCATTTTGTTTTTTGTAATTAATTAATTGGTCTTTTTCATATGAATCCTCTTTGATGAAATCTTGATTTTGAATTGTATGACATTTATTTCGCCATTTTTGTACTATTAATCTAGACCATCTAATCTGAGATAAATCGTATGGATAATGACCTCTTAACCAGTTTTTCCATTGATTTATTCCGGAATTCAAAAGTTTCTTATGTCTTAATTCAGAATGAATTATTCCTTGTATTCCAAAATAACCTTTTATTGAAGTCTTAATAAAAAAAGATGTTCTTTGAGATTGAATAGTAGATATTAACTTATTCAAGTTAAGAACTTGGGTTTCTGATAATTTGTAAAATACATATGCTTGTGACAAGGAGGATAAGTCATAAAAATTCCGCTGTAAATTCTTATTACTAAGATTATAAAGTGACTTTTTTATAGTCGAAATAAAGTGAATTGTATTTTTATTTGTTTTATTAACTTTTTCTTGGTTTGTTTTATT
>contig36_len_504_j068
TATTATCAAAATAGGATATGTGGTATAAAAATAGACGATCTATTCTCTCTCTTTTTTTTTTTTTCAAAAATGGATCTTGGAGATTGTGTAATGCTTACTCTTAAACTTTTTGTTTACACAGTAGTGATATTCTTTGTTTCTCTCTTCATCTTTGGATTCCTATCTAATGATCCAGGACGTAATCCGGGACGTGAAGAATAAAAAGGTTTTTGCGTTTTCCTTGCTTGATTTTCAAAATTTCTTAGGATTTTATCTATTTCACACGTTTCACTACGAAAAAATAAAGAGATTTGAAAAATTTTCAAGATAAATCAAATATCAAGTCATCAAAGGAAACGGAAAGAGAGGGATTCGAACCCTCGGTACAAATAACTCGTACAACGGATTAGCAATCCGCCGCTTTAGTCCACTCAGCCATCTCTCCCAATTAAAAAAAAAAAAAGATAATTATTATGTTACATTACACGTAAAGTAAGGATTCAAAAAAGTCTTTCTTTCTCTCTC
>contig37_len_463_j068
TTATAGATATTACATATTACCTCTTTTTTTTTTTCCTTTCAAAAAAAAAAATTGAAATGATTGAAGTTTTTCTATTTGGAATCGTGTTAGGTCTAATTCCTATTACTTTGGCTGGATTATTCGTAACTGCATATTTACAATACAGACGTGGTGATCAGTTGGACCTTTGATTAATTAACATCTCTCTTTTTGATTGACCTCCTCCTTTCTTTAATCCACAGGAGGTCAAATTCAGATTGCTGTTCAATTCAAGTTAATGAAGCTTTTTCAGTCTAATTCGATCTACGAAGAAGGGAGTCACGCTCTGTAGGATTTGAACCTACGACATTGGGTTTTGGAGACCCACGTTCTACCGAACTGAACTAAAAGCGCTTTATTTTCAGAATAGATAAGACTGGAAAGAAAAATCTTCTTTTTGTAACCCCAATACATCTTGTATGCATATAACTATATAGTAGTATTA
>contig38_len_451_j068
ATATATTACATTACAATAAAATAAAGAAGGAGGTTTTTTAATGCGAGATTTAAAAACATATCTCTCTGTGGCACCAGTACTAAGTACTCTATGGTTCGGGTCTTTAGCAGGTCTATTGATAGAGATTAATCGTTTTTTTCCAGATGCGTTGACATTCCCCTTTTTTTCATTCTAGTTATTGACATAGGAAGGAATGAAGAAGATTAGAGATACAATCAAATATCTGTGTGACTAATCCCTCTCCTCCTCTTTTCTCTTTCCCCCCCCCTTTTTTTAGAATAAGAAAAGAATAAGGGAGAAAAGAGAAAGAATAAAAAGGGATTCGACATTTTCGAAACTCGGGTTCAAGTTCAAATTAAATTCAAATTAATAATAGAGGAATTCGGGATAGAGTTGGCCTAGGGCAAAGAGTATTATACAAGATACTTAAATGAAATACTGTACTACGATT
>contig39_len_397_j068
TTATAAAAATGAAATATTATGATTATGTATGTCCAAAATGAATCTGATCCCTTGTTACTGCTCAAAGGAGAAGTAATAGGTAGGGATGACAGGATTTGAACCCGTGACATTTTGTACCCAAAACAAATGCGCTACCAAGCTGCGCCACATCCCTTTAATTGGTCTACAGTGTCATTGTAGAGAATTCCTGTCTTGTTTTCCACATTCTTATTTCCTCCATTCCATTGATATACACAATTTATCTTGCCATTTCTTCTTTTTGGTCTCATATACATATAACATAGAATAATAGTCAAAGGAAAAGCCTTAATATACATATGAAACTACCCTACCATAAGTAAAAAAATAAATATTTTGGAGGAATGCTTGGAAAGAAAGGGACTTATTATTCTAATTA
>contig40_len_380_j068
TTTTTTGACAAATAAGCTAGCAGGCGTTGACGTTTTCCCAGAATTTTTCGTAGACCTCTCTGAGATAAATAGTCTTTTTTGTGCAATTCTAAATGTAAAGTAAGTCTTCGTATTTTATTGGTAAAATTGAATACTTGAAATTCAACAGATCCCCAGTTTTCTTCTTTTTCTTTTTGTGAAATAACGTAAATGGATGAATTTTTTATCATAAAAAAATTCCCCTCCCTTTTTTGCAAATATGAATTTTAACGATCAGTAATAACAATGCTAGTTATTTTAATAGGGTATCCACAATTTTTTTTATGGAATCCTAATTTTATGTAATAAAATAAATCAATCCAATTGAAAATTCGATTCAAAATTCAAATAGGGATACAAAA
>contig41_len_301_j068
ATCGTTAATCAATCGAGTAATATAATATGGATGAATCCATCAAATATTTGGCGGAAGGCATGAAATTAATAAAAAAAAGTAAGTCATAGCAAAAAGAAGTGGTAAGGGGAGCATTTGTCCTATATGTGTAAATCAAAATCGGGCGGATCTTTACCCGGAGTAGAGCATAAACCTAAAAAAAATGGGAAGAGGCCCATTGAGGAACAAGAAAATGACATCGTATCGTGATTTGTATTCGATCTCGATGAAACAATACATCAATGAGAAGTAAATTCGATAAGTTTTTTATTCTTTATATTTT
>contig42_len_301_j068
AGAATGTCATTTTTTCCCCTCCCTTGGAAGGGTGACACACAGATGATCAGTTCAATCTATTTCTTTATCTCCCCATGAATTCTATGTTTGTAACAATAGGGACAGAATTTGATCAATTCCAATCGATTAGGCGTATTGTGTCGATTCTTTTGAGTAATATATCTGGAAATGCCCGTTGATGCCTTATTAACATTAACACCGTTTCGGACACAACCGGTACATTCCAAAATAACCGTTACTCGGACATCTTTACCCTTGGCCATGAACCTCCTTTCGCTTTTTTTTTTAGTTACTCAACTCT
