# Supplementary material for: Rampant chloroplast capture in Sarracenia revealed by plastome phylogeny
Source: Front Plant Sci. 2023 Aug 14;14:1237749. doi: 10.3389/fpls.2023.1237749 (PMC10497973; doi:10.3389/fpls.2023.1237749)
Supplement: Supplementary Figure 1 — png - Histograms of information-based generalized Robinson-Foulds distance between the simulated plastome trees and the species tree. Panel titles indicate how the branches of the guide tree were scaled when plastome trees were simulated. Red line shows the distance between empirically estimated plastome tree and the species tree. alignment.fasta Concatenated gene alignments used to estimate plastome tree. Plastome.newick Plastome tree in newick format. Simtrees.1.newick Plastome trees simulated with unscaled guide tree. Simtrees.2.newick Plastome trees simulated with guide tree branch lengths scaled by two. Simtrees.4.newick Plastome trees simulated with guide tree branch lengths scaled by four. Fragmented_assemblies.zip Zipped folder containing all fragmented assemblies in fasta format. [file DataSheet_1.zip › Supplemental_data/fragmented_assemblies/j079_iter0.fasta]

>contig0_len_30155_j079
TATTTATAGTATTTAGTATTTTTATTTATATATAGATAATATAGATAATATTGTTTTTTATAACGTTATAACATAACCAATCTTTATTTTGTTTTGCCTTTTATCGTATCGGATTGTTCCCCATTTAGCAATCCAAGAGAATTTTTCGCGGGCGAATATTTCCTCTATATCTATTTCAGTTGTAGGGTTAGCTCCTGACTTCTCAGAATAGATGAATTGATTCCCGGTTCTTTCGCCATCCCAACCAATGAATCATTAAGATTCGTTTTTAATAGAATTTTCTGCATTCACGGGTTCCATCGTTCCCATCACTTCTTGTTTAATGGTTAGGTCTTAATTCTACAATGGAGCTCTTAATGAAATTTGTTCTTGAGTCAATTTTCTCAGTATTTATTGGTTCGAGGCTCTTTATTTATTTTTTTGATTCTATTCTATGAACAGATTCATTTAATTATAGATGAATAAGCTTTATTACATTGCCTTTATATGAGAATGAGATGACTCATAGACCTTACATATTGGAATTCTATATCATTGATATTCTTTTTCTTTCTTTCTTTCACCCTTCTATCTACATCTTTTTTCTATATTTTGTTTCACAACTTAGAATGAAATTGGTTTTTCTTTTGTTTATGCAAAACAGATTTCAGTTGCTACAATGATATGATCAATATATCATATTTTGACTGGTTTTTTGGATCCAGATAATGAGAAGTGATGAGTTGGTTATTAGTTCTATAGTTATTAGTTCATACTAGGGGGGCTTTTTTTATTTTTTGAATCCTAACCCTAAAATAAAAAAAAAACCAACGAGTCACACACTAAGCATAGCAATTATATCAAATCGTCAATCGAATTTTTATTCAATCCTATAGAATATAGAGAATATAGAATTAAGAGTTTCTTTTTTTTGTTCCATTACTGGGATAGAAAGAAAAGACAAGGAAAGTTTTGTTATTCTCCGTCTATAAATATCCAAATTTTGACACCTAATACTCCATAGATAGTTCCAACTGTATAGGAACAATAATCAATTTTCGCTCGAATGGTTTGTAGAGGAACCCTACCCTCTCTGATCCATTCGACACGTGCAATTTCTTTTCCATCGATACGGCCTGCAATTTGTACTTGAATTCCTTTTGTATCTGCTTGTTCAGTTAATTCAATAGCCTTTTTCATTGCTTTGCGAAATGAAACTCGATTTTTTAATTGTCCAGCTATAAATTCTGCAAGAATGTTAGGGTTTCCGTAAGGTTTTGCAATTCTTGTAATAGCAATGTTGAGTTTTCGGTTTACACAAGTAAATTCTTTTTGTAGATTCATCTGTAATTCTTTGATTCCTCGCGGTAGACTTTCTATTAATAACTTTGGGAATCCCATATAGATTATGACCTGGATCAGATCGATTCTTTTTTGAATCTCTATACGTGCAATTCCCTCGATACTAGAAGATATTCTCATATTCTTTTGTACATAATTTTGAATACAATCGCGTATTTTTTGATCTTCTTCTAGACCGTCCGAATAGTTTTTTGGTTGTGAAAACCAAAGGGAATGATGATTTTGGGTTGTACCAAGTCTAAAACCAAGTGGATTTATTTTTTGTCCCATACTCCTCCACTACTATACATATCATGATATATCTTATCTGTATACCTATTTTTCCATCTATGTTTTTTTAACCATGGGATAGAGTCTTTATATTTATCTAAGGATATATTTTTCATTACAATACTTATATGACAATTAGGTCTTTTTATCGGATAACTACGTCCTCGAGCTCGAGGTTTTAATTTCTTTACGGTAGTACTCTCATTGACTTCGACTTTGCTAATTATTAAATTGGTTTCGTTGAAACCCATATTGTAACTAGCATTTGCTGCTGCAGAATAAACCAATTTGAAAATAGGATAACATGCTCGATAAGGCATCAGTTCTAGTATCATAAGTGTTTCTTCGTAAGAACGTCCACGAATTTGATCAATTACTCTCCGCGCTTTATGAGTAGACATAGATATATGTTGCCCTAAAGCGTATATTTCTGTTTTTTTCTTATTTAGCATAAGGTTAGCCTCCTACTAATGAATGATAAGTATCTCTATTTTTTATTAACGACGAGATCTATTATCGCCTTTCGTATGTCCTTGGAAATTTAAAGTAGGTGCAAATTCTCCTAATTTGTGACCTACCATATTATCTGTTATATAAATAGGTAAATGTTCTTTTCCATTATGGATAGCAATAGTATGGCCGATCATTGTGGGTATAATGGTAGATGCCCGGGACCAAGTTACTATAATTTCTTTTTCTGCTTTTGTGTTAAGCTTAACAATTTTTTTGACTAAATGATTCGCTACAAAAGGATTTTTTTTTAGTGAACGTGTCACAGCTTCCTCCCCCCCCTTTTTTTTTTTAAAGATGAAGAAATAAATTCGATTTTCTCTCCTATTTACTACGGCGACGAAGAATCAAATTCTCACTATATTTATTCCTTTTTCTACTTCTTCTTCCAAGTGCAGGATAACCCCAAGGGGTTGTGGGTTTTTTTCTACCAATTGGGGCCCTCCCTTCACCACCCCCATGGGGATGGTCTACAGGGTTCATAACTACTCCTCTTACTACAGGACGCTTACCTAGCCAACGCTTAGATCCGGCTCTACCCAAACTTTTCTGGTTCACCCCAACATTCCCCACCTGTCCGACTGTTGCTGAGCAGTTTTTGGATATCAAACGGACCTCCCCAGAAGGTAATTTTAATGTGGCCGATTTCCCCTCTTTTGCAATCAGTTTCGCTACAGCACCCGCTGCTCTAACTAATTGTCCACCCTTTCCAAGTGTGATTTCTATGTTATGGATGGCCGTGCCTAAGGGCATATCGGTTGAAGTAGATTCTTCTTTTTGATTAATCAAAACCCCTTCCCAAACTGTACAAGCTTCTTCCAAAGCATACGGCTTTCTGGATGTAGATGATGATATCTATACAGATGGATTTTATATATATCGTTTAATGAAGTACCACATGAGTGGATATATAGGAATCCAAATCTGCCGAATCACTCATGTTATGATCTTCTACATCCTAGGTCTTCCCGTTCCGTCATCTGGCTTATGTTCTTCATGTAGCATTCAGACCGAATGACTCTATGAAATTACGTCGATACTTCCACATATTATTGGTAACGTAGGAGACATCTCTATTTTTCCCCGGGGGAATCTTTAGAATTACCACTGCTTAGCTTTCAATTTGCCTTTGACCATCAAATGAAATGTGAATAACCCGTCCTCCTCTCTTTGAAACAAGAGGCGCTTCCGGTTCTGTCGGTGCTTGAAACAATTTTGTCTTCTCCATATTACTCTATCTCTAGAGTCAATAATTTTATATGAGGAACTACTGAACTCAATCACTTGCTGCCGTTACTCTTCAGTTTTCTGTTGAGGTCTATCCTGTAGAGGTACTCAAATTGGATCAGTGATCGATTTCTAGGTTTCGTCGTAAACCTAATTGGTTACTTCCAATTACGTAAATCAATAGTTCAAACCGCACTCAAAGGTAGGGCATTTCCCATTTTTATAGGAACTTCTGTACCAGAAACAATGGTATCTCCAATTCTAGCCCCTCTGGGATGTAAAATATATCTCTTCTCACCATCCCCATAGTGTATGAGACAAATGTATGCATTTCGATTAGGGTCGTATTCTATGGTTACGATTCTACCATATATGTTTTTTTCATTCCGTAGAAAATCGATTTTACGGTATAGACGCTTATGACCTCCCCCTCTATGCCCTGCGGTAATGATTCCTCTGGCATTACGACCTTTACCACAACGATGCTGTCCATAGATCAAATTCTTTCGTGGATTGGATTTCACTTGACTGTCTACGGTTCCATTGCGTGTGCTCGGGTTAGAAGTTTTGTATAAATGTATCGCCATGCTATTAAGTATTTTGATTTAAGTTCTTTTCTTTCTAAGAGGTGGAATAGAATAACCCGGTTGAAGCGTAATGATCATACGTCTGTAATGCATTGTATGCCCCATAATAGGTCCCATTCTTCTACCCTTTCCCGGAAGTCGATGACTATTCATAGCTATTACCTTGACACCAAAGAAGAGTTCGACCCAATGCTTTATTTCTGTCCTAGTTGATCCTGATTCGACATTAGAAGTATATTGATTTTTCCCCAATAACCGAATACTTTTGTCTGTAAATACTGCATATTTGATTCCATCCATAAATCTATTTTCTTCCCTATGAGTTCGAGTCTCAATAAGAATGCTAGTTCTTACTGTTCATATGTTATGATATGAATATACCACACCAATTCGTTATGTATGAATGATGAGATTCCATTGATACAGAGCCAATTCCAATAGACTTATTAGAGGGTCCCATTGGCGTGCATCCAGTAGGAATTGAACCTACGAATTCGCCAATTATGAGTTGGGCGCTTTAACCATTCAGCCATGGATGCTTAGCGGGGATCCTCGTACATGGTGAATAACCAAATTCCAATTGAAATGAAATCTTTAGGATAAATCAATGCAATTTAGGAGGAATCAATGAAAGGACATCAATTCAAATCCTGGATTTTCGAATTGAGAGAGATATTGAGAGAGATCAAGAATTCTCACTATTTCTTAGATTCATGGACCCAATTCAATTTAGTGGGATCTTTCATTCACGTTTTTTTCCACCAAGAACGTTTTATAAAACTCTTTGACCCTCGAATTTGGAGTATCCTACTTTCACGCAATTCACAGGGTTCAACAAGCAATCGATATTTCACGATCAAGGGTGTAATACTCTTTGTAGTAGCGGTCCTTATATATCGTATTAACAATCGAAAGATGGTCGAAAGAAAAAATCTCTATTTGATAGGGCTTCTTCCTATACCTATGAATTCCATTGGACCCAGAAATGATACATTGGAAGACTCCTTTGGGTCTTCCAATATCAATAGGTTGATTGTTTCGCTCCTGTATCTTCCAAAAGGAAAAAAGATCTCTGAGAGTTGTTTCCTGAATCCGAAAGAGAGTACTTGGGTTCTCCCAATAACTAAAAAGTGTAGCATGCCTGAATCTAACTGGGGTTCGCGGTGGTGGAGGAACTGGATCGGAAAAAAGAGGGATTCTAGTTGTAAGATATCTAATGAAACCGTCGCTGGAATTGAGATCTTATTCAAAGAGAAAGATCTCAAATATCTGGAGTTTCTTTTTGTATATTATATGGATGATCCGATTCGCAAGGACCATGATTGGGAATTGTTTGATCGTCTTTCTCTGACTCTGAGGAAGAGGCGAAATAGAATCAACTTGAATTCGGGACCGCTATTCGAAATCTTAGTGAAACACTGGATTTGTTATCTCATGTCTGCTTTTCGTGAAAAAATACCAATTGGAGTGGAGGGTTTCTTCAAACAACAAGGGGCTGGGTCAACTATTCAATCAAATGATATTGAGCATGTTTCCCATCTCTTCTCGAGAAACAAGTGGGCTATTTCTTTACAAAATTGTGCTCAATTTCATATGTGGCAATTCCGCCAAGATCTCTTCGTTAGTTGGGGGAAGAATCCGCACGAATCGGATTTTTTGAGGAACGTATCGAGAGAGAATTGGATTTGGTTAGACAATGTGTGGTTGGTAAACAAGGATCGGTTTTTTAGCAAGGTACGGAATGTATCGTCAAATATTCAATATGATTCCACAAAATCTAGTTTCGTTCAAGTAACGGATTCTAACCAATTGAAAGGATCTTCTGATCAATCCAGAGATCATTTGGATTCCATTAGTAATGAGGATTCGGAATATCACACATTGATCAATCAAAGAAAGATTCAACAACGAAAAGAAAGATCGATTCTTTGGGATCCTTCCTTTCTTCAAACGGAACGAACAGAGATAGAATCAGACCGATTCCCGAAATGCCTTTCTGGATATTCCTCAATGTCCCGGCTATTCACGGAACGTGAGAAGCAGATGATTAATCATCTGCTTCCGGAAGAAATCGAAGAATTTCTTGGGAATCCTACAAGATCCATTCGTTCTTTTTTCTCTGATAGATGGTCAGAACTTCATCTGGGTTCGAATCCTACTGAAAGGTCCACTAGAGATCAGAAATTGTTGAAGAAACAACAAGATCTTTCTTTTGTCCCTTCCAGGCGATCGGAAAATAAAGAAATGGTTAATATATTCAAGATAATTACGTATTTACAAAATACCGTCTCAATTCATCCTATTTCATCAGATCCGGGATGTGATATGGTTCCGAAGGATGAACCGGATATGGACAGTTCCAATAAGATTTCATTCTTGAACAAAAATCCATTTTTTGATTTATTTCATCTATTCCATGACCGGAACAGGGGAGAATACACGTTACACCACGATTTTGAATCAGAAGAGAGATTTCAAGAAATGGCAGATCTATTCACTCTATCAATAACCGAGCCGGATCTGGTGTATCATAAGGGATTTGCCTTTTCTATTGATTCCTACGGATTGGATCAAAAACAATTCTTGAATGAGGTATTCAACTCCAGGGATGAATCGAAAAAGAAATCTTTATTGGCTCTACCTCCTATTTTTTATGAAGAGAATGAATCTTTTTATCGAAGGATCAAAAAAAAATGGGTCCGGATCTCCTGCGGGAATGATTTGGAAGATCCAAAACCAAAGATAGTGGTATTTGCTAGCAACAACATAATGGAGGCAGTCAATCAATATAGATTGATCCGAAATCTGATTCAAATCCAATATAGCACCTATGGGTACATAAGAAATGTATTGAATCGATTCATTAAAAAGAATCGATTCGATCGCAACTTCGAATATGGAATTCAAGGGGATCAAATAGGAAAGGATACTCTGAATCATAGAACTCTAATGAAATATACGATCAACCAACATTTATCGAATTTGAAAAAGAGTCAGAAGAAATGGTTCGATCCTCTTATTTTTATTTCTCGAACCGAGAGATCCATGAATCGGGATCCTAATGCATATAGATACAAATGGTCCAATGGGAGCAAGAATTTCCAGGAACATTTGGAACATTTCGTTTCTGAGCAGAAGAGCCGTTTTCAAGTAGTGTTCGATCGATTACGTATTAATCAATATTCGATTGATTGGTCTGAGGTTATCGACAAAAAAGATTTGTCTAAGCCACTTCGTTTCTTTTTGTCCAAGTCACTTCTTTTTTTGTCCAAGTTTCTTTTCTTTTTGTCTAACTCACTTCCTTTTTTCTTTGTGAGTTTCGGGAATATCCCCATTCATAGGTCCGAGATCTACATCTATGAATTGAAAGGTCCGAATGATCAACTCTGCAATCAGTTGTTAGAATCAATAGGTCTTCAAATCGTTCATTTGAAAAAATGGAAAGCCTTCTTATTGGATGATCATGATATTTCCCAAAAATCGGAATTCTTGATCAACGGAGGAACAATATCACCATTTTTGTTCAATAAGATACCAAAGTGGATGATTGACTCATTCCATACTAGAAACAATCGCAGGAAATCCTTTGATAACACGGATTCCTATTTCTCAATGATATTCCACGATCAAGACAATTGGCTGAATCCCGTGAAACCCTTTCATAGAAGTTCATTGATATCTTCTTTTTATAAAGCAAATCGACTTCGATTCTTGAATAATCCACATCACTTCTCCTTCTATTGTAACAAAAGATTCCCTTTTTATGTGGAAAAGACCCGTATCACTAATTCTGATTTTACGTATGGACAATTCCTCAATATCTTGTTCATTCGCAACAAAATATTTTCTTTGTGCGTTGGTAAAAAAAAACATGCTTTTTGGGGGAGAGATACTATTTCACCAATCGAGTCACAGGTATCTAACATATTCATACCTAACGATTTTCCACAAAGTGGTGACGAAACGTATAACTTGTACAAATCTTTCCATTTTCCAAGTCGATCCGATCCGTTCGTTCGTAGAGCTATTTATTCGATCGCAGACATTTCTGGAACACCTCTAACAGAGGGACAAATAGTCAATTTTGAAAGAACTTATTGTCAACCTCTTTCAGATATGAATCTATCTGATTCAGAAGGGAAGAACTTGCATCAGTATCTCAATTTCAATTCAAACATGGATTTGATTCACACTCCATGTTCTGAGAAATATTTACCATCCGAAAAGAGGAAAAAACGGAGTCTTTGTCTAAAGAAATGCGTTGAGAAAGGGCAGATGTATAGAACCTTTCAACGAGATAGTGCCTTTTCAACTCTCTCAAAATGGAATCTATTCCAAACATATATGCCATGGTTCCTTACTTCGACAGGGTACAAATATCTAAATTTGATATTTTTAGATACTTTTTCAGACCTATTGCCGATACTAAGTAGCAGTCAAAAATTTGTATCTATTTTTCATGATATTATGCATGGATCAGATATATCATGGCGAATTCTTCAGAAAAAATTGTGTCTTCCACAATGGAATCTGATAAGTGAGATTTCGAGTAAGTGTTTACATAATCTTCTTCTGTCCGAAGAAATGATTCATCGAAAAAATGAGTCACCATCGACATATCTGAGATCGCCAAATGTTCGGGAGTTCCTCTATTCAATCCTTTTCCTTCTTCTTGTTGCTGGATATCTCGTTCGTACACATCTTCTCTTTGTTTCCCGGGCCTCTAGGGAGTTACAGACAGAGTTCGAAAAGGTCAAATCTTTGATGATTCCATCATCTATGATTGAGTTGCGAAAACTTCTGGATAGGTATCCTACATCTGAACCGAATTCTTTCTGGTTAAAGAATCTCTTTCTAGTTGCTCTGGAACAATTAGGAAATTCTCTAGAAGAAATACGGGGTTCTGCTTCTGGCGGCAACATGCTATTGGGTGGTGGTCCCGCTTATGGGGTCAAATCAATACGTTCTAAGAAGAAATATTTGAATATCAATCTCATCGATATCATCGATCTCATAAGTATCATACCAAATCCCATCAATCGAATCACTTTTTCGAGAAATACGAGACATCTAAGTCATACAAGTAAAGAGATCTATTCATTGATAAGAAAAAGAAAAAACGTGAACGGGGATTGGGTTGATGATAAAATAGAATCCTGGGTCGCGAACAGTGATTCGATTGATGATGAAGAAAGAGAATTCTTGGTTCAGTTCTCCACCTTAACGACAGAAAAAAGGATTGATCCAATTCTATTGAGTCTGACTCATAGTGATCATTTATCAAAGAATGACTCTGGTTTTCAAATGATTGAACAACCGGGAGCAATTTACTTACGATACTTAGTTGACATTCATAAAAAGTATCGAATGAATTATGAGTTCAATACATCCTGTTTAGCAGAAAGACGGATATCCCTTGCTCATTATCAGACAATCACTTATTCACAAACCTCGTGTGGGGCTAATAGTTTTCATTTCCCATCTCATGAAAAACCCTTTTCGCTCCGCTTAGCCTTATCCCCCTCTAGGGGTATTTTAGTGATAGGTTCTATAGGAACTGGACGATCCTATTTGGTCAAATACCTGGCGACAAACTCCTATGTTCCTTTCATTACGGTATTTTTGAACAAGTTCCTGGATAACAAGCCTAAAGGTTTTCTTATTGATGATATCGACATTGATGCTAGTGACGATATTGATGATAGTGACGATATTGATGCTAGTGACGATATTGATGATAGTGACGATATCGATCGTGACCTTGATACGGAGCTGGAGCTGCTAACTATGATGAATGCGCTAACTATGGATATGATGTCGGGAATAGACCGATTTTATATCACCCTTCAATTCGAATTAGCAAAAGCAATGTCTCCTTGCATAATATGGATTCCAAACATTCATGATCTGGATGTGAATGAGTCGAATTACTTATCCCTCGGTCTATTAGTGAACCATCTCTCCAGGGATTGTGAAAGATGTTCCACTAGAAATATTCTTGTTATTGCTTCGACTCATATTCCCCAAAAAGTGGATCCCGCTCTAATAGCTCCGAATAAATTAAATACGTGCATTAAGATACGACGGCTTCTTATTCCACAACAACGAAAGCACTTTTTCACTCTTTCATATACTAGGGGATTTCATTTGGAAAAGAAAATGTTCCATACTAATGGATTCGGGTCCATAACCATGGGTTCCAATGCACGAGATCTTGTAGCACTTACCAATGAGGCCCTATCGATTAGTATTACACAGAAGAAATCAATTATAGACACTAATACAATTCGATCCGCTCTTCATAGACAAACTTGGGATTTGCGATCCCAGGTAAGATCGGTTCAGGATCATGGGATCCTTTTCTATCAGATAGGAAGGGCTGTTGCACAAAATGTACTTCTAAGTAATTGCCCCATAGATCCTATATCTATCTATATGAAGAAGAAATCATGTAACGAAGGGGATTCTTATTTGTACAAATGGTACTTCGAACTTGGAACGAGCATGAAGAAATTAACGAGACTTCTTTATCTTTTGAGTTGTTCTGCCGGATCGGTCGCTCAAGATCTTTGGTCTCTACCCGGACCCGAGGAAAAAAATGGGATCACTTCTTATGGACTCGTTGAGAATGATTCTGATCTAGTTCATGGCCTATTAGAAGTAGAAAGCGCTCTGGTGGGATCCTCACGGACAGAAAAAGATTGCAGTCAGTTTGATAATGATCGAGTGATATTGCTTCGTCGGCCCGAACCAAGGAATCCCTTAGATATGATGCAAAACGGATCTTGTTCTATCCTTGATCAGAGATTTCTCTATGAAAAATACGAATCGGAGTTTGAAGAAGGGGAAGGAGAAGGAGCCCTTGACCCGCAACAGATAGAGGAGGATTTATTCAATCACATAGTTTGGGCTCCTAGAATATGGCGCCCTTGGGGCTTTCTATTTGATTGGATCGAAAGGACCAATGAATTGGGATTTCCCTATTGGTCCAGGTCATTTCGGGGCAAGCGGATCATTTATGATGAAGAGGATGAGCTTCAAGAGAATGATTCGGAGTTCTTGCAGAGTGGAACCATGCAGTACCAGACACGAGATAGATCTTCCAAAGAACAAGGCCTTTTTCGAATAAGCCAATTCATTTGGGACCCTGCAGATCCACTCTTTTTCCTATTCAAAGATCAGCCCTTTGTCTCTGTGTTTTCACATCGAGAATTATTTGCAGATGAAGAGATGTCAAAGGGGCTTCTTACTTCCCAAACAGATCCTCCTACATCTATATATAAAGGCTGGTTTATCAAGAATACGCAAGAAAAGCACTTCGAATTGTTGATTAATCGCCAGAGATGGCTTAGAACCAATAGTTCATTATCTAATGGATCTTTCCGTTCTAATACTCTATCCGAGAGTTATCAGTATTTATCAAATCTCTTCCTATCTAACGGAAGGCTATTGGATCAAATGACAAAGACATTGTTGAGAAAAAGATGGCTTTTCCCGGATGAAATGAAAATTGGATTCATGTAACAGGAGAAAGATTTCCCATTCCTTAGCCGGAAAGATATGTAGCCATGAAAGAGGGATTAAGTGGAACAGAATTGACTGGGTGGTAGAGTCATGGAAACACTTCTTTCTTCCATATTTTGGACCTTAGCTCCATGGAACAATATGCTACTGCTGAAACATGGAAGAATTGAAATCTTAGATCAAAACACTATGTATGGATGGTATGAACTGCCTAAACAAGAATTCTTGAACAGCGAACAACCAGTTCAGATATTCACGACCAAGAAGTATTGGATTCTCTTTCGGATAGGCCCTGAAAGGAGAAGGAAGGCTGGAATGCCAACAGGCGTCTATTATTGAATTCACCCCACCCGATAGTACCCATTTTGGGAACGTCCAGTGCCAAAGTCACTGAATGGGTAAGTCGCCAATCCCTAAAACGAACTATGGAATGTACTTTATCTGCTGGGTTACGAGCAGGCATTTTACCAGAGGTTTCTAATCTACCTTTGTGTGATTCCTGTTGAAGCATATACTCGGGGGGTGGGTGCAGGGCGGACAGTTTTAAAGCAGACTCCCCATTCATTAGATAGAGAAGATCACCAAGATTTCGTGATCCGCTGCCGAACTTATTCCAATTCCAAGAGCTCGGATCGAATCGGTATATCAATACCGATTCGATCCGAGCTCTCTTATTGAATTGCTCATTCAATGAGCATTCTCCATATTATGCCTTGAAGAGGACTCGAACCTCCACGCTCTTTAGCACGAGATTTTGAGTCTCGCGTGTCTACCATTTCACCACCAAGGCATCTTGAAAGTGAATCGTATTCCATGAATATGATATCTATCTAGTGTGATGTATGGAATATATGACAAAGGTGGGGTGTTGGAGTATTGCTATTGATCGGTCATGTCATATAGGCCCGAGTCGGACATCCAATTGCTTCGATTTGAATTATCCGGAGGATGCCTTCTATATCAAAAAGATGGACAATCAAACTTACGATTCAATAGAAGCCAAAAGAGGTGAATAGGGTCCCAAATAAGGAAAGATATGTAAAAAGCAAGTCCGATTACGTCTATTCCGAATCCTAAATGGAATGTAGGGATCCATATGTAAACAATGTATATCCCTATTCCGGTCTGGTCCGGTATGGAATGAACTTATAATCATAGAATCGACTCGATCATCAGATTATAGATTATAAGTTCATAACCCTAACCCATTCCCATTTTGGAAGGAACAGATCCACTAATTCTTTGATTCCAGTTAGTAAGAGGGATCTTGAACTAAGAAATAGACCCTAGAAGCTAAAAAAGGGTATCCTGAGCAATTGCAATAATCGGGTTCATTGATATTCCTGGTATAGTAGATGCTATCACACATACAATCATACTCAATTCGATGGAATTGTTTGATCTTAAAGGAGATCTTCTATAATTTCGCACGTAAGGGGGTATTTCTTGGTTTCGTCCAGTCATTAATAACTTGATTCTTTTTAGATAATAGTAGATAGAAACAACGCTTGTAAGGAGTCCTATTAAAACCAAGAAATATAGGCTTGCCTGCCATCCACACCAGAATAAATAGAGTTTTCCGAAAAAACCTGCTAGTGGAGGAAGACCTCCTAGGGATAAGAGACATAGGGCGAAAGAGAGAGCCAAAAAAGGATCTTTCGTGTATAATCCTGCATAATCTCGAATGTTATCAGTTCCGGTACGTAGACCAAATAATACAATGCAAGCAAAAGTTCCTAGATTCATGGAGATATAGAACAGCATATACGTTATCATGCTTGCATATCCATCATTTGAGTCTCCAACAATTAAATTATTCCAATAATTACATATCCGATTTGACCTATGGACGAATATGCAAGCATACGTTTCATGCTTGTTTGAGTAATAGCAATCCAATATCATGCTAAGAATAGCTAGGATTTCCAGAAGAAGATGCCATTCGTTTGATGAGAAATAAAAAGGAATATCGAAAATTCGGGTGGCTAAAGCTGAAGCAGCTACTTTCGAAGTAACAGAAAGAAAAGCAACGACTGGAGTGGGAGAGTCAGAGTCGAAAAGAGGATTCCTCACTTCTTTCTCTCATTCAAAACCGTGCATGAGACTTTCATCTCACACGGCTTCTAAGTGATAAAAGAAAGAAGAACTCATCTTCTTTCTTTTTTGATTACCTTCCTCGCGTATGTATAAGACCGAATCCATTCGATTTCTAAAAAGGATTCCTAATCCTTAACTTTTCGAGGAATCCTTCATCAGTGGTTGTGAATGACCGATTTTTTCAATCTTTTCGACCTTGGTTCCGTAGGAGCAAGTCAGAAAGATTGAGAAATAGAACCATCTGATTTGATTCGTTCTCAATAGCCATGAGATGATCATATTAGGGTGATCCTTTTGTCGACGGATGCTCCTATTATACTCGTAGTCTCTGAAGGATGAGAACCAACTATGTAGCATCTACATCGAGAATTCAAGTCTTGTATACGTCATTAGTCCGATCCTTTGTAGGAACTACCCGTAATAACGAACTTGCAAAATGGATCTGTTTATCATAAAGAGATTCGTCGTTCCTGACCCTGCTTCACCTTAATTGTTATTTGAACAAGTCAAAGTTCTGTCTTGGTCCGAGTGGGGATAGCATTTCTCTTCTGCATGTCCATGGAGTTTTGAAAAATCCAAACATCTCGGAGATAGATAGAGAGGTAGGAATTTATCGAACGAACCGCACTCCTTCGTATACGTCAGGAGTCCATTGATGAGAAGGGGCTGGGGAAAGCTTGAACCCAATTCCTACAGTGATGAATATGAGCGCAATTGAAATTCCTGGGGAGTTATACATTTGTGTATTGATAAGACCATTCACTATTTCTTGAAGCTCGATCTCTCCCCCGGATGAACCATCTAGCCAAGAGAAACCATGAACCAGAATAGAAGAGCTTGCCCCACCCATGAGTAAATATTTCATAGTAGCCTCATTAGACCGTACATCTTTCTTGGTATATCCAGATAATAGGTAGGAGCATAAACTGAAACATTCTGGAGCTACAAAGATAGTTATTAAATCGTTAGCACCGCATAAAAACATTCCTCCTAGAGTAGCTGTTAATACGAATAAGAGAAACTCTGTTATATCTATTTCTGTACATTCAACGTACTCTACGGATAGAGGAATACATAGAGTTGAACATAGTAAAATAAGAAATTGAAAGATTTCGTTGAAATTGTTCGTTTGGAAATTTCCCGAAAAGCGAATCATAGGCTCTTCTCTCCATCGGAACAATAGGGCCGTTATGCTCATTACTAAACTTGTTGAAGAGATGAAATAGAACCAAGGTATATCTTTTTGATCAGAGGTTGAATCGATCATCAGAAGAAGAATTAGGCCAAAAATTAGGATACATTCTGGGAAAATAAAACTTCCATCGAAGAGAAGCAAATGAAAGGCTTTCATAAAAATTCTCGTAGAATCGAGAATGAAGTTTTCATTCTGTACATGCCAGATCATGAATTAGTAACTGCATCCAATTTCCAAAAAAATCCCAATTGTTTCGAACTTTCTATTTTTGGAATGGAATATTTACGGAATCTCCATGAATAGGATCAAACCTTATTCCATGGTATTTACATGAGGTTCCTCTTTCTTATTCTTAAGCAAGTCCCCGAGAGGGCTTAGTTGATCCATGATTTATCTTTCATCTTTCGTTTCCTTTTCGTTTGTTTCGAGAAATATATCGATCAATTCCGATTCTTTCTTTTTCTCTTGATTCTTTTCCGATCGAGATGTATGGATCCTGTTTATGGATTAACGAAAATGTGCAAAAGCTCTATTTGCCTCTGCCATTCTATGAGTCTCTTCCTTTTTGCGTATGGCCTCGCCACTCCCTTTGGCAGCATCCACTAATTCGGAACTTAATTTGAAAGCCATATTTCGACCCGGACGTTTTCGGGATGCCGCTAATAACCAACGAATGGCAAGTGCTTTTCCTTGTGTGGATCCTATTTCAATGGGAACTTGATGAGTCGATCCGCCTACACGTCTTGCTTTTACTGCTATATCGGGAGTTACTCCACGTATTGCTTGACGTAAAACAGATAGTGGATTTGTTTCTGTCTTTTGTTGAATCTTTTTCATGGCTCGATAGAGAATTTGATAAGCCAATGATTTTTTTCCGTGTTTCAGAATACGGTTAACCAACATATTAATTAATCGATTACGATAAATTGGATCCGATTTTGCAGTTTTTTCTTTTGCAGTACCTCGACGTGACATGAGCGTGAAAGAGGTTCAAGAATCAGTTTTCTTTTTATAAGGGCTAAAATCACTTATTTTGGCTTTTTTACCCCATATTGTAGGGTGGATCTCGAAAGATATGAAAGATCTCCCTCCAAGCCGTACATACGACTTTCATCGAATACGGCTTTCCACAGAATTCTATATGTCTCTATGAGATCGAGTATGGAATTCTGTTTACTCACTTTAAATTGAGTATCCGTTTCCCTCCTTTTCCTGCTAGGATTGGAAATCTTGTATTTTCCATATCCATACGATTGAGTCTTTTGGTTTCCGAAATAGTGTAAAAAGAAGTGCTTCGAATCATTGCTATTTGACTCGGACCTGTTCTAAAAAAGTCGAGGTATTTCGAATTCTTTGTTGACACGGACAAAGTCAGGGAAAACCTCTGAAATTATTTCAATATTGGACCTTGGACATATAATAGTTCCGAATCGAATCTCTTTAGAAAGAAGATCTTTTGTCTCATGGTAGCCTGCTCCAGTCCCCTTACGAAACTTTCGTTATTGGGTTAGCCATACACTTCACATGTTTCTAGCGATTCACATGGCATCATTAAATGATACAAGTCTTGGATAAGAATCTACAACGCACTAGAACGCCCTTGTTGACGATCCTTTACTCCGACAGCATCTAGGGTTCCTCGAACAATGTGATATCTCACACCGGGTAAATCCTTAACCCTTCCCCCTCTTACTAAGACTACAGAATGTTCTTGTGAATTATGGCCAATACCAGGTATATAAGCAGTGATTTCAAATCCAGAGGTTAATCGTACTCTGGCAACTTTACGTAAGGCAGAGTTTGGTTTTTTGGGGGTGATAGTGGAAAAGTTGACAGATAAGTCACCCTTACTGCCACTCTACAGAACCGTACATGAGATTTTCACCTCATACGGCTCCTCGTTCAATTCTTTCGAAGTCATTGGATCCTTTTCCTCGTTCGAGAATCTCCTCCTTTCCTTTCTTCCACTCCGTCCCGAAGAGTAACTAGGACCAATTTAGTCACGTTTTCATGTTCCAATTGAACACTTTCCATTTTTCTTTTTGATTCTTCTTAAAGGAGAAGATTATTCTCTTTACCAAACATATGCGGATCCAATCACGATCTTATAATAAGAACAAGAGATCTTTCTCGATCAATCCCTTTGCCCCTCATTCTTCGAGAATTAGAAAGATCCTTTTCAAGTTTTAATTTGTTCATTTGGAATCTGGGCTCTTCTACTTCATTTTTATTTACTTATTTTATTTTTATTTAATATTTTTCCCTCTCTTTTTTTATATCATTCCTTAAGTCCCATAGGTTTGATCCTGTAGATTTTGACTCATTTTCTCATTGAGCGAGGGGTACAAAAGAAATCAGATTTCTTTTTCGATCAATTATGTGAAATCTTCGATTTTTTCTTCTTCCTCTATCCCTATCCCATAGATACAGTCTTTGAATCAATAGAGAACCTTTTCTTCTGTATGAATCGATATTCTTACATTCCAATTCCTTCCCGATACCTCCCAAGGAAAATCTCGAATTGGATCCCAAATTGACGGGTTAGTGTGAGCTTATCCATGCGGTTATGCACTCTTCGAATAGGAATCCATTTTCTGAAAGATTCTGGCTTTCGTGCTTTGGTGGGTCTCCGAGATCCTTTCGATGACCTATGTTTGTTGAAGGGATATCTATATAATCCGATCGATTGCGTAAAGCCCGCGGTAGCAACGGAACCGGGGAAAGTCTACAGAAAAGACAGTTCCTTTCTATTCTATTAGTATTTTCTATTAGATTAGTATTAGTTAGTGATCCCGGCTTAGTGAGTCCTTTCTTCCGTGATGAACTGTTGGCATTAGTCCTACATTTTGTCTCTGTGGACCGAGGAGAAAGGGGGCTCGGCGGGAAGAGGATTGTACCATGAGAGAAGCAAGGAGGTCAACCTCTTTCAAATATACAACATGGATTCTGGCAATGCAATGTAGTTGGACTCTCATGTCGATCTGAATGAATCATCCTTTCCACGGAGGTAAATCTTTGCCTGTTAGGCAAGGGGATAGCAAGTTACAAATTCTGTCTCGGTAGGACATGTATTTCTATTACTATGAAATTCATAAATGAAGTAGTTAATCATAAATGAAGTAGTTAATGGTGGGGTTACCATTATCCTTTTTGGAGTGACGCATCTTGTATGTGTTCCTAAAAAAAGGAATTTTTCCATTTTTCGGGGTCTCAAAGGGGTGTGAAAACACATAAGAACTCTTGAATGGAAATGGAAAAGAGATGTAACTCCAGTTCCTTCGGAAATGGTAAGATCTTTGGCGCAAGAAGAGGGGGTTGATCCGTATCATCTTGACTTGGTTCTGCTTCCTCTATTTTTTTAAGAATACCGAGTCGGGTTCTTCTCCTACCTGTATCGAATAGAACATGCTGAGCCAAATCTTCTTCATGTAAAACCTGCTTGATTTAGATCGGGAAAATCGTGCGGTTTTCTGAAACCATGTGCTATGGCTCGAATCCGTAGTCAATCCTATTTCCGATAGGGGCAGTTGACAATTGAATCCGATTTTTCCCATTTTTTTTCATATACGTAATAAATAGTGCGAAAAGAAGGCCCGGCTCCAAGTTGTTCAAGAATAGTGGCGTTGAGTTTCTCGACCCTTTGCCTTAGGATTAGTCAGTTCTATTTCTCGATAGAGGCAGAGAAAGGGATATAACTCAGCGGTAGAGTGTCACCTTGACGTGGTGGAAGTCATCAGTTCGAGCCTGATTATCCCTAAACCCAATGGGAGTTTTTCTATTTTGACTTGCTCCCCCGCCGTGATTGAATGAGAATGGATAAGAGGCTCGTGGGATTGACGTGAGGGGGCAGGGATGGCTATATTTCTGGGAGCGAACTCCGGGCGAATATGAAGCGCATGGATACAGGTTATGCCTTGGAATGAAAGACAATTCCGAATCCGCTTTGTCTACGAACAAGGAAGCTATAAGTAATGCAACTATGAATCTCATGGAGAGTTCGATCCTGGCTCAGGATGAACGCTGGCGGCATGCTTAACACATGCAAGTCGGACGGGAAGTGGTGTTTCCAGTGGCGGACGGGTGAGTAACGCGTAAGAACCTGCCCTTGGGAGGGGAACAACAGCTGGAAACGGCTGCTAATACCCCGTAGGCTGAGGAGCAAAAGGAGGAATCCGCCCGAGGAGGGGCTCGCGTCTGATTAGCTAGTTGGTGAGGCAATAGCTTACCAAGGCGATGATCAGTAGCTGGTCCGAGAGGATGATCAGCCACACTGGGACTGAGACACGGCCCAGACTCCTACGGGAGGCAGCAGTGGGGAATTTTCCGCAATGGGCGAAAGCCTGACGGAGCAATGCCGCGTGGAGGTAGAAGGCCCACGGGTCGTGAACTTCTTTTCCCGGAGAAGAAGCAATGACGGTATCTGGGGAATAAGCATCGGCTAACTCTGTGCCAGCAGCCGCGGTAATACAGAGGATGCAAGCGTTATCCGGAATGATTGGGCGTAAAGCGTCTGTAGGTGGCTTTTTAAGTCCGCCGTCAAATCCCAGGGCTCAACCCTGGACAGGCGGTGGAAACTACCAAGCTGGAGTACGGTAGGGGCAGAGGGAATTTCCGGTGGAGCGGTGAAATGCGTAGAGATCGGAAAGAACACCAACGGCGAAAGCACTCTGCTGGGCCGACACTGACACTGAGAGACGAAAGCTAGGGGAGCGAATGGGATTAGATACCCCAGTAGTCCTAGCCGTAAACGATGGATACTAGGCGCTGTGCGTATCGACCCGTGCAGTGCTGTAGCTAACGCGTTAAGTATCCCGCCTGGGGAGTACGTTCGCAAGAATGAAACTCAAAGGAATTGACGGGGGCCCGCACAAGCGGTGGAGCATGTGGTTTAATTCGATGCAAAGCGAAGAACCTTACCAGGGCTTGACATGCCGCGAATCCTCTTGAAAGAGAGGGGTGCCTTCGGGAACGCGGACACAGGTGGTGCATGGCTGTCGTCAGCTCGTGCCGTAAGGTGTTGGGTTAAGTCCCGCAACGAGCGCAACCCTCGTGTTTAGTTGCCATCGTTGAGTTTGGAACCCTGAACAGACTGCCGGTGATAAGCCGGAGGAAGGTGAGGATGACGTCAAGTCATCATGCCCCTTATGCCCTGGGCGACACACGTGCTACAATGGCCGGGACAAAGGGTCGCGATCCCGCGAGGGTGAGCTAACTCCAAAAACCCGTCCTCAGTTCGGATTGCAGGCTGCAACTCGCCTGCATGAAGCCGGAATCGCTAGTAATCGCCGGTCAGCCATACGGCGGTGAATTCGTTCCCGGGCCTTGTACACACCGCCCGTCACACTATGGGAGCTGGCCATGCCCGAAGTCGTTACCTTAACCGCAAGGAGGGGGATGCCGAAGGCAGGGCTAGTGACTGGAGTGAAGTCGTAACAAGGTAGCCGTACTGGAAGGTGCGGCTGGATCACCTCCTTTTCAGGGAGAGCTAATGCTTGTTGGGTATTTTGGTTTGACACTGCTTCACACCCAAAAAGAAGGGAGCTACGTCTGTCTGAGTTAAACTTGGAGATGGAAGTCTTCTTTCGTTTTTCGACGGTGAAGTAAGACCAAGCTCATGAGCTTATTATCCTAGGTCGGAAAAAGTTGATAGGATCCCCCTTTTTACGTCCCCATGCCCCCCCGTGTGGCGACACATGGGGGCGAAAAAAGGAAAGAGAGGGATGGGGTTTCTCTCGCTTTTGGCATAGCGGGCCCCCAGTGGGAGGCTCGCACGACGGGCTATTAGCTCAGTGGTAGAGCGCGCCCCTGATAATTGCGTCGTTGTGCCTGGGCTGTGAGGGCTCTCAGCCACATGGATAGTTCAATGTGCTCATCAGCGCCTGACCCTGAGATGTGGATCATCCAAGGCACATTAGCATGGCGTACTCCTCCTGTTCGAACCGGGGTTTGAAACCAAACTCCTCCTCAGGAGGATAGATGGGGCGATTCAGGTGAGATCCAATGTAGATCCAACTTTCGATTCACTCGTGGGATCCGGGCGGTCCGGGGGGGACCACCGCGGCTCCTCTCTTCTCGAGAATCCATGCATCCCTTATCAGTGTATGGACAGCTATCTCTCGAGCACAGGTTTAGGTTCGGCCTCAATGGGAAAAAAATGGAGCACCTAACAACGCATCTTCACAGACCAAGAACTACGAGATCACCCCTTTTATTCTGGGGTGACGGAGGGATCGTACCATTCGAGCCGTTTTTTTTTCATGCTTTTCCCGGAGGTCTGGAGAAAGCTGCAATCAATAGGATTTCGCTAATCCTCCCTTCCCGAAAGGAAGAGCGTGAAATTCTTTTTCCTTTCCGCAGGGACCAGGAGATTGGATCTAGCCGTAAGAAGAATGCTTGGTATAAATAACTCACTTCTTGGTCTTCGACCCCCTCAGTCACTATGAACGCCCCCGATTAGTGCAATGGGATGTGTCTATTTATCTATCTCTTGACTCGAAATGGGAGCAGGTTTGAAAAAGGATCTTAGAGTGTCTAGGGTTGGGCCAGGAGGGTCTCTTAACGCCTTCTTTTTTCTTCTCATCGGAGTTATTTCACAAAGACTTGCCATGGTAAGGAAGAAGGGGGGAACAAGCACACTTGTAGAGCGCAGTACAACGGAGAGTTGTATGCTGCGTTCGGGAAGGATGAATCGCTCCCGAAAAGGAATCTATTGATTCTCTTCCAATTGGTTGGACCGTAGGTGCGATGATTTACTTCACGGGCGAGGTCTCTGGTTCAAGTCCAGGATGGCCCAGCTGCGCCAGGGAAAAGAATAGAAGAAGCATCTGACTCCTTCATGCATGCTCCACTTGGCTCGGGGGGATATAGCTCAGTTGGTAGAGCTCCGCTCTTGCAATTGGGTCGTTGCGATTACGGGTTGGATGTCTAATTGTCCAGGCGGTAATGATAGTATCTTGTACCTGAACCGGTGGCTCACTTTTTCTAAGTAATGGGGAAGAGGACCGAAACATGCCACTGAAAGACTCTACTGAGACAAAGATGGGCTGTCAAGAACGTAGAGGAGGTAGGATGGGCAGTTGGTCAGATCTAGTATGGATCGTACATGGACGGTAGTTGGAGTCAGCGGCTCTCCTAGGGTTCCCTCATCTGGGATCCCTGGGGAAGAGGATCAAGTTGGCCCTTGCGAACAGCTTGATGCACTATCTCCCTTCAACCCTTTGAGCGAAATGCGGCAAAAGGAAGGAAAATCCATGGACCAACCCCATCATCTCCACCCCGTAGGAACTACGAGATCACCCCAAGGACGCCTTCGGCATCCAGGGGTCACGGACCGACCATAGAACCCTGCTCAATAAGTGGAACGCATTAGTTGTCCGCTCTCAGGTTGGGCAGTAAGGGTCGGAGAAGGGCAATCACTCATTCTTAAAACCAGCGTTCTTATTCTTAAGACCAAAGAGTCGGGCGGAAAAGGGGGGAAAGCTCTGCGTTCCTGGTTCTCCTGTAGCTGGATCCTCCGGAACCATAAGAATCCTCAGTTAGAATGGGATTCCAACTCAGCACCCCTTGAGTGAGATTTTGAGAAGAGTTGCTCTTTGGAGAGCACAGTACGATGAAAGTTGTAAGCTGTGTTCGGGGGGGAGTTATTGTCTATCGTTGGCCTCTATGGTAGAATCAGTCGGGGGACCTGAGAGGCGGTGGTTTACCCTGCGGCGGATGTCAGCGGTTCGAGTCCGCTTATCTCCAACTCGTGAACTTAGCCGATACAAAGTTATATGATAGCACCCAATTTTTCAGATTCGTCGGTTCGATCTATGATTTATCATTCATGGACGTTGATAAGATCCTTCCATTTAGCAGCACCTTAGGATGGCATAGCCTTAAAGTTAAGGGCGAGGTTCAAACGAGGAAAGGCTTACGGTGGATACCTAGGCACCCAGAGACGAGGAAGGGCGTAGTAAGCGACGAAATGCTTCGGGGAGTTGAAAATAAGCATAGATCCGGAGATTCCCGAATAGGTCAACCTTTCGAACTGCTGCTGAATCCATGGGCAGACAAGAGACAACCTGGCGAACTGAAACATCTTAGTAGCCAGAGGAAAAGAAAGCAAAAGCGATTCCCGTAGTAGCGGCGAGCGAAATGGGAGCAGCCTAAACCGTGAAAACGGGGTTGTGGGAGAGCAATACAAGCGTCGTGCTGCTAGGCGAAGCGGTGGAGTACTGCACCCTAGATGGCGAAAGTCCAGTAGCCGAAAGCATCACTAGCTTACGCTCTGACCCGAGTAGCATGGGACACGTGGAATCCCGTGTGAATCAGCAAGGACCACCTTGCAAGGCTAAATACTCCTGGGTGACCGATAGCGAAGTAGTACCGTGAGGGAAGGGTGAAAAGAACCCCCATCGGGGAGTGAAATAGAACATGAAACCGTAAGCTCCCAAGCAGTGGGAGGAGCCCGGGGCTCTGACCGCGTGCCTGTTGAAGAATGAGCCGGCGACTCATAGGCAGTGGCTTGGTTAAGGGAACCACCGGAGCCGTAGCGAAAGCGAGTCTTCATAGGGCAATTGTCACTGCTTATGGACCCGAACCTGGGTGATCTATCCATGACCAGGATGAAGCTTGGGTGAAACTAAGTGGAGGTCCGAACCGACTGATGTTGAAGAATCAGCGGATGAGTTGTGGTTAGGGGTGAAATGCCACTCGAACCCAGAGCTAGCTGGTTCTCCCCGAAATGCGTTGAGGCGCAGCAGTTGACTGGACATCTAGGGGTAAAGCACTGTTTCGGTGCGGGCCGCGAGAGCGGTACCAAATCGAGGCAAACTCTGAATACTAGATATGACCTAAAAATAACAGGGGTCAAGGTCGGCCAGTGAGACGATGGGGGATAAGCTTCATCGTCGAGAGGGAAACAGCCCGGATCACCAGCTAAGGCCCCTAAATGACCGCTCAGTGATAAAGGAGGTAGGGGTGCAGAGACAGCCAGGAGGTTTGCCTAGAAGCAGCCACCCTTGAAAGAGTGCGTAATAGCTCACTGATCGAGCGCTCTTGCGCCGAAGATGAACGGGGCTAAGCGATCTGCCGAAGCTGTGGGATGTAAAAATACATCGGTAGGGGAGCGTTCCGCCTTAGAGGGAAGCACCCGCGCGAGCAGTGGTGGACGAAGCGGAAGCGAGAATGTCGGCTTGAGTAACGCAAACATTGGTGAGAATCCAATGCCCCGAAAACCTAAGGGTTCCTCCGCAAGGTTCGTCCACGGAGGGTGAGTCAGGGCCTAAGATCAGGCCGAAAGGCGTAGTCGATGGACAACAGGTGAATATTCCTGTACTACCCCTTGTTGGTCCCGAGGGACGGAGGAGGCTAGGTTAGCCGAAAGATGGTTATCGGTTCAAGGACGTAAGGTGACCCTGCTTTTTCAGGGTAAGAAGGGGTAGAGAAAATGCCTCGAGCCAATGTTCGAGTACCAGGCGCTAAGGCGCTGAAGTAACCAATGCCATACTCCCAGGAAAAGCTCGAACGATCTTCAACAAAAGGGTACCTGTACCCGAAACCGACACAGGTGGGTAGGTAGAGAATACCTAGGGGCGCGAGACAACTCTCTCTAAGGAACTCGGCAAAATAGCCCCGTAACTTCGGGAGAAGGGGTGCCTCCTCACAAAGGGGGTCGCAGTGACCAGGCCCGGGCGACTGTTTACCAAAAACACAGGTCTCCGCAAAGTCGTAAGACCATGTATGGGGGCTGACGCCTGCCCAGTGCCGGAAGGTCAAGGAAGTTGGTGACCTGATGACAGGGGAGCCGGCGACCGAAGCCCCGGTGAACGGCGGCCGTAACTATAACGGTCCTAAGGTAGCGAAATTCCTTGTCGGGTAAGTTCCGACCCGCACGAAAGGCGTAACGATCTGGGCACTGTCTCGGAGAGAGGCTCGGTGAAATAGACATGTCTGTGAAGATGCGGACTACCTGCACCTGGACAGAAAGACCCTATGAAGCTTTACTGTTCCCTGGGATTGGCTTTGGGCCTTTCCTGCGCAGCTTAGGTGGAGGGCGAAGAAGGCCCCCTTCCGGGGGGGCCCGAGCCATCAGTGAGATACCACTCTGGAAGAGCTAGAATTCTAACCTTGTGTCAGGACCTACGGGCCAAGGGACAGTCTCAGGTAGACAGTTTCTATGGGGCGTAGGCCTCCCAAAAGGTAACGGAGGCGTGCAAAGGTTTCCTCGGGCCGGACGGAGATTGGCCCTCGAGTGCAAAGGCAGAAGGGAGCTTGACTGCAAGACCCACCCGTCGAGCAGGGACGAAAGTCGGCCTTAGTGATCCGACGGTGCCGAGTGGAAGGGCCGTCGCTCAACGGATAAAAGTTACTCTAGGGATAACAGGCTGATCTTCCCCAAGAGCTCACATCGACGGGAAGGTTTGGCACCTCGATGTCGGCTCTTCGCCACCTGGGGCTGTAGTATGTTCCAAGGGTTGGGCTGTTCGCCCATTAAAGCGGTACGTGAGCTGGGTTCAGAACGTCGTGAGACAGTTCGGTCCATATCCGGTGTGGGCGTTAGAGCATTGAGAGGACCTTTCCCTAGTACGAGAGGACCGGGAAGGACGCACCTCTGGTGTACCAGTTATCGTGCCCACGGTAAACGCTGGGTAGCCAAGTGCGGAGCGGATAACTGCTGAAAGCATCTAAGTAGTAAGCCCACCCCAAGATGAGTGCTCTCCTATTCCTTCCGACTTCCCCAGAGCCTCCGGTAGCACAGCCGAGACAGCGACGGGTTCTCTGCCCCTGCGGGGATGGAGCGACAGAAGTCTTGAGAATTCAAGAGAAGGTCACGGCGAGACGAGCCGTTTATCATTACGATAGGTGTCAAGTGGAAGTGCAGTGATGTATGCAGCTGAGGCATCCTAACAGACCGGTAGACTTGAACCTTGTTCCTACATGACCCGATCAATTCGATCAGGCACTCGCCATCTATTTTCATTGTTCAACTCTTTGACAACACGAAAAAACCATTGTTCAACTCTTTGACAACATGAAAAAACCAAAAGCTCTGCCCTCCCTCTCTATCTATCCAAGGGATGGAAGGGCAGAGGCCTTTGGTGTCCCCTCCAGTCAAGAATTGGGGCCTCACAATCACTAGCCAATATGATTTTCTCTCATGCCTTTCTTCGTTCATGGTTCGATATTCTGGTGTCCTAGGCGTAGAGGAACCACACCAATCCATCCCGAACTTGGTGGTTAAACTCTACTGCGGTGACGATACTGTAGGGGAGGTCCTGCGGAAAAATAGCTCGACGCCAGGATGATAAAAAGCTTAACACCCCTCATTCTTATTACTTTTTCAATATGAAAAAGAAAAAAAATGAAAAATTGAAAGGTCGTCTTATTCAAAACCCCAATCATGACATCCCTTCTCTCCCACTTCACACCTCGGAACGCACCGTTCTTATAGAGATAAACGCGCTTTCACATCTTCTTAACCCGAAATGGCTGGGGAGAGGAAAGGTTCCTTTTTTTTTTGAGGGTACTCCCGAGAACAGATCCAGTGGAGACGGGGTGGGGCCTGTAGCTCAGAGGATTAGAGCACGTGGCTACGAACCACGGTGTCGGGGGTTCGAATCCCTCCTCGCCCACAACCGGCCCAAAAGGGAAGGACCTTTCCTTCTGGGGGTAGGAAAATCATGATCGGGATAGCGGACCAAAAGCTATGGAACTTGGGTGTGGGTCTTTTGTCGAAATGGAATGGCCTTCCTTTTTCTTTTTCTTTATTATTTATCGTTAATGGTAGAATCATTACACATAGTATACCCGGCCCTTCAGCGTATTTTTTTGTTTTACGCCCCGTAACTCTTCCTCAGCCAGGCTTGGGCAGAATAGCAGAGCAAGTACAAGTATTAGTAGCATAACAAAAATGCCTTCCTCGTCATTAATATGTTTGCTCGCGGTAATTGTGGCCTCTCGGGAGAATCGATGACTGCATCTTTGATGCACTGCTAGTACTAGTACATCTGAGAATTCTTAATTGGCTAGTTGTAAATAGCCCCAGGGCTATGGAACAAAGGATTATCCCGGACCTACACCAAGGTATTGACGGTGATTCTCAAATATCGCAGAACAGAATGTGATACGATAGAAACAAAGACAGGGAAGGGGTTACCTACTCTTAACGGTCAAAGCGAGCTCTTTCATTCTGAATTCTTTAATTCAGAATGAATCAAATCTCCCCAAGTAGGATTCGAACCTACGACCAATCAGTTAACAGCCGACCGCTCTACCACTGAGCTACTGAGGAACAACGGGAGATTCGATCTCATAGAGTTCAATTCCCGTTCTCAACCCATGACCAATATGAGCTCAAAGCTTCCTTCGTAACTCCCGGAACTTCTTCGTAGTGGCTCCCCTCATTTCATAGGGAACCTCAAAGTGGCTCTATTTCATTATATTCCATCCATCTCCCAATTCCATTCAATTCATTTAATATCCCTTTGGTGTCATTGACATAACAGATGTCGTTTCTAGTTTATCTCTTTATATGGAAAGTTTCAAAATCATCATATAATAATCCAGAAATTGCAATAGAAAAGAAAAAGGGAGGTTTATGATGATTTTGAAATCTTTTCTACTAGGTAATCTAGTATCCTTATGCATGAAGATAATCAATTCGGTCGTTGTGGTCGGACTCTATTATGGATTTCTGACCACATTCTCCATAGGGCCCTCTTATCTCTTCCTTCTCCGAGCTCAGGTTATGGAAGAAGGAAGCGAGAAGAAGGTATCAGCAACAACTGGTTTTCTTACGGGACAGCTCATGATGTTCATATCGATCTATTATGCGCCTCTGCATCTAGCATTGGGTAGACCTCATACAATAACTGTCCTAGCTCTACCCTATCTTTTGTTTCATTTCTTCTGGAACAATCACAAACACTTTTTTGATTATGGATCTACTACCAGAAATTCAATGCGTAATCTCAGCATTCAATGTGTATTCCTGAATAATCTCATTTTTCAATTATTCAACCATTTCATTTTACCAAGTTCAATGTTAGCCAGATTAGTCAACATTTATATGTTTCGATGCAACAACAAGATGTTATTTGTAACAAGTAGTTTTGTTGGTTGGTTAATTGGTCACATTTTATTCATGAAATGGCTTGGATTGGTATTAGTCTGGATACGGCAAAATCATTCTATTCGATCAAATGTACTTATTCGATCGAATAAGTACCTTGTGTCAGAATTGAGAAATTCTATGGCTCGGATCTTTAGTATTCTCTTATTTATTACCTGTGTCTACTATTTAGGCAGAATACCGTCACCCATTCTTACTAAGAAACTGAAAGAAACCTCAAAAACGGAAGAAAGGGCGGAAAGTGAGGAAGAAAGAGATGTAGAAATAGAAACAACTTACGAAACGAAGGGGACTAAACAGGAACAAAAGGGATCCGCCGAAGAAGATCCTTCTCCTTCCCTTTTTTCAGAAGAAAAGGAGGATCCGGACAAAATCGATAAAACGGAAGAGATCCGAGTGAATGGAAAGGAAAAAACAAAGGATGAATTCCACTTTCACTTGAAAGAGACATGCTATAAAAATAGCCCCATTTATGAAGCTTCTTATCCGGATGGGAATCCAGAAAATTCAAAGTTAAAAATACTTTACGATAAAAAGAAAGTCAACTCAACCTTTTGGTTTGAAAAACCTCTTGTAACTATTCTTTTCAATTTTAATCGATGGAATCGACCGGTGCGATACATAAAAAATAATCGATTTGAAAATGCTGTAAGACATGAAATGTCACAATATTTTTTTTATACATGCCAAAGTTATGGAAAAGAAAGAATATCTTTTACGTTTCCACCCAGTTTATTATTTTTTGGGGAAATGATACAAAGAAAGATATCCTTGTTCATAATAGAAAAACTCTCCTCTGATGAACTGTATAATCATTGGATTTCTACCAACAAACAAAAAAATAACAATCTAAACAACGAATTGATAAATCGAATTAAGGTTCTAGACAAAGGATCTCTTTCCCTGAATATACTCGAAAAAAAGATTCGATTGTGTAATGATGAGATTAAAAAAGAATACTTGCCAAAAATATATGATCCTTTCTTGAATGGGCCACAGCGTGGAACAATAAAAAAATTATTTTTACCTTTAATCATAAATGAAACTTCGATAGAAAATTTCATTTTCATAGAAACAAATAAGATTCATACTCTCTTTCTTACTGATACTGATTATGAGGAATTTGAACAAAAAATAGATCTATTTGAGAAAAAACCATTATCAACAAAAATGAGTCACTTCTTGACTTTAATCAGTCAATTTGATAGAGAATCAAAATTTTTCAAATTTTTATTCAATGCAATTAGAACTGATCCTAATGATAAAAAAAAAAAAACGATTTCTATTAGAATAAAAGAAATTATTAAACAAGTTTCTCGATGGTCATACAAATTGATTAACGAATTAGAACAACAGGAAGGAGACAGTGAAGAAGAAGTACCAGTAGATTATCAAATTCGTTCAAGAAAAGCCAAACGTGTAGTGATTTTTACTAATAATCAAAATCAGCGAAATACCGATACTAATAATACCGATACTAATAATAAAGATCAAACAAACGAAGTGGCTTTGATACGCTATTCACAACAATCGGATTTTCGTCGAGACATAATCAAAGGCTCTATGCGAGCCCAAAGACGTAAAACAGTTATTTTAGAACTTTTTCAAGCAAATGTGCATTCCCCACTTTTTTTGGATAGAATAGACAAATCACCCCTTTTTTCTTTTGATATTTCCGGATTGATGAAACTCATTTTTGGAAACTGGATAAAAAGAAGAGCAGAATTGAAAATTTCAGATTCTATAGAAGAAGAGATCAAAGAAGGGGAGAAAGAAAAGAAAGATGAAAACAAAAGAAAAGAAAAAGCGCGAATAGAAATAGCAGAAGCCTGGGATACCATTCCACTTGCTCAAATAATAAGAGGTTCCATGTTAATAACTCAATCGACTCTTAGAAAATATATTCTATTACCTTCATTGATAATAGCTAAAAATATTGGCCGTATGCTATTATTGCAATTTCCTGAGTGGTCTGAAGATTTAAAGGAATGGAATAAAGAAATGCATGTTAAATGTACCTATAATGGTGTTCAATTATCAGAAACAGAATTTCCGAAAAATTGGTTAACAGATGGCATTCAGATAAAGATACTATTTCCTTTCTGTCTGAAACCTTGGCACAAATCTAAGCCACAGCCTTCTTATACAGATCGAATGAAAAAAAAAGGTCAAAAAAAAGATGATTTTTGTTTTTTAACAGTTTGGGGAATGGAAGCTGAACTTCCTTTTGATTCTCCCCGAAAACGGCCTTCCTTTTTTGAACCCATTTTTAATAAATTCGAAAAAATAA
>contig1_len_11292_j079
AAAAAAAAAAAAAAAAAGAAAAAAAAAATTTATCCTATCGAATTCAAAGTGCCATGCTATTTTTACTTAATATTCATATTTTATAGGGCGAAGGCATAGTCTTTTTTTTTTTTCTCAAAAAAACCTCATTGGCGCCAAGCGTGAGGGAATGCTAGACGTTTGGTAATTTCTCCTCCGACCAGGATAAAAGATCCCATTGAAGCAGCTAATCCCATGCATATTGTATGTACATCTGGTTGCACAAATTGCATAGTATCATAAATAGCGACTCCAGGTATTACCCATCCGCCAGGCGAGTTTATAAACAAATATAGATTTTTGGTATCATCCTCGATACTGAGATATACCATAAGACCAATAAGTTGATTCGAGATCTCACTATCAACCTCTTGGCCTAAAAAAAGGAGTCTTTCTCGATAAAGTCGGTTGATTAGGGTAAATTTGTATCCCTTAGAAACCGTACATGCACCTTTTGACGCATACGGTTCCAAAAAACATTTCGAAAAAAAAAAATAATCAATGTGTAGATTCTAGCCCTCTTTCTTTTTTCATAGTAAGCTCTTTCTAACTTTTAATGGAAAGGACTTTTTCTTCGATTTTTCAATAAAGATAAACGTTTTTTGGCTCCTTTCTCTCCTTTCTCTATAATATAACAAAAAAAAATATAAAGAATAAAAAACTTATCGAATTTACTTCTCATTGATGTATTGTTTCATCGAGATCGAATACAAATCACGATACGATGTCATTTTCTTGTTCCTCAATGGGCCTCTTCCCATTTTTTTTAGGTTTATGCTCTACTCCGGGTAAAGATCCGCCCGATTTTGATTTACACATATAGGACAAATGCTCCCCTTACCACTTCTTTTTGCTATGACTTACTTTTTTTTATTAATTTCATGCCTTCCGCCAAATATTTGATGGATTCATCCATATTATATTACTCGATTGATTAACGATTTGAAATCGCTTCTCTTTAAAAATGATAAATAGGAATTGAAATATTACCAATTGGATTTTTTTTTAAACGGAGCCTGGATACTTCATTTTATTAGTTCAATCAAGCCAACCATAAATTATTCGAATGGATAATAATAATAATATGATATGAATTCCCCCAAAAAAGGGATCTAATTACACTTCACGCTCCAAATTTTGAATGATTCAATTAATCTGTCTTTTGGGCGAAATAGAGGATATCTCGATCGGGCGAGAAAACGGGGAAATCCCGTATGACCCAATATATCTGACAAGTCGCACTATACGTCAACCCAAGATGCATCTTCCTCTCCAGGACTCCGAAAAGGCACTTTTGGAACACCAATAGGCATGAAATGAAAGAAAAAAGAACTAAGTACTATATTTCACTTTGATGTGGAAACGTAACAATGAGTTTATTGTCTTTATAAAATAGGCCCTATCCTATTTTATCCATAGATTAGAAAAATTCATACATTACATTATAAAGGAAGACAGAATGAAAAGGAAGACAGAATGAATAAAGTAAAATTATTATGAATAGGTCCTTCTAATGATGAAGGAGTATGGGCGCATTCCCTCATAGAAAATAGTATCAACCCCCACCCATTGCGTATTGATACTTATCGAGTATAGAATAAATCTGCTTCTCTTTGTTCTACAAACAGAATTGTTCCAGTATTATCAACTAAATAGAATAAATATTAACCCTTGCTCCAAGATAATCCACGGAACAAGGGAGATCCGTAGCAGAGTTCATAGTAGAGTCTTTTTCAATGTAATAAAGTTACGTAGTGTCTATTTATCTTTGATAAAGGGGTATTTCCATGGGTTTGCCTTGGTATCGTGTTCATACCGTTGTGTTGAATGATCCCGGTCGGTTGCTTTCTGTCCATATAATGCATACAGCTTTGGTTGCTGGTTGGGCCGGTTCAATGGCTCTGTATGAATTAGCAGTTTTTGATCCCTCTGACCCTGTTCTTGATCCAATGTGGAGACAGGGTATGTTCGTTATACCTTTCATGACTCGTTTAGGAATAACCAATTCATGGGGCGGTTGGAGTATTACCGGAGGGACTGTAACGAATCCGGGTATTTGGAGTTATGAAGGGGTGGCCGGGGCACATATTGTCTTTTCTGGCTTGTGCTTCTTGGCATCTATCTGGCATTGGGTGTATTGGGATCTAGAAATATTTTGTGATGAACGTACAGGAAAACCTTCTTTGGATTTGCCCAAGATCTTTGGAATTCATTTATTTCTCTCAGGAGTGGCTTGTTTTGGTTTTGGTGCATTCCATGTAACAGGCTTATATGGTCCGGGAATATGGGTGTCTGATCCTTATGGACTAACAGGAAAAGTACAACCTGTAAATCCAGCGTGGGGCGTGGAAGGTTTTGATCCTTTTGTTCCGGGAGGAATAGCCTCTCATCATATTGCAGCAGGGACATTGGGCATATTAGCGGGGCTATTCCATCTTAGCGTCCGCCCGCCCCAACGTCTATACAAAGGATTACGTATGGGCAATATTGAAACCGTCCTTTCTAGTAGTATCGCTGCTGTCTTTTTTGCGGCTTTTGTTGTTGCTGGAACTATGTGGTATGGTTCAGCAACTACCCCCATCGAATTATTTGGGCCCACTCGTTATCAATGGGATCAGGGGTACTTCCAGCAAGAGATATATCGAAGAGTTGGTGCTGGACTAGCCGAAAATCAAAGTTTATCCGAAGTTTGGTCTAAAATTCCTGAAAAATTAGCTTTTTATGATTATATCGGTAATAATCCGGCAAAAGGTGGGTTATTCAGGGCGGGTTCGATGGATAACGGGGATGGAATAGCGGTTGGATGGTTAGGACATCCTATCTTTAGAGATAAAGAAGGGCGTGAACTTTTTGTACGTCGTATGCCTACATTTTTTGAAACATTTCCAGTTGTTTTGGTAGACGGCGACGGAATTGTTAGAGCCGACGTTCCTTTTCGAAGAGCAGAATCGAAGTATAGTGTCGAACAAGTAGGTGTAACTGTTGAGTTCTACGGCGGTGAACTCAATGGAGTCAGTTATAGTGACCCTGCTACTGTGAAAAAATATGCTAGACGTGCTCAATTGGGCGAAATTTTTGAATTAGATCGTGCTACTTTGAAATCCGATGGTGTTTTTCGTAGCAGTCCAAGGGGTTGGTTTACTTTTGGGCATACTTCATTTGCTTTGCTCTTCTTCTTCGGGCACATTTGGCATGGTGCTAGAACCCTCTTCAGAGATGTTTTTGCGGGTATTGACCCAGATTTGGATGCTCAAGTTGAATTTGGAGCATTCCAAAAACTTGGAGATCCAACTACAAGAAGACAAGTAGTCTGATACAACATTATTTTGGTATTTTCCGCCTCTATTTTCTTTTTGTGATTTAACATAGGATTTTTTTTTTTTTAATTTGACATAGAATACCAGAGAAATCTTCATTTGAATCACTGCTTTCTTTGACTCTTATTCTTTCTTTATCCGAGAGGGGGTCCAAAAAAAAATAGGTATAGAAGCTATAATTGTAAACCACGATCGAATCTATGGAAGCTTTGGTTTATACATTCCTCTTAGTCTCGACTTTAGGGATAATTTTTTTCGCTATCTTTTTTCGAGAACCACCTAAAGTTCCAACTAAAAAGATGAAATGATTTTTCATTATCTCAATTGAAGTACCGAGCCCCCATGGGGGGCTCGGTACTTCAATTAGTCCCCATGTTCCTCGAATGGATCTCTTAGTTGTTGAGAAGGTTGCCCAAAAGCGGTATATAAGGCATACCCAGTAAAACTTACAAGTAAACCAGATATAAAGATGGCGACTAAGGTTGCTGTTTCCATTATTATATAATTTGAAGACCACAATGGATTTATGAGAAAATCGTTTATTTACAACGGAATAGTATACAAAGTCAACAGATCTCAATGAATACAATAAGATTTATGGCTACACAAACTGTTGAGAACAGTTCTAGATCGGGTCCAAGACGAACTACTGTAGGGAGTTTATTGAAACCATTGAATTCAGAATATGGGAAAGTAGCTCCTGGATGGGGAACGACTCCTTTGATGGGTGTCGCAATGGCTTTATTTGCGATATTTCTATCTATTATTTTGGAGATTTATAATTCTTCTGTCTTATTGGATGGAATTTCAATGAATTAGATCTATAATAACCGCAAAGTCCTAGTTTTCACTATTCAATATAAAATGAATTATTTTAAAATGAATTATTTAGGGCTTGGATTTCTAGCCCATCCTATTTTGGTAGTTCGACCGCTGAATTTCTTTGTTTTTGTATTTCCGGAATATGAGTGTGTGACTTGTTAGAATTGATCCTATTGATAGTACAGAGAATGAGTCTGTCATCTTGATTTGATAGAGATGGTTCTACTTCGTCGGATATTGATTCTAGTATCTGGAACATGGAATATATGAAATAGAGTAATAACTATTTGAACTATGATTCATATTTAATATTCAGACCTTGCGGCCGGATTCAAAAAAATTAAAGTAAAGAATTCTAATTTAGAATAGAAATCGAAAGCTTTTTCTTCTTTCAAAACCCAATGTTATGCTTACTTTGACTAAAAGACAAAAGTTTCTTTGGATTTTTAGTCATTATATCTATTCATGTAATAAATGATGATCCAAAGGTTCTTACTCATGGAATTCTTGGGCTTAGTTTAGGATTTTATTGAATCATCGTGGTTTTAGTATGAATCTGAGGTTTTAATCAATTCATAGGGTCTTAACAAGAGAATTCCTATCAATAATAAAAAAACAATAGTAAAGCCGCAGTACGTACAAACAAAACACAAATCAAAGAAAAAGAAAGAAGTAGGAAAAAAGAGGATTCAAGAGGCCTGTACGGATCAAGATAAAGACAATTGAGCCAACTTGATATTTTGTTTTGGCATTATCGCCACAAAGAAGAGCTTTCGGATTTTTCTTACTTCATATCTTCAGAGAAGATTGAATCAGAGATTAAGAAGTTTCCAATTTTCTATTACATATCCGTTGCAACTAGTATTTGGGTGTTTTTCTGCTTGAGCTGTACGAGATGAAATTCTCATATATGGTTCTCAGAGGGGGAGTCTTACCTATCTCAATAAAGTCTATGATTGGTTCGAAGAACGTCTCGAAATTCAGGCGATTGCAGATGATATAACTAGTAAATATGTTCCTCCTCATGTCAACATTTTTTATTGTCTAGGAGGAATTACGCTTACTTGTTTTTTAGTACAAGTCGCTACAGGGTTTGCTATGACTTTTTACTATCGTCCGACCGTTACTGAGGCTTTTGCTTCTGTTCAATACATAATGACTGAAGCTAACTTTGGTTGGTTAATCCGATCAGTTCATCGATGGTCGGCAAGTATGATGGTTCTAATGATGATCCTGCATGTATTTCGTGTGTATCTCACCGGTGGATTTAAAAAACCTCGTGAATTGACTTGGGTTACAGGGGTAATTCTAGGTGTATTGACCGCATCTTTTGGCGTAACTGGTTATTCCTTACCCTGGGACCAAATTGGTTATTGGGCAGTCAAAATTGTAACAGGTGTACCTGAAGCTATTCCTGTAATAGGATCACCTTTGGTAGAATTATTGCGTGGGAGTGCTAGTGTAGGACAATCCACTTTGACTCGTTTTTATAGTTTACACACTTTTGTATTGCCTCTTCTTACTGCCGTATTTATGTTAATGCACTTCCCAATGATACGTAAACAAGGCATTTCTGGTCCTTTATAGAGAAGATGATATTCGTAACCAATCTCATTTATCATTTGGGAAAAGAACAATATTATTTCATTGCTACAAATATGGATTATTGAAAAGAATAAGACATGTATTTGGATATTTTCTTTCAACCCAGCAATAGCAATATTATATTCCTTATTTGACATGAATAGTTGAAAGGAATTCTCCGAAGAGAAAATGGATTATGGGAGTGTGTGACTTGAACTATTGATTGGTCCGTGCAGATATATGCCTTTATCTATCTGCCATATTGGAATTAACAACCAAATGTGTCTTTGTTCCAACCATCGTGTAAGTGCTATACAGAAGATAGGCTGGTTCGCTTGAAGAGAATCTTTTCTATGATCAGATCCGAATCATGTCGTACATGAGCAGGCTCCGTAAGATCCAGTAGAATAAGTGAAATAGAGAAACCATGATTATGGTTTCTCTATTTCACTTATTCAATTTAAGATATTTCACTAATTTAAGATTGAATAGTATGGAAATGCATTCATTTTCTATGTATTGACGCGATCTATGATACTATCGGAGTGAAACACGGGATCTAAAGAAGAAGAACAGAGGCTAGACTATATTAGTAACAAGTAAAACTTTGCATGTATGTAAAAAGTCTCCAAATATTTTGTGGATAACCATCAATTGCAAAGTCTGAGACGATCCAGAAAGCACTTGATCATGATATGATCAACTTTATAAGCCTACTTGGGTATTGAGTATTTACATTTACTTGTAAGAACTGACTTCTTTGCAATAGATAGTTGGAACTCCGGAAAGGGGACTCTTTGAAAATGTTTCTTACATAGAACCATTCTATGTGTGTGCATATATGTGTGGATATAGATACCATATAGATTTTTTAACATATAGATTTTCATTTTATATGGATCCGTTTGGTTCTTTTGATTCTTGCTCGAGCCGGATGATGAAAAATTATCATGTCCGGTTCCTTCGGGGGATGGATCTATAAGAATTCACCTATCCCAATAACAAAAAAACCTGACTTGAATGATCCTGTATTAAGAGCTAAATTAGCTAAAGGGATGGGTCATAATTATTACGGAGAACCCGCATGGCCCAACGATCTTTTATATATTTTTCCAGTAGTAATTCTAGGTACTATTGCATGTAATGTAGGTTTAGCGGTTTTAGAACCATCAATGATTGGTGAACCAGCAGATCCATTTGCAACTCCTTTGGAAATATTACCTGAATGGTATTTTTTTCCCGTATTTCAAATACTTCGAACAGTACCCAATAAATTATTGGGTGTTCTTTTAATGGTTTCAGTCCCTGCGGGATTATTAACAGTACCTTTTTTAGAGAATGTTAATAAATTCCAAAATCCATTTCGTCGTCCAGTAGCGACAACCGTCTTTTTGATTGGTACAGCAGTGGCCCTTTGGTTGGGTATTGGCGCAACATTACCTATTGATAAATCCCTAACTTTAGGTCTTTTTTAAATTGATTCGTCAATTGTGAAATAAAATATTACGACATGTGTATCTAGGGAGAATTCACTTTGAATCGACTATTCCCTAGATACATCTATTCAATTAAATAAATTCTGGATCGAGCCCGAATATATGGATTGTGCTAAAGATCTAAAAAACCCATTTTCATCTTTCTTTTTTCTAAAAAAAGAAAGATGAAATAAATCCGTTGGATTTAAAATTGATTTTTCATTAAATCAATTGCGAAATGTTTTTCTAGAATACACAATATCTGTTTTACATCTTCTAGTCGAAAATGTTCCATTTTCATAAGATCCTCTTGAGTGTTATTCAAAAGATCCAATAACGTATATATATTGGATCTTTTGAAGCAATTATAGATTCTGGGAGGCAGTTCTAATTGGTCAATAAAAATGGATTTCAATGCTATTTTTTTTTTGTTTTTCCTTAGTTTAGCCAATTTATCATGAAAGGTAAAAAGAGGTAAAGTAACCTTGTGTTGATTGTCGTCTAAATGGAAGTTTTCTTCTTCTGTATGGAAAAAGGGAATAAATAAATCAATCAAATTCCGGGAAGCTTCATGAAGTGCTTCTTTAGGAGTTAAACTTCCATTTGTCCATATTTCAAGAAAAAGTATCTCTTGTTTTTCATTCCCATTCCCATAAGAAAAAATACTATGATTTGCATTTCGAACAGGCATGAATACAGCATCTATAGGGTAACTTCCGTCTTGAAAGTTATTTGGACTTTTTATACGATATCCGCGATTCCTCTCAATTTGTAATCCAATACACAAATCAATTGATTCCGTCAAGTTAGCTATATGTTGTGTATTATCAACGATTTGCACATAAGGCGGTGAGATGATATCTTGAGCAGTTGCATATCCAGGACCCTTGACACAAATGGACGCGTCACAAGTTCCATATACATTACTTTTCAATACAATTTCTTTCAAATTCATTAAAATTTCATGTACTGATTCTTGAATACCCACTATGGTAGAATATTCGTGTGGTATTTTCTCAGATTTTGCGCGTGTGATACATGCTCCTTCTATTTCTCCAAGTAAGGCTCTTCGCATCGCAATGCCTATGGTGTCGGCTTGACCTTTCATAAGTGGAGACAAAATAAAGCGTCCATAATAAAGACGCTTACTGTCTGCCCTTGATTCAACACACTTCCACTGTAGTGTCCGAGTAGATACTGTTACTTTCTCTCGAACCATAGTAATATTATTTGATCAGTGAATCATTTATTTCTCTTGAAATTTATTCAATGTTTATTTTTACACACGTCTTTTTTTAGGAGGTCTACAGCCATTATGTGGCATAGGGGTTACATCTCGTACAAAAGTTAAGAGTATACCACTTCTACGAATAGCTCGTAATGCTGCGTCTCTTCCGAGACCGGGACCTTTTATCATGACTTCTGCTCGTTGCATACCTTGATCCACTACTGTACGAATAGCATTTCCCGCTGCGGTTTGAGCAGCAAAAGGTGTCCCTCTTCTTGTACCCCTGAATCCACAAGTACCGGCAGAAGACCAAGAAACCACCCGACCTCTTATATCTGTAACAGTCACGATAGTATTATTGAAACTTGCTTGAACATGAATAACTCCCTTTGGTATTCTACGTGTATTCTTACGTGAACCAATACGTCCATTCCTATGTGAACCAATTCTCGGTATAGTTTTTGCCATGTTTTAGCATCTCATAAATATGAGTTAGAGATATGATATATGGATCTATCCATTTCCTGTCAAAATAGGTCCATTTTTTTTTTTTTTATTTGTATATCGTATCGGATCTTTTAGAGAGTCTCTTTTAGATTATCCCTGTCTTTGTTTATGTCTCGGGTTGGAACAAATTACTATAATTCGTCCCTGCCTACGGATTAGGCGACATTTTTCACAAATTTTACGAACGGAAGCTCTTATTTTCATATTTGTTATTCCTTACCTTAAATTGTAATCTACTTCTTGGGCGAAAAAAAAAAGTTTTTTGAAATTTTTAATCTCGAATCATATTCCCATGGAAAGGAATGTTACAGTTGAAAAACCGCCTAATCCTTCGAATCTTTGTTACGGAGTCGATAAATTATACGCCCTTTGGTTGAATCATAACGACTTACTTCAATTTTGACTCTATCTCCTGGTAGTATCCGTATAAAACTACGTCGGATCTTTCCTGAAACATAACCTAGAATAAAATCTTCATTATCTAAACGAACCCGGAACATACCATTAGGAAGCGATTCCGTAATTAAACCTTCATGAATCCATTTTTGCTCTTTCATTCCAGGTAAAACCTCCTTAAAGTATAACTAATGGAGGAGGAGCGAGATTAGATAATCCGCCCTTTTTATTTTCTTTTTTTTTTTTTCACAAATAGGAAGTTTCAGATCCAATTCGGATATACGAAGAATTACCATATATAACACAAAATTTCTCCGCCGATTCTTTCTAGGCGAGCCTCTCGATCTGTCATTATACCTCGAGAAGTCGAAAGAATTACAATCCCCATTCCGCCTAAAATTCGAGGAATTCGTTGATAGTTCGAATAGATTCGTAGACCAGGTCGACTGATCCGTTTTAAATTTAAAATATTTCTATAGGGCTTTTTCCTATTTCTTCTATGTCGCAGGGTTGAAACCAAAAAATATTTGTTGCTTTCTCGATGTTTCCTCACGTTTTCGATAAAACCTTCTCGGAAAAGGATTTTAACAATGTTTTCGGTAATATTAGTAGATGCTATTCGAACTACTCTTTTTCTATCCATGTCAGCGTTTCGTATAGAGGTTATTATGTCAGCAATAGTGTCCTTACCCATGATGGACTCAAATTATTGATGCCTCCTAATTTTTATATAATCAACATGTTTTTCTTTTTTTTTTTTACTTTATTTTATTTGTTTTTGGATTATTAATTAAAATTAAAGGTATATACGTGAAACACAATCTACTAATTAATCGTAATCCATTTCTTTCCAATACCCTACTACAACCATATCATAGTCTCATCTTATATTATAAGACTATTATAATACTTCGGGAGCCAATGAAACTATTTTAGTAAAATTTAACTGTCTCAATTCCCGGGCGATCGCACCAAAAACTCGAGTTCCTTTTGGATTTCCTTCTTGATCAATGACAACTGCAGCATTGTCATCATATCGTATTATCATACCGTTGTCACGTTTGAGTTCTTTACAGGTACGTACAATTACAGCTCTGACCACTTCTGATCTTTCTAGGGGCATATTTGGCACTGCTTCTTTAATCACAGCAACAATAACGTCACCGATATGAGCATATCGGGGATTGCTAGCTCTTAGGATTCGAATACACATTAATTCTCGAGCACCACTGTTATCCGCTACATTCAAATGGGTCTGGGGTTGAATCATTTTTTTTTTATTTGTTCTTTAAATGCTTTAAATGCAAAGGGCGAAGAAAAAAGAAATATTCTTTGTCCAAGAAAAGAGAAAAGAAACCTGCGATTTTTTCATTTCCAAACCCTATTCTTTTGGTTTTACATTCTTATCCCGAAATAATGAATTGAGTTCGTATAGGCATTTTGGACGCCGCTATTGAAATAGCCTTTCTGGCTATATTTTCGGCTACTCCGCCCATTTCATAAAGTATTCGACCTGGTTTAACAACAGCTACCCAATATTCAGGAGATCCTTTCCCCGAACCCATACGTGTTTCTGTGGGTCTTACTGTAACTGGTTTGTCTGGAAATATACGTACCCATACTTTTCCACCACGACGTGCATTTCGTGTTATTGCTCGTCGGCCTGCTTCTATTTGTCTAGATGTGATCCAAGTGGGTTCAAGTGCTTGAAGAGCATATTTACCGAAACAAATATGATTACCACGATAAGATATTCCTTTCATTCTTCCTCTATGTTGTTTACGGAATCTGGTTCTTTTGGGGTTATAGTTGATGGTTGTTTCTGAATTCCATCTCTACTACAGAACCGGACGTGAGAGTTTCTTCTCATCCAGCTCCTCGCGAATAAAAGGATTCAAAATCTGTATATCTTAATTAAGATATACAGATTTAATGAATAATAGAT
>contig2_len_9794_j079
AAATAAAATTATGATACTGTAAAGGATTTTTATCTTCGAAACCCATTCGAAGGGGCAGTGCGCGAGAAATCATACATAAATGATAGAATCTTCAGACGCCCTGAAAATGCTATGAGGTGCTCGGAAATGGTCGAAGTAGTTGAATAGGAGGATTACTATGACTATAGCCCTTGGTAAATTTACTAAAGACGAAAATGATTTATTTGATATTATGGATGACTGGTTACGGAGGGACCGTTTCGTTTTTGTAGGCTGGTCCGGTTTATTGCTCTTTCCTTGTGCCTATTTCGCTTTAGGGGGTTGGTTCACAGGTACAACCTTTGTAACTTCATGGTATACTCATGGATTGGCCAGTTCCTATTTGGAAGGATGCAATTTTTTAACGGCCGCAGTTTCTACTCCTGCTAATAGTTTAGCACATTCTTTGTTGTTACTATGGGGTCCTGAAGCACAAGGAGATTTTACTCGTTGGTGTCAATTAGGTGGTCTGTGGACTTTTGTCGCTCTCCACGGCGCTTTCGGACTAATAGGTTTCATGTTACGTCAATTCGAACTTGCTAGATCTGTTCAATTACGACCTTATAATGCAATTGCATTCTCTGCCCCAATTGCTGTTTTTGTTTCTGTATTCCTGATTTATCCACTAGGTCAGTCTGGTTGGTTTTTTGCGCCTAGCTTTGGCGTAGCAGCTATATTTCGATTCATCCTCTTTTTTCAAGGGTTTCATAATTGGACGTTGAACCCATTTCATATGATGGGAGTTGCCGGTGTATTGGGTGCGGCTTTGCTATGCGCTATTCATGGTGCTACCGTAGAAAATACTTTATTTGAAGATGGTGATGGTGCAAATACATTCCGTGCTTTTAACCCAACTCAAGCTGAAGAAACTTATTCAATGGTCACCGCTAATCGCTTTTGGTCCCAAATCTTTGGGGTTGCTTTTTCCAATAAACGTTGGTTACATTTCTTTATGTTATTTGTACCAGTAACCGGTTTATGGATGAGTGCTCTTGGAGTAGTCGGTCTAGCCCTGAACCTACGTGCCTATGACTTCGTTTCTCAGGAAATTCGCGCAGCGGAAGATCCTGAATTTGAGACTTTCTACACAAAAAATATTCTCTTAAACGAAGGTATTCGTGCTTGGATGGCGGCTCAAGATCAGCCTCATGAAAACCTTATATTCCCTGAGGAGGTTCTACCCCGTGGAAACGCTCTTTAATGGAACTTTAGCGTTAGCTGGTCGTGACCAAGAAACCACCGGTTTCGCTTGGTGGGCCGGAAATGCCCGACTTATCAACTTATCCGGTAAACTACTAGGGGCTCATGTAGCCCATGCCGGATTAATCGTATTCTGGGCCGGAGCAATGAACCTATTTGAAGTGGCTCATTTTGTACCAGAGAAGCCTATGTATGAACAAGGATTAATTTTACTTCCCCACCTAGCTACTCTAGGTTGGGGGGTAGGTCCTGGTGGGGAAGTTATAGACACCTTTCCATACTTTGTATCTGGCGTACTTCACTTAATTTCCTCTGCAGTATTGGGCTTTGGTGGTATTTATCATGCACTTCTGGGACCTGAGACTCTTGAAGAATCTTTTCCATTCTTCGGTTATGTATGGAAAGATAGAAATAAAATGACCACAATTTTAGGTATTCACTTAATCTTGTTAGGTATAGGTGCTTTTCTTCTAGTATTCAAGGCTCTTTATTTTGGGGGCGTATATGATACCTGGGCTCCCGGAGGGGGAGATGTAAGAAAAATTACCAACTTGACCCTGAGCCCAAGTATTATATTTGGTTATTTACTAAAATCGCCCTTTGGAGGGGAAGGATGGATTGTTAGTGTAGACGATTTGGAAGATATAATCGGAGGACATGTATGGTTAGGTTCCATTTGTATACTTGGTGGAATCTGGCATATCTTAACCAAACCCTTCGCGTGGGCTCGACGCGCGCTTGTATGGTCTGGAGAGGCTTACTTGTCTTATAGTTTAGGTGCTTTATCTGTTTGTGGTTTCATTGCTTGTTGTTTTGTCTGGTTCAATAATACCGCTTATCCTAGTGAGTTTTACGGACCTACTGGACCAGAAGCTTCTCAAGCTCAAGCATTTACTTTTCTAGTTAGAGACCAACGTCTTGGGGCTAACGTGGGATCCGCTCAAGGACCTACTGGTTTAGGTAAATATCTAATGCGTTCCCCGACCGGAGAAGTCATTTTTGGAGGAGAAACTATGCGTTTTTGGGATTTGCGTGCTCCATGGTTAGAACCTCTAAGGGGTCCAAATGGGTTGGACTTGAGTAGGCTGAAAAAAGACATACAACCTTGGCAAGAACGGCGGTCCGCAGAATATATGACCCATGCTCCTTTAGGTTCTTTAAATTCCGTGGGTGGTGTAGCTACCGAGATCAATGCAGTCAATTATGTCTCTCCTAGAAGTTGGTTAGCTACCTCTCATTTTGTTCTAGCATTTTTCTTATTCGTAGGTCATTTGTGGCACGCGGGAAGGGCTCGTGCAGCTGCAGCAGGATTTGAAAAAGGAATTGATCGTGATTTTGAACCTGTTCTTTCCATGACCCCTCTTAATTGATAATTGAGACAGGAGATCCAATGTTTGAAGTAGGAATCCATTTGATTCTATCATACATATTGGGATCAGGTCATACTTAAAAAGTATTCCTTTTTCTTTTTTTTTTTTTCAACTCATTTCTATCTAATTTTTTTTCTAATCTATTTTGTCTGGCTTGGCTAGGTGGGATAGCCGAGCCATTCCTCTTTCTTTATAACCGGTCCGGTAAAGACCCATACCATAAAGAAACAACTCTCTTCAACGAGTAAAAGGAGAGAGAGGGATTCGAACCCTCGATAGTTCTTTGTTCAGAACTATACCGGTTTTCAAGACCGGGGCTATCAACCACTCAGCCATCTCTCCGAAAGACAATTTGAATTTTATTCCTCCGAATAGAACATAGCATAGCCATAGGAGTGGGTATCTCTACTATCGGTAGAAAGATATCGGGTGTGAATCTACAGGTCGATCTATCTCTCCATATAAATGGATGCATGATCCAGCATGCCTATTTGTGAAGTAAAAAAATTCTATTCCCCTCGTATGAATAAAGTGGTAAAAATTTGAGTATAATAATAAGTTATATAGAGTCAATGTATTCATGGGAAAATCCCTCCATGATGGAGTTTATTACAATTTTTTGGCTGATAGAGGGATCAAATGGTATAGTTCATTTGTTGGTAGCTTGGAGGATTAAAAGCATGACTCTTGCTTTTCAATTGGCTGTTTTTGCATTAATTGCTACTTCATCAATTTTATTGATTAGCGTACCCGTTGTATTTACTTCTCCTGATGGTTGGTCAAGTAACAAAAATGTTGTATTTTCCGGGACATCCTTATGGATTGGATTAGTTTTTCTGGTGGGTATCCTGAATTCTCTCATCTCATGAACCTATTCATCCCAGCTCGAAAAACGAAATGACCCCCCTGAATTCTTTTCGGTTGTGAGACACATTAAAATTGAATAGAAGTCCCCCAAATGTAAATAAAGAAAACAAAACAATTCGAGGGGGGTCAACCTTTTTAAATGAAAAAAAAAAATTAATAAAAATAAAATAATTGGAATCACCCTGAAGAGAGTCTCTGGACCGGCACTACACAAATATAATCCAGGCATATATATCATATATGTGTGGACATATTCCATTTCAAGAACAAAAAAATGCGGATATGGTCGAATGGTAAAATTTCTCTTTGCCAAGGAGAAGACGCGGGTTCGATTCCCGCTATCCGCCCCCAGGTGAAGTAATTTATTTACTATGATAAAATGATAAAGGATTTGGTATAGTTGGCCGTGATAGTGGAATGGTTCGACCCACCTCTTTTCCTCCCATCCCAAAATAAAAGTAGTAATTAATTAAATTACTAGTTAACAGAAAAAAATAAAGATGTTGCGGAGACAGGATTTGAACCCGTGACCTCAAGGTTATGAGCCTTGCGAGCTACCAAACTGCTCTACCCCGCGCTGAAGAGAAGAACTGAAAACTAATAAAAAAACAAGGATTGAATTGAATGCGCCCCTCTACCATATCTGTACAAATAGAATAACCCATTTATACAGAATGGTAAAGGGGCCCTCTAGGATCGATGATCATAGAAATGAAGAGATATTTGAATCCTTACCAACTTGATCTTGTTGCCCCTGGCAACAAACATGCATGAACCATTTCACGAAGTATGTGTCCGGATAGTCCAAAATCTCGATAGTTAGCTTTCGGTCTTCCGGTCGAAAAACAACGTCGGTGAAGGCGTGTAGGTGCACTATTCCGCGGTGGGGATTGTAACTTTCCATGAATTTCCCATTTATCACTTAACGAATGAACTTTGCTTATTTCTTTTTTTGAAGATCGACGAATCAAATGATATTTCTGTTCCAATTTTTTCCTTTTCTTCTCCCTCTGAATCAAACTTTTCCTTGCCATAATGGTTCAGTTCCTATTAGTATCCATGATACAAGTCGGATCCTAGATGTAGAAATATAAGAAGGTGGACCTCCTCCCCATCAAAAGCAATGAGATTATCACGGATATAACACACTCAAAAAAAAGATTAACCAAATTTACCCGATGTAGAGGCAATCAAGAAAGCTGCATAAGTGAATATATAACCTACAGAAAAGTGGGCTAATCCAACCAATCTTGCTTGCACAATGGAAAGTGCCACTGGTTTATCTCTCCATCGAATCAAATTGGCCAAAGGTGTACGTTCGTGAGCCCATGCTAAAGTTTCAATCAATTCCTGCCAATATCCGCGCCAGGAAATTAAGAACATAAATCCAGTAGCCCAAACAAGATGTCCAAATAAGAACATCCACGCCCAGACGGATAAACTATTCATACCAAAAGGGTTATATCCATTAATAAGTTGGGAAGAGTTTAACCATAAATAATCTCTTAACCATCCCATCAAATAAGTGGAAGATTCATTAAACTGCGAAACGTTACCCTGCCATAATGTGATGTGCTTCCAATGCCAATAAAAAGTAACCCATCCAATGGTATTTAACATCCAGAAAACCGCCAAATAAAATGCGTCCCAAGCCGAAATATCACAAGTACCGCCTCGTCCCGGGCCATCGCAAGGAAAACTATAACCGAAATCTTTTTTATCTGGCATTAACTTGGAACCGCGCGCATCTAAAGCACCTTTTACTAAGATCAATGTAGTTGTATGTAAACCTAGAGCAATAGCATGATGAACCAAAAAATCTCCCGGACCTATTGTTAAGAATAGCGAATTACTATTCTCATTAATAGCATTTAACCAACCGGGCAACCATATGCTTCGACCCGCATTGAATGCCGGGCCACTCGTTGAAGATAAAAGTACATCGAACCCATATGAAGTTTTACCATGAGCAGATTGTATCCATTGAGCAAATATAGGTTCGATCAAAATTTGTTTTTCCGGAGTACCAAAGGCAAGCATGACATCATTATGAACATAAAGTCCCAAGGTATGGAATCCCAGAAAGAGGCTGGCCCAACTTAAATGGGATATGATAGCTTCTTTATGGTCTAACATTCTTGCCAATACATTATCCTCATTCTGTTCCGGATTATAATCTCTAATGAAAAATATAGCTCCGTGAGCAAAAGCTCCTGTCATGATGAACCCTGCGATGTATTGGTGATGCGTATATAACGCAGCTTGAGTAGTAAAGTCTTGTGCTATGAATGCATAAGCAGGTAAAGAGTACATGTGTTGAGCTACCAACGAAGTAATAACCCCTAAAGAAGCTAGAGCAAGACCTAATTGAAAATGAATTGAATTATTGATTGTGTCATAAAGACCCTTATGGCCACGTCCCAATCGTCCCCCCGGGGGAATGTGCGCATCTAAAAGATCTTTCATACTGTGCCCAATCCCAAAGTTAGTTCTATACATATGACCCGCTATCAGGAAAAGAATTGCAATAGCTAAATGATGATGAGCAATATCAGTCAGCCATAAACTTTGCGTTTGTGGATGGAATCCCCCGAGAAGGGTTAGAATGGCAGTTCCTGCTCCTTGGGAAGTACCAAATAAATGACTACTTGAATCGGGGTTTTGAGCATAAAGATTCCACTGACCTGTAAACAGTGGACCTAACCCTTGGGGATGCGGTAATACATCTAAGAAATTATTCCATCGGACGTACTCTCCTCTGGATCCAGGAATAGCGACATGCACTAAATGTCCCGTCCAAGCCAAGGAACTTACTCCGAAGAGTCCTGACAAATGATGATTGAGACGAGATTCGGCATTTTTGAACCATGAAACACTCGGTTTCCATTTCGGTTGTAAGTGTAACCAACCTGCTATTAAAGATATGGCAGAAAGAAATAATAGAAAAAGAGCTCCAGTATAAAGATCTTCATTAGTGCGTAAACCGATTGTATACCACCACTGATAAACACCAGAATAAGCGATATTCACTGGGCCAAGAGCACCCCCCCGAGTAAAAGCTTCCACAGCCGGTTGACCAAAATGAGGATCCCAAATTGCATGAGCAATAGGCCTTACGTGTAAAGGGTCCTGTACCCATAACTCAAAATTTCCTTGCCAAGCTACATGAAACAGATTTCCGGAAGTCCACAGAAAAATTATTGCTAATTGCCCAAAGTGAGAAGCAAAAATATTCTGATAAAGACGTTCCTCAGTAATATCATCATGACTCTCGAAGTCATGTGCGGTAGCAATACCAAACCAAATACGACGAGTAGTGGGGTCCTGAGCTAAGCCTTGGCTAAACCTTGGAAATCTTAATGCCATAATGCTTTTCAAATCCTCCTAGCCATTATCCTACTGCAATAATTCTTGCTAAGAAGAACGCCCATGTTGTGGCAATTCCACCCAGAAGGTAATGGGTTACTCCTACAGCACGTCCTTGTACAATGCTCAAGGCTCTAGGCTGAGTAGCAGGAGCAACTTTTAATTTATTATGAGCCCAAACGATGGATTCAATAAGTTCTTGCCAATAACCACGTCCGCTGAATAGAAACATTAAACTAAAAGCCCATACAAAATGAGCACCTAGGAAAAAAAGGCCATATGCAGATAATGAAGAACCATAAGACTGAATTACCTGGGATGCCTGTGCCCATAAGAAATCGCGGAGCCACCCATTAATAGTAATAGAACTCTGCGCAAAGTTTCCTCCTGTGATATGAGTTACTATTCCCTGATCACTTATACTGCCCCAAACATCTGACTGCATTTTCCAACTGAAATGGAATATTACTACCGAAATTGCATTGTACATCCAGAATAGTCCTAAGAAAACATGATCCCAAGCCGATACCTGACATGTTCCCCCTCTTCCAGGTCCATCACAAGGAAAACGAAAACCAAGATTTGCTTTATCCGGTATCAAACGGGAACTACGAGCAAATAGAACACCTTTCAGGAGTATCAATACCGTCACATGAATCGTAAATGCATGAATGTGATGGACCAAAAAATCTGCGGTTCCTAATGGAATAGGTAACAAAGCCACTTTGCCGCCCACTGCTATTAAATCAGCACCCCCCCAAGTTAAACTGGTGCTTGTTGTTGCACCAGGAGCCGTTGCACCAGGCGCCAAAGCATGGGTGTTTTGTATCCATTGAGCAAAGACGGGTTGTAATTGTATAGCGGTATCTGAAAACATATCTTGGGGGCGCCCTAAAGCGCTCATGGTATCATTATGAATATACAAACCAAAACTGTGAAAGCCTAGAAATATACATGCCCAGTTGAGATGTGATATTATTGCATCGCGATGTCTAAGGACACGATCTAATAGATCGTTGTATCGAGTAGTTGGATCATAGTCTCTTACCATAAAAATGGCTGCATGTGCAGCAGCACCAACTATGAGAAATCCACCAATCCACATGTGATGTGTGAACAATGACAGTTGTGTACCATAGTCAGTAGCTAGATATGGATAAGGGGGCATGGAATACATATGGTGAGCTACAACAATGGTTAAAGAGCCTAACATAGCTAGGTTAAGAGATAATTGAGCATGCCATGACGTTGTTAGGATCTCATATAGGCCTTTATGGCCCTGTCCTGTAAATGGACCTTTATGAGCTTCTAAAATATCTTTTAGGCCATGGCCAATGCCCCAGTTGGTCCTATACATGTGACCCGCTATTAGGAAAAGAATTGCAATAGCTAAATGATGGTGTGCAATATCGGTCAACCATAGACCCCCAGTTACTGGATCTAATCCTCCGCGAAAAGTAAGAAATTCCGCATATTTTGACCAATTCAAGGTGAAAAATGGGGTTGCTCCCTCGGCAAAACTGGGATAAAGTTGAGCCAAAAGATCCCGATTCAAGATAAATTCATGAGGAAGTGGTATCTCTTTAGGATCTACTCCAGCGTTTAGAAATTGGTTAATCGGTAAAGATACATGTACTTGATGTCCTGCCCAAGAAAGAGACCCAAGTCCTAGTAGCCCCGCTAAATGGTGATTCAACATAGATTCTACATCTTGAAACCAAGCCAATTTTGGAGCAGCTTTATGATAATGGAACCAACCAGCAAAAAGCATTAACGCTGCAAATATCAATGCACCAATTGCGGTACAATAGAGTTGTAATTCACTAGTTATTCCAGATGCTCGCCAAATCTGAAAAAAACCAGAGGTTATTTGTATTCCTCGGAAACCCCCGCCCACATCACCATTCAATATTTCTTGGCCCACTATTGGCCAAACCACTTGGGCACTAGGCCCAATGTGAGTAGGATCGCTTAACCATGCTTCATAGTTGGAAAAACGAGCACCGTGGAAATACATTCCACTCAGCCAAAGAAATATGATGGAGAGTTGACCAAAATGGGCACTAAATACTTTTCGAGAGATCTCCTCCAAATCACTAGTATGGCTATCGAAATCGTGAGCATCAGCATGTAGGTTCCAGATCCAAGTGGTAGTATCCGGGCCTTTCGCTATTGTTCTTGAGAAATGACCCGGTCTGGCCCATTCCTCGAAAGAAGTTTTTATTGGATCTCTATCTACCAAAATTTTTACTTCTGGTTCCGGCGAACGAATAATCATTGAGTCCTCCTCTTTCCGGACAACACATACAAAGAGACCTGCCAACTAAATAATTAGTGAACCTCTGAGATATTTTTATATAATTTGTTTCTTTATCTTCTATTTCGCTCTCCCATCGATCTATTTTCTTTAGTTATTCACTAGAGCAATTATGATTTGGAAGTCGATCCGGGGCAAGTGTTCGAATCTATTATGACATATCCATGAGGCGCTCAACGGACCTTTTTAATATTTTAAAATTCTTTTTTGGATTGATGCAAAACACCTTTTTTTTTGCAACCTAGCGTATATTCATAGCTCAATTGGAAGTACTTAGAAGGGGATGCTTCATGTTTTACATAGAACATATTATTCTATTCCAAATTCCAAATCACGACTCGAAATCATGCGAGCAGCCATTAACCATTACTAAGAGACATCCCAGTATCTTATCTATATTTAATCATTTCAAGGTCTCTTTTTTTTTTATTAGTTTTATTTTATTATTATTAGTTTTAATAGTAATTCGTTTTATTAAAAGATATTTTGTACTCTATCTGTCTATCTTTTATCCCTACGAAATACCAGACGAAATAGAACGATTTAAATAAAAAGGGATATAATGAAATTCTTTGATTGGTTTTTCCCAGAGGAATGATCATTTTATTTGACTGATGGAGCTAACAAACAATTAATTCTAACAAATGTAAAAAAAA
>contig3_len_9432_j079
TTAAATAGTAAAATAAATAGTAGAATGAAGAAAAATTCGCAATTTTAAAAGCTGTTCCTAAAGGGCCTAATGAATTCCCAATTGGCATTAGTGGATTTTTTTTAATTGATTCTTTTATCACATTGGACGATTTTACATCATCGAATGGACCCATTCGAGAACAATTGGATGATGACAAAATTATTAAAGATTGGCATTCCTTATTTCTATTCAAGAACGTATGAATAGTTCCTTGATTTTGGTTAAGGGATTGTTGAATCTTTGTCTTGGAATATAAAAAAGTGGAAAAAAACGGATTGATATTGGTGCGATCCGATTCATTATCAGATATCAATTCGGAACCCGATGGATCATTTCTTTTTCCAGTATACGAAATAGAGGATTTTATTAAGTCAATTCTTAGGAAATCTCGAATCAAAGCATTTGTCCTTATTTCAACAAAGGAAGCACGGGCCTCTTCGATAGAAGAACTTTTTTTGTCTTGGTCCCAATTCAATACTAAACAAGTCCGAACTAATTGAATACTTGTGTCAGAAATTTCCCGAAGTGGTTTTCCCTTTCCATAAAGGATATAATTAACAACTTGAAGTTGCACATTATCCCTTTCCTGCAGCAGATCTGGAGGGAAAAGTGTTGCTAAATTTATACCGTCCGTTATTTCATATGTGATTACAGGTCGAACCAAAACAAAAAACTTTTTCTTGGTGGGTGTGATCCGTTGGATATGGATCCAATTTTTCAATTTTTTGGATGCTTTGGAATTTGTTTTTCCTATTCCTGGTGGTATCAAGATACCGCTGTGTCGGGATATCTTATCTGTCTCTCCAGGAAAATGGATATCTCCAGAAAAGATTTTAAGCTCGATTCTTTTTTTTTTTCTTTCCACTCGGACTAACCCGCCTACTCGGCTTCTTGTATTTAAAGTGATTTGTGTATCGACCCCAATGAGACTATTATTCCGTACCATTATGGAAGAAGATCCAGGTAAGAGATGCACTTCCTCGGGAATGAAAAAAAATCGATCTACTTTCATTTGGTATTTTGGCCCAAATTCCTTGACTCCCTGATACTCAATCAAAAAATCCTCTTTTTTAACGATGGAATGCACTTCTATAGTCCCATATTGAGTAATTCCTGAACTCTTTCTTCTGTATCGAGGATCGTCGAAATAAGCAAGAATACTATTTTTACGGAAAATACTATTTATGGGTATTTCAATTGAAATGCCGGAAGAGGGCATTAGTTCTTTCTCTCGTTCTTGAATCGATTGGAGTGGAATGATGAATCTATTTCTTCGCCTCTTCGCCAATAAATCCGAATTGTCGTAGAGAATGGCAGGATATAGAAGATTATAATGACCAGTCCATACGATTCGATTAAATTCTGAATAATCAGGAATCCTATCTTCTTTTTTACCAGAAAAATCCGAACTCAAAAATGGGTGTCTCACTTGCTCATTAGTCAATGAGGGATTCGAAATATATCTTCGTTTGACAGAAAGAGAATGAGCAGTGTTCGTTTGATCTTGGTCCTTGGGGAGCAAAAAGGAGGCTAGACTGGATCTGCACGGCCCTCCTGATAATATCCATAAATGACTTGTTTTTGGTAAGAGATGAATATTACCATATGTAAATTCGGGTGCATGATACACATCGGTACTCCAGTGCATTTCTCCCTCTGAGTCAGAATAAATATGTTTTCGAACTTTCTCTTTAAAATTAAAAGTGGATGTTCCCCCACGAATCTCAGCAATCACTTGTTCTGATTCTACATATTGATCATTTTGAACTAAAAGAAAACTTTTCGATGGAATATTCACATTATGTAGAATATCTTTACTCTCAATAGTTACATACAAATCTATCGAACATAGAAAAGCAGGATGTCCATGACGTGTACGTGTCGGATGAACTAAATTTTCATTGAATTTTATTTTTCCATTAGAAGAGGCTCGTACATGTTCTGCAGTACCCCCTGTGAATACTCCGCCGGTATGAAAAGTTCTTAATGTTAATTGAGTACCGGGTTCTCCAATAGATTGACCTGCAATAATACCTACAGCTTCTCCCAATTCGACCAGGTCACCATGAGTAGGACTCCGGCCATAACATAATCGACAGATCCAAGATGTACTCCTACAAGTAAAGGGCGTTCGAATCGATATTGGTTGTACTCGAAAGGTTATGAATCGATTGATAAGTCCAATCCCAATATCTTGATTTCGAGTGGCAATGCATCGTGAACCCATATATATATCATCCGCTAATACACGACCAATTAATGTTTGGATAAAAATTCTTTCCGGTATCATCCCATTTTGAGGACTCACATAAATACCTCGGACGGTGCCACAATCTGTTCGACGTACAACAATGTGTTGGACTACTTCAACAAGTCTGCGCGTGAGATATCCAGCATCGGATGTTCGTACAGCAGTATCCACAACCCCTTTGCGGGCTCCGTAGCAAGAAATGATATATTCAGTTAAAGAGAGTCCTTCGCGTAAATTGCTTTGAATGGGTAAATCAATCATTTGTCCTTGGGGATCCGACATTAATCCTCTCATACCTACTAATTGATGTACTTGAGATGCATTTCCTCTAGCTCCCGAAAACGACATTATATGGACTGGATTAAAAGGGTCAGTCATCCTAAAATTAGGATTCATTTCTTGTCGCAAATATTCACTTGTAGCATACCATATCTCAATGGATTGACGTAATTTTTCTACCGCGTGTACATTCCCATAATGGTGGTGTTTTTCCAAGATCAAACTTTGTTGTTCAGCATCTTGAACTAGCCATCCTTTCGAAGGTATTGTTAAAAGATCATCAATTCCTAATGAAATGGATGTAGCAGTGGCTTGCTGGAAACCCAGAGTCTTTACTTGATCCAGGATGTGTGATGTATATGCCATTCCGAAGTGATCTATTAATCGACTAATAAGTCGTTTCATGGCAGTTCCGTCTATCGCCTTATTGTGAAAGACCAGATTGGCCCGTTCTGCCATAAGTACCTCCATATTCCGCTGAGTAGGATTCGACAATGGGTTTGAGTCAGTGATTGAAAAACTTCCTTTTCTCGATCTTAATTCGCGTAGAAATTCCGGAACGAGCATCCTAATTAAACCGGAGAGACCCGAATTCCCGCGGGTCTCATAGAATTACTTAACTTAGGTACCATATGATTAGGTACTATATGAACAGGCCCGACAAAACCCTTGTATGGCTTCTTCGATTTCTCGATAAAGAGAAATATGACCAACAGTGGTTCGAATATATCTATAAAGAATTTCTTTTTTTATACTTCTTACTATTAGATAGTGCCCATAAATCTCATAATAAGTACCCAAAGGTTCATAGTGAACCTCGATGATAGTTTCTCTTGAAGAAATAACGCGTTGATCTAATCGCCATCGGAGCCACAGCGGGCTATCTAAACTGATTCGTTTCTGTCGATAAGCTCCAATTGCATCATAGGAATTACAAAAAAGAGGTTCTTTTGGATACTTATAGTTATTATCGTCAATTCTTTCATTTTGATAGTTTCTGCGATTATATGGATTATACCTATTTACACAAATACCTCGACGATTCCCGCTCGTTAATATATAGAGTCCCATAAGCATATCTTGAGTTGGTACGGAAATGGGATCCCCAATAGCTGGAGACAAAAGATTCATATGAGAAAACATAAGTAAACGAGCCTCTGCTTGAGCCTCCAAAGATAAAGGTACATGAACAGCCATTTGATCTCCATCAAAGTCTGCATTGAATCCCTTACAAACTAATGGATGTAAACAAATAGCACGCCCTTCCACTAAAATGGGCTGGAATGCCTGTATGCCCAATCTATGCAGAGTCGGTGCTCTATTCAACAAAACAGGGTGTCCCCGCATAATTTCCTGAAGTATTTCCCATACAATCGGTTCCTTTTCCCGAATTTTACTCTTCGCAACTCCTATGTTTGAAGCAAGATGTTGTCTAATTAGACCACGAATTACAAATGTCTGGAAAAGCTCTATTGCTATTTCGCGGGGCAACCCACATCGATGTAATGAAAGTGAAGGACCCACGACAATGACGGAACGTCCCGAATAATCTACTCGTTTGCCAAGCAGAGTCTCACGAAATCTTCCCTCTTTGCCTTCAATTACATCTGAAAATGACTTGTAAACTTTATTATGACCGTCCCTCATTGGTTGTCCGCGGATTCCATTATCAAGAAGTGTATCCACGGCTTCTTGTACTAATTTCTCCTGGCACATTACCAATTCTCCGGGCGTAGATTTACTTGTTGTTAATAGATCGGTAAGAGTGTTGTTACGATAGATAACTCTTCTATAGAGTTCATTAATATCTGAGCTCATTAGTTTACCCCCATCTATCTGAATGATCGGTCTCAACTCGGGAGGAAGAACGGGTAATAGACATAAAACCATCCATTCTGGTTCTATATTTGTTCGAATAAAATGCTTAGCTAATTCCATGCGTCTAACCAAAAAATCTTTTCTTCTTCCAATTTTTCGATCTTCCCATTCATTCCCTGTGGGCCCTTCTTCCCCTAATTCTTTCCATTCTACCAATGAAGAATCTATAATAATTCGTAAATCTAGATCGGCTAATTGTTCTCGAATAGCACCTGCTCCAGTAGAGATCTCTCGATTTCGAAATGTATCGAAGCCCTGTGTAGTAAAAAAAAGTGGGATGCTGTATTTCCAGGATTGGATTTCATATTCGAATGAACCTCGTAATCGTAAGAAAGTAGGTTTTTTAGCTATGGGCCTAGCAAAAGAAAAATTGGGATAGGATCCTATAGGATCTCCCCCCTTCAAAATCGGACATGAAAGTTTCCTTTCATCCGGCTCAAGTAGGTACACCAAATAAAGATAAAGAGGGGAGTTCTTACTTACAAATTCTGAAAAAACCCCAAAAGATCTACTCCTTACTCAAGTTCCCAGTGAAAACCAAGCAAGATTTCATTTCCTTCTTCCTTATTATTTAGATTTTCTGAATTATTTATTCAATACGACATAAATGAAATGTGAAATTCCTGAGTAGTCTACTTCCCTTCAAATGATGAATCCCTTTACTTAATTAAGGGAGTACCTTGCAATTCATAAGGAATTTATTTGTCTATGCATCGTTCCATTCGATCTTTTAGGTCCCAACTTCACCTCGACGATTATGTCACGATGCCCTTAAAGCCTATATGCGATGGATAGACTCCTGTAACCATGACTTGTTATTTGCTTACTTGAACAGAATTTCTTTCTAAAAGCTAAAAGAAAGGAATAAGTCCACAAAACACAAAAGAAGTCTTTTTATTTTTACGAGGTACAACTATAAATTCTTATTTATTTGTTACGAAATCAACCATAGATCAATTCCCCTTATTATTTGAGAGTATTGAATACACTCATAATTCATTCTGAGTTTCATGTTACTCCTCCCAAGAGACATGTCAGGTCCAGGGCATCCCAATTGGATTGAATGGGATGACAGTTTCTCATTCCGAATCTGTCAAATCAGAATTTCGATCAAATCACACATCGCAGTATACTAGGCCTTCTAATTCTTTAAGAGGTTTATCTAAAAGATTCGCAATATAACTAGGAAGACGTTTCAAATACCACACATGGGTTACTGGACATGCCAGTTTGATGTAGCCCATTTGATATCTTCGTATCCGAGAATCAACAAATTCAACTCCGCATTGTTCACAAAATTTCGGGTCTTCTTTTTCATCTCCGATTACTCGATAATTTCCACAAGCACAAATTCCACTTTTTATAGGCCCAAAAATTCTTTCACAAAATAATCCATCTTTTTCCGGTTTATTGGTTTTGTAATGAAAAGTATAGGGTTTTGTCACCTCGCCAACTATCTCTCCATTAGGTAGGATTTTATTGGCCCAAGCACTTATTTGTTGAGGAGAAACTGATCCAATTCGGAGTTGTTGATGTTTATACCGGTCGATCATAGAAGAAAAGTTCTGATTCATTCCGATTAAGCTTCCTTCCTATTAATCTGGAAGTTCTTTTCAGATATAAGGAAATGATTCAGTTCCAGAGCTAAAGATCGTAGTTCTCGAACGAGCAATCGAAAAGATTCTGGAGCATCCTCAGGATTAGGTATTATTCCTCCAATGATCGTAGTACCAAGTACTTCCTGGCGAGCTCTAATATGATCAGATTTATAAGTAAGCATCTCTTGTAAAATATGAGCAACACCAAATCCTTCTAGAGCCCAAACTTCCATTTCTCCTACCCGTTGTCCCCCTTGCTTGGCCCTTCCTCTAAGGGGTTGTTGTGTAACAAGTGCATAATGTCCACTGGAACGGCTATGTATTTTATCATCAACTTGATGAATTAATTTCAAGATATAAGGTTTTCCTATTATAACAGGTTGTTCAAAAGGATCCCCCGTTCTTCCATCAAATATCCTACTTTTTCCTGGATACTCGGGTTCAAATACCCATGGATTCGCTGTTTGCTTACTGGCTTCATATAATTCAGAAAACACTAGTTTTCGCGAAGCTTCTTGTTCATATCTCTCATCAAAAGGCGCTATTCGATAATGTCTGTCTAGCAGACTCCCCGCTAACCCGAGCGAACATTCAAATATCTGTCCTACATTCATTCGTGAAGGCACGCCTAATGGGTTGAAGACCATATCGACAGGTCTTCCATCTTGCAAATAGGGCATATCTTGTCTAGGTAAAATTTTTGAAATGATACCTTTATTTCCATGTCTTCCAGCTACTTTATCGCCTACTTTGATTTCACGTTTCTGTAAAATATATACACGAATCGTTTCTGGATTATAACTAGAACCCCCCTTTTTCTGGATCCATCTCACATCAATAACTCGACCCCTGCCACCTGTAGGTAGTTTTAGGCAAGTTTCTTTTGAAGTAGATACCTGAATGCCAAGTATGGCTCGTAATAATCTATCTTCCGGAGCATATGACGATTCTTTCACCATCTGGGGCGTTAATTTACCTACTAAAATATCACCTGTCTCTACCCAAGATCCCAGCATCACAATTCCATTTTTGTCTAAATTGCGTAATAAAGGGGCTTCTAAATGCGGTATTTCGTTAGTGACTCTTTCGGGGCCTTGGCTTGTCACATGAGTCTGAATTTCATATTTCCGTATGTAAAAAGAAGTATAAATATCTCTATATACCAAGTGTTCGCTAATGAGTACTGCATCTTCAGAATTGTAACCTTCCCATGGCATATAAGCTACTAATACGTTTTTCCCCAAAGCGAGTTCGCCGCCAACTGTAGCGGCACCGTCCGCTAAAATTTGTCCTTTTTTAATGCATCTACCCCGCCGAACCTGGGTTTTTTGATGCATACAAGTATTTTTGTTGGAACGTTGATACATAACTAATGGAATGCTTAGAGTATCCCCATTCCCTGATAAAAGGATCTTGTCAGTATCAGTAGAAATGATCTTTCCCTCGTGTTCGGCTATAACAAGAGCCCCTGAATCTAAAGCCCCTTGACGTTCCAACCCAGTTCCAACAATACACTTCTCGGACCGAGAAAGTGGAACGGCTTGACGTTGCATATTAGAACTCATTAAAGCCCGATTCGCATCATTATGCTCAATAAAAGGAATGAGGGAAGCTCCAATTGAAAAATATTGGAAGGGAAAAATACTTCGAAGATGAACCTGTTCCCATGCAATAGTCAGGAATTCTTGACGGTATCGAGCTGGAACAACCTGTTCTTCCTGAATACCCTGATTCAACGCCAAAGAATTTCCTGCCGCTACCATATAGTATTCATCTATACCTGGTGATAAATAAAGCATCCGTATCTTTTTTGATTTCTCATAAATTTCATAAAACGGGCTTTCTAGAAAGCCCCAATGACCAATCCGCGCATGAATTGATAAGGATCCAATAAGTCCAACATTGATTCCTTCAGATGTATCAATTGGGCAAATACGTCCATAGTGACTAGGATGTATATCTCGTATCCGAAAACTAGCAGTTCGCCCTGTCAATCCCCCAGGGCCCAAATAACTCAATTTTCTACCATGAACTATTTGTGTCAATGGATTAGTTCGATCCAAAACTTGAGATAATGGGTGTAAGCCAAAAAAAGACTCATAAGTAGTTGTTAATGGAGTTGAAGTTACCAAATTCTGAGGAGTCGGTATCAATTTATGCCTAATTGCTCCACATATAGTTCCTCGAACCACATTTTCTAAACGAACTAAAGCCAATCCGAGTTGATCTTGTAAAAGATCCGCTAGAGAACGAATACGTTTATTTTTCAAATGATTCATATCGTCAAGTGTACCCATTCCAAATTTTATTCCAATCAAATGATCCGCAGCTGCCAATATATCTCTCGGTAACAAAAATGTATTGTTCTGAGGTATATTAAGGTTCAGTCTTCGGTTCATATTTCGTCGACCAATCCTTCCTAATTCACATCTTTGTTGAAAGAATTTCTTTTGTAATTCCTTACATAAGGATTCAGAAAATATCGGATCCCCGCCTACACAAGCAAACTGTTGATAAAACTCCAAAATGGCATTTTCTTTTGACCCAATTTTTTTTTTATCCTTATCATTCAGAAAAGACAAAAAAATTTCAGGATAGCAAACATTCTCTAGAATTTCTCTTAGATTCGAACCCATAGCTGATGATAGAACTAGAATAGATATTTTTTGTTTCCTACTCACACGAGCCCATATCCTGGCCTTTCTATCAATCTCTAATTCTGATCTTCCTCCCCAATCTGATATTATGGTGCCGGTATAGACCGAAATTCCGTTATGGTCCAATTCTGACCGATAATAAATACCAGGGCTTTGCAATATTTGATTGATCACAATTCTGTATATTCCATTTACTATAGAAGTTCCCAGAGAATTCATTAGAGGAATGTTTCCAATAAAAATTGTTTGTTCTTGCATGTCCCTACTCGTTTTCCAAATGAATCCCGCGGATACATATAATTCAGAAGAATATGTGAGTAATTCATACACAGCATCTCTTTCTTTTATCAAGGGTTCTACTAATTGATATGTTTTCACAAATAATTGAAATTCAATTTCTTGATCTGTATCTTCAATTTTTGGAAACTTATCAAGTTCTTCCGTCAAGCCCCGATCAATGAACCTACAAAATCCTTCAAATTGTATCTGATTAAACCCAGGTATTGTAGACATTCCTTCATTTCCATCCCGGAGCATTTTAAATTCCCCATTTATCGAAAAATCCCATTATTGGTTCATTCTTCATTGAATCATATAGATGATCTAGTATAATGGAATTTATACTCTGTTTACTGAATCACATGAAATTTTTACCAACTCCCTATATGGAATGTATGAAATACATCTGAACAGAGGAATAAAGAGAATTTTCTACTCAAATTGGAATTTGCAACAGATCCAGGAGTTC
>contig4_len_5106_j079
ATTTCAATTGAATTTCTTTTGTTTTTTCCGTTGTCTTTTTTTTTTTTTTTGATTCATATTATATTGACAACAGTGTATCGAACAAATATAATTCATCGTAATTAGGTTTGATTTGATTTTTTACTTTTTTACTTTAGGTAAATGATGGGTTCGTTGGATTCATTTTAAGACAAGAAGTCTTTTTTCTTTTTTGGTGGGGTCTATTAATTTGGATATTTATCTAGATTTTTTTTTTATTTGACAATTTCTTGTATTTTCATCCGATCTGTTCATTTTTTTGTTACGAGTCAATTCTCATTTTTTTGATCTTTCTTGTTTTGTTAGTTCAATGTTTTGATTTCCTTGTAGAATTTCTTTATTTATTTTGATTCTGATTGTATCTATACACCTTATTTAATTTATGCTATTCGGGTTGCTAACTCAACGGTAGAGTACTCGGCTTTTAAGTGCGGCTAGGATCTTTTACACATTTGGATGAAGCAAGGGATTCGTCCATACCATCGGTAAAGTTTGTAAGACCACGACTGATCCTGAAGGGGAATGAATGGAAAAAAAAGCATGTCGTATCAATGGAGAATTCTGAGTGAGAATATTTCATTCTTACCGGATCGGTACAAAAAAAACTTTGTTTGAATTCTTGAAACGGAACAAAAGAAATTCAATTGAAAGTTGGGTCGAATGAATAAATGGATAGAGCCTTATGGCTTCAATTAATTCTAGGGAAAGAGAAAGCAACGAACTTCCGTTCTTAATTTGAATGGTTACCCGATCTAATTATAGGTTAAAAATAGATTAGTGTCTGTTGCGGGAAAGGCTTTTCCCATGCGTGGATTATCGATTTTTTAATGAATCCTAACTATTGTGACTCTCCATTATGAAATGGAGGTGGATGTGTAGAAGAAACAGCATATTGATAAAGAAAATTTTTTTTTTTCCAAAATCAAAAGAGCGATTGAGTTGAATAAAAAAAAAAATAAAGGATTTCTAACCATCTTTTTATCCTGTAACGAGCATAAACCAATTCAATTAAATGGAAAAAGAGAGGGTAGAGAATCTGTTGATAAGTTTATCGAGGTATATATTCTTTTCTTACTATCAATCCCTTGTTTTGATTGTATCGCACTATGTATCATTTGATAACCCCCCAATCTTTTATCTTTGGTTCAATTTTTATTTTAAATGGAGGAATTCAAAAGATATTTAGAACTAGATATATCGCAGCAACACGACTTCGTATATCCACTTATCTTTCAGGAGTCTATTTATGCACTTGCTCATGATCATGGTTTAAATGGATCGATTTTATTGAAAAATGCGGGTTATGACTATGACAATAAATCCAGCTTACTAGTTGTGAAACGTTTAATTACTCATTTAATTACTCAAATGTATCAACAGAATCATTTTATTGTTTCTTCTAATGATTCTAACCAAAATCACTTTTTTTGGCACAACACAAATTTGTATTCTCAAATAATACTAGAAGGATTTGCACTTGTTGCGGAAATTCCATTTTCTCTACGATTAATATCGTCCCTAAAAGGTAAAGAAATAGTAAAATCTCATAATCTACGATCAATTCATTCAATATTTCCTTTTTTCGAGGACAATTTTTTATATTTAAATTATGTGTTAGATATACTAATACCCCACTCCATCCATCTGGAAATATTGGTTCAAATTCTTCGCTNNNNNNNNNNTCCTCTTTGCATTTATTACGATTTTTTCTCCACGAGTATCGTAATTGGAATAGTCTTATTACTTCAAAGAAATCTAGTTTTTCTTTTTCAAAAAGAAATCAAAGATTTCTATTGTTCCTATATAATTTTCATGTATGGGAATACGAATCTATCTTCGTTTTTCTCCGCAACCAATCTTCTCATTTACCATCAATATCTTCTGGAACCTTTCTTGAACGAATCTATTTCTATGGAAAAATAGAACATTTGTTAGAAGTCTTTACTAAGGATTTTCAGGCCATTCTATGGTTGTTCAAGGATCCTTTCATGCATTATGTTAGGTATCAGGGAAAATCCATTTTGGCTTCAAAAGGGACGTCTCTTTTAATAAATAAATGGAAATATTATCTTGTCAATTTCTGGCAATGTTATTTTTACATATGGTCTCAACCAGGAAGGATTCATATAAACCAATTATCTGATCATTCCCTCGACTTTTTGGGCTATCTTTTAAGTGTACGATTAAACCCTTCAATGGTCCGGAGTCAAATGCTAGAAAATTCATTTCTAATAGGGAATGGTATTAAGAAGTTTGATACCATAGTTCCAATTACTCCTCTGATTGAATCATTGTCTAAAGCGAAATTTTGTAACGTGTTAGGATATCCCATTAGTAAGCCAATTTGGGCTGATTTATCAGATTCTGATATTATTGAACGATTCGGGCGTATATATAGAAATCTTTCTCATTATCATAGCGGATCCTTAAGAAAAATGAGTTTGTATCGAATAAAGTATATACTTCGACTTTCTTGTGCTAGAACTTTGGCTCGTAAACACAAAAGTACGGTACGTTCTTTTGTGAAAAGATTAGGTTCGGAATTATTGGAAGAGTTTTTTACGGAGAAAGAGAAAATTTTTTCTTTGACCTTCCCAAAAACTTCTTTTATTTCGCGGGGTTTATATAGCAGGCGGATTTGGTATTTGGATATTATTTGTATCAATGATCTGTCAAATCATGAATGAAGACCATATAAATTGAAACTATCTCTAAATAATAAATAATCGGAATGATGAAGAGGTAACAAAAAAAATGCATTTATTTAGATTCTGAAATGTTCATAGAGCATGTAGTTAAGGCTTAAATCAACTGAGTATTCAATCTGTTTTAAGTCCTGTCCTGTCTAGGGAAAGAACTAAGTTTTAGATGTATACATAGGGAAAGCCGTGTGCAATGAAAAATGCAAGCACGGCTTGGGGAGGGGTTTTTGCTTGTTTAACAAGGAAATTATCTACTCCATCCGACTAGTTCCGGGTTCGAATCCCGGGCAACCCATTGTCATATCGAAATCATATGTATAGAAAGAAATCTGTATTCCATTTTTGTTTTGCAACCCACTTCATTCATTTACAAAAAATTCTGATAGATCTAGATAGGATAGATATTGGTTGACACGGACATATAAGTCATGTTATACTGTTGAATAACAAGTCTTCAATTTTCTATTTCTATTTATGAAAATTCGTGTGCTTGGGAGTCTCTGATGATTAAATAAACCAAGATTTTACCATGACTGCAATTTTAGAGAGACGCGAAAGCGAAAGCCTATGGGGTCGCTTCTGTAACTGGATAACTAGCACTGAAAACCGTCTTTATATTGGATGGTTTGGTGTTTTGATGATCCCTACCTTATTAACTGCAACTTCCGTATTTATTATCGCCTTCATTGCTGCTCCTCCAGTAGATATTGATGGTATTCGTGAGCCTGTTTCTGGATCTCTACTTTATGGAAACAATATTATCTCAGGTGCCATTATTCCTACTTCTGCAGCTATAGGTTTGCACTTTTACCCGATATGGGAAGCGGCATCTGTTGATGAATGGCTATACAATGGCGGTCCTTATGAACTAATTGTTCTACACTTCTTACTTGGTGTAGCTTGTTACATGGGTCGTGAGTGGGAACTTAGTTTCCGTTTGGGGATGCGACCTTGGATTGCTGTTGCATATTCAGCTCCTGTTGCAGCTGCTACTGCTGTTTTCTTGATCTACCCAATTGGTCAAGGAAGTTTTTCTGATGGTATGCCTCTAGGAATCTCTGGTACTTTCAACTTCATGATCGTATTCCAGGCTGAGCACAACATCCTTATGCACCCATTTCACATGTTAGGTGTAGCTGGTGTATTCGGCGGCTCCCTATTCAGTGCTATGCATGGTTCCTTGGTAACTTCTAGTTTGATCAGGGAAACCACAGAAAATGAATCTGCTAATGAAGGTTACAGATTCGGTCAAGAGGAAGAAACTTATAATATCGTAGCTGCTCATGGTTATTTTGGCCGATTGATTTTCCAATATGCTAGTTTCAATAATTCTCGTTCTTTACATTTCTTCCTAGCTGCTTGGCCTGTAGTAGGTATCTGGTTCACTGCTTTAGGTATCAGTACTATGGCTTTCAACCTAAATGGTTTCAATTTCAACCAATCTGTAGTTGATAGTCAAGGTCGCGTAATTAATACCTGGGCTGATATCATTAACCGTGCTAACCTTGGTATGGAAGTTATGCATGAACGGAATGCTCATAACTTTCCTCTAGACCTAGCTGCTATTGAAGCTCCATCTACAAATGGATAAGACTTTGGTCTTAGTCTTAGTGTGTACGAGTTTTTGAAAGTAAGGGAGCAATAACCAATTTCTTGTTCTATCAAGAGGGCGTTATTGCTCTTTTATTTGATTTCCATATATTTTTTTCATTCAAAAAAAAATATGGATAAAAAAGGATTTTTATGGGTTATGGATTGGTTCATGATTGAGTATCGTCTTTTCTTTTTGTATAAATTTAAAGTTTATATACCTTTTCCTTTGTGAAATTTTGATTTGCCATTTAAAATGAAAAGAAAAGAAAGAAATCTTCATTATTTGTTTAATATTTGCATCTTCAGAAATAAGAAGAAATAATCTAATGATGAATGGTTGAAACTGACTATTTTAGAATGTAAATAGTGGTAGAGAAAGGGGCGAATGTAGCCAAGTGGATTAAGGCAGTGGATTGTGAATCCTCCATGCGCGGGTTCAATTCCCGTCGTTCGCCCATAACTAAACCTAAACTACAAATTTCTATTTTTTTTTTTTGAATTTTGAATATTCAAAATTCAAATTGTTAAGCTTAACAATTTTTTTGACTAAATGATTCGCTACAAAAGGATTTTTTTTTAGTGAACGTGTCACAGCTTCCTCCCCCCCCTTTTTTTTTTTAAAGATGAAGAAATAAATTCGATTTTCTCTCCTATTTACTACGGCGACGAAGAATCAAATTCTCACTATATTTATTCCTTTTTCTACTTCTTCTTCCAAGTGCAGGATAACCCCAAGGGGTTGTGGGTTTTTTTCTACCAATTGGGGCCCTCCCTTCACCACCCCCATGGGGAT
>contig5_len_4571_j079
TATATATTAAATATGTTAAAATATAGATTTTCCTATTTCGAAATCAAATAGAGTCTAAAATAGATTTTATTTTGAAATTGTGAACTACCCTGTTTGTTGCAACACTTCCTCTTTCCCTTGGACTAATAAGGGAAGGACAAAAGGGAATCGGTATGCTAATTCCTCCTCCTCAAATCAGTCCTTCCCATGAATTAGGTTCTCAACGAAAACGAATAAGTAATTATAGGGGTGAAATCTGGATATAATTTGAAAAAACAAACGACAAGTTCAAGGCAATAAAATAGGAAAAATACGTATTTTTCCTATTTCTAAGATTAAACAAAGGGGTTGGCAAATAAAAGTGCTAATGCTACAACCAGTCCATAAATTGTTAAAGCTTCCATAAAAGCCAAACTAAGCAATAAAGTACCTCGTATTTTTCCCTCCGCCTCGGGCTGTCTCGCGATACCTTCTACAGCTTGGCCCGCAGCAGTACCTTGACCAACTCCAGGTCCAATAGAAGCAAGGCCTACGGCCAATCCGGCAGCAATAACGGAAGCGGCAGAAATCAGTGGATTCATGATAAGTTCCTCGCACCAAAAAAGAGAAATAGTTAATGATACAATCAACCCATTAATTATGACGTAATTATTCTATCGCTAAAATTCATCCTAACTAAGAACTTTGAATTGGAGTCAAAATATTATTGAATCGTCAGAATTACTTCGATATCTTCTATTCACAGAGTCTTTGTGAATCCATACGACTTTCGTTCGTTCATTTCTGTGTTCCGAATCGTTCTTTAAATTCTTCGATCTTTTTCTTGATTTCATCTCTTTATTCATTCAATTCACAGTCACAAACGAGACGGAAGGACTTCTATCGGAATCCTCATCGAAATTCATAGTAGTAGGACAAATTAAATATATCTTTAGTCCATATATATAACTAGTCAATATCTAATATGACATATACATATATATGTCTTTCTTCCATAACGTAAACCAACTATTCCTATCTTAGATTCAATCGGATTCTCGAATCATTCATCAAAACATCCACACACAAGAGTTGACTTATAGCTATTCAATTCTAAGTTGATGTAATTTATTATTTATTAAAATTTTCTTTTGGTCAATCGTTGAATTGAATAAAATCAACTAAAGGGGGAATCGTTCTATAGAACATATTTTTTTTTATTTAATCACACGCCATAAACATATACCACAAGAATTCTTATTCAAATTTTGACTCCTAATAGGATTAACTGAACAATGGAAATCGAATATTTTATTTATTGAGGGGAGGTATGATATAAGTAGACCAAACAGGAATTTTAGAACAAGAATTTTAGGAAAAAGATCTTTTTGATCTCTTTCCATTTTTTTTTTTTTACAATTCTCTAATATCGTAATCTTTTTCGTTATTACTCTAGATCGTATATAACGTATTTGTATATTTATATTTCCTATATTTATATTCCCTAAGTAGATTATCTTGAGCTACGCATACATTGCTTTGGGCTTGGGCTCGACTAAAAAAAAAAGACTATTTCGAAAACTAGTCAATGATGGCCCTCCATGGATTCACCTATATAAGCCGCGGCTAAAGTTGCAAAAATCAGAGCTTGAATACCACTTGTAAATAATCCAAGGAACATGACAGGTATAGGAACCACTAAAGGTACTAAAGAAAGAAGAACAACAACTACTAATTCATCGGCTAATATATTTCCGAAAAGTCGAAAACTAAGTGATAAAGGTTTTGTGAAATCTTCTAAGATGTTAATGGGTAAAAGGATTGGAGTTGGTTGAATGTATTTCCCAAAATAAGCCAAGCCTTTTTTGCTAAGACCCGCATAGAAGTATGCCACTGACGTGAGTAAAGCCAAAGCAACAGTAGTATTTATATCATTTGTGGGTGCGGCTAATTCTCCACGAGGTAATTGTATGATTTTCCAAGGTAAAAGAGCTCCTGACCAATTCGAAACAAAAATAAATAGAAACATAGTTCCAATAAAGGGAACCCAAGGACCATATTCTTCCCCAATTTGAGTTTTACTCACATCTCGAATGAATTCAAGGACATATTCGAAGAAATTCTGACCGCCAGTCGGAATGGTTTGTGGGTTCCGAACAACTATAGTGGCTGAACCTAATAAGATAGCAATTACAACCCAAGAAGTAATAAGTACTTGGCCATGGACTTGGAAACTTCCTATTTTCCAATAGAAATGTTGTCCTACTTCCACACCAGATATCTCGTATAAACCGTTTAGTGTGTTGATGGAACATGATAGAACATTCATATTGCCCTCTGACAGAATATAGAACTTTAAACGAAATTATTTTAATTCAACCATCTCTTCTCTTTCTCGACTTGCCTACTTGAATCATCTATTTTGAATACCAACTAATCACATAATATCCCCAGTTTTTTATCTCTTTTTTGTTTTTGAGGTTCACAAATAGTAACCAATTCCATAAATCTATGTAGTTTCCTAAGTAATTTATTTATCTTATTATTAATCACGGATTTCTTATATAGCTAGAACGTCCCTCACAAATTGCGAATACTAATTTGTTAAGAATTAAGCGTATTGAAGCTATAGCGTCATCGTTCGCTGGAATCGAAATATCTCCAAGATCGGGGTCACAATTTGTATCGATTAAACAAATTGTTGGAATTTCCAAAGTAATACATTCTCGAAGAGCCGTATATTCTTCGTGCTGATCAACAATGATTACAATATCGGGTAACCCTGTCATATATTTAATTCCACCCAGATATGTTTGCAAGTGAGATAATTGTCTTTTCAACATAGCTGCATCTCTTTTCGGAAGACGGTTGAGTATGCCCATTTTTTGTTCCATTCTCAAGTCTCTGAACTTATGAAGTCTCGTTTCTGTAGTGGACCAATTCGTTAACATACCACCGAGCCATTTTTTATTAACATAATGACATCGAGCCTTTATTGCAGCCTGTGCTACTGAATCAGCTGCTTTATTTTTGGTACCAACAATTAAGAATTGTTTTCCCCTACTTGCTGCATCAAAAACCAAATCACAAGCTTCTGATAAAAAACGAGCAGTTCGAGTAAGATTTGTAATATGAATACCTTTACGCTTTGCAGAGATATAAGGTGCCATTCTAGGGTTCCATTTCCTAGTACCATGGCCAAAATGAACTCCTGCCCCCATCATGTCTTCCAAATTGATGTTCCAATATTTTCTTGTCATTTTTCCCTACACTTTTCCTCCCCTTTTCCAAAAAAAAAAAAGAGACGAGACACCCTGAAAAATAAATAATTGTTCCGATGGAACCTTCTCTTCTACCGTAGATTGGCCGTAGATACACGATTGAAGCCGTTGTTCTTTTCTATTCGTTATTTTCTTTCTTTTTTCTTTCTTACTATTACCAAATCAAATGACCGGACCAAATACAGATAGTTAAAAGGATGAATCCGCTCTTAGGAATCATTTACATTTAATCCTATAAATGATTGTTCTGGTGTATCATGACAATTCTTTGAAAGACAAGAATCAAATAATTTTCCGTGGTGGAACAAAATATCTCTCATTTCCCTCTCGAATAGATTCTTCTTTTTGGTTTCCAAAGGAATGTTGTTATGTTGCCTTAAAGGGGGCATTAATCCCTTGAATCCGGTACCAACGGGTATCATTCCCCCCAGAACAACATTCTCTTTCAAGCCTTTTAACCAATCGATACGACCCCGGAGAGCAGCTTTTGCTAAAACTCGAGCAGTTTCTTGAAAACTCGCTTCAGATATGAAACTTGGGGTATTCAGAGATGCTCTTGTTATTCCCAATAAGATGACTCGGTAACAGATCGCTTCTTCCAAAGCACGCCCCATTCGTTCCGCTCGCAACAATCCAATTAGTTCGCCAGGTGAAAAAACATTAGACATTCCATCTTCTGAAACCAACACTTTTGATGTTATTTGACGTACAATAATTTCTATATGCCTATTATGGATCTGTACCCCCTGGGATCGATAAACCTTTTGGATCTTATTAACCAAAGAGAGACGGCTTTGCACGATAGTTAGCTCAGCACCAATCAAGAAACCCCAAGGAATTCCAAGAATTCTTGTTATACATTCGTTCCAACCCTCAACCCTATTTTCTAGATTCATCGATATCGAATCAATCGAACGCACTTCTAACACTTGTTCCACTTTTGGAAGACCCTGCGTTATATCACCAGATCTTGATTTTTCATATATAAATGTAACTAATGTATCTCCTTCATAAAGGATTTCCCCATAATGACTATGAACAGTTGTTCCTGGAGTGGCCAAATATGGCTTAGCTGATCGTATTACTACAGAGTCAACTTGAACAATTAGAACTTGACCTGATTTTAGGTGTGGCCCGTTTTTGGCTATACATACATTTTCACAAATAAACTGTCCAAGATTCATTTTTGTAGATGCCCTTTCAAAATAATTGTGATGGAGAAAATACCAATTCAAATTGAATGGATTCAAAATGATGTTACTGTATGGATTGGCATTATAAATTTTCCCATTTTCATCTATTAAATAATATTTAAGTACTTGAAAAATCTGT
>contig6_len_4345_j079
CAAATAAAATAATTAAACTTAATAGTCTACTTGATTGAATTTTGATTCAAAGGAAAGAAAGCGTGGAGCTGAAATAACTCACTTAAAACGCTTTTTAAAGGATTACGTGGTACGATTAGATCGAATAAGCCCTTCTGGAATAAATATTCGGCCGCTTGGGAACCTTCAGGTACTGTTTTATTCAATGTTTGTTCAATTACCCTTTTCCCCGCAAATGCAATGTAGGCATTGGGTTCGGCAATAATGATATCCCCCAACATACCAAAACTAGCTGTTACCCCACCAGTAGTAGGAGATGTAAGGATTGATACATAAAATAGTTTTTTATTTAATTGATAATCATATAACGCAGAAGATATTTTAGCCATTTGCATTAAGCTCAAACTTCCTTCTTGCATACGTGCACCCCCAGAAGCACACACTATAATAAGAGGTAGAAATTCTTTGGTAGCATACTCGATCAAACGGGTAATTTTTTCCCCGACTACGGATCCCATACTACCCCCCATAAACTGAAAATCCATAACTCCAATTGCTACGGGAATACCATTTAGTTGGCCTATGCCTGTTTGAACAGCCTCAGTTAATCCTGTCTTTTTTTGATAAGAATCGATATGATCTTTATAAGGCTCCTCCTCTAAATAAAATTCAATGGGATCTAGAGAGACCATGTCTTCATCCATAGGATCCCAAGTGCCTGGATCAATCAAAAGTTCGATTCTATCTGAACTACTCATTTTCAAATGATATCTACACTGTTCACAAATATTCATTTTTGACTTAAAAAATTTCTTATAATTTAATCCATAACAATTTTCGCATTGAACCCACAAATGCCTGTATTTTTGCGTTCCATAGAGATCATTAGCGCTTTCTCTTATAGTTAAATCACTCCCATTCATGTTGATTCCTAGACTGGAAGTCTCGTTTCCACTACTATTTCTACTTTCACCACAAATGGAACTATAAATATAACTGTCACTGTAATTGTCATTACCACTTACAATGTAAGTATTAATACGGATTTGAGAATGAAGATAACTGTCAATACAACTATTAATGTGATTATTCCAACTATAACTATATTGAGTATCATACATGTAACGATCATAGTAGGGATCGTCACTCTTAGATCCATTATTCCGATAACCAGAATTCCGATAACTAGAAAAAGAACTTTCGAATTCACTCAGAAAAGAGCGATCATTGTTAATCTCAAAAATCTGATTTTCAATATCAAAATAGATAGAATAACTGTCCCCATTACTATCCCTAACTAAAAAAGTGTCATCAGAGATGAAATTCGGAATGTCCTTGACACCGAATAAATGCTCAACATTATTGTAAGTCAAACTGTCACTATCACTCCAACTAGGAATGTTTTTATCCCTATCATTTCTATTCGGATCTTTACTTTTCCTGGTATTTTCAATAGGACCAAGACTGTCCATTGATTTACTTAATCCACACCTGTGTTCTAACTCCTTCTTAAACAACATCGAATTGAACCGCCATTTTTCCATAAAGTTTTCTTGCCCCCTATTTGCATGAAAATACAATAGATGAATAGTCATTCGAGGAAAAATAATTTATTTTAATATCCTATTTCCTATCAGAATAAACAGATAAATCGAATCACTAGGATTATTAACTAATAAGGAGTTTGAGTATTGAAAAAAAAAAAAGAAAGATTTGTTCTCTATCTAATTCTAATAAAGTAAAGAATTTTTTTTTCGTAAAATCTCGTTTAATAACTATATTAACTAACTAATAAACTAATAATAAGTAATCAGTTAAGTTTTTATTTCAATGCAAAACGAAAAGGACAATATACAGGATGGGTAGAAAAGTTGTGATCCTTAGCTCGGAAAACTACAGGATATAAAAGAATTCACCAATCCTAAGGATCCGTAGAATTAATTGTGGATCCAACACAACAATAGAAAGGTTTGAGTTGCTTAGTCGTATTTAATTTAAAATCTTGTATATCTAGATAAGTATGTATCTATCTAAAATAGATGCAATAGACTTTTTTTTTGTATTCGGCTCAATCCTTTTAGTAAAAGATTGGGCCGAGTTTAATTGCGATTCAATTAAGAGAACGAACAGTAATTACTGAATTATAAAGTATCCATTGCTGGGAATTCAAATTTAATCTCCTTCCATACCTCACAAGCAGCAGCTAGTTCAGGACTCCATTTGCTAGCCTCACGGATAATTTCATTACCCTCACGAGCAAGATCACGCCCCTCATTACGAGCTTGTACACATGCTTCTAGAGCTACTCGATTAGCTACGGCACCTGGTGCATTTCCCCAAGGGTGTCCTAAAGTTCCTCCACCGAACTGTAGTACAGAATCATCCCCAAAGATCTCGGTCAGAGCAGGCATATGCCAAACGTGAATACCCCCTGAGGCCACGGGTAGAACACCTGGTAGAGAGACCCAATCTTGAGAGAAATAAATACCACGGGTTCGATCTTTTTCAATATAATCATCACGTAGTAAATCAACAAAGCCTAGAGTGATGTCTCTTTCCCCTTCAAGTTTACCTACTACAGTACCAGAGTGAATATGATCTCCACCAGACATACGTAATGCTTTAGCTAGTACACGAAAGTGTATACCATGATTCTTCTGTCTATCAATAACTGCGTGCATTGCACGATGGATGTGAAGAAGTAGGCCATTATCTCGGCAATAATGAGCCAAGCTAGTATTTGCAGTGAATCCCCCTGTTAAATAGTCGTGCATTACGATAGGAACTCCTAATTCTCTGGCAAATACAGCCCTTTTGATCATTTCTTCACATGTACCTGCAGTAGCATTCAAGTAATGTCCTTTGATTTCACCTGTTTCAGCCTGTGCTTTATAAATTGCTTCGGCACAAAATAAGAAACGGTCTCTCCAACGCATAAATGGTTGGGAGTTCACGTTCTCATCATCTTTGGTAAAATCAAGTCCACCGCGGAGACATTCATAAACGGCTCTACCGTAGTTTTTAGCGGATAACCCCAATTTCGGTTTAATAGTACATCCCAATAGGGGACGACCATACTTGTTCAATTTATCTCTTTCAACTTGGATGCCATGAGGTGGTCCTTGGAAAGTTTTAGAATATGCAGGAGGGATTCGCAGATCTTCTAGACGTAGAGCGCGCAGGGCTTTGAACCCAAATACATTCCCCACAATGGAGGTAAACATGTTAGTAACAGAACCTTCTTCAAAAAGGTCTAAAGGATAAGCTACATAAGCAATATATTGATTTTCTTCTCCAGCAACGGGCTCGATGTGGTAGCATCGCCCTTTGTAACGATCAAGGCTAGTAAGTCCATCGGTCCACACAGTTGTCCATGTACCAGTAGAAGATTCCGCAGCTACCGCGGCCCCCGCTTCCTCGGGTGGAACTCCAGGTTGGGGACTTACTCGGAATGCTGCCAAGATATCAGTAGCTTTGGTTTCATAGTCAGGAGTATAATAAGTCAATTTGTAATCTTTAACACCAGCTTTGAATCCAACACTTGCTTTAGTCTCTGTTTGTGGTGACATAAATCCCTCCCTACAACTCATGAATTAAGAATTCTCACAACAACAAGGTCTACTCGACATGAATTAGGCATTAATGAAACTTTTCACAGGAATCTTTCACAAAATTCTTAACTAATACTAATATTATCAACTAATCAGAGCCGAGTGCTTTACTTTATTATTAGACCATGGTATTTGATTCGCCAAATACATCATTATTGTATACTCTTTCATATATATGGCGCAACCCGATTCTTATTTTTTACCCCTTCGTTTTTTGAATCGAAATATCGAAATAACCTAACTAATAATAAATTCCCTCTTGACAATGGTATATGTTGTATATGTAAATCCTAGATGTGAAAATATGCAGAATTCATTTATGAAAAGTCTATGAAAAGGTATAAAAAAGAAAAAAAAAAAAACGAAAAGAAAGAATAGGCTAGGCGTAAATTGATATACTGAAATAGATAGAAAGGGCCAATGATAATGAATCGTAAATAGAGTTCAGGTTCGAAATCCATAGATAGTTAATAGGGATGGGATTGTCTATAATGATAGACAAATGAAAGACTTTCTCAAGATTCTTATTCATTCACTTGATATTTTGAAAACGGGTTGGTTGAATTTTCAAATTCACTTATCTTATTGAATAAGTAAACAATTGAATTGGATTCGGTTGGATGGTACCAACAAAATGGAGTACTAACTCCCATTTCTTATTGATATTGAATTAACCGATCAACTTGCTATCGGACATTTATTTGGAATTCGACAATTTTCGCAAAAAATTTCGTCATATTTGACTTTATTTATTA
>contig7_len_4187_j079
ACAAAAAATGAGAATTCTACTTAATATTTTATTTTATTTTGAATTTTAGTTAGAATTTGAGAATTTCTTTTCTTTAAAGAGAATCCTAGTTAACAGGAGAATTTTCTTTCGATAAGAGCAATATCTATTTATACTAACTCTATCGAAAGAAAATTCTATCGAAAGAAATAAGTTAAATGGAAATAGGATTCCAGTCGATGGATCCTGAAACGAGACATGCCCCCCAGTAAACAAACGAAACTAGCCGGTTCGATCAAAACGAATTCTTGTTTGTTTTGACTAAAGAGTTATGGATGACTTGACAATTCTAATTCAAATCGACTAATCCAGTATATTTTCCACATTTATATTTCTAGGAGTACGTCTATGTTTCTGCTTTACGAATATGACATTTTTTGGGCATTTTTAATTTTGAATAATATCAAGCCTTATTCCTATTTTGGCATTTTTTATTTCCGGAGTTTTAGCCCCGATTAGCAAAGAACCAGAGAAACTTTCTAGTTATGAATCGGGTATAGAACCAATGGTCGACGCTTGGTTACAATTTCGAATTCGTTATTATATGTTTGCTCTAGTTTTTGTTGTTTTTGATGTTGAAACGGTTTTTCTTTATCCACGGGCAATGAGTTTCGATGTATTGGGTCTATCTGTATTTATAGAAGCTTTCATTTTCGTGCTTATCTTTCATTGTTGGTTCAATTTATGCATGGCGAAAGGGGGCATTGAAACGGTCTTAGCTCCTGAATATTCAGACAATAAAAAGAAAATTGTTAAAAAAAAAAAGATTGAGACAGTTATGAATTCCATTGAGTTTCCCTTACTTGATTGAACAACCCAAAATTCAGTTATTTCAACTACATTAAAGGATCTTTCAAATTGGTCAAGACTCTCTAGTTTATGGCCCCTTCTCTATGGTACTAGTTGTTGCTTCATTGAATTTGCTTCACTACACTAATAGGCTTAGGCTCATGATTCGATTTTGATCGTTATGAACTAGTACCAAGATCGAGTCCTATACAAGCAGATCTCATTTTAACAGCCGGAACAGTAACAATGAAAATGGTTCCTTCTTTAGTGAGATTATAGGAGCAAATGCCTGAACCAAAATATGTTATTGCTATGGGCGCATGTACAATTATAGGGGGGATGTTCAGTACTGATTTTTATAGTACTGTTAGAGGAGTCGATAAGCTAATTCCTGTGGATGTTTATTTGCCAGGCTGTCCACCCAAACCGGAAGCAATTCTAGATGCTATAACAAAACTTCGTAAGAAAATATCTCGAAAAATCTATGAAGATAGAATTAAGTCTCAACAGGAGAATCGGTGTTTTACTATCAATCCCAAGTTTCATGTGGGACGCAGTATGAATACTGGAAATTATGATCAAGGATTACTTTATCAACCGCCATCTACTTCAGCAATCCCCCCTGAAATATTTTTCAAATACAAAAGTTCAGTATCCTCTCATGAATTAGTGAATTAGACAGAATTCTTTTGTACAGAATAACAAGTAGCAGGTCCATTTTTTTTTTTAATTTTTCGTAAATGTTAAATATTTCTACAAATGCGGGAGAGATAAAAAAGATGCAGGGTCGTTTGTCTGCTTGGTTAGTCAAGCATAGGATAATTCATAGATCTTTGAGTTTTGATTACCAATACCAAGGAATAGAAACTTTACAAATAAAGCCCGAGGATTGGCATTCTATTGCTGTCATTTTATATGTGTATGGTTACAATTATCTAAGTTCCAAATGTGCCTATGATGTAGCACCTGGTGACCTATTAGCTAGTGTGTATCATCTTACGAGAATAGAGTATGGTGTAGATCAACCAGAAGAGGTGTGCATAAAAGTATTTGCCCGAAGGAGGAATCCTAGAATTCCGTCTGTTTTCTGAGTTTGGAAAAGTGTGGATTTTCCGGAACGGGAATCTTATAATATGTTGGGAATCTCTTATGATAATCATCCGACATATCTTAATGTCTGAAAGTTGGCTAGGATGGCTCTTACGTAAGGATTCTATTGCCCCCAATTTTTATGAAATACAAGATGCTCATTGAATAATAAGAAACTAATCTTCACTTCGACAATTCCCGAATTCCAGATATTCAAGGATTTTACGTTCTGTTCCAGATTAAACAAAGTTGTTGAAGTTTCATTTGTCTTATGGTATGGATGGACTAACAACAAAAAAAGACAATATCATTGGGATTCTCAAATTTGGAAGATACTTATTTCGGATGAGCCGAGTCAATAGAATGAACCAAACGAGTTCTGCATCATGAACTTTGTACTGCGCACATTACTTAGACAGGTTCTAGAAAGTCATGTAGGAGGAAATGAAGAAATAGAATATGACCGAAAATACAAGGAAATGAAAAGGGATCGGATTTGATTTCTTTGTACTGTATCTGAACTGAATCTTGTTTATTCCCATTCTTCAACTCCTCTAGACTAGACTTTTGGGTTTTTCAACCAACTAATTTAACCTTTCGAATATAGATATGTGTATGAAGTATTAACATTCTTTATTGAACAAGAGGAGAAACAAAAAAGAAGACGAAATAGAGTCTAATTTTTTTACATATCTTTATTTCAATTTAATAGAATCTATTCTATACCCATCTATTCTATACCTATCTATTTTATAGATGGGGTATATCTTTATCTTTAAACACCTAGATGGATAAAAATATGGATTCTAATCTAGACTATTAAGACTATTAATAAATATGTATGTTGATACATATCAATTAATTTGTTGAATAGATACTCATACAAATTAATCATGTGCCAGGAACCAGATTTGAACTGGTGACACGAGGATTTTCAGTCCTCTGCTCTACCAGCTGAGCTATCCCGACCATTCCCGATGGATCATCCTCATTTTACTAGATGACTTGGGTCTATGTCAATTAAAAGAACGAAAGGGTATTACTCTTATCCAGGCCCTGGAATTGCTTGGATTTTTAAAAGAAAAACTTTGAAAGTTTCAGTACGAATAATGATATGGATGGTGAATTATTCAAATGGAGATTCCTTGCTCAAAGATGTTCATTTGTACGTGTATCATATATCACATATTACAAGACTTGTGATAAGAGAAAAGCATTTCCGCTCAGATCCGTTTGTGAAAGAGTAGAGTGAATGAGAAAGATAACGAATTTTGAACTACTAACGAAAAAAGGATAGGATAAATAGTTAAGGAGTCAAATGGGCTTTTGGGGATAGAGGGACTTGAACCCTCACGATTTCTAAAGTCGACGGATTTTCCTCTTACTATAAATTTCATTGTTGTCGGTATTGACATGTAGAATGGGACTCTATCTTTATTCTCGTCCGATTAATCTAATCAGTTCTTCAAAAGATCTATCAGACTATGGAGTAAATGATTTGATCAATAAATATTGAATTCTTTATTCAATGTGGAATCGATTCACAACAATTCGTCCTTTTTTCATATAAAAAAAATAGGGATACAGATTTGGGTCGTCATTAATCATTTGATAGAGTATTTCAGTAATATGCGTATGTATATAGGGTTATCTTTCATCCTTTCGGAAGTTTCGATGGAAGGCTTCCTCTACCAACGCAGTCAACTCCATTTGTTAGAACAGCTTCCATTGAGTCTCTGCACCTATCCTTTTTTTATGTTCGCTTTCTGAATCTTTGTTTGTTTTCGAAAAAAAAGGATTTGGCTCAGGATTGCCCATTTTTAGTAATTCCAGGGTTTCTCTGAATTTGAAAGTTATCGCTTAGTAGGTTTCCATACCAAGGCTCAATCCAATTAAGTCCGTAGCGTCTACCAATTTCGCCATATCCCCCTTTGTTTTGAGATTAGGATCTTATTGTGATGTCGTTCCCTTTCTCTTTCATTTATATTCGAATCGTTGAATTCATTAGATACCCATTCCTCTCGTGAAAAGTGTTTTCTCTTCTTTTATTTCTTGCCTATCTTCTTTCATCTTCTATAGGGGACCCATGTTTGGTTCAAACAAAAATGATTCTATCATTTCTGTAGCCGCAATTCAATATAGATAGATGTATACCACATGTATACCTTTCGCTTTTTATCACTTTCTCATGTAATTTGGAATACTTGAACGGTCGATTCTTTTTTTTTTTTTCGTCTTAACTTATACCTTTATGAATGAAAGCGGAGAAATGGCTAATTCATTCTAATACT
>contig8_len_3801_j079
TAAAATTTTATGTTTATGAATATAATTAGGAGGTCTTTTTATCTCTTTTTTTAGTGATAGAATAGAGCAAGTAGTCAGATGTAAGAGAATGTCTAGGAATTTCCATTTCGGGATTTCGAATATATGGGTGCTGGTCTATTTTTTTTATTCGGATCCAAGTGGAAGAGTTTATATTGATTGGATGTGGAAAAAGAAGACTGCCCCTTTCCTTTTGTACTTTGCTAGGTAAGGTATACGAAGAAAAAGTATATTTGACATTGTTGACCATGGCTACCATGAAACTTACCCAAAATATTTGTTTTTCAAACTTTAGCTTGTGTACAGATCTAGCAGGTCATTCCTAGATCCGTGTGAATTACTAAATTACTATTCGATTTGATTTGAGTTGGTTTAGATTGGAGTTTTTAATGGGGTTCATGTCATGATTTTGACTTCCAAAATTCACCAGGATTCGGTATACCAAAGAAAAAGAGTATCACTAACTCTTTGATTGTGAACAGGAAAAGAAGAGGAAAATTCATATGTAATTCACCTATGAAGATTAATGAAGAAAAGTTGGTTTGTTTATCCGAGATTGGAGAAATCTCGATTGGATTCATTGAAATACGTTTTTGCTTTCGGTTTTATGTTCTGCTCTAAACGATCCCCGTGAGTGAGCTTATAAGAATGATTTTTTTTTTTCGACGAATTGACCGACCAATTACAAATACAAACAACAAACAAAATGAAAATACAAAATGTATAATTTTCATTATACATTTTGTATTTTCATTTTGTTTTATTAGGGCTATACGGAATCGAACCGTAGACCTTCTCGGTAAAACAGATCAAACTTCTTATTATCAAAATGATCCGAACTGTTTCAAAGACCCAACATGCATTTTTTTTGCATTGGGCTCTTTCATTAACTGATATAAATATCAGCCAGTCCGCCATATTTTTCTTGACAGAAAAAAAATAAGGAGATGGCTCCCCGTGCTCTGATTCATTATTTTTATTTTGATCCAGGAGCACTACCAAAGTGTTTCAAAAAAGGGTTATCTTGACGTAGGTCTGCCTCGGGCCTAGAGCAACCTAAGTTAAATAAAGTCTCCATCGCTCTGCCTAAAAATAAAATATGAAACTTTATACACCTTAAAGTTCATAGGACGAAAAGAGATTTTTTTGAGGTCTTTATACTCATTATGCCTAACATTGAATAGACTGGGTATTCACCTTATCAATATCTCAAATCAATAATGGGTTCTGTTTGGCACCTAAATTGAATTAAATTGAATGGGCACTTGAATCAGACCGGACCATTTGTCAGGCTATTGTTCTCTTGCTCCCTCAAAGTTATGGAGTAAGACATCGATTTTTCAATAAGATCAATTCTTTTGATTGCATGATGGACTCCCTTGAAAAACATTGACGCGCGTGTAAACGAGGTGCTCTACCGAACTGAGCTATAGCCCTTAAGTGCTTGTGATACATATTTTATCATGTAGATAATTTCTTGTCAAGATGACTATTCCATGATCCAACATCAACATCATAGCTGTTTGATTGGTATTGCTTATAAGTAATATGATATTTATAATCCATCGATGCAATGGATCCCATTTGGTTCTCTTTGGGATGATAAATGACCTACTTAACTCAGTGGTTAGAGTATTGCTTTCATACGGCGGGAGTCATTGGTTCAAATCCAATAGTAGGTAGAACTTATTAGATACCAGAATCAATGGTATCTAATAAGTTTTTCTATCCACCTTTTTTTCTATTTCTTTTTTGAATTTTTTTCGTTGCATTAAAATAGGATTCCGTTTGATTGTATTCAATCGACAGAATCAAATCAAAATCAAAATAGGGTGTATAAACAGAACTTCTTTCGATTATTCGGACGCACCAACTAGACTAGTTACGAAATCACATTGATAGCTTCGACTCGTGTTCTAGCTCGTCGGAGAGCTAGATTTGCCTCAATTATTTGTCTCTTGCCTTCAGCTTTCTTCAAATTAGCTTCTGCTATTTCAAGAGTTTGCTGAGCTTCTTGTGGATCAATGTCACTACTCTTCTCCGCATCATTTACTAAAACAGTGATCTCATTATTGCCTATTCTAGCAAAACCACCCATCAGAGCCATCGTTAACCATTGATTGTTAAGACGTATTCTCAAAATACCTATATCTACAGCTGTAGCAATAGGGGCGTGATTTGGTAATACGCCAATTTGACCACTATTAGTAGATAAAATGATTTCTTTCACTTCGGAATCCCAAACAATTCGATTAGGGGTCAGTACACAAAGATTTAGGATCATTTCTTCAAATTGCTCTCCATTTCTAAGTTCATAGCCTTCGCGGTAGCTTCATCTATGTTACCTACCAAATAAAAGGCCTGTTCAGGAAGACCATCTAATTCGCCGGAAAGAATCAATTGAAACCCTCTAATTGTTTCTGCTAGACCAACATATTTCCCCGGAGAACCGGTAAATACTTCTGCTACGAAAAAAGGTTGTGATAAAAAACGCTCAATTTTTCGTGCTCTTGCTACGGTTAAACGATCCTCTTCGGATAATTCGTCCAACCCAAGGATAGCTATAATGTCCTGAAGTTCTTTGTAACGTTGTAAAGTTTGCTTAACTCTTTGCGCAGTTTCATAATGTTCCTCACCAACAATCCGCGGTTGAAGCATAGTTGACGTTGAATCTAAAGGATCTACTGCTGGATAGATACCTTTGGCAGCTAATCCTCTTGATAGTACGGTAGTAGCATCTAAATGTGCAAATGTCGTAGCAGGAGCAGGGTCGGTCAAATCGTCTGCAGGTACATAAACTGCTTGAATAGAAGTTATGGACCCTTCCTTAGTAGAAGTAATTCTTTCTTGTAAAGAACCCATTTCGGTACTAAGGGTAGGTTGATAACCCACAGCAGAAGGCATTCTACCCAATAAGGCGGATACTTCGGATCCCGCTTGGACAAAACGGAAGATATTGTCGATAAATAGAAGTACGTCTTGTTCATTAACATCTCGGAAATATTCCGCCATAGTTAGGGCAGTCAAACCAACTCTCATACGAGCTCCCGGCGGTTCATTCATCTGACCGTAAACTAGAGCCACTTTTGATTCTGCAATATTTTTTTCATTAATCACCCCCGATTCTTTCATTTCCATGTAAAGATCGTTTCCTTCACGAGTACGTTCACCTACTCCGCCAAATACAGATACACCTCCATGAGCTTTGGCAATATTGTTAATCAATTCCATAATAAGTACTGTTTTACCCACTCCAGCCCCCCCGAATAATCCGATTTTTCCTCCACGGCGATAAGGGGCTAAAAGATCTACTACTTTAATTCCTGTTTCAAAAATCGATAATTTTGTATCTAACTGTATAAAGGCGGGCGCAGATCTATGAATAGGGGATGTTGTGCGAGTATCTACAGGACCTAAATTATCAACAGGCTCTCCAAGCACGTTGAAAATTCGTCCGAGAGTCGCTCCACCGACCGGAACACTTAGAGGAGCTCCCGTGTCAATCACTTCCATTCCTCTCGTTAGACCATCTGTAGCACTCATAGCTACAGCTCTAACTCGATTGTTTCCTAATAATTGCTGTACCTCACAAGTCACATTAATTGGTTGACCGCCAGTATTTCGACCCTTAACTAACAGAGCGTTATAAATATTAGGCATCTTGCCCGGCCGAAAGGCTACATCTAATACCGGACCAATTATTTGAACGATACATCCCGGTTTTTTTTTTTCAAGCACAGAAGCCCCAGGAACAGAAGTAGTAGGATTGGTTCTCATAATAAA
>contig9_len_3334_j079
TTCTTTAATATGAATTCTTAATTCAATTAATATTAATTAAGAATTCATGCATCATTGAATTAAATATACAATTCCTGAAAATCTCTCACATACAATCCGATTCTTTTTTTGTTTGGAAAAAAAAAAAAAGAGGCGGGAAAGTAAAGTAAAAATGCGAACAAAATCGGAATGAATGAAAAGCGTCCATTGTCTAATGGATAGGACAGAGGTCTTCTAAACCTTTAGTATAGGTTCAAATCCTATTGGACGCAATTTGTTTCCATTTTTTTTTTTAGATTTCTATGTCAAAAAAGATATTTTGTTGAATGATCTGAATCAGAGAGGCTTGATTACTCCTTTTTTTTAAGATAAAAATGATCAATTTCTTTATGCTTGTTCCTGAAATATAAAACGTTCCATCTGTTCCTGAATAGCTTCTTTCAAAAGGGCTTCTGCTTCCTCGGTGAATGTTTTGGTATAAGATATGATTTCTTGGAACTGAGGTTTATTAGTTTTTAAATAAGTACGTAATTCAACAAGAAATTTCCTTACCTGTCCAATTTCTAATGAATCAAGATAACCATTTGTTCCGGTATAAATAGTCATTATCTGTTCTTCTACCGTAAGAGGAGCTGATTGGGATTGTTTGAGCAATTCACGTAATCGTTGACCTCTTGCCAATTGATTCTGAGTAGCTTTATCGAGATCCGAAGCGAATTGTGCAAAGGCTTCTAATTCCGCAAATTGTGCTAGTTCCAATTTTAATTTACCGGCTACTTGTTTCATAGCTTTAATTTGAGCTGCAGATCCTACTCTAGAAACAGAGATACCCACATTAATAGCAGGTCTGATTCCAGCATTGAATAGATCCGCGGATAAGAATATTTGTCCATCAGTAATGGAAATTACATTAGTAGGAATATAAGCTGAAACATCTCCCGATTGAGTCTCAACTATTGGTAAAGCGGTCATACTTCCTTCACCTAAACGAGAACTTGATTTAGCGGCTCTTTCCAAAAGGCGTGAATGCAAATAAAAAACATCTCCTGGATAAGCTTCACGACCAGGCGGTCTTCGTAATAGAAGAGACATTTGGCGATAAGCTTGTGCTTGTTTGGAAGGATCATCATAAATGATTAAAGTATGTTGTTCACGGTACATAAAATATTCAGCCAAAGCTGCTCCTGTATAAGGAGCGAGGTATTGTAATGTAGCAGGAGAATCCGCTGTTTCGGCTACTACAATAGTGTATTCCAGCGCTCCCCTTTCCTGGAAAGTAGTCACTACCTGAGCCACAGAAGATGCTTTTTGACCAATAGCTACATAAACACATATTACATTTTGTCCTTGTTGATTGAGAATCGTATCTGTGGCTACTGCTGTTTTACCGGTCTGTCTGTCCCCAATAATTAATTCTCGTTGACCACGTCCTATAGGAATCATCGAATCAATAGCAATAAGTCCCGTTTGAAGAGGCTCATATACGGAACGTCGAGAAATAATACCCGGAGCAGGAGATTCAATTAACCGAGATTCACAAGCTGAAATTTCACCTCTACCATCAATAGGTTTAGCCAGGGCATTTATAACACGACCCAAATAGGCCTCACTCACGGGTATCTGAGCAATTTTTCCTGTTGCCTTTACAGAACTTCCTTCTTGTATCATCAAACCGTCACCCATTAATACAACACCAACATTATTTGATTCCAAATTCAGAGCAATGCCTATTGTACCTTCTTCAAATTCTACTAATTCACCTGCCATTACTTCATCAAGACCATGAATACGAGCAATACCATCGCCTACTTGAAGTACGGTACCGGTATTTACAATCTTGACTTCTCTATTATATTGCTCAATACGTTCACGGATAATATTACTAATTTCGTCAGCCCGAATGGTTACCATGAGTATTTTTTAAGTCTTTTTTGAAAAAAAAAAAAAAAAAATAATGCCTACAGTAGAAGGACTAATCAGTTATTTCTTTCATCGCCCCAAACATACCAATATTAGTACTGATGGTACGTAAATGTAATTCATTGTTCAAACAACTAGTCAGAGTTCCTAGAGCTCCTTGTAAGGCTTGTTGGAAAACCCGTTGTCGGACTTGATTAATCGCCCTTTGTTGTTCAAAATGAATGGTTTCATTTTTGTAATTTTCTAATTGTTCCAAAGTCTTAGAAGTTGAATTAATCAAATTTAATTTTTCTCGCTCTATCCCAGAGTACCCATTCACTCGAAACTGATCTGCTTCCATTTCCACTTTCTGTAAACGAGACCGGGCTTTTTCTAGCTGTTCAATAGCCCCCCCACGTAGTTCTTCTGAATTTCGAATAGTATTCAAGATCCTCTGTTTTCGATTATCTAATAAATCGCTTAATGAAAGTAGATTATCTTTCCATTCATTTCAAAACTTCTATGATCCCTTCCCGAACCAAACATGAATCTTTCGATTCATTTGGCTCTCCCGCTCAATTACTTATTTATTTTATGGTAAATTCCCATATCTTTTTTTTTTTTTAATGCAATGAGCCTATCCCCTCTTCTCTGGTCATATTCCAAAAGAAAAATACCGAAATTATGAATCCAAGACCAAAATATTTGGAGGACTCTTCTGACCAAACAAAAAAATATGTAATTGTCAGCAAAATTGTTTCTTTTTTCTTCAAATCCAAAAAACTCTTCTTACTTTAATACATAACATAATACATAGGTCATCGATTCAGCATTGGATAAAAAAAGGATGAAATACCCATTTTTACAATACAATAAAGGGTTCAAATCATTTTATCAATATGAGTGTTTTATATCGAAAAAAAAAATATTAATTTTGAAACCATCTCAACCATCTCTATATTAACATAGTGGTAGAAAGAGTACCATGCTGTGTCTGGACTTCAAACGATTTCGCTTTAACCATGTTAACAGTCCTGCATTACTGGTTCATAGAGAATCAAAGTCGATTTACCAATAAATCACGAAATGCTATGGTTCTTGCATATAATTTCTTAATTTATTCAGAAGTAATTCGAGAGATCATGTACCCTTTCTTTCCTAGTTATAAGGGAAAATAAAGTACAGCTGGTTGGATCCAGCCTATTCTTGAAATAAACAACTCGCACACACCCCCTTTCCAAAAAAGATCAATACACCAAGTACTACACTTAGATTTATTAGATTTGTTGCTAAAATATCGGTATTAAACCCGAAACTCCCGGCGAATGGCCAGTAGCCCAAAGAAACGAAAGAATCGGTTACATTTTTCATATGATCTCCTCTTATAGATAGACTAAAAAATCGAACAGAGTTTTTTTTTTTTTATCACTCGTTTCTTTTAAATGCCCTGGCTAAA
>contig10_len_2664_j079
TAAATAAACGGAGTCTTCCTTTATTTATTCAAAACGTCTAGTGATCTTCAACCAATTATGTGCTTCAATATAATTACCAGGAGTAAGCACTATAGCCTGTTTCCAATACTCAGCGGCTTGATCGAACCAAGCCTCCGCAATTTCAGAATCTCCCTGTTGAATGGCCTGTTCTCCCCGGTCGGAATAGGTCGGTCAATCCCTTCCCTTAGAACCGTACATGAGATTTTCACCTCATACGGCTCCTCGTTCAATTCTTTTGGTATCCCATTTTAATCTACCATATTTAAACTAACTGAATGAGATTCCTCACGGATCTATCCCATTTTTCGGGCTAACCAAAAGAGGTTAATTACATGAGTTTCAAACTTGAATTTGGATTAATAATCGGTTTTAGTTTTCTCTTTTCTCCCCACTTCATAAGAATAAAGCATAGGCATTTCCCTCTATCATTCGAATTTTCTGAAAGGTAACTATCTCGGTTTCATATAGATATTTATATAGAATCTTTGAAAAAGACTTTCCTTCATAAGAAAGAAAAGACTTACTATCTTTGGGATCTGATCCTACACCGCTGCTCAATACCTTAGTGGATCGACTCTATTACATAAGTTGATTCCTAACTTTTATCTAATATTATGACATAAACATAAGAAAGCAGTTATTATTGTATCGGCCTAAAACCTCGCTAATTGATCTTTACGGTGCTTCCTCTATCAATTAGATCCTTTATCCATAGAAGAAAGTAGCTAGGCATATCTATTTCTTCATATTTCGGCTTCTATGAAGAGTTTCTTTCTTTGCTACAGCTCATAAAAATCGTTGTTTTAGACGATGCGCATATGTAGAAAGCCTATTTTGTTTCTAGTATTTATATTTACTAGCAGAGTTTTTCTTTCTTTCCTTTTTTCTTTCTATAGTGGAGATAGTCGCACGTAATGACAGATCACGGCCATATTATTAAAAGCTTGCGGTAAGAATGGATTTCGTTCGAGTGCTCGAAAATAATATTCCAAAGCTTTCGTATGTTCTCCGTTACTTGTGTGGATAAGGCCTATGTTATAGAGTATATAACTTCGATCATAGGGATCAATTTCTAGTCGCATAGCTTCATAATAATTCTGTAAAGCTTCCGCATAATTTCCTTCGGATTGAGCTGACATCCGTTACGGTCGTCATTCGAGTCAAAGAATCTCCGTTCCAGAACCGTACGTGAGATTTTCATTTCATACGGCTCCTCCCTTCTGTGCATAATGATAATGAGAATAATACATGGAATCAAAAAAGATTAAGATATTTTCATTATTAACTGAGCAGGGCTAGTGTTTTTACAAGAAATCTCTAGTCAACCTTCCTGCAAGAGACCTTTTCTTAACATCAAGCGTGTTGGTACTAGATAGAAACGATAACTCCAACAATTTCTTTGTTCTCAACGCCTCTTAATTTCATTTCTAGGAATTAGTCACTTCAACAGCCTTGGATGGTTATACGGGTATCCAAAATACGAACGAGATGGATGTTTGTTGTCCCAACCATTCTTGTTAGTCCCGAGCCCGATAAGGAAAGGGGTAATTTATAACAAAGTTTTCGTGTTGTTGATTTCTAGGTGTAGTGCTTTTTCCTCTATGCTGCCTATATGGTACTAGTAGAGTAGGATTGACCTGTAATACATAACCTCTAGGTGTAACCTTTCGCTTAATACTAGAATCGACAATTGAAGTATAGCATCTGAGGTTGCATCAATCGGGGATACACGACAGAAGGAATTGTTTTATTTCCAAACTTCACCTTCAACAAGCGTAGATTTATTTCAAAAATTTTCTTTTTATCCCGAATCATGTGTCTTTCTCGTAAGACTGAGAGCAGTAAAAAAAAAAAAGAATCAAATCGCACCATCTCTATAATAGGTAAATGCCTCTTTTTCTCCTGAAGTTGTCGGAATTATTCGTAATAAGATATTGGCTACAATTGAAAAGGTCTTATCAATAAAATTTCCATTTATCCGCGATCTAGGCATAGGTAGCAATCCATTCTATAATTCTTCTCAGTACCTCTCGTGGGAAAATGATCCCACAAAGAAAAGAATTGTACAGTACGAAATAACATAAAAACAGATTCATTAAAAAAAAAAAAAGATAAAGATAAAGATATAGGCTTTGTACTTGAATTGTTCTTTTTGGCCGGAATCGATAAGAAATATTTGAACCTCATTCGATTTCATCGAAATCGAGTAATATACTAATGAAGGCAACGAATTCGATTTCATTGAAGTTCGAGATTAGGATAACTCGAACAGTTTTGATTGAATTATGATCCAAAGAAGAAAAAGGATCGAATAATCATCCTATGATGAAAAATGAATAACCATCTATTTTGTGTTGTGTGCATAGCAGGTATACACTATACAATCAAATATAAAAATCCTTGGGATATTTTATAAATTTGTAATAAATCTATGGGGGAAGGGGTTTGTTGTTCAGAACTCTAAAACTGGAAAAGAATTTTCGAATTCTTATGGTATGATAGAATCATAGTCTAAATAGAATTCTACTCTAAAGGTATCCATTAACCATAGTCTAAAAAATCTAGACCCATCAATCAGTCGATTCGTTCTAACTCATTGATTTAATATGGTATAAATATAAAAAAAAGAAGGGAACATCGTCT
>contig11_len_2457_j079
GATTCGATACCTTGTAATAGAACGTATGCTTGATAGAAATATTAGATCGCATAGAGTCGGCAAATGTGTTGGGTTCATTACCAATTCAAAAAAAAAAATGGCAAAAAAGAAAGCATTCACTCCTCTTCTCTATCTTGTATCTATAGTATTTTTGCCCTGGTGGATTTCTCTCTCATTTAAGAAATGTTTAGAATCTTGGGTTATTAATTGGTGGAATACTAGGCAATCCGAAACTTTTTTGAATGATATTCAAGAAAAAAATATTCTAGAAAAATTCCTAGAATTAGAGGAACTCCTCCTCTTGGACGAAATGATCAAGAAATACTCAGAGACACATCTACAAAAGCTTTGTATAGGAATCCACAAAGAAACGATCCAATTAATCAAGATATACAATGAGTATCGTATCCATACGATTTTACATTTCTCGACAAATATAATCTGTTTCATTATTCTAAGTGGTTATTCCATGCTGGGTAATGAACAACTTGTTATTCTTAACTCTTGGGCTCAAGAATTCCTATATAACTTAAGCGATACAATAAAAGCTTTTTGTATTCTTTTATTAACTGATTTATGTATCGGATTTCATTCACCCCATGGGTGGGAACTAATGATTGGCTCTGTCTACAAAGATTTTGGATTTATTCATAACGATCAAATTATATCTGGTCTTGTTTCCACCTTTCCAGTCATTCTCGATACAATTTTGAAATATTGGATTTTCCGTTATTTAAATCGCGTATCTCCGTCACTTGTAGTGATTTATCATTCAATGAATGATTGACAAATGATCCACTGATATTAATCTAATTAGAATCTTTGTTACTTTGTAGTTGTACATAAGCAAAGCATTTAAAATCATACTTACTCTTTCTATTTCGACCCATTCCGGGGATTCATCCTATATTATTCCAGTAAATAGCAGAATCGGGGCTAGGGAACTATACTAGTGACCTACCCAATTTATTGTAGAAATTTTTGGGATCAATGATTGGACCATGCAAACTAGAAATACTTTTTCTTGGATAAAGGAACAGATTACTCGATCCATTTCCGTATCACTCATGATATATATCATAACTCGGACATCCATTTCAAGTGCATATCCCATTTTTGCACAGCAGGGTTATGAAAATCCACGAGAAGCGACTGGGCGTATTGTATGCGCCAATTGCCATTTAGCTAATAAGTCCGTAGATATTGAGATTCCACAAGCGGTACTTCCTGATACTGTATTTGAGGCAGTTGTTCGAATTCCTTATGATATGCAATTGAAACAAGTTCTTGCTAATGGTAAAAAAGGGGCTTTGAATGTAGGGGCCGTTCTTATTTTGCCTGAGGGTTTTGAATTAGCCCCTCCCGATCGTATTTCTCCCGAGATGAAAGAAAAGATAGGCAATCTGTCTTTTCAGAGCTATCGCCCCAATAAAAAAAATATTCTTGTGATAGGCCCTGTTCCTGGTCAGAAATATAGTGAAATCACCTTTCCTATTCTTTCCCCGGATCCTGCTACTAAGAAAGATATTTACTTCTTAAAATATCCTATATACGTAGGCGGAAACAGGGGAAGGGGTCAGATTTATCCCGACGGGAGCAGGAGTAACAATACAGTTTATAATGCTACAGCAGCGGGTATAGTAAGCAAAATCATACGAAAAGAAAAAGGGGGATACGAAATAACCATAACAGATGCATCGGATGGACGTCAAATAGTTGATATTATCCCTCCAGGACCAGAACTTCTTGTTTCCGAAGGCGAACCTATCAAATTTGATCAACCATTAACGAGTAATCCTAATGTAGGCGGATTTGGTCAGGGAGATGCAGAAATAGTACTTCAAGATCCATTACGTGTTCAAGGCCTTTTGTTCTTCTTAGCATCTGTTGTTTTGGCACAAATCTTTTTGGTTCTTAAAAAGAAACAGTTCGAGAAGGTTCAATTGTCCGAAATGAATTTCTAGACTTGCGAATTTATCAACATCAAGTTTGTAAAAAGAACCAAATTCTGATTATGTATAAACAAAATGAAATTCTGAAAAACCTTTTGCTTGTTTATATTCTTTTTCTACGAGATGACGGGAATTTCTTATACCGTATTCCTAATTATAGTATGTAGATTGTGAAGAAAACTATTTGACTTTAATTTAACTCTTCTTTTTTTTATCCAAATTGGGGTGATGTGACTATGTTACTCTTGCCGGATTTAAATGTCATAAAATGCATTACTCGTTTTTACTCTAATCAAATTCGACTAGATACTAGACATAAATAAGCGGGAAATAGAACGGATAAATGTGGGGAACAAATAATTCGAGGAGGGATTATTCGTCTTCCTAGTCTTCGACACAAGAAAAGGAATTTTCCACACCCCTTTCTTGTGTCGAAATAATAACGATTCTTGATCCCCTTTGTCAAAGATTCCTATCGTCAGTTTCCACTTTATTACGTATAATA
>contig12_len_2271_j079
AAGACCGAGAAAGATTTTTTATTGAAAAGAATCCATATTGATTAGTTTTATATCAATTTGTATTTTCTTATGTCATTAGGAATACACAAATTGAGATTCAAATCCAAGAATCGTTCATGAATTCATGGTCAGCAAATAGTTAATGGTTCAAATTTGTCATGAATTTTGGCTTTTGGGACTGAAAATCCACATTTGATTTTTCAATAGAATAAGGGAAGATAAATTTTTAGGAATTGTGCGTTTTGAGATACTATACAATCAATCGAAGGAGTGGATCAAATCCAATCAAAAAAAGGAAGAATTTCTTTTCGGAAAGGGATTAAGGAAAACCGGATTTAAAATGCAAGTACAATAAAAAAAGGAGTTCAGTAATCCAACTCAAAAGGGGGAAATTTGCATCTATTTTTTTTTTTATATCCTTTTGGCGACATGGCCGAGTGGTAAGGCGGGGGACTGCAAATCCTTTTTCCCCAGTTCAAATCTGGGTGTCGCCTGATCAAGTCAAGAAAAGACTCGAAATCTCCTATTGTGTTGTGTTCTACTGATATAACTCTTCTGCTGATAAAACTAGCCCGATTATTCCCCAACAGAAGCATAGGAAAAGGACTATTGATACTTGTTTAATTCTAAGCATTTCTAAGCATCAGGTATGGGGTTTTCTAAAGGATTTTGAATTCCTGAATCCTAGCCTATATGCTATGCAAGAAAAAATGATAGTTATAGTGATTGATAGAAGGGTCGGAATTTATATACGGCCTCACGAGAGTCTATGAGTGCTCGGGCATTGATTCAATATTCGATTGGATGGATAATTGGCTTTTTTATAGTATAGTTATAGAAAAAGTGAAAATTTATTTTCGGCAAACCCCTAGTCAAGAAAAGAATAGAATATGCTTACTGCCTCCCAACTCTTTCACAGAGGTAATTGGGAGACGGTACGAATTAGACCAAATGGGAAATAGAGGCATGGAATAGATAGTGATCTATCTTTTTATGCTTTTTACTTAGTAAATCCAAAAAAACCAATAGATCCTAATTATTATATTCCTACATGTTCTATTAGTAACCTTCCTTTGAGATATCACTACCTATTTTACCTGTTGTGTTTAATCTTTCCAGGTTCGAAATCATCTAGGAATTTATTATAAATGGATTTATTGGATTGATTGGTTTATCAATAGTGTTGGGTCAGAACCCCTTTTTGACTCTGCGCCATTGATTCCCCTATTATTAGTGAGCAATAATGGAATAATTCCTTCCTATTCATAGAACATAGGGAACATAATTCACATGGATATAGTAAATCTCGCTTGGGCTGCTTTAATGGTAGTCTTTACATTTTCTCTTTCACTCGTAGTATGGGGAAGAAGTGGACTCTAAAGGTACTACTAATTGAGTTGAGGAATCAAACCGTATCAATTGTTTTCTAGATCGTTCTGCAAAGCAAAGCGTTTTTAACGATTTAAAATCAAAATATCTTCCTTTCGAAATTCCATTGGATTCTAGTGGAATTAATGTAGTATATGAATAATACTCTTTCAATCAAAGAGATATTTCAATGATTCCCATGTTTGTATTTCGAAAGGAAAGGGGATACAGATGATAGGAAATTAATTCCAACCTAATTCTTCCTAAATTTTCTATTTCAACGAATGGGCTCTTACCAGAATTAGAAATGGACAATGAGGACGACTGGACCCCTTGATTTGATTTGAATTTGATTTATGCTTTATCGACTCATTTCATATCATGGTTCAAGCGTTAAAAATCGTTAAGATTTACTCCTCTTTTTCCAAATTCGAAGAAGTTTCCATAGAACTCCTGTCAATGGCTCAATCAATTACTTCTTCGGAATGCTAAACTAAAAAACTACTTGATTTTCATTTTATTTTTTTAATAAACTTTCCTTCATTGATTATTTCGATAGAGACCAAGATTCATATTGGAAATAATCAAAAATCGAAAAAGAACTCTTACTCTTATGGTTCTAATTCTTAGATTTTTCGATTTTTTCAGATTGATCGGAACAAATAGATGTAGCAAAGAAATAGAATTAATTATTAATTGGGTGCTATGTACATTCCATATATGGAATTGATATTTCCCTATATGCAGATAATATTGTAGAGTGATCTATAATAAGCTTTTAGTATAGAGTATAACTTTATACATAGTTTTATACACTCTACAACTTTATATACTACAATAAGACTGATAGTATGGTAGGGTAGAAAGAAATATATGAACCTTTCTTTCTACCCTTTAATTTTA
>contig13_len_2235_j079
ACAAAAACATAAGAAATCAAAGTATCTTGGCTCTCTCTCATAAGTCAATCCAAAAATAGATTGATTAGAAATAATTCTGGTAACTCATTGATTCGTCTGGTAACTAAAAATGATTTGGTTTTTAAGTTTACTAGATCGAAAGTTTATGATATTCAAAAATGTATAGATCCCATGTCACATTCAGTCAAAATTTATGATACATGTATAGGGTGTACTCAATGTGTTCGAGCCTGCCCCACAGATGTATTAGAAATGATACCTTGGGACGGGTGTAAAGCTAAGCAAATTGCTTCTGCTCCAAGAACAGAGGATTGTGTCGGTTGTAAGAGATGCGAATCCGCCTGTCCAACGGATTTTTTGAGTGTTCGAGTTTATTTATGGCATGAAACAACTCGCAGTATGGGTCTAGCTTTTTGATATGTTCCAGAGAACTCCACTTGAATTTATTTGATTTTTTTTATCGCCAAAAACCCGTGCTCGCGAATAACATATTTTTTTTTAGCGAGTATGGGTTTTTCTGGTCTAAGTATATCTTGTCTTTACCACGAATTTTTTTCTTTGGTTAACAAGAATTTTAGTTGTTAACAATAATTGTAGTTTTGCCAATATTTTCGGGTTCTTTAATTTTCAATTTTCTTTCTTCCCCATAGAGGAAATAGGTCAATTCGTTATTCGTTAGTATACTTTATGTATATGTATATTAGAGCGCCTTCTAACGATCTATGTATTCTGTTATCATTTTCAATCGGACGATCCATTAATCCAACTAGTCGAAGATTCTAATCGAAGATTCTAAATGGATCAATTTTTTTGATTTCCATTGGAGATTAGGAATAGATGGACTTTCTATAGGACCCATTTTACTAACGAGATTCATCACTACTTTAGTTACTTTAGCGGCTTGGCCAGTGACTCGAGATTCTCGATTATTCCATTTCCTGATGTTAGCAATGTACAACGGTCAAAGTCAAATAGGATTATTTTCTTCTCGAGACCTTTTACTATTTTTCATCATGTGGGAGTTTGAATTAATTCCCGTTTATTTACTTCTATCTTTATTTACTTCTATCCATGGGGGAGGAAAGAGACGTCTGTACTCTGCTACAAAATTGATTTTGTACACTCCGGGAGGTTCTCTTTTTTTCTTATTCTTAATGGGAGTTCTGGGTGTCGTCTATATAGTTCTAATGAACCAACATTAAATTTTGAAACATTAGTCAATCCCTCGTATCCTCTGGCATTAGAAATAATATTCTATATTGGATTTTTTAGTACTTTTGCTGTCAAATTGCCGATTATACCCTTACATACATGGTTACCAGATACCCATGGGGAAGCGCATTTATAGTACTTATATACTTCTAGCCGGAATCTTATTAAAAATGGGAACGTATGGGTTAGTTCGGATCAATATAGAATTATTACCTTACGCCCATTCTATATTTTCTCCTTGGATAGTAGGCACAATACAAATAATCTATGCAGCTTCAATATCTACTGGTCAACGTAATTAAAAAAAAGAATAGCATATTCCTCTGTATCTCATATGGGTTTTAGAATTATAGGAATTGGTTCTATAACTGATACAGGATTCAATGGAGCCCTTTTATTTTACAAGTAATCTCTCATGGATTTATTGGTGCTGCACTTTTTTTCTTGGCTGGCACGAGTTATGATAGAATACGCCTTGCTTATCTCGACGAAATGGGCGGAATAGCTATTCCAATGCCAAAAATATTCACAATGTTCAATAGCTTTTCAATGGCTTCTCTTGCGTTACCGGGTATGCATGGTTTTGTTGCAGAATTGATAGTATTTTTTGGCATAATTACCCGCCAAAAATATCTTTTAATGCCAAAAATACTAATTACTTTTGTAATAGCAATTGGAATGATCTTAACTCCTATTTATTATCTATGTTACGCCAGATGTTCTATGGATACAAGTTATTTAATGTTCCAAACTCTTATTTTTTTGATTCTGGGCCGCGAGAATTCTTTGTTTCGATCGCTATTTATTTACCCGTAATAGGTATTGGTATTTACCCGGATTTCGTTCTTTCATTATCAGTTGACAAGGCCGAAGTTATTCTATCTAATTTTTTTATAGATAGTTTTCATGAATAAGCAATTCATCCTATTATTTTCTAAATTGTTCGTTGTACAATAAAAAAGCGAAGTCATTTTTTTTTTTTCTTAAGTTAAGAAAAAAAAAATTAAAATTTTAACCAGATAT
>contig14_len_2112_j079
CCTTCCCGGAGTTCATTCTCCGGGGAACTCCGTTTAAATTATTCCGGTGGAGTTCTTACAATCTACTTATTTTATGATCTCGTTGGAAATCATAGAAAGACAATTCTTATTTAATATAGCTATTTGTGCAAGTATTTTACGATTAAGAAGCACCCGTCTTTTGCACAGATCGTGTATAAATTTACTATAACTATAGGATACCTCTTTTTCGCGAATTACTGCGTTTATACGAGTGATCCACAAACGACGAAAATTTCTCTTTTGCCTATCTCTATCCCGATGAGCCGAAACCAAAGCTCTTATTTTCTGTTGAGTAATAGTTCGAGTAAGTCTTGAATGAGCCCCCCGAAAGCTTGATGCAAATAAACGAATTTTTGTTCTACGTCTCCGAGCTATACATCCCCGTCTAATTCTGGTCATTGAATAAATGAAACTTTAAGGAATAACTAATTGATTTACTTTCTTTTAGTTATTCTTTTCCCCTTCTTAGTCTATTAATAACAAAACGAATTTTTCCAATGTATAAAATAAAAATTCCAATGGCTTTGGCTACTATAACCTTCCCGACCACAATTTTTTCTTTTTCGAGGGAAAATGCCGAGAAAAAAGAAATTGTATTCTACTAGGTATCAAAAACATAGTAAATAAAAAAGTAGTAAATGGATAAAGGAATCGTGGGTTCCATCGTTTCTATGGTTACTTCTTAAACGGTGAGGTCTTCTCTATACACCGGAGCCTCTTACTTCATTCTTCATTTAATAAACCTTATTGGTATTGGTAACTTGTACAGTTCACACTCTTTGGCTCTACTCATGAATTATCCAGTAATAGGTCTTTCACAATGAGATCTACCTATACAGTAACGGTATTTAATTAAATTATAAAGGTTAGCTGGGTAGCTGACCCTGTTAGTCCGTTCTTGCAAGAGTGGGAGTCCAATCTTTCTTTTTTAAAATAGGATTTTCCCCGCTTAATGGATAACCATTTGATACCAATGGGAAATTTTTTCTCATCTTAAATTGAGGTGATTGGATTTGTACCAATGGAAACCATAAATTTCATACACAATAGAGGGATATGATAGATTTTATTCTTTATTAGATAGTAAATGGGATTTTTATATTTTATCCTATTCATCGGTACTGATCATTGATACTGGAAAATTCTTTTTCTTTCTTTTGTCCTAGCCCATGATCTGAACAAGTCGCACATACACCCTAGTACATGTTCCTCGACGCTGAGGGCATCCCCGAAGAGCGGGGGATTTCGTGACATTTCTGATTGGCTGTCTTGTATTTCTAATAAGTTGTTTAATAGTTGGCATGTTGAATCGTATACATAATGGACTGGTTTAGATTAATCTTAACCGGATGATTATGAATTACTTCTATTTAATAGAATATTAAACTCGGTAAGCAGATAAAATCTCAAATCACGGATTTGCGCGAAATCCATGCTATTTTCATTCAACTGCTACAAGATCAACAATTCCATAAGCTTGGGCTTCTGTTGCCGACATAAAAACATCTCTTTCCATGTCTTCGGATACAACCCATAAGGGTTTGCCCGTTCTTTGTATATAAACCCTTGTGAGGGTTTCACGCAGTTTTAGCAGTTCTTCCGCTTCCAGGATAAATTCTCCCGTTTGCGCTTCATAAAAAGAACTAGCAGGTTGATGAATCATTACCCTGATGATATAACATAATAAAAGGTTTCTCTATCTCGCACGATGAAATGAAGAGAAAAGAAAGAAAGATAAAGAATAACAAGAACAAAAAAATAGGATTGAACAACCGTACGTGCATCTTTTGTGCATTGCATACGGCTCTACAATAAGATTGACCTTTACCTTCTATCGAAGAAAGAGAAAAAAAAAAAAGGATCTATCAGACTCAGATCGGGAAATGATCAAATTACCACCCTTCTTTTCTTTTCGGAGGAGTTAAAAAATACTATGATGGTTCCGTTGCTTTATATATTCATTTTTTTTTATTTAGTTGTCTGTAATTTAGCAATCCCAAAGTTTCTTTTTGATCCGATCAAATAATAAAGTAAAGAAAAAATAATTTTTTTTCCACTCTTTCATACCATAGAGCTCTTAACAATATTTAT
>contig15_len_1723_j079
CTGTTTTTACGTAAATGATAAGTAGAAAAGCAGTAGGAACTAGAATGAACAGTGCAGTAGCAATAAATGCAAGAATATTTACTTCCATAATTTCATCGTTTTTTTACTTCACAATAACTCGGGATTTAATCCCATAGAAATGATATTGAATCGGATCAATATCATGAATAACAATATCTAAGCTATCAAATCAATTCATCGTCGAGAATTGAATAATATACCATAAAAAGATCTTTTATCCATACCAAATCAAAAATGGGATTCCTGATCCAATCAAGAATTCTTTTATTTATCATTCTGTTCCGTTTTTTCTTTTCTATAACCTACCCTACGCCTTCCTTCGTTCCACTTCCATTAGTCACAAACAAAAAGAAACAATAGAAGTGAACTGGAAAAAGAACGAAGTTAAGTTCTAAACTCCGTTTTTTAATGATCTAATTTTCTTGGAAGATAACGAAGTGTGATAAAGATGAATCTCGGTAGAAAAGATCTAATATTCCATCAATTTCGGATTTTCGATGAAACTCCTAAAATAAAATCAATAGGAAAAATAGTAAAGAAAAAAATTATTCATTCCCTCGCTAAGAGGGCTGGGATCCTTGTTGAATCTTTATCTTTCTTTTATCTTCATTATTAGGACTGGGACACCTATATCAAAAACTCAGTGTGAAATTTGAATGAAATAGATTTTTCAAATTCAAATCAAATTAGTAATTGAAATTGAGGTTACACAAAATCCGAGTCAGAAGGGGAGATAGTTTAATCTGGAAAAGTATTCCATGGGAGAAATTCGATTAAATTTTTCTTGGGTCGTACAAGAAACGAATTCCATTGGGGTATGTGCTCTCGGAAAACATAAGGTACTCTATTCCATATTCCATTCCATGGATTGTGAGCAATAGACCCAGGATCCCTTGGAATCCTAAATAAAATGCTACCAACAATTGTACTAATCCACATATGTCTTTCTCCCATCAATCAGTACTAGTTGAAGTAATGAAAAGTTTCATCTATTTGTTTGATGAGAAATGCGAAAGAAAAAAAAGGATCTACTTTCCTTTGAAAATGAAATCCTGCCCCCTGTTGCACCTTTCACAGAAAAGAGAGAGTTGAATTGATATATTTATTGGATCCGTCGGGACTGACGGGACTCGAACCCGCAGCTTCCGCCTTGACAGGGCGGTGCTCTGACCAATTGAACTACAATCCCAGGTAAATAAGGGATATAGCAGAAAATTTTATTTTTTTTTTTTGATTCTTCCGTATCAGGTATTTCTGAAGGACAAGGGGTTATACCATCTCAGGGTAGATTGGCGAATTATTGGGCCGAGCTGGATTTGAACCAGCGTAGACATATTGCCAACGAATTTACAGTCCGTCCCCATTAACCGCTCGGGCATCGACCCAGGAAGAATAAATTTTAGGTTTATTGGTAATCCATGATCAACTTCTTTTCGTAGTACCCTACCCCCAGGGGAAGTCGAATCCCCGCTGTCTCCTTGAAAGAGAGATGTCCTAAACCACTAGACGATGGGGGCATACTTGCCCGACCGCCATCATACTATGATCATAGTATCATCCGTTTTTTTTTAATTGTCAATATAATGGAATGGTATGATTAGATCCAAGGTCTCTTTCCATTTTTCATAATTTCATAAAATTTTTGGATTCGTTATTCATGAATTATTCATTCTAATCTAATCACTATTCATTCTATTTCTAT
>contig16_len_1541_j079
TTTCAGATTTATGAAATCTAATAAATGGGAAATGAATCATTAAAAAATGCAAATTTTAAAAGACGGTTTTTTGAGTTCTACCCCTATCCAAGGGTAGAACTATCCAGTTACAACAATTCAATTCCAGAAGAGCGTAAACTACACGAAAGATCTAAGTTAAATAAAACGGATATACTAAACTCAAATAATAAACCTTCAAATACGTATTAATTTGGATTCATCCATTTTAATATTTCCTAAAAAATACTACATTACATTAAGTGACTCCTTCAATCTCGACGATTGAATATGAATAGGCTATTATGAGTTTGAACAAGCCGCTATGGTGAAATTGGTAGACACGCTGCTCTTAGGAAGCAGTGCTAGAGCATCTCGGTTCGAGTCCGAGTAGCGGCATGCTATCTTCTAAAAAGACTAGAGATCGAATAGATCCTATAATGAATTCACTTTCTGATTTCCATTTCGCAATTAAGAGATTTTTTTTTATGTTTATGATATTTTTTACTTTAGAACATATATTAACTCATATTTCCTTTTCGATCATTTCAATTGTAATTACAATTCATTTAATAACCTTATTAGTTGATGTTGATGAAATCGTAAAACTATATGATTCGTCCGAAAAGGGCACGATAGCGACTTTTTTCTGTATAACAGGATTATTAGTCACTCGTTGGATTTATTCAGGGCATTTCCCATTAAGTAATTTATATGAATCATTAATCTTCCTTTCATGGAATTTCTCCATTATTCATATCGTTCCGTATTTCAAAAATAAAAATTATTTAAGTGCAATAACCGCACCAAGTGCTATTTTTACACAAGGCTTTACTACTTCGGGTTTTTTAACTGAAATACATCAATCTGCAATATTAGTACCTGCTCTCCAATCCGAGTGGTTAATAATGCACGTAAGTATGATGGTATTGGGTTATGCAGCTCTTTTATGTGGATCATTATTATCAGTAGCACTTCTAGTTATTACATTTCGAAAAGACATAAAGATTTTTTTTAAAAGCAATCATTTAGTAAATGAGTTTTTTTACTTTGACGAAATCCAATACATGAATGCAAAAAGCAATGTTTTTGAAAATACTTTTTTTTTTTTCTGCTAAGAATTATTACCGGTCCCAATTGATTCAACAATTGGATCATTGGAGTTATCGTGTTATTAGTATAGGGTTTATCTTTTTAACCATAGGTATTCTTTCAGGAGCAGTATGGGCTAATGAAGCATGGGGGTCATATTGGAATTGGGATCCAAAGGAAATTTGGGCGTTTATTACTTGGATCGTATTCGCTATTTATTTACATACTCGAACAAATACAAAATTGCCCCCTGAAAATTCTGCAATTGTGGCTTCTATAGGCTTTCTTATAATTTGGATATGCTATTTTGGGGTCAATCTATTAGGAATAGGGCTACATAGTTATGGTTCATTTACATTAACGTCTAATTGAATTTAAGAAAGTCTCTAACGAATATGAACAAAATAAGGTGTATATAGAAAAACTTCGTGTAAGTCGTCGAGAACCATGTG
>contig17_len_1481_j079
TAAGAATATAGAAATTAATAAAAAATTAAGAATAAAGAATTAATATAAAATACTTGCATTTATACAATAAAATATTTAACAATAAACAATAGCAGGGTTAAGTTGAATTCTTGCTAAAACTTCTTCAGAAAAATATCTATCCATCTATATCGAAAATCGAAATAGAAGAAAAAAAGTATAGATTACTATGTACCGACTGAACCAATGATTATTCACGATTCCGTAATTGAATCAATTCCATATAGGCTCCAAATTCAAATTAGAGAAATGTTATGGTAAAACTTCGTTTGAAACGATGTGGTAAAAAGCAACGCGCGACTTGAAGGACACGATCCGTTGTGGATTCTTACATCCACCATTTTATATAGGAATGAAGGTGCTCTTAGCTCGACATTGTTTATTCTGTTGCACTAGAACTCTCCATTTTTTGTTGGGTTGTAATGTGAATAGTCCATGATGGAGCTCGAGTAGAAAGTATTGATTCATTTCTCAGGGGCAAGGATCTAGGGTTAATGCCAATCAATAAATTGGAACAACTTCGTAAGTATATCTTCGATATAGAAATTGAAAGGGTTCCAAGTTTCCAATCCAAAAGGAAAATTTCTTGGAATTGATAAAACTCTTTCGATACAAAGTGTATCACACGGGAATCAACCGTTTGTATGATTCTTTGATAGAAATAAATCACAAAAAAAGGCATGTTGCTGCTATTTTGAAAGGATTAAAAATCACCGAAGTTATGTCTAAACCTAATGATTTAAAACAAAGAAAAGATAAAGGATCCCAGAACAAGGAAACACCCTTTCAATTATTTCAATAACTGGGATCAGAATAAAAAATACAATATAGATTTTAAACGAGACAAACTAAAATGTAAAATGAAAGGGGTTCAAATTAAAGACCACTCACTAAATGAAATGCTTAAAGATTTTCCTTTGAGCTATTTGAGAGTTATCCAACTTGAGTTATGAGTACGAATGATTTTTTTTTCAGGAAAGAAAAAAAAAAAAAGACTTAAATCATAATCTAATTGATTTGATTATTTTATAGAGTCATTTGTCGTTGGAATTCTATACATAACATAAATAGAACTCCGAATCATTTTTTCTCGAGCCGTACGAGGAGAAAACTTCCTATACGTTTCTAGGGGGGGTATTATTCATCTACATCTATCCCAATGAGCCGTTTATCGAATCGTTGCAATTGATGTTCGATCCCGGAGGGAAGGAAGAGATCTTCGGAAAGTGGGTTTTTATGATCCGATAAAGAATCAAACTTATTTAAACGTTCCTGCTATTCTATATTTCCTTGACAAGGGTGCTCAACCTACAGAAACTGTTCAGGATATTTTCAAAAGGGCGGAGGTTTTTAAGTAATTTCGCCCTAAATAACAAAACCTTAATTGATCCTAGAAATTTTAAATTATGGGAGTCTCTTCAATTAGGTGGTTTTCGTTAGAACTCTATTAATATTATATTAAT
>contig18_len_1381_j079
AAGATATACTATTTTGAAATATATACTATTTTTAAGAATTTTCTATTGTGTGGGACATCGTTTTATATCGATAAGTAACAAGTAAAGTAAGAAAGAAATTATCTAGCACTTTCTTTCACTATTGATTGAAATTGCGTTGCTGTGTCAGAAGAAGGATAGCTATACTGATTCGGTATACTCTAAAGACGCCCTCGGTACTATATTGATGATCCTACAAAGATTCATTTTCAGTAAATTTCCATTTACCGATCTCATCTTTTACGGAATCGATCCCCTTTTGACTGTACAAGAATATGTGGAGCTCAGCATGTCTGGAAGCACAGGAGAACGTTCTTTTGCTGATATTATTACCAGTATTCGATATTGGGTCATTCATAGCATTACTATACCTTCCCTATTCATTGCGGGTTGGTTATTTGTCAGCACGGGCTTGGCTTACGATGTGTTTGGAAGCCCTCGACCAAACGAATATTTCACAGAGAGCCGACAAGGAATTCCATTAATAACTGGCCGTTTTGATCCTTTGGAACAACTCGATGAATTTAGTAGATCCTTTTAGGAGGCCCCAATGACCATAGATCGAACCTATCCAATTTTTACAGTGCGATGGTTAGCTATTCACGGACTAGCTGTACCTACCGTTTCTTTTTTGGGGTCAATATCAGCAATGCAGTTCATCCAACGATAAACCTAATCCGAATTATAGAGCTATGACACAATCAAACCCGAACGAACAAAATGTTGAATTGAATCGTACCAGTCTCTATTGGGGGTTATTACTCATTTTTGTACTTGCTGTTTTATTTTCTAATTATTTCTTCAATTAAGAAAACAAAAGAGAATAATAACTCTAGGAATTCTCTTAGCCCATTCGGAAAGATCTCATCGCATAATTATCTATGACTGTTTATGTCTCTAGCATGACCATTTGATGAAATGTGGAGGGAAGTGGCCGATACTACTGGAAGGATTCCTCTTTGGCTAATAGGTACTGTAACTGGTATTCTTGTGATCGGTTTAATAGGTATTTTCTTTTATGGTTCATATTCCGGATTGGGTTCATCCCTGTAGTATAGTAATCGGATGAATTGAGTTGTAGACATGAAAACGTAAGAACTCAACGGGATTCTCTTCTTTCTTTGTCTGATTCAAGGGGGAAGGCCCCGTTGAGTTCTTAATAATAATCAGAATATTTTTTCGTATAAATGACAAAACTAATTTCTTTTTCGGGTGTTTCAAAAAACTCCATTCCATGTTTTTCTGATGATATTTTTGAAAAATGAACTTCATTAATTGATTCAGAACGCCCGTTTCTTGATAGTATCTATCGCTACTTTCAAAGTTAGAAGAAAGAAAAAGACGGAATCACTCAATTTCCTGG
>contig19_len_1335_j079
CACGTATAAATATAGAATTAAATAAAATTCAATTGAATTTATTGATCATTCCATTTATTGATCATTAGATAGAATTCAATTAAGATATTTCATGAAAGTATAATATCTTCTATTTTCCCTTGAAAATGGGAGAATTTTTGATTAGGTAAATTCAAACAAAAATGAAGGATTTTTTGTCTACTTTACTTTCTTCGTTTTTACTTATATCAATAACTTAATCAAAATACAATTATCTCCAAGAAAAAAAATGGCTGTTATGCTTATGCTTAATATCTTTACTTTGATCTGTATCTGTATTAATTCTGCCTTTTATTCGAATAGTTTTTTATTCGCCAAATTGCCCGAGGCCTATGCTTTTTTGAATCCAATTGTAGATGTTATGCCAGTCATACCTGTGCTTTTTTTTCTCTTAGCCTTCGTTTGGCAAGCTGCCGTAAGTTTTCGATAAGGTCTTGAGTACTTACTATCCTAGAAAATTTATGATTTCTTCCAGAAATTCTAACAATTGATAAGATCGGATAAGCCTTGTCTTACAATATGAACCCTGAACTCAAATATTGAAATTCTTGGGTAGACATGATAAATCCGAATCGCCCCATTTTCCTATTCTGACCCTTTTTCTTTTTCAGTGAAAGACACTATATAGGGTGCTCCAGAATAGAATATCTAATCTAATTCTGGTTATGAAATCAATTTTTAGTAATGAAAGACTCTTATGAAAAATTCATTTTTGAATTTCTGGAAATTTTTTATATTTCTAGAAAACACTTTCTTTCTTGGTATTAAAATAAAATAGGATATTATCAAAATAGGATATGTGGTATAAAAATAGACGATCTATTCTCTCTCTTTTTTTTTTTTCAAAAATGGATCTTGGAGATTGTGTAATGCTTACTCTTAAACTTTTTGTTTACACAGTAGTGATATTCTTTGTTTCTCTCTTCATCTTTGGATTCCTATCTAATGATCCAGGACGTAATCCGGGACGTGAAGAATAAAAAGGTTTTTGCGTTTTCCTTGCTTGATTTTCAAAATTTCTTAGGATTTTATCTATTTCACACGTTTCACTACGAAAAAATAAAGAGATTTGAAAAATTTTAAAGATAAATCAAATATCAAGTCATCAAAGGAAACGGAAAGAGAGGGATTCGAACCCTCGGTACAAATAACTCGTACAACGGATTAGCAATCCGCCGCTTTAGTCCACTCAGCCATCTCTCCCAATTAAAAAAAAAAAGATAATTATTATGTTACATTACACGTAAAGTAAGGATTCAAAAAAGTCTTTCTTTCTCTCTCTTTATCTTTATTATTCTATATAGATATATCTTTATC
>contig20_len_1206_j079
GATTGGAAATTTATAAATTTTTGTCTTAAAAAGAAAATCCATATTGAGACCTGGATCAAGATCGATACCAACAATACTCAAAATACTAAGAGCGAAACTAATAATTATCAAAGAATTGATCAAATTGATAAAGAAGATCTTTTTTATCTTATGATTCATCAAAATCAAGAAATCAATTCACCTAATCAAAAAAAAAGATTTTTTGATTGGATGGGAATGAATGAAGAAATAATAAGTCGTCCTATATCGACTCTAGAACTTTGGTTCTTCCCAGAATTTGTACTACTTTCTAATGCATATAAAATGAAACCGTGGTTTATACCAAACAAATTGCTTTTTTTTCATTTTCATTTTAATGGAAATGAAAATGTTAATGAAAATAAAAACATCAATAGAAAGCAAAAGGAAGTTAGACCATCGAATGGAAAAAAACAATTTGAATTATTTGAATTAAAGAATCAAAAAGAAAAAAAATACGCAGATCAAAAAAATCTTAGATCACATACACAAAAACAAGAAAATCATGTATCGGCTTTTTCAAACCAACAAAAAAACATTGAAGAAGATTATTCGGAATCAGACATGAAAAAACGTAAAAAGAAAAAACAATACAAGAGCAATACGGAAGCAGAACTAGATTTCTTCTTGAAAAGGTATTTACTTTTTCAATTGAGATGGGATGATGCTTTGAATCAAAGAATGATTAATAATATTAAAGTATATTGTTTCCTGCTTCGACTGCGAAATCCAAGAAAAATTACTATATCCTCGATTCAAAGGAGAGAAATGAATCTGGATGTAATGCTAATTCAGAAGAATTTAACTCTTACAGAATTGATGAAAAGGGGAATATTTATTATCGAACCTCTTCGTTTGTCTGTAAAAAATGATGGACAGTTTATTATGTATCAAATCATAGGTATTTCATTAGTTCATAAGAGTAGGCATCAAATTAATCAAGGATGCCGAGAGCAAAGATATGTTGATGAGAAAAATTTGGATGAATCCATTTCAAGGCATCATCAAAGAATAACTGAAAATAATGAAAAGAATTATTATGATTTGCTTATTCCTGAAAATATTTTATCGTCTAGACGTCGTAGAGAATTGAGAATTCTAACTTGTTTCAATTCAAAAACAACACATGGTGTGGATAGAAATCCAATATTTTGCACCGGTAAGAAAATCAAAAATTGGAATCAATTC
>contig21_len_1185_j079
CACAAGAAAAATTTTTATCTTTATCCCCCACCTAAGCCTTGAAGGAAAGATCTTTCTTTGATGAAAGAAAACTTTCTTTTATAGTTAGAATTGATTGGTTGTACTTATCCAATCCAATAATCTAATATAAATGACTCGCTATTCACTCAGTTTTTTGGTCCTAATCATTATGTAGGAAAGATGGCCGAGTGGTTCAAGGCGTAGCATTGGAACTGCTATGTAGGCTTTTGTTTACCGAGGGTTCGAATCCCTCTCTTTCCGTACCTTCACCTAATGTACCAATGTTAATGACCGTAATGTATCAAATAGCAATAGATACCATTATTCCAACAGTTAGACCTTTCTTTGATATAGATTCTTTTGCTGTGGGTGGCACGGAAAACTGTAAAGAATAGATAGGGACAAGGAATGAAAATCTCCCTGCTGATCTATGATACATAAATGGGAGAAAAATACGAGTCAAAGCCTTATTTATCTTAACCTTAGGTCAATTTACTTTGACGAAAGGTAGCAAAATTGTCCGAACCCTTGTTATTTTCTTATTTTCGTTAGGTTTAAGTCTGACGAGAATAATATTCTACGACTAGCAATTCATTTATTTTCAAACCGACCCATTTACTATCTATTATTTGATTGACTAATCCTTTATATTGGAATGGGTAAAGAGTCAAATGTTTTGGCAATTCTTCATGAGGGGATGAATCGAGAGAATTCTGAATCAGAGCTCTGGATTTTTGTTCATCCCTTGCCGTAATAATATCTCGGGGTTTGCAACGATAACTTGGTATATTTACTATATGACCATTAACTAAAATATGTCTATGGTTAACTAATTGGCGGGCTCCAGGAATAGTCGAAGCCATACCCAATCGAAAAAGGATGTTATCCAAACGCATTTCAAGTAATTGTAATAAAACTTGACCTGTTGACCCCTTGGCTTTTCCGGCGATATGAACGTATTTAAGTAATTGTCGTTCTGTAAGACCATACTGAAAACGCAATTTTTGTTTTTCTTCTAGACGAATACGATATTGAGATTTTTTCCCGGAACGCGATTGGTTTCTAAGATCATTTCCGGCTCTAAGCCTTTTATTAGTTAGTCCTGGTAAAGCCCCCAGGCGGCGTATTTTTTTGAAACGAGGTCCTCGATAACGAGACATAAAGACTCCTTATTCTTAATTTATA
>contig22_len_1162_j079
TCTATCTGGATCTAAAGTATCAATTCCAACAAATATTGGACTTAAAATAAAAAACGAAATTTATTTATTTCGAATTTATTTATTTCGAAATGTTTTAATAGATGGGATGAATCTATTATTTCTATTTGTTACTTGTTTTGTTACTGAATTGAGTCGATTTCCATATGCATAAAAGACCACAAAAAGAGTTTCTTATGGTTGTTCCGTATACGTCTGCTTTGGCTCGAATGAACGTTCTGAAGAAACTTCAGTTAAGTTATGTTATAGAAAAAGAGGATTCTTGACTTTTTTCTCTCCTGTTGAGAAAGTATTAATTCTTTAGTTCATTTTTATCAAAAAACTTCAATTGGTACACGCAAGAAATAGGCCAATTCAGTAGCTTTTTGTTCAATTTCTCGTGGAGTCAAATTTTCATCAGTACGAGTCAAGGGAATGCCCCTCTGGCCGCGGATTTCCATATAAAGAACACGACGAGCATAAATACCCTCTTTAACTTCTATTCTGACGGACTGAATATCTTTTATAAGAAATCGGAGAAAGACACGACGATTTTTTCCAGGAAATCCCCAACGAAAAATACACACTATTCCTTCTTTTCTGTCGAATCGATCATAACCACTACCTACATTCCACAAAATTGTGCACCACAAATAGGCGCTAAGAAAAAAACCCGCGATCCCATAGAAAGACATTACGAGCCCTTGTGGAAAAAAAATGATTTGTTGAGACGGAAATAAAGATATCAAATTTCTACCAAGATAACTGGAAGTTCCAACCAATAAGAATCCTAATGAACCTAAAAAAAGGATAAAGGCCCAGCAAAAATTACTTATTTTTCGAGACCCATTTCTAAGTTCTATCCATATATGTTCTGATCGCCAACTCATACTTAATCTGATTGCATTTTATTGGAATTGAGAGAATATCCCCAATGAATTTGACTTGACTCTTTTTGTTTCCGAAATAACTCTCATCAACTAGCACTATTTTGATGTAAACCTTTAGGAGTAATTCATCAAATTAAATTGGTTAGATCTAAAAAAAAAAAATAGATTCGATTTGGTCCTATCGGATTTAAACAATCTTGTTTTTTTGAACATGAAGAGATAAAGAAGCCATTGCAATTGCCGGAAATACTAGGCCTACTAAAGGCACAAAAATA
>contig23_len_1138_j079
TCATAAATCATAGATAAAACGATTTATCTGATTTGAAAACAAAAAAACTTGCTATTAAAGAAACTATGGATTCTTACACAATCCATTTTTATGTTATGATTTCGGTGTTTTTATCGAGCCGTATCTATCAAAATTCCTCCAGTAAAAGATAGAACTTCTTATTTATTTAGTTATTTAAATGAATCCTCTTTTCCTAATCGCATTAACTCCCCACGAAAAAAGCACACACTCGCATTTTCATGATTCTTTTATGATCCTATCTCGATTACACCCAATTCCCCTGTTCGACAAAAGATCCGTTATTATCCAATAATAACATTGGAGCGGGTATAGTTTAGTGGTAAAAGTGTGATTCGTTCTATTAACCCCCCTTAATAGTTAAAGGGTCTTTCGGTTTAATTCATATTCCGATCACAAACTTTATTTCTTAAAAGGATTGAATCCTTCACCTCTCAATGGCCGATTCGAGGAAAACTATGCATTCTCGTGATTTGTATCCAAAGGTCAATTAGAAAAAATAAATTGGATTATGAAATTGCGAAACATAATTTTTGAGTTGGATTAATACTTCCAATTGAATAAGTATGGGTAAAGGATCCATGGATGAAGATAGAAAGTAGATTTCGAATCGTAACTAAATCTTCAACTTTGAATTTGTAAAGAAGAAATTGAAGCAAAATAGCTATTAACCGATGACTTTGGTTTACTAGAGACATCGACATATTGTTTTAGCTCGGTGGAAACAAAGTCCTTTTCCTTAGGATTCTTTCAAATAGAACTATAGAACGAAGGAACTAGAAAGATTGGTAGAATCACCTTCTTCTAGAGGGATAATCTAGAAAGCGAGTCGTTTTGAATATATTCAGACAAAAAGCTAACATAGATGTTATGGGTAGAATTTTTTCTGGTAATTTTGTTCACATCTTAGATTTAGGAATTCATCCATCTTCCATAAAGGAGCCGAATGAAACTAAAGTTTCATGTTCGGTTTTGAATTAGAGACGTTAAAAATGCCGAATCGACGTTGACTATAACCCCTAGCCTTCCAAGCTAACGATGCGGGTTCGATTCCCGCTACCCGCTCTAGAGCCTCTCTTCTATACTCTATATCTTAGATATTCTCTATATATTAATTCAT
>contig24_len_1133_j079
TATCCTAAAAATAAAGTAACTTCTTTTTTCCTGGTCAAGTCAGCAAAATCATGATAGTTCTATTTTGTTATTTGTCATTTTACATAGAATGGATTTATCTGGACCAATCCATGATTTTCTTTTAGTCTTCTTGGGATTGGATCTTATACTTATATTAGGAAATCCAGGAGTGATATTATTTCCCAATCCAAATTATTCTGCCTTTTCATTGGGATTGGTTTTTATTTGTATATCCTTATTTTATATTCTATCGAACTCCCATTTTGTAGCTGCTGCGCAGCTTCTTATTTATGTAGATGTAGGAGCTATAAATGTTTTAATCATTTTTGCTATGATGTTCATGAATGGTTCAGAATATTCCAAAGATTTTCATCTTTGGACCGTCGGAGATGGAATTACTTCGATGATTTGTACAAGTATTTTTGTTTCACTAATTACTACTATTCTAGATACGTAATAGTACGGGATTATTTTGACGACAAGATCAAACCAGATTCTAGAACAAGATTTGATAAGGAATAGTCACCAAATTGGTATTCATTTATCAACAGATTTTTTTCTTCTATTTAAGCTCATTTCAATAATTCTTTTAGTTGCTTTAATAGGTGCAATCACTGTAGCTCGTCAATAATCAATCTTTAGAACTAGGAATCCAAATCAAACTTTGTTCTAGATTATCATATTAATTTCTCCCCCATTCGATTTGAATTCATGTTTCAAATAGAAATGTTTTTAGTTCAATCTCAATATATTCTTTTGTTCCATATTTGTTATATTTTATTCAATGGAATCAGTTGAATTGTTATTCATATTGAAATGAATTGAGATTGATAAGGAATTAGTTAATGATGCTTGAACATGGACTTTTTTTGAGTGCCTATTTATTTTCTATCGGCATTTATGGATTGATTACGAGTCGAAACATGGTTCGAGCCCTTATGTGTCTTGAACTTATATTGAATGCTGTTAATATTAATTTTGTAACGTTTTCTGATTTTTTTGATAATCGTCAATTAAAAGGAGCTATTTTCTCAATTTTGGTTATAGCTATTACATCCGCTGAAGCGGCTATTGGACTGGCTATTGTTTCGTCAATTTATCGTAACAGAAAATCAACTCGTATTAACCAATCG
>contig25_len_980_j079
AGAAAAAAAAAAAAAGAAAATAAGTAAGAATAGATAAGATGAATAAATTGAGTTCTTTTTAAATATCTGTGTCTTCGAATAACTCAATAGGATAGATTCACCAATCTCGCACTTCTTTAAGTACCAAGGATTCAATTTAAATTTTTAAGGAATCATTAAATTGAATTTCGAATTGGATTTTCTACTTTAACATCGTTCATTATTTGAATAAAGTTTTACAGTAAGAACCGCATCATAAAAGAGATAAATTTCTATTTATTTTTTAATTGAATGGAATTCAATCATCAATGATTTAAAGCAGATAGATAGATCGAACAATAAATCAAATTTCCTTTTTTTTTTTACCCTAACCCCCCAGTCTTAAGAAAAGACTTAATCCCTTAAGGGAATTAAGAGATAGGAAATCTAGGTTCTTTTGCACGTCGATTCAAAATACATCGTTGAAAATTCGATATGGGACGTAAGGTTTTTCTAAGTAACTAACTTCCCTCAATATGAATATGAAGAGAATAAACATATGGTGAAAAGCTCACCCGATTTTCTTGAATCCCAATCCTTGTGATCTATGTTCCTATCTTACCCGGATTACAAAGGTGCAGCCGCGTGTCATTTGAACTCGATTCAGTTCAAGTTTGTAAAAAAAAGATATGATGCAGAGAAGAATCATTAAAAAGTAGAAAGAAGAATCACATTGTATCCAATATTAGACCTTTAAACAGAAAGTTGTTCAAAAAACACTCTTTGTTCGAATAGAATGGAATATGCTCTGGGACGGAAGGATTCGAACCTCCGAATAACAGGACCAAAACCCGTTGCCTTACCACTTGGCCACGCCCCATTCAAATTTCTATTCGACGCTAATAAAGAATAATGTTGGTATTGATTGGTCGTCAATTCCAATCCAAATATTTTCTTTATAGAATATATTAGATATTTGCTTAGATATTTGCTAGGATTTTGACACGTATAAATATAGAATT
>contig26_len_757_j079
TTCAAAAGACGAGACGACTTATCATTATTCATGAGAATAATAATTTACTGAACAAATGTTCAACTTTATAACTACTATAACTAGAATTCATTCTATTCTAATAGACTCTAACTCATTAAAATGATAACTTAGTATACAGTTGGTTACTTTTTACAAATATTAAGAATATCTCTATTCTCCCTTCAAAAATAAAAAGTAACTACTATGACTGGAGTTTTATGAAAAAAGGGCCAAAGCCCCTTATCGGATTTGAACCGATGACTTACGCCTTACCATGGCGTTACTCTACCACTGAGTTAAAAGGGCCTATTTGATTCAATTCTTGAATGAGTTACTATGTGGATAAAATAGATCCATGTACATATATTATATACATACGTATATGCACTAAACTCATAGTGGCTAGTTAGTGGCTCATTCTTGAATAAGAAAATTGATTGACCTATCAAGTCTATCAAGTCTATAAAAATGTAATGAATTGTTTCAAGGCCGACCCTAATTGTTTTTCTCTAATAATAATTCGAGAAAAACAATTTTCGTTAACTTACTGATCCCTCTTCCCGAATTTATCGTTTGTTAATTTCCTAGCTTAGTGTGAGATAGGTATATCTTAACAATAAATGAATCAATGAATGAAAGTGGATGAAATGGAATTGAATCCCCTTTCTTTTCTGACGGGCAAATCACTCCCGGAAGGAATCCTATCTTTCATACTCTTTCGATTTTTTTTTTTATTATTCGAATTTAAATTTAATAG
>contig27_len_755_j079
AGAATAATAAGTCCCTTTCTTTCCAAGCATTCCTCCAAAATATTTATTTTTTTACTTATGGTAGGGTAGTTTCATATGTATATTAAGGCTTTTCCTTTGACTATTATTCTATGTTATATGTATATGAGACCAAAAAGAAGAAATGGCAAGATAAATTGTGTATATCAATGGAATGGAGGAAATAAGAATGTGGAAAACAAGACAGGAATTCTCTACAATGACACTGTAGACCAATTAAAGGGATGTGGCGCAGCTTGGTAGCGCATTTGTTTTGGGTACAAAATGTCACGGGTTCAAATCCTGTCATCCCTACCTATTACTTCTCCTTTGAGCAGTAACAAGGGATCAGATTCATTGTGGACATACATAATCATAATATTTCATTTTTATAATACTACTATATAGTTATATGCATACAAGATGTATTGGGGTTACAAAAAGAAGATTTTTCTTTCCAGTCTTATCTATTCTGAAAATAAAGCGCTTTTAGTTCAGTTCGGTAGAACGTGGGTCTCCAAAACCCAATGTCGTAGGTTCAAATCCTACAGAGCGTGACTCCCTTCTTTGACCTCCTGTGGATTAAAGAAAGGAGGAGGTCAATCAAAAAGAGAGATGTTAATTAATCAAAGGTCCAACTGATCACCACGTCTGTATTGTAAATATGCAGTTACGAATAATCCAGCCAAAGTAATAGGAATTAGACCTAACACGATTCCAAATAGAAAAACTTCAATCATTTCAATTTTTTTTTTTTT
>contig28_len_703_j079
TAAATTGAGTCGACAGAATTCCATTGGTCTAATTCAGGACCTTACGATAGATTTTGACTTTATCTATCCTACAAGCATATTAGGATAAATAATATCGAACAAGTCCTTAGATTTATTTGTGACCTTCAAGAAGCCGTATGAGGTGAAAATCTCATGTACGGTTCTGTAATGGAGATGGTACCAGTGATGTTATCACCGACTATGATTATCTAACAGTTCAAGTACAGTTGATATAGTTGAAGCGCAATCAAAATATGGTTTTTGGGGATGGAATTTGTGGCGGTAACCCATAGGGTTTATCGTTTTTCTAATTTCTTCCCTAGCAGAGTGGGAGAGATTACCTTTTGATTTACCAGAAGCAGAAGAAGAATTAGTAGCAGGTTATCAAACTGAATATTCAGGTATCAAATTTGGTTTATTTTACGTTGCTTCGTATTTAAATCTACTAGTTTCTTCATTATTTGTAATAGTTATTTACTTGGGCGATTGGAATCTTTCTATTCCGTACATATTCGTTCCGTAGCTTTTTGATTTTTGAAATAAATAAAGCAGGAAAAGTCTTTGGAACAATAATTGGTATCTTTATTACATTAGCTAAAACTTATTTGTTCTTTTTCATTTCTATCACAACAAGATAGACTTTACCAAAGCTGAGAATGGACAAATCTTGGATGGAAATTTTTTTCCCTATTTCTCTAGGGAA
>contig29_len_641_j079
TGATATATGATAAAGTAGTCAAAATAAATGAACGCGTTCAATAAAAAAAAAAAAAGACTTCTTCGTTTTCACCGATTTTTTTATTATTCTTACGACACGATAATCCAATCTGGATTCTCGAATTTTGGAACAAAATGTGTTTGAGTTCAGATTGAAATTTTGATTCAATTGAAGAAAGAGTAAGGCTATTTATTTCGGGTTCTAAACCCTGGAGTTCTAGCGGTCGACTCGGTTCTTTCAAATTGTTTCTCATTATTAAGAAAAGGTAACGAAGATAAAATACGAGCTTGTTTTATAGCAATAGTAATTAATCGTTGTTGTTTCAAGGTCAATCTATTTACTCGTCTAGATAATATTTTTCCTTGTTCACTAATAAATCGACTAATTAAACTCATGTTTCTATAATCAATTCGATCCCCCGATTGGATCGGGGGTAAACGCCTACGAAAAGATCTTTTTGATTTAAGAAAAAGTCGTTTGGATTTTTCCATGGTTTGTTTAGTTTATTCCTTATCGAGCAAATCCTATTTCGGTCAGATCTAAAACTAAAATGAATTAGAATTCAGAAATAGGATTTGCTTTGTTTATTCCATTTTTTGATTAAATACGTTAATTTCAAATTTCAAATTGAATAGAATAAG
>contig30_len_604_j079
ATGTGACTTTTTTATAGTCGAAATAAAGTGAATTGTATTTTTATTTGTTTTATTAACTTTTTCTTGGTTTGTTTTATTACTGTAAATAAATTTATCAATAATTTTTTTTGTTGATTGAAGAAAAAATTGTATATTAATTCTAGAAACAGTAATGATAGATAGAAGAATATCTATGTATATCCTTTCAGTGAAATTTTTTTTAAAATAATGTAATTTACGGATTAATCGAGCATTTCTTCTTTTTAATATTTGCCCAATATTTTTTTGGAATTCGAATCTTTTAGCATTATAACTTGTTTTATTAAGATTAACATTTATTCCTATTACTGGAGTCACTTTTTTGTTCTCTTTTGTAATTTTTTCTATTTGATTTCTCATTGTGCTTGTTCTAGCAGTCATATCCTTTATTTTTTTTTCTGTCAGGAAATAATTTGTCCAATCTATGGGTCGAATTCGACTAAAAGATTTATGAATTATCGGATTGCAAGTTATAGAATCTTTTTCTTTTTTAGTTTCACTTAAGTTATATCCTTTTCTTAATTTCAATAATAGAATTGGATTTATTTTCGAAAGTTCTTTTATTATTCTTTTTAAAATCCATTTT
>contig31_len_433_j079
TACAATGATTTAGAAACTCTATTTCTAATCGTAGTACAGTATTTCATTTAAGTATCTTGTATAATACTCTTTGCCCTAGGCCAACTCTATCCCGAATTCCTCTATTATTAATTTGAATTTAATTTGAACTTGAACCCGAGTTTCGAAAATGTCGAATCCCTTTTTATTCTTTCTCTTTTCTCCCTTATTCTTTTCTTATTCTAAAAAAAAGGGGGGGGGAAAGAGAAAAGAGGAGGAGAGGGATTAGTCACACAGATATTTGATTGTATCTCTAATCTTCTTCATTCCTTCCTATGTCAATAACTAGAATGAAAAAAAGGGGAATGTCAACGCATCTGGAAAAAAACGATTAATCTCTATCAATAGACCTGCTAAAGACCCGAACCACAGAGTACTTAGTACTGGTGCCACAGAGAGATATGTTTTTAAATCT
>contig32_len_398_j079
TATGAATTTCAAATAAGTCGTATCTTGCTCAGACCAATAAATAGAGCTGAGGTTATAGTTAAAGCCGCTAGTAAAAAACCGAAATAACTAGTTATAGTAGGCATGAAGGAACTAAATGAAATATATTCGTTTTATACATATGTTTCTAAAGCACTTACCTAAGTTAGTTTCCATTTTTGCAAGATAGGAAAATAAGCAAAAACCTTCAATTGAACTTATTCTTTCAATTGAAAGTTTTTGATTCATCAATCATTATAGACAGCATTAAAAAAAGCAAAGATAAAGTGACAGGCGTATAAAAAGAAATTGATTCATCATTTGTGACATCTACCTATTAATTCCAATCAACAGATTCATTGAACACCTCTTGAGTAAACTATAAAGTAATAATAAGAACT
>contig33_len_396_j079
TAAATTCTTATAACATTATTAGTAACATAATAAATCAGTAATTTTTAGAAAGGGAGAAAGTCTTTTTCAATATTCTTTGATTTCAAAGGGACATTATCAATCATGTAAAAAATCGAATAAATAGAGAAAAGCCGACTATCGGAATCGAACCGATGACCATCGCATTACAAATGCGATGCTCTAACCTCTGAGCTAAGCGGGCTCACATAACAGAAATTTTACATACATAGAGGAATTTAATAAACTATTGGAATCTCAGCTATTAACTATTCTTTTCTATATTCATATTAATTCTGAATTGAATAGCTAAAACGAAAAGAATAGAATTTCAAATAAATATTATAGAACATAAGAATTAATATCGATAGCGATACGATCTATTATGATATAGAATGT
>contig34_len_337_j079
CATAAAAATCAGAAACAATAGAATATAGAGTCGATTTTTTTTTGCACTTACCCCCTTGTCATGGATTCCATTCTTCAAAAAAGGATTCGCAGAAAAGAGAGATATATTTTTTATTTTAGTAAAATTTGTGGAATACGATTGTGAAGTGTATAAGAGGGGTTGTATTTATTAAACATGTGCAGATATAGCTATCGATATATATCCTTCTTCGTTCTATTCGAGGTAGCGCGGGTCGTGCTCTATCAAAATTTCCTGATAATTCTCTATAGACAGCATAGAGAAGTAAAATACCCCATTAGATATCTGTGTAACAATTTCTATTCTGGGGTTTACATAT
>contig35_len_330_j079
ATATTCTATATTCTTATTTTTTAGAATGTCATTTTTTCCCCTCCCTTGGAAGGGTGACACACAGATGATCAGTTCAATCTATTTCTTTATCTCCCCATGAATTCTATGTTTGTAACAATAGGGACAGAATTTGATCAATTCCAATCGATTAGGCGTATTGTGTCGATTCTTTTGAGTAATATATCTGGAAATGCCCGTTCTTGCCTTATTAACATTAACACCGTTTCGGACACAACCGGTACATTCCAAAATAACCGTTACTCGGACATCTTTACCCTTGGCCATGAACCTCCTTTCGCTTTTTTTTTTAGTTACTCAACTCTTATATAT
>contig36_len_314_j079
ATACTGATTGAAATTGCGTTGCTGTGTCAGAAGAAGGATAGCTATACTGATTCGGTATACTCTAAAGACACCCTCGGTACACTATTGAAGATCTCACAAAGATTAAATCTCAGTGAATTTCCATTTACTGATCCCATCTTTCACAGAATCGATCCCCCCTTTTACTGTACATGAATATGTGGAGCTCAGCATGTCTGGAAGCAGGGGAAAACGTTCTTTTGCTGATATTCTTACCTGTATTCGATACTGGATCATTCATAACAAACCTATACCTTCCCTATTTACTCGACGAATTAAGGGGGTTGGTTATTCGT
>contig37_len_310_j079
TCACAAGCATATGTATTTTACAAATTATCAGAAACCCAAGTTCTTAACTTGAATAAGTTAATATCTACTATTCAATCTCAAAGAACATCTTTTTTTATTAAGACTTCAATAAAAGGTTATTTTGGAATACAAGGAATAATTCATTCTGAATTAAGACATAAGAAACTTTTGAATTCCGGAATAAATCAATGGAAAAACTGGTTAAGAGGTCATTATCCATACGATTTATCTCAGATTAGATGGTCTAGATTAATAGTACAAAAATGGCGAAATAAATGTCATACAATTCAAAATCAAGATTTCATCAAAG
>contig38_len_269_j079
GTTTTCTGTCTTGTTTTGTCACTCCTTTTTGATCATCACAATATTATATTCTTCAGAAAATTTCCTCAATTATTTTATTCCTGACTTATGGGTAGTCGGGTAATTTTTTTCGAAATATTAGATATTTTGATAGAATGATAGAAAAGTGGTTTTTTCGTCTCAAAATCGGAATAATATTCATTACTTGAAGTGATTCTTTCGGGCATTCATCGAAAGGAGGTACTTGTTTCGAATTTGACCAATTGAGATATTTGGAAATACTATTTTTT
