# Supplementary material for: Rampant chloroplast capture in Sarracenia revealed by plastome phylogeny
Source: Front Plant Sci. 2023 Aug 14;14:1237749. doi: 10.3389/fpls.2023.1237749 (PMC10497973; doi:10.3389/fpls.2023.1237749)
Supplement: Supplementary Figure 1 — png - Histograms of information-based generalized Robinson-Foulds distance between the simulated plastome trees and the species tree. Panel titles indicate how the branches of the guide tree were scaled when plastome trees were simulated. Red line shows the distance between empirically estimated plastome tree and the species tree. alignment.fasta Concatenated gene alignments used to estimate plastome tree. Plastome.newick Plastome tree in newick format. Simtrees.1.newick Plastome trees simulated with unscaled guide tree. Simtrees.2.newick Plastome trees simulated with guide tree branch lengths scaled by two. Simtrees.4.newick Plastome trees simulated with guide tree branch lengths scaled by four. Fragmented_assemblies.zip Zipped folder containing all fragmented assemblies in fasta format. [file DataSheet_1.zip › Supplemental_data/fragmented_assemblies/m015_s_afin_iter0.fasta]

>contig0_len_542_m015_s_afin
TAAATTTTAAAATTACCAAAAATTATATACGAGGTTTATTTTAATATAGATTTTATATCTTGCAAAAATATGCACATGAGGTATTTTTTAGAAAATTTACACAACACAACGACCGTTAAATGGACTTTTTTATTTTTATATAAATTTTTGGGCTCGCCAAAATTTATATTGAAGTTATATTTTAGAAATTTGGACTGGTCAATGGATATAAAATTTATTATTTCATTTTTAGATAAATTTTAAGACTCGTCCAAATTTGTATTCGGACTATTTTTTTGAAAATTTTGACAGCGCAACGGCCGTAAAATAGAATTTTTTATTTTTATATAAATCTTAGAATTTGCAAAAATATATATACGTGATTTATTTTAATATAAATTTTATATCTGACAAAAAAAGAACATAAGGTATATTTTAGAAAATTTATACAAGACAACGGACGTAAAATGGGATTTTTTAATTTTTATATAAATTTTAAAATTTACGAAAAATTATATATGAGGTTTATTTTAATTTAAATTTTATATCTTACAAAAGAATGC
>contig1_len_398_m015_s_afin
TTTTAGCTTCCCCTATTCCTTTTATTGAGCATAATGATGCGAATCGGGTTTGTTGTTTTTAGTATGCAGCGTCAAGCAGTTCTGCTTTCCCCTACCGATGATGTGCCGAGAAGTGCATTGTTGGAACTGGGTTGGAACGCTTTTAAGACCATAAGCTCTAGATTCGGGGGTTTCCGCTATAGCCGAACACAAGGGAAAGATCATTATTTTTACCGGAAACGATAGTTTTATCAGGTAATGGAGACACTATAAGCATTCCTTTGGTTATGTATAAGCCTTCCAAAGACTTGTATGCATCCCTCAGGTTCATAGGGGTAAATGCATTCAAAAGGGACAAATTTTAGCGGCTCATATTTCAAATAAACATCGCGGCGTGGAAAACTCGTTTTTTTTGGGGG
>contig2_len_351_m015_s_afin
TCTGTGGGCAAAATAAAACATAATTATTTTATTTTATTTTATTTTCTACTTCCTTCTTCCCTTCTCTCTTCTCTCTCTCCCCATTTCCTTTTCTTTCATTCTTCATCTTTTCACGCACAGTAACCCGATTATTTTTTTTTCTTTTTTTTTTATTTTATTTTATCTTCACTTTCTCTCTCTCTCCTTCATCTTCCATAACCCATCTTCTTCCTCTATTCTTGTTGCCCTACTGTTACTATTTTTTTTTCTTTTTTTTTTTCTTTTTACGTAGTTAACTATTAGCTTTTCATAAAAAAAAATAATAATAATCTAACAACAATTGAAAATAAAAGTAAGAACATAGGTTTACCT
>contig3_len_349_m015_s_afin
GTTCGAATCCTTTCATTTTAAGGAATTGGTTGGTTGTACAGTAACAAGTCTTATAGTAGATAGTCTTCGATGAAAGAAAGAGAACAAACAAGAAAATAATTGAAACAATCAATATTCGTGATGCAAGCATTGCTGTATTAGATCCAAAGGTTCTTTCTTAACCTAGCTACAAGGATGGAACTCTATAATATTGAAAGATAAAATGTAGAACCTAAAAGGAAAAGAACATAGGAATTACTAGTAATCGAGTTGGACCGAAATTTTGATTTCTTCGAGCGATCGTGCGAGACTTTTTATCTTATCATTCGAGATATTATGTGCAATTAATGAACCTACTACTGAATCTAAT
>contig4_len_344_m015_s_afin
AGAGAACATAATCTGTTCATTTCTCAAGGGTCGAGTGCTCCTGCCCCTTCCTCTTTAGGGCTCCTACTGCTGCCCCGTTCTTTTGTCATTTGGAATCGGAACAGGCACAACCCAGTTCATTCGATTACTACAGGGATGAACCCAATCCGGAATATGAACCGTAAAAGAAAAGACCTATTGAACCGATCACAGGAATACCAGTTACAGTACCTATCAGCCAAAGAGGAATCCTTCCAGTAGAGTAGTATAGGCCATTTACCCCACTTCCCTCCACATTTCATCAAGTGGTCATGCTAGAGACATAAACAGTCATGGATAATTTTTAGATGAGATCCGTCCGAACG
>contig5_len_1132_m015_s_afin
ATAAATCATAGATCGAACCGACGAATCTGAAAAATTGGGTGCTATCATATAACTTTGTATCGGCTAAGTTCACGAGTTGGAGATAAGCGGACTCGAACCGCTGACATCCGCCGCAGGGTAAACCACCGCCTCTCAGGTCCCCCGACTGATTCTACCATAGAGGCCAACGATAGACAATAACTCCCCCCCGAACACAGCTTACAACTTTCATCGTACTGTGCTCTCCAAAGAGCAACTCTTCTCAAAATCTCACTCAAGGGGTGCTGAGTTGGAATCCCATTCTAACTAAGGATTCTTATGGTTCCGGAGGATCCAGCTACAGGAGAACCAGGAACGCAGAGCTTTCCCCCCTTTTCCGCCCGACTCTTTGGTCTTAAGAATAAGAACGCTGGTTTTAAGAATGAGTGATTGCCCTTCTCCGACCCTTACTGCCCAACCTGAGAGCGGCCAACTAATGCGTTCCACTTATTGAGCAGGGTTCTATGGTCGGTCCGTGACCCCTGGATGCCGAAGGCGTCCTTGGGGTGATCTCGTAGTTCCTACGGGGTGGAGATGATGGGGTTGGTCCATGGATTTTCCTTCCTTTTGCCGCATTTCGCTCAAAGGGTTGAAGGGAGATAGTGCATCAAGCTGTTCGCAAGGGACAACTTGATCCTCTTCCCCAGGGATCCCAGATGAGGGAACCCTAGGAGAGCCGCTGACTCCAACTACCGTCCATGTACGATCCATACTAGATCTGACCAACTGCCCATCCTACCTCCTCTACGTTCTTGACAGCCCATCTTTGTCTCAGTAGAGTCTTTCAGTGGCATGTTTCGGTCCTCTTCCCCATTACTTAGAAAAAGTGAGCCACCGGTTCAGGTACAAGATACTATCATTACCGCCTGGACAATTAGACATCCAACCCGTAATCGCAACGACCCAATTGCAAGAGCGGAGCTCTACCAACTGAGCTATATCCCCCCGAGCCAAGTGGAGCATGCATGAAGGAGTCAGATGCTTCTTCTATTCTTTTCCCTGGCGCAGCTGGGCCATCCTGGACTTGAACCAGAGACCTCGCCCGTGAAGTAAATCATCGCACCTACGGTCCAACCAATTGGAAGAGAATCAATAGATTCCTTTTCGGGAGCGA
>contig6_len_296_m015_s_afin
AGTTGTAGTAGGCATGAAGGAACAAAATAAAATATATTCGTTTTATACATATGTTTCTAAAGCACTTACCTAAGTTAGTTTCCATTTTTCCAAGATAAGATAAGCAAAAATGCCAATTGAAAGGATAAATTCAATTGAAGGTTTTGATTCATCAATCATTATAGACAACATTAAAAAAAGATAAGAGAAAGTGACAAGCGTATAAAAAGAAATAAATTCATCATTTGTGATATTTACATATATCTAAATTTCAATCAATAGATTCATTGCACACCTCTTCGAATAAACTATAAATT
>contig7_len_292_m015_s_afin
GAATCATATGAATAGAAAGGGCATTTCAAGGGGAAGATCTTTTAGCCATTTGCATCAAGCTCAAACTTCCTTCTTGCATGCGTGCTCCTCCGTAAGCACAGACTAGAATAAGAGGTCAAAATGGATTGGTAGCATACTCGATCAAAGGGGTGTGATTTTATCGCCTACTACGGATCCCATACTACCCCATAAGAAAACTGAAAATCCATAAGCCCAATCAATTGCTATGGGAATAGCCTTTGCCTTTCGTTGACCTCTCCCTCTTTGAACAGCCTCAGTGAATCCAATCCAG
>contig8_len_281_m015_s_afin
GTATTAGGTAGTTGGGCAGGTAAAGGCGGACCAAGCCAATGATGCTTAGCTGGTCTTTTCGGATGATCAGCCACACTGGGACGGAGACACGGCCCGGACTCCCACGGGGGGCAGCAGTGGGGAATCTTGGACAATGGGCGAAAGCCCGATCCAGCAATATCGCGTGAGTGAAGAAGGGCAATGCCGCTTGTAAAGCTCTTTCGTCGAGTGCGCGATCATGACAGGACTCGAGGAAGAAGCCCCGGCTAACTCCGTGCCAGCAGCCGCGGTAAGACGGGGGG
>contig9_len_277_m015_s_afin
GTAATAAGTCATTTACTAAAAGAAAGAAGATGAGTTCTTCTTTCTTTTATCACTTAGAAGCCGTGTGAGATGAAAGTCTCATACACGGTTTTGAATGAGAGAGAAATGAGGAATCCTCTTTTCGACTCTGACACTCTCACTCCAGTCGTTGTTTTTCTTTCTGTTACTTCGAAAGTAGCTGCTTCAGCTTTTGCCACTCGAATTTGATATTCCTTTTTATTTCTCATCAAACGAATGACATCTTATTCTGGAAATCCTAACTATTCTTATGGTCTAG
>contig10_len_273_m015_s_afin
GGAATTGTAAAGTTCTAGCTATTCACGTTTGGGTAATGATAATAAATTTAACTTTTACTAATAAAAAAATTAGCTGATGTAGATTTATGAATTATTATAGATTATTCATTGGTAGAATGAAAAGATTTTGGGGGAAGAAAGGCTCACATGGAAAGAATGGGAAGATCAAAAAATGGGAAGAAGAAAAAAAATTTTAGTTAGATGAATGGAATTAGTTAAGCATTTTATTCGAACAAATATAGAATCAAAATGGATGATTTTATGTCTATAACT
>contig11_len_43855_m015_s_afin
GAAGATAAAGAAACAAATTATAGAAAAATATCTCAGAGGTTCACTAATTATTTAGTTGGCAGGTCTCTTTGTATGTGTTGTCCGGAAAGAGGAGGACTCAATGATTATTCGTTCGCCGGAACCAGAAGTAAAAATTTTGGTAGATAGAGATCCAATAAAAACTTCTTTCGAGGAATGGGCCAGACCGGGTCATTTCTCAAGAACAATAGCGAAAGGCCCGGATACTACCACTTGGATCTGGAACCTACATGCTGATGCTCACGATTTCGATAGCCATACTAGTGATTTGGAGGAGATCTCTCGAAAAGTATTTAGTGCCCATTTTGGTCAACTCTCCATCATATTTCTTTGGCTGAGTGGAATGTATTTCCACGGTGCTCGTTTTTCCAACTATGAAGCATGGTTAAGCGATCCTACTCACATTGGGCCTAGTGCCCAAGTGGTTTGGCCAATAGTGGGCCAAGAAATATTGAATGGTGATGTGGGCGGGGGTTTCCGAGGAATACAAATAACCTCTGGTTTTTTTCAGATTTGGCGAGCATCTGGAATAACTAGTGAATTACAACTCTATTGTACCGCAATTGGTGCATTGATATTTGCAGCGTTAATGCTTTTTGCTGGTTGGTTCCATTATCATAAAGCTGCTCCAAAATTGGCTTGGTTTCAAGATGTAGAATCTATGTTGAATCACCATTTAGCGGGGCTACTAGGACTTGGGTCTCTTTCTTGGGCAGGACATCAAGTACATGTATCTTTACCGATTAACCAATTTCTAAACGCTGGAGTAGATCCTAAAGAGATACCACTTCCTCATGAATTTATCTTGAATCGGGATCTTTTGGCTCAACTTTATCCCAGTTTTGCCGAGGGAGCAACCCCATTTTTCACCTTGAATTGGTCAAAATATGCGGAATTTCTTACTTTTCGCGGAGGATTAGATCCAGTAACTGGGGGTCTATGGTTGACCGATATTGCACACCATCATTTAGCTATTGCAATTCTTTTCCTAATAGCGGGTCACATGTATAGGACCAACTGGGGCATTGGCCATGGCCTAAAAGATATTTTAGAAGCTCATAAAGGTCCATTTACAGGACAGGGCCATAAAGGCCTATATGAGATCCTAACAACGTCATGGCATGCTCAATTATCTCTTAACCTAGCTATGTTAGGCTCTTTAACCATTGTTGTAGCTCACCATATGTATTCCATGCCCCCTTATCCATATCTAGCTACTGACTATGGTACACAACTGTCATTGTTCACACATCACATGTGGATTGGTGGATTTCTCATAGTTGGTGCTGCTGCACATGCAGCCATTTTTATGGTAAGAGACTATGATCCAACTACTCGATACAACGATCTATTAGATCGTGTCCTTAGACATCGCGATGCAATAATATCACATCTCAACTGGGCATGTATATTTCTAGGCTTTCACAGTTTTGGTTTGTATATTCATAATGATACCATGAGCGCTTTAGGGCGCCCCCAAGATATGTTTTCAGATACCGCTATACAATTACAACCCGTCTTTGCTCAATGGATACAAAACACCCATGCTTTGGCGCCTGGTGTAACGGCTCCTGGTGCAACAACAAGCACCAGTTTAACTTGGGGGGGTGCTGATTTAATAGCAGTGGGCGGCAAAGTGGCTTTGTTACCTATTCCATTAGGAACCGCAGATTTTTTGGTCCATCACATTCATGCATTTACGATTCATGTGACGGTATTGATACTCCTGAAAGGTGTTCTATTTGCTCGTAGTTCCCGTTTGATACCGGATAAAGCAAATCTTGGTTTTCGTTTTCCTTGTGATGGACCTGGAAGAGGGGGAACATGTCAGGTATCGGCTTGGGATCATGTTTTCTTAGGACTATTCTGGATGTACAATGCAATTTCGGTAGTAATATTCCATTTCAGTTGGAAAATGCAGTCAGATGTTTGGGGCAGTATAAGTGATCAGGGAATAGTAACTCATATCACAGGAGGAAACTTTGCGCAGAGTTCTATTACTATTAATGGGTGGCTCCGCGATTTCTTATGGGCACAGGCATCCCAGGTAATTCAGTCTTATGGTTCTTCATTATCTGCATATGGCCTTTTTTTCCTAGGTGCTCATTTTGTATGGGCTTTTAGTTTAATGTTTCTATTCAGCGGACGTGGTTATTGGCAAGAACTTATTGAATCCATCGTTTGGGCTCATAATAAATTAAAAGTTGCTCCTGCTACTCAGCCTAGAGCCTTGAGCATTGTACAAGGACGTGCTGTAGGAGTAACCCATTACCTTCTGGGTGGAATTGCCACAACATGGGCGTTCTTCTTAGCAAGAATTATTGCAGTAGGATAATGGCTAGGAGGATTTGAAAAGCATTATGGCATTAAGATTTCCAAGGTTTAGCCAAGGCTTAGCTCAGGACCCCACTACTCGTCGTATTTGGTTTGGTATTGCTACCGCACATGACTTCGAGAGTCATGATGATATTACTGAGGAACGTCTTTATCAGAATATTTTTGCTTCTCACTTTGGGCAATTAGCAATAATTTTTCTGTGGACTTCCGGAAATCTGTTTCATGTAGCTTGGCAAGGAAATTTTGAGTTATGGGTACAGGACCCTTTACACGTAAGGCCTATTGCTCATGCAATTTGGGATCCTCATTTTGGTCAACCGGCTGTGGAAGCTTTTACTCGGGGGGGTGCTCTTGGCCCAGTGAATATCGCTTATTCTGGTGTTTATCAGTGGTGGTATACAATTGGTTTACGCACTAATGAAGATCTTTATACTGGAGCTCTTTTTCTATTATTTCTTTCTGCCATATCTTTAATAGCAGGTTGGTTACACTTACAACCGAAATGGAAACCGAGTGTTTCATGGTTCAAAAATGCCGAATCTCGTCTCAATCATCATTTGTCAGGACTCTTCGGAGTAAGTTCCTTGGCTTGGACGGGACATTTAGTGCATGTCGCTATTCCTGGATCCAGAGGAGAGTACGTCCGATGGAATAATTTCTTAGATGTATTACCGCATCCCCAAGGGTTAGGTCCACTGTTTACAGGTCAGTGGAATCTTTATGCTCAAAACCCCGATTCAAGTAGTCATTTATTTGGTACTTCCCAAGGAGCAGGAACTGCCATTCTAACCCTTCTCGGGGGATTCCATCCACAAACGCAAAGTTTATGGCTGACTGATATTGCTCATCATCATTTAGCTATTGCAATTCTTTTCCTGATAGCGGGTCATATGTATAGAACTAACTTTGGGATTGGGCACAGTATGAAAGATCTTTTAGATGCGCACATTCCCCCGGGGGGACGATTGGGACGTGGCCATAAGGGTCTTTATGACACAATCAATAATTCAATTCATTTTCAATTAGGTCTTGCTCTAGCTTCTTTAGGGGTTATTACTTCGTTGGTAGCTCAACACATGTACTCTTTACCTGCTTATGCATTCATAGCACAAGACTTTACTACTCAAGCTGCGTTATATACGCATCACCAATACATCGCAGGGTTCATCATGACAGGAGCTTTTGCTCACGGAGCTATATTTTTCATTAGAGATTATAATCCGGAACAGAATGAGGATAATGTATTGGCAAGAATGTTAGACCATAAAGAAGCTATCATATCCCATTTAAGTTGGGCCAGCCTCTTTCTGGGATTCCATACCTTGGGACTTTATGTTCATAATGATGTCATGCTTGCCTTTGGTACTCCGGAAAAACAAATTTTGATCGAACCTATATTTGCTCAATGGATACAATCTGCTCATGGTAAAACTTCATATGGGTTCGATGTACTTTTATCTTCAACGAGTGGCCCGGCATTCAATGCGGGTCGAAGCATATGGTTGCCCGGTTGGTTAAATGCTATTAATGAGAATAGTAATTCGCTATTCTTAACAATAGGTCCGGGAGATTTTTTGGTTCATCATGCTATTGCTCTAGGTTTACATACAACTACATTGATCTTAGTAAAAGGTGCTTTAGATGCGCGCGGTTCCAAGTTAATGCCAGATAAAAAAGATTTCGGTTATAGTTTTCCTTGCGATGGCCCGGGACGAGGCGGTACTTGTGATATTTCGGCTTGGGACGCATTTTATTTGGCGGTTTTCTGGATGTTAAATACCATTGGATGGGTTACTTTTTATTGGCATTGGAAGCACATCACATTATGGCAGGGTAACGTTTCGCAGTTTAATGAATCTTCCACTTATTTGATGGGATGGTTAAGAGATTATTTATGGTTAAACTCTTCCCAACTTATTAATGGATATAACCCTTTTGGTATGAATAGTTTATCCGTCTGGGCGTGGATGTTCTTATTTGGACATCTTGTTTGGGCTACTGGATTTATGTTCTTAATTTCCTGGCGCGGATATTGGCAGGAATTGATTGAAACTTTAGCATGGGCTCACGAACGTACACCTTTGGCCAATTTGATTCGATGGAGAGATAAACCAGTGGCACTTTCCATTGTGCAAGCAAGATTGGTTGGATTAGCCCACTTTTCTGTAGGTTATATATTCACTTATGCAGCTTTCTTGATTGCCTCTACATCGGGTAAATTTGGTTAATCTTTTTTTTGAGTGTGTTATATCCGTGATAATCTCATTGCTTTTGATGGGGAGGAGGTCCACCTTCTTATATTTCTACATCTAGGATCCGACTTGTATCATGGATACTAATAGGAACTGAACCATTATGGCAAGGAAAAGTTTGATTCAGAGGGAGAAGAAAAGGAAAAAATTGGAACAGAAATATCATTTGATTCGTCGATCTTCAAAAAAAGAAATAAGCAAAGTTCATTCGTTAAGTGATAAATGGGAAATTCATGGAAAGTTACAATCCCCACCGCGGAATAGTGCACCTACACGCCTTCACCGACGTTGTTTTTCGACCGGAAGACCGAAAGCTAACTATCGAGATTTTGGACTATCCGGACACATACTTCGTGAAATGGTTCATGCATGTTTGTTGCCAGGGGCAACAAGATCAAGTTGGTAAGGATTTAAATATCTCTTCATTTCTATGATCATCGATCCTAGAGGGCCCCTTTACCATTCTGTATAAATGGGTTATTCTATTTGTACAGATATGGTAGAGGGGCGCATTCAATTCAATCCTTGTTTTTTTATTAGTTTTCAGTTCTTCTCTTCAGCGCGGGGTAGAGCAGTTTGGTAGCTCGCAAGGCTCATAACCTTGAGGTCACGGGTTCAAATCCTGTCTCCGCAACATCTTTCTTTTTTTCTGTTAACTAGTAATTTAATTAATTACTACTTTTATTTTGGGATGGGAGGAAAAGAGGTGGGTCGAACCATTCCACTATCACGGCCAACTATACCAAATCCTTTATCATTTTATCATATTAAATAAATTACTTCACCTGGGGGCGGATAGCGGGAATCGAACCCGCGTCTTCTCCTTGGCAAAGAGAAATTTTACCATTCGACCATATCCGCATTTTTTTTGTTCTTGAAATGTAATATGTCCACACATATATGATATATATGCCTGGATTATATTTGTGTAGTGCCGGTCCAGAGACTCTCTTCAGGGTGATTCCAATTATTTTATTTTTATTCATTTTTTTTTTTTTCATTTAAAAAGGTTGACCCCCCTCGAATTGTTTTGTTTTCTTTATTTACATTTGGGGGACTTCTATTCAATTTTAATGTGTCTCACAACCGAAAAGAATTCAGGGGGGTCATTTCGTTTTTCGAGCTGGGATGAATAGGTTCACGAGATGAGAGAATTCAGGATACCCACCAGAAAAACTAATCCAATCCATAAGGATGTCCCGGAAAATACAACATTTTTGTTACTTGACCAACCATCAGGAGAAGTAAATACAACAGGTACGCTAATCAATAAAATTGATGAAGTAGCAATTAATGCAAAAACAGCCAATTGAAAAGCAAGAGTCATGCTTTTAATCCTCCAAGCTACCAACAAATGAACTATACCATTTGATCCCTCTATCAGCCAAAAAATTGTAATAAACTCCATCATGGAGGGATTTTCCCATGAATACATTGACTCTATATAACTTATTATTATACTCAAATTTTTACCACTTTATTCATACGAGGGGAATAGAATTTTTTTACTTCACAAATAGGCATGCTGGATCATGCATCCATTTATATGGAGAGATAGATCGACCTGTAGATTCACACCCGATATCTTTCTACCGATAGTAGAGATACCCACTCCTATGGCTATGCTATGTTCTATTCGGAGGAATAAAATTAAAATTGTCTTTCGGAGAGATGGCTGAGTGGTTGATAGCCCCGGTCTTGAAAACCGGTATAGTTCTGAACAAAGAACTATCGAGGGTTCGAATCCCTCTCTCTCCTTTTACTCGTTGAAGAGAGTTGTTTCTTTATGGGTCTTTACCGGACCGGTTATAAAGAAAGAGGAATGGCTCGGCTATCCCACCTAGCCAAGCCAGACAAAATAGATTAGAAAAAAAAATTAGATAGAAATGAGTTGAAAAAAAAAAAAGAAAAAGGAATACTTTTTAAGTATGACCTGATCCCAATATGTATGATAGAATCAAATGGATTCCTACTTCAAACATTGGATCTCCTGTCTCAATTATCAATTAAGAGGGGTCATGGAAAGAACAGGTTCAAAATCACGATCAATTCCTTTTTCAAATCCTGCTGCAGCTGCACGAGCCCTTCCCGCGTGCCACAAATGACCTACGAATAAGAAAAATGCTAGAACAAAATGAGAGGTAGCTAACCAACTTCTAGGAGAGACATAATTGACTGCATTGATCTCGGTAGCTACACCACCCACGGAATTTAAAGAACCTAAAGGAGCATGGGTCATATATTCTGCGGACCGCCGTTCTTGCCAAGGTTGTATGTCTTTTTTCAGCCTACTCAAGTCCAACCCATTTGGACCCCTTAGAGGTTCTAACCATGGAGCACGCAAATCCCAAAAACGCATAGTTTCTCCTCCAAAAATGACTTCTCCGGTCGGGGAACGCATTAGATATTTACCTAAACCAGTAGGTCCTTGAGCGGATCCCACGTTAGCCCCAAGACGTTGGTCTCTAACTAGAAAAGTAAATGCTTGAGCTTGAGAAGCTTCTGGTCCAGTAGGTCCGTAAAACTCACTAGGATAAGCGGTATTATTGAACCAGACAAAACAACAAGCAATGAAACCACAAACAGATAAAGCACCTAAACTATAAGACAAGTAAGCCTCTCCAGACCATACAAGCGCGCGTCGAGCCCACGCGAAGGGTTTGGTTAAGATATGCCAGATTCCACCAAGTATACAAATGGAACCTAACCATACATGTCCTCCGATTATATCTTCCAAATCGTCTACACTAACAATCCATCCTTCCCCTCCAAAGGGCGATTTTAGTAAATAACCAAATATAATACTTGGGCTCAGGGTCAAGTTGGTAATTTTTCTTACATCTCCCCCTCCGGGAGCCCAGGTATCATATACGCCCCCAAAATAAAGAGCCTTGAATACTAGAAGAAAAGCACCTATACCTAACAAGATTAAGTGAATACCTAAAATTGTGGTCATTTTATTTCTATCTTTCCATACATAACCGAAGAATGGAAAAGATTCTTCAAGAGTCTCAGGTCCCAGAAGTGCATGATAAATACCACCAAAGCCCAATACTGCAGAGGAAATTAAGTGAAGTACGCCAGATACAAAGTATGGAAAGGTGTCTATAACTTCCCCACCAGGACCTACCCCCCAACCTAGAGTAGCTAGGTGGGGAAGTAAAATTAATCCTTGTTCATACATAGGCTTCTCTGGTACAAAATGAGCCACTTCAAATAGGTTCATTGCTCCGGCCCAGAATACGATTAATCCGGCATGGGCTACATGAGCCCCTAGTAGTTTACCGGATAAGTTGATAAGTCGGGCATTTCCGGCCCACCAAGCGAAACCGGTGGTTTCTTGGTCACGACCAGCTAACGCTAAAGTTCCATTAAAGAGCGTTTCCACGGGGTAGAACCTCCTCAGGGAATATAAGGTTTTCATGAGGCTGATCTTGAGCCGCCATCCAAGCACGAATACCTTCGTTTAAGAGAATATTTTTTGTGTAGAAAGTCTCAAATTCAGGATCTTCCGCTGCGCGAATTTCCTGAGAAACGAAGTCATAGGCACGTAGGTTCAGGGCTAGACCGACTACTCCAAGAGCACTCATCCATAAACCGGTTACTGGTACAAATAACATAAAGAAATGTAACCAACGTTTATTGGAAAAAGCAACCCCAAAGATTTGGGACCAAAAGCGATTAGCGGTGACCATTGAATAAGTTTCTTCAGCTTGAGTTGGGTTAAAAGCACGGAATGTATTTGCACCATCACCATCTTCAAATAAAGTATTTTCTACGGTAGCACCATGAATAGCGCATAGCAAAGCCGCACCCAATACACCGGCAACTCCCATCATATGAAATGGGTTCAACGTCCAATTATGAAACCCTTGAAAAAAGAGGATGAATCGAAATATAGCTGCTACGCCAAAGCTAGGCGCAAAAAACCAACCAGACTGACCTAGTGGATAAATCAGGAATACAGAAACAAAAACAGCAATTGGGGCAGAGAATGCAATTGCATTATAAGGTCGTAATTGAACAGATCTAGCAAGTTCGAATTGACGTAACATGAAACCTATTAGTCCGAAAGCGCCGTGGAGAGCGACAAAAGTCCACAGACCACCTAATTGACACCAACGAGTAAAATCTCCTTGTGCTTCAGGACCCCATAGTAACAACAAAGAATGTGCTAAACTATTAGCAGGAGTAGAAACTGCGGCCGTTAAAAAATTGCATCCTTCCAAATAGGAACTGGCCAATCCATGAGTATACCATGAAGTTACAAAGGTTGTACCTGTGAACCAACCCCCTAAAGCGAAATAGGCACAAGGAAAGAGCAATAAACCGGACCAGCCTACAAAAACGAAACGGTCCCTCCGTAACCAGTCATCCATAATATCAAATAAATCATTTTCGTCTTTAGTAAATTTACCAAGGGCTATAGTCATAGTAATCCTCCTATTCAACTACTTCGACCATTTCCGAGCACCTCATAGCATTTTCAGGGCGTCTGAAGATTCTATCATTTATGTATGATTTCTCGCGCACTGCCCCTTCGAATGGGTTTCGAAGATAAAAATCCTTTACAGTATCATAATTTTATTTATTAATTTACTTTTTCTTTTTTTTTTTTTCACTTTCTTTTAGTGTTTTCTTTGTTATGTTTCCTTTTCCTTCAGACGAATCTAAAACTCCAAAGTATATCTTTCCGCGAGTCGAAGAAAGAAAGATACTTCGAATATTTTTCTATTTCTTTTTCTAAAAAGAAAATTTTCTATTTTTTCATTAAATTGAAATTCAATACTCAATACAATGAAATGAAATACAATATTAAATAAATAAAAAAAAAAAAATAGGAGACTGGAAATGAAAGTTTCTTTCTTTGATCCATTCTCCATCACATTGTCAGAACAAAAATATCGGATGGATTGATATGGAAATGTTTGGTACATGAAACCACAATCTGATAGATATACATATAAATAGGTAAATTTTATATAGATAGAAATGAAAATGAATTTCATTTCAAATTAATAAATTCATTTTATTAAATTATATAAAATTTTAAAGAAAATTCTATTAATTCAAATTAATCTTGGTCTGGAATCAAATAAAGATATTAAAAAAGTATTTTATGTTGTGACTTGGAATAATAAAATTGAAAATCAAATTAGAAACGAAACCTTTTTCCGTGGAGGAACGGAATACAAATTTATTCCTATGGAACATCTAGGAACAAGAAGATTTAATCGAAAATATCGACAAATTCTTGTGGAGTCCAAAGAAATGAAATAAGAATAAAAAAGAGTCAACCCGTCCAATTTCATTTTTATCGAGTTTTAATATCAGAATAGCGGATATAGCCATGATTCAATGGGTCAGATCCACTTACTTTTTCTTTTATTTTCTTTTGTTTGTTCATTTCGAATTTTGACAATGGATTTGATTGGTATAATGGAAAGCAGAGGTATTTGGCGATTCAAAAGACGAGACGACTTATCATTATTCATGAGAATAATAATTTACTGAACAAATGTTCAACTTTATAACTACTATAACTAGAATTCATTATATTCTAATATACTCTAACTCATTAAAATGATAACTTAGTATACAGTTGGTTACTTTTTACAAATATTAAGAATATCTCTATTCTCCCTTCAAAAATAAAAAGTAACTACTATGACTGGAGTTTTATGAAAAAAGGGCCAAAGCCCCTTATCGGATTTGAACCGATGACTTACGCCTTACCATGGCGTTACTCTACCACTGAGTTAAAAGGGCCTATTTGATTCAATTCTTGAATGAGTTACTATGTGGATAAAATAGATCCATGTACATATATTATATACATACGTATATGCACTAAACTCATAGTGGCTAGTTAGTGGCTCATTCTTGAATAAGAAAATTGATTGACCTATCAAGTCTATAAAAATGTAATGAATTGTTTCAAGGCCGACCCTAATTGTTTTTCTCTAATATCTAATAATAATTAGAGAAAAACAATTTTCGTTAACTTACTGATCCCTCTTCCCGAATTTATCGTTTGTTAATTTCCTAGCTTAGTGTGAGATAGGTATATCTTAACAATAAATGAATCAATGAATGAAAGTGGATTCAATTCCATTTCATCCCCTTTCTTTTCTGACGGGCAAATCACTCCCGGAAGGAATCCTATCTTTCGTACTCTTTCGATTTTTTTTTTTATTATTTATTATTTATTATTATTATTCGAATTTAAATTTAATAGAATAATATATTTCATATATTTCTATAATAGAAATAATAGAAATAATAGAAATAGAATGAATAGTGATTAGATTAGAATGAATAATTCATGAATAACGAATCCAAAAATTTTATGAAATTATGAAAAATGGAAAGAGACCTTGGATCTAATCATACCATTCCATTATATTGACAATTTAAAAAAAACGGATGATACTATGATCATAGTATGATGGCAGTCGGGCAAGTATGCCCCCATCGTCTAGTGGTTTAGGACATCTCTCTTTCAAGGAGACAGCGGGGATTCGACTTCCCCTGGGGGTAGGGTACTACGAAAAGAAGTTGATCATGGATTACCAATAAACCTAAAATTTATTCTTCCTGGGTCGATGCCCGAGCGGTTAATGGGGACGGACTGTAAATTCGTTGGCAATATGTCTACGCTGGTTCAAATCCAGCTCGACCCAATAATTCGCCAATCTACCATGAGATGGTATAACCCCTTGTCCTTCAGAAATACCTGATACGGAAGAATCAAAAAAAAAAAAATAAAATTTTCTGCTATATCCCTTATTTACCTGGGATTGTAGTTCAATTGGTCAGAGCACCGCCCTGTCAAGGCGGAAGCTGCGGGTTCGAGTCCCGTCAGTCCCGACGGATCCAATAAATATATCAATTCAACTCTCTCTTTTCTGTGAAAGGTGCAACAGGAGGCAGGATTTCATTTTCAAAGGAAAGTGGATCCTTTTTTTTTTTTTTCTTTCCTTTCGCATTTCTCATCAAACAAATAGATGAAAATTTTCATTACTTCAACTAGTACTGATTGATGGGAGAAAGACATATGTGGATTAGTACAATTGTTGGTAGCATTTTATTTAGGATTCCAAGGGATCCTGGGTCTATTGCTCCCAATCCATGGAATGGAATATGGAATAGAGTACCTTATGTTTTCCGAGAGCACATACCCCAATGGAATTCGTTTCTTGTACGACCCAAGAAAAATTGAATCGAATTTCTCCCATGGAATACTTTTCCAGATTAAACTATCTCCCCTTCTGACTCGGATTTTGTGTAACCTCAATTTCAATTACTAATTTGATTTGAATTTGAAAAATCTATTTCATTCAAATTTCACACTGAGTTTTTGATATATGTGTCCCAGTCCTAATAATGAAGATAAAAGAAAGATAAAGATTCAACAAGGATCCCAGCCCTCTTAGCGAGGGAATGAATAATTTTTTTCTTTACTATTTTTCCTATTGATTTTATTTTAGGAGTTTCATCGAAAATCCTAAATTGATGGAATATTAGATCTTTTCTACCGAGATTCATCTTTATCACACTTCGTTATCTTCCAAGAAAATTAGATCATTAAAAAACGGAGTTTAGAACTTAACTTCGTTCTTTTTCCAGTTCACTTCTATTGTTTCTTTTTGTTTGTGACTAATGGAAGTGGAACGAAGGAAGGCGTAGGGTAGGTTATAGAAAAGAAAAAACGGAACAGAATGATAAATAAAAGAATTCTTGATTGGATCAGGAATCCCATTTTTGATTTGGTATGGATAAAAGATCTTTTTATGGTATATTATTCAATTCTCGACGATGAATTGATTTGATAGTTCAGATATTGTTATTCATGATATTGATCCGATTCAATATCATCTCTATGGGATTAAATCCCGAGTTATTGTGAAGTAAAAAAACGATGAAATTATGGAAGTAAATATTCTTGCATTTATTGCTACTGCACTGTTCATTCTAGTTCCTACTGCTTTTCTACTTATCATTTACGTAAAAACAGTCAGTCAAAATGATTAATTAAATTAATTTGAATGAAACTTGACTTCTGAGTTCTTATCAATGATTGAAGAAATAAAATAAAAAGGATTCCAATTTCGTGTTTTAAATGAAATGAGCGGACTAGAATCGGCAGTATTCGATGCAATCTGATAGGATAGTATGGTAGGGTAGAAAGAAATATATGAACCTTTCTTTCTACCCTACCATACTATCAGTCTTATTGTAGTATATAAAGTTGTAGAGTGTATAAAACTATGTATAAAGTTATACTCTATAATAAAAGCTTATTATAGATCACTCTACAATATTATCTGCATATAGGGAAATATCAATTCCATATATGGAATGTACATAGCACCCAATTAATAATTAATTCTATTTCTTTGCTACATCTATTTGTTCCGATCAATCTGAAAAAATCGAAAAATCTAAGAATTAGAACCATAAGAGTAAGAGTTCTTTTTCGATTTTTGATTATTTCCAATATGAATCTTGGTCTCTATCGAAATAATCAATGAAGGAAAGTTTATTAAAAAAATAAAATGAAAATCAAGTAGTTTTTTAGTTTAGCATTCCGAAGAAGTAATTGATTGAGCCATTGACAGGAGTTCTATGGAAACTTCTTCGAATTTGGAAAAAGAGGAGTAAATCTTAACGATTTTTAACGCTTGAACCATGATATGAAATGAGTCGATAAAGCATAAATCAAATTCAAATCAAATCAAGGGGTCCAGTCGTCCTCATTGTCCATTTCTAATTCTGGTAAGAGCCCATTCGTTGAAATAGAAAATTTAGGAAGAATTAGGTTGGAATTAATTTCCTATCATCTGTATCCCCTTTCCTTTCGAAATACAAACATGGGAATCATTGAAATATCTCTTTGATTGAAAGAGTATTATTCATATACTACATTAATTCCACTAGAATCCAATGGAATTTCGAAAGGAAGATATTTTGATTTGAAATCGTTAAAAACGCTTTGCTTTGCAGAACGATCTAGAAAACAATTGATACGGTTTGATTCCTCAACTCAATTAGTAGTACCTTTAGAGTCCACTTCTTCCCCATACTACGAGTGAAAGAGAAAATGTAAAGACTACCATTAAAGCAGCCCAAGCGAGATTTACTATATCCATGTGAATTATGTTCCCTATGTTCTATGAATATGAAGGAATTATTCCATTATTGCTCACTAATAATAGGGGAATCAATGGCGCAGAGTCAAAAAGGGGTTCTAACCCAACACTATTGATAAACCAATCAATCCAATAAATCCATTTATAATAAATTCCTAGATGATTTCGAACCTGGAAAGATTAAACACAACAGGTAAAATAGGTAGTGATATCTCAAAGGAAGGTTACTAATAGAACATGTAGGAATATAATAATTAAGATCTATTGGTTTTTTTGGACTTACTAAGTAAAAAGCATAAAAAGATAGATCACTATCTATTCCATGCCTCTATTTCCCATTTGGTCTAATTCGTACCGTCTCCCAATTACCTCTGTGAAAGAGTTGGGAGGCAGTAAGCATATTCTATTCTTTTCTTGACTAGGGGTTTGCCGAAAATCAATTTTCACTTTTTCTATAACTATACTATAAAAAAGCCAATTATCCATCCAATCGAATATTGAATCAATGCCCGAGCACTCATAGACTCTCGTGAGGCCGTATATAAATTCCGACCCTTCTATCAATCACTATAACTATCATTTTTTCTTGCATCTTGCATCTTGCATCTTGCATATAGGCTAGGATTCAGGAATTCAAAATCCTTTAGAAAACCCCATACCTGATGCTTAGAAATGCTTAGAATTAAACAAGTATCAATAGTCCTTTTCCTATGCTTCTGTTGGGGAATAATCGGGCTAGTTTTATCAGCAGAAGAGTTCTATTAGTAGAACACAACACAATAGGAGATTTCGAGTCTTTTCTTGACTTGATCAGGCGACACCCAGATTTGAACTGGGGAAAAAGGATTTGCAGTCCCCCGCCTTACCACTCGGCCATGTCGCCAAAAGGATATAAAATAAAATTAAAATAAAATAGATGCAAATTTCCCCCTTTTGAGTTGGATTACTGAACTCCTTTTTTATTGTACTTGCATTTTAAATCCGGTTTTCCTTAATCCCTTTCCGAAAAGAAATTCTTCCTTTTTTTGATTGGATTTGATCCACTCCTTCGATTGATTGTATAGTATCTCAAAACGCACAATTCCTAAAAATTTCTCTTCCCTTATTCTATTGAAAAATCAAATGTGGATTTTCAGTCCCAAAAGCCAAAATTCATGACAAATTTGAACCATTAACTATTTGCTGACCATGAATTCATGAACGATTCTTGGATTTGAATCTCAATTTGTGTATTCCTAATGACATAAGAAAATACAAATTTATATAAAACTAATCAATATGGATTCTTTTCAATAAAAAATCTTTCTCGGTCTTCATTATATTATAATAATTATATTATAATATAATAACAATTATAAGTATATGTAAACCCCAGAATAGAAATTGTTACACAGATATCTAATGGGGTATTTTACTTCTCTATGCTGTCTATAGAGAATTATCAGGAAATTTTGATAGAGCACGACCCGCGCTACCTCGAATAGAACGAAGAAGGATATATATCGATAGCTATATCTGCACATGTTTAATAAATACAACCCCTCTTATACACTTCACAATCGTATTCCACAAATTTTACTAAAATAAAAAATAGGTAAAAATATCTCTCTTTTCTGCGAATCCTTTTTTGAAGAATGGAATCCATGACAAGGGGGTAAGTGCAAAAAAAAATCGACTCTATATTCTATTGTTTCTGATTTTTATGTCTTTATTTCAGTGAAAAGATCAAATACGGAATCCATTTATTTTTCTGGTATTCAAGCAGATTAGAATATATTCAAGCGGATTAGAAATTGGAATATGTAATATCATAATAATGGTCGAAATTGAATCATTTTTTTTTTTGATATTCTATACAAAATCTCATAACATAATAAGTCTAAGTGGCAGAATTCCGTTTCTAGGCATATTTTATGAACTCCTGGATCTGTTGCAAATTCCAATTTGAGTAGAAAATTCTCTTTATTCCTCTGTTCAGATGTATTTCATACATTCCATATAGGGAGTTGGTAAAAATTTCATGTGATTCAGTAAACAGAGTATAAATTCCATTATACTAGATCATCTATATGATTCAATGAAGAATGAACCAATAATGGGATTTTTCGATAAATGGGAAATTTAAAATGCTCCGGGATGGAAATGAAGGAATGTCTACAATACCTGGGTTTAATCAGATACAATTTGAAGGATTTTGTAGGTTCATTGATCGGGGCTTGACGGAAGAACTTGATAAGTTTCCAAAAATTGAAGATACAGATCAAGAAATTGAATTTCAATTATTTGTGAAAACATATCAATTAGTAGAACCCTTGATAAAAGAAAGAGATGCTGTGTATGAATTACTCACATATTCTTCCGAATTATATGTATCCGCGGGATTCATTTGGAAAACGAGTAGGGACATGCAAGAACAAAAAATTTTTATTGGAAACATTCCTCTAATGAATTCTCTGGGAACTTCTATAGTAAATGGAATATACAGAATTGTGATCAATCAAATATTGCAAAGCCCTGGTATTTATTATCGGTCAGAATTGGACCATAACGGAATTTCGGTCTATACCGGCACCATAATATCAGATTGGGGAGGAAGATCAGAATTAGAGATTGATAGAAAGGCCAGGATATGGGCTCGTGTGAGTAGGAAACAAAAAATATCTATTCTAGTTCTATCATCAGCTATGGGTTCGAATCTAAGAGAAATTCTAGAGAATGTTTGCTATCCTGAAATTTTTTTGTCTTTTCTGAATGATAAGGATAAAAAAAAAATTGGGTCAAAAGAAAATGCCATTTTGGAGTTTTATCAACAGTTTGCTTGTGTAGGCGGGGATCCGATATTTTCTGAATCCTTATGTAAGGAATTACAAAAGAAATTCTTTCAACAAAGATGTGAATTAGGAAGGATTGGTCGACGAAATATGAACCGAAGGCTGAACCTTAATATACCTCAGAACAATACATTTTTGTTACCGAGAGATATATTGGCAGCTGCGGATCATTTGATTGGAATAAAATTTGGAATGGGTACACTTGACGATATGAATCATTTGAAAAATAAACGTATTCGTTCTCTAGCGGATCTTTTACAAGATCAACTCGGATTGGCTTTAGTTCGTTTAGAAAATGTGGTTCGAGGAACTATATGTGGAGCAATTAGGCATAAATTGATACCGACTCCTCAGAATTTGGTAACTTCAACTCCATTAACAACTACTTATGAGTCTTTTTTTGGCTTACACCCATTATCTCAAGTTTTGGATCGAACTAATCCATTGACACAAATAGTTCATGGTAGAAAATTGAGTTATTTGGGCCCTGGGGGATTGACAGGGCGAACTGCTAGTTTTCGGATACGAGATATACATCCTAGTCACTATGGACGTATTTGCCCAATTGATACATCTGAAGGAATCAATGTTGGACTTATTGGATCCTTATCAATTCATGCGCGGATTGGTCATTGGGGCTTTCTAGAAAGCCCGTTTTATGAAATTTATGAGAAATCAAAAAAGATACGGATGCTTTATTTATCACCAGGTATAGATGAATACTATATGGTAGCGGCAGGAAATTCTTTGGCGTTGAATCAGGGTATTCAGGAAGAACAGGTTGTTCCAGCTCGATACCGTCAAGAATTCCTGACTATTGCATGGGAACAGGTTCATCTTCGAAGTATTTTTCCCTTCCAATATTTTTCAATTGGAGCTTCCCTCATTCCTTTTATTGAGCATAATGATGCGAATCGGGCTTTAATGAGTTCTAATATGCAACGTCAAGCCGTTCCGCTTTCTCGGTCCGAGAAGTGTATTGTTGGAACTGGGTTGGAACGTCAAGGGGCTTTAGATTCAGGGGCTCTTGTTATAGCCGAACACGAGGGAAAGATCATTTCTACTGATACTGACAAGATCCTTTTATCAGGGAATGGGGATACTCTAAGCATTCCATTAGTTATGTATCAACGTTCCAACAAAAATACTTGTATGCATCAAAAAACCCAGGTTCGGCGGGGTAGATGCATTAAAAAAGGACAAATTTTAGCGGACGGTGCCGCTACAGTTGGCGGCGAACTCGCTTTGGGGAAAAACGTATTAGTAGCTTATATGCCATGGGAAGGTTACAATTCTGAAGATGCAGTACTCATTAGCGAACACTTGGTATATAGAGATATTTATACTTCTTTTTACATACGGAAATATGAAATTCAGACTCATGTGACAAGCCAAGGCCCCGAAAGAGTCACTAACGAAATACCGCATTTAGAAGCCCCTTTATTACGCAATTTAGACAAAAATGGAATTGTGATGCTGGGATCTTGGGTAGAGACAGGTGATATTTTAGTAGGTAAATTAACGCCCCAGATGGTGAAAGAATCGTCATATGCTCCGGAAGATAGATTATTACGAGCCATACTTGGCATTCAGGTATCTACTTCAAAAGAAACTTGCCTAAAACTACCTACAGGTGGCAGGGGTCGAGTTATTGATGTGAGATGGATCCAGAAAAAGGGGGGTTCTAGTTATAATCCAGAAACGATTCGTGTATATATTTTACAGAAACGTGAAATCAAAGTAGGCGATAAAGTAGCTGGAAGACATGGAAATAAAGGTATCATTTCAAAAATTTTACCTAGACAAGATATGCCCTATTTGCAAGATGGAAGACCTGTCGATATGGTCTTCAACCCATTAGGCGTGCCTTCACGAATGAATGTAGGACAGATATTTGAATGTTCACTCGGGTTAGCGGGGAGTCTGCTAGACAGACATTATCGAATAGCGCCTTTTGATGAGAGATATGAACAAGAAGCTTCGCGAAAACTAGTGTTTTCTGAATTATATGAAGCCAGTAAGCAAACAGCGAATCCATGGGTATTTGAACCCGAGTATCCAGGAAAAAGTAGGATATTTGATGGAAGAACGGGGGATCCTTTTGAACAACCTGTTATAATAGGAAAACCTTATATCTTGAAATTAATTCATCAAGTTGATGATAAAATACATAGCCGTTCCAGTGGACATTATGCACTTGTTACACAACAACCCCTTAGAGGAAGGGCCAAGCAAGGGGGACAACGGGTAGGAGAAATGGAGGTTTGGGCTCTAGAAGGATTTGGTGTTGCTCATATTTTACAAGAGATGCTTACTTATAAATCTGATCATATTAGAGCTCGCCAGGAAGTACTTGGTACTACGATCATTGGAGGAATAATACCGAATCCTGAGGATGCTCCAGAATCTTTTCGATTGCTCGTTCGAGAACTACGATCTTTAGCTCTGGAACTGAATCATTTCCTTATATCTGAAAAGAACTTCCAGATTAATAGGAAGGAAGCTTAATCGGAATGAATCAGAACTTTTCTTCTATGATCGACCGGTATAAACATCAACAACTCCGAATTGGATCAGTTTCTCCTCAACAAATAAGTGCTTGGGCCAATAAAATCCTACCTAATGGAGAGATAGTTGGCGAGGTGACAAAACCCTATACTTTTCATTACAAAACCAATAAACCGGAAAAAGATGGATTATTTTGTGAAAGAATTTTTGGGCCTATAAAAAGTGGAATTTGTGCTTGTGGAAATTATCGAGTAATCGGAGATGAAAAAGAAGACCCGAAATTTTGTGAACAATGCGGAGTTGAATTTGTTGATTCTCGGATACGAAGATATCAAATGGGCTACATCAAACTGGCATGTCCAGTAACCCATGTGTGGTATTTGAAACGTCTTCCTAGTTATATTGCGAATCTTTTAGATAAACCTCTTAAAGAATTAGAAGGCCTAGTATACTGCGATGTGTGATTTGATCGAAATTCTGATTTGACAGATTCGGAATGAGAAACTGTCATCCCATTCAATCCAATTGGGATGCCCTGGACCTGACATGTCTCTTGGGAGGAGTAACATGAAACTCAGAATGAATTATGAGTGTATTCAATACTCTCAAATAATAAGGGGAATTGATCTATGGTTGATTTCGTAACAAATAAATAAGAATTTATAGTTGTACCTCGTAAAAATAAAAAGACTTCTTTTGTGGACTTATTCCTTTCTTTTAGCTTTTAGAAAGAAATTCTGTTCAAGTAAGCAAATAACAAGTCATGGTTACAGGAGTCTATCCATCGCATATAGGCTTTAAGGGCATCGTGACATAATCGTCGAGGTGAAGTTGGGACCTAAAAGATCGAATGGAACGATGCATAGACAAATAAATTCCTTATGAATTGCAAGGTACTCCCTTAATTAAGTAATTAAGTAAAGGGATTCATCATTTGAAGGGAAGTAGACTACTCAGGAATTTCACATTTCATTTATGTCGTATTGAATAAATAATTCAGAAAATCTAAATAATAAGGAAGAAGGAAATGAAATCTTGCTTGGTTTTCACTGGGAACTTGAGTAAGGAGTAGATCTTTTGGGGTTTTTTCAGAATTTGTAAGTAAGAACTCCCCTCTTTATCTTTATTTGGTGTACCTACTTGAGCCGGATGAAAGGAAACTTTCATGTCCGATTTTGAAGGGGGGAGATCCTATAGGATCCTATCCCAATTTTTCTTTTGCTAGGCCCATAGCTAAAAAACCTACTTTCTTACGATTACGAGGTTCATTCGAATATGAAATCCAATCCTGGAAATACAGCATCCCACTTTTTTTTACTACACAGGGCTTCGATACATTTCGAAATCGAGAGATCTCTACTGGAGCAGGTGCTATTCGAGAACAATTAGCCGATCTAGATTTACGAATTATTATAGATTCTTCATTGGTAGAATGGAAAGAATTAGGGGAAGAAGGGCCCACAGGGAATGAATGGGAAGATCGAAAAATTGGAAGAAGAAAAGATTTTTTGGTTAGACGCATGGAATTAGCTAAGCATTTTATTCGAACAAATATAGAACCAGAATGGATGGTTTTATGTCTATTACCCGTTCTTCCTCCCGAGTTGAGACCGATCATTCAGATAGATGGGGGTAAGCTAATGAGCTCAGATATTAATGAACTCTATAGAAGAGTTATCTATCGTAACAACACTCTTACCGATCTATTAACAACAAGTAAATCTACGCCCGGAGAATTGGTAATGTGCCAGGAGAAATTAGTACAAGAAGCCGTGGATACACTTCTTGATAATGGAATCCGCGGACAACCAATGAGGGACGGTCATAATAAAGTTTACAAGTCATTTTCAGATGTAATTGAAGGCAAAGAGGGAAGATTTCGTGAGACTCTGCTTGGCAAACGAGTAGATTATTCGGGACGTTCCGTCATTGTCGTGGGTCCTTCACTTTCATTACATCGATGTGGGTTGCCCCGCGAAATAGCAATAGAGCTTTTCCAGACATTTGTAATTCGTGGTCTAATTAGACAACATCTTGCTTCGAACATAGGAGTTGCGAAGAGTAAAATTCGGGAAAAGGAACCGATTGTATGGGAAATACTTCAGGAAATTATGCGGGGACACCCTGTTTTGTTGAATAGAGCACCGACTCTGCATAGATTGGGCATACAGGCATTCCAGCCCATTTTAGTGGAAGGGCGTGCTATTTGTTTACATCCATTAGTTTGTAAGGGATTCAATGCAGACTTTGATGGAGATCAAATGGCTGTTCATGTACCTTTATCTTTGGAGGCTCAAGCAGAGGCTCGTTTACTTATGTTTTCTCATATGAATCTTTTGTCTCCAGCTATTGGGGATCCCATTTCCGTACCAACTCAAGATATGCTTATGGGACTCTATATATTAACGAGCGGGAATCATCGAGGTATTTGTGTAAATAGGTATAATCCATATAATCGCAGAACCTATCAAAATGAAAGAATTGACGATAATAACTATAAGTATCCAAAAGAACTTCTTTTTTGTAATTCCTATGATGCAATTGGAGCTTATCGACAGAAACGAATCAGTTTAGATAGCCCGCTGTGGCTCCGATGGCGATTAGATCAACGCGTTATTTCTTCAAGAGAAACTATCATCGAGGTTCACTATGAACCTTTGGGTACTTATTATGAGATTTATGGGCACTATCTAATAGTAAGAAGTATAAAAAAAGAAATTCTTTATAGATATATTCGAACCACTGTTGGTCATATTTCTCTTTATCGAGAAATCGAAGAAGCCATACAAGGGTTTTGTCGGGCCTGTTCATATAGTACCTAATCATATGGTACCTAAGTTAAGTAATTCTATGAGACCCGCGGGAATTCGGGTCTCTCCGGTTTAATTAGGATGCTCGTTCCGGAATTTCTACGCGAATTAAGATCGAGAAAAGGAAGTTTTTCAATCACTGACTCAAACCCATTGTCGAATCCTACTCAGCGGAATATGGAGGTACTTATGGCAGAACGGGCCAATCTGGTCTTTCACAATAAGGCGATAGACGGAACTGCCATGAAACGACTTATTAGTCGATTAATAGATCACTTCGGAATGGCATATACATCACACATCCTGGATCAAGTAAAGACTCTGGGTTTCCAGCAAGCCACTGCTACATCCATTTCATTAGGAATTGATGATCTTTTAACAATACCTTCGAAAGGATGGCTAGTTCAAGATGCTGAACAACAAAGTTTGATCTTGGAAAAACACCACCATTATGGGAATGTACACGCGGTAGAAAAATTACGTCAATCCATTGAGATATGGTATGCTACAAGTGAATATTTGCGACAAGAAATGAATCCTAATTTTAGGATGACTGACCCTTTTAATCCAGTCCATATAATGTCGTTTTCGGGAGCTAGAGGAAATGCATCTCAAGTACATCAATTAGTAGGTATGAGAGGATTAATGTCGGATCCCCAAGGACAAATGATTGATTTACCCATTCAAAGCAATTTACGCGAAGGACTCTCTTTAACTGAATATATCATTTCTTGCTACGGAGCCCGCAAAGGGGTTGTGGATACTGCTGTACGAACATCCGATGCTGGATATCTCACGCGCAGACTTGTTGAAGTAGTCCAACACATTGTTGTACGTCGAACAGATTGTGGCACCGTCCGAGGTATTTATGTGAGTCCTCAAAATGGGATGATACCGGAAAGAATTTTTATCCAAACATTAATTGGTCGTGTATTAGCGGATGATATATATATGGGTTCACGATGCATTGCCACTCGAAATCAAGATATTGGGATTGGACTTATCAATCGATTCATAACCTTTCGAGCACAACCAATATCGATTCGAACGCCCTTTACTTGTAGGAGTACATCTTGGATCTGTCGATTATGTTATGGCCGGAGTCCTACTCATGGTGACCTGGTCGAATTGGGAGAAGCTGTAGGTATTATTGCAGGTCAATCTATTGGAGAACCCGGTACTCAATTAACATTAAGAACTTTTCATACCGGCGGAGTATTCACAGGGGGTACTGCAGAACATGTACGAGCCTCTTCTAATGGAAAAATAAAATTCAATGAAAATTTAGTTCATCCGACACGTACACGTCATGGACATCCTGCTTTTCTATGTTCGATAGATTTGTATGTAACTATTGAGAGTAAAGATATTCTACATAATGTGAATATTCCATCGAAAAGTTTTCTTTTAGTTCAAAATGATCAATATGTAGAATCAGAACAAGTGATTGCTGAGATTCGTGGGGGAACATCCACTTTTAATTTTAAAGAGAAAGTTCGAAAACATATTTATTCTGACTCAGAGGGAGAAATGCACTGGAGTACCGATGTGTATCATGCACCCGAATTTACATATGGTAATATTCATCTCTTACCAAAAACAAGTCATTTATGGATATTATCAGGAGGGCCGTGCAGATCCAGTCTAGCCTCCTTTTTGCTCCCCAAGGACCAAGATCAAACGAACACTGCTCATTCTCTTTCTGTCAAACGAAGATATATTTCGAATCCCTCATTGACTAATGAGCAAGTGAGACACCCATTTTTGAGTTCGGATTTTTCTGGTAAAAAAGAAGATAGGATTCCTGATTATTCAGAATTTAATCGAATCGTATGGACTGGTCATTATAATCTTCTATATCCTGCCATTCTCTACGACAATTCGGATTTATTGGCGAAGAGGCGAAGAAATAGATTCATCATTCCACTCCAATCGATTCAAGAACGAGAGAAAGAACTAATGCCCTCTTCCGGCATTTCAATTGAAATACCCATAAATAGTATTTTCCGTAAAAATAGTATTCTTGCTTATTTCGACGATCCTCGATACAGAAGAAAGAGTTCAGGAATTACTCAATATGGGACTATAGAAGTGCATTCCATCGTTAAAAAAGAGGATTTTTTGATTGAGTATCAGGGAGTCAAGGAATTTGGGCCAAAATACCAAATGAAAGTAGATCGATTTTTTTTCATTCCCGAGGAAGTGCATCTCTTACCTGGATCTTCTTCCATAATGGTACGGAATAATAGTCTCATTGGGGTCGATACACAAATCACTTTAAATACAAGAAGCCGAGTAGGCGGGTTAGTCCGAGTGGAAAGAAAAAAAAAAAGAATCGAGCTTAAAATCTTTTCTGGAGATATCCATTTTCCTGGAGAGACAGATAAGATATCCCGACACAGCGGTATCTTGATACCACCAGGAATAGGAAAAACAAATTCCAAAGCATCCAAAAAATTGAAAAATTGGATCCATATCCAACGGATCACACCCACCAAGAAAAAGTTTTTTGTTTTGGTTCGACCTGTAATCACATATGAAATAACGGACGGTATAAATTTAGCAACACTTTTCCCTCCAGATCTGCTGCAGGAAAGGGATAATGTGCAACTTCAAGTTGTTAATTATATCCTTTATGGAAAGGGAAAACCACTTCGGGAAATTTCTGACACAAGTATTCAATTAGTTCGGACTTGTTTAGTATTGAATTGGGACCAAGACAAAAAAAGTTCTTCTATCGAAGAGGCCCGTGCTTCCTTTGTTGAAATAAGGACAAATGCTTTGATTCGAGATTTCCTAAGAATTGACTTAATAAAATCCTCTATTTCGTATACTGGAAAAAGAAATGATCCATCGGGTTCCGAATTGATATCTGATAATGAATCGGATCGCACCAATATCAATCCGTTTTCTTCCACTTTTTTATATTCCAAGACAAAGATTCAACAATCCCTTAACCAAAATCAAGGAACTATTCATACGTTCTTGAATAGAAATAAGGAATGCCAATCTTTAATAATTTTGTCATCATCCAATTGTTCTCGAATGGGTCCATTCGATGATGTAAAATCGTCCAATGTGATAAAAGAATCAATTAAAAAAAATCCACTAATGCCAATTGGGAATTCATTAGGCCCTTTAGGAACAGCTTTTAAAATTGCGAATTTTTCTTCATTTTACTATTTATTTTACTATTTAATAACCTATAATCAGATCCTGCTAACTAACTATTTACAACTTGACAATTTAAAACAGATTTTTCAAGTACTTAAATATTATTTAATAGATGAAAATGGGAAAATTTATAATGCCAATCCATACAGTAACATCATTTTGAATCCATTCAATTTGAATTGGTATTTTCTCCATCACAATTATTTTGAAAGGGCATCTACAAAAATGAATCTTGGACAGTTTATTTGTGAAAATGTATGTATAGCCAAAAACGGGCCACACCTAAAATCAGGTCAAGTTCTAATTGTTCAAGTTGACTCTGTAGTAATACGATCAGCTAAGCCATATTTGGCCACTCCAGGAACAACTGTTCATAGTCATTATGGGGAAATCCTTTATGAAGGAGATACATTAGTTACATTTATATATGAAAAATCAAGATCTGGTGATATAACGCAGGGTCTTCCAAAAGTGGAACAAGTGTTAGAAGTGCGTTCGATTGATTCGATATCGATGAATCTAGAAAATAGGGTTGAGGGTTGGAACGAATGTATAACAAGAATTCTTGGAATTCCTTGGGGTTTCTTGATTGGTGCTGAGCTAACTATCGTGCAAAGCCGTCTCTCTTTGGTTAATAAGATCCAAAAGGTTTATCGATCCCAGGGGGTACAGATCCATAATAGGCATATAGAAATTATTGTACGTCAAATAACATCAAAAGTGTTGGTTTCAGAAGATGGAATGTCTAATGTTTTTTCACCTGGAGAACTAATTGGATTGTTGCGAGCGGAACGAATGGGGCGTGCTTTGGAAGAAGCGATCTGTTACCGAGTCATCTTATTGGGAATAACAAGAGCATCTCTGAATACCCCAAGTTTCATATCTGAAGCGAGTTTTCAAGAAACTGCTCGAGTTTTAGCAAAAGCTGCTCTCCGGGGTCGTATCGATTGGTTGAAAGGCTTGAAAGAGAATGTTGTTCTGGGGGGAATGATACCCGTTGGTACCGGATTCAAGGGATTAATGCCCCCTTTAAGGCAACATAACAACATTCCTTTGGAAACCAAAAAGAAGAATCTATTCGAGAGGGAAATGAGAGATATTTTGTTCCACCACGGAAAATTATTTGATTCTTGTCTTTCAAAGAATTGTCATGATACACCAGAACAATCATTTATAGGATTAAATGTAAATGATTCCTAAGAGCGGATTCATCCTTTTAACTATCTGTATTTGGTCCGGTCATTTGATTTGGTAATAGTAAGAAAGAAAAAAGAAAGAAAATAACGAATAGAAAAGAACAACGGCTTCAATCGTGTATCTACGGCCAATCTACGGTAGAAGAGAAGGTTCCATCGGAACAATTATTTATTTTTCAGGGTGTCTCGTCTCTTTTTTTTTTTGGAAAAGGGGAGGAAAAGTGTAGGGAAAAATGACAAGAAAATATTGGAACATCAATTTGGAAGACATGATGGGGGCAGGAGTTCATTTTGGCCATGGTACTAGGAAATGGAACCCTAGAATGGCACCTTATATCTCTGCAAAGCGTAAAGGTATTCATATTACAAATCTTACTCGAACTGCTCGTTTTTTATCAGAAGCTTGTGATTTGGTTTTTGATGCAGCAAGTAGGGGAAAACAATTCTTAATTGTTGGTACCAAAAATAAAGCAGCTGATTCAGTAGCACAGGCTGCAATAAAGGCTCGATGTCATTATGTTAATAAAAAATGGCTCGGTGGTATGTTAACGAATTGGTCCACTACAGAAACGAGACTTCATAAGTTCAGAGACTTGAGAATGGAACAAAAAATGGGCATACTCAACCGTCTTCCGAAAAGAGATGCAGCTATGTTGAAAAGACAATTATCTCACTTGCAAACATATCTGGGTGGAATTAAATATATGACAGGGTTACCCGATATTGTAATCATTGTTGATCAGCACGAAGAATATACGGCTCTTCGAGAATGTATTACTTTGGAAATTCCAACAATTTGTTTAATCGATACAAATTGTGACCCCGATCTTGGAGATATTTCGATTCCAGCGAACGATGACGCTATAGCTTCAATACGCTTAATTCTTAACAAATTAGTATTCGCAATTTGTGAGGGACGTTCTAGCTATATAAGAAATCCGTGATTAATAATAAGATAAATAAATTACTTAGGAAACTACATAGATTTATGGAATTGGTTACTATTTGTGAACCTCAAAAACAAAAAAGAGATAAAAAACTGGGGATATTATGTGATTAGTTGGTATTCAAAATAGACGATTCAAGTAGGCAAGTCGAGAAAGAGAAGAGATGGTTGAATTAAAATAATTTCGTTTAAAGTTCTATATTCTGTCAGAGGGCAATATGAATGTTCTATCATGTTCCATCAACACACTAAACGGTTTATACGAGATATCTGGTGTGGAAGTAGGACAACATTTCTATTGGAAAATAGGAAGTTTCCAAGTCCATGGCCAAGTACTTATTACTTCTTGGGTTGTAATTGCTATCTTATTAGGTTCAGCCACTATAGTTGTTCGGAACCCACAAACCATTCCGACTGGCGGTCAGAATTTCTTCGAATATGTCCTTGAATTCATTCGAGATGTGAGTAAAACTCAAATTGGGGAAGAATATGGTCCTTGGGTTCCCTTTATTGGAACTATGTTTCTATTTATTTTTGTTTCGAATTGGTCAGGAGCTCTTTTACCTTGGAAAATCATACAATTACCTCGTGGAGAATTAGCCGCACCCACAAATGATATAAATACTACTGTTGCTTTGGCTTTACTCACGTCAGTGGCATACTTCTATGCGGGTCTTAGCAAAAAAGGCTTGGCTTATTTTGGGAAATACATTCAACCAACTCCAATCCTTTTACCCATTAACATCTTAGAAGATTTCACAAAACCTTTATCACTTAGTTTTCGACTTTTCGGAAATATATTAGCCGATGAATTAGTAGTTGTTGTTCTTGTTTCTTTAGTACCTTTAGTGGTTCCTATACCTGTCATGTTCCTTGGATTATTTACAAGTGGTATTCAAGCTCTGATTTTTGCAACTTTAGCCGCGGCTTATATAGGTGAATCCATGGAGGGCCATCATTGACTAGTTTTCGAAATAGTCTTTTTTTTTTAGTCGAGCCCAAGCCCAAGGCAATGTATGCGTAGCTCAAGATAATCTACTTAGGGAATATAAATATAGGAAATATAAATATACAAATACGTTATATACGATCTAGAGTAATAACGAAAAAGATTACGATATTAGAGAATTGTAAAAAAAAAAAAAATGGAAAGAGATCAAAAAGATCTTTTTCCTAAAATTCTTGTTCTAAAATTCCTGTTTGATCTACTTATATCATACCTCCCCTCAATAAATAAAATATTCGATTTCCATTGTTCAGTTAATCCTATTAGGAGTCAAAATTTGAATAAGAATTCTTGTGGTATATGTTTATGGCGTGTGATTAAATAAAAAAAAAAAATATGTTCTATAGAACGATTCCCCCTTTAGTTGATTTTATTCAATTCAACGATTGACCAAAAGAAAATTTTAATAAATAATAAATTACATCAACTTAGAATTGAATAGCTATAAGTCAACTCTTGTGTGTGGATGTTTTGATGAATGATTCGAGAATCCGATTGAATCTAAGATAGGAATAGTTGGTTTACGTTATGGAAGAAAGACATATATATGTATATGTCATATTAGATATTGACTAGTTATAGTTATATATATGGACTAAAGATATATTTAATTTGCCCTACTACTATGAATTTCGATGAGGATTCCGATAGAAGTCCTTCCGTCTCGTTTGTGACTGTGAATTGAATGAATAAAGAGATGAAATCAAGAAAAAGATCGAAGAATTTAAAGAACGATTCGGAACACAGAAATGAACGAACGAAAGTCGTATGGATTCACAAAGACTCTGTGGATAGAAGATATCGAAGTAATTCTGACGATTCAATAATATTTTGACTCCAACTCAAAGTTCTTAGTTAGGATGAATTTTAGCGATCGAATAATTACGTCATAATTAATGGGTTGATTGTATCATTAACTATTTCTCTTTTTTGGTGCGAGGAACTTATCATGAATCCACTGATTTCTGCCGCTTCCGTTATTGCTGCCGGATTGGCCGTAGGACTTGCTTCTATTGGACCTGGAGTTGGTCAAGGTACTGCTGCGGGCCAAGCTGTAGAAGGTATCGCGAGACAGCCCGAGGCAGAGGGAAAAATACGAGGTACTTTATTGCTTAGTTTGGCTTTTATGGAAGCTTTAACAATTTATGGACTGGTTGTAGCATTAGCACTTTTATTTGCCAACCCCTTTGTTTAATCTTAGAAATAGGAAAAATACGTATTTTTCCTATTTTATTGCCTTGAACTTGTCGTTTGTTTTTTCAAATTATATCCAGATTTCACCCCTATAATTACTTATTCGTTTTCGTTGAGAACCTAATTCATGGGAAGGACTGATTTGAGGAGGAGGAATTAGCATACCGATTCCCTTTTGTCCTTCCCTTATTAGTCCAAGGGAAAGAGGAAGTGTTGGGAAAGAGGAAGTGTTGCAACAAACAGGGTAGTTCACAATTTCAAAATAAAATCTATTTTAGACTCTATTTGATTTCGAAATAGGAAAATCTATATTTTAACATATTTAATCATATTTAATATATATAAAATAAAAAAACAAAGAAACGAAAGGGTGAAGTGATAAAAAAAAAAAAAAACTCTGTTCGATTTTTTAGTCTATCTATAAGAGGAGATCATATGAAAAATGTAACCGATTCTTTCGTTTCTTTGGGCTACTGGCCATTCGCCGGGAGTTTCGGGTTTAATACCGATATTTTAGCAACAAATCTAATAAATCTAAGTGTAGTACTTGGTGTATTGATCTTTTTTGGAAAGGGGGTGTGTGCGAGTTGTTTATTTCAAGAATAGGCTGGATCCAACCAGCTGTACTTTATTTTCCCTTATAACTAGGAAAGAAAGGGTACATGATCTCTCGAATTACTTCTGAATAAATTAAGAAATTATATGCAAGAACCATAGCATTTCGTGATTTATTGGTAAATCGACTTTGATTCTCTATGAACCAGTAATGCGGGACTGTTAACATGGTTAAAGCGAAATCGTTTGAAGTCCAGACACAGCATGGTACTCTTTCTACCACTATGTTAATATAGAGATAGTTGAGATGGTTTCAAAATGAATATTTTTTTTTTTCGATATAAAACACTCATATTGATAAAATGATTTGAACCCTTTATTGTAATTATTGTAATTGTAATTGTAAAAACGGGTATTTCATCCTTTTTTTATCCAATGCTGAATCGATGACCTATGTATTATGTTATGTATTAAAGTAAGAAGAGTTTTTTGGATTTGAAGAAAAAAGAAACAATTTTGCTGACAATTACATATTTTTTTTGTTTGGTCAGAAGAGTCCTCCGAATATTTTGGTCTTGGATTCATAATTCATAATTTCGGTATTTTTCTTTTGGAATATGACCAGAGAAGAGGGGATAGGCTCATTGCATTAAAAAAAAAAAAAAAGATATGGGAATTTACCATAAAATAAATAAGTAATTGAGCGGGAGAGCCAAATGAATCGAAAGATTCATGTTTGGTTCGGGAAGGGATCATAGAAGTTTTGAAATGAATGGAAAGATAATCTACTTTCATTAAGCGATTTATTAGATAATCGAAAACAGAGGATCTTGAATACTATTCGAAATTCAGAAGAACTACGTGGGGGGGCTATTGAACAGCTAGAAAAAGCCCGGTCTCGTTTACGGAAAGTGGAAATGGAAGCAGATCAGTTTCGAGTGAATGGGTACTCTGGGATAGAGCGAGAAAAATTAAATTTGATTAATTCAACTTCTAAGACTTTAGAACAATTAGAAAATTACAAAAATGAAACCATTCATTTTGAACAACAAAGGGCGATTAATCAAGTCCGACAACGGGTTTTCCAACAAGCCTTACAAGGAGCTCTAGGAACTCTGACTAGTTGTTTGAACAATGAATTACATTTACGTACCATCAGTACTAATATTGGTATGTTTGGGGCGATGAAAGAAATAACTGATTAGTCCTTCTACTGTAGGCATTATTTTTTTTTTTTTTTTTTTTTAAAAAAAAAACATAAAAAAAAAAGAGTNNNNNNNNNNGCCATATTTTTTTTTTTTTTTTTTTTTCAAAAAAGACTTAAAAAATACTCATGGTAACCATTCGGGCTGACGAAATTAGTAATATTATCCGTGAACGTATTGAGCAATATAATAGAGAAGTCAAGATTGTAAATACCGGTACCGTACTTCAAGTAGGCGATGGTATTGCTCGTATTCATGGTCTTGATGAAGTAATGGCAGGTGAATTAGTAGAATTTGAAGAAGGTACAATAGGCATTGCTCTGAATTTGGAATCAAATAATGTTGGTGTTGTATTAATGGGTGACGGTTTGATGATACAAGAAGGAAGTTCTGTAAAGGCAACAGGAAAAATTGCTCAGATACCCGTGAGTGAGGCCTATTTGGGTCGTGTTATAAATGCCCTGGCTAAACCTATTGATGGTAGAGGTGAAATTTCAGCTTGTGAATCTCGGTTAATTGAATCTCCTGCTCCGGGTATTATTTCTCGACGTTCCGTATATGAGCCTCTTCAAACGGGACTTATTGCTATTGATTCGATGATTCCTATAGGACGTGGTCAACGAGAATTAATTATTGGGGACAGACAGACCGGTAAAACAGCAGTAGCCACAGATACGATTCTCAATCAACAAGGACAAAATGTAATATGTGTTTATGTAGCTATTGGTCAAAAAGCATCTTCTGTGGCTCAGGTAGTGACTACTTTCCAGGAAAGGGGAGCGCTGGAATACACTATTGTAGTAGCCGAAACAGCGGATTCTCCTGCTACATTACAATACCTCGCTCCTTATACAGGAGCAGCTTTGGCTGAATATTTTATGTACCGTGAACAACATACTTTAATCATTTATGATGATCCTTCCAAACAAGCACAAGCTTATCGCCAAATGTCTCTTCTATTACGAAGACCGCCTGGTCGTGAAGCTTATCCAGGAGATGTTTTTTATTTGCATTCACGCCTTTTGGAAAGAGCCGCTAAATCAAGTTCTCGTTTAGGTGAAGGAAGTATGACCGCTTTACCAATAGTTGAGACTCAATCGGGAGATGTTTCGGCTTATATTCCTACTAATGTAATTTCCATTACTGATGGACAAATATTCTTATCCGCGGATCTATTCAATGCTGGAATCAGACCTGCTATTAATGTGGGTATCTCTGTTTCCAGAGTAGGATCTGCAGCTCAAATTAAAGCTATGAAACAAGTAGCCGGTAAATTAAAATTGGAACTAGCACAATTTGCGGAATTAGAAGCCTTTGCACAATTCGCTTCGGATCTCGATAAAGCTACTCAGAATCAATTGGCAAGAGGTCAACGATTACGTGAATTGCTCAAACAATCCCAATCAGCTCCTCTTACGGTAGAAGAACAGATAATGACTATTTATACCGGAACAAATGGTTATCTTGATTCATTAGAAATTGGACAGGTAAGGAAATTTCTTGTTGAGTTACGTACTTATTTAAAAACTAATAAACCTCAGTTCCAAGAAATCATATCTTATACCAAAACATTCACCGAGGAAGCAGAAGCCCTTTTGAAAGAAGCTATTCAGGAACAGATGGAACGTTTTATATTTCAGGAACAAGCATAAAGAAATTGATCATTTTTATCTTAAAAAAAAAAGGAGTAATCAAGCCTCTCTGATTCAGATCATTCAACAAAATATCTTTTTTGACATAGAAATCTAAAAAAAAATGGAAACAAATTGCGTCCAATAGGATTTGAACCTATACTAAAGGTTTAGAAGACCTCTGTCCTATCCATTAGACAATGGACGCTTTTCATTCATTCCGATTTTGTTCGCATTTTTACTTTACTTTCCCGCCTCTTTTTTTTTTTTTCCAAACAAAAAAAGAATCGGATTGTATGTGAGAGATTTTCAGGAATTGTATATTTAATTCAATGATGCATGAATTCTTAATTAATATTAATTTAATTAAGAATTCATATTAAAGAAATATAAGAATATATGAATTAATATATAGAGAATATCTAAGATATAGAGTATAGAAGAGAGGCTCTAGAGCGGGTAGCGGGAATCGAACCCGCATCGTTAGCTTGGAAGGCTAGGGGTTATAGTCAACGTCGATTCGGCATTTTTAACGTCTCTAATTCAAAACCGAACATGAAACTTTAGTTTCATTCGGCTCCTTTATGGAAGATGGATGAATTCCTAGATCTAAGATGTGAACAAAATTACCAGAAAAAATTCTACCCATAACATCTATGTTAGCTTTTTGTCTGAATATATTCAAAACGACTCGCTTTCTAGATTATCCCTCTAGAAGAAGGTGATTCTACCAATCTTTCTAGTTCCTTCGTTCTATAGTTCTATTTGAAAGAATCCTAAGGAAAAGGACTTTGTTTCTACCGAGCTAAAACAATATGTCGATGTCTCTAGTAAACCAAAGTCATCGGTTAATAGCTATTTTGCTTCAATTTCTTCTTTACAAATTCAAAGTTGAAGATTTAGTTACGATTCGAAATCTACTTTCTATCTTCATCCATGGATCCTTTACCCATACTTATTCAATTGGAAGTATTAATCCAACTCAAAAATTATGTTTCGCAATTTCATAATCCAATTTATTTTTTCGAATTGACCTTTGGATACAAATCACGAGAATGCATAGTTTTCCTCGAATCGGCCATTGAGAGGTGAAGGATTAAATCCTTTTAAGAAATAAAGTTTGTGATCGGAATATGAATTAAACCGAAAGACCCTTTAACTATTAAGGGGGGTTAATAGAACGAATCACACTTTTACCACTAAACTATACCCGCTCCAATGTTATTATTGGATAATAACGGATCTTTTGTCGAACAGGGGAATTGGGTGTAATCGAGATAGGATCATAAAAGAATCATGAAAATGCGAGTGTGCGCTTTTTTCGTGGGGAGTTAATGCGATTAGGAAAAGAGGATTCATTTAAATAACTAAATAAATAAGAAGTTCTATCTTTTACTGGAGGAATTTTGATAGATACGGCTCGATAAAAACACCGAAATCATAACATAAAAATGGATTGTGTAAGAATCCATAGTTTCTTTTTTTTTTTTTATTCCAGTAAAGGTTAAAAGTAAAGTAGTTAAAAAAAAAAAAAAAGTAAGAAAGAATAATAAGAAATGACACTTTCTTGTTTCTTTAATAGCAAGTTTTTTTTGTTTTCAAATCAGATAAATCGTTTTATCTATGATTTATGATTCGTTGGAACAAAAAAAGGCCCGGCTAGGTACTGACCTAACCCGGCCATGGGGAAAAAAAGGGCCTTCTCAAATAAAAGAAAAGAAGTCTTCTTTATTTTCTTTTATTTTTCTTTATATTGGACCTTTCCAGCCCTGACTTTATCGAAAAGGAATTGCTGAAAAAAGTTCTATAATATCTATATTATTTATATATCTATATAGAATAATAAAGATAAAGAGAGAGAAAGAAAGACTTTTTTGAATCCTTACTTTACGTGTAATGTAACATAATAATTATCTTTTTTTTTTTTTTTAATTGGGAGAGATGGCTGAGTGGACTAAAGCGGCGGATTGCTAATCCGTTGTACGAGTTATTTGTACCGAGGGTTCGAATCCCTCTCTTTCCGTTTCCTTTGATGACTTGATATTTGATTTATCTTTAAAATTTTTCAAATCTCTTTATTTTTTCGTAGTGAAACGTGTGAAATAGATAAAATCCTAAGAAATTTTGAAAATCAAGCAAGGAAAACGCAAAAACCTTTTTATTCTTCACGTCCCGGATTACGTCCTGGATCATTAGATAGGAATCCAAAGATGAAGAGAGAAACAAAGAATATCACTACTGTGTAAACAAAAAGTTTAAGAGTAAGCATTACACAATCTCCAAGATCCGTTTTTGAAAAAAAAAAAGAGAGAGAATAGATCGTCTATTTTTATACCACATATCCTATTTTGATAATATCCTATTTTATTTTAATACCAAGAAAGAAAGTGTTTTCTAGAAATATAAAAAATTTCCAGAAATTCAAAAATGAATTTTTCATAAGAGTCTTTCATTACTAAAAATTGATTTCATAACCAGAATTAGATTCGATATTCTATTCTGGAGCATCCTATTAGTGTCTTTCACTGAAAAAGAAAAAGGGTCAGAATAGGAAAATGGGGCGATTCGGATTTATCATGTCTACCCAAGAATTTCAATATTTGAGTTCAGGGTTCATATTGTAAGACAAGGCTTATCCGATCTTATCAATTGTTAGAATTTCTGGAAGAAATCATAAATTTTCTAGGATAGTAAGTACTCAAGACCTTATCGAAAACTTACGGCAGCTTGCCAAACGAAGGCTAAGAGAAAAAAAAGCACAGGTATGACTGGCATAACATCTACAATTGGATTCAAAAAAGCATAGGCCTCGGGCAATTTGGCGAATAAAAAACTATTCGAATACGAATAAAAGGCAGAATTAATACAGATACAGATCAAAGTAAAGATATTAAGCATAAGCATAACAGCCATTTTTTTCTTGGAGATAATTGTATTTTGATTAAGTTATTGATATAAGTAAAAACGAAGAAAGTAAAGTAGACAAAAAATCCTTCTTTTTGTTTGAATTTACCTAATCAAAAATTCTCCCATTTTCAAGGGAAAATAGAAGATATTATACTTTCATGAAATATCTTAATTGAATTCTATCTAATGATCAATAAATGGAATGATCAATAAATTCAATTGAATTTTATTTAATTCTATATTTATACGTGTCAAAATCCTAGTAAATATCTAAGAAAATATCTAATATATTCTATAAAGAAAATATTTGGATTGGAATTGACGACCAATCAATACCAACATTATTCTTTATTAGCGTCGAATAGAAATTTGAATGGGGCGTGGCCAAGTGGTAAGGCAACGGGTTTTGGTCCTGTTATTCGGAGGTTCGAATCCTTCCGTCCCAGAGCATATTCCATTCTATTCGAACAAAGAGTGTTTTTTGAACAACTTTCTGTTTAAAGGTCTAATATTGGATACAATGTGATTCTTCTTTCTACTTTTTAATGATTCTTCTCTGAATCATATCTTTTTTTTACAAACTTGAACTGAATCGAGTTCAAATGACACGCGGATGCACCTTTGTAATCCGGGTAAGATAGGAACATAGATCACAAGGATTGGGATTCAAGAAAATCGGGTGAGCTTTTCACCATATGTTTATTCTCTTCATATTCATATTGAGGGAAGTTAGTTACTTAGAAAAACCTTACGTCCCATATCGAATTTTCAACGATGTATTTTGAATCGACGTGCAAAAGAACCTAGATTTCCTATCTCTTAATTCCCTTTAGGGATTAAGTCTTTTCTTAAGACTGGGGGGTTAGGGTAAAAAAAAGGAAATTTGATTTATTGTTCGATCTATCTATCTGCTTTAAATCATTGATGATTCAATTCCATTCAATTAAAAAATAAATAGAAATTTATCTCTTTTATGATGCGGTTCTTACTGTAAAACTTTATTCAAATAATGAACGATGTTAAAGTAGAAAATCCAATTCGAAATTCAATTTAATGATTCCTTATAAATTTAAATTGAATCCTTGGTACTTAAAGAAGTGCGAGATTGGTGAATCTATCCTATTGAGTTATTCGAAGACACAGATATTTAAAAAGAACTCAATTTATTCATCTTATCTATTCTTACTTATTTTATTTTTTTTTTTATTTCTTTTTATGTTATTTATTTATGTTATTTATATATTTATATATATTTAGATTTTCTATTATTTAGATTTTATAGATTTTATCTATTTATATATAGATATATAATATTTTATAGAATTTTAATTCTATAAAATATTATAATAGAATATAGAATTAAAATTTATTTAATTTCTAGAATCTTATTCTAATAAGAATATAGAAATTAATAAAAAATTAAGAATAAAGAATTAATATAAAATACTTGCATTTATACAATAAAATATTTAACAATAAACAATAGCAGGGTTAAGTTGAATTCTTTCTAAAACTTCTTCAGAAAAATATCTATCCATCTATATCGAAAATAGAAATAGAAGAAAAAAAGTATAGATTACTATGTACCGACTGAACCAATGATTATTCACGATTCCGTAATTGAATCAATTCCATAATTCCATTTTCCATTATAGGCTCCAAATTCAAATTAGAGAAATGTTATGGTAAAACTTCGTTTGAAACGATGTGGTAAAAAGCAACGCGCGACTTGAAGGACACGATCCGTTGTGGATTCTTACATCCACCATTTTATATAGGAATGAAGGTGCTCTTAGCTCGACATTGTTTATTCTGTTGCACTAGAACTCTCCATTTTTTGTTGGGTTGTAATGCGAATAGTCCATGATGGAGCTCGAGTAGAAAGTATTGATTCATTTCTCAGGGGCAAGGATCTAGGGTTAATGCCAATCAATAAATTGGAACAACTTCGTAAGTATATCTTCGATATAGAAATTGAAAGGGTTCCAAGTTTCCAATCCAAAAGGAAAATTTCTTGGAATTGATAAAACTCTTTCGATACAAAGTGTATCACACGGGAATCAACCGTTTGTATGATTCTTTGATAGAAATAAATCACAAAAAAAGGCATGTTGCTGCTATTTTGAAAGGATTAAAAATCACCGAAGTTATGTCTAAACCTAATGATTTAAAACAAAGAAAAGATAAAGGATCCCAGAACAAGGAAACACCCTTTCAATTATTTCAATAACTGGGATCAGAATAAAAAATACAATATAGATTTTAAACGAGACAAACTAAAATGTAAAATGAAAGGGGTTCAAATTAAAGACCACTCACTAAATGAAATGCTTAAAGATTTTCCTTTGAGCTATTTGAGAGTTATCCAACTTGAGTTATGAGTACGAATGATTTTTTTTTCAGGAAATAAAAAAAAAAAAAGACTTAAATCATAATCTAATTGATTTGATTATTTTATAGAGTCATTTGTCGTTGGAATTCTATACATAAATAGAACTCCGAATCATTTTTTCTCGAGCCGTACGAGGAGAAAACTTCCTATACGTTTCTAGGGGGGGGGTATTATTCATCTACATCTATCCCAATGAGCCGTTTATCGAATCGTTGCAATTGATGTTCGATCCCGGAGGGAAGGAAGAGATCTTCGGAAAGTGGGTTTTTATGATCCGATAAAGAATCAAACTTATTTAAACGTTCCTGCTATTCTATATTTCCTTGACAAGGGTGCTCAACCTACAGAAACTGTTCAGGATATTTTCAAAAGGGCGGAGGTTTTTAAGTAATTTCGCCCTAAATAACAAAACCTTAATTGATCCTAGAAATTGAAAATTATGGGAGTCTCTTCAATTAGGTGGTTTTCGTTAGAACTCTATTAATATTATATTAATAAATAAGTAAGAAATAAGTAATAAATAAGAAATCCAATTTACTTATTCCACTTATATTGATATTGATTGAATACACCTGAGATTTTTTTTCTACGTATTCCTTAGTTATTCCTCTATTTACATTACATTTTTTGTATCTATGTAGTTAGTGCCAATCCAACATAAGTCATTATTTTTGGAATATTAAATATTCAAAAATAAATAAAATAAAATATATTATAGAATGTTATATATATTTCTTATTTCAATTGAATTTCTTTTGTTTTTTCCGTTGTCTTTTTTTTTAATTCATATTATATTGACAACAGTGTATCGAACAAATATAATTCATCGTAATTAGGTTTGATTTTATTTTTTACTTTTTTACTTTAGGTAAATGATGGGTTCGTTGGATTCATTTTAAGACAAGAAGTCTTTTTTCTTTTTTGGTGGGGTCTATTAATTTATCTAGATTTTTTTTTATTTGACAATTTCTTGTATTTTCATCCGATCTGTTCATTTTTTTGTTACGAGTCAATTCTCATTTTTTTGATCTTTCTTGTTTTGTTAGTTCAATGTTTTGATTTCCTTGTAGAATTTCTTTATTTATTTTGATTCTGATTGTATCTATACACCTTATTTAATTTATGCTATTCGGGTTGCTAACTCAACGGTAGAGTACTCGGCTTTTAAGTGCGGCTAGGATCTTTTACACATTTGGATGAAGCAAGGGATTCGTCCATACCATCGGTAAAGTTTGTAAGACCACGACTGATCCTGAAGGGGAATGAATGGAAAAAAAAGCATGTCGTATCAATGGAGAATTCTGAGTGAGAATATTTCATTCTTACCGGATCGGTACAAAAAAAACTTTGTTTGAATTCTTGAAACGGAACAAAAGAAATTCAATTGAAAGTTGGGTCGAATGAATAAATGGATAGAGCCTTATGGCTTCAATTAATTCTAGGGAAAGAGAAAGCAACGAACTTCCGTTCTTAATTTGAATGGTTACCCGATCTAATTATAGGTTAAAAATAGATTAGTGTCTGTTGCGGGAAAGGCTTTTCCCATGCGTGGATTATCAATTTTTTAATGAATCCTAACTATTGTGACTCTCCATTATGAAATGGAGGTGGATGTGTAGAAGAAACAGCATATTGATAAAGAAAATTTTTTTTTTTCCAAAATCAAAAGAGCGATTGAGTTGAATAAAAATAAAATAAAAATAAAGGATTTCTAACCATCTTTTTATCCTGTAACGAGCATAAACCAATTCAATTAAATGGAAAAAGAGAGGGTAGAGAATCTGTTGATAAGTTTATCGAGGTATATATTCTTTTCTTACTATCAATCCCTTGTTTTGATTGTATCGCACTATGTATCATTTGATAACCCCCCAATCTTTTATCTTTGGTTCAATTTTGATTTTAAATGGAGGAATTCAAAAGATATTTAGAACTAGATATATCGCAGCAACACGACTTCGTATATCCACTTATCTTTCAGGAGTATATTTATGCACTTGCTCATGATCATGGTTTAAATGGATCGATTTTATTGGAAAATGCGGGTTATGACTATGACAATAAATCCAGCTTACTAGTTGTGAAACGTTTAATTACTCATTTAATTACTCAAATGTATCAACAGAATCATTTTATTGTTTCTTCTAATGATTCTAACCAAAATCACTTTTTTTGGCACAACACAAATTTGTATTCTCAAATAATACTAGAAGGATTTGCACTTGTTGCGGAAATTCCATTTTCTCTACGATTAATATCGTCCCTAAAAGGTAAAGAAATAGTAAAATCTCATAATCTACGATCAATTCATTCAATATTTCCTTTTTTCGAGGACAATTTTTTATATTTAAATTATGTGTTAGATATACTAATACCCCACTCCATCCATCTGGAAATATTGGTTCAAATTCTTCGCTACTGGGTAAAAGATGCCTCCTCTTTGCATTTATTACGATTTTTTCTCCACGAGTATCGTAATTGGAATAGTCTTATTACTTCAAAGAAATCTAGTTTTTCTTTTTCAAAAAGAAATCAAAGATTTCTATTGTTCCTATATAATTTTCATGTATGGGAATACGAATCTATCTTCGTTTTTCTCCGCAACCAATCTTCTCATTTACGATCAATATCTTCTGGAACCTTTCTTGAACGAATCTATTTCTATGGAAAAATAGAACATTTTTTAGAAGTCTTTACTAAGGATTTTCAGGCCATTCTATGGTTGTTCAAGGATCCTTTCATGCATTATGTTAGGTATCAGGGAAAATCCATTTTGGCTTCAAAAGGGACGTCTCTTTTAATAAATAAATGGAAATATTATCTTGTCAATTTCTGGCAATGTTATTTTTACATATGGTCTCAACCAGGAAGGATTCATATAAACCAATTATCCGATCATTCCCTCGACTTTTTGGGCTATCTTTTAAGTGTACGATTAAACCCTTCAATGGTCCGGAGTCAAATGCTAGAAAATTCATTTCTAATAGGGAATGGTATTAAGAAGTTTGATACCATAGTTCCAATTACTCCTCTGATTGAATCATTGTCTAAAGCGAAATTTTGTAACGTGTTAGGATATCCCATTAGTAAGCCAATCTGGGCTGATTTATCAGATTCTGATATTATTGAACGATTCGGGCGTATATATAGAAATCTTTCTCATTATCATAGCGGATCCTTAAGAAAAATGAGTTTGTATCGAATAAAGTATATACTTCGACTTTCTTGTGCTAGAACTTTGGCTCGTAAACACAAAAGTACGGTACGTTCTTTTGTGAAAAGATTAGGCTCGGAATTATTGGAAGAGTTTTTTACGGAGAAAGAGAAAATTTTTTCTTTGACCTTCCCAAAAACTTCTTTTATTTCGCGGGGTTTATATAGCAGGCGGATTTGGTATTTGGATATTATTTGTATCAATGATCTGTCAAATCATGAATGAAGACCATATAAATTGAAACTATCTCTAAATAATAAATAATCGGAATGATGAAGAGGCAACAAAAAAAATGCATTTATTTAGATTCTGAAATGTTCATGGAGCATGTAGTTAAGGCTTAAATCAACTGAGTATTCAATCTGTTTTAAGTCCTGTCCTGTCTAGGGAAAGAACTAAGTTTTAGATGTATACATAGGGAAAGCCGTGTGCAATGAAAAATGCAAGCACGGCTTGGGGAGGGGTTTTTGCTTGTTTAACAAGGAAATTATCTACTCCATCCGACTAGTTCCGGGTTCGAATCCCGGGCAACCCATTGTCATATCGAAATCATATGTATAGAAAGAAATCCGTATTCCATTTTTGTTTTGCAACCCACTTCATTCATTTACAAAAAATTCTGATAGATCTAGATAGGATAGATATTGGTTGACACGGACATATAAGTCATGTTATACTGTTGAATAACAAGTCTTCAATTTTCTATTTCTATTTATGAAAATTCGTGTGCTTGGGAGTCTCTGATGATTAAATAAACCAAGATTTTACCATGACTGCAATTTTAGAGAGACGCGAAAGCGAAAGCCTATGGGGTCGCTTCTGTAACTGGATAACTAGCACTGAAAACCGTCTTTATATTGGATGGTTTGGTGTTTTGATGATCCCTACCTTATTAACTGCAACTTCTGTATTTATTATCGCCTTCATTGCTGCTCCTCCAGTAGATATTGATGGTATTCGTGAGCCTGTTTCTGGATCTCTACTTTATGGAAACAATATTATCTCAGGTGCCATTATTCCTACTTCTGCAGCTATAGGTTTGCACTTTTACCCGATATGGGAAGCGGCATCTGTTGATGAATGGCTATACAATGGCGGTCCTTATGAACTAATTGTTCTACACTTCTTACTTGGTGTAGCTTGTTACATGGGTCGTGAGTGGGAACTTAGTTTCCGTTTGGGGATGCGACCTTGGATTGCTGTTGCATATTCAGCTCCTGTTGCAGCTGCTACTGCTGTTTTCTTGATCTACCCAATTGGTCAAGGAAGTTTTTCTGATGGTATGCCTCTAGGAATCTCTGGTACTTTCAACTTTATGATCGTATTCCAGGCTGAGCACAACATCCTTATGCACCCATTTCACATGTTAGGTGTAGCTGGTGTATTCGGCGGCTCCCTATTCAGTGCTATGCATGGTTCCTTGGTAACTTCTAGTTTGATCAGGGAAACCACAGAAAATGAATCTGCTAATGAAGGTTACAGATTCGGTCAAGAGGAAGAAACTTATAATATCGTAGCTGCTCATGGTTATTTTGGCCGATTGATTTTCCAATATGCTAGTTTCAATAATTCTCGTTCTTTACATTTCTTCCTAGCTGCTTGGCCTGTAGTAGGTATCTGGTTCACTGCTTTAGGTATCAGTACTATGGCTTTCAACCTAAATGGTTTCAATTTCAACCAATCTGTAGTTGATAGTCAAGGTCGCGTAATTAATACCTGGGCTGATATCATTAACCGTGCTAACCTTGGTATGGAAGTTATGCATGAACGGAATGCTCATAACTTTCCTCTAGACCTAGCTGCTATTGAAGCTCCATCTACAAATGGATAAGACTTTGGTCTTAGTCTTAGTGTGTACGAGTTTTTGAAAGTAAGGGAGCAATAACCAATTTCTTGTTCTATCAAGAGGGCGTTATTGCTCTTTTATTTGATTTCCATATATTTTTTTCATTCAAAAAAAAAAAAAAAAATATGGATAAAAAAGGATTTTTATGGGTTATGGATTGGTTCATGATTGAGTATCGTCTTTTCTTTTCTTTTTGTATAAATTTGAAGTTTATATACCTTTTCCTTTGTGAAATTTGTATTTGCCATTGAAAAGAAAAGAAAGAAATCCTCATTTTTGTTTAATATTTGCATCTCAGAAATAAGAAGAAATAATCTAATGATGAATGGTTGAAACTGACTATTTTAGAATGTAAATAGTGGTAGAGAAAGGGGCGGATGTAGCCAAGTGGATTAAGGCAGTGGATTGTGAATCCTCCATGCGCGGGTTCAATTCCCGTCGTTCGCCCATAACTAAACCTAAACTACAAATTTATATTTTTTTAATTTTTTAATTTGAATTAATTTTTTAATTTGAATATTAATATTTATTTTTATATTTTTAATTTTTAATTAAATTTTTCTGCTTTTGTGTTAAGCTTATAAATTTTTTTTAATAAATGATTCGCTACAAAAGGATTTTTTTTTAGTGAACGTGTCACAGCTTCCTCCCCCCCCGTTTTTTTTTTTTTTTTTTTTTTTT
>contig12_len_84146_m015_s_afin
TTCTTTTGATATTTCCGGATTGATGAAACTCATTTTTGGAAACTGGATAAAAAGAGGAGCAGAATTGAAAATTTCAGATTCTATAGAAGAAGAGATCAAAGAAGGGGAGAAAGAAAAAAAAGATGAAAACAAAAGAAAAGAAAAAGCGCGGATAGAAATAGCAGAAGCCTGGGATACCATTCCACTTGCTCAAATAATAAGAGGTTCCATGTTAATAACTCAATCGACTCTTAGAAAATATATTCTATTACCTTCATTGATAATAGCTAAAAATATTGGCCGTATGCTATTATTGCAATTTCCTGAGTGGTCTGAAGATTTAAAGGAATGGAATAAAGAAATGCATGTTAAATGTACCTATAATGGTGTTCAATTATCAGAAACAGAATTTCCGAAAAATTGGTTAACAGATGGCATTCAGATAAAGATACTATTTCCTTTCTGTCTGAAACCTTGGCACAAATCTAAGCCACAGCCCTCTCATACAGATCGAATGAAAAAAAAAGGTCAAAAAAAAGATGATTTTTGTTTTTTAACAGTTTGGGGAATGGAAGCTGAACTTCCTTTTGATTCTCCCCGAAAACGACCTTCCTTTTTTGAACCCATTTTTAATAAATTCGAAAAAATAATTGGAAAATTGAAAAAGAAGTATTTTCGAGTTCGAAAAGTTTTAAAAGAAAGAACCCAAATTTTTATAAATATCTCAAAAAAATGGATTTTAAAAAGAATAATAAAAGAACTTTCGAAAATAAATCCAATTCTATTATTGAAATTCAGAAAAGGATATAACTTAAGTGAAACTAAAAAAGAAAAAGATTCTATAACTTGCAATCCGATAATTCATAAATCTTTTAGTCGAATTCGACCCATAGATTGGACAAATTATTTCCTGACAGAAAAAAAAATAAAGGATATGACTGCTAGAACAAGCACAATGAGAAATCAAATAGAAAAAATTACAAAAGAGAACAAAAAAGTGACTCCAGTAATAGGAATAAATGTTAATCTTAATAAAACAAGTTATAATGCTAAAAGATTCGAATTCAAAAAAAATATTGGGCAAATATTAAAAAGAAGAAATGCTCGATTAATCCGTAAATTACATTATTTTAAAAAAAATTTCACTGAAAGGATATACATAGATATTCTTCTATATATCATTACTGTTTCTAGAATTAATATACAACTTTTTCTTCAATCAACAAAAAAAATTATTGATAAATTTATTTACAGTAATAAAACAAACCAAGAAAAAGTTAATAAAACAAATAAAAATACAATTCACTTTATTTCGACTATAAAAAAGTCACTTTATAATCTTAGTAATAAGAATTTACAGTGGAATTTTTATGACTTATCCTCCTTGTCACAAGCATATGTATTTTACAAATTATCAGAAACCCAAGTTCTTAACTTGAATAAGTTAATATCTACTATTCAATCTCAAAGAACATCTTTTTTTATTAAGACTTCAATAAAAGGTTATTTTGGAATACAAGGAATAATTCATTCTGAATTAAGACATAAGAAACTTTTGAATTCCGGAATAAATCAATGGAAAAACTGGTTAAGAGGTCATTATCCATACGATTTATCTCAGATTCGATGGTCTAGATTAATAGTACAAAAATGGCGAAATCAATGTCATACAATTCAAAATCAAGATTTCATCAAAGAGGATTCATATGAGAAAGACCAATTAATTAATTACAAAAAACAAAATGATTATGAAGTATATTCATTATCAAATCAAAAAGATAATTTTAAAAAATACTATAAATATAATCTTTTATCTTATAGATCTATTAATTACGAAAATAAGAGGAACCCGTATATTTATGAATCACCATTTCAAGAAAATAAGAATCAAGAGAGTTCTTATAATTACAATATACATAAAGGTAATTACAACACACATAAAAAAAAAAATTTTCATATACTAGACAATATCTCTATCAATAATTATTTAGTAAAAAGGGATATTATGTATATGAAAACAAGTCTGGATAGAAAATATTTAGATTGGAAATTTTTAAATTTTTGTCTTAAAAAGAAAATCCATATTGAGACCTGGATCAAGATCGATACCAACAATACTCAAAATACTAAGAGCGAAACTAATAATTATCAAAGAATTGATCAAATTGATAAAGAAGATCTTTTTTATCTTATGATTCATCAAAATCAAGAAATCAATTCACCTAATAAAAAAAAAAGATTTTTTGATTGGATGGGAATGAATGAAGAAATAATAAGTCGTCCTATATCGACTCTAGAACTTTGGTTCTTCCCAGAATTTGTACTACTTTCTAATGCATATAAAATGAAACCGTGGTTTATACCAAGCAAATTGCTTTTTTTTCATTTTAATGGAAATGAAAATGTTAATGAAAATAAAAACATCAATAGAAAGCAAAAGGAAGTTAGACCATCGAATGGAAAAAAACAATTTGAATTAAAGAATCAAAAAGAAAAAAAATACGCAGATCAAAAAAATCTTAGATCACATACACAAAAACAAGAAAATCATGTATCAGCTTTTTCAAACCAACAAAAAAACATTGAAGAAGATTATTCGGAATCAGACATGAAAAAACGTAAAAAGAAAAAACAATACAAGAGCAATACGGAAGCAGAACTAGATTTCTTCTTGAAAAGGTATTTACTTTTTCAATTGAGATGGGATGATGCTTTGAATCAAAGAATGATTAATAATATTAAAGTATATTGTTTCCTGCTTCGACTGCGAAATCCAAGAAAAATTACTATATCCTCGATTCAAAGGAGAGAAATGAATCTGGATGTAATGCTAATTCAGAAGAATTTAACTCTTACAGAATTGATGAAAAGGGGAATATTTATTATCGAACCTCTTCGTTTGTCTGTAAAAAATGATGGACAGTTTATTATGTATCAAATCATAGGTATTTCATTAGTTCATAAGAGTAGGCATCAAATTAATCAAGGATGCCGAGAGCAAAGATATGTTGATGAGAAAAATTTGGATGAATCCATTTCAAGGCATCATCAAAGAATAACTGAAAATAATGAAAAGAATTATTATGATTTGCTTATTCCTGAAAATATTTTATCGTCTAGACGTCGTAGAGAATTGAGAATTCTAACTTGTTTCAATTCAAAAACAACACATGGTGTGGATAGAAATCCAATATTTTGCACCGGTAAGAAAATAAAAAATGGGAATCAATTCTTGGATAAAAATAAAAATCTTGATAGAGATAAATTAATGAAATTAAAATTCTTTCTTTGGCCCAATTATCGATTAGAAGATTTAGCTTGTATGAATCGCTATTGGTTTGATACCAATAATGGCAGTCGTTTCAGTATGTTAAGAATACATATGTACCCGCGATTAAAAATTCGTTGATGATACATTTTTCTTATATATCCTTTACCATATCTGAGTATATGAAAACAAACAGATGCACACATGACTTGTCTTACATCTCATTCTAATATATGATACTAATTCAATGATGCATCAATTCTATTTAAAAAATGAATCAACAAAATCTTCTTAATTTGAGATTCCAATTTTTTTTCTTTTGAAAATACAAAAATGTACTATTCTTTTGTATCCCTATTTGAATTTTGAATCGAATTTTCAATTGGATTGATTTATTTTATTACATAAAATTAGGATTCCATAAAAAAAATTGTGGATACCCTATTAAAATAACTAGCATTGTTATTACTGATCGTTAAAATTCATATTTGCAAATAAAGGGAGGGGAATTTTTTTATGATAAAAAATTCATCCATTTACGTTATTTCACAAAAAGAAAAAGAAGAAAACTGGGGATCTGTTGAATTTCAAGTATTCAATTTTACCAATAAAATACGAAGACTTACTTTACATTTAGAATTGCACAAAAAAGACTATTTATCTCAGAGAGGTCTACGAAAAATTCTGGGAAAACGTCAACGCCTGCTAGCTTATTTGTCAAAAAAAAAAAAAATAGAAAGAATGGAATAGAAACTAAAAAAGAAAGCTTTTTCTTCTTTCTTTACTATATACAACTTTAGAGAGATAGAATTCTTGTCATGGTTCATGAACTAATGCAATGTCTAATTTTTGTAATCAAAAATGATAGGTTGAAATAGAAATATTTATTAATTAATATTATATTGCATATTGATACAAAAAACATTTTATTCAAGGATTAAGTAAATTATTACTTTACTGAACGAAGAAAAATCAAAATAAAATTGTTAAAAAAAAAAAGATGAGATCAATTCAGAAGCACTTTTTTTTTTTTATTTTTTATTATAAATTGAAAATTGAGTCGACAGAATTCCATTGGTCTAATTCAGGACCTTACGATAGATTTTGACTTTATCTATCCTACAAGCATATTAGGATAAATAATATCGAACAAGTCCTTAGATTTATTTGTGACCTTCAAAAAGCCGTATGAGGTGAAAATCTCATGTACGGTTCTGTAATAGAGATGGTACCAGTGATGTTATCACCGACTATGATTATCTAACAGTTCAAGTACAGTTGATATAGTTGAAGCGCAATCAAAATATGGTTTTTGGGGATGGAATTTGTGGCGGTAACCCATAGGGTTTATCGTTTTTCTAATTTCTTCCCTAGCAGAGTGTGAGAGATTACCTTTTGATTTACCAGAAGCAGAAGAAGAATTAGTAGCAGGTTATCAAACTGAATATTCAGGTATCAAATTTGGTTTATTTTACGTTGCTTCGTATTTAAATCTACTAGTTTCTTCATTATTTGAAATAGTTATTTACTTGGGCGATTGGAATCTTTCTATTCCATACATATTCGTTCCGTAGCTTTTTGAAATAAATAAAGCAGGAAAAGTTTTTGGAACAATAATTGGTATCTTTATTACATTAGCTAAAACTTATTTGTTCTTTTTCATTTCTATCACAACAAGATAGACTTTACCAAAGCTGAGAATGGACAAATCTTGGATGGAAATTTTTTTTCCCTATTTCTCTAGAGAATCTATTATGTTGATTGGAAATTGGAAACTGATATTCGAAAGAAATGGTTGCTTAATTACAGTATTGATTTCGGAATCTGTAATATTTTGTGGAAATTGCGTTGAATATTGTCCAACAAATTGTTTATCAATGACTGAAGAATATGAACTTTCGACTTATGATCGTCACGATTTGAATTATAATCAAATTGCTTTGGGTCGTTTACCAATGTCAGGAATTGACGATTCCACAATTCGAATAATTTTGAATTCACCTCAAATCAAATAAAAAATGAATAAATCCTTTGATTCAAGAAATATTTTCAATTACTAGGGTTCAGTTTTGATCTACATAAAATAAATAAGGTTTTTTGCTTGTTCAATAACTACAAATCCAAACCATTGATTGGTTGGTGAGAATCACGATTGAATTTCAATGGAAAATCCATTTTTCCATTGAAAATCTATTTCTATGTTTTCTTATTTATTCATAGTAATGGTTTCAAAATCGATAGTTTCCAATTATTCTTTCCGATAAAGAATGAGATTGGTCCAATAATTGTATATACATCAATTCATATTTCTTAGGATTTAATTAACATATCCTAAAAATAAAGTAACTTCTTTTTTCCTGGTCAAGTCAGCAAAATCATGATAGTTCTATTTTGTTATTTGTCATTTTACATAGAATAGATTTATCTGGACCAATCCATGATTTTCTTTTAGTCTTCTTGGGATTGGATCTTATATTAGGAAATCCAGGAGTGATATTATTTCCCAATCCAAATTATTCTGCCTTTTCATTGGGATTGGTTTTTATTTGTATATCCTTATTTTATATTCTATCGAACTCCCATTTTGTAGCTGCTGCGCAGCTTCTTATTTATGTAGATGTAGGAGCTATAAATATTTTAATCATTTTTGCTATGATGTTCATGAATGGTTCAGAATATTCCAAAGATTTTCATCTTTGGACCGTCGGAGATGGAATTACTTCGATGATTTGTACAAGTATTTTTGTTTCACTAATTACTACTATTCTAGATACGTAATAATACGGGATTATTTTGACTACAAGATCAAACCAGATTCTAGAACAAGATTTGATAAGGAATAGTCACCAAATTGGTATTCATTTATCAACAGATTTTTTTCTTCCATTTGAGCTCATTTCAATAATTCTTTTAGTTGCTTTAATAGGTGCAATCACTGTAGCTCGTCAATAATCAATCTTTAGAACTAGGAATCCAAATCAAACTTTGTTCTAGATTATCATATTAATTTCTCCCCCATTCGATTTGAATTCATGTTTCAAATAGAAATGTTTTTAGTTCAATCTCAATATATTCTTTTGTTCCGTATTTGTTATATTTTATTCAATGGAATCAGTTGAATTGTTATTCATATTGAAATGAATTGAGATTGATAAGGAATTGGTTAATGATGCTTGAACATGGACTTTTTTTGAGTGCCTATTTATTTTCTATCGGCATTTATGGATTGATTACGAATCAAAACATGGTTCGAGCCCTTATGTGTCTTGAACTTATATTGAATGCTGTTAATATAAATTTTGTAACGTTTTCTGATTTTTTTGATAATCGTCAATTAAAAGGAGCTATTTTCTCAATTTTGGTTATAGCTATTACATCCGCTGAAGCGGCTATTGGACTGGCTATTGTTTCGTCAATTTATCGTAACAGAAAATCAACTCGTATTAACCAATCGAATTTGTTGAATAAATAAAATAGTATTAATTCTATAAATTCTAAATATTCATCAATTAATTCGAATTAGTATATTTACCGCGTAAGATAGGATCATGTTTACAAAAACATAAGAAATCAAAGTATCTTGGCTCTCTCTCATAAGTCAATCCAGAAATAGATTGATTAGAAATAATTCTGGTAACTCATTGATTCGTCTGGTAACTAAAAATGATTTGGTTTTTATTTTAAGTTTACTAGATCGAAAGTTTATGATATTCAAAAATGTATAGATCCCATGTCACATTCAGTCAAAATTTATGATACATGTATAGGGTGTACTCAATGTGTTCGAGCCTGCCCCACAGATGTATTAGAAATGATACCTTGGGACGGGTGTAAAGCTAAGCAAATTGCTTCTGCTCCAAGAACAGAGGATTGTGTCGGTTGTAAGAGATGCGAATCCGCCTGTCCAACGGATTTTTTGAGTGTTCGAGTTTATTTATGGCATGAAACAACTCGCAGTATGGGTCTAGCTTTTTGATATGTTCCAGAGAACTCCACTTGAATTTATTTGATTTTTTTTATCGCCAAAAACCCGTGCTCGCGAATAACATATTTTTTTTTTAGCGAGTATGGGTTTTTCTGGTCTAAGTATATCTTGTCTTTACCACGAATTTTTTTCTTTGGTTAACAAGAATTGTAGTTGTTAACAATAATTGTAGTTTTGCCAATATTTTCGGGTTCTTTAATTTTCTTTCTTCCCCATAGAGGAAATAGGTCAATTCGTTAGTATACTTTATGTATATGTATATTAGAGCGCCTTCTAACGATCTATGTATTCTGTTATCATTTTCAATCGGACGATCCATTAATCCAACTAGTCGAAGATTCTAATCGAAGATTCTAAATGGATCAATTTTTTTGATTTCCATTGGAGATTAGGAATAGATGGACTTTCTATAGGACCCATTTTACTAACGAGATTCATCACTACTTTAGTTACTTTAGCGGCTTGGCGAGTGACTCGATATTCTCGATTATTCCATTTCCTGATGTTAGCAATGTACAGCGGTCAAAGTCAAATAGGATTATTTTCTTCTCGAGACCTTTTACTATTTTTCATCATGTGGGAGTTTGAATTAATTCCCGTTTATTTACTTCTATCTTTATTTACTTCTATCCATGGGGGAGGAAAGAGACGTCTGTACTCTGCTACAAAATTTATTTTGTACACTCCGGGAGGTTCTCTTTTTTTCTTAATGGGAGTTCTGGGTGTCGTCTATATAGTTCTAATGAACCAACATTCAATTTTGAAACATTAGCCAATCCCTCGTATCCTCTGGCATTAGAAATAATATTCTATATTGGATTTTTTAGTACTTTTGCTGTCAAATTGCCGATTATACCCTTCCATACATGGTTACCAGATACCCATGGGGAAGCGCATTTATAGTACTTATATACTTCTAGCCGGAATCTTATTAAAAATGGGAGCGTATGGGTTAGTTCGGATCAATATGGAATTATTACCTTACGCCCATTCTATATTTTCTCCTTGGTTAATGATAGTAGGCACAATACAAATAATCTATGCAGCTTCAATATCTACTGGTCAACGTAATTAAAAAAAAGAATAGCATATTCCTCTGTATCTCATATGGGTTTTAGAATTATAGGAATTGGTTCTATAACTGATACAGGATTCAATGGAGCCCTTTTATTTTACAAGTAATCTCTCATGGATTTATTGGTGCTGCACTTTTTTTCTTGGCTGGAACGAGTTATGATAGAATACGCCTTGCTTATCTTGACGAAATGGGCGGAATAGCTATTCCAATGCCAAAAATATCTTTTAATGCCAAAAATACTAATTACTTTTGTAATGGCAATTGGAATGATCTTAACTCCTATTTATTATCTATGTTACGCCAGATGTTCTATGGATACAAGTTATTTAATGTTCCAAACTCTTATTTTTTTGATTCTGGGCCGCGCGAATTCTTTGTTTCGATCGCTATTTATTTACCCGTAATAGGTATTGGTATTTACCCGGATTTCGTTCTTTCATTATCAGTTGACAAGGCCGAAGTTATTCTATCTAATTTTTTTATAGATAGTTTTCATGAATAAAAAATTCATCCTAATTCATCCTATTATTTTCTAAATTGTTCGTTGTACAATAAAAAAGCGAAGTCATTTTTTTTTTTCTTAAGTTAAGAAAAAAAAATTAAAATTTTAACCAGATATGTTTGGTCTTTGTGAGAACCATGTGAATCGCTAAAATACTTGATTCAAATGGTTCTCGACGACTTACACGAAGTTTTTCTATATACACCTTATTTTGTTCATATTCGTTAGAGACTTTCTTAAATTCAATTAGACGTTAATGTAAATGAACCATAACTATGTAGCCCTATTCCTAATAGATTGACCCCAAAATAGCATATCCAAATTATAAGAAAGCCTATAGAAGCTACAATTGCAGAATTTTCAGGGGGCAATTTTTTATTTGTTCGAGTATGTAAATAAATAGCGAATACGATCCAAGTAATAAACGCCCAAATTTCCTTTGGGTCCCAATTCCAATATGACCCCCATGCTTCATTAGCCCATACTGCTCCTGAAAGAATACCTATGGTTAAAAAGATAAACCCTATACTAATAACATGATAACTCCAATGATCCAATTGTTGAATCAATTGGGACCGGTAATAATTCTTAGCAGAAAAAAAAAAGTATTTTCAAAAACATTGCTTTTTGCATTCATGTATTGGATTTCGTCAAAGTAAAAAAACTCATTTACTAAATGATTGCTTTTATAAAAAATCTTTATGTCTTTTCGAAATATAATAACTAGAAGTGCTACTGATAATAATGATCCACATAAAAGAGCTGCATAACCCAATACCATCATACTTACGTGCATTATTAACCACTCGGATTGGAGAGCAGGTACTAATATTGCAGATTGATGTATTTCAGTTAAAAAACCCGAAGTAGTAAAGCCTTGTGTAAAAATAGCACTTGGTGCGGTTATTGCACTTAAATAATTTTTATTTTTGAAATACGGAACGATATGAATAATGGAGAAATTCCATGAAAGGAAGATTAATGATTCATATAAATTACTTAATGGGAAATGCCCCGAATAAATCCAACGAGTGACTAATAATCCTGTTATACAGAAAAAAGTCGCTATCGTGCCCTTTTCGGACGAATCATATAGTTTTACGATTTCATCAACTAATAAGGTTATTAAATGAATTGTAATTACAATTGAAATGATCGAAAAGGAAATATGAGTTAATATATGTTCTAAAGTGAAAAATATCATAAACATAAAAAAAAATCCCTTAATTGCGGAATGGAAATCAGAAAGTGAATTCATTATAGGATCTATTCGATCTCTATTCTTTTTAGAAGATAGCATGCCGCTACTCGGACTCGAACCGAGATGCTCTAGCACTGCTTCCTAAGAGCAGCGTGTCTACCAATTTCACCATAGCGGCTTGTTCAAACTCATAATAGCCTATTCATATTCAATCGTCGAGATTGAAGGAGTCACTTAATGTAATGTAGTATTTTTTAGGAAATATTAAAATGGATGAATCCAAATTAATACGTATTTGAAGGTTTATTATTTGAGTTTAGTATATCCGTTTTATTTAACTTAGATCTTTCGTGTAGTTTACACTCTTCTGGAATTGAATTGTTGTAACTGGATAGTTCTACCCTTGGATAGGGGTAGAACTCAAAAAACCGTCTTTTAAAATTTGCATTTTTTAATGATTCATTTCTCATTTATTAGATTTCATAAATCTGAAACAAAAAAAAAAATGCATTTTTTAATGTTAATGAACAAAAAATAGGATCTATTTAAAATCACTTAAATTTTACATATTTTTCATAGTTAATATAATATTTCAATTAAAAACTTTTATAGATTGGGTTGAAAGCAGAAGATTTACTAGGAGTATATATAATAATTCAGAGAAATAATAATTCAAAAAATTACAAAAAGTTTTAAACTTAATCAATTAGTTTCAACGATTCATTAATTTTCACGAAAGATCTTATATCAGCTCTTTTATAGATATAGAAGTATAGAAAAAAACTTTTCTTTGAAAAAGGAAAAAACACAAGATAAGATACAAGAAAAAAAATTTTCTTTTCTAATTATAATTCAGTAAACAGAAAACAGAAAAATTATTATTCTTACAAATCATAAGAGCGAAAAGAATTCTATTTCATATTTCATATTTCATATTAATTAGACTTATAGAATTAGTCCAAAACAGTAGTAGGTAATGGAAATCATTCATTTTATATTCTAAATGAAATTAGTCAACTTTTTGAGTTAAGTCGATTCAGATTATTACAACTTTTGATTATTTATTTGTTTATCGCACAAAAAAACTTTTTGAATTTCCGGTCGAAAGAGATTTCCCTAATGAAAAAGCTTTTAAGGCTACCCAATATCCTTTCCCTTTCCAAAAATTTTTACGAGTACGCTTTTTTGATATAGAAGTACGTTTTTTTGGAACTGCCATTTTCTTTTAAATTAAGAGGTTACTCATTATTCGAGTTGAATGTGAAAGACATCTATTGTGCAAAAGGACTCATTCTTTACCACTATTCATTATCTATTTCTTTTTAAAATGCTATTTTAAAAAGAAATAAAATAAAAAATCAAATAATATAATAATAAATATAGATATGCGAAAATCGTACTAAATATTATTCGAAATAAAACATTATTAAAAAAATAGGAATATGATATGTGATTGTTTTTCTATTAATTGGTCAAGATCGAGGAAAGAACACACATAATTGAAATTTCAATTTTCAAATGCGAATAAAACTAGTAATTCATTTTAATTAAAGTTAAAGTATACATAGCTTGATAAACAAAATTTTAGTAATTTTTTTATTCATTTTATATAAAGTGACGGATATTATAGTCCTTCTTATAAATGTTTTTTGAAACCAATCAATTCATTCCAGAATAAACTAGTTAATGATTTTGAATAAACTAACTATAAGGAGAGTTCTTATTTTATTAGGCTAAGTTATTGGCCTTCGTTGATTCGATGGTTTATATAAAAATAAAAAAAGTACTCTATTTTATCGTTTTTCTTTGCTCTATATCTATAGATATAAATTTTTTGATATATGATATAGTAATATAATAATAATTAAATTTTTTATTTTCGGTATCCTCATAAGTAGCTTAGTTAATAACTAAGTATTCACTTTTTACTACTAACTTAACCATATTATTTGACTAATTGTGACTTCTTTATTTTAATATTTGAATTATTTAAAAAAGATTCAGAATAAGTAAGAATATAAAATTCTCAAATTCGATTTTAGTTAGTTTAAATTAGTGCATATTTTGATTTTTTATTAATCCTTTCAAATAAGATCGGGTGAGTCAAAAATAATTAAGAATGAAACTTATTCATTTTTTATGGAAGATACATATCAATATGCGTGGATCATACCTTTTGTTTCACTTCCAATTCCTGTGTTAATAGGAGTAGGACTTCTTCTTTTTCCAAGGACAATAAAAAATATTCGCCGAATGTGGGTTTTTCATAATGTTTTATTGTTAAGTATAGCCATGATTTTGTCGGTCGATCTGTCTATTCAGCAAATAAATAGCGGTTCTATATATCAATATGTATGGTCTTTACTTATCAATATTAATCACTACCGCTCGAACCATGGTTCTTATTTATAGCGATAATTATATGTCTCATGATCAAGGATATTTCATATTTTTTGCTTATATGAGTTTTTTCAGTACTTCCATGTTGGGGTTAGTTACTAGTTCTAATTTAATACAAATTTTTACAAATTTGTATTTTTGGGGAATTTGTTGAAATGTGTTCATATCGATTAATAGAGTTCTGGTTTACACGGCCTGTTGTGGTAAATGCTTGTCAAAAAGCGTTTGTAACTAATCGAGTAGGATATTTTGGTTTATTATTTTTTTTTTTATTAGGAATTTCATTTTTCATTTTATTTTATTTTTATTTTTCGGAAATTCTGTTTCTGATAATTGAACACCATTATAGGTACATTTAACATGCATTTCTTTATTCCATTCCTTTAAATCTTCAGACCACTCAGGAAATTGCAATAATAGCATACGGCCAATATTTTTAGCTATTATCAATGAAGGTAATAGAATATATTTTCTAAGAGTCGATTGAGTTATTAACATGGAACCTCTTATTATTTGAGCAAGTGGAATGGTATCCCAGGCTTCTGCTATTTCTATCCGCGCTTTTTCTTTTCTTTTGTTTTCATCTTTTTTTTCTTTCTCCCCTTCTTTGATCTCTTCTTCTATAGAATCTGAAATTTTCAATTCTGCTCCTCTTTTTATCCAGTTTCCAAAAATGAGTTTCATCAATCCGGAAATATCAAAAGAAAAAAGGGGTGATTTGTCTATTCTATCCAAAAAAAGCGGGGAATGCACATTTGCTTGAAAAAGTTCTAAAATAACTGTTTTACGTCTTTGGGCTCGCATAGAGCCTTTGATTATGTCTCGACGAAAATCCGATTGTTGTGAATAGCGTATCAAAGCCACTTCGTTTGTTTGATCTTTATTATTAGTATCGGTATTATTAGTATCGGTATTTCGCTGATTTTGATTATTAGTAAAAATCACTACACGTTTGGCTTTTCTTGAACGAATTTGATAATCTACTGGTACTTCTTCTTCACTGTCTCCTTCCTGTTGTTCTAATTCGTTGATCAATTTGTATGACCATCGAGGAACTTGTTTAATAATTTCTTTTATTCTAATAGAAATCGTTTTTTTTTTTTTATCATTAGGATCAGTTCTAATTGCATTGAATAAAAATTTCAAAAATTTCGTTTTGTTTTCTGAATCCATTCTTACTGGTTCTTGTTTTGAAAATAAAAATAAAGAAGGTTCTTTCAAATTGAAATTGGGTTTTGATTCTCTATCAAATTGACTGATTAAAGTCAAGAAGTGACTCATTTTTCTTGATAATGGTTTTTTCTCAAATAGATCTATTTTTTGTTCAAATTCCTCATAATCAGTATCAGTAAGAAAGAGAGTATGAATCTTATTTGTTTCTATGAAAATGAAATTTTCTATCGAAGTTTCATTTATGATTAAAGGTAAAAATAATTTTTTTATTGTTCCACGCTGTGGCCCATTCAAGAAAGGATCATATATTTTTGGCAAGTATTCTTTTTGAATCTCATCATTACACAATCGAATCTTTTTTTCGAGTATATTCAGGGAAAGAGATCCTTTGTCTAGAACCTTAATTCGATTTATCAATTCGTTGTTTAGATTGTTATTTTTTTGTTTGTTGGTAGAAATCCAATGATTATACAGTTCATCAGAGGAGAGTTTTTCTATTATGAACAAGGATATCTTTCTTTGTATCATTTCCCCAAAAAATAATAAACTGGGTGGAAACGTAAAAGATATTCTTTCTTTTCCATAACTTTGGCATGTATAAAAAAAATATTGTGACATTTCATGTCTTACAGCATTTTCAAATCGATTATTTTTTATGTATCGCACCGGTCGATTCCATCGATTAAAATTGAAAAGAATAGTTACAAGAGGTTTTTCAAACCAAAAGGTTGAGTTGACTTTATTTTTATCGTAAAGTATTTTGAACTTTGAATTTTCTGGATTCCCATCCGGATAAGAAGCTTCATAAATGGGGCTATTTTTATAGCATGTCTCTTTCAAGTGAAAGTGGAATTCATCCTTTGTTTTTTCCTTTCCATTCACTCGGATCTCTTCCGTTTTATCGATTTTGTCCGGATCCTCCTTTTCTTCTGAAAAAAGGGAAGGAGAAGGATCTTCTTCGGCGGATCCCTCTTGTTCCTGTTTAGTCCCCTTCGTTTCGTAAGTTGTTTCTATTTCTACATCTCTTTCTTCCTCACTTTCCGCCCTTTCTTCCGTTTTTGAGGTTTCTTTCAGTTTCTTAGTAAGAATGGGTGACGGTATTCTGCCTAAATAGTAGACACAGGTAATAAATAAGAGAATACTAAAGATCCGAGCCATAGAATTTCTCAATTCTGACACAAGGTACTTATTCGATCGAATAAGTACATTTGATCTAATAGAATGATTTTGCCGTATCCAGACTAATACCAATCCAAGCCATTTCATGAATAAAATGTGACCAATTAACCAACCAACAAAACTACTTGTTACAAATAACATCTTGTTGTTGCATCGAAACATATAAATGTTGACTAATCTGGCTAACATTGAACTTGGTAAAATGAAATGGTTGAATAATTGAAAAATGAGATTATTCAGGAATACACATTGAACGCTGAGATTACGCATTGAATTTCTGGTAGTAGATCCATAATCAAAAAAGTGTTTGTGATTGTTCCAGAAGAAATGAAACAAAAGATAGGGTAGAGCTAGGACAGTTATTGTATGAGGTCTACCCAATGCTAGATGCAGAGGCGCATAATAGATCGATATGAACATCATGAGCTGTCCCGTAAGAAAACCAGTTGTTGCTGATACCTTCTTCTCGCTTCCTTCTTCCATAACCTGAGCTCGGAGAAGGAAGAGATAAGAGGGCCCTATGGAGAATGTGGTCAGAAATCCATAATAGAGTCCGACCACAACGACCGAATTGATTATCTTCATGCATAAGGATACTAGATTACCTAGTAGAAAAGATTTCAAAATCATCATAAACCTCCCTTTTTCTTTTCTATTGCAATTTCTGGATTATTATATGATGATTTTGAAACTTTCCATATAAAGAGATAAACTAGAAACGACATCTGTTATGTCAATGACACCAAAGGGATATTAAATGAATTGAATGGAATTGGGAGATGGATGGAATATAATGAAATAGAGCCACTTTGAGGTTCCCTATGAAATGAGGGGAGCCACTACGAAGAAGTTCCGGGAGTTACGAAGGAAGCTTTGAGCTCATATTGGTCATGGGTTGAGAACGGGAATTGAACTCTATGAGATCGAATCTCCCGTTGTTCCTCAGTAGCTCAGTGGTAGAGCGGTCGGCTGTTAACTGATTGGTCGTAGGTTCGAATCCTACTTGGGGAGATTTGATTCATTCTGAATTAAAGAATTCAGAATGAAAGAGCTCGCTTTGACCGTTAAGAGTAGGTAACCCCTTCCCTGTCTTTGTTTCTATCGTATCACATTCTGTTCTGCGATATTTGAGAATCACCGTCAATACCTTGGTGTAGGTCCGGGATAATCCTTTGTTCCATAGCCCTGGGGCTATTTACAACTAGCCAATTAAGAATTCTCAGATGTACTAGTACTAGCAGTGCATCAAAGATGCAGTCATCGATTCTCCCGAGAGGCCACAATTACCGCGAGCAAACATATTAATGACGAGGAAGGCATTTTTGTTATGCTACTAATACTTGTACTTGCTCTGCTATTCTGCCCAAGCCTGGCTGAGGAAGAGTTACGGGGCGTAAAACAAAAAAATACGCTGAAGGGCCGGGTATACTATGTGTCATTATTCTACCATTAACGATAAATAATAAAGAAAAAGGAAGGCCATTCCATTTCGACAAAAGACCCACACCCAAGTTCCATAGCTTTTGGTCCGCTATCCCGATCATGATTTTCCTACCCCCAGAAGGAAAGGTCCTTCCCTTTTGGGCCGGTTGTGGGCGAGGAGGGATTCGAACCCCCGACACCGTGGTTCGTAGCCACGTGCTCTAATCCTCTGAGCTACAGGCCCCACCCCGTCTCCACTGGATCTGTTCTCGGGAGTACCCTCAAAAAAAAAAAAAAGGAACCTTTCCTCTCCCCAGCCATTTCGGGTTAAGAAGATGTGAAAGCGCGTTTATCTCTATAAGAACGGTGCGTTCCGAGGTGTGAAGTGGGAGAGAAGGGATGTCATGATTGGGGTTTTGAATAAGACGACCTTTCAATTTTTCATTTTTTTTTTCTTTTTCATATTGAAAAAGTAATAAGAATGAGGGGTGTTAAGCTTTTTATCATCCTGGCGTCGAGCTATTTTTCCGCAGGACCTCCCCTACAGTATCGTCACCGCAGTAGAGTTTAACCACCAAGTTCGGGATGGATTGGTGTGGTTCCTCTACGCCTAGGACACCAGAATATCGAACCATGAACGAAGAAAGGCATGAGAGAAAATCATATTGGCTAGTGATTGTGAGGCCCCAATTCTTGACTGGAGGGGACACCAAAGGCCTCTGCCCTTCCATCCCTTGGATAGATAGAGAGGGAGGGCAGAGCTTTTGGTTTTTTCATGTTGTCAAAGAGTTGAACAATGGTTTTTTCGTGTTGTCAAAGAGTTGAACAATGAAAATAGATGGCGAGTGCCTGATCGAATTGATCGGGTCATGTAGGAACAAGGTTCAAGTCTACCGGTCTGTTAGGATGCCTCAGCTGCATACATCACTGCACTTCCACTTGACACCTATCGTAATGATAAACGGCTCGTCTCGCCGTGACCTTCTCTTGAATTCTCAAGACTTCTGTCGCTCCATCCCCGCAGGGGCAGAGAACCCGTCGCTGTCTCGGCTGTGCTACCGGAGGCTCTGGGGAAGTCGGAAGGAATAGGAGAGCACTCATCTTGGGGTGGGCTTACTACTTAGATGCTTTCAGCAGTTATCCGCTCCGCACTTGGCTACCCAGCGTTTACCGTGGGCACGATAACTGGTACACCAGAGGTGCGTCCTTCCCGGTCCTCTCGTACTAGGGAAAGGTCCTCTCAATGCTCTAACGCCCACACCGGATATGGACCGAACTGTCTCACGACGTTCTGAACCCAGCTCACGTACCGCTTTAATGGGCGAACAGCCCAACCCTTGGAACATACTACAGCCCCAGGTGGCGAAGAGCCGACATCGAGGTGCCAAACCTTCCCGTCGATGTGAGCTCTTGGGGAAGATCAGCCTGTTATCCCTAGAGTAACTTTTATCCGTTGAGCGACGGCCCTTCCACTCGGCACCGTCGGATCACTAAGGCCGACTTTCGTCCCTGCTCGACGGGTGGGTCTTGCAGTCAAGCTCCCTTCTGCCTTTGCACTCGAGGGCCAATCTCCGTCCGGCCCGAGGAAACCTTTGCACGCCTCCGTTACCTTTTGGGAGGCCTACGCCCCATAGAAACTGTCTACCTGAGACTGTCCCTTGGCCCGTAGGTCCTGACACAAGGTTAGAATTCTAGCTCTTCCAGAGTGGTATCTCACTGATGGCTCGGGCCCCCCCGGAAGGGGGCCTTCTTCGCCCTCCACCTAAGCTGCGCAGGAAAGGCCCAAAGCCAATCCCAGGGAACAGTAAAGCTTCATAGGGTCTTTCTGTCCAGGTGCAGGTAGTCCGCATCTTCACAGACATGTCTATTTCACCGAGCCTCTCTCCGAGACAGTGCCCAGATCGTTACGCCTTTCGTGCGGGTCGGAACTTACCCGACAAGGAATTTCGCTACCTTAGGACCGTTATAGTTACGGCCGCCGTTCACCGGGGCTTCGGTCGCCGGCTCCCCTGTCATCAGGTCACCAACTTCCTTGACCTTCCGGCACTGGGCAGGCGTCAGCCCCCATACATGGTCTTACGACTTTGCGGAGACCTGTGTTTTTGGTAAACAGTCGCCCGGGCCTGGTCACTGCGACCCCCTTTGTGAGGAGGCACCCCTTCTCCCGAAGTTACGGGGCTATTTTGCCGAGTTCCTTAGAGAGAGTTGTCTCGCGCCCCTAGGTATTCTCTACCTACCCACCTGTGTCGGTTTCGGGTACAGGTACCCTTTTGTTGAAGATCGTTCGAGCTTTTCCTGGGAGTATGGCATTGGTTACTTCAGCGCCTTAGCGCCTGGTACTCGAACATTGGCTCGAGGCATTTTCTCTACCCCTTCTTACCCTGAAAAAGCAGGGTCACCTTACGTCCTTGAACCGATAACCATCTTTCGGCTAACCTAGCCTCCTCCGTCCCTCGGGACCAACAAGGGGTAGTACAGGAATATTCACCTGTTGTCCATCGACTACGCCTTTCGGCCTGATCTTAGGCCCTGACTCACCCTCCGTGGACGAACCTTGCGGAGGAACCCTTAGGTTTTCGGGGCATTGGATTCTCACCAATGTTTGCGTTACTCAAGCCGACATTCTCGCTTCCGCTTCGTCCACCACTGCTCGCGCGGGTGCTTCCCTCTAAGGCGGAACGCTCCCCTACCGATGTATTTTTACATCCCACAGCTTCGGCAGATCGCTTAGCCCCGTTCATCTTCGGCGCAAGAGCGCTCGATCAGTGAGCTATTACGCACTCTTTCAAGGGTGGCTGCTTCTAGGCAAACCTCCTGGCTGTCTCTGCACCCCTACCTCCTTTATCACTGAGCGGTCATTTAGGGGCCTTAGCTGGTGATCCGGGCTGTTTCCCTCTCGACGATGAAGCTTATCCCCCATCGTCTCACTGGCCGACCTTGACCCCTGTTATTTTTAGGTCATATCTAGTATTCAGAGTTTGCCTCGATTTGGTACCGCTCTCGCGGCCCGCACCGAAACAGTGCTTTACCCCTAGATGTCCAGTCAACTGCTGCGCCTCAACGCATTTCGGGGAGAACCAGCTAGCTCTGGGTTCGAGTGGCATTTCACCCCTAACCACAACTCATCCGCTGATTCTTCAACATCAGTCGGTTCGGACCTCCACTTAGTTTCACCCAAGCTTCATCCTGGTCATGGATAGATCACCCAGGTTCGGGTCCATAAGCAGTGACAATTGCCCTATGAAGACTCGCTTTCGCTACGGCTCCGGTGGTTCCCTTAACCAAGCCACTGCCTATGAGTCGCCGGCTCATTCTTCAACAGGCACGCGGTCAGAGCCCCGGGCTCCTCCCACTGCTTGGGAGCTTACGGTTTCATGTTCTATTTCACTCCCCGATGGGGGTTCTTTTCACCCTTCCCTCACGGTACTACTTCGCTATCGGTCACCCAGGAGTATTTAGCCTTGCAAGGTGGTCCTTGCTGATTCACACGGGATTCCACGTGTCCCATGCTACTCGGGTCAGAGCGTAAGCTAGTGATGCTTTCGGCTACTGGACTTTCGCCATCTAGGGTGCAGTACTCCACCGCTTCGCCTAGCAGCACGACGCTTGTATTGCTCTCCCACAACCCCGTTTTCACGGTTTAGGCTGCTCCCATTTCGCTCGCCGCTACTACGGGAATCGCTTTTGCTTTCTTTTCCTCTGGCTACTAAGATGTTTCAGTTCGCCAGGTTGTCTCTTGTCTGCCCATGGATTCAGCAGCAGTTCGAAAGGTTGACCTATTCGGGAATCTCCGGATCTATGCTTATTTTCAACTCCCCGAAGCATTTCGTCGCTTACTACGCCCTTCCTCGTCTCTGGGTGCCTAGGTATCCACCGTAAGCCTTTCCTCGTTTGAACCTCGCCCTTAACTTTAAGGCTATGCCATCCTAAGGTGCTGCTAAATGGAAGGATCTTATCAACGTCCATGAATGATAAATCATAGATCGAACCGACGAATCTGAAAAATTGGGTGCTATCATATAACTTTGTATCGGCTAAGTTCACGAGTTGGAGATAAGCGGACTCGAACCGCTGACATCCGCCGCAGGGTAAACCACCGCCTCTCAGGTCCCCCGACTGATTCTACCATAGAGGCCAACGATAGACAATAACTCCCCCCCGAACACAGCTTACAACTTTCATCGTACTGTGCTCTCCAAAGAGCAACTCTTCTCAAAATCTCACTCAAGGGGTGCTGAGTTGGAATCCCATTCTAACTAAGGATTCTTATGGTTCCGGAGGATCCAGCTACAGGAGAACCAGGAACGCAGAGCTTTCCCCCCTTTTCCGCCCGACTCTTTGGTCTTAAGAATAAGAACGCTGGTTTTAAGAATGAGTGATTGCCCTTCTCCGACCCTTACTGCCCAACCTGAGAGCGGACAACTAATGCGTTCCACTTATTGAGCAGGGTTCTATGGTCGGTCCGTGACCCCTGGATGCCGAAGGCGTCCTTGGGGTGATCTCGTAGTTCCTACGGGGTGGAGATGATGGGGTTGGTCCATGGATTTTCCTTCCTTTTGCCGCATTTCGCTCAAAGGGTTGAAGGGAGATAGTGCATCAAGCTGTTCGCAAGGGCCAACTTGATCCTCTTCCCCAGGGATCCCAGATGAGGGAACCCTAGGAGAGCCGCTGACTCCAACTACCGTCCATGTACGATCCATACTAGATCTGACCAACTGCCCATCCTACCTCCTCTACGTTCTTGACAGCCCATCTTTGTCTCAGTAGAGTCTTTCAGTGGCATGTTTCGGTCCTCTTCCCCATTACTTAGAAAAAGTGAGCCACCGGTTCAGGTACAAGATACTATCATTACCGCCTGGACAATTAGACATCCAACCCGTAATCGCAACGACCCAATTGCAAGAGCGGAGCTCTACCAACTGAGCTATATCCCCCCGAGCCAAGTGGAGCATGCATGAAGGAGTCAGATGCTTCTTCTATTCTTTTCCCTGGCGCAGCTGGGCCATCCTGGACTTGAACCAGAGACCTCGCCCGTGAAGTAAATCATCGCACCTACGGTCCAACCAATTGGAAGAGAATCAATAGATTCCTTTTCGGGAGCGATTCATCCTTCCCGAACGCAGCATACAACTCTCCGTTGTACTGCGCTCTCCAAGTGTGCTTGTTCCCCCCTTCTTCCTTACCATGGCAAGTCTTTGTGAAATAACTCCGATGAGAAGAAAAAAGAAGGCGTTAAGAGACCCTCCTGGCCCAACCCTAGACACTCTAAGATCCTTTTTCAAACCTGCTCCCATTTCGAGTCAAGAGATAGATAAATAGACACATCCCATTGCACTAATCGGGGGCGTTCATAGTGACTGAGGGGGTCGAAGACCAAGAAGTGAGTTATTTATACCAAGCATTCTTCTTACGGCTAGATCCAATCTACTGGTCCCTGCGGAAAGGAAAAAGAATTTCACGCTCTTCCTTTCGGGAAGGGAGGATTAGCGAAATCCTATTGATTGCAGCTTTCTCCAGACCTCCGGGAAAAGCATGAAAAAAAAACGGCTCGAATGGTACGATCCCTCCGTCACCCCAGAATAAAAGGGGTGATCTCGTAGTTCTTGGTCTGTGAAGATGCGTTGTTAGGTGCTCCATTTTTTTCCCATTGAGGCCGAACCTAAACCTGTGCTCGAGAGATAGCTGTCCATACACTGATAAGGGATGCATGGATTCTCGAGAAGAGAGGAGCCGCGGTGGTCCCCCCCGGACCGCCCGGATCCCACGAGTGAATCGAAAGTTGGATCTACATTGGATCTCACCTGAATCGCCCCATCTATCCTCCTGAGGAGGAGTTTGGTTTCAAACCCCGGTTCGAACAGGAGGAGTACGCCATGCTAATGTGCCTTGGATGATCCACATCTCAGGGTCAGGCGCTGATGAGCACATTGAACTATCCATGTGGCTGAGAGCCCTCACAGCCCAGGCACAACGACGCAATTATCAGGGGCGCGCTCTACCACTGAGCTAATAGCCCGTCGTGCGAGCCTCCCACTGGGGGCCCGCTATGCCAAAAGCGAGAGAAACCCCATCCCTCTCTTTCCTTTTTTCGCCCCCATGTGTCGCCACACGGGGGGGCATGGGGACGTAAAAAGGGGGATCCTATCAACTTTTTCCGACCTAGGATAATAAGCTCATGAGCTTGGTCTTACTTCACCGTCGAAAAACGAAAGAAGACTTCCATCTCCAAGTTTAACTCAGACAGACGTAGCTCCCTTCTTTTTGGGTGTGAAGCAGTGTCAAACCAAAATACCCAACAAGCATTAGCTCTCCCTGAAAAGGAGGTGATCCAGCCGCACCTTCCAGTACGGCTACCTTGTTACGACTTCACTCCAGTCACTAGCCCTGCCTTCGGCATCCCCCTCCTTGCGGTTAAGGTAACGACTTCGGGCATGGCCAGCTCCCATAGTGTGACGGGCGGTGTGTACAAGGCCCGGGAACGAATTCACCGCCGTATGGCTGACCGGCGATTACTAGCGATTCCGGCTTCATGCAGGCGAGTTGCAGCCTGCAATCCGAACTGAGGACGGGTTTTTGGAGTTAGCTCACCCTCGCGGGATCGCGACCCTTTGTCCCGGCCATTGTAGCACGTGTGTCGCCCAGGGCATAAGGGGCATGATGACTTGACGTCATCCTCACCTTCCTCCGGCTTATCACCGGCAGTCTGTTCAGGGTTCCAAACTCAACGATGGCAACTAAACACGAGGGTTGCGCTCGTTGCGGGACTTAACCCAACACCTTACGGCACGAGCTGACGACAGCCATGCACCACCTGTGTCCGCGTTCCCGAAGGCACCCCTCTCTTTCAAGAGGATTCGCGGCATGTCAAGCCCTGGTAAGGTTCTTCGCTTTGCATCGAATTAAACCACATGCTCCACCGCTTGTGCGGGCCCCCGTCAATTCCTTTGAGTTTCATTCTTGCGAACGTACTCCCCAGGCGGGATACTTAACGCGTTAGCTACAGCACTGCACGGGTCGATACGCACAGCGCCTAGTATCCATCGTTTACGGCTAGGACTACTGGGGTATCTAATCCCATTCGCTCCCCTAGCTTTCGTCTCTCAGTGTCAGTGTCGGCCCAGCAGAGTGCTTTCGCCGTTGGTGTTCTTTCCGATCTCTACGCATTTCACCGCTCCACCGGAAATTCCCTCTGCCCCTACCGTACTCCAGCTTGGTAGTTTCCACCGCCTGTCCAGGGTTGAGCCCTGGGATTTGACGGCGGACTTAAAAAGCCACCTACAGACGCTTTACGCCCAATCATTCCGGATAACGCTTGCATCCTCTGTATTACCGCGGCTGCTGGCACAGAGTTAGCCGATGCTTATTCCCCAGATACCGTCATTGCTTCTTCTCCGGGAAAAGAAGTTCACGACCCGTGGGCCTTCTACCTCCACGCGGCATTGCTCCGTCAGGCTTTCGCCCATTGCGGAAAATTCCCCACTGCTGCCTCCCGTAGGAGTCTGGGCCGTGTCTCAGTCCCAGTGTGGCTGATCATCCTCTCGGACCAGCTACTGATCATCGCCTTGGTAAGCTATTGCCTCACCAACTAGCTAATCAGACGCGAGCCCCTCCTCGGGCGGATTCCTCCTTTTGCTCCTCAGCCTACGGGGTATTAGCAGCCGTTTCCAGCTGTTGTTCCCCTCCCAAGGGCAGGTTCTTACGCGTTACTCACCCGTCCGCCACTGGAAACACCACTTCCCGTCCGACTTGCATGTGTTAAGCATGCCGCCAGCGTTCATCCTGAGCCAGGATCGAACTCTCCATGAGATTCATAGTTGCATTACTTATAGCTTCCTTGTTCGTAGACAAAGCGGATTCGGAATTGTCTTTCATTCCAAGGCATAACCTGTATCCATGCGCTTCATATTCGCCCGGAGTTCGCTCCCAGAAATATAGCCATCCCTGCCCCCTCACGTCAATCCCACGAGCCTCTTATCCATTCTCATTCAATCACGGCGGGGGAGCAAGTCAAAATAGAAAAACTCCCATTGGGTTTAGGGATAATCAGGCTCGAACTGATGACTTCCACCACGTCAAGGTGACACTCTACCGCTGAGTTATATCCCTTTCTCTGCCTCTATCGAGAAATAGAACTGACTAATCCTAAGGCAAAGGGTCGAGAAACTCAACGCCACTATTCTTGAACAACTTGGAGCCGGGCCTTCTTTTCGCACTATTTATTACGTATATGAAATATAATGGGAAAAATCGGATTCAATTGTCAACTGCCCCTATCGGAAATAGGATTGACTACGGATTCGAGCCATAGCACATGGTTTCAGAAAACCGCACGATTTTCCCGATCTAAATCAAGCAGGTTTTACATGAAGAAGATTTGGCTCAGCATGTTCTATTCGATACAGGTAGGAGAAGAACCCGACTCGGTATTCTTAAAAAAATAGAGGAAGCAGAACCAAGTCAAGATGATACGGATCAACCCCCTCTTCTTGCGCCAAAGATCTTACCATTTCCGAAGGAACTGGAGTTACATCTCTTTTCCATTTCCATTCAAGAGTTCTTATGTGTTTTCACACCCCTTTGAGACCCCGAAAAATGGAAAAATTCCTTTTTTTAGGAACACATACAAGATGCGTCACTCCAAAAAGGATAATGGTAACCCCACCATTAACTACTTCATTTATGAATTTCATAGTAATAGAAATACATGTCCTACCGAGACAGAATTTGTAACTTGCTATCCCCTTGCCTAACAGGCAAAGATTTACCTCCGTGGAAAGGATGATTCATTCAGATCGACATGAGAGTCCAACTACATTGCATTGCCAGAATCCATGTTGTATATTTGAAAGAGGTTGACCTCCTTGCTTCTCTCATGGTACAATCCTCTTCCCGCCGAGCCCCCTTTCTCCTCGGTCCACAGAGACAAAATGTAGGACTAATGCCAACAGTTCATCACGGAAGAAAGGACTCACTAAGCCGGGATCACTAACTAATACTAATCTAATAGAAAATACTAATAGAATAGAAAGGAACTGTCTTTTCTGTAGACTTTCCCCGGTTCCGTTGCTACCGCGGGCTTTACGCAATCGATCGGATTATATAGATATCCCTTCAACAAACATAGGTCATCGAAAGGATCTCGGAGACCCACCAAAGCACGAAAGCCAGAATCTTTCAGAAAATGGATTCCTATTCGAAGAGTGCATAACCGCATGGATAAGCTCACACTAACCCGTCAATTTGGGATCCAATTCGAGATTTTCCTTGGGAGGTATCGGGAAGGAATTGGAATGTAAGAATATCGATTCATACAGAAGAAAAGGTTCTCTATTGATTCAAAGACTGTATCTATGGGATAGGGATAGAGGAAGAAGAAAAAATCGAAGATTTCACATAATACTTTTGATCGAAAAAGAAATCTGATTTCTTTTGTACCCCTCGCTCAATGAGAAAATGAGTCAAAATCTACAGGATCAAACCTATGGGACTTAAGGAATGATATAAAAAAAGAGAGGGAAAAATATTAAATAAAAATAAAATAAGTAAATAAAAATGAAGTAGAAGAGCCCAGATTCCAAATGAACAAATTAAAACTTGAAAAGGATCTTTCTAATTCTCGAAGAATGAGGGGCAAAGGGATTGATCGAGAAAGATCTCTTGTTCTTATTATAAGATCGTGATTGGATCCGCATATGTTTGGTAAAGAGAATAATCTTCTCCTTTAAGAAGAATCAAAAAGAAAAATGGAAAGTGTTCAATTGGAACATGAAAACGTGACTAAATTGGTCCTAGTTACTCTTCGGGACGGAGTGGAAGAAAGGAAAGGAGGAGATTCTCGAACGAGGAAAAGGATCCAATGACTTCGAAAGAATTGAACGAGGAGCCGTATGAGGTGAAAATCTCATGTACGGTTCTGTAGAGTGGCAGTAAGGGTGACTTATCTGTCAACTTTTCCACTATCACCCCCAAAAAACCAAACTCTGCCTTACGTAAAGTTGCCAGAGTACGATTAACCTCTGGATTTGAAATCACTGCTTATATACCTGGTATTGGCCATAATTCACAAGAACATTCTGTAGTCTTAGTAAGAGGGGGAAGGGTTAAGGATTTACCCGGTGTGAGATATCACATTGTTCGAGGAACCCTAGATGCTGTCGGAGTAAAGGATCGTCAACAAGGGCGTTCTAGTGCGTTGTAGATTCTTATCCAAGACTTGTATCATTTAATGATGCCATGTGAATCGCTAGAAACATGTGAAGTGTATGGCTAACCCAATAACGAAAGTTTCGTAAGGGGACTGGAGCAGGCTACCATGAGACAAAAGATCTTCTTTCTAAAGAGATTCGATTCGGAACTATTATATGTCCAAGGTCCAATATTGAAATAATTTCAGAGGTTTTCCCTGACTTTGTCCGTGTCAACAAAGAATTCGAAATACCTCGACTTTTTTAGAACAGGTCCGAGTCAAATAGCAATGATTCGAAGCACTTCTTTTTACACTATTTCGGAAACCAAAAGACTCAATCGTATGGATATGTAAAATACAAGATTTCCAATCCTAGCAGGAAAAGGAGGGAAACGGATACTCAATTTAAAGTGAGTAAACAGAATTCCATACTCGATCTCATAGAGACATATAGAATTCTGTGGAAAGCCGTATTCGATGAAAGTCGTATGTACGGCTTGGAGGGAGATCTTTCATATCTTTCGAGATCCACCCTACAATATGGGGTAAAAAAGCCAAAATAAGTGATTTTAGCCCTTATAAAAAGAAAACTGATTCTTGAACCTCTTTCACGCTCATGTCACGTCGAGGTACTGCAAAAGAAAAAACTGCAAAATCGGATCCAATTTATCGTAATCGATTAATTAATATGTTGGTTAACCGTATTCTGAAACACGGAAAAAAATCATTGGCTTATCAAATTCTCTATCGAGCCATGAAAAAGATTCAACAAAAGACAGAAACAAATCCACTATCTGTTTTACGTCAAGCAATACGTGGAGTAACTCCCGATATAGCAGTAAAAGCAAGACGTGTAGGCGGATCGACTCATCAAGTTCCCATTGAAATAGGATCCACACAAGGAAAAGCACTTGCCATTCGTTGGTTATTAGCGGCATCCCGAAAACGTCCGGGTCGAAATATGGCTTTCAAATTAAGTTCCGAATTAGTGGATGCTGCCAAAGGGAGTGGCGAGGCCATACGCAAAAAGGAAGAGACTCATAGAATGGCAGAGGCAAATAGAGCTTTTGCACATTTTCGTTAATCCATAAACAGGATCCATACATCTCGATCGGAAAAGAATCAAGAGAAAAAGAAAGAATCGGAATTGATCGATATATTTCTCGAAACAAACGAAAAGGAAACGAAAGATGAAAGATAAATCATGGATCAACTAAGCCCTCTCGGGGACTTGCTTAAGAATAAGAAAGAGGAACCTCATGTAAATACCATGGAATAAGGTTTGATCCTATTCATGGAGATTCCGTAAATATTCCATTCCAAAAATAGAAAGTTCGAAACAATTGGGATTTTTTTGGAAATTGGATGCAGTTACTAATTCATGATCTGGCATGTACAGAATGAAAACTTCATTCTCGATTCTACGAGAATTTTTATGAAAGCCTTTCATTTGCTTCTCTTCGATGGAAGTTTTATTTTCCCAGAATGTATCCTAATTTTTGGCCTAATTCTTCTTCTGATGATCGATTCAACCTCTGATCAAAAAGCTTGGTTCTATTTCATCTCTTCAACAAGTTTAGTAATGAGCATAACGGCCCTATTGTTCCGATGGAGAGAAGAGCCTATGATTCGCTTTTCGGGAAATTTCCAAACGAACAATTTCAACGAAATCTTTCAATTTCTTATTTGACTATGTTCAACTCTATGTATTCCTCTATCCGTAGAGTACGTTGAATGTACAGAAATAGATATAACAGAGTTTCTCTTATTCGTATTAACAGCTACTCTAGGAGGAATGTTTTTATGCGGTGCTAACGATTTAATAACTATCTTTGTAGCTCCAGAATGTTTCAGTTTATGCTCCTACCTATTATCTGGATATACCAAGAAAGATGTACGGTCTAATGAGGCTACTATGAAATATTTACTCATGGGTGGGGCAAGCTCTTCTATTCTGGTTCATGGTTTCTCTTGGCTAGATGGTTCATCCGGGGGAGAGATCGAGCTTCAAGAAATAGTGAATGGTCTTATCAATACACAAATGTATAACTCCCCAGGAATTTCAATTGCGCTCATATTCATCACTGTAGGAATTGGGTTCAAGCTTTCCCCAGCCCCTTCTCATCAATGGACTCCTGACGTATACGAAGGAGTGCGGTTCGTTCGATAAATTCCTACCTCTCTATCTATCTCCGAGATGTTTGGATTTTTCAAAACTCCATGGACATGCAGAAGAGAAATGCTATCCCCACTCGGACCAAGACAGAACTTTGACTTGTTCAAATAACAATTAAGGTGAAGCAGGGTCAGGAACGACGAATCTCTTTATGATAAACAGATCCATTTTGCAAGTTCGTTATTACGGGTAGTTCCTACAAAGGATCGGACTAATGACGTATACAAGACTTGAATTCTCGATGTAGATGCTACATAGTTGGTTCTCATCCTTCAGAGACTACGAGTATAATAGGAGCATCCGTCGACAAAAGGATCACCCTAATATGATCATCTCATGGCTATTGAGAACGAATCAAATCAGATGGTTCTATTTCTCAATCTTTCTGACTTGCTCCTACGGAACCAAGGTCGAAAAGATTGAAAAAATCGGTCATTCACAACCACTGATGAAGGATTCCTCGAAAAGTTAAGGATTAGGAATCCTTTTTAGAAATCGAATGGATTCGGTCTTATACATACGCGAGGAAGGTAATCAAAAAAGAAAGAAGATGAGTTCTTCTTTCTTTTATCACTTAGAAGCCGTGTGAGATGAAAGTCTCATGCACGGTTTTGAATGAGAGAAAGAAGTGAGGAATCCTCTTTTCGACTCTGACTCTCCCACTCCAGTCGTTGCTTTTCTTTCTGTTACTTCGAAAGTAGCTGCTTCAGCTTTAGCCACCCGAATTTTCGATATTCCTTTTTATTTCTCATCAAACGAATGGCATCTTCTTCTGGAAATCCTAGCTATTCTTAGCATGATATTGGGAAATCCCATTGCTATTACTCAAACAAGCATGAAACGTATGCTTGCATATTCGTCCATAGGTCAAATCGGATATGTAATTATTGGAATAATTTAATTGTTGGAGACTCAAGGATATGCAAGCATGATAACGTATATGCTGTTCTATATCTCCATGAATCTAGGAACTTTTGCTTGCATTGTATTATTTGGTCTACGTACCGGAACTGATAACATTCGAGATTATGCAGGATTATACACGAAAGATCCTTTTTTGGCTCTCTCTTTCGCCCTATGTCTCTTATCCCTAGGAGGTCTTCCTCCACTAGCAGGTTTTTTCGGAAAACTCTATTTATTCTGGTGTGGATGGCAGGCAAGCCTATATTTCTTGGTTTTAATAGGACTCCTTACAAGCGTTGTTTCTATCTACTATTATCTAAAAAGAATCAAGTTATTAATGACTGGACGAAACCAAGAAATACCCCCTTACGTGCGAAATTCTAGAAGATCTCCTTTAAGATCAAACAATTCCATCGAATTGAGTATGATTGTATGTGTGATAGCATCTACTATACCAGGAATATCAATGAACCCGATTATTGCAATTGCTCAGGATACCCTTTTTTAGCTTCTAGGGTCTATTTCTTAGTTCAAGATCCCTCTTACTAACTGGAATCAAAGAATTAGTGGATCTGTTCCTTCCAAAATGGGAATGGGTTAGGGTTATGAACTTATAATCTATAATCTGATGATCGAGTCGATTCTATGATTATAAGTTCATTCCATACCGGACCAGACCGGAATAGGGATATACATTGTTTACATATGGATCCCTACATTCCATTTAGGATTCGGAATAGACGTAATCGGACTTGCTTTTTACATATCTTTCCTTATTTGGGACCCTATTCACCTCTTTTGGCTTCTATTGAATCGATAAATAAGTTTGATTATCCATCTTTTTGATATAGAAGGCATCCTCCGGATAATTCAAATCGAAGCAATTGGATGTCCGACTCGGGCCTATATGACATGACCGATCAATAGCAATACTCCAACACCCCACCTTTGTCATATATTCCATACATCACACTAGATAGATATCATATTCATGGAATACGATTCACTTTCAAGATGCCTTGGTGGTGAAATGGTAGACACGCGAGACTCAAAATCTCGTGCTAAAGAGCGTGGAGGTTCGAGTCCTCTTCAAGGCATAATATGGAGAATGCTCATTGAATGAGCAATTCAATAAGAGAGCTCGGATCGAATCGGTATATCAATACCGATTCGATCCGAGCTCTTGGAATTGGAATAAGTTCGGCAGCGGATCACGAAATCTTGGTGATCTTCTCTATCTAATGAATGGGGAGTCTGCTTTAAAACCGTCCGCCCTGCACCCACCCCCCGAGTATATGCTTCAACAGGAATCACACAAAGGTAGATTAGAAACCTCTGGTAAAATGCCTGCTCGTAACCCAGCAGATAAAGTACATTCCATAGTTCGTTTTAGGGATTGGCGACTTACCCATTCAGTGACTTTGGCACTGGACGTTCCCAAAATGGGTACTATCGGGTGGGGTGAATTCAATAATAGACGCCTGTTGGCATTCCAGCCTTCCTTCTCCTTTCAGGGCCTATCCGAAAGAGAATCCAATACTTCTTGGTCGTGAATATCTGAACTGGTTGTTCGCTGTTCAAGAATTCTTGTTTAGGCAGTTCATACCATCCATACATAGTGTTTTGATCTAAGATTTCAATTCTTCCATGTTTCAGCAGTAGCATATTGTTCCATGGAGCTAAGGTCCAAAATATGGAAGAAAGAAGTGTTTCCATGACTCTACCACCCAGTCAATTCTGTTCCACTTAATCCCTCTTTCATGGCTACATATCTTTCCGGCTAAGGAATGGGAAATCTTTCTCCTGTTACATGAATCCAATTTTCATTTCATCCGGGAAAAGCCATCTTTTTCTCAACAATGTCTTTGTCATTTGATCCAATAGCCTTCCGTTAGATAGGAAGAGATTTGATAAATACTGATAACTCTCGGATAGAGTATTAGAACGGAAAGATCCATTAGATAATGAACTATTGGTTCTAAGCCATCTCTGGCGATTAATCAACAATTCGAAGTGCTTTTCTTGCGTATTCTTGATAAACCAGCCTTTATATATAGATGTAGGAGGATCTGTTTGGGAAGTAAGAAGCCCCTTTGACATCTCTTCATCTGCAAATAATTCTCGATGTGAAAACACAGAGACAAAGGGCTGATCTTTGAATAGGAAAAAGAGTGGATCTGCAGGGTCCCAAATGAATTGGCTTATTCGAAAAAGGCCTTGTTCTTTGGAAGATCTATCTCGTGTCTGGTACTGCATGGTTCCACTCTGCAAGAACTCCGAATCATTCTCTTGAAGCTCATCCTCTTCATCATAAATGATCCGCTTGCCCCGAAATGACCTGGACCAATAGGGAAATCCCAATTCATTGGTCCTTTCGATCCAATCAAATAGAAAGCCCCAAGGGCGCCATATTCTAGGAGCCCAAACTATGTGATTGAATAAATCCTCCTCTATCTGTTGCGGGTCAAGGGCTCCTTCTCCTTCCCCTTCTTCAAACTCCGATTCGTATTTTTCATAGAGAAATCTCTGATCAAGGATAGAACAAGATCCGTTTTGCATCATATCTAAGGGATTCCTTGGTTCGGGCCGACGAAGCAATATCACTCGATCATTATCAAACTGACTGCAATCTTTTTCTGTCCGTGAGGATCCCACCAGAGCGCTTTCTACTTCTAATAGGCCATGAACTAGATCAGAATCATTCTCAACGAGTCCATAAGAAGTGATCCCATTTTTTTCATCGGGTCCGGGTAGAGACCAAAGATCTTGAGCGACCGATCCGGCAGAACAACTCAAAAGATAAAGAAGTCTCGTTAATTTCTTCATGCTCGTTCCAAGTTCGAAGTACCATTTGTACAAATAAGAATCCCCTTCGTTACATGATTTCTTCTTCATATAGATAGATATAGGATCTATGGGGCAATTACTTAGAAGTACATTTTGTGCAACAGCCCTTCCTATCTGATAGAAAAGGATCCCATGATCCTGAACCGATCTTACCTGGGATCGCAAATCCCAAGTTTGTCTATGAAGAGCGGATCGAATTGTATTAGTGTCTATAATTGATTTCTTCTGTGTAATACTAATCGATAGGGCCTCATTGGTAAGTGCTACAAGATCTCGTGCATTGGAACCCATGGTTATGGACCCGAATCCATTAGTATGGAACATTTTCTTTTCCAAATGAAATCCCCTAGTATATGAAAGAGTGAAAAAGTGCTTTCGTTGTTGTGGAATAAGAAGCCGTCGTATCTTAATGCACGTATTTAATTTATTCGGAGCTATTAGAGCGGGATCCACTTTTTGGGGAATATGAGTCGAAGCAATAACAAGAATATTTCTAGTGGAACATCTTTCACAATCCCTGGAGAGATGGTTCACTAATAGACCGAGGGATAAGTAATTCGACTCATTCACATCCAGATCATGAATGTTTGGAATCCATATTATGCAAGGAGACATTGCTTTTGCTAATTCGAATTGAAGGGTGATATAAAATCGGTCTATTCCCGACATCATATCCATAGTTAGCGCATTCATCATAGTTAGCAGCTCCAGCTCCGTATCAAGGTCACGATCGATATCGTCACTATCATCAATATCGTCACTAGCATCAATATCGTCACTATCATCAATATCGTCACTAGCATCAATGTCGATATCATCAATAAGAAAACCTTTAGGCTTGTTATCCAGGAACTTGTTCAAAAATACCGTAATGAAAGGAACATAGGAGTTTGTCGCCAGGTATTTGACCAAATAGGATCGTCCAGTTCCTATAGAACCTATCACTAAAATACCCCTAGAGGGGGATAAGGCTAAGCGGAGCGAAAAGGGTTTTTCATGAGATGGGAAATGAAAACTATTAGCCCCACACGAGGTTTGTGAATAAGTGATTGTCTGATAATGAGCAAGGGATATCCGTCTTTCTGCTAAACAGGATGTATTGAACTCATAATTCATTCGATACTTTTTATGAATGTCAACTAAGTATCGTAAGTAAATTGCTCCCGGTTGTTCAATCATTTGAAAACCAGAGTCATTCTTTGATAAATGATCACTATGAGTCAGACTCAATAGAATTGGATCAATCCTTTTTTCTGTCGTTAAGGTGGAGAACTGAACCAAGAATTCTCTTTCTTCATCATCAATCGAATCACTGTTCGCGACCCAGGATTCTATTTTATCATCAACCCAATCCCCGTTCACGTTTTTTCTTTTTCTTATCAATGAATAGATCTCTTTACTTGTATGACTTAGATGTCTCGTATTTCTCGAAAAAGTGATTCGATTGATGGGATTTGGTATGATACTTATGAGATCGATGATATCGATGAGATTGATATTCAAATATTTCTTCTTAGAACGTATTGATTTGACCCCATAAGCGGGACCACCACCCAATAGCATGTTGCCGCCAGAAGCAGAACCCCGTATTTCTTCTAGAGAATTTCCTAATTGTTCCAGAGCAACTAGAAAGAGATTCTTTAACCAGAAAGAATTCGGTTCAGATGTAGGATACCTATCCAGAAGTTTTCGCAACTCAATCATAGATGATGGAATCATCAAAGATTTGACCTTTTCGAACTCTGTCTGTAACTCCCTAGAGGCCCGGGAAACAAAGAGAAGATGTGTACGAACGAGATATCCAGCAACAAGAAGAAGGAAAAGGATTGAATAGAGGAACTCCCGAACATTTGGCGATCTCAGATATGTCGATGGTGACTCATTTTTTCGATGAATCATTTCTTCGGACAGAAGAAGATTATGTAAACACTTACTCGAAATCTCACTTATCAGATTCCATTGTGGAAGACACAATTTTTTCTGAAGAATTCGCCATGATATATCTGATCCATGCATAATATCATGAAAAATAGATAAAAATTTTTGACTGCTACTTAGTATCGGCAATAGGTCTGAAAAAGTATCTAAAAATATCAAATTTAGATATTTGTACCCTGTCGAAGTAAGGAACCATGGCATATATGTTTGGAATAGATTCCATTTTGAGAGAGTTGAAAAGGCACTATCTCGTTGAAAGGTTCTATACATCTGCCCTTTCTCAACGCATTTCTTTAGACAAAGACTCCGTTTTTTCCTCTTTTCGGATGGTAAATATTTCTCAGAACATGGAGTGTGAATCAAATCCATGTTTGAATTGAAATTGAGATACTGATGCAAGTTCTTCCCTTCTGAATCAGATAGATTCATATCTGAAAGAGGTTGACAATAAGTTCTTTCAAAATTGACTATTTGTCCCTCTGTTAGAGGTGTTCCAGAAATGTCTGCGATCGAATAAATAGCTCTACGAACGAACGGATCGGATCGACTTGGAAAATGGAAAGATTTGTACAAGTTATACGTTTCGTCACCACTTTGTGGAAAATCGTTAGGTATGAATATGTTAGATACCTGTGACTCGATTGGTGAAATAGTATCTCTCCCCCAAAAAGCATGTTTTTTTTTACCAACGCACAAAGAAAATATTTTGTTGCGAATGAACAAGATATTGAGGAATTGTCCATACGTAAAATCAGAATTAGTGATACGGGTCTTTTCCACATAAAAAGGGAATCTTTTGTTACAATAGAAGGAGAAGTGATGTGGATTATTCAAGAATCGAAGTCGATTTGCTTTATAAAAAGAAGATATCAATGAACTTCTATGAAAGGGTTTCACGGGATTCAGCCAATTGTCTTGATCGTGGAATATCATTGAGAAATAGGAATCCGTGTTATCAAAGGATTTCCTGCGATTGTTTCTAGTATGGAATGAGTCAATCATCCACTTTGGTATCTTATTGAACAAAAATGGTGATATTGTTCCTCCGTTGATCAAGAATTCCGATTTTTGGGAAATATCATGATCATCCAATAAGAAGGCTTTCCATTTTTTCAAATGAACGATTTGAAGACCTATTGATTCTAACAACTGATTGCAGAGTTGATCATTCGGACCTTTCAATTCATAGATGTAGATCTCGGACCTATGAATGGGGATATTCCCGAAACTCACAAAGAAAAAAGGAAGTGAGTTAGACAAAAAGAAAAGAAACTTGGACAAAAAAAGAAGTGACTTGGACAAAAAGAAACGAAGTGGCTTAGACAAATCTTTTTTGTCGATAACCTCAGACCAATCAATCGAATATTGATTAATACGTAATCGATCGAACACTACTTGAAAACGGCTCTTCTGCTCAGAAACGAAATGTTCCAAATGTTCCTGGAAATTCTTGCTCCCATTGGACCATTTGTATCTATATGCATTAGGATCCCGATTCATGGATCTCTCGGTTCGAGAAATAAAAATAAGAGGATCGAACCATTTCTTCTGACTCTTTTTCAAATTCGATAAATGTTGGTTGATCGTATATTTCATTAGAGTTCTATGATTCAGAGTATCCTTTCCTATTTGATCCCCTTGAATTCCATATTCGAAGTTGCGATCGGATCGATTCATTAAAAAGAATCGATTCAATACATTTCTTATGTACCCATAGGTGCTATATTGGATTTGAATCAGATTTCGGATCAATCTATATTGATTGACTGCCTCCATTATGTTGTTGCTAGCAAATACCACTATCTTTGGTTTTGGATCTTCCAAATCATTCCCGCAGGAGATCCGGACCCATTTTTTTTTGATCCTTCGATAAAAAGATTCATTCTCTTCATAAAAAATAGGAGGTAGAGCCAATAAAGATTTCTTTTTCGATTCATCCCTGGAGTTGAATACCTCATTCAAGAATTGTTTTTGATCCAATCCGTAGGAATCAATAGAAAAGGCAAATCCCTTATGATACACCAGATCCGGCTCGGTTATTGATAGAGTGAATAGATCTGCCATTTCTTGAAATCTCTCTTCTGATTCAAAATCGTGGTGTAACGTGTATTCTCCCCTGTTCCGGTCATGGAATAGATGAAATAAATCAAAAAATGGATTTTTGTTCAAGAATGAAATCTTATTGGAACTGTCCATATCCGGTTCATCCTTCGGAACCATATCACATCCCGGATCTGATGAAATAGGATGAATTGAGACGGTATTTTGTAAATACGTAATTATCTTGAATATATTAACCATTTCTTTATTTTCCGATCGCCTGGAAGGGACAAAAGAAAGATCTTGTTGTTTCTTCAACAATTTCTGATCTCTAGTGGACCTTTCAGTAGGATTCGAACCCAGATGAAGTTCTGACCATCTATCAGAGAAAAAAGAACGAATGGATCTTGTAGGATTCCCAATAAATTCTTCGATTTCTTCCGGAAGCAGATGATTAATCATCTGCTTCTCACGTTCCGTGAATAGCCGGGACATTGAGGAATATCCAGAAAGGCATTTCGGGAATCGGTCTGATTCTATCTCTGTTCGTTCCGTTTGAAGAAAGGAAGGATCCCAAAGAATCGATCTTTCTTTTCGTTGTTGAATCTTTCTTTGATTGATCAATGTGTGATATTCCGAATCCTCATTACTAATGGAATCCAAATGATCTCTGGATTGATCAGAAGATCCTTTCAATTGGTTAGAATCCGTTACTTGAACGAAACTAGATTTTGTGGAATCATATTGAATATTTGACGATACATTCCGTACCTTGCTAAAAAACCGATCCTTGTTTACCAACCACACATTGTCTAACCAAATCCAATTCTCTCTCGATACGTTCCTCAAAAAATCCGATTCGTGCGGATTCTTCCCCCAACTAACGAAGAGATCTTGGCGGAATTGCCACATATGAAATTGAGCACAATTTTGTAAAGAAATAGCCCACTTGTTTCTCGAGAAGAGATGGGAAACATGCTCAATATCATTTGATTGAATAGTTGACCCAGCCCCTTGTTGTTTGAAGAAACCCTCCACTCCAATTGGTATTTTTTCACGAAAAGCAGACATGAGATAACAAATCCAGTGTTTCACTAAGATTTCGAATAGCGGTCCCGAATTCAAGTTGATTATATTTCGCCTCTTCCTCAGAGTCAGAGAAAGACGATCAAACAATTCCCAATCATGGTCCTTGCGAATCGGATCATCCATATAATATACAAAAAGAAACTCCAGATATTTGAGATCTTTCTCTTTGAATAAGATCTCAATTCCAGCGACGGTTTCATTAGATATCTTACAACTAGAATCCCTCTTTTTTCCGATCCAGTTCCTCCACCACCGCGAACCCCAGTTAGATTCAGGCATGCTACACTTTTTAGTTATTGGGAGAACCCAAGTACTCTCTTTCGGATTCAGGAAACAACTCTCAGAGATCTTTTTTCCTTTTGGAAGATACAGGAGCGAAACAATCAACCTATTGATATTGGAAGACCCAAAGGAGTCTTCCAATGTATCATTTCTGGGTCCAATGGAATTCATAGGTATAGGAAGAAGCCCTATCAAATAGAGATTTTTTCTTTCGACCATCTTTCGATTGTTAATACGATATATAAGGACCGCTACTACAAAGAGTATTACACCCTTGATCGTGAAATATCGATTGCTTGTTGAACCCTGTGAATTGCGTGAAAGTAGGATACTCCAAATTCGAGGGTCAAAGAGTTTTATAAAACGTTCTTGGTGGAAAAAAACGTGAATGAAAGATCCCACTAAATTGAATTGGGTCCATGAATCTAAGAAATAGTGAGAATTCTTGATCTCTCTCAATATCTCTCTCAATTCGAAAATCCAGGATTTGAATTGATGTCCTTTCATTGATTCCTCCTAAATTGCATTGATTTATCCTAAAGATTTCATTTCAATTGGAATTTGGTTATTCACCATGTACGAGGATCCCCGCTAAGCATCCATGGCTGAATGGTTAAAGCGCCCAACTCATAATTGGCGAATTCGTAGGTTCAATTCCTACTGGATGCACGCCAATGGGACCCTCTAATAAGTCTATTGGAATTGGCTCTGTATCAATGGAATCTCATCATTCATACATAACGAATTGGTGTGGTATATTCATATCATAACATATGAACAGTAAGAACTAGCATTCTTATTGAGACTCGAACTCATAGGGAAGAAAATAGATTTATGGATGGAATCAAATATGCAGTATTTACAGACAAAAGTATTCGGTTATTGGGGAAAAATCAATATACTTCTAATGTCGAATCAGGATCAACTAGGACAGAAATAAAGCATTGGGTCGAACTCTTCTTTGGTGTCAAGGTAATAGCTATGAATAGTCATCGACTTCCGGGAAAGGGTAGAAGAATGGGACCTATTATGGGGCATACAATGCATTACAGACGTATGATCATTACGCTTCAACCGGGTTATTCTATTCCACCTCTTAGAAAGAAAAGAACTTAAATCAAAATACTTAATAGCATGGCGATACATTTATACAAAACTTCTAACCCGAGCACACGCAATGGAACCGTAGACAGTCAAGTGAAATCCAATCCACGAAAGAATTTGATCTATGGACAGCATCGTTGTGGTAAAGGTCGTAATGCCAGAGGAATCATTACCGCAGGGCATAGAGGGGGAGGTCATAAGCGTCTATACCGTAAAATCGATTTTCTACGGAATGAAAAAAACATATATGGTAGAATCGTAACCATAGAATACGACCCTAATCGAAATGCATACATTTGTCTCATACACTATGGGGATGGTGAGAAGAGATATATTTTACATCCCAGAGGGGCTAGAATTGGAGATACCATTGTTTCTGGTACAGAAGTTCCTATAAAAATGGGAAATGCCCTACCTTTGAGTGCGGTTTGAACTATTGATTTACGTAATTGGAAGTAACCAATTAGGTTTACGACGAAACCTAGAAATCGATCACTGATCCAATTTGAGTACCTCTACAGGATAGACCTCAACAGAAAACTGAAGAGTAACGGCAGCAAGTGATTGAGTTCAGTAGTTCCTCATATAAAATTATTGACTCTAGAGATAGAGTAATATGGAGAAGACAAAATTGTTTCAAGCACCGACAGAACCGGAAGCGCCTCTTGTTTCAAAGAGAGGAGGACGGGTTATTCACATTTCATTTGATGGTCAAAGGCAAATTGAAAGCTAAGCAGTGGTAATTCTAAAGATTCCCCCGGGGAAAAATAGAGATGTCTCCTACGTTACCAATAATATGTGGAAGTATCGACGTAATTTCATAGAGTCATTCGGTCTGAATGCTACATGAAGAACATAAGCCAGATGACGGAACGGGAAGACCTAGGATGTAGAAGATCATAACATGAGTGATTCGGCAGATTTTGATTCCTATATATCCACTCATGTGGTACTTCATTAAACGATATATATAAAATCCATCTGTATAGATATCATCATCTACATCCAGAAAGCCGTATGCTTTGGAAGAAGCTTGTACAGTTTGGGAAGGGGTTTTGATTAATCAAAAAGAAGAATCTACTTCAACCGATATGCCCTTAGGCACGGCCATCCATAACATAGAAATCACACTTGGAAAGGGTGGACAATTAGTTAGAGCAGCGGGTGCTGTAGCGAAACTGATTGCAAAAGAGGGGAAATCGGCCACATTAAAATTACCTTCTGGGGAGGTCCGTTTGATATCCAAAAACTGCTCAGCAACAGTCGGACAGGTGGGGAATGTTGGGGTGAACCAGAAAAGTTTGGGTAGAGCCGGATCTAAGCGTTGGCTAGGTAAGCGTCCTGTAGTAAGAGGAGTAGTTATGAACCCTGTAGACCATCCCCATGGGGGTGGTGAAGGGAGGGCCCCAATTGGTAGAAAAAAACCCACAACCCCTTGGGGTTATCCTGCACTTGGAAGAAGAAGTAGAAAAAGGAATAAATATAGTGAGAATTTGATTCTTCGTCGCCGTAGTAAATAGGAGATAAAATAGAATTTATTTCTTCATCTTTAAAAAAAAAAAAAAAAAAAAAGGGGGGGGAGGAAGCTGTGACACGTTCACTAAAAAAAAATCCTTTTGTAGCGAATCATTTATTAAAAAAAATTTATAAGCTTAACACAAAAGCAGAAAAAGAAATTATAGTAACTTGGTCCCGGGCATCTACCATTATACCCACAATGATCGGCCATACTATTGCTATCCATAATGGAAAAGAACATTTACCTATTTATATAACAGATAATATGGTAGGTCACAAATTAGGAGAATTTGCACCTACTTTAAATTTCCAAGGACATACGAAAGGCGATAATAGATCTCGTCGTTAATAAAAAATAGAGATACTTATCATTCATTAGTAGGAGGCTAACCTTATGCTAAATAAGAAAAAAACAGAAATATACGCTTTAGGGCAACATATATCTATGTCTACTCATAAAGCGCGGAGAGTAATTGATCAAATTCGTGGACGTTCTTACGAAGAAACACTTATGATACTAGAACTGATGCCTTATCGAGCATGTTATCCTATTTTCAAATTGGTTTATTCTGCAGCAGCAAATGCTAGTTACAATATGGGTTTCAACGAAACCAATTTAATAATTAGCAAAGTCGAAGTCAACGAGAGTACTACCGTAAAGAAATTAAAACCTCGAGCTCGAGGACGTAGTTATCCGATAAAAAGACCTAATTGTCATATAAGTATTGTAATGAAAAATATATCCTTAGATAAATATAAAGACTCTATCCCATGGTTAAAAAAACATAGATGGAAAAATAGGTATACAGATAAGATATATCATGATATGTATAGTAGTGGGGGAGTATGGGACAAAAAATAAATCCACTTGGTTTTAGACTTGGTACAACCCAAAATCATCATTCCCTTTGGTTTTCACAACCAAAAAACTATTCGGACGGTCTAGAAGAAGATCAAAAAATACGAGATTGTATTCAAAATTATGTACAAAAGAATATGAGAATATCTTCTAGTATCGAGGGAATTGCACGTATAGAGATTCAAAAAAGAATCGATCTGATCCAGGTCATAATCTATATGGGATTCCCAAAGTTATTAATAGAAAGTCTACCGCGAGGAATCAAAGAATTACAGATGAATCTACAAAAAGAATTTACTTGTGTAAACCGAAAACTCAACATTGCTATTACAAGAATTGCAAAACCTTACGGAAACCCTAACATTCTTGCAGAATTTATAGCTGGACAATTAAAAAATCGAGTTTCATTTCGCAAAGCAATGAAAAAGGCTATTGAATTAACTGAACAAGCAGATACAAAAGGAATTCAAGTACAAATTGCAGGCCGTATCGATGGAAAAGAAATTGCACGTGTCGAATGGATCAGAGAGGGTAGGGTTCCTCTACAAACTATTCGAGCGAAAATTGATTATTGTTCCTATACAGTTGGAACTATCTATGGAGTATTAGGTGTCAAAATTTGGATATTTATAGACGGAGAATAACAAAACTTTCCTTGTCTTTTCTTTCTATCCCAGTAATGGAACAAAAAAAAGAAACTCTTAATTCTATATTCTCTATATTCTATAGGATTGAATAAAAATTCGATTGACGATTTGATATAATTGCTATGCTTAGTGTGTGACTCGTTGGTTTTTTTATTTTAGGGTTAGGATTCAAAAAAGAAAAAAAGCCCCCCTAGTATGAACTAATAACTATAGAACTAATAACCAACTCATCACTTCTTATTATCTGGATCCAAAAAACCAGTCAAGATATGATATATTGATCATATCATTGTAGCAACTGAAATCTGTTTTGCATAAACAAAAGAAAAACCAATTTCATTCTAAGTTGTGAAACAAAATATAGAAAAAAGATGTAGATAGAAGGGTGAAAGAAAGAAAGAAAAAGAATATCAATGATATAGAATTCCAATATGTAAGGTCTATGAGTCATCTCATTCTCATATAAAGGCAATGTAATAAAGCTTATTCATCTATAATTAAATGAATCTGTTCATAGAATAGAATAAAAAAAAAATAAATAAAGAGCCTCGAACCAATAAATACTGAGAAAATTGACTCAAGAACAAATTTCATTAAGAGCTCCATTGTAGAATTAAGACCTAACCATTAAACAAGAAGTGATGGGAACGATGGAACCCGTGAATGCAGAAAATTCTATTGAAAACGAATCTTAATGATTCATTGGTTGGGATGGCGAAAGAACCGGGAATCAATTCATCTATTCTGAGAAGTCAGGAGCTAACCCTACAACTGAAATAGATATAGAGGAAATATTCGCCCGCGAAAACTTTATTCTCTTGGATTGCTAAATGGGGAGCAATCCGATACGATAAAAGGCAAAACAAAATAAAGATTGGTTATGTTATAACGTTATAAAAAACAATATTATCTATATTATCTATATATAAATCAAAATACTAAATACTATAAATAGAAATATATGTTTAAATATATTAGATGAAATCTCAAAGAATCCCGCGATTTAATCTATTATTCATTAAATCTGTATATCTTAATTAAGATATACAGATTTTGAATCCTTTTATTCGTGAGGAGCTGGATGAGAAGAAACTCTCACGTCCGGTTCTGTAGTAGAGATGGAATTCAGAAACAACCATCAACTATAACCCCAAAAGAACCAGATTCCGTAAACAACATAGAGGAAGAATGAAAGGAATATCTTATCGTGGTAATCATATTTGTTTCGGTAAATATGCTCTTCAAGCACTTGAACCCACTTGGATCACATCTAGACAAATAGAAGCAGGCCGACGAGCAATAACACGAAATGCACGTCGTGGTGGAAAAATATGGGTACGTATATTTCCAGACAAACCAGTTACAGTAAGACCCACAGAAACACGTATGGGTTCGGGGAAAGGATCTCCTGAATATTGGGTAGCTGTTGTTAAACCAGGTCGAATACTTTATGAAATGGGCGGAGTAGCCGAAAATATAGCCAGAAAGGCTATTTCAATAGCGGCGTCCAAAATGCCTATACGAACTCAATTCATTATTTCGGGATAAGAATGTAAAACCAAAAGAATAGGGTTTGGAAATGAAAAAATCGCAGGTTTCTTTTCTCTTTTCTTGGACAAAGAATATTTCTTTTTTCTTCGCCCTTTGCATTTAAAGAACAAATAAAAAAAAAAAAATGATTCAACCCCAGACCCATTTGAATGTAGCGGATAACAGTGGTGCTCGAGAATTAATGTGTATTCGAATCCTAAGAGCTAGCAATCCCCGATATGCTCATATCGGTGACGTTATTGTTGCTGTGATTAAAGAAGCAGTGCCAAATATGCCCCTAGAAAGATCAGAAGTGGTCAGAGCTGTAATTGTACGTACCTGTAAAGAACTCAAACGTGACAACGGTATGATAATACGATATGATGACAATGCTGCAGTTGTCATTGATCAAGAAGGAAATCCAAAAGGAACTCGAGTTTTTGGTGCGATCGCCCGGGAATTGAGACAGTTAAATTTTACTAAAATAGTTTCATTGGCTCCCGAAGTATTATAATAGTCTTATAATATAAGATGAGACTATGATATGGTTGTAGTAGGGTATTGGAAAGAAATGGATTAAGATTAATTAGTAGATTGTGTTTCACGTATATACCTTTAATTTGAATTAATAATCCAAAAACAAATAAAATAAAGTAAAAAAAAAAAAAAAATAAAAACATGTTGATTATATAAAAATTAGGAGGCATCAATAATTTGAGTCCATCATGGGTAAGGACACTATTGCTGACATAATAACCTCTATACGAAACGCTGACATGGATAGAAAAAGAGTAGTTCGAATAGCATCTACTAATATTACCGAAAACATTGTTAAAATCCTTTTCCGAGAAGGTTTTATCGAAAACGTGAGGAAACATCGAGAAAGCAACAAATATTTTTTGGTTTCAACCCTGCGACATAGAAGAAATAGGAAAAAGCCCTATAGAAATATTTTAAATTTAAAACGGATCAGTCGACCTGGTCTACGAATCTATTCGAACTATCAACGAATTCCTCGAATTTTAGGCGGAATGGGGATTGTAATTCTTTCGACTTCTCGAGGTATAATGACAGATCGAGAGGCTCGCCTAGAAAGAATCGGCGGAGAAATTTTGTGTTATATATGGTAATTCTTCGTATATCCAAATTGGATCTGAAACTTCCTATTTGTGAAAAAAAAAGAAAATAAAAAGGGCGGATTGTCTAATCTCGCTCCTCCTCCATTAGTTATACTTTAAGGAGGTTTTACCTGGAATGAAAGAGCAAAAATGGATTCATGAAGGTTTAATTATGGAATCGCTTCCTAATGGTATGTTCCGGGTTCGTTTAGATAATGAAGATTTTATTCTAGGTTATGTTTCAGGAAAGATCCGACGTAGTTTTATACGGATACTACCAGGAGATAGAGTCAAAATTGAAGTAAGTCGTTATGATTCAACCAAAGGGCGTATAATTTATCGACTCCGTAACAAAGATTCGAAGGATTAGGCGGTTTTTCAACTGTAACATTCCTTTCCATGGGAATATGATTCGAGATTAAAAATTTCAAAAAACTTTTTTTTTTCGCCCAAGAAGTAGATTACAATTTAAGGTAAGGAATGACAAATATGAAAATAAGAGCTTCCGTTCGTAAAATTTGTGAAAAATGTCGCCTAATCCGTAGGCAGGGACGAATTATAGTAATTTGTTCCAACCCGAGACATAAACAAAGACAGGGATAATCTAAAAGAGACTCTCTAAAAGACCCGATATACAAATAAAAAAAAATGGACCTATTTTGACAGGAAATGGATAGATCCATATATCATATCTCTAACTCATATTTATGAGATGCTAAAACATGGCAAAAACTATACCGAGAATTGGTTCACGTAGGAATGGACGTATTGGTTCACGTAAGAATACACGTAGAATACCAAAGGGAGTTATTCATGTTCAAGCAAGTTTCAATAATACTATCGTGACTGTTACAGATATAAGAGGTCGGGTGGTTTCTTGGTCTTCTGCCGGTACTTGTGGATTCAGGGGTACAAGAAGAGGGACACCTTTTGCTGCTCAAACCGCAGCGGGAAATGCTATTCGTACAGTAGTGGATCAAGGTATGCAACGAGCAGAAGTCATGATAAAAGGTCCCGGTCTCGGAAGAGACGCAGCATTACGAGCTATTCGTAGAAGTGGTATACTCTTAACTTTTGTACGAGATGTAACCCCTATGCCACATAATGGCTGTAGACCTCCTAAAAAAAGACGTGTGTAAAAATAAACATTGAATAAATTTCAAGAGAAATAAATGATTCACTGATCAAATAATATTACTATGGTTCGAGAGAAAGTAACAGTATCTACTCGGACACTACAGTGGAAGTGTGTTGAATCAAGGGCAGACAGTAAGCGTCTTTATTATGGACGCTTTATTTTGTCTCCACTTATGAAAGGTCAAGCCGACACCATAGGCATTGCGATGCGAAGAGCCTTACTTGGAGAAATAGAAGGAGCATGTATCACACGCGCAAAATCTGAGAAAATACCACACGAATATTCTACCATAGTGGGTATTCAAGAATCAGTACATGAAATTTTAATGAATTTGAAAGAAATTGTATTGAAAAGTAATGTATATGGAACTTGTGACGCGTCCATTTGTGTCAAGGGTCCTGGATATGCAACTGCTCAAGATATCATCTCACCGCCTTATGTGAAAATCGTTGATAATACACAACATATAGCTAACTTGACGGAATCAATTGATTTGTGTATTGGATTACAAATTGAGAGGAATCGCGGATATCGTATAAAAAGTCCAAATAACTTTCAAGACGGAAGTTACCCTATAGATGCTGTATTCATGCCTGTTCGAAATGCAAATCATAGTATTTTCTCTTATGGGAATGGGAATGAAAAACAAGAGATACTTTTTCTTGAAATATGGACAAATGGAAGTTTAACTCCTAAAGAAGCACTTCATGAAGCTTCCCGGAATTTGATTGATTTATTTATTCCCTTTTTCCATACAGAAGAAGAAAACTTCCATTTAGACGACAATCAACACAAGGTTACTTTACCTCTTTTTACCTTTCATGATAAATTGGCTAAACTAAGGAAAAACAAAAAAAAAATAGCATTGAAATCCATTTTTATTGACCAATTAGAACTGCCTCCCAGAATCTATAATTGCTTCAAAAGATCCAATATATATACGTTATTGGATCTTTTGAATAACACTCAAGAGGATCTTATGAAAATGGAACATTTTCGACTAGAAGATGTAAAACAGATATTGTGTATTCTAGAAAAACATTTCGCAATTGATTTAATGAAAAATCAATTTTAAATCCAACGGATTTATTTCATCTTTCTTTTTTTAGAAAAAAGAAAGATGAAAATGGGTTTTTTAGATCTTTAGCACAATCCATATATTCGGGCTCGATCCAGAATTTATTTAATTGAATAGATGTATCTAGGGAATAGTCGATTCAAAGTGAATTCTCCCTAGATACACATGTCGTAATATTTTATTTCACAATTGACGAATCAATTTAAAAAAGACCTAAAGTTAGGGATTTATCAATAGGTAATGTTGCGCCAATACCCAACCAAAGGGCCACTGCTGTACCAATCAAAAAGACGGTTGTCGCTACTGGACGACGAAATGGATTTTGGAATTTATTAACATTCTCTAAAAAAGGTACTGTTAATAATCCCGCAGGGACTGAAACCATTAAAAGAACACCCAATAATTTATTGGGTACTGTTCGAAGTATTTGAAATACGGGAAAAAAATACCATTCAGGTAATATTTCCAAAGGAGTTGCAAATGGATCTGCTGGTTCACCAATCATTGATGGTTCTAAAACCGCTAAACCTACATTACATGCAATAGTACCTAGAATTACTACTGGAAAAATATATAAAAGATCGTTGGGCCATGCGGGTTCTCCGTAATAATTATGACCCATCCCTTTAGCTAATTTAGCTCTTAATACAGGATCATTCAAGTCAGGTTTTTTTGTTATTGGGATAGGTGAATTCTTATAGATCCATCCCCCGAAGGAACCGGACATGATAATTTTTCATCATCCGGCTCGAGCAAGAATCAAAAGAACCAAACGGATCCATATAAAATGAAAATATATATGTTAAAAAATCTATATGGTATCTATATCCACACATATATGCACACACATAGAATGGTTCTATGTAAGAAACATTTTCAAAGAGTCTCCTTTCCGGAGTTCCAACTATCTATTGCAAAGAAGTCAGTTCTTACAAGTAAATGTAAATACTCAATACCCAAGTAGGCTTATAAAGTTGATCATATCATGATCAAGTGCTTTCTGGATCGTCTCAGACTTTGCAATTGATGGTTATCCACAAAATATTTGGAGACTTTTTACATACATGCAAAGTTTTACTTGTTACTAATATAGTCTAGCCTCTGTTCTTCTTCTTTAGATCCCGTGTTTCACTCCGATAGTATCATAGATCGCGTCAATACATAGGAAATGAATGCATTTCCATACTATTCAATCTCAATCTTAAATTAGTGAAATATCTTAAATTGAATAAGTGAAATAGAGAAACCATAATTATGGTTTCTCTATTTCACTTATTCTACTGGATCTTACGGAGCCTGCTCATGTACGACATGATTCGGATCTGATCATAGAAAAGATTCTCTTCAAGCGAACCAGCCTATCTTCTGTATAGCACTTACACGATGGTTGGAACAAAGACACATTTGGTTGTTAATTCCAATGTGGCAGATAGATAAAGGCATATATCTGCACGGACCAATCAATAGTTCAAGTCACACACTCCCATAATCCATTTTCTCTTCGGAGAATTCCTTTCAACTATTCATGTCAAATAAGGAATATAATATTGCTATTGCTGGGTTGAAAGAAAATATCCAAATACATGTCTTATTCTTTTCAATAATCCATATTTGTAGCAATGAAATAATATTGTTCTTTTCCCAAGTGATAAATGAGATTGGTTACGAATATCATCTTCTCTATAAAGGACCAGAAATGCCTTGTTTACGTATCATTGGGAAGTGCATTAACATAAATACGGCAGTAAGAAGAGGCAATACAAAAGTGTGTAAACTATAAAAACGAGTCAAAGTGGATTGTCCTACACTAGCACTCCCGCGCAATAATTCTACCAAAGGTGATCCTATTACAGGAATAGCTTCAGGTACACCTGTTACAATTTTGACTGCCCAATAACCAATTTGGTCCCAGGGTAAGGAATAACCAGTTACGCCAAAAGATGCGGTCAATACACCTAGAATTACCCCTGTAACCCAAGTCAATTCACGAGGTTTTTTAAATCCACCGGTGAGATACACACGAAATACATGCAGGATCATCATTAGAACCATCATACTTGCCGACCATCGATGAACTGATCGGATTAACCAACCAAAGTTAGCTTCAGTCATTATGTATTGAACAGAAGCAAAAGCCTCAGTAACGGTCGGACGATAGTAAAAAGTCATAGCAAACCCTGTAGCGACTTGTACTAAAAAACAAGTAAGCGTAATTCCTCCTAGACAATAAAAAATGTTGACATGAGGAGGAACATATTTACTAGTTATATCATCTGCAATCGCCTGAATTTCGAGACGTTCTTCGAACCAATCATAGACTTTATTGAGATAGGTAAGACTCCCCCTCTGAGAACCATATATGAGAATTTCATCTCGTACAGCTCAAGCAGAAAAACACCCAAATACTAGTTGCAACGGATATGTAATAGAAAATTGGAAACTTCTTAATCTCTGATTCAATCTTCTCTGAAGATATGAAGTAAGAAAAATCCGAAAGCTCTTCTTTGTGGCGATAATGCCAAAACAAAATATCAAGTTGGCTCAATTGTCTTTATCTTGATCCGTACAGGCCTCTTGAATCCTCTTTTTTCCTACTTCTTTCTTTTTCTTTGATTTGTGTTTTGTTTGTGCGTACTGCGGCTTTACTATTGTTTTTTTATTATTGATAGGAATTCTCTTGTTAAGACCCTATGAATTGATTAAAACCTCAGATTCATACTAAAACCACGATGATTCAATAAAATCCTAAACTAAGCCCAAGAATTCCATGAGTAAGAACCCTTGGATCATCATTTATTACATGAATAGATATAATGACTAAAAATCCAAAGAAACTTTTGTCTTTTAGTCAAAGTAAGCATAACATTGGGTTTTGAAAGAAGAAAAAGCTTTCGATTTCTATTCTAAATTAGAATTCTTTACTTTAATTTTTTTGAATCCGGCCGCAAGGTCTGAATATTAAATATGAATCATAGTTCAAATAGTTATTACTCTATTTCATATATTCCATGTTCCAGATACTAGAATCAATATCCGACGAAGTAGAACCATCTCTATCAAATCAAGATGACAGACTCATTCTCTGTACTATCAATAGGATCAATTCTAACAAGTCACACACTCATATTCCGGAAATACAAAAACAAAGAAATTCAGCGGTCGAACTACCAAAATAGGATGGGCTAGAAATCCAAGCCCTAAATAATTCATTTTAAAATAATTCATTTTATATTGAATATTGAAAACTAGGACTTTGCGGTTATTATAGATCTAATTCATTGAAATTCCATCCAATAAGACAGAAGAATTATAAATCTCCAAAATAATAGATAGAAATATCGCAAATAAAGCCATTGCGACACCCATCAAAGGAGTCGTTCCCCATCCAGGAGCTACTTTACCATATTCTGAATTCAATGGTTTCAATAAACTCCCTACAGTAGTTCGTCTTGGACCCGATCTAGAACTGTTCTCAACAGTTTGTGTAGCCATAAATCTTATTGTATTCATTGAGATTTGTTGACTTTGTATACTATTCCGTTGTAAATAAACGATTTTCTCATAAATCCATTGTGGTCTTCAAATTATATAATAATGGAAACAGCAACCTTAGTCGCCATCTTTATATCTGGTTTACTTGTAAGTTTTACTGGGTATGCCTTATATACCGCTTTTGGGCAACCTTCTCAACAACTAAGAGATCCATTCGAGGAACATGGGGACTAATTGAAGTACCGAGCCCCCCATGGGGGCTCGGTACTTCAATTGAGATAATGAAAAATCATTTCATCTTTTTAGTTGGAACTTTCGGTGGTTCTCGAAAAAAGATAGCGAAAAAAATTATCCCTAAAGTCGAGACTAAGAGGAATGTATAAACCAAAGCTTCCATAGATTCGATCGTGGTTTACAATTATAGCTTCTATACCTATTTTTTTTTTTGGACCCCCTCTCGGATAAAGAAAGAATAAGAGTCAAAGAAAGCAGTGATTCAAATGAAGATTTCTCTGGTATTCTATGTCAAATTAAAAAAAAAAAATCCTATGTTAAATCACAAAAAGAAAATAGAGGCGGAAAATACCAAAATAATGTTGTATCAGACTACTTGTCTTCTTGTAGTTGGATCTCCAAGTTTTTGGAATGCTCCAAATTCAACTTGAGCATCCAAATCTGGGTCAATACCCGCAAAAACATCTCTGAAGAGGGTTCTAGCACCATGCCAAATGTGCCCGAAGAAGAAGAGCAAAGCAAATGAAGTATGCCCAAAAGTAAACCAACCCCTTGGACTGCTACGAAAAACACCATCGGATTTCAAAGTAGCACGATCTAATTCAAAAATTTCGCCCAATTGAGCACGTCTAGCATATTTTTTCACAGTAGCAGGGTCACTATAACTGACTCCATTGAGTTCACCGCCGTAGAACTCAACAGTTACACCTACTTGTTCGACACTATACTTCGATTCTGCTCTTCGAAAAGGAACGTCGGCTCTAACAATTCCGTCGCCGTCTACCAAAACAACTGGAAATGTTTCAAAAAATGTAGGCATACGACGTACAAAAAGTTCACGCCCTTCTTTATCTCTAAAGATAGGGTGTCCTAACCATCCAACCGCTATTCCATCCCCGTTATCCATCGAACCCGCCCTGAATAACCCACCTTTTGCCGGATTATTACCGATATAATCATAAAAAGCTAATTTTTCAGGAATTTTAGACCAAACTTCGGATAAACTTTGATTTTCGGCTAGCCCAGCACCAACTCTTCGATATATCTCTTGCTGGAAGTACCCCTGATCCCATTGATAACGAGTGGGCCCAAATAATTCGATGGGGGTAGTTGCTGAACCATACCACATAGTTCCAGCAACAACAAAAGCCGCAAAAAAGACAGCAGCGATACTACTAGAAAGGACGGTTTCAATATTGCCCATACGTAATCCTTTGTATAGACGTTGGGGCGGGCGGACGCTAAGATGGAATAGCCCCGCTAATATGCCCAATGTCCCTGCTGCAATATGATGAGAGGCTATTCCTCCCGGAACAAAAGGATCAAAACCTTCCACGCCCCACGCTGGATTTACAGGTTGTACTTTTCCTGTTAGTCCATAAGGATCAGACACCCATATTCCCGGACCATATAAGCCTGTTACATGGAATGCACCAAAACCAAAACAAGCCACTCCTGAGAGAAATAAATGAATTCCAAAGATCTTGGGCAAATCCAAAGAAGGTTTTCCTGTACGTTCATCACAAAATATTTCTAGATCCCAATACACCCAATGCCAGATAGATGCCAAGAAGCACAAGCCAGAAAAGACAATATGTGCCCCGGCCACCCCTTCATAACTCCAAATACCCGGATTCGTTACAGTCCCTCCGGTAATACTCCAACCGCCCCATGAATTGGTTATTCCTAAACGAGTCATGAAAGGTATAACGAACATACCCTGTCTCCACATTGGATCAAGAACAGGGTCAGAGGGATCAAAAACTGCTAATTCATACAGAGCCATTGAACCGGCCCAACCAGCAACCAAAGCTGTATGCATTATATGGACAGAAAGCAACCGACCGGGATCATTCAACACAACGGTATGAACACGATACCAAGGCAAACCCATAGAAATACCCCTTTATCAAAGAAAAATAGACACTACGTAACTTTATTACATTGAAAAAGACTCTACTATGAACTCTGCTACGGATCTCCCTTGTTACGTGGATTATCTTGGAGCAAGGGTTAATATTTATTCTATTTAGTTGATAATACTGGAACAATTCTATTTGTAGAACAAAGAGAAGCAGATTTATTCTATACTCGATAAGTATCAATACGCAATGGGTGGGGGTTGATACTATTTTCTATGAGGGAATGCGCCCATACTCCTTCATCATTAGAAGGACCTATTCATAATAATTTTACTTTATTCATTCTGTCTTCCTTTTCATTCTGTCTTCCTTTATAATGTAATGTATGAATTTTTCTAATCTATGGATAAAATAGATAGGGCCCATTTTATAAAGACAATAAACTCATTGTTACGTTTCCACATCAAAGTGAAATATAGTACTTAGTTCTTTTTTCTTTCATTTCATGCCTATTGGTGTTCCAAAAGTGCCTTTTCGGAGTCCTGGAGAGGAAGATGCATCTTGGGTTGACGTATAGTGCGACTTGTCAGATATATTGGGTCATACGGGATTTCCCCGTTTTCTCGCCCGATCGAGATATCCTCTATTTCGCCCAAAAGACAGATTAATTGAATCATTCAAAATTTGGAGCGTGAAGTGTAATTAGATCCCTTTTTTGGGGGAATTCATATCATATTATTATTATTATCCATTCGAATAATTTATGGTTGGCTTGATTGAACTAATAAAATGAAGTATCCAGGCTCCGTTTAAAAAAAAATCCAATTGGTAATATTTCAATTCCTATTTATCATTTTTAAAGAGAAGCGATTTCAAATCGTTAATCAATCGAGTAATATAATATGGATGAATCCATCAAATATTTGGCGGAAGGCATGAAATTAATAAAAAAAAGTAAGTCATAGCAAAAAGAAGTGGTAAGGGGAGCATTTGTCCTATATGTGTAAATCAAAATCGGGCGGATCTTTACCCGGAGTAGAGCATAAACCTAAAAAAAATGGGAAGAGGCCCATTGAGGAACAAGAAAATGACATCGTATCGTGATTTGTATTCGATCTCGATGAAACAATACATCAATGAGAAGTAAATTCGATAAGTTTTTAATTCTTTATATTTTTTTTTTGTTATATTATAGAGAAAGGAGAGAAAGGAGCCAAAAAACGTTTATCTTTATTGAAAAATCGAAGAAAAAGTCCTTTCTATTATTCTATTAAAAGTTAGAAAGAGCTTACTATGAAAAAAGAAAGAGGGCTAGAATCTACACATTGATTATTTTTTTTTTCGAAATGTTTTTTGGAACCGTATGCGTCAAAAGGTGCATGTACGGTTTCTAAGGGATACAAATTTACCCTAATCAACCGACTTTATCGAGAAAGACTCCTTTTTTTAGGCCAAGAGGTTGATAGTGAGATCTCGAATCAACTTATTGGTCTTATGGTATATCTCAGTATCGAGGATGATACCAAAAATCTATATTTGTTTATAAACTCGCCTGGCGGATGGGTAATACCTGGAGTCGCTATTTATGATACTATGCAATTTGTGCAACCAGATGTACATACAATATGCATGGGATTAGCTGCTTCAATGGGATCTTTTATCCTGGTCGGAGGAGAAATTACCAAACGTCTAGCATTCCCTCACGCTTAGCGCCAATGAGGTTTTTTTGAGAAAAAAAAAGACTATGCCTTCGCCATATAAAATATTCATATTAAGTAAAAATAGCATGGCACTTTGAATTCGATAGGATAAATTTTTTTTTTCTTTTTTTTTTTTAAAAACATCAAAACATTAGATTCTATATCGAAAGAGTAGTATGAAATAAAGGGTATTTCCGATTTTATCTTATCTATCGGGAGTCCAGTTCAGCGTCACAAACTTTTTAGTTTTCATAACATAAATATTGTTAAGAGCTCTATGGTATGAAAGAGTGGAAAAAAAAAAAAATTATTTTTTCTTTACTTTATTATTTTATTTGATCGGATCAAAAAGAAACTTTGGGATTGCTAAATTACAGACAAATAAATAAAAAAAAAATGAATAGAATATATAAAGCAACGGAACCATCATAGTATTTTTTAACTCCTCCGAAAAGAAAAGAAGGGTGGTAATTTGATCATTTCCCGATCTGAGTCTGATAGATCCTTTTTTTTTTCTCTTTCTTCGATAGAAGGTAAAGGTCAATCTTATTGTAGAGCCGTATGCAATGCACAAAAGATGCACGTACGGTTGTTCAATCCTATTTTTTTGTTCTTGTTATTCTTTATCTTTCTTTCTTTTCTCTTCATTTCATCGTGCGAGATAGAGAAACCTTTTATTATGTTATATCATCAGGGTAATGATTCATCAACCTGCTAGTTCTTTTTATGAAGCGCAAACGGGAGAATTTATCCTGGAAGCGGAAGAACTGCTAAAACTGCGTGAAACCCTCACAAGGGTTTATATACAAAGAACGGGCAAACCCTTATGGGTTGTATCCGAAGACATGGAAAGAGATGTTTTTATGTCGGCAACAGAAGCCCAAGCTTATGGAATTGTTGATCTTGTAGCAGTTGAATGAAAATAGCATGGATTTCGCGCAAATCCGTGATTTGAGATTTTATCTGCTTACCGAGTTTAATATTCTATTAAATAGAAGTAATTCATAATCATACGGTTAAGATCAATCTAAACCAGTCCATTATGTATACGATTCAACATGCCAACTATTAAACAACTTATTAGAAAGACAAGACAGCCAATCAGAAATGTCACGAAATCCCCCGCTCTTCGGGGATGCCCTCAGCGTCGAGGAACATGTACTAGGGTGTATGTGCGACTTGTTCAGATCATGGGCTAGGACAAAAGAAAGAAAAAGAATTTTCCAGTATCAATGATCAGTACCGATGAATAGGATAAAATATAAAAATCCCATTTACTATCTAAAAAGAATAAAATCTATCATATCCCTCTATTGTGTATGAAATTTATGGTTTCCATTGGTACAAATCCAATCACCTCAATTTAAGATGAGAAAAAATTTCCCATTGGTATCAAATGGTTATCCATTAAGCGGGGAAAATCCTATTTTAAAAAAGAAAGATTGGACTCCCACTCTTGCAAGAACGGACTAACAGGGTCAGCTACCCAGCTAACCTTTATAATTTAATTAAATACCGTTACTGTATAGGTAGATCTCATTGTGAAAGACCTATTACTGGATAATTCATGAGTAGAGCCAAAGAGTGTGAACTGTACAAGTTACCAATAGTTTATTAAATGAAGAATGAAGTAAGAGGCTCCGGTGTATAGAGAAGACCTCACCGTTTAAGAAGTAACCATAGAAACGATGGAACCCACGATTCCTTTATCCATTTACTACTTTTTTATTTACTATGTTTTTGATACCTAGTAGAATACAATTTCTTTTTTCTCGGCATTTTCCCTCGAAAAAAGAAAAAAATTGTGGTCGGGAAGGTTATAGTAGCCAAAGCCATTGGAATTTTTATTTTATACATTGGAAAAATTCGTTTTGTTATTAATAGACTAAGAAGGGGAAAAGAATAACTAAAAGAAAGGAAATCAATTAGTTATTCCTTAAAGTTTCATTTATTCAATGACCAGAATTAGACGGGGATGTATAGCTCGGAGACGTAGAACAAAAATTCGTTTATTTGCATCAAGCTTTCGGGGGGCTCATTCAAGACTTACTCGAACTATTACTCAACAGAAAATAAGAGCTTTGGTTTCGGCTCATCGGGATAGAGATAGGCAAAAGAGAAATTTTCGTCGTTTGTGGATCACTCGTATAAACGCAGTAATTCGCGAAAAAGAGGTATCCTATAGTTATAGTAAATTTATACACGATCTGTGCAAAAGACGGGTGCTTCTTAATCGTAAAATACTTGCACAAATAGCTATATTAAATAAGAATTGTCTTTCTATGATTTCCAACGAGATCATAAAATAAGTAGATTGTAAGAACTCCACCGGAATAATTTAAACGGAGTTCCCCGGAGAATGAACTCCGGGAAGGTAAAGTAGAAATGAATATATAGAAATTAATAGGATATTTTATGATATATGATAAAGTAGTCAAAATGAATGAACGCGTTCAATAAAAAAAAAAAAGACTTCTTCGTTTTCACCGATTTTTTTATTATTCTTACGACACGATAATCCAATCTGGATTCTCGAATTTTGGAACAAAATGTGTTTGAGTTCAGATTGAAATTTTGATTCAATTGAAGAAAGAGAAAGAGTAAGGCTATTTATTTCGGGTTCTAAACCCTGGAGTTCTAGCGGTCGACTCAGTTCTTTCAAATTGTTTCTCATTATTAAGAAAAGGTAACGAAGATAAAATACGAGCTTGTTTTATAGCAATAGTAATTAATCGTTGTTGTTTCAAGGTCAATCTATTTACTCGTCTAGATAATATTTTTCCTTGTTCACTAATAAATCGACTAATTAAACTCATGTTTCTATAATCAATTCGATCCCCCGATTGGATCGGGGGTAAACGCCTACGAAAAGATCTTTTTGATTTAAGAAAAAGTCGCTTGGATTTATCCATGGTTTGTTTAGTTTATTCCTTATCGAGCAAATCCTATTTCGGTCAGATCTAAAACTAAAATGAATTAGAATTCAGAAATAGGATTTGCTTTGTTTATTCAATTTTTTGATTAAATACGTTAATTTCAAATTGAATAGAATATTCAAATTGAATAGAATAGAATATAGAATATATATATATATTCTATATTCTAATTCTCATTTTTTAGAATGTCATTTTTTCCCCTCCCTTGGAAGGGTGACACACAGATGATCAGTTCAATCTATTTCTTTATCTCCCCATGAATTCTATGTTTGTAACAATAGGGACAGAATTTGATCAATTCCAATCGATTAGGCGTATTGTGTCGATTCTTTTGAGTAATATATCTGGAAATGCCCGTTGATGCCTTATTAACATTAACACCGTTTCGGACACAACCGGTACATTCCAAAATAACCGTTACTCGGACATCTTTACCCTTGGCCATGAACCTCCTTTCGCTTTTTTTTTTTAGTTACTCAACTCTTATATATATATATTTTGATCCGAAACGAAGAAAAAGAAAGGAAGGACAAAAAAAAAATAGAAGTTCCTAATTCGAAATCCAATTAGGAAAGATTTCATTGGAAACAATAAAGTAATAATAAATAATTAAGTAATACAATGATTTATAAACTCTATTTCTAATCGTAGTACAGTATTTCATTTAAGTATCTTGTATAATACTCTTTGCCCTAGGCCAACTCTATCCCGAATTCCTCTATTACTATTATTAATTTGAATTTAATTTGAACTTGAACCCGAGTTTCGAAAATGTCGAATCACTTTTTATTCTTTCTCTTTTCTCCCTTATTCTTTTCTTATTCTAAAAAAAAAGGGGGGGGGAAAGAGAAAAGAGGAGGAGAGGGATTAGTCACACAGATATTTGATTGTATCTCTAATCTTCTTCATTCCTTCCTATGTCAATAACTAGAATGAAAAAAAGGGGAATGTCAACGCATCTGGAAAAAAACGATTAATCTCTATCAATAGACCTGCTAAAGACCCGAACCATAGAGTACTTAGTACTGGTGCCACAGAGAGATATGTTTTTAAATCTCGCATTAAAAAACCTCCTTCTTTATTTTATTGTAATGTAATACATAATATAATGGTAATAAATACATATATGATCAGATGCATATGTAGTTAAGGGATACTTGTAGTTGTACACGGAATCTGTAATTCAAATCGAAATGTACAATGATTTAGTAGATCTAATTTTGCTTAAAACAGAAAAAAAAAATAATATAATTAGAATAATAAGTCCCTTTCTTTCCAAGCATTCCTCCAAAATATTTATTTTTTGACTTATGGTAGGGTAGTTTCATATGTATATTAAGGCTTTTCCTTTGACTATTATTCTATGTTATATGTATATGAGACCAAAAAGAAGAAATGGCAAGATAAATTGTGTATATCAATGGAATGGAGGAAATAAGAATGTGGAAAACAAGACAGGAATTCTCTACAATGACACTGTAGACCAATTAAAGGGATGTGGCGCAGCTTGGTAGCGCATTTGTTTTGGGTACAAAATGTCACGGGTTCAAATCCTGTCATCCCTACCTATTACTTCTCCTTTGAGCAGTAACAAGGGATCAGATTAATTTTGGACATACATAATCATAATATTTCATTTTTATAATACTACTATATAGTTATATGCATACAAGATGTATTGGGGTTACAAAAAGAAGATTTTTCTTTCCAGTCTTATCTATTCTGAAAATAAAGCGCTTTTAGTTCAGTTCGGTAGAACGTGGGTCTCCAAAACCCAATGTCGTAGGTTCAAATCCTACAGAGCGTGACTCCCTTCTTCGTAGATCGAATTAGACTGAAAAAGCTTCATTAACTTGAATTGAACAGCAATCTGAATTTGACCTCCTGTGGATTAAAGAAAGGAGGAGGTCAATCAAAATCAAAAAGAGAGATGTTAATTAATCAAAGGTCCAACTGATCACCACGTCTGTATTGTAAATATGCAGTTACGAATAATCCAGCCAAAGTAATAGGAATTAGACCTAACACGATTCCAAATAGAAAAACTTCAATCATTTAAATTTTTTTTTTTGAAAGGAAAAAAAAAAAAGAGGTAATATGTAATATCTATAATTAAATATTAATCTGAATTGCCATGAATCTCAATGATCAAGAATTGGCAATTGACACGTTAAATAACTATAGAATACGTGGAATACCACATAAAGATTTCTTTTTAGAAATTGTTCATTTCATTTATTTCAAATATGAATTTCAAATAAGTCGTATCTTGCTCAGACCAATAAATAGAGCTGAGGTTATAGTTAAAGCCGCTAGTAAAAAACCGAAATAACTAGTTATAGTAGGCATGAAGGAACTAAATGAAATATATTCATTTTATACATATGTTTCTAAAGCACTTACCTAAGTTAGTTTCCATTTTTGCAAGATAGGAAAATAAGCAAAAACCTTCAATTGAACTTATTCTTTCAATTGAAAGTTTTTGATTCATCAATCATTATAGACAGCATTAAAAAAAGCAAAGATAAAGTGACAGGCGTATAAAAAGAAATTGATTCATCATTTGTGACATCTACCTATTAATTCCAATCAACAGATTCATTGAACACCTCTTGAGTAAACTATAAAGTAATAATAAGAACTATGTCATGGAACTTTATTCAAATTCAAAAATGAAACTCTTTTTGAATCACTAGAAAATAAAAAAACAATTTCTATTTTGTTTGATCATTTCTTTTTTAATTGTATCAAATCCATTTTCTATTTTAAAATTAACGGTGATTTTATAAAACTTTTTATTTTGATGTTAATTTTAACTCATTAGATTCAATAGTAGGTTCATTCACATAATATCTTGAATGAATGAGAAGAAAAAAGTTATTACACGATCACTCGAAATTGGTCCAAGACTAGATTCCAAGACTAGTAATTCCTATTATCTTTTCCTTTATAAGTTCTACATTTAATCTTTCCATATTATAAAGCCTCATCCTTGTAGTTAGGTCAAGAAAGAGCCGTTGAATCTCGATCTAATACAACAATGCATGCATCACGAATATTGATTACAATTCTTTTTTTCTTTGTTCTCTTTCTTTCATCGAATACTATCTACTATTGTTACTTCTTACTGATCTTACGTGTTACTGAACGACTAACCAATTCCTTAAAATGAAAAAAAAAAATGAAAAAAGGATTCCAACAAAAAGCACTGCTACTATAAAAACAAAGATTTCTAGATTTCGCACCCTGGAGAAATATGATAATTCCCTTCATGAATTATTAGAAACCAACTTGTCAGATTCACGTTTTACTGGATCTTCCGTTTCGAGCCCGAAGCTAATAATGGAGAAAAATAGAAATATATATATATTAAGATATACTATTTTGAAATATATACTATTTTTAAGAATTTTCTATTGTGTGGGACATCGTTTTATATCGATAAGTAACAAGTAAAGTAAGAAAGAAATTATCTAGCACTTTCTTTCACTATTGATTGAAATTGCGTTGCTGTGTCAGAAGAAGGATAGCTATACTGATTCGGTATACTCTAAAGACGCCCTCGGTACTATATTGATGATCCTACAAAGATTCATTTTCAGTAAATTTCCATTTACCGATCTCATCTTTTACGGAATCGATCCCCTTTTGACTGTACAAGAATATGTGGAGCTCAGCATGTCTGGAAGCACAGGAGAACGTTCTTTTGCTGATATTATTACCAGTATTCGATATTGGGTCATTCATAGCATTACTATACCTTCCCTATTCATTGCGGGTTGGTTATTTGTCAGCACGGGCTTGGCTTACGATGTGTTTGGAAGCCCTCGACCAAACGAATATTTCACAGAGAGCCGACAAGGAATTCCATTAATAACTGGCCGTTTTGATCCTTTGGAACAACTCGATGAATTTAGTAGATCCTTTTAGGAGGCCCCAATGACCATAGATCGAACCTATCCAATTTTTACAGTGCGATGGTTAGCTATTCACGGACTAGCTGTACCTACCGTTTCTTTTTTGGGGTCAATATCAGCAATGCAGTTCATCCAACGATAAACCTAATCCGAATTATAGAGCTATGACACAATCAAATCCGAACGAACAAAATGTTGAATTGAATCGTACCAGTCTCTATTGGGGGTTATTACTCATTTTTGTACTTGCTGTTTTATTTTCCAATTATTTCTTCAATTAAGAAAACAAAAGAGAATAATAACTCTAGGAATTTTCTTAGCCCATTCGGAAAGATCTCATCGCATAATTATCTATGACTGTTTATGTCTCTAGCATGACCATTTGATGAAATGTGGAGGGAAGTGGCCGATACTACTGGAAGGATTCCTCTTTGGCTAATAGGTACTGTAACTGGTATTCTTGTGATCGGTTTAATAGGTATTTTCTTTTATGGTTCATATTCCGGATTGGGTTCATCCCTGTAGTATAGTAATCGGATGAATTGAGTTGTAGACATGAAAACGTAAGAACTCAACGGGATTCTCTTCTTTCTTTGTCTGATTCAAGGGGGAAGGCCCCGTTGAGTTCTTAATAATAATCAGAATATTTTTTCGTATAAATGACAAAACTAATTTCTTTTTCGGATGTTTCAAAAAACTCCATTCCATGTTTTTCTGATGATATTTTTGAAAAATGAACTTCATTAATTGATTCAGAACGCCCGTTTCTTGATAGTATCTATCGATACTTTCAAAGTTAGAAGAAAGAAAAAGACGGAATCACTCAATTTCCTGGATAAAATAATCTATATTTCTGTAGATTCAATATCATGCAAATTTTTTCTATAGTAATAGAACTTTACTCTATTTATTAGTATTTTTAGTATTTCATTAAATTTTAATTTCTTTTATAACTAGAACTTCATTGAAGAAGTTCTATTTACTCAAAAAATTTCCCTATCTTTTTTGTTTGTCCACTACTTTTATATTTTATATTATACGTAATAAAGTGGAAACTGACGATAGGAATCTTTGACAAAGGGGATCAAGAATCGTTATTATTTCGACACAAGAAAGGGGTGTGGAAAATTCCTTTTCTTGTGTCGAAGACTAGGAAGACGAATAATCCCTCCTCGAATTATTTGTTCCCCACATTTATCCGTTCTATTTCCCGCTTATTTATGTCTAGTATCTAGTCGAATTTGATTAGAGTAAAAACTAGTAATGCATTTTATGACATTTAAATCCGGCAAGAGTAACATAGTCACATCACCCCAATTTGGATAAAAAAAAGAAGAGTTAAATTAAAGTCAAATAGTTTTCTTCACAATCTACATACTATAATTAGGAATACGGTATAAGAAATTCCCGTCATCTCGTAGAAAAAGAATATAAACAAGCAAAAGGTTTTTCAGAATTTAATTTTGTTTATACATAATCAGAATTTGGTTCTTTTTACAAACTTGATGTTGATAAATTCGCAAGTCTAGAAATTCATTTCGGACAATTGAACCTTCTCGAACTGTTTCTTTTTAAGAACCAAAAAGATTTGTGCCAAAACAACAGATGCTAAGAAGAACAAAAGGCCTTGAACACGTAATGGATCTTGAAGTACTATTTCTGCATCTCCCTGACCAAATCCGCCTACATTAGGATTACTCGTTAATGGTTGATCAAATTTGATAGGTTCGCCTTCGGAAACAAGAAGTTCTGGTCCTGGAGGGATAATATCAACTATTTGACGTCCATCCGATGCATCTGTTATGGTTATTTCGTATCCCCCTTTTTCTTTTCGTATGATTTTGCTTACTATACCCGCTGCTGTAGCATTATAAACTGTATTGTTACTCCTGCTCCCGTCGGGATAAATCTGACCCCTTCCCCTGTTTCCGCCTACGTATATAGGATATTTTAAGAAGTAAATATCTTTCTTAGTAGCAGGATCCGGGGAAAGAATAGGAAAGGTGATTTCACTATATTTCTGACCAGGAACAGGGCCTATCACAAGAATATTTTTTTTATTGGGGCGATAGCTCTGAAAAGACAGATTGCCTATCTTTTCTTTCATCTCGGGAGAAATACGATCAGGAGGGGCTAATTCAAAACCCTCAGGCAAAATAAGAACGGCCCCTACATTCAAAGCCCCTTTTTTACCATTAGCAAGAACTTGTTTCAATTGCATATCATAAGGAATTCGAACAACTGCCTCAAATACAGTATCAGGAAGTACCGCTTGTGGAATCTCAATATCTACGGACTTATTAGCTAAATGGCAATTGGCGCATACAATACGCCCAGTCGCTTCTCGTGGATTTTCATAACCCTGCTGTGCAAAAATGGGATATGCACTTGAAATGGATGTCCGAGTTATGATATATATCATGAGTGATACGGAAATGGATCGAGTAATCTGTTCCTTTATCCAAGAAAAAGTATTTCTAGTTTGCATGGTCCAATCATTGATCCCAAAAATTTCTACAATAAATTGGGTAGGTCACTAGTATAGTTCCCTAGCCCCGATTCTGCTATTTACTGGAATAATATAGGATGAATCCGTGGAATGGGTCGAAATAGAAAGAGTAAGTATGATTTTAAATGCTTTGCTTATGTACAACTACAAAGTAACAAAGATTCTAATTAGATTAATATCAGTGGATCATTTGTCAATCATTCATTGAATGATAAATCACTACAAGTGACGGAGATACGCGATTTAAATAACGGAAAATCCAATATTTAAAAATTGTATCGAGAATGACTGGAAAGGTGGAAACAAGACCAGATATAATTTGATCGTTATGAATAAATCCAAAATCTTTGTAGACAGAGCCAATCATTAGTTCCCACCCATGGGGTGAATGAAATCCGATACATAAATCAGTTAATAAAAGAATACAAAAAGCTTTTATTGTATCGCTTAAGTTATATAGGAATTCTTGAGCCCAAGAGTTAAGAATAACAAGTTGTTCATTACCCAGCATGGAATAACCACTTAGAATAATGAAACAGATTATATTTGTCGAGAAATGTAAAATCGTATGGATACGATACTCATTGTATATCTTGATTAATTGGATCGTTTCTTTGTGGATTCCTATACAAAGCTTTTGTAGATGTGTCTCTGAGTATTTCTTGATCATTTCGTCCAAGAGGAGGAGTTCCTCTAATTCTAGGAATTTTTCTAGAATATTTTTTTCTTGAATATCATTCAAAAAAGTTTCGGATTGCCTAGTATTCCACCAATTAATAACCCAAGATTCTAAACTTTTCTTAAATGAGAGAGAAATCCACCAGGGCAAAAATACTATAGATACAAGATAGAGAAGAGGAGTGAATGCTTTCTTTTTTGCCATTTTTTTTTTTTTTGAATTGGTAATGAACCCAACACATTTGCCGACTCTATGCGATCTAATATTTCTATCAAGCATACGTTCTATTACAAGGTATCGAATCTATGAATTTCTTCACTGTTTTTTTTGTGATTCCGTGGTTAGTCCTTGAATCTAGAAAGAATACAGAAATAGAATAAAAATCCATTTCGAATTCGAATGAAGAAATAAAAAAAAAAAATAATAATAGTATTTCCAAATATCTCAATTGGTCAAATTCGAAACAAGTACCTCCTTTCGATGAATGCCCGAAAGAATCACTTCAAGTAATGAATATTATTCCGATTTTGAGACGAAAAAACCACTTTTCTATCATTCTATCAAAATATCTAATATTTCGAAAAAAATTACCTGACTACCCATAAGTCAGGAATAAAATAATTGAGGAAATTTTCTGAAGAATATAATATTGTGATGATCAAAAAGGAGTGACAAAACAAGACAGAAAACAGAAATTGGATAGGATAGTTATCGTTATAATAGATCCAATTGTTTGGTCATTAAGGAGCANNNNNNNNNNACAAAGAAAAGTCGATTGACAAAAAATAAAAAATTTACAAGATATGATCTATCTGGATCTAAAGTATCAATTCCAACAAATATTGGACTTAAAATAAAAAACGAAATTTCTTTATTTCGAATTTCTTTATTTCGAAATGTTTTAATAGATGGGATGAATCTATTATTTCTATTTGTTACTTGTTTTGTTACTGAATTGAGTCGATTTCCATATGCATAAAAGACCACAAAAAGAGTTTCGTTTTATGGTTGTTCCGTATACGTCTGCTTTGGCTCGAATGAACGTTCTGAAGAAACTTCAGTTAAGTTATGTTATAGAAAAAGAGGATTCTTGACTTTTTTCTCTCCTGTTGAGAAAGTATTAATTCTTTAGTTCATTTTTCTCAAAAAACTTCAATTGGTACACGCAAGAAATAGGCCAATTCAGTAGCTTTTTGTTCAATTTCTCGTGGAGTCAAATTTTCATCAGTACGAGTCAAGGGAATGCCCCTCTGGCCGCGGATTTCCATATAAAGAACACGACGAGCATAAATACCCTCTTTAACTTCTATTCTGACGGACTGAATATCTTTTATAAGAAATCGGAGAAAGACACGACGATTTTTTCCAGGAAATCCCCAACGAAAAATACACACTATTCCTTCTTTTCTGTCGAATCGATCATAACCACTACCCACATTCCACAAAATTGTGCACCACAAATAGGCGCTAAGAAAAAAACCCGCGATCCCATAGAAAGACATTACGAGCCCTTGTGGAAAAAAAATGATTTGTTGAGACGGAAATAAAGATATCAAATTTCTACCAAGATAACTGGAAGTTCCAACCAATAAGAATCCTAATGAACCTAAAAAAAGGATAAAGGCCCAGCAAAAATTACTTATTTTTCGAGACCCATTTCTAAGTTCTATCCATATATGTTCTGATCGCCAACTCATACTTAATCTGATTGCATTTTATTGGAATTGAGAGAATATCCCCAATGAATTTGACTTGACTCTTTTTGTTTCCGAAATAACTCTCATCAACTAGCACTATTTTGATGTAAACCTTTAGGAGTAATTCATCAAATTAAATTGGTTAGATCTAAAAAAAAAAATAGATTCGATTTGGTCCTATCGGATTTAAACAATCTTGTTTTTTTGAACATGAAGAGATAAAGAAGCCATTGCAATTGCCGGAAATACTAGGCCTACTAAAGGCACAAAAATAGAGGGAAAGTTGAAAGTTATCATAGAATGAATACCTCGATTTAATATTTGTACCTGTTATTATTATATTGTTAGAAAGATATCTTGTAATAATTCTAATTAAGAATTCGAAATTAATATTCAAAATTAATATCTAATAATATAAAATCTAATTAAATTATTCAATTTTTATTCTATATTAATATTAATTAAAGAAAAAGTTTTTACAAATTATCGAACAATTTGTTAGAATCCCATCCAACAGGGATTCTTAGTCAAAATGAGATTCGCAGGAGATATGGAAAGATACAAAACTATCTATCTATATTTTTCTATATTTGAATTAATTATATATACATACGTAAGAAGGGAAGATGACTTTCATTTTATTTGCCTAATTTCACAAAAGAAAGAATTCACTCTTTTATATTTATATAGGCTGCCTGATTACTAATATTATATTACTAATTAGTAATCAGAAATATTAGGAAAAAAAAAAATTATCCGCAACTTTGATTCTTTCTGCAATTAGATCTTATGTCACCAAAGAAAAACCCATTCTTCTGATTTTTACTTTGATTTCTATAAACCAATTACTTGTTTACTACAAATAAAATAATTAAACTTAATACTCTACTTGATTTAATTTTGATTCAAAGGAAAGAAAGCGTGGAGCTGAAATAACTCACTTAAAATGCTTTTTAAAGGATTACGTGGTACGATTAGATCGAATAAGCCCTTCTGGAATAAATATTCGGCCGCTTGGGAACCTTCAGGTACTGTTTTATTCAATGTTTGTTCAATTACCCTTTTCCCCGCAAATGCAATGTAGGCATTGGGTTCGGCAATAATGATATCCCCCAACATACCAAAACTAGCTGTTACCCCACCAGTAGTAGGAGATGTAAGGATTGATACATAAAATAGTTTTTTATTTAATTGATAATCATATAACGCAGAAGATATTTTAGCCATTTGCATCAAGCTCAAACTTCCTTCTTGCATACGTGCACCCCCAGAAGCACACACTATAATAAGAGGTAGAAATTCCTTGGTAGCATACTCGATCAAACGGGTAATTTTTTCCCCGACTACGGATCCCATACTACCCCCCATAAACTGAAAATCCATAACTCCAATTGCTACGGGAATACCATTTAGTTGGCCTATGCCTGTTTGAACAGCCTCAGTTAATCCTGTCTTTTTTTGATAAGAATCGATATGATCTTTATAAGGCTCCTCCTCTAAATAAAATTCAATGGGATCTAGAGAGACCATGTCTTCATCCATAGGATCCCAAGTGCCTGGATCAATCAAAAGTTCGATTCTATCTGAACTACTCATTTTCAAATGATATCTACACTGTTCACAAATATTCATTTTTGACTTAAAAAATTTCTTATAATTTAATCCATAACAATTTTCGCATTGAACCCACAAATGCCTGTATTTTTGCGTTCCATAGAGATCATTAGCGCTTTCTCTTATAGTTAAATCACTCCCATTCATGTTGATTCCTAGACTGGAAGTCTCGTTTCCACTACTATTTCCACTTTCACCACAAATGGAACTATAAATATAACTGTCACTGTAATTGTCATTACCACTTACAATGTAAGTATTAATACGGATTTGAGAATGAAGATAACTGTCAATACAACTATTAATGTGATTATTCCAACTATAACTATATTGAGTATCATACATGTAACGATCATAGTAGGGATCGTCACTCTTAGATCCATTATTCCGATAACCAGAATTCCGATAACTAGAAAAAGAACTTTCGAATTCACTCAGAAAAGAGCGATCATTGTTAATCTCAAAAATCTGATTTTCAATATCAAAATAGATAGAATAACTGTCCCCATTACTATCCCTAACTAAAAAAGTGTCATCAGAGATGAAATTCGGAATGTCCTTGACACCGAATAAATGCTCAACATTATTGTAAGTCAAACTGTCACTATCACTCCAACTAGGAATGTTTTTATCCCTATCATTTCTATTCGGATCTTTACTTTTCCTGGTATTTTCAATAGGACCAAGACTGTCCATTGATTTACTTAATCCACACCTGTGTTCTAACTCCTTCTTAAACAACATCGAATTGAACCGCCATTTTTCCATAAAGTTTTCTTGCCCCCTATTTGCATGAAAATACAATAGATGAATAGTCATTCGAGGAAAAATAATTTATTTTAATATCCTATTTCCTATCAGAATAAACAGATAAATCGAATCACTAGGATTATTAACTAATAAGGAGTGTGAGTATTGAAAAAAAAAAAAAGAAAGATTTGTTCTCTATCTAATTCTAATATCTAATAAAGTAAAGAATTTTTTTTTTTCGTAAAATCTCGTTTAATAACTATATTAACTAACTAATAAACTAATAATAAGTAATCAGTTAAGTTTTTATTTCAATGCAAAACGAAAAGGACAATATACAGGATGGGTAGAAAAGTTGTGATCCTTAGCTCGGAAAACTACAGGATATAAAAGAATTCACCAATCCTAAGGATCCGTAGAATTAATTGTGGATCCAACACAACAATAGAAACGTTTGAGTTGCTTAGTCGTATTTAATTTTAAATCTTGTATATCTAGATAAGTATGTATCTATCTAAAATAGATGCAATAGACTTTTTTTTTGTATTCGGCTCAATCCTTTTAGTAAAAGATTGGGCCGAGTTTAATTGCGATTCAATTAAGAGAACGAACAGTAATTACTGAATTATAAAGTATCCATTGCTGGGAATTCAAATTTAATCTCCTTCCATACCTCACAAGCAGCAGCTAGTTCAGGACTCCATTTGCTAGCCTCACGGATAATTTCATTACCCTCACGAGCAAGATCACGCCCCTCATTACGAGCTTGTACACATGCTTCTAGAGCTACTCGATTAGCTACGGCACCTGGTGCATTTCCCCAAGGGTGTCCTAAAGTTCCTCCACCGAACTGTAGTACAGAATCATCCCCAAAGATCTCGGTCAGAGCAGGCATATGCCAAACGTGAATACCCCCTGAGGCCACGGGTAGAACACCTGGTAGAGAGACCCAATCTTGAGAGAAATAAATACCACGGGTTCGATCTTTTTCAATATAATCCTCACGTAGTAAATCAACAAAGCCTAGAGTGATGTCTCTTTCCCCTTCAAGTTTACCTACTACAGTACCAGCGTGAATATGATCTCCACCAGACATACGTAATGCTTTAGCTAGTACACGAAAGTGTATACCATGATTCTTCTGTCTATCAATAACTGCGTGCATTGCACGATGGATGTGAAGAAGTAGGCCATTATCTCGGCAATAATGAGCCAAGCTAGTATTTGCAGTGAATCCCCCTGTTAAATAGTCGTGCATTACGATAGGAACTCCTAATTCTCTGGCAAATACAGCCCTTTTGATCATTTCTTCCCATGTACCTGCAGTAGCATTCAAGTAATGCCCTTTGATTTCACCTGTTTCAGCCTGTGCTTTATAAATTGCTTCGGCACAAAATAAGAAACGGTCTCTCCAACGCATAAATGGTTGGGAGTTCACGTTCTCATCATCTTTGGTAAAATCAAGTCCACCGCGGAGACATTCATAAACGGCTCTACCGTAGTTTTTAGCGGATAACCCCAATTTCGGTTTAATAGTACATCCCAATAGGGGACGACCATACTTGTTCAATTTATCTCTTTCAACTTGGATGCCATGAGGCGGTCCTTGGAAAGTTTTAGAATATGCAGGAGGGATTCGCAGATCTTCTAGACGTAGAGCGCGCAGGGCTTTGAACCCAAATACATTCCCCACAATGGAGGTAAACATGTTAGTAACAGAACCTTCTTCAAAAAGGTCTAAAGGATAAGCTACATAAGCAATATATTGATTTTCTTCTCCAGCAACGGGCTCGATGTGGTAGCATCGCCCTTTGTAACGATCAAGGCTAGTAAGTCCATCGGTCCACACAGTTGTCCATGTACCAGTAGAAGATTCCGCAGCTACCGCGGCCCCCGCTTCCTCGGGCGGAACTCCAGGTTGGGGAGTTACTCGGAATGCTGCCAAGATATCAGTAGCTTTGGTTTCATAGTCAGGAGTATAATAAGTCAATTTGTAATCTTTAACACCAGCTTTGAATCCAACACTTGCTTTAGTCTCTGTTTGTGGTGACATAAATCCCTCCCTACAACTCATGAATTAAGAATTCTCACAACAACAAGGTCTACTCGACATGAATTAGGCATTAATGAAACTTTTCACAGGAATCTTTCACAAAATTCTTAACTAATACTAATATTATCAACTAATCAGAGCCGAGTGCTTTACTTTATTATTAGACCATGGTATTTGATTCGCCAAATACATCATTATTGTATACTCTTTCATATATATGGCGCAACCCGATTCTTATTTTTGACCCCTTCTTTTTTTGAATCGAAATATCGAAATAACCTAACTAATAATAAATTCCCTCTTGACAATGGTATATGTTGTATATGTAAATCCTAGATGTGAAAATATGCAGAATTCATTTATGAAAAGTCTATGAAAAGGTATAAAAAAGAAAAAAAAAAAACGAAAAGAAAGAATAGGCTAGGCGTAAATTGATATACTGAAATAGATAGAAAGGGCCAATGATAATGAATCGTAAATAGAGTTCAGGTTCGAAATCCATAGATAGTTAATAGGGATGGGATTGTCTATAATGATAGACAAATGAAAGACTTTCTCAAGATTCTTATTCATTCACTTGATATTTTGAAAACGGGTTGGTTGAATTTTAAAATTCACTTATCTTATTGAATAAGTAAACAATTGAATTGGATTCGGTTGGATGGTACCAACAAAATGGAGTACTAACTCCCATTTCTTATTGATATTGAATTAACCGATCAACTTGCTATCGGACATTTATTTTGAATTCGACAATTTTCGCAAAAAATTTCGTCATATTTGACTTTATTTATTATTTTATTATGAGAACCAATCCTACTACTTCTGTTCCTGGGGCTTCTGTGCTTGAAAAAAAAAAACCGGGATGTATCGTTCAAATAATTGGTCCGGTATTAGATGTAGCCTTTCGGCCGGGCAAGATGCCTAATATTTATAACGCTCTGTTAGTTAAGGGTCGAAATACTGGCGGTCAACCAATTAATGTGACTTGTGAGGTACAGCAATTATTAGGAAACAATCGAGTTAGAGCTGTAGCTATGAGTGCTACAGATGGTCTAACGAGAGGAATGGAAGTGATTGACACGGGAGCTCCTCTAAGTGTTCCGGTCGGTGGAGCGACTCTCGGACGAATTTTCAACGTGCTTGGAGAGCCTGTTGATAATTTAGGTCCTGTAGATACTCGCACAACATCCCCTATTCATAGATCTGCGCCCGCCTTTATACAGTTAGATACAAAATTATCGATTTTTGAAACAGGAATTAAAGTAGTAGATCTTTTAGCCCCTTATCGCCGTGGAGGAAAAATCGGATTATTCGGGGGGGCTGGAGTGGGTAAAACAGTACTTATTATGGAATTGATTAACAATATTGCCAAAGCTCATGGAGGTGTATCTGTATTTGGCGGAGTAGGTGAACGTACTCGTGAAGGAAACGATCTTTACATGGAAATGAAAGAATCGGGGGTGATTAATGAAAAAAATATTGCAGAATCAAAAGTGGCTCTAGTTTACGGTCAGATGAATGAACCGCCGGGAGCTCGTATGAGAGTTGGTTTGACTGCCCTAACTATGGCGGAATATTTCCGAGATGTTAATGAACAAGACGTACTTCTATTTATCGACAATATCTTCCGTTTTGTCCAAGCGGGATCCGAAGTATCCGCCTTATTGGGTAGAATGCCTTCTGCTGTGGGTTATCAACCTACCCTTAGTACCGAAATGGGTTCTTTACAAGAAAGAATTACTTCTACTAAGGAAGGGTCCATAACTTCTATTCAAGCAGTTTATGTACCTGCAGACGATTTGACCGACCCTGCTCCTGCTACGACATTTGCACATTTAGATGCTACTACCGTACTATCAAGAGGATTAGCTGCCAAAGGTATCTATCCAGCAGTAGATCCTTTAGATTCAACGTCAACTATGCTTCAACCGCGGATTGTTGGTGAGGAACATTATGAAACTGCGCAAAGAGTTAAGCAAACTTTACAACGTTACAAAGAACTTCAGGACATTATAGCTATCCTTGGGTTGGACGAATTATCCGAAGAGGATCGTTTAACCGTAGCAAGAGCACGAAAAATTGAGCGTTTTTTATCACAACCTTTTTTCGTAGCAGAAGTATTTACCGGTTCTCCGGGGAAATATGTTGGTCTAGCAGAAACAATTAGAGGGTTTCAATTGATTCTTTCCGGCGAATTAGATGGTCTTCCTGAACAGGCCTTTTATTTGGTAGGTAACATAGATGAAGCTACCGCGAAGGCTATGAACTTAGAAATGGAGAGCAATTTGAAGAAATGATCCTAAATCTTTGTGTACTGACCCCTAATCGAATTGTTTGGGATTCCGAAGTGAAAGAAATCATTTTATCTACTAATAGTGGTCAAATTGGCGTATTACCAAATCACGCCCCTATTGCTACAGCTGTAGATATAGGTATTTTGAGAATACGTCTTAACAATCAATGGTTAACGATGGCTCTGATGGGTGGTTTTGCTAGAATAGGCAATAATGAGATCACTGTTTTAGTAAATGATGCGGAGAAGAGTAGTGACATTGATCCACAAGAAGCTCAGCAAACTCTTGAAATAGCAGAAGCTAATTTGAAGAAAGCTGAAGGCAAGAGACAAATAATTGAGGCAAATCTAGCTCTCCGACGAGCTAGGACACGAGTCGAAGCTATCAATGTGATTTCGTAACTAGTCTAGTTGGTGCGTCCGAATAATCGAAAGAAGTTCTGTTTATACACCCTATTTTTTTTGATTTTGATTTGATTCTGTCGATTGAATACAATCAAACGGAATCCTATTTTCATTTTAATGCAACGAAAAAAATTAAAAAAAAAAAAAAAAGAAATAGAAAAAAAGGTGGATAGAAAAACTTATTAGATACCATTGATTCTGGTATCTAATAAGTTCTACCTACTATTGGATTTGAACCAATGACTCCCGCCGTATGAAAGCAATACTCTAACCACTGAGTTAAGTAGGTCATTTATCATCCCAAAGAGAACCAAATGGGATCCATTGCATCGATGGATTATAAATATCATATTACTTATAAGCAATACCAATCAAACAGCTATGATGTTGATGTTGGATCATGGAATAGTCATCTTGACAAGAAATTATCTACATGATAAAATATGTATCACAAGCACTTAAGGGCTATAGCTCAGTTCGGTAGAGCACCTCGTTTACACGCGCGCCAATGTTTTTCAGGGGAGTCCATCATGCAATCAAAAGAATTGATCTTATTGAAAAATCGATGTCTTACTCCATAACTTTGAGGGAGCAAGAGAACAATAGCCTGACAAATGGTCCGGTCTGATTCAAGTGCCCATTCAATTTAGGTGCCAAACAGAACCCATTATTGATTTGAGATATTGATAAGGTGAATACCCAGTCTATTCAATGTTAGGCATAATGAGTATAAAGACCTCAAAAAAATCTCTTTTCGTCCTATGAACTTTAAGGTGTATAAAGTTTCATATTTTATTTTTAGGCAGAGCGATGGAGACTTTATTTAACTTAGGTTGCTCTAGGCCCGAGGCAGACCTACGTCAAGATAACCCTTTTTTGAAACACTTTGGTAGTGCTCCTGGATCAAAATAAAAATAATGAATCAGAGCACGGGGAGCCATCTCCTTATTTTTTTTCTGTCAAGAAAAATATGGCGGACTGGCTGATATTTATATCAGTTAATGAAAGAGCCCAATGCAAAAAAAATGCATGTTGGGTCTTTGAAACAGTTCGGATCATTTTGATAATAAGAAGTTTGATCTGTTTTACCGAGAAGGTCTACGGTTCGATTCCGTATAGCCCTAATAAAAATAAAACAAAATGAAAATAAAACAAAATGAAAATAAAACAAAATGAAAATAAAACAAAATGAAAATAAAACAAAATGAAAATAAAACAAAATGAAAATACAAAATGTATAATTTTCATTATACATTTTGTATTTTCATTTTGTTTGTTGTTTGTAATTGGTCGGTCAATTCGTCGAAAAAAAAAATCATTCTTATAAGCTCACTCACGGGGATCGTTTAGAGCAGAACATAAAACCGAAAGCAAAAACGTATTTCAATGAATCCAATCGAGATTTCTCCAATCTCGGATAAACAAACCAACTTTTCTTCATTAATCTTCATAGGTGAATTACATATGAATTTTCCTCTTCTTTTCCTGTTCACAATCAAAGAGTTAGTGATACTCTTTTTCTTTGGTATACCGAATCCTGGTGAATTTTGGAAGTCAAAATCATGACATGAACCCCATTAAAAACTCCAATCTAAACCAACTCAAATCAAATCGAATAGTAATTTAGTAATTCACATGGATCTAGGAATGACCTGCTAGATCTGTACACAAGCTAAAGTTTGAAAAACAAATATTTTGGGTAAGTTTCATGGTAGCCATGGTCAACAATGTCAAATATACTTTTTCTTCGTATACCTTACCTAGCAAAGTACAAAAGGAAAGGGGCAGTCTTCTTTTTCCACATCCAATCAATATAAACTCTTCCACTTGGATCCGAATAAAAAAAATAGACCAGCACCCATATATTCGAAATCCCGAAATGGAAATTCCTAGACATTCTCTTACATCTGACTACTTGCTCTATTCTATCACTAAAAAAAGAGATAAAAATATTCAAAAATCTAAACAAAAAATGAGAATTCTACTTACTATTTTATTTTGAATTTTAGTTAGAATTTGAGAATTTCTTTTCTTTAAAGAGAATCCTAGTTAACAGGAGAATTTTCTTTCGATAAGAGCAATATCTATTTATACTAACTCTATCGAAAGAAAATTCTATCGAAAGAAATAAGTTAAATGGAAATAGGATTCCAGTCGATGGATCCTGAAACGAGACATGCCCCCCAGTAAACAAACGAAACTAGCCGGTTCGATCAAAACGAATTCTTGTTTGTTTTGACTAAAGAGTTATGGATGACTTGACAATTCTAATTCAAATCGACTAATCCGGTATATTTTCCACATTTATATTTATAGGAGTACGTCTATGTTTCTGCTTTACGAATATGACATTTTTTGGGCATTTTTAATTTTTAATAATATCAAGCCTTATTCCTATTTTGGCATTTTTTATTTCCGGAGTTTTAGCCCCGATTAGCAAAGAACCAGAGAAACTTTCTAGTTATGAATCGGGTATAGAACCAATGGTCGACGCTTGGTTACAATTTCGAATTCGTTATTATATGTTTGCTCTAGTTTTTGTTGTTTTTGATGTTGAAACGGTTTTTTTTTTTCTTTATCCACGGGCAATGAGTTTCGATGTATTGGGTCTATCTGTATTTATAGAAGCTTTCATTTTCGTGCTTATCTTTCATTGTTGGTTCAATTTATGCATGGCGAAAGGGGGCATTGAAACGGTCTTAGCTCCTGAATATTCAGACAATAAAAAGAAAATTGTTAAAAAAAAAAAGATTGAGACAGTTATGAATTCCATTGAGTTTCCCTTACTTGATCGAACAACCCAAAATTCAGTTATTTCAACTACATTAAAGGATCTTTCAAATTGGTCAAGACTCTCTAGTTTATGGCCCCTTCTCTATGGTACTAGTTGTTGCTTCATTGAATTTGCTTCACTAATAGGCTTAGGCTCACGATTCGATTTTGATCGTTATGAACTAGTACCAAGATCGAGTCCTATACAAGCAGACCTCATTTTAACAGCCGGAACAGTAACAATGAAAATGGTTCCTTCTTTAGTGAGATTAAAGGAGCAAATGCCTGAACCAAAATATGTTATTGCTATGGGCGCATGTACAATTATAGGGGGGATGTTCAGTACTGATTTTTATAGTACTGTTAGAGGAGTCGATAAGCTAATTCATTCCTGTGGATGTTTATTTGCCAGGCTGTCCACCCAAACCGGAAGCAATTCTAGATGCTATAACAAAACTTCGTAAGAAAATATCTCGAAAAATCTATGAAGATAGAATTAAGTCTCAACAGGAGAATCGGTGTTTTACTATCAATCCCAAGTTTCATGTGGGACGCAGTATGAATACTGGAAATTATGATCAAGGATTACTTTATCAACCGCCATCTACTTCAGCGATCCCCCCTGAAATATTTTTCAAATACAAAAGTTCAGTATCCTCTCATGAATTAGTGAATTAGACAGAATTCTTTTGTACAGAATAACAAGTAGCAGGTCCATTTTTTTTTTAATTTTTCGTAAATGTTAAATATTTCTACAAATGCGGGAGAGATAAAAAAGATGCAGGGTCCTTTGTCTGCTTGGTTAGTCAAGCATAGGATAATTCATAGATCTTTGAGTTTTGATTACCAATACCAAGGAATAGAAACTTTACAAATAAAGCCCGAGGATTGGCATTCTATTGCTGTCATTTTATATGTGTATGGTTACAATTATCTAAGTTCCAAATGTGCCTATGATGTAGCACCTAGTGACCTATTAGCTAGTGTGTATCATCTTACGAGAATAGAGTATGGTGTAGATCAACCAGAAGAGGTGTGCATAAAAGTATTTGCCCGAAGGCCGAAGGAGGAATCCTAGAATTCCGTCTGTTTTCTGAGTTTGGAAAAGTGTGGATTTTCCGGAACGGGAATCTTATAATATGTTGGGAATCTCTTATGATAATTATCCGACATATCTTAATGTCTGAAAGTTGGCTAGGATGGCTCTTACGTAAGGATTCTATTGCCCCCAATTTTTATGAAATACAAGATGCTCATTGAATAATAAGAAACTAATCTTCACTTCGACAATTCCCGAATTCCAGATATTCAAGGATTTTACGTTCTGTTCCAGATTAAACAAAGTTGTTGAAGTTTCATTTGTTTTATGGTATGGATGGACTAACAACAAAAAAAGACAATATCATTGGGATTCTCAAATTTGGAAGATACTTATTTCGGATGAGCCGAGTCAATAGAATGAACCAAACGAGTTCCGCATCATGAACTTTGTACTGCGCACATTACTTAGACAGGTTCTAGAAAGTCATGTAGGAGGAAATGAAGAAATAGAATATGACCGAAAATACAAGGAAATGAAAAGGGATCGGATTTGATTTCTTTGTACTGTATCTGAACTGAATCTTGTTTATTCCCATTCTTCAACTCCTCTAGACTAGACTTTTGGGTTTTTCAACCAACTAATTTAACCTTTCGAATATAGATATGTGTATGAAGTATTAACATTCTTTATTGAACAAGAGGAGAAACAAAAAAGAAGACGAAATAGAGTCTAATTTTTTTACATATCTTTATTTCAATTTAATAGAATCTATTCTATACCCATCTATTCTATACCTATCTATTTTATAGATGGGGTATATCTTTATCCTTAAACACCTAGATGGATAAAAATATGGATTCTAATCTAGACTATTAAGACTATTAATAAATATGTATGTTGATACATATCAATTAATTTGTTGAATAGATACTCATACAAATTAATCATGTGCCAGGAACCAGATTTGAACTGGTGACACGAGGATTTTCAGTCCTCTGCTCTACCAGCTGAGCTATCCCGACCATTCCCGATGGATCATCCTCATTTTATTAGATGACTTGGGTCTATGTCAATTAAAAGAACGAAAGGGTATTACTCTTATCTAGGCCCTGGAATTGCTTGGATTTTTAAAAGAAAAACTTTGAAAGTTTCAGTACGAATAATGATATGGATCGTGAATCATTCAAATGGAGATTCCTTGCTCAAAGATGTTCATTTGTACGTGTATCATATATCACATATTACAAGACTTGTGATAAGAGAAAAGCATTTCCGCTCAGATCCGTTTGTGAAAGAGTAGAGTGAATGAGAAAGATAACGAATTTTGAACTACTAACGAAAAAAGGATAGGATAAATAGTTAAGGAGTCAAATGGGCTTTTGGGGATAGAGGGACTTGAACCCTCACGATTTCTAAAGTCGACGGATTTTCCTCTTACTATAAATTTCATTGTTGTCGGTATTGACATGTAGAATGGGACTCTATCTTTATTCTCGTCCGATTAATCTAATCAGTTCTTCAAAAGATCTATCAGACTATGGAGTAAATGATTTGATCAATAAATATTGAATTCTTTATTCAATGTGGAATCGATTCACAACAATTCGTCCTTTATTTCATATAAAAAAAAATAGGGATACAGATTTGGGTCGTCATTAATCATTTGATATAGTATTTCAGTAATATGCGTATGTATATAGGGTTATCTTTCATCCTTTCGGAAGTTTCGATGGAAGGCTTCCTCTACCAACGCAGTCAACTCCATTTGTTAGAACAGCTTCCATTGAGTCTCTGCACCTATCCTTTTTTTATGTTCGCTTTCTGAATCTTTGTTTGTTTTCGAAAAAAAAGGATTTGGCTCAGGATTGCCCATTTTTAGTAATTCCAGGGTTTCTCTGAATTTGAAAGTTATCGCTTAGTAGGTTTCCATACCAAGGCTCAATCCAATTAAGTCCGTAGCGTCTACCAATTTCGCCATATCCCCCTTTGTTTTGAGATTAGGATCTTATTGTGATGTCGTTCCCTTTCTCTTTCATTTATATTCGAATCATTGAATTCATTAGATACCCATTCCTCTCGTGAAAAGTGTTTTCTCTTCTTTTATTTCTTGCCTATCTTCTTTCATCTTCTATAGGAGACCCATGTTTGGTTCAAACAAAAATGATTCTATCATTTCTGTAGCCGCAATTCAATATAGATAGATGTATACCACATGTATACCTTTCGCTTTTTATCACTTTCTCATGTAATTTGGAATACTTGAACGGTCGATTCTTTTTTTTTTTTTCGTCTTAACTTATATGAATATGAATGAAAGCGGAGAAATGGCTAATTCATTCTAATACTAATAAATTAATAAGATTAATAATTAGATTAAATTTCTTATGGAATATAGAAATCTATAGAAAATAGATATAAAAAACAAAGCAATATGGAAATGTATATTCTATATAGAATATAGAAATATATCGAATATTGTATATTCTATTAAATTAGAATGTATAAAGAATTTTATATGTTTAATATATTTCTAATTTAATAATTAGAAATATATGATATGGAATAAAATATTGAAGTGTAATAAAAAGAATTGCAAATGAATTTAAAAAAGAAAAGAAAAAAAAACTATCTAATTAATAATAGAATATAGAATTGTGATAAAAAAAATCGACATTCTATATTATAATAGATCGTATCGCTATCGATATTAATTCTTATGTTCTATAATATTTATTTGAAATTCTATTCTTTTCGTTTTAGCTATTCAATTCAGAATTAATATGAATATAGAAAAGAATAGTTAATAGCTGAGATTCCAATAGTTTATTAAATTCCTCTATGTATGTAAAATTTCTGTTATGTGAGCCCGCTTAGCTCAGAGGTTAGAGCATCGCATTTGTAATGCGATGGTCATCGGTTCGATTCCGATAGTCGGCTTTTCTCTATTTATTCGATTTTTTACATGATTGATAATGTCCCTTTGAAATCAAAGAATATTGAAAAAGACTTTCTCCCTTTCTAAAAATTACTGATTTATTATGTTACTAATAATGTTATAAGAATTTCCAACTATATTAAGAAAAGGATTCTTTTTCTATATATAATAGAAGAGGGCTTGGATATTTATATAATTCATCTCATTATTCTTTATAGTATAGTACAATACTTCCGTAGATTTCGCTTCATTTATCATTTAGTTCAGTTTTAGTTTAGGTTTATTCTGTAAAATTAAATTTCAATAAAATAAATATAAATTAAGAATAAGGAGTCTTTATGTCTCGTTATCGAGGACCTCGTTTCAAAAAAATACGCCGCCTGGGGGCTTTACCAGGACTAACTAATAAAAGGCTTAGAGCCGGAAATGATCTTAGAAACCAATCGCGTTCCGGGAAAAAATCTCAATATCGTATTCGTCTAGAAGAAAAACAAAAATTGCGTTTTCAGTATGGTCTTACAGAACGACAATTACTTAAATACGTTCATATCGCCGGAAAAGCCAAGGGGTCAACAGGTCAGGTTTTATTACAATTACTTGAAATGCGTTTGGATAACATCCTTTTTCGATTGGGTATGGCTTCGACTATTCCTGGAGCCCGCCAATTAGTTAACCATAGACATATTTTAGTTAATGGTCATATAGTAAATATACCAAGTTATCGTTGCAAACCCCGAGATATTATTACGGCAAGGGATGAACAAAAATCCAGAGCTCTGATTCAGAATTCTCTCGATTCATCCCCTCATGAAGAATTGCCAAAACATTTGACTCTTTACCCATTCCAATATAAAGGATTAGTCAATCAAATAATAGATAGTAAATGGGTCGGTTTGAAAATAAATGAATTGCTAGTCGTAGAATATTATTCTCGTCAGACTTAAACCTAACGAAAATAAGAAAATAACAAGGGTTCGGACAATTTTGCTACCTTTCGTCAAAGTAAATTGACCTAAGGTTAAGATAAATAAGGCTTTGACTCGTATTTTTCTCCCATTTATGTATCATAGATCAGCAGGGAGATTTTCATTCCTTGTCCCTATCTATTCTTTACAGTTTTCCGTGCCACCCACAGCAAAAGAATCTATATCAAAGAAAGGTCTAACTGTTGGAATAATGGTATCTATTGCTATTTGATACATTACGGTCAGTAACATTGGTACATTAGGTGAAGGTACGGAAAGAGAGGGATTCGAACCCTCGGTAAACAAAAGCCTACATAGCAGTTCCAATGCTACGCCTTGAACCACTCGGCCATCTTTCCTACATAATGATTATGACCCAAAAACTGAGTGAATAGCGAGTCATTTATATTAGATTATTGGATTGGATAAGTACAACCAATCAATTCTAACTATAAAAGAAAGTTTTCTTTCATCAAAGAAAGATCTTTCCTTCAAGGCTTAGGTGGGGGATAAAGATAAAAATTTTTCTTGTGAAAAACGGTTAAAAAAAAAAAAAAAAGTCTATTCATATTTGCGAAGATGATGTTCCCTTCTTTTTTTTATATTTATACCATATTAAATCAATGAGTTAGAACGAATCGACTGATTGATGGGTCTAGATTTTTTAGACTATGGTTAATGGATACCTTTAGAGTAGAATTCTATTTAGACTATGATTCTATCATACCATAAGAATTCGAAAATTCTTTTCCAGTTTTAGAGTTCTGAACAACAAACCCCTTCCCCCATAGATTTATTACAAATTTATAAAATATCCCAAGGATTTTTATATTTGATTGTATAGTGTATACCTGCTATGCACACAACACAAAATAGATGGTTATTCATTTTTCATCATAGGATGATTATTCGATCCTTTTTCTTCTTTGGATCATAATTCAATCAAAACTGTTCGAGTTATCCTAATCTCGAACTTCAATGAAATCGGAAATCGAATTCGTTGCCTTCATTAGTATATTACTCGATTTCGATGAAATCGAATGAGGTTCAAATATTTCTTATCGATTCCGGCCAAAAAGAACAATTCAAGTACAAAGCCTATATCTTTATCTTTTTTTTTTTTTAATGAATCTGTTTTTATGTTATTTCGTACTGTACAATTCTTTTCTTTGTGGGATCATTTTCCCACGAGAGGTACTGAGAAGAATTATAGAATGGATTGCTACCTATGCCTAGATCGCGGATAAATGGAAATTTTATTGATAAGACCTTTTCAATTGTAGCCAATATCTTATTACGAATAATTCCGACAACTTCAGGAGAAAAAGAGGCATTTACCTATTATAGAGATGGTGCGATTTGATTCTTTTTTTTTTTTTTTACTGCTCTCAGTCTTACGAGAAAGACACATGATTCGGGATAAAAAGAAAATTTTTGAAATAAATCTACGCTTGTTGAAGGTGAAGTTTGGAAATAAAACAATTCCTTCTGTCGTGTATCCCCGATTGATGCAACCTCAGATGCTATACTTCAATTGTCGATTCTAGTATTAAGCGAAAGGTTACACCTAGAGGTTATGTATTACAGGTCAATCCTACTCTACTAGTACCATATAGGCAGCATAGAGGAAAAAGCACTACACCTAGAAATCAACAACACGAAAACTTTGTTATAAATTACCCCTTTCCTTATCGGGCTCGGGACTAACAAGAATGGTTGGGACAACAAACATCCATCTCGTTCGTATTTTGGATACCCGTATAACCATCCAAGGCTGTTGAAGTGACTAATTCCTAGAAATGAAATTAAGAGGCGTTGAGAACAAAGAAATTGTTGGAGTTATCGTTTCTATCTAGTACCAACACGCTTGATGTTAAGAAAAGGTCTCTTGCAGGAAGGTTGACTAGAGATTTCTTGTAAAAACACTAGCCCTGCTCAGTTAATAATGAAAATATCTTAATCTTTTTTGATTCCATGTATTATTCTCATTATGCACAGAAGGGAGGAGCCGTATGAAATGAAAATCTCACGTACGGTTCTGGAACGGAGATTCTTTGACTCGAATGACGACCGTAACGGATGTCAGCTCAATCCGAAGGAAATTATGCGGAAGCTTTACAGAATTATTATGAAGCTATGCGACTAGAAATTGATCCCTATGATCGAAGTTATATACTCTATAACATAGGCCTTATCCACACAAGTAACGGAGAACATACGAAAGCTTTGGAATATTATTTTCGAGCACTCGAACGAAATCCATTCTTACCGCAAGCTTTTAATAATATGGCCGTGATCTGTCATTACGTGCGACTATCTCCACTATAGAAAGAAAAAAGGAAAGAAAGAAAAACTCTGCTAGTAAATATTAAATATAAATACTAGAAACAAAATAGGCTTTCTACATATGCGCATCGTCTAAAACAACGATTTTTATGAGCTGTAGCAAAGAAAGAAACTCTTCATAGAAGCCGAAATATGAAGAAATAGATATGCCTAGCTACTTTCTTCTATGGATAAAGGATCTAATTGATAGAGGAAGCACCGTAAAGATCAATTAGCGAGGTTTTAGGCCGATACAATAATAACTGCTTTCTTATGTTTATGTCATAATATTAGATAAAAGTTAGGAATCAACTTATGTAATAGAGTCGATCCACTAAGGTATTGAGCAGCGGTGTAGGATCAGATCCCAAAGATAGTAAGTCTTTTCTTTCTTATGAAGGAAAGTCTTTTTCAAAGATTCTATATAAATATCTATATGAAACCGAGATAGTTACCTTTCAGAAAATTCGAATGATAGAGGGAAATGCCTATGCTTTATTCTTATGAAGTGGGGAGAAAAGATAAAACTAAAACCGATTATTAATCCAAATTAAAGTTTGAAACTCATGTAATTAACCTCTTTTGGTTAGCCCGAAAAATGGGATAGATCCGTGAGGAATCTCATTCAGTTAGTTTAAATATGGTAGATTAAAATGGGATACCAAAAGAATTGAACGAGGAGCCGTATGAGGTGAAAATCTCATGTACGGTTCTAAGGGAAGGGATTGACCGACCTATTCCGACCGGGGAGAACAGGCCATTCAACAGGGAGATTCTGAAATTGCGGAGGCTTGGTTCGATCAAGCCGCTGAGTATTGGAAACAGGCTATAGTGCTTACTCCTGGTAATTATATTGAAGCACATAATTGGTTGAAGATCACTAGACGTTTTGAATAAATAAAGGAAGACTCCGTTTATTTATTATTTTTATTTCGAATTTTTTATATTTTTTTTTACATTTGTTAGAATTAATTGTTTGTTAGCTCCATCAGTCAAATAAAATGATCATTCCTCTGGGAAAAACCAATCAAAGAATTTCATTATATCCCTTTTTATTTAAAATTTAAATCGTTCTATTTCGTCTGGTATTTCGTAGGGATAAAAGATAGACAGATAGAGTACAAAATATCTTTTAATAAAACGAATTACTATTAAAACTAATAAAATAAAAATAAAACTAATAAAAAAAAAGAGACCTTGAAATGATTAAATATAGATAAGATACTGGGATATCTCTTAGTAATGGTTAATGGCTGCTTGCATGATTTCGAGTCGTGATTTGGAATTTGGAATAGAATAATATGTTCTATGTAAAACATGCAG
