# Supplementary material for: Rampant chloroplast capture in Sarracenia revealed by plastome phylogeny
Source: Front Plant Sci. 2023 Aug 14;14:1237749. doi: 10.3389/fpls.2023.1237749 (PMC10497973; doi:10.3389/fpls.2023.1237749)
Supplement: Supplementary Figure 1 — png - Histograms of information-based generalized Robinson-Foulds distance between the simulated plastome trees and the species tree. Panel titles indicate how the branches of the guide tree were scaled when plastome trees were simulated. Red line shows the distance between empirically estimated plastome tree and the species tree. alignment.fasta Concatenated gene alignments used to estimate plastome tree. Plastome.newick Plastome tree in newick format. Simtrees.1.newick Plastome trees simulated with unscaled guide tree. Simtrees.2.newick Plastome trees simulated with guide tree branch lengths scaled by two. Simtrees.4.newick Plastome trees simulated with guide tree branch lengths scaled by four. Fragmented_assemblies.zip Zipped folder containing all fragmented assemblies in fasta format. [file DataSheet_1.zip › Supplemental_data/simtrees.1.newick]

[&R] ((((((((SleucophyllaFL3_1:9.101157416579497	((SrubraSC_1:9.129026900153315	((SrubraGA5_1:9.277818333478223	SrubraGA3_1:9.054986227478222):0.3226030874653268	SrubraGA1_1:9.168260724931148):0.014158074031666017):0.07213982794076268	(SrubraGA2_1:9.377776824984867	SrubrajonesiiNC2_1:9.211290510646268):0.01684788604870967):0.04558024736342039):0.23676749332674574	((SalataLA2_1:9.06599835029024	SrubraGA6_1:9.32640113090894):0.18597211181921003	SalataMS1_1:9.12553844671475):0.08620423936939453):0.09288254442255574	(SleucophyllaFL1_1:9.384460645560441	(SrubragulfensisFL2_1:9.122759711577734	((SalataTX_1:9.156573663800707	SleucophyllaGA_1:9.243415390153507):0.017890992795546352	(SrubrajonesiiNC1_1:9.163870806028086	SrubrajonesiiSC2_1:9.059008241869087):0.28875887211586765):0.03955018439148032):0.13064279040770996):0.15704453281415498):0.024006077570437025	((SpurpureavenosamontanaNC_1:9.012173271197083	SpurpureavenosamontanaGA_1:9.012173271197083):0.10520007890284307	(SpurpureavenosaburkiiFL1_1:9.348177042519563	SpurpureavenosaVA_1:9.016207365272662):0.04799228699366514):0.432605912392809):0.1514445532859997	SoreophilaAL3_1:9.540429643028137):2.686501500213305	(((((SalataMS2_1:9.274895397873498	SrubraalabamensisAL_1:9.120129851614598):0.02030616926026285	SoreophilaGA_1:9.42099824547216):0.05714864867466738	SleucophyllaFL2_1:9.509836860469427):0.17037652782056867	((SpurpureapurpureaWI_1:9.205659394993003	SpurpureapurpureaNS_1:9.001842340226002):0.15449894050916088	SpurpureavenosaburkiiMS_1:9.022548758948263):0.5576378694948353):0.411040873317997	((((SrubrajonesiiSC1_1:9.759957718464143	SoreophilaAL2_1:9.510606199919943):0.10935310037086438	(((SminorGA2_1:9.463441480903933	SpsittacinaGA2_1:9.778476129648434):0.0057581892822239035	(SminorGA3_1:9.185510019472284	SminorGA1_1:9.036809611977585):0.33508653219537166):0.08112601425833713	(SpurpureapurpureaWI2_1:9.509693406686564	(SpurpureavenosaMD_1:9.132535318236567	SpurpureavenosaGA_1:9.233756804468568):0.08601331447119778):0.3390747502887304):0.0668021833718139):0.04398986615107053	SleucophyllaAL1_1:9.646069071207078):0.3642248468636132	(((((SpurpureavenosaburkiiAL_1:9.286870667520274	SpurpureavenosaburkiiFL2_1:9.059104930903974):0.08968485900362926	SpurpureavenosaNC_1:9.089951674965103):0.45142909788731883	SoreophilaNC_1:9.44755040789092):0.24198268839734882	(SpsittacinaAL3_1:9.273196774918867	SpsittacinaLA_1:9.014174942398066):0.7180585191732047):0.22566069832387198	(((((SrubragulfensisFL3_1:9.090492861183874	(SrubragulfensisFL1_1:9.126893886813242	SleucophyllaAL2_1:9.211019966871142):0.010531037887730887):0.06379048167298222	(SalataLA1_1:9.11294380052236	SrubraGA4_1:9.673191244341462):0.13259467174449535):0.09395065360174103	SoreophilaAL4_1:9.368302628872097):0.4791174490534919
[&R] (Dcalifornica_1:10.346468896982529	(((((((SpsittacinaAL1_1:9.225917189674918	(SpsittacinaFL_1:9.077395066614175	SpsittacinaGA3_1:9.382457620804676):0.014953181106543392):0.17893991604014756	SpsittacinaAL2_1:9.404857105715067):0.3169386823483013	(((SflavarugeliiGA1_1:9.235881271554874	(SflavarugeliiAL_1:9.203457967433149	SflavaFL_1:9.203457967433149):0.0369663128007241):0.26769345623893653	SflavaNC1_1:9.12763858944321):0.2840508318957869	SpurpureapurpureaWI_1:9.828037407510099):0.04865981657586922):0.11682239949793065	(((SleucophyllaFL3_1:9.100745210414534	SalataLA2_1:9.100995001987135):0.10765483788026016	(SrubragulfensisFL1_1:9.188155447526919	SleucophyllaFL1_1:9.272281527584816):0.046816244755775935):0.2549192445906382	(SrubrawherryiAL_1:9.225587751115855	((SalataTX_1:9.18337149702073	SleucophyllaAL2_1:9.223174511185729):0.031529852233071316	(SleucophyllaFL2_1:9.289849840368632	((SrubraGA3_1:9.217417099952032	SrubraGA1_1:9.008088509939633):0.18417787535953306	(((SrubraGA6_1:9.01426806950251	SrubraGA4_1:9.384757651011109):0.11177029947225833	(SrubraGA2_1:9.149956996659892	SrubraGA5_1:9.442051608542291):0.05447634194107469):0.02777174006673505	SrubraSC_1:9.038747095728203):0.10012739076146351):0.1388284765233655):0.011893235237968482):0.09145675832095441):0.22785589519147798):0.13488107775786512):0.053632429468168596	((SflavaVA_1:9.397402662655969	(SminorSC1_1:9.268192981598036	SminorGA2_1:9.313640391046835):0.15118473477623443):0.20185497709683964	(((((SpurpureavenosaGA_1:9.222834988410638	SpurpureavenosaburkiiFL1_1:9.391400733223637):0.03147698695830516	(SpurpureapurpureaNS_1:9.177043840465695	SpurpureavenosaMD_1:9.089716121253895):0.0633743678830489):0.14111572780193024	(SpurpureavenosaburkiiMS_1:9.099318794529593	(SpurpureavenosaburkiiFL2_1:9.02893383773808	SpurpureavenosaburkiiAL_1:9.25669957435438):0.15887125379531297):0.14842261983418054):0.13816652864453433	(SpurpureavenosaVA_1:9.36232016011308	SpurpureavenosamontanaNC_1:9.41549385794668):0.00787013926842705):0.16380440689148876	(SleucophyllaAL1_1:9.525162416851185	(SpurpureapurpureaWI2_1:9.803769154159665	(SminorokefenokeensisGA_1:9.493955601675758	SminorSC2_1:9.493955601675758):0.12907649631830667):0.0348843979826198):0.04866837431141077):0.07780064899701314):0.08202947760135681):1.3433483533129509	(((((((SoreophilaAL1_1:9.378663861613552	SoreophilaGA_1:9.378663861613552):0.07086419318861857	(SleucophyllaGA_1:9.35793369036657	(SrubrajonesiiSC1_1:9.390508081766804	SrubrajonesiiSC2_1:9.285645517607804):0.15874890379466786):0.1232843307581983):0.050674499644571505	(SoreophilaAL3_1:9.03161783231564	SoreophilaNC_1:9.09097376795924):0.27670981006300205):0.03341790788235815	(SalataLA1_1:9.364513485012145	SrubraalabamensisAL_1:9.139103020445045):0.11395521728675287):0.14690203106426566
[&R] (Dcalifornica_1:12.669520162035957	(((((((SflavarugeliiGA1_1:9.09618694486575	SflavarugeliiAL_1:9.10072995354475):0.29490404564518924	SflavaNC2_1:9.135919203938439):0.30198067370380416	SflavarugeliiGA2_1:9.57748799392924):0.20375526792292273	(SrubragulfensisFL2_1:9.420469529341743	(SminorGA2_1:9.195537048955964	SminorokefenokeensisGA_1:9.313242465321164):0.3421696803247795):0.10108957814662288):0.7619634479682902	(SpurpureavenosaburkiiAL_1:9.949494338883133	(SminorGA1_1:9.372485294908584	(SminorSC1_1:9.128135496514368	(SminorSC2_1:9.179263260021036	SminorGA3_1:9.112954725137337):0.1120250623073285):0.2962059149586186):0.20262058836435118):0.7283503461095209):0.43714623128996277	((SflavaGA_1:10.165223645368076	((((SflavaVA_1:9.153503662361233	(SflavaFL_1:9.321758542781534	SflavaSC_1:9.027048391280035):0.16174121613609688):0.30973284328806727	((SpurpureavenosaburkiiMS_1:9.098919709082528	SpurpureapurpureaWI_1:9.436529285636428):0.05216825044138952	(SpurpureavenosamontanaGA_1:9.17683637031675	SpurpureavenosaNC_1:9.169028498171249):0.011707643413968854):0.3404039052693804):0.26194319967565666	((((((SrubraGA1_1:9.235824871344287	SrubraSC_1:9.182432972534787):0.04957284044750959	(SrubraGA4_1:9.416790573647734	(SrubraGA3_1:9.094914156143703	SrubraGA2_1:9.025651650261304):0.09904431150403145):0.3007678341564636):0.15805363939749412	SrubragulfensisFL3_1:9.224109473972595):0.07329085471215938	SoreophilaAL3_1:9.251932306056851):0.024570778752926854	SalataMS1_1:9.21614930314478):0.005115224230321425	((SalataMS2_1:9.286789425183311	SleucophyllaAL1_1:9.368367751260212):0.04217578897911872	(SleucophyllaAL2_1:9.304581778770752	SalataTX_1:9.264778764605751):0.13483136786487754):0.01873132860737039):0.34827863688505534):0.28354778770464373	(SoreophilaAL1_1:9.558538252753067	(SpsittacinaGA3_1:9.551305020749817	(SpsittacinaGA2_1:9.441844250422367	(SpsittacinaAL1_1:9.111109161895875	SpsittacinaAL2_1:9.111109161895875):0.15924147629019134):0.1094607703274506):0.29309819124654996):0.546781392944832):0.03028915421207782):0.01870402558149285	(((((SleucophyllaGA_1:9.105783834511373	SleucophyllaFL1_1:9.058745122323572):0.2082687554167668	SleucophyllaFL2_1:9.314052589928139):0.3476819405924124	(((SrubrawherryiAL_1:9.030524593891577	((SrubrajonesiiNC1_1:9.33827436950352	SrubragulfensisFL1_1:9.01578628206292):0.01417540184357728	SrubrajonesiiSC2_1:9.247587207188097):0.03701020055107886):0.005362603557528263	SrubraGA6_1:9.306415416218503):0.031870583127100706	(SalataLA1_1:9.13885875869839	SrubrajonesiiNC2_1:9.24052527629649):0.009669378336714952):0.42636466713264437):0.2983827693631616	((((SflavarubricorporaFL2_1:9.375953673867725	SflavaNC1_1:9.000017535517127):0.04215894062378617
[&R] ((((((SminorSC1_1:9.41734727831786	SflavarubricorporaFL2_1:9.720825312476958):0.004050877918838945	((SpsittacinaLA_1:9.098348244867212	SpsittacinaFL_1:9.168969261061513):0.11786585298328012	(SpsittacinaGA2_1:9.132498398395134	SpsittacinaAL3_1:9.015836660531134):0.45939926984015844):0.1899825461947072):0.3431070566343258	((SoreophilaAL1_1:9.413099926426478	SalataMS2_1:9.287303248088074):0.3036211546661563	SpurpureavenosaMD_1:9.694849090143435):0.1224012307283932):3.507008266803851	Hminor_1:9.899437368822777):0.7562903535684224	Dcalifornica_1:9.2996107363912):0.1896258940027982	(((SminorGA2_1:9.632854164385678	(SflavarugeliiGA1_1:9.66742679936202	SpsittacinaGA3_1:9.724430823396222):0.22345798973395334):0.40375862452441225	((SflavaNC2_1:9.018047442316774	SflavaGA_1:9.073973139138275):0.6726932300031696	((SpurpureavenosaVA_1:9.025902964079252	SpurpureavenosaburkiiFL2_1:9.130106904709852):0.52764984223114	((SrubrajonesiiSC1_1:9.548922120397222	(SrubragulfensisFL3_1:9.101465316533055	(SrubraGA2_1:9.4434512842406	(SrubraGA4_1:9.107293542334192	SrubraGA5_1:9.107293542334192):0.6282523537888124):0.01742199363915237):0.0780366529064712):0.24758993225114645	(((((SpurpureavenosaburkiiFL1_1:9.01223194205112	SpurpureavenosaburkiiAL_1:9.01223194205112):0.6242071667241293	SpurpureavenosaGA_1:9.46787336396225):0.12762014413324638	((SflavarugeliiAL_1:9.242172016622643	SflavarugeliiGA2_1:9.122045337658143):0.12214840535490032	(SflavaFL_1:9.362129527474442	SflavarubricorporaFL1_1:9.202166078395043):0.0021908945031004334):0.3852275347232499):0.027371355251680957	((SpsittacinaAL1_1:9.056779300079933	SpsittacinaAL2_1:9.056779300079933):0.32684056608051276	SpsittacinaGA1_1:9.389124360853646):0.2742668489109296):0.022490489631384388	SalataMS1_1:9.313777163962659):0.0074929334351141914):0.06410845233061796):0.07944428022185233):0.34873095472794474):0.24756258716444043	((SminorokefenokeensisGA_1:9.759828128903152	(((SminorGA1_1:9.015332823619573	(SminorSC2_1:9.125522947964582	SminorGA3_1:9.059214413080882):0.10481881803339053):0.44642418882915696	((((SpurpureavenosamontanaNC_1:9.205602486606532	(SpurpureapurpureaNS_1:9.114443754118238	SpurpureapurpureaWI2_1:9.318260808885238):0.18749520006839307):0.005573353189411615	(SpurpureapurpureaWI_1:9.454037444370634	SpurpureavenosaNC_1:9.146076049878033):0.05729191777241017):0.23617419227205577	(SpurpureavenosamontanaGA_1:9.27157450467367	SpurpureavenosaburkiiMS_1:9.23411845046687):0.1757755273943311):0.09505839565201198	SrubrajonesiiNC2_1:9.619803924605407):0.014941060925618352):0.005227908975961901	(((SflavaVA_1:9.056893391008618	SflavaSC_1:9.092179336063518):0.0800481379332448	SflavaNC1_1:9.086458478468664):0.35814737455782686	(((SrubragulfensisFL2_1:9.111767041854323
[&R] (Dcalifornica_1:10.08189847350764	(((((((SoreophilaAL1_1:9.601924803227835	(SrubragulfensisFL1_1:9.081130769579685	(SrubrajonesiiSC2_1:9.135731146637783	(SrubrajonesiiSC1_1:9.05955516041004	SrubrajonesiiNC1_1:9.05955516041004):0.18103855038674255):0.16302514622350217):0.4213192077250526):0.1324067610219298	(SrubraGA1_1:9.3006288210198	((SrubraGA5_1:9.715370848588668	SleucophyllaGA_1:9.241965131122367):0.010754864328954266	SalataLA2_1:9.095233350790322):0.0066638041145770455):0.5066377310064696):0.023997947131013234	(SoreophilaAL4_1:9.376079811584015	((SalataMS1_1:9.034873361968167	((SrubraGA6_1:9.401699371875774	SalataMS2_1:9.141296591257072):0.013554883072680254	(SleucophyllaAL2_1:9.101952781408194	SleucophyllaFL1_1:9.101952781408194):0.1633466253947575):0.006453903033117039):0.002668920156425982	(SrubraSC_1:9.205466187151302	SalataLA1_1:9.130771338154101):0.10384787767339235):0.11264709275302129):0.35591144277006465):0.059668660509012164	(((SminorSC1_1:9.17244975717503	SminorGA1_1:9.12059364061063):0.3426397340040629	(((SpurpureavenosaburkiiMS_1:9.005160480672263	(SpurpureapurpureaNS_1:9.090836519714493	SpurpureapurpureaWI_1:9.294653574481494):0.04811648274466923):0.3454822620132399	(((SpurpureavenosaburkiiAL_1:9.032078935833285	SpurpureavenosaburkiiFL1_1:9.032078935833285):0.3882689097260879	(SpurpureavenosaGA_1:9.23946176111169	SpurpureavenosaVA_1:9.07605782867779):0.012320339634682823):0.17793735113021186	(SpurpureapurpureaWI2_1:9.462594730060777	(SpurpureavenosaNC_1:9.095417786353483	SpurpureavenosamontanaNC_1:9.103225658498983):0.05921554921469423):0.1570480095626063):0.06860957961601837):0.10876695724680471	((SflavaNC2_1:9.282729919171851	(SflavarugeliiGA1_1:9.20844660608458	SflavarugeliiGA2_1:9.092862935799081):0.32945509965977043):0.11785766381685592	((SflavaGA_1:9.084222004517263	((SflavarubricorporaFL2_1:9.214278111280116	SflavarubricorporaFL1_1:9.058857670879718):0.007994934170557366	(SflavaFL_1:9.223790082111305	SflavarugeliiAL_1:9.223790082111305):0.0030259720183680333):0.06119504881759036):0.1954060280216689	SflavaVA_1:9.153421034412533):0.17688524727127458):0.10084805910449968):0.06196009667248674):0.1850510579589185	((((SflavaSC_1:9.108999825616221	SflavaNC1_1:9.02323083008812):0.3343887507169524	((SpsittacinaFL_1:9.354728313231991	(SpsittacinaLA_1:9.006961834273785	((SpsittacinaGA2_1:9.287270734793275	SpsittacinaAL2_1:9.115777122556974):0.028690211607943904	(SpsittacinaGA3_1:9.286387581986546	SpsittacinaAL1_1:9.114893969750245):0.029573364414672607):0.06668445825736616):0.27714546276390617):0.10748116732197138	(SminorGA3_1:9.174601749041695	SminorokefenokeensisGA_1:9.240910283925395):0.32903251843976744):0.023287708445412454):0.10368538728433606	(SminorSC2_1:9.144985806881431
[&R] (Dcalifornica_1:9.429591312678848	(Hminor_1:9.057173179288684	(((SflavarubricorporaFL1_1:9.307399229196585	SflavaVA_1:9.137366581719583):1.0880363083664972	((SflavaNC1_1:9.434504203473558	(SpurpureavenosaburkiiMS_1:9.261920993606342	(SpurpureavenosamontanaGA_1:9.028529275477577	SpurpureavenosamontanaNC_1:9.028529275477577):0.2708477723355661):0.2513216194844169):0.6396497537482153	(SminorGA3_1:9.612655388778231	(SpsittacinaAL3_1:9.17433875140105	SpsittacinaGA2_1:9.29100048926505):0.5852926667761817):0.6308009635653431):0.1007658823911049):0.7406839435481539	(SpsittacinaAL2_1:9.980088133302553	((((SpsittacinaFL_1:9.296687966602644	SpsittacinaLA_1:9.226066950408343):0.31511825619100703	((SrubrajonesiiSC2_1:9.503283738564713	((SalataMS1_1:9.031525599258515	SrubragulfensisFL3_1:9.137347403551415):0.010280771891937292	SleucophyllaFL1_1:9.278686319018352):0.09109797632265858):0.08733255580338344	((SalataTX_1:9.16734256059329	(SrubraGA1_1:9.025619290004638	(SrubraGA4_1:9.420306635482392	SrubraGA5_1:9.420306635482392):0.03747335053464439):0.26981001839535346):0.1566165813552643	(SrubragulfensisFL2_1:9.198545325169832	((SrubrawherryiAL_1:9.073783027047691	(SrubrajonesiiNC2_1:9.082302442050683	SrubrajonesiiNC1_1:9.258800946000282):0.17391745905400796):0.016644210888375633	SleucophyllaAL2_1:9.211000608559964):0.11860286018486485):0.034158687368724475):0.09335469503083883):0.15853822073125556):0.04514772516450845	(((SminorGA1_1:9.407394323098606	((SminorSC1_1:9.17347062898153	(SminorGA2_1:9.013827916604459	SminorokefenokeensisGA_1:9.131533332969658):0.2050901218258708):0.14093390754766935	SminorSC2_1:9.477557362343198):0.14484590313380602):0.013639329511241936	((SpurpureavenosaVA_1:9.265421038223334	(SpurpureapurpureaNS_1:9.408008326998235	((SpurpureavenosaburkiiAL_1:9.289076434602324	SpurpureavenosaNC_1:9.002472583043524):0.17375692677146354	(SpurpureavenosaMD_1:9.084928678466245	SpurpureapurpureaWI2_1:9.376073452445045):0.10811745186254275):0.12763447745764964):0.006922876638797896):0.08890558594684225	(SpurpureavenosaGA_1:9.03592444828347	SpurpureavenosaburkiiFL1_1:9.20449019309647):0.4818061083206061):0.10912580680297079):0.09926353890504268	(((SrubraalabamensisAL_1:9.084843136718064	((SrubragulfensisFL1_1:9.018314337659206	(SrubraSC_1:9.06823273509708	SrubraGA6_1:9.18329574841038):0.06909951745222515):0.13102210644056433	(SleucophyllaFL2_1:9.127112395965481	SleucophyllaAL1_1:9.051204077381382):0.15338884037998882):0.1165940912924932):0.18600777911295013	(SalataLA2_1:9.412105390828605	(((SoreophilaAL1_1:9.161827129827035	SoreophilaAL4_1:9.135488872800336):0.024713436258146596	SoreophilaGA_1:9.186540566085181):0.2011658439541431
[&R] (((((((SpsittacinaLA_1:9.365389911191548	((SflavarugeliiGA1_1:9.303666507285266	SflavaNC2_1:9.048494720712766):0.1240504787907783	SflavaNC1_1:9.051780847725443):0.2563524714661046):0.0795240191563335	(SpurpureavenosaburkiiMS_1:9.06370836951128	SpurpureapurpureaNS_1:9.19750089129818):0.40268737845380115):0.10597628676095132	((SpsittacinaFL_1:9.001301030309653	SpsittacinaAL1_1:9.134869972263854):0.027139565897220087	(SpsittacinaGA3_1:9.158016158090634	SpsittacinaGA2_1:9.158016158090634):0.17548699230673773):0.5930706370962592):0.2670400367165828	((((((SleucophyllaFL2_1:9.16618593615244	SleucophyllaAL2_1:9.119147223964639):0.12397100441890199	SleucophyllaGA_1:9.29015694057134):0.006832273378394458	SalataMS1_1:9.013070553894035):0.0715110207186319	SrubragulfensisFL2_1:9.190403378905568):0.08989774138337472	(SoreophilaAL4_1:9.30809511312392	SoreophilaAL2_1:9.30809511312392):0.09227463957852215):0.28033878475443796	((SpurpureavenosamontanaGA_1:9.1859790141083	((SpurpureapurpureaWI2_1:9.382663970805577	SpurpureapurpureaWI_1:9.382663970805577):0.06676059392158856	(SpurpureavenosaMD_1:9.152019229954957	SpurpureavenosaVA_1:9.089836783753055):0.006260560793410066):0.036707971728236435):0.3957684358605959	(((SrubragulfensisFL3_1:9.084526172575929	(SrubrawherryiAL_1:9.092570083295978	SrubraGA1_1:9.301427187561579):0.00244086223104929):0.03663873769430069	(SleucophyllaFL1_1:9.217852863964508	((SrubraGA3_1:9.415824761909326	((((SrubraGA5_1:9.381395455289873	SrubraGA4_1:9.381395455289873):0.1381674932587604	SrubraGA2_1:9.227468336666234):0.01665807638943636	SrubraGA6_1:9.165731443429472):0.0406131834126439	(SrubrajonesiiSC1_1:9.165241293256676	SrubrajonesiiSC2_1:9.060378729097676):0.1295104928226384):0.06182265955861067):0.025540703906521134	(SrubrajonesiiNC2_1:9.064024375989218	SrubrajonesiiNC1_1:9.240522879938817):0.1415922696056282):0.07409972180276286):0.03437018988072128):0.3259555575746431	(((SflavaGA_1:9.095623631057178	SflavarubricorporaFL2_1:9.294869720808178):0.39904589237704224	(SminorSC1_1:9.062660592096833	SminorSC2_1:9.225813417910832):0.3277769869292855):0.08040157854116498	SminorGA3_1:9.567683448497585):0.04807110076779038):0.019100832001323256):0.09441860519718284):0.20070207048333433):0.3075932318233859	((SpsittacinaAL3_1:9.475911987425452	(SpsittacinaGA1_1:9.386399501944352	SpsittacinaAL2_1:9.380895007251151):0.04018510580200038):0.19664423844800866	(((SflavarugeliiAL_1:9.136750692815415	SflavarugeliiGA2_1:9.016624013850915):0.04713635869800269	SflavaFL_1:9.183887051513418):0.5216747391547262	((SflavaSC_1:9.00496350225718	SflavarubricorporaFL1_1:9.13971020467928):0.1814220284103782	SflavaVA_1:9.15109958561266):0.2244661084990864):0.031195157714114238):0.7119890922961423):4.233801699243429	(Hminor_1:9.049563959385438
[&R] (((((((((((((SrubraSC_1:9.124282689651245	(SrubrajonesiiNC1_1:9.291569651777634	SrubraGA1_1:9.141491378036633):0.036183210424112405):0.13071994501347614	(SrubrajonesiiSC2_1:9.315850666624105	(SrubrajonesiiNC2_1:9.111472854373657	(SrubrajonesiiSC1_1:9.27684753916734	SrubraGA2_1:9.26683534955634):0.011123819155915541):0.13274187245984903):0.03775957643211658):0.020169162168667452	SalataLA2_1:9.129832029527991):0.03747961424638099	SleucophyllaAL2_1:9.277759576247572):0.05881817016406643	SalataMS1_1:9.099697798543739):0.09766162676092524	SoreophilaAL3_1:9.257713206969665):0.14025179668948054	(SflavarugeliiAL_1:9.05547578789803	SflavaFL_1:9.05547578789803):0.7677680717173124):0.2340488832499274	(((SalataLA1_1:9.529307114227516	((((((SpurpureavenosaburkiiFL1_1:9.374372311269724	SpurpureavenosamontanaNC_1:9.095576331856424):0.015163990106143992	SpurpureapurpureaWI2_1:9.410893844309669):0.06505783027155057	SpurpureavenosaGA_1:9.286028386834419):0.08353254131548624	SpurpureapurpureaNS_1:9.355667161129706):0.07325855291679562	(SpurpureavenosaVA_1:9.098802556966461	SpurpureavenosaburkiiFL2_1:9.20300649759706):0.18061299166633904):0.1389043714469709	(SflavarugeliiGA1_1:9.352316259159696	SflavarubricorporaFL2_1:9.352316259159696):0.3789190332802743):0.08208451702683997):0.16739042048904115	(SpurpureapurpureaWI_1:9.879251704277426	(SminorSC2_1:9.672819715716743	SleucophyllaFL3_1:9.45823751894175):0.025694932395077547):0.14187037349893075):0.026906537670593728	SoreophilaNC_1:9.646236855992854):0.04513296655982509):0.10313914950302053	(((((SminorokefenokeensisGA_1:9.241100921474132	SminorGA3_1:9.174792386590433):0.16759684521577892	(SminorGA1_1:9.009083966079945	SminorSC1_1:9.060940082644345):0.18460485823156655):0.25728941150370643	((SpsittacinaAL3_1:9.207874924829461	SpsittacinaAL2_1:9.15304305045716):0.15225925829194192	SpsittacinaLA_1:9.101112350600602):0.386520489587518):0.029306442699915117	((SpsittacinaAL1_1:9.499109086939152	((SpsittacinaGA2_1:9.323272171730194	SpsittacinaFL_1:9.018209617539693):0.05387558568174186	(SpsittacinaGA3_1:9.25967821398874	SpsittacinaGA1_1:9.09368909644564):0.11746954342319436):0.29345494176351455):0.20683985035041	((((SrubragulfensisFL1_1:9.160407875646928	SalataMS2_1:9.13408602323163):0.13242610334991797	SrubraalabamensisAL_1:9.111746580322649):0.0001422940453214292	SrubragulfensisFL2_1:9.24604420952507):0.02706673225056878	SleucophyllaFL1_1:9.40416908535064):0.17205975906672133):0.01518030374697564):0.011550927829597008	(((((SflavaNC2_1:9.078545416639352	SflavaGA_1:9.134471113460853):0.07294170406865441	SflavarubricorporaFL1_1:9.251238466880107):0.13066220058923192	SflavarugeliiGA2_1:9.421737437584238):0.07622923706544196	SflavaNC1_1:9.23761420658458):0.12355187553742275	(SflavaVA_1:9.20396885610125
[&R] (Dcalifornica_1:9.958286125437684	((((SpurpureavenosaburkiiMS_1:9.110504655762714	(SpurpureavenosaburkiiFL1_1:9.229088606975264	SpurpureavenosaburkiiFL2_1:9.001322870358964):0.19766808240754924):0.5962354946661347	(SflavaSC_1:9.59730072130595	SpurpureavenosaNC_1:9.61991831745635):0.1164700150337993):1.9162227926805564	((((((SpurpureapurpureaWI_1:9.266456680394066	SpurpureapurpureaWI2_1:9.266456680394066):0.21424754298296178	SpurpureavenosaMD_1:9.189559449398228):0.30831538515838725	(SminorGA3_1:9.451104608788839	SminorGA1_1:9.30240420129414):0.09086940869727424):0.04365016524208041	(SoreophilaNC_1:9.208999178485495	SoreophilaGA_1:9.341518154909995):0.22187883583789847):0.2382548718546244	(((SminorokefenokeensisGA_1:9.033544476263414	SminorSC2_1:9.033544476263414):0.6246311269511883	(((SpurpureavenosaVA_1:9.032226398358432	SpurpureavenosaburkiiAL_1:9.364196075605332):0.03161051977705652	SpurpureavenosamontanaNC_1:9.11701061596909):0.052766714579543655	SpurpureavenosaGA_1:9.280007565148933):0.36898180648446977):0.18232212713214338	((SminorGA2_1:9.406967838502878	SminorSC1_1:9.361520429054078):0.04171026603010479	SflavaGA_1:9.507462639492285):0.27411420944856324):0.049689859119772875):0.8251412146805375	(((((((SflavarugeliiGA2_1:9.267519187550285	((SflavarubricorporaFL2_1:9.101850676016628	SflavarugeliiGA1_1:9.101850676016628):0.1117606465598478	SflavarubricorporaFL1_1:9.058190882176076):0.16949153525930805):0.09638918678877335	SflavaVA_1:9.154038956747158):0.20701504211457555	((SpsittacinaFL_1:9.058766593155266	SpsittacinaAL3_1:9.247167409481767):0.3194603499542861	SpsittacinaGA1_1:9.517300379756954):0.060221613473280595):0.011693204530012645	((SflavaNC1_1:9.025736914748014	SflavaNC2_1:9.146501266526116):0.09984383580001657	(SflavaFL_1:9.108364380775589	SflavarugeliiAL_1:9.108364380775589):0.39769551680204424):0.196683402370514):0.11039325171705855	(((SrubraalabamensisAL_1:9.103716425493227	(((SrubrajonesiiNC2_1:9.17363745067247	SrubragulfensisFL1_1:9.02764786718147):0.11962809052369648	SleucophyllaFL3_1:9.120704313717265):0.03007433367168015	SrubragulfensisFL3_1:9.130418227859744):0.10745353279057951):0.15163920854409318	(((((SoreophilaAL2_1:9.129521728353215	SoreophilaAL4_1:9.129521728353215):0.21860213241807444	SoreophilaAL3_1:9.182587205729888):0.06539937983787165	(SalataLA1_1:9.204581060899386	(SrubrajonesiiSC2_1:9.244645257849259	((SrubraSC_1:9.033227026440457	SrubraGA3_1:9.295947515262355):0.05229948547869173	SrubraGA5_1:9.571079106741047):0.06051113753861081):0.13323826043882755):0.18012867670627378):0.019528455705034156	(SrubragulfensisFL2_1:9.21799063453484	((SleucophyllaFL1_1:9.250941512002207	SrubraGA1_1:9.33922524564391):0.07920911674892114
[&R] (((((((((SalataLA1_1:9.237647148842465	((SrubraGA2_1:9.24450130361876	(SrubraGA3_1:9.290613338358968	SrubraSC_1:9.02789284953707):0.023150471142192052):0.2305215965566952	SalataTX_1:9.206870068238757):0.030777080603706774):0.008857051304935817	SrubraGA1_1:9.374590947954099):0.052581075691712775	SalataMS1_1:9.102008342136212):0.09646438504519139	((((SrubrajonesiiSC1_1:9.267654143460762	((SrubraGA5_1:9.116180553514216	SrubraGA4_1:9.116180553514216):0.2730461858166463	SrubraGA6_1:9.018737157822262):0.16050982640130207):0.16299045528171363	SalataMS2_1:9.081834658886578):0.00019397218990449894	SrubrawherryiAL_1:9.071903192925783):0.015858315635222858	(SleucophyllaAL2_1:9.069320371576657	SleucophyllaFL1_1:9.069320371576657):0.13901450760824785):0.2270177958643991):0.7249937053575987	(((((SpurpureavenosaVA_1:9.02913671486154	SpurpureavenosaNC_1:9.07450254054964):0.33310845725323124	(SpurpureavenosamontanaNC_1:9.405303112965393	SpurpureavenosaburkiiMS_1:9.367847058758594):0.010115756982977413):0.11410028858229114	(SoreophilaAL4_1:9.457536062759141	((SrubrajonesiiNC1_1:9.341666595473017	SrubrajonesiiNC2_1:9.165168091523418):0.12702795356599772	SleucophyllaFL3_1:9.119634817610516):0.2381930322643253):0.07652557806232085):0.08973128647021755	(((SpurpureapurpureaNS_1:9.371763939065593	SpurpureavenosaburkiiFL1_1:9.554223450898792):0.24534988470158467	(SminorGA3_1:9.487903789331048	SflavarugeliiAL_1:9.699080541238846):0.0859814981538317):0.03865386090616313	(SoreophilaAL3_1:9.311041660181514	((SoreophilaGA_1:9.176874653014108	SoreophilaAL2_1:9.150536395987409):0.2326917844589544	SoreophilaAL1_1:9.409566437473062):0.09335013477655112):0.08739538416112694):0.05981922790763845):0.36094679353975206	(((SminorokefenokeensisGA_1:9.15914625098042	SminorSC2_1:9.15914625098042):0.4573267235240914	(SpurpureavenosamontanaGA_1:9.241259751060662	((SpurpureavenosaburkiiAL_1:9.389021620167348	SpurpureapurpureaWI_1:9.41037916310115):0.01760119445062379	(SpurpureapurpureaWI2_1:9.414232557484073	(SpurpureavenosaburkiiFL2_1:9.09191104991245	SpurpureavenosaGA_1:9.151111041715751):0.07319822802152182):0.013747800067699151):0.11343291585599047):0.2557967572623491):0.2101185832791195	(((SpsittacinaAL3_1:9.189162771418957	SpsittacinaGA1_1:9.139835391739856):0.5588451244607872	(SpsittacinaAL1_1:9.468436846403637	(SpsittacinaFL_1:9.306147086276289	SpsittacinaAL2_1:9.439716028230489):0.028720818173147953):0.224739175103808):0.0016083020858059093	(((((SrubragulfensisFL1_1:9.196109430795156	(SleucophyllaGA_1:9.13738290659281	SleucophyllaFL2_1:9.13738290659281):0.18989131644804438):0.04568040686546824	SrubraalabamensisAL_1:9.060702438986421):0.06087206924658933	SrubragulfensisFL2_1:9.25572984339011):0.09974672505604137	(SalataLA2_1:9.17766450329826
[&R] (Dcalifornica_1:9.501853097594001	((((((((SpurpureavenosaburkiiAL_1:9.34134364334306	SpurpureavenosaburkiiFL1_1:9.34134364334306):0.30699795895004345	(SpurpureavenosaburkiiFL2_1:9.17230502043808	(SpurpureavenosamontanaGA_1:9.116462918161377	SpurpureavenosaMD_1:9.125471666529677):0.004811859479705118):0.24827084523872417):0.1783002024656342	((SoreophilaAL1_1:9.403716620509698	(SrubrawherryiAL_1:9.079809632433175	SleucophyllaAL2_1:9.200383003057077):0.18798487158742413):0.16946931858700345	((SleucophyllaGA_1:9.273303530477843	((SrubraGA4_1:9.077888490356756	SrubraGA5_1:9.077888490356756):0.6604457812960641	SleucophyllaFL1_1:9.217889841998721):0.008374976291320828):0.1233549614468904	(SalataMS1_1:9.076201854685467	SrubraalabamensisAL_1:9.047868323821266):0.03653797718356373):0.20821741349457337):0.005540625566236031):0.157908494442965	(SpurpureavenosaburkiiMS_1:9.56661441898582	((SoreophilaGA_1:9.123621574608261	SoreophilaAL4_1:9.097283317581562):0.010293073612232227	SoreophilaNC_1:9.001395671795995):0.5010365642896231):0.10168384659578662):0.019740670543707234	(SminorokefenokeensisGA_1:9.146846034977512	SminorGA2_1:9.029140618612313):0.6980654215360983):0.029337324334864943	((SflavarugeliiAL_1:9.69658379688844	((SminorGA1_1:9.02691800742659	SminorSC2_1:9.241926949804988):0.2795838720047868	SminorGA3_1:9.455202286926076):0.03020475805456501):0.12460307410537906	(((SalataTX_1:9.143157707139187	SalataMS2_1:9.072512788830988):0.11644384594100263	(SalataLA2_1:9.148425583178215	(((SrubraGA1_1:9.020028019085487	SrubraGA6_1:9.081699133589288):0.14815453464530406	((SrubraSC_1:9.061640013011624	SrubraGA2_1:9.255097995951125):0.013773411639919922	SrubrajonesiiSC2_1:9.174021033043044):0.03937723026974487):0.02539574454385357	SrubraGA3_1:9.402906888287042):0.15357895101847038):0.04053105159377611):0.0927010093385468	SrubrajonesiiNC1_1:9.630467583966434):0.18032860465678324):0.19793012687875644):2.852203800431911	Hminor_1:9.191223644614288):0.38121023307664814	(((((SrubragulfensisFL2_1:9.061396673733078	SrubragulfensisFL3_1:9.061396673733078):0.2220272810241022	((SoreophilaAL3_1:9.078561938018614	SoreophilaAL2_1:9.244098593060013):0.11961779904862133	((SleucophyllaAL1_1:9.116586935970957	SleucophyllaFL2_1:9.192495254555057):0.008643071020912177	SleucophyllaFL3_1:9.04340188934237):0.22060628988196723):0.039776195062044425):0.003342678128530826	((SrubragulfensisFL1_1:9.066430415416256	SalataLA1_1:9.110753481309155):0.046559805639492524	(SrubrajonesiiSC1_1:9.180918905587394	SrubrajonesiiNC2_1:9.004420401637795):0.25455940290895385):0.22070847534706278):0.45847416922968565	(SpurpureavenosaVA_1:9.030876875848596	SpurpureavenosaGA_1:9.194280808282496):0.7767163785558984):0.7328407469926683	((((((SflavarugeliiGA2_1:9.181138434237686
[&R] (((((SflavarugeliiAL_1:9.836829322099112	((SflavaFL_1:9.102407852994531	SflavarugeliiGA1_1:9.09786484431553):0.6289290892261996	(SminorGA1_1:9.152818338567972	(SminorGA3_1:9.250832965502294	SminorGA2_1:9.199436084020794):0.05068578056037609):0.21864144425025933):0.10549237987838114):0.4417403195714166	((SpsittacinaAL3_1:9.431816699113073	(SpsittacinaAL1_1:9.298888413188308	SpsittacinaGA2_1:9.470382025424609):0.07809641155246275):0.626491517519642	(((SleucophyllaAL1_1:9.191843174117173	SalataTX_1:9.18090976634847):0.0610925280965849	(SalataLA1_1:9.110040457203224	(SrubrajonesiiSC2_1:9.240066270099906	((SrubraGA1_1:9.094964962017974	SrubraGA3_1:9.304293552030373):0.021560916659340932	SrubrajonesiiNC2_1:9.090105648468715):0.07832468184059185):0.04327664449201838):0.13196183724182903):0.48364222980827043	((SrubraGA6_1:9.647038395697487	(SoreophilaAL2_1:9.233694379655685	SoreophilaAL1_1:9.260032636682384):0.25239965673480175):0.07575157458943509	SpurpureavenosamontanaNC_1:9.557303128689123):0.19261241627690356):0.10830871096988755):0.1560607025290154):0.40852963173623413	((((((SleucophyllaAL2_1:9.137138356311025	SleucophyllaFL2_1:9.184177068498826):0.29704015335860634	(SoreophilaAL4_1:9.407470429300078	SrubragulfensisFL3_1:9.287401796886577):0.015718569208052986):0.12598629119973354	((SpurpureapurpureaWI2_1:9.114924812777506	SpurpureapurpureaWI_1:9.114924812777506):0.31622578621318476	SpurpureavenosaMD_1:9.140005825011892):0.41363573077347393):0.03565049044431993	(((SrubraalabamensisAL_1:9.195410179148784	(((SoreophilaGA_1:9.377114076792722	SoreophilaNC_1:9.244595100368223):0.014383422893313881	SoreophilaAL3_1:9.199622587617936):0.05268529879785398	(SrubraGA2_1:9.195167310471664	SrubraGA4_1:9.487261922354064):0.46201655991872637):0.03178960526219254):0.11388580927737878	((SpurpureavenosaNC_1:9.11469065710409	(SpurpureavenosaburkiiFL2_1:9.169132969949677	SpurpureavenosamontanaGA_1:9.118102727152678):0.004395802096911699):0.3165638734907955	SpurpureapurpureaNS_1:9.535398870320485):0.11991507096557645):0.0006111494144921807	(SpurpureavenosaGA_1:9.310380204437532	SpurpureavenosaVA_1:9.146976272003633):0.35943865328322183):0.02069467474093101):0.12052126891526047	((SflavaSC_1:9.514778149510594	SminorSC1_1:9.501467258173998):0.001110464668409304	SminorSC2_1:9.665730548656406):0.1544904843017417):0.5262763855067515	(((SpurpureavenosaburkiiMS_1:9.087641791974882	(SpurpureavenosaburkiiFL1_1:9.254856192345121	SpurpureavenosaburkiiAL_1:9.254856192345121):0.1490376332498601):0.4287588635980643	((((SleucophyllaFL3_1:9.126930120243992	SrubragulfensisFL1_1:9.15350176423189):0.051593453364258274	SalataMS1_1:9.052341349786149):0.11670419487943427	(SrubragulfensisFL2_1:9.110265064909838	(SrubraGA5_1:9.69766965878961
[&R] (Dcalifornica_1:10.936800480790984	(Hminor_1:9.217199486263254	(((SminorGA3_1:9.996470452514309	(((((SpurpureavenosaburkiiFL1_1:9.713394715272829	((SpurpureavenosaMD_1:9.165370692975294	(SpurpureavenosaburkiiFL2_1:9.040970521717849	SpurpureavenosaburkiiAL_1:9.26873625833415):0.16642166568614508):0.1196648970942852	SpurpureavenosamontanaNC_1:9.27602684170128):0.1585718941582503):0.10512387854874797	(SoreophilaAL1_1:9.318940134442943	(SoreophilaNC_1:9.083983676446842	SoreophilaAL2_1:9.190164395844642):0.10243748157160196):0.2516632192828343):0.10310532284588697	(SoreophilaAL3_1:9.186918278560178	(SrubrajonesiiSC2_1:9.179589609035007	SrubraSC_1:9.080982000643507):0.3173542789517697):0.29491548594338746):0.05283633897001413	(SminorGA1_1:9.454408304642762	(SpsittacinaLA_1:9.134677475674644	(SpsittacinaAL2_1:9.097775096202533	SpsittacinaAL1_1:9.097775096202533):0.24109233762061033):0.3563854333410186):0.14566349538451598):0.2360802182787191	((SpsittacinaFL_1:9.577899415069442	((SleucophyllaFL1_1:9.209033801343615	(SleucophyllaFL2_1:9.15845609754529	SleucophyllaFL3_1:9.00071966131169):0.09761641598612644):0.3510325409086786	((SpurpureavenosaGA_1:9.2107875096321	SpurpureavenosaVA_1:9.0473835771982):0.08311948825574955	((SpurpureavenosaNC_1:9.103193141695877	(SpurpureapurpureaWI2_1:9.410594027879524	SpurpureavenosaburkiiMS_1:9.072984451325624):0.0005605083089538091):0.023780477115693796	SpurpureavenosamontanaGA_1:9.13478149095707):0.048895272330478926):0.36085758551244507):0.02168192189914775):0.07897394296057904	((((SpsittacinaGA3_1:9.234267247364711	SpsittacinaGA2_1:9.234267247364711):0.52938148670193	(SflavarubricorporaFL1_1:9.07903802504703	SflavarugeliiGA2_1:9.11887479516193):0.47218624458500963):0.008128007154732603	(SminorSC1_1:9.319056337249549	(SminorGA2_1:9.02339618511448	SminorSC2_1:9.14110160147968):0.3411075615838698):0.09223834577852319):0.026590641619746877	((SflavaNC2_1:9.03735206634148	((SflavaFL_1:9.058034830064614	SflavarugeliiAL_1:9.058034830064614):0.18929987564702616	SflavarugeliiGA1_1:9.242791697032638):0.04973215588133887):0.04473436445349697	SflavaGA_1:9.138012127616477):0.40410514143944404):0.1635685293794018):0.286554280843176):0.011618026713614256):0.4203504604477318	((((SalataMS1_1:9.196640514710339	(((((SrubraGA4_1:9.527145381539635	(SrubraGA5_1:9.518468200472038	SrubraGA1_1:9.086307504459638):0.008677181067596499):0.08364393045706615	SrubrajonesiiNC2_1:9.152208385775701):0.011447734167970795	SrubragulfensisFL1_1:9.017666536452673):0.1704352589463665	(SleucophyllaGA_1:9.249333296142158	SleucophyllaAL1_1:9.173424977558058):0.06993329150258175):0.0691532922030984	(SrubraalabamensisAL_1:9.062086793157821	((SrubrajonesiiNC1_1:9.422798131323464
[&R] (Dcalifornica_1:11.570344263475338	(((((SminorGA2_1:9.331657855252024	(SminorSC1_1:9.208682999387843	SminorSC2_1:9.371835825201842):0.07752744641538015):0.5989059238758123	((((SflavaNC1_1:9.163522928694844	((SflavaGA_1:9.06425999067054	(SflavaFL_1:9.254815301988504	SflavarubricorporaFL1_1:9.094851852909105):0.01323378711203414):0.14764954468580932	SflavaSC_1:9.12098848228485):0.12830344193809332):0.24084051872625598	SminorGA3_1:9.573665842542898):0.04938274955060336	((SoreophilaAL2_1:9.110915884722646	SoreophilaGA_1:9.137254141749345):0.373825598252675	((((SrubraGA3_1:9.500605672510746	(SrubraGA1_1:9.074914796165094	SrubraSC_1:9.021522897355595):0.21636228633325508):0.03683917336553553	(SleucophyllaAL1_1:9.131176339204645	(SleucophyllaAL2_1:9.061806583601403	SleucophyllaFL1_1:9.061806583601403):0.09823936199954106):0.07978657662124199):0.16491842031699322	(((SrubraGA6_1:9.349243054752714	(((SrubraGA5_1:9.572481340102106	SrubraGA4_1:9.572481340102106):0.0717230955471965	SrubrawherryiAL_1:9.003186635371303):0.06227262386227522	(SalataLA1_1:9.131832835652325	SalataMS2_1:9.061187917344126):0.014396780040153595):0.013255576749737309):0.1742329538624666	(SrubragulfensisFL2_1:9.111135826449141	((SrubrajonesiiSC2_1:9.210052639337366	(SrubrajonesiiSC1_1:9.163457169431622	SrubrajonesiiNC1_1:9.163457169431622):0.1514580340647437):0.010776729173871798	SrubragulfensisFL1_1:9.003203845229638):0.1548640447366028):0.13132719044554175):0.003946050957440254	((SleucophyllaFL2_1:9.149865362742915	SleucophyllaGA_1:9.149865362742915):0.22588420605484746	SrubraalabamensisAL_1:9.063497377877862):0.048756354817161014):0.027283731112055714):0.0019328061942460173	SoreophilaAL1_1:9.422032494598621):0.08904724540339438):0.0897416601111816):0.07430138051430558	((SflavarugeliiAL_1:9.8114726521506	(((SpsittacinaLA_1:9.127531960762354	SpsittacinaFL_1:9.198152976956655):0.03245922918249545	((SpsittacinaGA2_1:9.178608292681986	SpsittacinaAL3_1:9.061946554817986):0.26254514780343235	(SpsittacinaAL2_1:9.209914141243308	SpsittacinaGA1_1:9.215418635936508):0.05974568700581029):0.09452131984423237):0.25659421507919355	(((SpurpureapurpureaWI2_1:9.048626990781743	SpurpureapurpureaWI_1:9.048626990781743):0.31819590539703513	SpurpureapurpureaNS_1:9.163005841411778):0.03857498056280062	SpurpureavenosaburkiiMS_1:9.06778830018768):0.3702789224535647):0.0716646920969566):0.07735002164853466	((SpsittacinaAL1_1:9.101415623789665	SpsittacinaGA3_1:9.272909236025965):0.6315310477794254	((SalataLA2_1:9.147028893583553	(SrubraGA2_1:9.476450255768876	SalataMS1_1:9.01122049012928):0.00937638805957082):0.2633414562675453	((SoreophilaNC_1:9.0897181444599
[&R] (Dcalifornica_1:11.350287315030787	(Hminor_1:9.595963574722017	((((((((SrubragulfensisFL3_1:9.135861758219345	SleucophyllaFL3_1:9.156222177748546):0.280381139075549	SminorGA2_1:9.533480097233893):0.024511192614836183	((SminorSC2_1:9.474334276699123	((SminorGA1_1:9.005693977574673	(SminorSC1_1:9.010558825208983	SminorokefenokeensisGA_1:9.173711651022982):0.0469912689300901):0.13522626630531545	SminorGA3_1:9.289620651374687):0.11840509044073629):0.17494010506183622	(SrubraSC_1:9.444503291472948	(SoreophilaAL4_1:9.08045652523452	SoreophilaAL2_1:9.08045652523452):0.3181654202447296):0.13577845239101102):0.026422324452971813):0.010622319019103228	(((SoreophilaAL1_1:9.161857829244303	SoreophilaGA_1:9.161857829244303):0.30155221240156815	SalataMS1_1:9.211181347912769):0.09305680891135257	(SrubrajonesiiNC2_1:9.418017374453381	(SrubrajonesiiSC1_1:9.536813425740057	((SleucophyllaFL2_1:9.220671749615782	SleucophyllaAL2_1:9.173633037427981):0.0884148209721854	((SalataLA2_1:9.128308732054093	(((SleucophyllaAL1_1:9.048129746309046	SleucophyllaFL1_1:9.076999352705345):0.10103806598711144	SleucophyllaGA_1:9.225076130880256):0.039898966947479325	((SalataTX_1:9.098214020688106	SalataLA1_1:9.098214020688106):0.023300445276444877	SrubraGA2_1:9.389667297901251):0.05661890551038492):0.020820278887358653):0.013027107126060901	SrubragulfensisFL2_1:9.120725628078352):0.010264086746813155):0.03640355995719195):0.05770245266292345):0.1849642336717397):0.04131644781181267):0.24211315154533247	SpsittacinaAL1_1:9.95426779692136):0.06762379274816936	((((SflavarugeliiGA1_1:9.453655279360445	(SflavaNC2_1:9.103111326520093	((SflavaFL_1:9.22407213213885	SflavarubricorporaFL1_1:9.064108683059452):0.11160629781470781	SflavarugeliiGA2_1:9.215551750989059):0.02714769181803294):0.09537216626785362):0.037623318782754614	(SflavaSC_1:9.170721199264332	SflavaNC1_1:9.084952203736231):0.030390256056370083):0.33823684242849716	((SpurpureavenosamontanaNC_1:9.032170396764585	SpurpureavenosamontanaGA_1:9.032170396764585):0.19047851387784842	(SpurpureapurpureaWI_1:9.336474630270638	SpurpureapurpureaNS_1:9.132657575503638):0.18632780271889532):0.3471248554026639):0.2083209379425702	SoreophilaNC_1:9.676456466880662):0.09854479935737001):0.414203948303913	(((((SrubragulfensisFL1_1:9.019367698414392	(SrubrajonesiiNC1_1:9.295282404205057	SrubrajonesiiSC2_1:9.190419840046058):0.046573381649932966):0.07055091280845353	SalataMS2_1:9.063596758807545):0.1893812614527738	(SrubraalabamensisAL_1:9.034946468337028	(SrubraGA1_1:9.100312764758298	SrubraGA6_1:9.161983879262099):0.2881309159525298):0.06326600566439092):0.20678469046583747	(((SrubraGA5_1:9.200363479599137	SrubraGA4_1:9.200363479599137):0.5668763892683445
[&R] (Dcalifornica_1:9.232041715855367	((((((SalataTX_1:9.573737447116363	(((((SrubraGA1_1:9.235835396020248	SrubragulfensisFL1_1:9.063425582320649):0.08061767268214648	(SrubrajonesiiSC1_1:9.460358333662562	((SrubrajonesiiNC1_1:9.436754990243703	SalataLA2_1:9.087945050387805):0.019986071630497655	(SrubrajonesiiSC2_1:9.331806538146099	SleucophyllaGA_1:9.2453458071102):0.02007195956910309):0.003617271788362775):0.006173008780829688):0.07985531150564765	(SalataMS1_1:9.013701901202689	SleucophyllaAL2_1:9.250581849070587):0.05744279749575503):0.20575321116178877	SoreophilaAL1_1:9.529126603593332):0.028299104127755794	((((SflavarugeliiAL_1:9.346510276963945	(SflavaSC_1:9.043219608486384	SflavaVA_1:9.007933663431483):0.00858051697606227):0.039015093586028615	SflavarubricorporaFL1_1:9.225561921470575):0.27748384783150676	((SpsittacinaFL_1:9.080232362211582	SpsittacinaAL3_1:9.268633178538083):0.08615853754597068	SpsittacinaLA_1:9.095769883563253):0.2440167797886274):0.08772894104729459	(SpsittacinaAL2_1:9.42978284708541	((SpsittacinaGA2_1:9.113590554140107	SpsittacinaGA3_1:9.113590554140107):0.2603742365123665	SpsittacinaAL1_1:9.202471178416173):0.2273116686692352):0.20192271546226676):0.04009149218041247):0.07146349942547955):0.007699055725521904	(((((((SrubraGA5_1:9.379142194937362	SrubraGA3_1:9.156310088937362):0.3179361765385134	SrubraSC_1:9.211525776653975):0.1304773532567368	(SalataMS2_1:9.080593732336887	(SrubraGA6_1:9.26536882263334	SrubraGA2_1:9.343763792259539):0.07562769032224585):0.11606963026842704):0.050834450696201496	(SrubragulfensisFL2_1:9.094258938991025	(SalataLA1_1:9.119602943762695	SrubrawherryiAL_1:9.038832587303796):0.06591112463832964):0.13262866320868777):0.1275595253134079	(SoreophilaAL3_1:9.035163542374734	SoreophilaGA_1:9.227038454442834):0.2738155625104885):0.0353112932126205	((SoreophilaNC_1:9.348666389303123	(SrubragulfensisFL3_1:9.174667186362095	SleucophyllaAL1_1:9.276855723540795):0.16011128992532897):0.025767694358192546	(SrubrajonesiiNC2_1:9.092913623362158	SrubraGA4_1:9.551494549583156):0.46055419429155753):0.02921225008012719):0.08844443448189673	((SminorSC1_1:9.270853764345379	SminorGA3_1:9.367698055275678):0.19787393970534306	((SminorGA1_1:9.285470591398626	(SminorGA2_1:9.377183127630898	(SminorokefenokeensisGA_1:9.349443222061167	SminorSC2_1:9.349443222061167):0.14544532193493137):0.00559098978092771):0.13137865779864155	(SpurpureavenosaMD_1:9.315661287184563	(SpurpureavenosamontanaGA_1:9.177209536235239	(SpurpureavenosaburkiiAL_1:9.247896450916652	SpurpureavenosaburkiiFL1_1:9.247896450916652):0.20810906473188484):0.12944300258102387):0.20578918657790782):2.233828905315015e-05):0.0812649416471177):0.011978518224249474):0.0467391205169143	(SpurpureavenosaburkiiMS_1:9.51660422517958
[&R] (((((((SoreophilaAL3_1:9.251885248117159	(((SrubraGA2_1:9.169181534806729	SrubraGA5_1:9.461276146689128):0.14208863272844963	SrubraGA3_1:9.380532673417576):0.34062750553695825	(SalataMS1_1:9.049866592802726	((((SleucophyllaAL2_1:9.215801489691136	SleucophyllaGA_1:9.262840201878937):0.002494139648097641	SrubragulfensisFL1_1:9.134169549281335):0.009795740014671647	SrubrajonesiiSC1_1:9.466453376736606):0.03936916279194796	SrubraalabamensisAL_1:9.002247053413754):0.01928600852477146):0.13680131462981004):0.004863559019622186):0.13176349459571834	(SflavaVA_1:9.128943094248564	SflavaGA_1:9.255150092374965):0.34998840786411134):0.8370005124129759	(SleucophyllaFL1_1:9.187488342063242	SleucophyllaAL1_1:9.158618735666943):1.2096870792655092):0.0866356059353197	((((SflavaSC_1:9.086349581152435	SflavaNC1_1:9.000580585624334):0.24874548939725172	(SflavarugeliiGA2_1:9.127909138569574	(SflavarugeliiGA1_1:9.097618000716661	SflavaFL_1:9.102161009395662):0.14587480813841402):0.38176940451711144):0.20253642141742556	(SpurpureavenosamontanaNC_1:9.325800831304557	((SpurpureapurpureaNS_1:9.298640622898162	((SpurpureavenosaburkiiFL2_1:9.188221279738611	SpurpureapurpureaWI_1:9.43734455928871):0.00508984893138906	SpurpureavenosaVA_1:9.0891071880394):0.06002326944506315):0.10381642932995408	SpurpureavenosaburkiiMS_1:9.268664530441217):0.01968024665653972):0.24225612895845564):0.7137657999267742	(((SrubrawherryiAL_1:9.147185774404456	SrubragulfensisFL3_1:9.136701001453355):0.2796032468304423	SleucophyllaFL2_1:9.5944011040466):0.08166462227313466	((SpsittacinaGA3_1:9.47500571809778	((SpsittacinaAL1_1:9.18247795971314	SpsittacinaFL_1:9.048909017758941):0.10282161283745903	SpsittacinaGA1_1:9.2908040672438):0.018212533310880893):0.447095964614074	((SpsittacinaAL3_1:9.167524239729552	SpsittacinaAL2_1:9.112692365357251):0.5416696279090236	((SpurpureavenosamontanaGA_1:9.271991000098751	(((SpurpureavenosaburkiiAL_1:9.155337382657878	SpurpureavenosaburkiiFL1_1:9.155337382657878):0.0906959655548088	SpurpureavenosaGA_1:9.077467603399688):0.08113677196116312	SpurpureavenosaNC_1:9.04056626861505):0.22361685933820138):0.01685654862429129	SpurpureavenosaMD_1:9.297856297091343):0.22026235821873266):0.09624607720927994):0.008139036528576464):0.6683277395101546):0.1864562736219852):0.17876248710691442	(((SrubraSC_1:9.435379851784132	((SleucophyllaFL3_1:9.086725360361992	(SrubrajonesiiNC2_1:9.234586064951486	SalataTX_1:9.132919547353385):0.02470052288940585):0.12209014237296065	SrubragulfensisFL2_1:9.188455083205753):0.08097479017117831):0.18402403095075884	(SoreophilaAL1_1:9.136216797406647	SoreophilaNC_1:9.003697820982147):0.4636439963612429):0.29087842387529234	(((((SflavarubricorporaFL1_1:9.509465781233407	SpsittacinaLA_1:9.346206675283206):0.12386257368952495	(SminorSC2_1:9.379454557458864
[&R] (Dcalifornica_1:9.514959506442187	(Hminor_1:9.083256320354039	(((((SflavarubricorporaFL1_1:9.285801755454598	SflavaFL_1:9.445765204533997):0.34696569593384746	(SflavarubricorporaFL2_1:9.607111429664704	SflavaSC_1:9.316944286842205):0.1810764621241402):0.04158765587377964	(((SpurpureapurpureaWI2_1:9.451271807341946	SpurpureavenosaVA_1:9.097944587161246):0.007039312518599552	SpurpureavenosaMD_1:9.167166345881746):0.32142582033893335	(SpurpureavenosaburkiiMS_1:9.279369385283879	(SpurpureavenosaGA_1:9.398301143884748	((SpurpureapurpureaNS_1:9.328038404029968	(SpurpureavenosamontanaNC_1:9.141165541150066	SpurpureavenosaNC_1:9.133357669004566):0.09053639529980113):0.0028686240739971445	(SpurpureavenosaburkiiFL2_1:9.1726967940608	SpurpureavenosamontanaGA_1:9.1216665512638):0.1129040092600649):0.05350034876058314):0.02875453020622962):0.1627579783617008):0.09045045528364384):0.6668794351685111	(((SrubrajonesiiNC2_1:9.217615537193486	SalataTX_1:9.115949019595385):0.3950549723253752	((SpsittacinaAL1_1:9.28686064099292	SpsittacinaLA_1:9.08267068284442):0.16680405793151346	((SpsittacinaGA2_1:9.078661211252513	SpsittacinaGA3_1:9.078661211252513):0.49705202818156524	(SpsittacinaAL3_1:9.138003513319969	SpsittacinaAL2_1:9.083171638947668):0.32104798825010994):0.049445071726654126):0.22686240003352906):0.07575545188470682	(((SpurpureavenosaburkiiAL_1:9.168336656299372	SpurpureavenosaburkiiFL1_1:9.168336656299372):0.21999886466385013	SpurpureapurpureaWI_1:9.409693063897022):0.44170886950362637	(((SpsittacinaGA1_1:9.643330999223254	SpsittacinaFL_1:9.504257562575853):0.05314086677917193	(SleucophyllaAL1_1:9.209682659378595	SalataMS1_1:9.001672317906994):0.32269501266213224):0.002080012766587538	(((SoreophilaAL3_1:9.019132638995663	(SoreophilaAL1_1:9.093531433664184	SoreophilaAL2_1:9.067193176637485):0.11747611739957796):0.15981232535353496	SleucophyllaFL2_1:9.4025098427399):0.10875944053028684	((SleucophyllaFL3_1:9.288372430639443	((SrubraGA5_1:9.227761346001577	SrubraGA3_1:9.004929240001577):0.557442705820719	(((SleucophyllaGA_1:9.261657092866322	(SrubrajonesiiSC2_1:9.06121749926828	SrubrajonesiiSC1_1:9.166080063427279):0.28690032463394194):0.028603209384203306	((SrubrajonesiiNC1_1:9.408663148132144	SalataLA2_1:9.059853208276245):0.021597292469234114	SrubragulfensisFL1_1:9.107772353160778):0.051323156844046716):0.007902991709693004	SrubragulfensisFL3_1:9.120066438197417):0.013635040395777304):0.13431053251704378):0.05730640764203412	SalataMS2_1:9.345928629854077):0.007854008755111289):0.09909672012122864):0.003453113302235414):0.059782053464620066):0.6258828437863659):0.3975779238983298	((((SflavaGA_1:9.223705434060456	((SflavarugeliiAL_1:9.23043037056137	(SflavarugeliiGA1_1:9.172269005808465	SflavarugeliiGA2_1:9.056685335522966):0.05361835607390337):0.16551808370964224
[&R] (Dcalifornica_1:9.251603636748609	(((((((((SminorGA3_1:9.219760131399134	SminorSC2_1:9.286068666282834):0.10370615188922333	SminorGA1_1:9.174765875793659):0.21200224115041075	((SpsittacinaFL_1:9.420169338248373	(SflavaSC_1:9.127016141243638	(SflavarugeliiAL_1:9.23671872506772	SflavaGA_1:9.03292962663772):0.18500756767741772):0.2510445843385337):0.02498002559841972	SminorSC1_1:9.389729859843992):0.048894373664477554):0.007798438156664522	(SpurpureavenosaburkiiMS_1:9.173533848577275	(SpurpureavenosaMD_1:9.19772632128532	(SpurpureavenosaburkiiFL1_1:9.278965435309642	(SpurpureavenosaburkiiAL_1:9.233088784629402	SpurpureavenosaburkiiFL2_1:9.005323048013102):0.04587665068023938):0.18854811702067786):0.02227232986705541):0.27916912851355974):0.06513440819398009	((SflavarugeliiGA1_1:9.399163626928171	(SflavarubricorporaFL2_1:9.324710534997186	SflavarubricorporaFL1_1:9.169290094596787):0.07445309193098652):0.29688843279135635	SflavaNC1_1:9.32011592136893):0.11898305429868505):0.06392386549950103	((SrubrajonesiiSC2_1:9.140909657271438	(SrubrajonesiiNC1_1:9.00438990618013	SrubrajonesiiSC1_1:9.00438990618013):0.2413823152503079):0.5234414907902705	(((SoreophilaAL2_1:9.159047396497904	SoreophilaAL4_1:9.159047396497904):0.18250184582637297	((SalataLA2_1:9.174941301365337	(SrubraGA6_1:9.26698766588365	SrubraGA1_1:9.20531655137985):0.1683564161003837):0.0059760631984515766	SleucophyllaAL1_1:9.262495690640687):0.06117345644879008):0.028267714888233597	(SalataMS1_1:9.019737368162808	(SrubragulfensisFL1_1:9.041717744147968	(SrubraGA4_1:9.449957739207479	(SrubraGA3_1:9.20082092672994	(SrubraGA2_1:9.090845841424345	SrubraGA5_1:9.382940453306745):0.040712579423194305):0.026304706477539113):0.1963305146524892):0.13077349182483872):0.12418915234330312):0.1500452364639979):0.10389759360540667):0.8331579602218793	(((((((SpurpureavenosaGA_1:9.378308028831091	(SpurpureavenosaNC_1:9.110904744158839	(SpurpureavenosamontanaNC_1:9.11298211793225	SpurpureavenosaVA_1:9.05980842009865):0.005730498372090188):0.14936517792645032):0.14181037482204076	SpurpureavenosamontanaGA_1:9.40988816905283):0.08425501433200269	(SpsittacinaAL3_1:9.600378916756075	((SpsittacinaGA2_1:9.302410667761222	SpsittacinaGA3_1:9.302410667761222):0.2548691129017738	(SpsittacinaAL2_1:9.235000291632499	SpsittacinaLA_1:9.030810333483998):0.15078587679419692):0.1597608739570774):0.09384822732556033):0.11108209082932079	SrubragulfensisFL3_1:9.489699124091455):0.06072436170680146	(((SminorGA2_1:9.093848858998038	SminorokefenokeensisGA_1:9.211554275363238):0.41001819785129784	((SflavaFL_1:9.333575946344295	SflavaNC2_1:9.073861151092796):0.3277632352282979	SflavarugeliiGA2_1:9.541212502608094):0.10510150866604343):0.08861324289078479	((SoreophilaAL1_1:9.464278162287188
[&R] ((Hminor_1:9.371066588663638	(((((SrubraalabamensisAL_1:9.299465397419988	((SpurpureapurpureaWI_1:9.299265208814981	SpurpureapurpureaNS_1:9.09544815404798):0.5082110660934243	(SpsittacinaGA1_1:9.38542287442445	(SpsittacinaGA2_1:9.489856270349032	(SpsittacinaLA_1:9.06816864399027	((SpsittacinaAL3_1:9.049759442393084	SpsittacinaGA3_1:9.166421180257084):0.10497216391231035	SpsittacinaAL2_1:9.099899731933094):0.17245887020567474):0.04600405597396075):0.06155572161851789):0.27265645915455855):0.041824130138480256):0.32967710232240544	((SoreophilaAL4_1:9.2492117129547	SoreophilaAL3_1:9.0836750579133):0.15729813571144557	(SalataMS1_1:9.029850000854202	(SleucophyllaFL2_1:9.116167765916494	SleucophyllaFL1_1:9.069129053728693):0.1976008949934112):0.15076941110554212):0.4768566186468461):0.04003212416119745	((SpurpureavenosaburkiiFL2_1:9.247546992380844	SpurpureavenosaburkiiFL1_1:9.475312728997144):0.40581469941096054	SpsittacinaFL_1:9.614014593365107):0.3165246601885849):0.04687180206538044	((((SflavarubricorporaFL2_1:9.339550355947337	SflavaSC_1:9.049383213124836):0.35776773252339683	(SminorGA2_1:9.303908720814633	(SminorGA1_1:9.134087433771134	SminorSC1_1:9.185943550335534):0.07251776103030029):0.13537874294579894):0.04482615908663376	(SflavaNC1_1:9.186646167883493	(SflavaVA_1:9.050466007988604	((SflavarugeliiGA2_1:9.059078222581702	(SflavarugeliiAL_1:9.15235594104221	SflavaFL_1:9.15235594104221):0.026848960503992082):0.11978320255938187	SflavarugeliiGA1_1:9.294445095426584):0.08147400043942121):0.18666321036809003):0.1795619413232722):0.08406501374238945	((SleucophyllaFL3_1:9.39935458689413	(SalataMS2_1:9.321625284884147	(SrubrawherryiAL_1:9.038056645809826	SrubrajonesiiNC1_1:9.396992023816425):0.27344320092362095):0.07797909358258495):0.04159447870671767	((((SrubraGA2_1:9.192334493591309	SrubraGA5_1:9.484429105473708):0.014784420603696283	SrubraSC_1:9.013660931255506):0.21859997716620622	SleucophyllaAL2_1:9.197369073589512):0.009485677596497374	SrubraGA6_1:9.356809599331513):0.34479203846063955):0.03035279057880664):0.39926032447561416):0.24695592698528987	((((SflavaNC2_1:9.068663627923634	SflavarubricorporaFL1_1:9.168414974095734):0.40180921851849727	SpsittacinaAL1_1:9.611155044812532):0.15490814879972575	((((((SrubrajonesiiSC2_1:9.350788388103261	((SrubrajonesiiNC2_1:9.215963287934878	(SrubrajonesiiSC1_1:9.324013220029551	SrubraGA4_1:9.606095642300952):0.06844857185492652):0.03362199327962305	SrubraGA3_1:9.485334101435502):0.029567167098158733):0.005707437488719212	SrubraGA1_1:9.311280116009982):0.014305632612631765	SalataLA2_1:9.126854082507712):0.21602577961998773	(SoreophilaAL2_1:9.166612559369275	(SoreophilaNC_1:9.024346889415051
[&R] (Dcalifornica_1:9.38494017695009	(Hminor_1:9.10998489268956	(((((((SpurpureavenosaburkiiFL1_1:9.311726455988902	SpurpureavenosaNC_1:9.025122604430102):0.5511700276784849	(SflavaGA_1:9.315375232171386	SflavaNC1_1:9.138685183571784):0.3292208568583026):0.10217790502252137	(((((SrubrajonesiiSC1_1:9.273188920031078	(SrubrajonesiiSC2_1:9.061283849694034	SrubrajonesiiNC1_1:9.166146413853033):0.10704250617804524):0.1242365755876247	SrubragulfensisFL1_1:9.074937408178105):0.00815527748858128	(SrubraGA4_1:9.327050861581561	SrubraGA3_1:9.104218755581561):0.36061233379712315):0.010226226382338072	SrubraGA2_1:9.405794809878623):0.4299273456359106	(SpsittacinaLA_1:9.441074610198486	(SpurpureavenosamontanaGA_1:9.273882339502586	SpurpureavenosaburkiiAL_1:9.552678318915888):0.2261301425198978):0.09182786226804888):0.09443806498607352):0.07185965819856406	(((SpsittacinaGA1_1:9.244713424854433	((SpsittacinaAL3_1:9.112577416128062	(SpsittacinaGA3_1:9.158206969000625	SpsittacinaGA2_1:9.158206969000625):0.07103218499143663):0.1808997904515402	SpsittacinaFL_1:9.105076390253101):0.0005635979539319176):0.32884065845589483	((SflavaSC_1:9.112391087078835	SflavarubricorporaFL2_1:9.402558229901334):0.21573422890338784	(((SflavaFL_1:9.066000363979347	SflavarugeliiAL_1:9.066000363979347):0.13296390756663018	SflavarubricorporaFL1_1:9.039000822466576):0.288903486364627	(SflavaNC2_1:9.20610190773079	(SflavaVA_1:9.004113599344453	(SflavarugeliiGA2_1:9.058529197372044	SflavarugeliiGA1_1:9.174112867657543):0.15545381956430826):0.13170700708143623):0.0220510549283141):0.1349677095731199):0.06424671801450513):0.15796176571582055	((((SrubraSC_1:9.23959578391233	SrubrawherryiAL_1:9.08413057845623):0.07968910755967054	SrubraalabamensisAL_1:9.019179577907702):0.0005426398395248799	SalataMS1_1:9.048055748611427):0.12065015491438454	(SoreophilaGA_1:9.17096050158459	SoreophilaAL4_1:9.14462224455789):0.24997409567432066):0.19070541006703845):0.17737879946672297):0.19880237017617436	((((SminorSC2_1:9.140032625645109	SminorokefenokeensisGA_1:9.140032625645109):0.08820129320028192	SminorGA2_1:9.110528502480191):0.06890640591710909	SminorGA3_1:9.2308317898788):0.37869321268996564	SleucophyllaFL1_1:9.571949064723263):0.40052336638038):0.7265614415359793	(((SrubragulfensisFL3_1:9.0816132594613	(SalataLA2_1:9.059654510542753	SrubrajonesiiNC2_1:9.231965946449053):0.04256896002034779):0.32796572250712924	(SminorSC1_1:9.113784560639736	SminorGA1_1:9.061928444075336):0.36758421181889334):0.38408381528175295	SpsittacinaAL1_1:10.054441033697382):0.7743129318144438):0.0665904797380369	(((SrubragulfensisFL2_1:9.13925661227617	SalataMS2_1:9.159866823377971):0.32256086515871535	((SoreophilaAL3_1:9.224423923424958
[&R] (Dcalifornica_1:9.555321555033991	(Hminor_1:10.155571326020674	(((((SoreophilaGA_1:9.216742949969696	SoreophilaAL1_1:9.216742949969696):0.0023055821951330933	(SoreophilaAL4_1:9.06335003143509	SoreophilaAL2_1:9.06335003143509):0.1293602437030384):0.4569770054597921	SminorGA1_1:9.549552322110223):0.04223881699613352	(((SrubraalabamensisAL_1:9.041898205070753	(SrubragulfensisFL2_1:9.047179155997707	SrubragulfensisFL3_1:9.047179155997707):0.1288743842301459):0.009254293907804325	((SleucophyllaFL2_1:9.206189103608038	SleucophyllaFL3_1:9.048452667374438):0.10252567745079574	SalataLA1_1:9.22187305470603):0.05468990883962384):0.04905123430041453	(SrubrawherryiAL_1:9.23295948462742	(SalataMS1_1:9.114175248136958	(((SrubraGA2_1:9.328634397156966	SrubraGA6_1:9.250239427530767):0.14441965303054555	(SrubrajonesiiSC1_1:9.104037499449447	SrubrajonesiiNC1_1:9.104037499449447):0.3790287403490649):0.0733909625583063	((SalataTX_1:9.108859641445992	(SrubraGA1_1:9.084150036435343	SrubraGA4_1:9.516310732447742):0.15279635281734877):0.02961320401371627	SalataMS2_1:9.067827927151509):0.13981933534940982):0.03296000103073892):0.0024776592464653565):0.011884356759748966):0.3374983967444829):1.320579361596995	(((((SleucophyllaGA_1:9.274112794056915	SleucophyllaFL1_1:9.227074081869114):0.06808860642308259	SalataLA2_1:9.184714755818995):0.821916140469863	(((SminorGA3_1:9.444327279707421	(SminorSC1_1:9.246780447603241	(SminorSC2_1:9.067445856327955	SminorokefenokeensisGA_1:9.067445856327955):0.34248741708928543):0.10070254117388026):0.21203376545119273	((((SflavaVA_1:9.327842735169279	(SpsittacinaLA_1:9.275792589609118	((SpsittacinaAL2_1:9.264622491551496	SpsittacinaAL1_1:9.264622491551496):0.09965613513815547	((SpsittacinaGA2_1:9.288247262257725	SpsittacinaGA1_1:9.122258144714625):0.19812576953116323	(SpsittacinaAL3_1:9.12356993121505	SpsittacinaGA3_1:9.24023166907905):0.24614136270983833):0.049399207137062244):0.11570392106796623):0.05882368708696235):0.10194923330242693	SflavarubricorporaFL1_1:9.599824615948705):0.03108669587068548	(((SflavaSC_1:9.34322972577971	(SflavaFL_1:9.270319847344892	(SflavarugeliiGA1_1:9.21471086120567	SflavaGA_1:9.01546477145467):0.051065977460221096):0.3676200299363171):0.061085299570307755	((SflavaNC2_1:9.007393158738616	((SflavarugeliiGA2_1:9.01802952895547	SflavarugeliiAL_1:9.13815620791997):0.04485240130008546	SflavarubricorporaFL2_1:9.178465600541054):0.08409934477006087):0.1959412424623896	SflavaNC1_1:9.082570049422905):0.23597598039901074):0.05390053365967655	SminorGA2_1:9.490352077121893):0.03794905038759816):0.020672086896313873	SpsittacinaFL_1:9.558945308959808):0.05599094927130959):0.06532037813368995
[&R] (Dcalifornica_1:9.20901587037973	((((SpsittacinaAL2_1:9.098933611977719	(SpsittacinaGA3_1:9.087339401095813	SpsittacinaGA2_1:9.087339401095813):0.18308782311820737):0.6576339786044882	(SpurpureavenosaNC_1:9.454626054639753	(((SpurpureavenosamontanaNC_1:9.202822901886956	(SpurpureapurpureaWI2_1:9.399862378540966	SpurpureavenosaburkiiMS_1:9.062252801987066):0.10311404569308917):0.0013082418599091028	SpurpureavenosaMD_1:9.213139892115166):0.12693425806190844	(SpurpureapurpureaWI_1:9.515040365518558	(SpurpureavenosaVA_1:9.141461498281338	((SpurpureavenosaburkiiAL_1:9.394974676760205	SpurpureavenosaGA_1:9.226408931947205):0.057193348793903316	SpurpureavenosamontanaGA_1:9.173372046140809):0.021263149974128773):0.020251647056519162):0.11617855863731616):0.13136852497647955):0.14888157747245565):1.3550735727513559	(((SoreophilaAL3_1:9.21830547685723	((SrubragulfensisFL3_1:9.099081876658444	SleucophyllaAL1_1:9.201270413837145):0.054421144168315075	(SrubraalabamensisAL_1:9.00411915484771	SalataMS1_1:9.032452685711911):0.015228530821948217):0.11027047865837189):0.623807309164754	((SoreophilaAL1_1:9.425444661191928	(SoreophilaAL4_1:9.19922349443745	SoreophilaGA_1:9.225561751464149):0.19988290972778008):0.3366257603801581	((((SpsittacinaLA_1:9.006850061486382	SpsittacinaAL3_1:9.265871894007182):0.34269548426397345	(((SpsittacinaAL1_1:9.52491311311976	((SflavaGA_1:9.077234080829928	(SflavaNC2_1:9.002179074294665	(SflavarugeliiGA1_1:9.066722579161402	SflavarubricorporaFL2_1:9.066722579161402):0.19062828170576313):0.019129309713762744):0.08820358392947776	(SflavarugeliiAL_1:9.143428768360252	SflavaFL_1:9.143428768360252):0.22579799482915336):0.27471894681145576):0.004701732549372925	SflavarubricorporaFL1_1:9.488683993470836):0.013854239053044934	(SpsittacinaGA1_1:9.274664085883414	SpsittacinaFL_1:9.135590649236015):0.27430949353196554):0.010266419176675834):0.09501347464435297	(SminorGA1_1:9.166237095589972	(SminorSC2_1:9.227065484605934	((SminorGA3_1:9.114590730682014	SminorSC1_1:9.017746439751715):0.017947275914014856	SminorokefenokeensisGA_1:9.198846541479728):0.028218943126205938):0.15418055336243688):0.24166732043183559):0.1886039567354958	((SoreophilaAL2_1:9.448229668578186	SalataLA2_1:9.34877124726649):0.09921725989626139	SoreophilaNC_1:9.441266209076646):0.14919640277055812):0.039088833300382465):0.27191727651799846):0.23810620270031835	((((((((SrubragulfensisFL2_1:9.097356207461448	(SrubraGA6_1:9.179871032884636	SrubrajonesiiNC1_1:9.268278192121835):0.19849816629731265):0.0018262104867480132	(SrubraGA4_1:9.738170539739382	SleucophyllaFL3_1:9.107028386039483):0.012514451437915039):0.07062832761475865	SleucophyllaGA_1:9.347907601325756):0.06924657778059445	SalataTX_1:9.330312452753551):0.029616178857196	(SalataMS2_1:9.201795386655517
[&R] (Hminor_1:12.743708219500931	(Dcalifornica_1:10.06750978087511	(((SpsittacinaGA2_1:9.94838347831389	((((SminorGA1_1:9.268714056768445	((SminorSC2_1:9.082275382757436	SminorGA3_1:9.015966847873736):0.11084393005411718	SminorSC1_1:9.029966486997553):0.29060368633529277):0.018401806059628396	SminorokefenokeensisGA_1:9.502124805206472):0.1494358334345665	((((SpurpureavenosaburkiiFL1_1:9.034124272524195	SpurpureavenosaburkiiAL_1:9.034124272524195):0.37813434341484015	SpurpureavenosaMD_1:9.142471384894035):0.1440096207370376	(SpurpureavenosaNC_1:9.25583074590402	((SpurpureavenosaGA_1:9.228681548867568	SpurpureavenosamontanaNC_1:9.118451314267269):0.14259960740444272	(SpurpureavenosaburkiiMS_1:9.220058707839597	((SpurpureapurpureaWI2_1:9.223298566826191	SpurpureapurpureaWI_1:9.223298566826191):0.24695793023660584	SpurpureapurpureaNS_1:9.266439442295797):0.08741178733069982):0.0035361596253149015):0.0025876963778113478):0.013833639213250724):0.01528940776537961	SpurpureavenosamontanaGA_1:9.292761665028152):0.23938250743138823):0.023500192293113967	(SpurpureavenosaburkiiFL2_1:9.15687710797884	SpurpureavenosaVA_1:9.05267316734824):0.44979749957081444):0.0759934150004342):0.20768583208319533	(((SleucophyllaAL2_1:9.278420404426278	(SrubraalabamensisAL_1:9.003513969080792	((SleucophyllaFL3_1:9.028693701749111	SleucophyllaGA_1:9.186430137982711):0.11060184146214631	SalataLA2_1:9.139545334783856):0.018734180555834534):0.009692956613388301):0.08064350743938767	SrubragulfensisFL1_1:9.274937831807764):0.4942913589765717	(((((SrubraGA2_1:9.51078199096638	(SrubraGA1_1:9.117036734953496	SrubraSC_1:9.063644836143997):0.2536791718828877):0.1500504084217363	((SrubrajonesiiNC2_1:9.277377403850918	SalataMS2_1:9.105065967944618):0.02239342774972039	SrubragulfensisFL3_1:9.106849184592537):0.1945752534488809):0.024400728663747644	SoreophilaNC_1:9.339713079720864):0.06711370214995352	((SoreophilaAL1_1:9.190858206444268	(SoreophilaGA_1:9.102344752822072	SoreophilaAL4_1:9.076006495795372):0.08851345362219726):0.33009331690236354	((((SrubrajonesiiNC1_1:9.484220962937822	(SrubrajonesiiSC1_1:9.370660068254066	SrubraGA5_1:9.652742490525467):0.11356089468375848):0.09720108489280047	(((SrubraGA4_1:9.491822560099589	SrubraGA6_1:9.12133297859099):0.2057202953684819	SalataTX_1:9.13729541164897):0.017778743218874724	(SrubrawherryiAL_1:9.032326560596594	(SrubraGA3_1:9.392264510834979	SrubrajonesiiSC2_1:9.228151630404579):0.05824774403961501):0.0419772378123524):0.14818287141507885):0.01389541958723554	SleucophyllaAL1_1:9.328085853638857):0.06258558737439344	SoreophilaAL3_1:9.243014881206653):0.08606173007187838):0.01839423494868787):0.15784745354926638	(SflavaSC_1:9.451704369731278	((SflavarubricorporaFL2_1:9.176568584984453
[&R] (Dcalifornica_1:9.426692730717514	(Hminor_1:9.026959481576906	((((((((SrubraGA4_1:9.692873994173143	SrubraGA5_1:9.692873994173143):0.0331812315560671	SrubrajonesiiSC2_1:9.339110239298812):0.0173443252738083	SleucophyllaGA_1:9.269993833536722):0.22477970903886427	(SoreophilaNC_1:9.288118348848029	SalataLA1_1:9.365485565242325):0.04244625098045864):0.05914232782549456	(SrubrawherryiAL_1:9.25278866303762	((SleucophyllaAL2_1:9.230005870597115	SrubrajonesiiNC1_1:9.468367877979814):0.0647436651504381	(SrubrajonesiiSC1_1:9.496203244442805	((SrubraGA3_1:9.419414838385643	SrubrajonesiiNC2_1:9.183666018164647):0.02464813342970461	SrubraGA1_1:9.23473438180295):0.11139058889885374):0.03690829868744674):0.07861249791396949):0.1335151245517589):0.3688760683915609	(((SpsittacinaLA_1:9.424081712380355	SflavaNC1_1:9.366825120380353):0.1315944423543512	((SflavaSC_1:9.271213040787261	(SflavarubricorporaFL1_1:9.169230873350253	(SflavarugeliiGA1_1:9.299414714264046	SflavarubricorporaFL2_1:9.299414714264046):0.02523659948660508):0.23672886985910863):0.18562636961560564	SpurpureapurpureaWI2_1:9.787418401045866):0.12734914785993934):0.0011194563796468715	((SpurpureavenosaVA_1:9.153609390030471	SpurpureavenosaburkiiFL1_1:9.485579067277373):0.29717272111445814	(SflavarugeliiAL_1:9.172543975021172	SflavaFL_1:9.172543975021172):0.595696517162957):0.11177767395982313):0.24448775021418762):0.8041714213079613	((((((SpsittacinaGA3_1:9.184233443916705	SpsittacinaAL3_1:9.067571706052705):0.536493017485101	(SpsittacinaGA2_1:9.501060447070122	SpsittacinaGA1_1:9.335071329527022):0.21966601433168553):0.12334247106294934	((((SpurpureavenosaburkiiFL2_1:9.201340151783313	(SpurpureavenosaMD_1:9.092617607879802	SpurpureapurpureaNS_1:9.179945327091602):0.06670104947481012):0.10204172236866468	(SpurpureavenosamontanaGA_1:9.12687972653878	SpurpureavenosamontanaNC_1:9.12687972653878):0.12547190481619674):0.0914981033944066	((SpurpureapurpureaWI_1:9.520742767514271	SpurpureavenosaburkiiAL_1:9.499385224580472):0.009103535850560642	(SpurpureavenosaburkiiMS_1:9.089859427558038	(SpurpureavenosaNC_1:9.005425190193723	SpurpureavenosaGA_1:9.123463296939523):0.11408241942561623):0.10237729925289446):0.11415695373165123):0.18319561516524335	SrubraalabamensisAL_1:9.277363864634827):0.00027788398932797554):0.036769373132439394	((SpsittacinaAL1_1:9.00402741789103	SpsittacinaAL2_1:9.00402741789103):0.18272294898384586	SpsittacinaFL_1:9.053181424920675):0.5225943264860199):0.17048784070453302	(((SoreophilaAL2_1:9.247155192294567	(SoreophilaGA_1:9.270739924918068	SoreophilaAL1_1:9.270739924918068):0.002753524403198028):0.11125696004670196	((SalataTX_1:9.148107710246311	SalataLA2_1:9.077462791938112):0.10311347558123568	SalataMS1_1:9.054144252124646):0.0783774635102209):0.2301850909042866
[&R] (((((((SoreophilaAL2_1:9.27541574918493	SoreophilaGA_1:9.30175400621163):0.13049813185417825	(SoreophilaAL3_1:9.194041628144689	(SalataLA2_1:9.118889069881808	SleucophyllaFL1_1:9.229337002355006):0.14123079199258246):0.04633559785301859):0.3690752455344919	(((((SrubrajonesiiSC2_1:9.109218349817276	SrubrajonesiiNC2_1:9.037582410026676):0.11750258823058128	SrubraGA3_1:9.390833818478255):0.08576664329761738	SalataTX_1:9.139185123956775):0.04635452401489289	SrubrajonesiiSC1_1:9.463704669519366):0.3869020042195459	((SminorGA2_1:9.3324502634411	SminorGA1_1:9.2351467374279):0.0977602306441952	SflavaSC_1:9.398073975973093):0.16821322863491955):0.17373397137888535):0.5960850928108995	(((SpsittacinaLA_1:9.151262585122089	SpsittacinaFL_1:9.221883601316389):0.24270388394064982	((SflavaVA_1:9.019500996173772	SflavarugeliiGA1_1:9.34495408405117):0.01434719551650324	(SflavaGA_1:9.13584647833508	SflavaNC2_1:9.07992078151358):0.024208711481594855):0.3533447358456625):0.21422174791888632	(((SrubragulfensisFL2_1:9.09782653578828	(SleucophyllaFL2_1:9.262700377443963	SrubragulfensisFL1_1:9.131535585198263):0.013223014107118838):0.2128748090074873	(SoreophilaAL1_1:9.16234389011657	SoreophilaNC_1:9.029824913692071):0.2947643441193992):0.13544495675461357	SpurpureapurpureaWI2_1:9.861825974020185):0.1054536371325413):0.6994056482880747):1.9011685697251828	(((((SpsittacinaAL2_1:9.34804405888789	SpsittacinaGA3_1:9.51953767112419):0.1612680099148114	(SpsittacinaGA1_1:9.10622430258115	SpsittacinaAL3_1:9.155551682260251):0.4085922609147524):0.13755484996704076	((SpsittacinaAL1_1:9.17598611681085	SpsittacinaGA2_1:9.347479729047151):0.46141399163316366	SminorGA3_1:9.545255953417316):0.009466810325727604):0.3199916683756997	((SrubraalabamensisAL_1:9.136642068218013	SleucophyllaAL1_1:9.372985940553814):0.1337876652021653	(SalataMS2_1:9.326723037524413	((((SrubrawherryiAL_1:9.05562199366679	SrubraGA1_1:9.264479097932387):0.1150772727773427	SrubrajonesiiNC1_1:9.529634644450732):0.06479367000234826	SrubraGA2_1:9.584416124842079):0.03242146275860835	(SoreophilaAL4_1:9.357335646551785	(((SleucophyllaGA_1:9.304252566054478	SalataMS1_1:9.020333905998777):0.0016743365533285093	(SleucophyllaAL2_1:9.257183051384894	SalataLA1_1:9.217380037219895):0.001705139035111325):0.01920859620123666	(SleucophyllaFL3_1:9.10811516784397	SrubragulfensisFL3_1:9.087754748314769):0.05928389473147244):0.09022837109204229):0.020162612115704574):0.04868320016862136):0.09847224215466789):0.30149528212096455):0.33785363528276646	(((SminorSC1_1:9.587944842034508	((((((SflavaFL_1:9.16424807783916	SflavarugeliiGA2_1:9.04412139887466):0.16712524316993616	SflavarugeliiAL_1:9.331373321009096):0.10465141722615925
[&R] ((((((((SflavarugeliiGA1_1:9.087929690894196	SflavarubricorporaFL2_1:9.087929690894196):0.28975260045394546	SflavaFL_1:9.382225300027141):0.3165147677817417	SpsittacinaLA_1:9.375517512779284):0.08757304680485255	(SpurpureavenosaNC_1:9.510749250841824	(SflavaVA_1:9.021180514016914	(SflavarubricorporaFL1_1:9.131050363991191	SflavaGA_1:9.087224714640591):0.06016279750272294):0.4316651956196103):0.0034713084208115178):0.1906109823883502	(SrubrajonesiiNC2_1:9.285801412240602	(SrubraGA4_1:9.648374357465048	SrubraGA3_1:9.425542251465048):0.0960079809965512):0.5042334984412851):0.21783596351176227	((SrubraalabamensisAL_1:9.161691499298884	SoreophilaNC_1:9.309734747471682):0.16722993679736686	(SpsittacinaGA1_1:9.173199541160706	SpsittacinaGA2_1:9.339188658703806):0.5561599612330425):0.3518724559322017):3.015883738290799	(((((SalataMS1_1:9.239540212122211	((((SoreophilaAL1_1:9.035226125053327	SoreophilaGA_1:9.035226125053327):0.36608915255414143	(SalataLA1_1:9.289825941740746	(SrubraGA6_1:9.137237448371415	SrubraGA5_1:9.507727029880014):0.3423463556798292):0.05633757583652353):0.012303612208535868	SrubragulfensisFL2_1:9.267212000375809):0.02502907853069149	((SalataTX_1:9.326985895221071	SrubragulfensisFL3_1:9.235730765811072):0.026443113792958682	((SrubraGA2_1:9.528287499238823	SleucophyllaFL3_1:9.189239957421325):0.04075714378893789	(SalataLA2_1:9.085662271899999	SalataMS2_1:9.085662271899999):0.14458462088286325):0.052537197922966815):0.030067199302468033):0.053120937508610536):0.09460385875841101	SflavaNC1_1:9.439297561472221):0.0013202611191955468	(((SpurpureavenosaburkiiAL_1:9.252653736091972	SpurpureavenosaGA_1:9.084087991278972):0.2069126665610847	SpurpureavenosaVA_1:9.127596725406155):0.07143810996620212	SpurpureavenosaburkiiFL2_1:9.303238776002958):0.3046037532094553):1.1444526850571564	((((SminorGA2_1:9.413054087898429	SminorSC2_1:9.530759504263628):0.28757379227959795	((SoreophilaAL2_1:9.024726055689198	SoreophilaAL4_1:9.024726055689198):0.44958177152313133	((SleucophyllaAL1_1:9.15266186385014	SleucophyllaGA_1:9.22857018243424):0.23720291327346477	(SoreophilaAL3_1:9.207632017589653	((((SrubrawherryiAL_1:9.012466357699925	SrubraGA1_1:9.221323461965524):0.028280844868499837	SrubraSC_1:9.196212408024524):0.008172432186240038	SrubragulfensisFL1_1:9.085366925320665):0.09354948546125444	(((SleucophyllaFL1_1:9.081307430517398	SleucophyllaAL2_1:9.081307430517398):0.0692812439389715	SleucophyllaFL2_1:9.197627386644172):0.06117445656230569	((SrubrajonesiiSC2_1:9.106575134695712	SrubrajonesiiNC1_1:9.211437698854711):0.03396448965315278	SrubrajonesiiSC1_1:9.245402188507864):0.20472294989351206):0.051279359821142234):0.12111569295273461):0.0345761997273501):0.06656295485392609):0.2291514854401972):0.1934017848264616
[&R] (Dcalifornica_1:9.52394760622083	(Hminor_1:9.162170033976329	(((SrubraalabamensisAL_1:9.275231271887435	SminorSC1_1:9.481176397534734):0.12316248395756368	((((SrubrawherryiAL_1:9.128521191578947	SleucophyllaAL1_1:9.220224955806547):0.01380789797836698	(SalataTX_1:9.060956301590027	SalataLA1_1:9.060956301590027):0.1621431444261867):0.027721396618438806	(SrubragulfensisFL3_1:9.10371619084901	(((SrubrajonesiiSC1_1:9.285956627932112	SrubraGA1_1:9.135878354191112):0.1610217378784693	SleucophyllaAL2_1:9.208616358427882):0.0027217072771661345	((((SrubragulfensisFL1_1:9.0366407123801	(SrubrajonesiiNC1_1:9.185989443570442	SrubrajonesiiSC2_1:9.081126879411443):0.17313935625025734):0.005720136784096782	(SrubraGA4_1:9.069336485128167	SrubraGA5_1:9.069336485128167):0.57759487374803):0.03852492045169092	SrubrajonesiiNC2_1:9.226875353106887):0.004043999568360228	(SrubraGA6_1:9.053795440109159	SrubraGA2_1:9.132190409735358):0.2652152572784892):0.042282216462901874):0.023436268718961106):0.05584952237564173):0.1783116736633245	SoreophilaGA_1:9.484284276328179):0.1946717041141196):1.6924158133496734	((((((SminorGA2_1:9.548452964087616	((((SpurpureavenosaMD_1:9.059875404250315	SpurpureapurpureaWI2_1:9.351020178229115):0.02600632932910588	SpurpureapurpureaWI_1:9.37702650755822):0.051579106600641786	SpurpureavenosamontanaGA_1:9.128452091811763):0.17724040266638885	(SpurpureavenosaVA_1:9.065961267485445	SpurpureavenosaburkiiFL2_1:9.170165208116044):0.18655752915910717):0.24104941979316274):0.006434694349088028	((SoreophilaNC_1:9.27610926216573	(((((SleucophyllaFL1_1:9.216739358845604	(SleucophyllaGA_1:9.24739944941669	SrubraSC_1:9.235252572061091):0.01637862161671441):0.04778397651265652	SalataMS2_1:9.154075402885063):0.08739170542227576	SoreophilaAL3_1:9.175388874577639):0.0040236557899838874	SoreophilaAL1_1:9.371287442435722):0.007286539309374037	SoreophilaAL2_1:9.352235724718398):0.030054256845132535):0.15926491699705345	SoreophilaAL4_1:9.541554898560586):0.01616419235062084):0.14535286946799186	((SrubraGA3_1:9.898869392793976	(((SpsittacinaAL2_1:9.385638485692745	(((SpsittacinaAL1_1:9.130292384915503	SpsittacinaAL3_1:9.185124259287804):0.08106125057450912	SpsittacinaGA3_1:9.382847247726314):0.1308368436063549	SpsittacinaFL_1:9.208621537142168):0.043448006596375904):0.028974177916811127	(SpsittacinaGA2_1:9.394932675908375	SpsittacinaGA1_1:9.228943558365275):0.1911735999374808):0.11452173910611371	(((SflavaFL_1:9.410165135070539	((SflavaGA_1:9.132123104447198	SflavaVA_1:9.005916106320797):0.059566211754526525	(SflavarugeliiGA1_1:9.323752494835363	SflavaNC2_1:9.068580708262864):0.06718291111736086):0.014686720438817549):0.02126830645789504
[&R] ((Hminor_1:9.150767305731945	((((SpsittacinaGA3_1:9.84697308932033	SalataLA1_1:9.50595637004683):0.32377867598471677	(((((SpurpureapurpureaNS_1:9.251649758761548	SpurpureavenosamontanaGA_1:9.155313291181448):0.3191388859049522	(SflavaSC_1:9.126450930192629	(SflavarugeliiGA1_1:9.30404773644046	SflavaNC2_1:9.048875949867961):0.11257033657466693):0.3175757785978749):0.05064105224030795	((SpsittacinaGA1_1:9.322787447259712	((SpsittacinaGA2_1:9.35051192836555	SpsittacinaAL3_1:9.23385019050155):0.0476586287954114	SpsittacinaFL_1:9.09310800297046):0.09060600764185095):0.205657614306771	(SpsittacinaAL1_1:9.271403375127639	SpsittacinaAL2_1:9.271403375127639):0.2515371917456441):0.14740474877792664):0.009280832656379785	((SpurpureavenosaVA_1:9.18919990785055	SpurpureavenosaMD_1:9.251382354052451):0.0753895086570016	(SpurpureapurpureaWI_1:9.467214971290153	((SpurpureavenosaNC_1:9.065960418623712	SpurpureavenosaburkiiFL2_1:9.124798533566212):0.007880407300849638	((SpurpureavenosaburkiiAL_1:9.094857748130833	SpurpureavenosaburkiiFL1_1:9.094857748130833):0.247667450666473	SpurpureavenosaGA_1:9.173959453984306):0.017919478686055125):0.08541275087298994):0.1507016653981009):0.21661094764193609):0.09497941947915514	(SrubraGA5_1:9.742701367221398	(((SrubraGA4_1:9.44887069790582	SrubraGA3_1:9.22603859190582):0.13359913520247038	(SrubraGA6_1:9.072290935839918	SrubraGA2_1:9.150685905466117):0.1396893157597738):0.02276286602872047	SrubrajonesiiNC2_1:9.146651772916012):0.13746866808438557):0.42262853734724587):0.2246525852820015):0.06540632206949917	(((SminorGA1_1:9.147783076567324	SminorSC1_1:9.199639193131723):0.06087002019831628	SminorGA3_1:9.357353504260338):0.22821098182773228	(SoreophilaAL4_1:9.076060428669283	SoreophilaAL1_1:9.102398685695983):0.4609386084117902):0.38695583402347145):1.0290212338819613	(((((SminorokefenokeensisGA_1:9.1689799247954	(SminorGA2_1:9.016005788674248	SminorSC2_1:9.133711205039447):0.035268719755954026):0.3852882087053484	SflavaNC1_1:9.31865720349525):0.11119843439619706	SoreophilaGA_1:9.576930841032949):0.09020161408428913	((((SpurpureapurpureaWI2_1:9.388000748240664	SpurpureavenosaburkiiMS_1:9.050391171686764):0.31903992369708906	SpurpureavenosamontanaNC_1:9.406887149590654):0.08049511958465944	(SpsittacinaLA_1:9.32615040359242	((SflavaVA_1:9.085513173715368	(SflavarubricorporaFL2_1:9.287133253276485	SflavaGA_1:9.087887163525487):0.12383300831628145):0.22725934103260165	((SflavarugeliiGA2_1:9.181836903198953	(SflavaFL_1:9.037239345213882	SflavarugeliiAL_1:9.037239345213882):0.2647242369495706):0.16639387150001872	SflavarubricorporaFL1_1:9.308394004584073):0.1744111576408989):0.006604347317650814):0.10229399375889212):0.05130660558560957	(((((((SrubrawherryiAL_1:9.090254015578102
[&R] (((((((SflavaVA_1:9.040170650303336	SflavarugeliiAL_1:9.370166746859736):0.318043657589174	(SpsittacinaLA_1:9.234241513268481	SpsittacinaFL_1:9.304862529462781):0.13074633615082865):0.4475850098535664	((SpurpureavenosaburkiiMS_1:9.151461676939032	(SpurpureavenosaGA_1:9.242409532478382	SpurpureavenosaburkiiFL2_1:9.183209540675081):0.056738433267750174):0.36691384741810334	(SleucophyllaAL2_1:9.336787157636937	(SrubraalabamensisAL_1:9.055493955746558	((SleucophyllaFL2_1:9.242590461346554	SalataMS2_1:9.085103816685553):0.05408727294178002	SrubragulfensisFL2_1:9.118580878525531):0.07106841237812585):0.01607972315827902):0.2345764143792996):0.31567915253294004):1.1319227456797178	(((((SflavarubricorporaFL2_1:9.365372673539989	(SflavarugeliiGA1_1:9.098080384756345	SflavaFL_1:9.102623393435346):0.2672922887836436):0.10094191410867304	(SflavarubricorporaFL1_1:9.263271035096706	SflavarugeliiGA2_1:9.303107805211605):0.047623112151557935):0.2748442788793557	SpurpureavenosaNC_1:9.473609319855916):0.20025739975173004	(SflavaNC1_1:9.534473639382417	((SminorSC1_1:9.016048330544402	SminorGA3_1:9.112892621474701):0.37448865000754267	(SpsittacinaGA2_1:9.224056600706433	SpsittacinaGA3_1:9.224056600706433):0.5269624380388105):0.2163947630219739):0.0310064885467301):0.48123815221635696	(((SpurpureavenosaVA_1:9.254384567378443	SpurpureapurpureaNS_1:9.403894732792143):0.2323502613725266	(((SminorokefenokeensisGA_1:9.244719635627057	SminorSC2_1:9.244719635627057):0.01466247968932931	SminorGA1_1:9.044373172937986):0.3970603264089511	(SpsittacinaAL1_1:9.153158698225111	SpsittacinaAL3_1:9.207990572597412):0.5291193636432261):0.0028825510407347685):0.15565474639312785	((((((SrubrawherryiAL_1:9.190312797651321	(SleucophyllaFL3_1:9.032805022816968	(SleucophyllaGA_1:9.145665878697375	SleucophyllaFL1_1:9.098627166509575):0.044875580353192106):0.16738342141245424):0.01813603790870521	((SrubraSC_1:9.049421281139669	SrubraGA5_1:9.534973875961567):0.18864527399268408	(SrubraGA6_1:9.107636926143547	SrubraGA2_1:9.186031895769746):0.24549264230210407):0.1258474858837755):0.15374349389034064	((SalataLA2_1:9.275039514952777	(SalataTX_1:9.146681807166138	(((SrubrajonesiiNC2_1:9.028754217267394	SrubrajonesiiSC1_1:9.205252721216993):0.028432917980732306	SrubrajonesiiNC1_1:9.233685639197725):0.17896609638846747	SalataLA1_1:9.134486714038493):0.012195093127644635):0.19900262609483665):0.07857214952209847	SrubrajonesiiSC2_1:9.597559040171774):0.018706103126193602):0.022625104204808327	(SoreophilaAL4_1:9.106036283074369	SoreophilaGA_1:9.132374540101068):0.3883650100432073):0.01363223894017058	SoreophilaNC_1:9.401852812659945):0.11569884925941225	((((SpurpureapurpureaWI2_1:9.395500761519052	SpurpureavenosaMD_1:9.104355987540252):0.016025220746680578
[&R] (((((((((((((SrubraGA4_1:9.551266957496724	SrubrajonesiiNC1_1:9.269184535225325):0.02729065902882842	SrubraGA1_1:9.146396920513153):0.11139649272819468	SalataTX_1:9.129706665434648):0.10434612282170529	(SrubragulfensisFL2_1:9.092700528128496	(SrubrajonesiiNC2_1:9.284351609713795	(SleucophyllaAL2_1:9.073033461243424	SleucophyllaAL1_1:9.044163854847126):0.14945464503726738):0.0012705654228035094):0.050097130717857416):0.07246140789010551	SleucophyllaFL3_1:9.23561948626566):0.0071417816271174255	(SrubraalabamensisAL_1:9.064670547039077	((SrubragulfensisFL1_1:9.013731052717613	((SrubraGA6_1:9.062470318505182	SrubraGA5_1:9.432959900013781):0.14201572488907724	SrubraSC_1:9.08942303008096):0.04332593752675367):0.043793381315135826	SrubraGA2_1:9.370000331862348):0.18823351168052774):0.023574966167399757):0.05174265477710062	(SoreophilaNC_1:9.078209109053756	(SoreophilaAL3_1:9.016734035552778	SoreophilaAL4_1:9.182270690594178):0.002119137857378288):0.20982230710262093):0.3797958488650753	(((SalataLA2_1:9.215882692000603	(SleucophyllaFL2_1:9.056295859723393	SleucophyllaGA_1:9.056295859723393):0.3170734769382072):0.1425496636213603	(SoreophilaAL2_1:9.362302948371891	(SleucophyllaFL1_1:9.315182768311228	SrubraGA3_1:9.612795091965328):0.05810969122216308):0.09558782856176976):0.11639248193830373	(((((SpurpureapurpureaWI2_1:9.272589970044537	SpurpureapurpureaNS_1:9.068772915277536):0.12372781013301912	SpurpureavenosaburkiiMS_1:9.058708203623656):0.08931370157088833	(SpurpureavenosaburkiiAL_1:9.085393793929793	SpurpureavenosaburkiiFL1_1:9.085393793929793):0.378880144884851):0.1889021623733493	SpurpureavenosaGA_1:9.484610356374992):0.1078707986035345	(SminorGA3_1:9.116114960212997	SminorGA2_1:9.064718078731497):0.41924389146302926):0.08748985620293744):0.1997247255472881):0.007939930044304254	((SpsittacinaFL_1:9.06976784507475	(SpsittacinaGA2_1:9.318317521847282	SpsittacinaGA3_1:9.318317521847282):0.05651287741796723):0.4709113473527188	(SoreophilaGA_1:9.238558003739959	SoreophilaAL1_1:9.238558003739959):0.3213187836347102):0.24840938411558708):0.5716950202035084	(((((SalataMS2_1:9.125264655129659	SalataLA1_1:9.195909573437858):0.15001947579143574	((SrubragulfensisFL3_1:9.10767507776555	SalataMS1_1:9.00185327347265):0.002528388107631947	(SrubrajonesiiSC2_1:9.182885715185126	SrubrajonesiiSC1_1:9.287748279344125):0.19187533748675628):0.14447045394610947):0.3165269119032468	((SpurpureavenosaMD_1:9.38300504031837	(SpurpureavenosaVA_1:9.161835168161536	(SpurpureavenosamontanaNC_1:9.19693250370814	SpurpureavenosaburkiiFL2_1:9.24796274650514):0.018076362286996175):0.15898742595493298):0.13300264040428864	((SpsittacinaGA1_1:9.11874696797796	SpsittacinaAL2_1:9.11324247328476):0.3468941050104745	((SpsittacinaAL3_1:9.324090072880443
[&R] ((Hminor_1:9.618783919262665	((((((SleucophyllaFL2_1:9.141021383346938	SleucophyllaAL2_1:9.093982671159138):0.12509131329299905	(SalataLA1_1:9.134862291109362	SrubrajonesiiSC2_1:9.308164748498063):0.04440867917777329):0.4088365952403896	SoreophilaNC_1:9.510740349133226):0.15976775081831723	((SoreophilaAL3_1:9.275379287655126	(((SrubraGA2_1:9.427523958223366	SleucophyllaFL3_1:9.088476416405866):0.008503665875476817	SalataMS2_1:9.097229873853944):0.03554336036017061	SalataLA2_1:9.132773234214115):0.20868428717071008):0.2709659346284019	((SalataMS1_1:9.050897122028461	(SalataTX_1:9.220863079020605	SrubragulfensisFL3_1:9.129607949610605):0.02711097671075641):0.03112002528096236	SrubragulfensisFL1_1:9.234771015119424):0.40397429330910306):0.06480694202441682):0.002502198103484529	(((SminorGA3_1:9.307215408192171	SminorGA1_1:9.158515000697472):0.13375008268334906	SminorSC1_1:9.34412119994522):0.23947621831160426	(((((SminorSC2_1:9.251507964616668	SminorokefenokeensisGA_1:9.251507964616668):0.3160718259610373	(((SflavaNC2_1:9.047910267504266	(SflavaGA_1:9.025839545619675	(SflavaFL_1:9.206904402692563	SflavarugeliiGA2_1:9.086777723728064):0.022724241357110077):0.0779964187060907):0.1763597764060707	SflavaNC1_1:9.103505692132236):0.11458111811389869	SflavaVA_1:9.268569860719335):0.1138820503260727):0.10741275583544432	((SpurpureapurpureaNS_1:9.230948754261172	(SpurpureavenosaburkiiFL1_1:9.336840097151498	SpurpureavenosaVA_1:9.004870419904599):0.07656816894287297):0.09827766431008447	(((SpurpureavenosaburkiiAL_1:9.373971239251574	SpurpureavenosaburkiiFL2_1:9.146205502635274):0.06852811047986565	SpurpureavenosaGA_1:9.27393360491844):0.047342866170452906	((SpurpureavenosamontanaGA_1:9.107046497277148	SpurpureavenosamontanaNC_1:9.107046497277148):0.04016943580005251	SpurpureavenosaNC_1:9.1394080609317):0.06383030341139206):0.021843714502562617):0.32268612924049483):0.019671954415514732	(SminorGA2_1:9.478776681429663	SpurpureavenosaburkiiMS_1:9.439609577406566):0.09818240303380188):0.050848033059699524	(((SrubraGA3_1:9.389640897946768	(SrubraGA6_1:9.226730812466252	SrubraGA5_1:9.597220393974851):0.015252609971916886):0.0119613737492216	((SrubrajonesiiNC1_1:9.273160932285325	SrubraGA4_1:9.555243354556724):0.021706265491822654	SrubraGA1_1:9.144788924036147):0.047484757647442935):0.40535280396885853	(((SrubrajonesiiSC1_1:9.222694947341138	SrubrajonesiiNC2_1:9.046196443391539):0.3685523997019762	SoreophilaAL2_1:9.341895828498917):0.10233319852087051	(SrubraSC_1:9.342407027604414	SrubragulfensisFL2_1:9.176457049197214):0.14770334540907135):0.05412421382946335):0.1322853091484157):0.0012377101824599984):0.1473147572727025):0.2590955894413821	(((((SpurpureapurpureaWI_1:9.388384705473666	SpurpureapurpureaWI2_1:9.388384705473666):0.4042276612507708
[&R] (((((((((SminorSC2_1:9.546212651398564	(SflavarubricorporaFL2_1:9.612880207766278	((SflavaNC2_1:9.07783504112374	SflavaVA_1:9.00755373981884):0.2058767109402518	(SflavarubricorporaFL1_1:9.122431073209961	(SflavarugeliiAL_1:9.070456063184421	SflavaFL_1:9.070456063184421):0.2119384591049411):0.26103202502613154):0.07399666912978797):0.07365765197738472):0.004027643100291285	(SpsittacinaGA2_1:9.195580967564783	SpsittacinaGA3_1:9.195580967564783):0.5519885593133735):0.028639809537876232	SminorGA1_1:9.363871161658334):0.07307648490692557	SoreophilaAL3_1:9.371545950011559):0.7638419292227714	(((SleucophyllaFL1_1:9.246894439842187	SleucophyllaAL2_1:9.246894439842187):0.02859908479333704	(SleucophyllaFL3_1:9.069407958269068	(SleucophyllaAL1_1:9.019819596358131	SleucophyllaGA_1:9.09572791494223):0.1314164795604372):0.09538784232065649):0.30562327478100443	((SalataLA2_1:9.078433328805703	SalataMS2_1:9.078433328805703):0.0580596793924453	SrubragulfensisFL1_1:9.162814860613448):0.33417585874518185):0.7307972460207013):0.08179240797093085	((((((SpsittacinaGA1_1:9.522415752215135	((SpsittacinaAL3_1:9.135415125373578	SpsittacinaAL2_1:9.080583251001277):0.428003480785364	(SpsittacinaFL_1:9.077843927917641	SpsittacinaAL1_1:9.21141286987184):0.29717386191480183):0.00832452573529308):0.06862030697467246	((SflavarugeliiGA2_1:9.280229413615663	SflavarugeliiGA1_1:9.395813083901162):0.2262672941795922	(SflavaSC_1:9.249256933770564	SflavaGA_1:9.340177986842063):0.0826563014876931):0.07794077461795015):0.032423287342318	(SpurpureavenosaburkiiMS_1:9.033860709117352	SpurpureapurpureaWI2_1:9.371470285671252):0.401386002190273):0.08568466318000355	(SrubrajonesiiNC2_1:9.03540576383853	SrubrajonesiiNC1_1:9.211904267788128):0.6003771617413007):0.13202067416810148	SpsittacinaLA_1:9.631470231038534):0.0326959804769127	(((SminorSC1_1:9.034114165390465	SminorGA2_1:9.079561574839264):0.16192643080297997	(SminorokefenokeensisGA_1:9.12372598413645	SminorGA3_1:9.057417449252751):0.23546743787099234):0.47690163202863733	(((SoreophilaAL1_1:9.580278328834824	(SoreophilaAL4_1:9.263486576542004	(SoreophilaNC_1:9.010916083906844	SoreophilaAL2_1:9.117096803304644):0.1463897732373594):0.29045349526612135):0.10731143453870226	(((SpurpureavenosamontanaNC_1:9.15298139822799	(SpurpureavenosaMD_1:9.073871044738716	SpurpureapurpureaWI_1:9.365015818717517):0.08811910185757349):0.129127684202777	(SpurpureavenosaburkiiAL_1:9.559134221950046	SpurpureavenosaburkiiFL2_1:9.331368485333746):0.0017708398940207517):0.12635927179300502	(SpurpureavenosaNC_1:9.25816589432523	(SpurpureapurpureaNS_1:9.228786391732335	SpurpureavenosamontanaGA_1:9.132449924152235):0.13352384231849546):0.1424945877530407):0.24824066983225496):0.0019014052216853267	(SoreophilaGA_1:9.373467465816693
[&R] ((((((SoreophilaAL2_1:9.178887607496709	SoreophilaAL3_1:9.013350952455308):0.24187140422248657	SalataMS1_1:9.194868575012794):0.2899330038987661	(((SrubraGA6_1:9.406168498010294	((SleucophyllaAL1_1:9.1512400176736	SleucophyllaGA_1:9.2271483362577):0.05367049484843947	SrubragulfensisFL2_1:9.10272197534334):0.02243353094645177):0.08953065570762106	SleucophyllaFL3_1:9.235046581526614):0.022546026489716188	(SleucophyllaAL2_1:9.352447431152362	(SrubragulfensisFL3_1:9.106537731945151	SleucophyllaFL2_1:9.284634587707952):0.11485155563220978):0.015842900909767837):0.35339119471733194):2.1874036088289017	((((((SoreophilaNC_1:9.009175687862417	SoreophilaAL1_1:9.141694664286916):0.177874543989387	SoreophilaAL4_1:9.293230951249603):0.1082447736285984	(((SrubrajonesiiSC2_1:9.310018901402714	(SrubragulfensisFL1_1:9.03975950833552	((SrubraSC_1:9.118305111729493	SrubrajonesiiNC2_1:9.145276780330393):0.007604654881172081	(SrubraGA2_1:9.174700163236476	SrubraGA3_1:9.243962669118876):0.14466758631368878):0.03286765661495333):0.052633869785595006):0.02710413536311792	(SrubrajonesiiNC1_1:9.0262504431213	SrubrajonesiiSC1_1:9.0262504431213):0.4157351578035315):0.04284660120536939	SalataLA2_1:9.136022262274302):0.16599504129220086):0.6164338119943287	SoreophilaGA_1:10.04424779389923):0.3068419087619397	(((((((SpurpureavenosaVA_1:9.023488155316809	(SpurpureavenosaGA_1:9.007055153757003	SpurpureavenosaburkiiFL1_1:9.175620898570003):0.1798369339937063):0.09636199829406243	SpurpureapurpureaNS_1:9.269360319024571):0.006107414936924417	(SpurpureapurpureaWI2_1:9.389442689228018	SpurpureapurpureaWI_1:9.389442689228018):0.08984209950047767):0.02209252422359921	SpurpureavenosaMD_1:9.210232538973294):0.07834850856414868	(SpurpureavenosaburkiiAL_1:9.46515575336653	(SpurpureavenosamontanaGA_1:9.00517148610383	SpurpureavenosamontanaNC_1:9.00517148610383):0.18118828784939994):0.09321252521591303):0.2590328820583175	((SrubraGA5_1:9.464639396499882	SrubraGA4_1:9.464639396499882):0.13777311423482347	SrubraGA1_1:9.170251814722304):0.4721690935991555):0.012984990735470651	(((SminorGA3_1:9.112913831316824	SminorSC2_1:9.179222366200523):0.2515089497125363	SminorGA2_1:9.31302589954786):0.18882258080952377	(SflavaSC_1:9.155946031655485	SflavaNC1_1:9.070177036127385):0.3137659305897):0.051452741421847185):0.768618791380739):0.46151760572112116	(((SpurpureavenosaNC_1:9.61770614122108	((SpurpureavenosaburkiiFL2_1:9.261006842856927	SpurpureavenosaburkiiMS_1:9.172520545853128):0.27033955910604485	((SminorokefenokeensisGA_1:9.401902856406737	SminorGA1_1:9.186893914028337):0.1430096958980247	(SflavaVA_1:9.104947954043887	(SflavarubricorporaFL2_1:9.27831617619104	(SflavarugeliiGA1_1:9.196921152385102
[&R] (((((((((((SrubrajonesiiSC1_1:9.279730270760924	SrubraGA6_1:9.191323111523726):0.15842980477612525	SleucophyllaGA_1:9.24683678034215):0.05514698319276223	SrubrawherryiAL_1:9.134371680723211):0.01770078682272371	((SalataTX_1:9.179889900437603	SrubragulfensisFL2_1:9.088634771027603):0.04892262634127937	(SrubrajonesiiNC2_1:9.288928672659297	SrubragulfensisFL1_1:9.142939089168298):0.04155037171768564):0.004030297225951605):0.07933302484817745	((SalataLA2_1:9.122729193324075	(((SrubraSC_1:9.0003412174891	SrubraGA1_1:9.0537331162986):0.11064955627363555	SrubraGA5_1:9.596543368584634):0.0882577061661729	((SrubraGA4_1:9.235259766401125	SrubraGA3_1:9.012427660401125):0.23478227249739247	SrubraGA2_1:9.177947427016118):0.21475903585229003):0.06882048070056918):0.07566213533191554	(SleucophyllaAL1_1:9.199898448606811	SalataMS2_1:9.118320122529912):0.08007120612607792):0.043139601888821724):0.4276257655536861	((((SpurpureavenosamontanaGA_1:9.499854035719387	(((SpurpureavenosaGA_1:9.225812755187395	SpurpureapurpureaWI_1:9.415736042934196):0.06692025510153111	SpurpureavenosaNC_1:9.174694903543125):0.26767548395577356	(SpurpureapurpureaWI2_1:9.64576867339737	SpurpureavenosaburkiiMS_1:9.30815909684347):0.1045631085941295):0.049675776074988354):0.06700216880128192	((SminorGA2_1:9.484239619917432	(((SpsittacinaAL2_1:9.136320723889648	SpsittacinaGA1_1:9.141825218582849):0.050967001660435614	SpsittacinaGA2_1:9.358781337786384):0.001167057445596958	SpsittacinaGA3_1:9.359948395231982):0.4393258734299528):0.07704469948646007	SminorSC1_1:9.515836909955095):0.007282934933077913):0.10062544064003479	((SleucophyllaAL2_1:9.114979692109383	SleucophyllaFL1_1:9.114979692109383):0.31725709102157396	SrubraalabamensisAL_1:9.167023304398858):0.2507768554820475):0.01232362172915814	(SpurpureavenosaMD_1:9.242537629259465	(SpurpureavenosaburkiiFL1_1:9.144182195178763	SpurpureavenosaburkiiAL_1:9.144182195178763):0.36814266512570315):0.4462763859986979):0.08426736822953669):0.17646951561791088	(SpsittacinaFL_1:9.148933864424489	SpsittacinaAL3_1:9.33733468075099):0.8032914306831231):0.04511663798929591	((((SminorGA3_1:9.355765174626628	SminorokefenokeensisGA_1:9.422073709510327):0.001321356521479532	SminorGA1_1:9.208386123653408):0.21206477842832558	((SminorSC2_1:9.55721231232684	((SflavaGA_1:9.363805970025291	(SflavaNC2_1:9.073986557006315	SflavarugeliiGA2_1:9.213574673293314):0.23389371619747767):0.06741121485946819	(SflavarubricorporaFL1_1:9.331141743025015	SflavaNC1_1:9.110626045074813):0.14390109121034572):0.06707424603618264):0.020529415600841153	((SpsittacinaAL1_1:9.394065696288532	SpsittacinaLA_1:9.189875738140032):0.14016694775807673	((SflavaSC_1:9.094054992622048	(SflavarugeliiGA1_1:9.318280564738265
[&R] (Hminor_1:10.821290954085256	(Dcalifornica_1:9.201510345498237	((((((((((SleucophyllaAL1_1:9.052084994333413	SleucophyllaGA_1:9.127993312917512):0.15791164503199243	SleucophyllaFL3_1:9.128168521715905):0.09755738249976338	SrubragulfensisFL3_1:9.20536548468647):0.22679634962204545	(SpurpureapurpureaWI2_1:9.561777194573214	(SpurpureavenosaNC_1:9.141649523038204	SpurpureavenosaVA_1:9.096283697350104):0.11216627704240795):0.28606431220510076):0.07221453286098944	((SrubrajonesiiNC1_1:9.396154184112468	((SrubrajonesiiSC1_1:9.310562660109516	((SrubraGA4_1:9.313140779219859	SrubraGA2_1:9.02104616733746):0.1405860088177309	SrubraGA6_1:9.08323720652899):0.13891829434332764):0.011272674621696234	SrubraGA1_1:9.171757060990213):0.07431884938125453):0.0016487236536372521	(SrubraSC_1:9.08602904793618	SrubraGA5_1:9.57158164275808):0.1083036872794254):0.4759936103610974):0.00285978623510007	(SrubragulfensisFL1_1:9.287673817936945	(((SrubrawherryiAL_1:9.097597882534501	(SleucophyllaAL2_1:9.15052598977713	SleucophyllaFL1_1:9.15052598977713):0.06764526338127014):0.05879195653580918	SrubraalabamensisAL_1:9.01174973096211):0.008490535194343972	SrubragulfensisFL2_1:9.154395601313555):0.0863461531062882):0.26649439898476124):0.2703364698350369	(SoreophilaAL3_1:9.232544696613868	((SalataLA1_1:9.117929635092917	SrubraGA3_1:9.45534497291202):0.20108105010220545	(SrubrajonesiiNC2_1:9.069788509084201	SrubrajonesiiSC2_1:9.141424448874801):0.350888693709022):0.05025716345664454):0.49955990399787126):0.40338740272270224	(((SpsittacinaGA3_1:9.621740028674786	(SpsittacinaAL1_1:9.103856306223333	SpsittacinaAL2_1:9.103856306223333):0.3463901102151516):0.19867573760428026	((SminorGA2_1:9.402266257128527	(SminorSC2_1:9.22851860250104	SminorGA3_1:9.162210067617341):0.29145307099268714):0.059889905843669516	(SflavaVA_1:9.081612057975512	SflavaSC_1:9.116898003030412):0.313121641829586):0.043224954562368065):0.34557481098463544	((SpurpureavenosaMD_1:9.191544921285798	(SpurpureavenosaburkiiMS_1:9.129498578246446	(SpurpureavenosaburkiiAL_1:9.321361894619088	(SpurpureavenosaGA_1:9.100239964377327	SpurpureavenosaburkiiFL2_1:9.041039972574026):0.05255618542876131):0.12438871724745718):0.015581540464252943):0.3353290343554044	((SflavarubricorporaFL2_1:9.55115536024355	SflavarugeliiGA1_1:9.55115536024355):0.15505312750327208	SpsittacinaGA2_1:9.763212511781026):0.0713983940526795):0.3313796714299983):0.4472412973821409):0.13365202532062284	((((SoreophilaAL2_1:9.103324689604232	SoreophilaGA_1:9.129662946630932):0.13518848421229473	SoreophilaNC_1:9.132332454418727):0.004663511439265824	(SoreophilaAL1_1:9.115071281202697	SoreophilaAL4_1:9.088733024175998):0.15444366107979507):0.5871134240841849	(((SminorGA1_1:9.141437346439078
[&R] (((((((((SpurpureavenosaburkiiMS_1:9.085488159888667	SpurpureapurpureaNS_1:9.219280681675567):0.14971600314793912	(SpurpureapurpureaWI_1:9.37435202348	SpurpureapurpureaWI2_1:9.37435202348):0.19846171611050642):0.15044524836219797	(SpurpureavenosaVA_1:9.100671840975577	(SpurpureavenosamontanaGA_1:9.13281470675606	(SpurpureavenosaGA_1:9.210850742667562	SpurpureavenosaburkiiAL_1:9.379416487480562):0.032194198688797665):0.021030832053117537):0.2692599267964274):0.1838991623040719	(SpurpureavenosaNC_1:9.278498300496024	(SpurpureavenosaburkiiFL2_1:9.02615674632589	SpurpureavenosaburkiiFL1_1:9.25392248294219):0.31117966911263256):0.32069845526815427):0.0387221788524051	((SleucophyllaFL3_1:9.337251385245615	(SalataLA2_1:9.314300275200807	((SleucophyllaGA_1:9.278274873855738	SrubraSC_1:9.266127996500138):0.0253577289748279	(SrubragulfensisFL2_1:9.093850228883282	SleucophyllaAL2_1:9.224908372458284):0.03168551818448091):0.16815431703123984):0.023200901617407052):0.13049028403686433	((SflavarubricorporaFL2_1:9.276128946490697	SflavaNC2_1:9.020957159918199):0.2447065532439141	SflavaFL_1:9.525378508413613):0.3018135746679621):0.08281940688610667):0.008407622935574555	((((SflavaVA_1:9.19697693459839	SflavaNC1_1:9.146493884125189):0.1267996410178242	SpsittacinaAL2_1:9.534740075291515):0.16623856516196858	(SpurpureavenosaMD_1:9.515561521566097	(SpsittacinaFL_1:9.420514915495474	SpsittacinaLA_1:9.349893899301174):0.09772100207262191):0.04917378093118758):0.004386110448434934	((SpsittacinaGA1_1:9.416362964725712	SpsittacinaAL1_1:9.410858470032512):0.1274337326477106	(((((SflavarugeliiGA2_1:9.142082502614691	SflavarugeliiGA1_1:9.25766617290019):0.03622205480711621	SflavarubricorporaFL1_1:9.13846778730691):0.04386234394618822	SflavaGA_1:9.138504481902498):0.055163011397998646	SflavarugeliiAL_1:9.397456591730496):0.05482381837387984	SflavaSC_1:9.157570258602876):0.20504438945694567):0.1670725482216952):0.09402176512024):0.6837613392180941	((SpurpureavenosamontanaNC_1:9.597779128197395	(((SrubragulfensisFL1_1:9.195497472355653	SalataMS1_1:9.04274360454565):0.011116878417482101	SrubragulfensisFL3_1:9.159682287256032):0.20525524127815792	((SoreophilaAL4_1:9.400262551546916	((((SrubrawherryiAL_1:9.00171044951555	(((SrubraGA6_1:9.018628565462823	SrubraGA4_1:9.389118146971423):0.0649186236909524	SrubraGA1_1:9.021876074649976):0.15882517102121488	(SrubrajonesiiNC1_1:9.31304337363122	((SrubraGA3_1:9.090608883833113	SrubraGA5_1:9.313440989833113):0.23997674250310932	(SrubrajonesiiSC1_1:9.139121424074986	SrubrajonesiiSC2_1:9.034258859915987):0.13221388598983577):0.04170806356639736):0.017736145780970245):0.02986630810995812):0.10400081755188456	(SrubrajonesiiNC2_1:9.230550492976192	SalataLA1_1:9.12888397537809):0.057597648148243176):0.09982690457780377
[&R] ((Dcalifornica_1:9.02650655504102	Hminor_1:10.38262354104102):0.586298155149761	(((((((SflavaGA_1:9.277058738252904	SflavarugeliiGA1_1:9.476304828003903):0.16959889513094456	(SpsittacinaAL1_1:9.326709947853379	SpsittacinaAL3_1:9.38154182222568):0.20470418707936835):0.18129975351264768	SoreophilaAL3_1:9.406467629370294):0.21603248944069528	((SrubrajonesiiNC2_1:9.633010653785588	(((SpsittacinaFL_1:9.326949599310693	SpsittacinaLA_1:9.256328583116392):0.06527714692601087	SflavarugeliiAL_1:9.644828285072004):0.09521210769704533	((SminorGA3_1:9.062007807158478	SminorSC2_1:9.128316342042178):0.08216467814455629	SminorokefenokeensisGA_1:9.210481020186736):0.38469115555821376):0.07985944733673667):0.06185819064549942	((SflavaNC1_1:9.364267649291007	SflavaVA_1:9.414750699764207):0.07946213251534634	(((SminorGA1_1:9.155388506939998	(SminorGA2_1:9.076197210139256	SminorSC1_1:9.030749800690455):0.17649482281394338):0.19600325909545827	SflavarubricorporaFL2_1:9.706725916758955):0.06406970690225722	(((SpurpureavenosaburkiiFL2_1:9.183023570516454	SpurpureavenosaburkiiAL_1:9.410789307132754):0.1837699975947384	(SpurpureavenosaMD_1:9.091027349976342	SpurpureapurpureaWI2_1:9.382172123955142):0.2337447237061523):0.11150820631061208	SpurpureavenosamontanaNC_1:9.427271531624804):0.08378241750980633):0.0488702964957411):0.05754910191533024):0.16602094401590575):0.2355779727794471	(((SflavarugeliiGA2_1:9.350754396905451	SflavaNC2_1:9.211166280618452):0.09307492298337897	(SflavaFL_1:9.168315269857372	SflavarubricorporaFL1_1:9.008351820777973):0.39564072899595604):0.6064743235477231	(SflavaSC_1:9.545701995648692	SpsittacinaGA2_1:9.892873162505392):0.3300181752508602):0.1129266251455844):0.8336755181765404	((SrubragulfensisFL1_1:9.072273163404228	(SrubrajonesiiSC2_1:9.118970113397959	SrubrajonesiiSC1_1:9.223832677556958):0.17092857328786804):0.14859986243413476	SrubragulfensisFL2_1:9.173940962321263):1.563280670073616):0.3592539975072424	(((SpsittacinaAL2_1:9.277791856511076	(SpsittacinaGA3_1:9.412311604162213	SpsittacinaGA1_1:9.246322486619112):0.03697386458516363):0.4684326331886557	(((SpurpureavenosaVA_1:9.037180256544367	SpurpureavenosamontanaGA_1:9.090353954377967):0.4518508876581294	(((SrubragulfensisFL3_1:9.129431554840279	((SrubraGA5_1:9.146196826887628	SrubraGA4_1:9.146196826887628):0.5864942364555416	SrubraSC_1:9.247138468521271):0.048243064726209074):0.09379043487453015	SoreophilaAL1_1:9.369628879155007):0.14867031916594464	((((SrubraGA3_1:9.349116787270956	SrubraGA1_1:9.139788197258557):0.1679039240940579	SalataLA1_1:9.179605373545918):0.10723194728922011	SleucophyllaFL3_1:9.21594261095434):0.16771265028246352	(((SoreophilaAL2_1:9.076424025609697
[&R] ((Hminor_1:9.863199355557041	((((SleucophyllaFL2_1:9.087954460201445	SleucophyllaAL1_1:9.012046141617345):0.21641115072138364	(SalataTX_1:9.199135881888992	SalataLA2_1:9.128490963580795):0.018388002681035832):0.0006285465019967112	((SalataLA1_1:9.159196067073053	((SrubrajonesiiSC2_1:9.231657952332055	SrubrajonesiiSC1_1:9.336520516491055):0.07217738375592361	(((SrubraGA5_1:9.29430609616467	SrubraGA4_1:9.29430609616467):0.3859359922953371	((SrubraGA3_1:9.150406673364367	SrubraGA2_1:9.081144167481968):0.14210994638637145	SrubraSC_1:9.02979613092884):0.16489336270926655):0.004195546131051051	SrubragulfensisFL1_1:9.079867124879057):0.006342687927321593):0.028663188373774066):0.018266179571480343	SrubrajonesiiNC1_1:9.45562726819223):0.040690184427491165):0.9470153568816226	(((((SpurpureavenosaNC_1:9.44859376879541	((SpurpureavenosaburkiiFL2_1:9.023383985538848	SpurpureavenosaburkiiFL1_1:9.251149722155148):0.24651164500748707	((SpurpureavenosaburkiiMS_1:9.057664583031142	SpurpureapurpureaWI2_1:9.395274159585043):0.02461344503857145	SpurpureavenosaGA_1:9.229964316876814):0.0991313054728206):0.23753625319157678):0.024824338307308666	SflavaVA_1:9.41551456589742):0.1996731470418508	(((SpurpureavenosaMD_1:9.242727578410214	(SpurpureavenosaVA_1:9.032187256984871	(SpurpureavenosamontanaGA_1:9.04514153138627	SpurpureavenosamontanaNC_1:9.04514153138627):0.04021942343220226):0.1483578752234436):0.25689725495915494	(SpsittacinaFL_1:9.088669929590361	SpsittacinaLA_1:9.018048913396061):0.4136292997810086):0.15568863944852512	(SleucophyllaFL1_1:9.555641671890525	(SrubraGA1_1:9.03669099680055	SrubraGA6_1:9.098362111304349):0.6072344087316733):0.10619504601137172):0.03459440184047569):0.013731696442974211	(((SflavaNC1_1:9.293130054939612	(SpsittacinaGA2_1:9.390247107078508	SpsittacinaAL2_1:9.218753494842208):0.3358231102459044):0.22424932279206172	((SpsittacinaAL1_1:9.646378465816777	((SminorokefenokeensisGA_1:9.314153685983133	SminorGA2_1:9.196448269617933):0.22353024066240987	SminorGA1_1:9.322674984267143):0.0828589190282338):0.06255462044459899	((SoreophilaAL1_1:9.102805149289898	SoreophilaAL2_1:9.076466892263198):0.45642772550895316	((SflavarubricorporaFL1_1:9.250401476678352	(SflavaSC_1:9.09355413733713	SflavarubricorporaFL2_1:9.383721280159628):0.022100636919122302):0.36223480021957366	(((SflavaNC2_1:9.090221052646164	(SflavaFL_1:9.158581734461418	SflavarugeliiGA1_1:9.154038725782417):0.19135411343624445):0.020910593232030546	(SflavaGA_1:9.128148244197448	SflavarugeliiAL_1:9.331937342627446):0.038909098502247316):0.3512738127410824	(SpsittacinaAL3_1:9.120102749156516	(SpsittacinaGA3_1:9.202636131792918
[&R] (Dcalifornica_1:9.667730074063067	((((SrubragulfensisFL3_1:9.425139716018226	((((SrubrajonesiiNC2_1:9.426407491800665	(((SrubraGA1_1:9.309170105215976	SalataMS2_1:9.110438439101076):0.019905114319030345	SleucophyllaAL2_1:9.240791485893304):0.03593741468250878	SrubragulfensisFL1_1:9.192602820517914):0.08781508779175012):0.13048614314145507	((SoreophilaAL1_1:9.210408608243023	SoreophilaNC_1:9.077889631818524):0.2626431209848571	(SrubraalabamensisAL_1:9.13926044535063	SleucophyllaFL1_1:9.404473924082726):0.053229059279949364):0.03732714814634068):0.02262676112805536	(SoreophilaGA_1:9.38058732068438	SrubraGA4_1:9.885683004473279):0.15241831781789475):0.036135497399844646	(((SpurpureapurpureaWI_1:9.469302209803308	SpurpureavenosaMD_1:9.178157435824508):0.13075924751537896	((SpurpureapurpureaWI2_1:9.244153848577557	SpurpureapurpureaNS_1:9.040336793810557):0.21324249212284985	SpurpureavenosaburkiiFL2_1:9.208273061150305):0.1426651166182811):0.21831461856788137	(SpurpureavenosamontanaNC_1:9.424422184228586	(SpurpureavenosaburkiiMS_1:9.336329919264582	((SpurpureavenosaburkiiAL_1:9.383779093297827	SpurpureavenosaNC_1:9.097175241739027):0.010022308274634175	SpurpureavenosaGA_1:9.22523565675946):0.25878055131222244):0.050636210757203905):0.09380036931088091):0.02003784304515195):0.002405469556306487):0.0026698536488669843	SminorGA1_1:9.447743243592894):1.0642460465360402	(((((SoreophilaAL4_1:9.055446617817116	SoreophilaAL2_1:9.055446617817116):0.22284999880173434	SoreophilaAL3_1:9.112759961577451):0.21092951305500038	((SrubrajonesiiNC1_1:9.0052000006432	SrubrajonesiiSC1_1:9.0052000006432):0.4909596613636374	(SalataTX_1:9.196111932486316	SleucophyllaAL1_1:9.207045340255016):0.02188270797281954):0.24241798621121466):0.04949165608256584	(((SpurpureavenosaburkiiFL1_1:9.393496175108586	SpurpureavenosaVA_1:9.061526497861687):0.05699528707658819	SpurpureavenosamontanaGA_1:9.171695482771874):0.32360218802014745	SminorGA2_1:9.497008720608324):0.038877632673594294):0.7393244507358584	(((SalataLA1_1:9.171772084950415	SleucophyllaFL2_1:9.258613811303215):0.39314877458928754	((SpsittacinaFL_1:9.199137967766381	SpsittacinaAL2_1:9.33270690972058):0.1589234938747912	(SpsittacinaAL3_1:9.167443311423966	SpsittacinaGA2_1:9.284105049287966):0.3790189665437055):0.24281356298153223):0.09961827947231798	((((((SrubraGA6_1:9.199683402819796	(SrubrajonesiiSC2_1:9.170538985306717	SrubraGA5_1:9.557483971737115):0.012689012591278586):0.1424018313399485	(SrubrawherryiAL_1:9.023815114566482	(SrubraGA3_1:9.284448514320646	SrubraGA2_1:9.215186008438247):0.15755229452383382):0.047741900823861955):0.05480443412144608	SrubraSC_1:9.28182665496789):0.38140215397638033	(SflavaNC1_1:9.339150016490073	(SpsittacinaAL1_1:9.492182731123744
[&R] (Dcalifornica_1:9.265222118599642	((((((SpurpureavenosaMD_1:9.096552353486981	SpurpureapurpureaNS_1:9.18388007269878):0.15735813461844503	(SpurpureavenosaburkiiAL_1:9.471298660800358	(SpurpureapurpureaWI_1:9.400440607404867	SpurpureapurpureaWI2_1:9.400440607404867):0.09221559632929156):0.05239905835006767):0.5370396751429052	(SflavaSC_1:9.63672817704029	(SrubragulfensisFL3_1:9.332986680537637	(SleucophyllaFL1_1:9.173467786867668	(SleucophyllaAL1_1:9.022540849985118	SleucophyllaFL2_1:9.098449168569218):0.12205733048624856):0.2905770372449717):0.21864081467584898):0.11478776954384282):0.9848838996302307	(((((((SrubraGA1_1:9.085305064223048	SrubraSC_1:9.031913165413549):0.22815686775532637	SalataLA1_1:9.185375184171674):0.015869679001607115	SalataMS1_1:9.004167929470382):0.12099054189315586	(SleucophyllaFL3_1:9.009748902832376	SleucophyllaAL2_1:9.120446626878175):0.2415917923532626):0.10526492143734058	((SoreophilaAL1_1:9.367474180277432	SoreophilaGA_1:9.367474180277432):0.08689438038185232	SalataTX_1:9.399216800629084):0.02828352587469242):0.24427700985581857	(SpurpureavenosaburkiiFL1_1:9.828845331185132	(((SalataMS2_1:9.050577181291185	SalataLA2_1:9.050577181291185):0.05397660450989511	SrubragulfensisFL2_1:9.08394357469928):0.008978581957401897	SleucophyllaGA_1:9.271019012419481):0.3416010449924477):0.14599900530046606):0.6825995616972109	(((SpurpureavenosaburkiiFL2_1:9.541465089096395	((SflavaVA_1:9.328119002988712	SpsittacinaGA3_1:9.710576114900311):0.08276645512991711	((SflavaGA_1:9.001530674485657	SflavarugeliiGA1_1:9.200776764236656):0.158975090670938	(((SflavaFL_1:9.026030380419778	SflavarugeliiAL_1:9.026030380419778):0.2537197949327997	SflavarugeliiGA2_1:9.159623496388077):0.06559423854853885	SflavarubricorporaFL2_1:9.340801405222114):0.018950449685479133):0.37658669108843423):0.01383797482996543):0.2585386043076823	(((SoreophilaAL4_1:9.242243216808106	SoreophilaNC_1:9.136062497410304):0.14092599921015556	(SrubragulfensisFL1_1:9.198062825963106	(((SrubrajonesiiNC2_1:9.036048034516314	SrubrajonesiiNC1_1:9.212546538465913):0.18819421838347467	SrubrawherryiAL_1:9.041805378842788):0.04895988173448037	((SrubraGA3_1:9.359583364337091	SrubrajonesiiSC1_1:9.300333048065692):0.010098072320608534	(SrubraGA6_1:9.086558426337717	((SrubraGA4_1:9.183725049320389	SrubraGA5_1:9.183725049320389):0.2030294081731889	SrubraGA2_1:9.094659845611176):0.07029355035274094):0.13546553481138396):0.13926951819756656):0.07085027481983658):0.111969821158755):0.16814601842916962	(SpsittacinaGA2_1:9.450554402273456	SpsittacinaAL2_1:9.279060790037155):0.41296404844397333):0.20220069845044708):0.17301459953622703	(((SoreophilaAL3_1:9.43290931031629	(SoreophilaAL2_1:9.499904942873334
[&R] (Dcalifornica_1:9.152080767871396	(Hminor_1:9.499237994358023	((((SminorSC2_1:9.263481502624321	SminorokefenokeensisGA_1:9.263481502624321):0.06895812844154306	SminorGA1_1:9.117430688687467):0.07550089980980647	SminorSC1_1:9.244787705061674):1.5858974146952036	(((((((SalataLA1_1:9.276436364002176	((((SleucophyllaAL2_1:9.198263782689532	((SrubraSC_1:9.06249153798615	SrubraGA2_1:9.255949520925649):0.007511287767407946	SrubraGA3_1:9.332723314575455):0.16315279176817757):0.00889926704467987	SleucophyllaFL2_1:9.254201761922012):0.026304710110539756	(SrubragulfensisFL3_1:9.096716243636912	SleucophyllaFL3_1:9.117076663166111):0.005693372632839314):0.07010464091435525	SleucophyllaFL1_1:9.303572400759103):0.012666977408072598):0.05829989880144371	SalataMS1_1:9.137659329100723):0.06795508930793517	(SrubrajonesiiNC1_1:9.528959660105345	(SleucophyllaGA_1:9.32813001377937	(SrubragulfensisFL1_1:9.148278533614333	SrubragulfensisFL2_1:9.101346470097232):0.04868668791934092):0.009506351131074571):0.15189671355391154):0.12194643862452952	(SflavaSC_1:9.05851146506976	((SflavarugeliiGA1_1:9.085651886012347	SflavaFL_1:9.090194894691347):0.18780815767080689	SflavaNC2_1:9.018288257110655):0.07521856420910672):0.45997187808312845):0.1923124032621256	(SflavarugeliiGA2_1:9.175518652697424	(SflavarubricorporaFL1_1:9.118254224298934	SflavaGA_1:9.074428574948334):0.017427658283590414):0.7098605662545923):0.3071328787873965	((SpsittacinaGA2_1:9.858258061385017	SleucophyllaAL1_1:9.528174749880213):0.10919794970101841	((SalataMS2_1:9.15505357901806	SrubrawherryiAL_1:9.14492814086736):0.08597316969219554	(((SoreophilaAL4_1:9.104404338009086	SoreophilaGA_1:9.130742595035786):0.033577501457368174	SoreophilaAL1_1:9.164320096493153):0.08646536199630941	SoreophilaNC_1:9.118266482064964):0.11603796855919418):0.3147676247940798):0.39764378097307385):0.03302904483710088	((SminorGA2_1:9.508207660819988	((SpsittacinaFL_1:9.167430434937915	SpsittacinaGA3_1:9.472492989128414):0.18522771831666865	SpsittacinaLA_1:9.282037137060284):0.16552160211940392):0.31215313509651493	((((((SrubraGA4_1:9.406930739759256	SrubraGA6_1:9.036441158250657):0.11418375732760966	SrubraGA5_1:9.521114497086865):0.5715202493367055	SoreophilaAL3_1:9.39566415056657):0.013794993198778529	SpurpureavenosamontanaNC_1:9.570453316515948):0.049607988692615776	(SpurpureavenosaNC_1:9.44133202111756	SpurpureapurpureaWI2_1:9.749293415610161):0.17092141194550436):0.06670728767247562	((((SminorGA3_1:9.585266594698648	(SpsittacinaAL2_1:9.600282501972957	((SpsittacinaGA1_1:9.125920278509946	(SpsittacinaAL1_1:9.098896829563627
[&R] (Dcalifornica_1:9.108561241754728	(Hminor_1:10.126564322682801	((((((SpurpureavenosaVA_1:9.122884762907265	SpurpureapurpureaWI_1:9.476211983087966):0.2558691692555589	SpurpureavenosaburkiiFL1_1:9.710723609409722):0.3076522803701516	((((SoreophilaAL4_1:9.397548856148472	(((SrubrajonesiiSC1_1:9.411338467497751	SalataLA2_1:9.06252852764185):0.05090787211728584	SrubrawherryiAL_1:9.103310961608436):0.11105302746088608	SalataMS2_1:9.224489427220023):0.073601007616751):0.03689754780278097	(((SrubraGA6_1:9.066739496577805	SrubraGA1_1:9.005068382074004):0.08445342216294463	SrubraSC_1:9.03612990542745):0.11873344077454082	SrubraGA2_1:9.348321329141491):0.3254644037429641):0.024827728293359722	((((SrubraGA3_1:9.504040907784695	(SrubrajonesiiNC1_1:9.38048312403511	SrubragulfensisFL1_1:9.057995036594509):0.06430746747818619):0.014837291239873918	(SrubrajonesiiNC2_1:9.108234912126937	(SrubraGA5_1:9.539642505236968	SrubraGA4_1:9.539642505236968):0.027173333110969342):0.17489446667663197):0.05134069764453389	SrubragulfensisFL2_1:9.141548429440002):0.14174508517285056	SoreophilaAL2_1:9.403362147026352):0.055911985218260254):0.027286499541146966	SoreophilaNC_1:9.380379912387959):0.2575617608716182):0.25378065708727254	((((SrubraalabamensisAL_1:9.0380104661715	(SalataMS1_1:9.057447386766473	((SleucophyllaFL3_1:9.086924290649858	(SleucophyllaAL2_1:9.058326424760047	SleucophyllaFL1_1:9.058326424760047):0.13929558993561167):0.09122339548425906	(SrubrajonesiiSC2_1:9.376214472022564	(SleucophyllaFL2_1:9.033802973589205	SleucophyllaGA_1:9.033802973589205):0.25595076739745676):0.04613038138105638):0.005481924454455685):0.00889661026922467):0.17388838894715342	((SoreophilaGA_1:9.348768283964125	(SoreophilaAL1_1:9.220597528519045	SoreophilaAL3_1:9.028722616450946):0.12817075544507972):0.02521010524813821	SleucophyllaAL1_1:9.329760036950765):0.1184826905036876):0.15036290862521168	(SpsittacinaAL2_1:9.652486310301644	(SflavaVA_1:9.31516156763948	SpsittacinaLA_1:9.32193510916628):0.12636124298686358):0.10470902504651962):0.23475177887474596	(SminorGA3_1:9.054600817513853	SminorGA2_1:9.003203936032353):0.8452021416823557):0.14666553955544126):0.329840299712731	((SrubragulfensisFL3_1:9.100349858584119	SalataTX_1:9.191604987994118):0.19712060559767203	SalataLA1_1:9.38872559359179):0.9102042528620915):1.65324092444798	(((SpurpureavenosaburkiiFL2_1:9.374094614181232	((SpurpureavenosaburkiiMS_1:9.142989930001631	(SpurpureavenosaGA_1:9.068139594943311	SpurpureavenosaburkiiAL_1:9.23670533975631):0.22253662386542233):0.11996857420137098	SpurpureavenosamontanaGA_1:9.300414558409802):0.02264981297443114):0.2178498940216321	SflavaNC1_1:9.424719801581865):0.5109580021083099	((((SpurpureavenosaNC_1:9.191248869046284
[&R] ((((((((SrubraGA6_1:9.369819318383184	SrubragulfensisFL3_1:9.08880632666268):0.0037784368098129463	(SleucophyllaAL2_1:9.068096731873847	SleucophyllaFL1_1:9.068096731873847):0.1555461751736469):0.10236863545099614	(((SalataLA1_1:9.13977067862187	SalataMS2_1:9.069125760313671):0.0656331853581376	SleucophyllaGA_1:9.292245590332806):0.013226300088043479	((SrubraGA3_1:9.394953347159001	SrubrajonesiiNC2_1:9.159204526938002):0.05891609554931938	(SrubraSC_1:9.105796806450746	SrubraGA5_1:9.591349401272646):0.08535214743567363):0.10217605917883094):0.06757836426543976):0.19308818144391324	(SalataTX_1:9.199570886118748	(SalataLA2_1:9.079786207040232	SrubrajonesiiSC2_1:9.323733582737132):0.049139760770318335):0.2797258236586554):0.4325791842949026	((((SpsittacinaGA1_1:9.547859136391095	SflavaNC2_1:9.401672443327497):0.1334936934659644	(SrubrawherryiAL_1:9.411950393415097	(SrubragulfensisFL2_1:9.366127693350856	SoreophilaAL4_1:9.486196325764361):0.03533792711313937):0.013604478252660831):0.06706442366519753	SpsittacinaAL3_1:9.797744633201358):0.0808133378512184	(((SpurpureavenosaNC_1:9.165590935533222	SpurpureavenosamontanaGA_1:9.173398807678723):0.008602425362424403	(SpurpureavenosaMD_1:9.103121540044594	(SpurpureapurpureaWI_1:9.186437490732022	SpurpureapurpureaWI2_1:9.186437490732022):0.2078288232913722):0.0878884413648512):0.34981568599381807	SpurpureavenosamontanaNC_1:9.531816919034965):0.14665709132081212):0.2576729044292315):0.14934076463390722	(((((SpsittacinaAL2_1:9.10507666222219	SpsittacinaAL1_1:9.10507666222219):0.09623331267373711	SpsittacinaFL_1:9.067741032941727):0.5668277142681498	(((SpsittacinaLA_1:9.008584233000557	(SpsittacinaGA2_1:9.268626447291926	SpsittacinaGA3_1:9.268626447291926):0.1156413560934311):0.3408860062141711	(SflavarubricorporaFL1_1:9.267104352826443	(SflavarubricorporaFL2_1:9.027000369753557	SflavarugeliiGA1_1:9.027000369753557):0.3955244234732852):0.24562499233848573):0.0410114250592938	(SminorGA1_1:9.206726599496994	((SminorGA3_1:9.057748473037888	SminorGA2_1:9.006351591556388):0.1291316229361057	SminorSC1_1:9.090035805043694):0.16854691101769892):0.14710046040412686):0.17346606674155715):0.24172840340140533	(SpurpureavenosaburkiiAL_1:9.407863718794308	SpurpureavenosaburkiiFL2_1:9.180097982178008):0.7355462668599755):0.0530447496909232	(((((SrubrajonesiiSC1_1:9.501046995493533	SleucophyllaFL3_1:9.151987264065033):0.2947571772516844	(SminorSC2_1:9.179530877744941	SminorokefenokeensisGA_1:9.179530877744941):0.48179576034677657):0.030163370029961438	(((SpurpureapurpureaNS_1:9.2116589642739	SpurpureavenosaGA_1:9.2255527312941):0.16875993871665435	SpurpureavenosaburkiiMS_1:9.246626381203654):0.2235361910659796	(((SflavaSC_1:9.174068421275278	SflavaVA_1:9.138782476220378):0.06647903540352505
[&R] (Dcalifornica_1:9.178090262985355	(((((SflavaNC2_1:9.628743883764566	(((SrubraSC_1:9.18074948962323	(SrubrajonesiiNC2_1:9.064580798364158	SrubrajonesiiSC1_1:9.241079302313757):0.1431403598599693):0.3792133814953862	((SleucophyllaFL2_1:9.335661702931134	((SrubrajonesiiSC2_1:9.2591840299315	(SrubraGA2_1:9.06221642034741	SrubraGA4_1:9.354311032229809):0.29181798413209):0.10950248460037615	SleucophyllaFL3_1:9.124489347262374):0.05343591943515803):0.010056516539684734	((SleucophyllaGA_1:9.278890618393508	SalataLA2_1:9.121403973732509):0.05567432191261769	(SalataMS1_1:9.042866293187558	SalataMS2_1:9.169298308582258):0.0077799870628692674):0.011153279164691086):0.22639152900339476):0.10663603266287702	SoreophilaGA_1:9.647055814814488):0.007998920313475249):0.3812574963103059	((((SrubraalabamensisAL_1:9.069618465773926	SrubraGA3_1:9.632444268160125):0.008819223842842734	(((SalataTX_1:9.116775457082415	SrubraGA1_1:9.244862204889117):0.048824204669039334	SleucophyllaAL1_1:9.176533069520156):0.06333080662846605	(SrubragulfensisFL3_1:9.006841876218877	SrubragulfensisFL2_1:9.006841876218877):0.1308334627510456):0.07491768580394662):0.0001946041753485236	(SrubrawherryiAL_1:9.052449836665076	((SrubraGA5_1:9.499419547007369	SrubraGA6_1:9.12892996549877):0.13959728658407672	SrubragulfensisFL1_1:9.034446323879447):0.054450803351630446):0.170822565235241):0.04972839349691783	((SleucophyllaFL1_1:9.01393432984372	SleucophyllaAL2_1:9.01393432984372):0.2141438885459521	(SrubrajonesiiNC1_1:9.394876038217934	SalataLA1_1:9.116711016670234):0.07156418755443697):0.16549594763146358):0.6273893195519359):0.07421815159044272	((((SoreophilaNC_1:9.114845132913384	SoreophilaAL2_1:9.221025852311184):0.31210238234203364	(SminorGA2_1:9.168342463854222	SminorSC2_1:9.28604788021942):0.3619543383244974):0.1396341343865411	SoreophilaAL3_1:9.507225713998357):0.28072385626108504	((((SoreophilaAL1_1:9.566294397488637	(SpurpureavenosaburkiiMS_1:9.410909214585155	SpurpureapurpureaWI_1:9.748518791139055):0.0870483893791815):0.2080880943444906	((SpurpureavenosaburkiiAL_1:9.52293286523297	SpurpureavenosaNC_1:9.236329013674169):0.27377460632191747	((SminorGA3_1:9.172968141257945	SminorokefenokeensisGA_1:9.239276676141644):0.07744297484534186	(SminorSC1_1:9.082105051390588	SminorGA1_1:9.030248934826188):0.07146177378239954):0.3206083073361015):0.22559026037404045):0.03586946359648654	((SpsittacinaAL2_1:9.167092319247873	(SpsittacinaGA3_1:9.135862609898176	SpsittacinaGA2_1:9.135862609898176):0.20272332158599743):0.542104315777721	((((SpsittacinaLA_1:9.037101012031028	((SpsittacinaFL_1:9.058320376643268	(SpsittacinaAL3_1:9.098212527306769
[&R] ((((SpurpureapurpureaWI2_1:10.04891814752079	SminorGA1_1:9.653172148976788):0.9645583562134241	(((SminorSC1_1:9.50777485841945	((SrubragulfensisFL3_1:9.234629674745145	(SalataLA2_1:9.227121225744833	SleucophyllaFL1_1:9.337569158218031):0.028118660102113318):0.11887307102413244	SrubragulfensisFL1_1:9.40043480928638):0.08248232215997314):0.2045352695233263	(((((SrubragulfensisFL2_1:9.329144789092277	(SalataMS1_1:9.064458491890264	((SrubraGA2_1:9.462629941747043	(SrubrajonesiiSC2_1:9.313505440303457	(SalataLA1_1:9.135021342836882	((SrubrajonesiiSC1_1:9.042265793084248	SrubrajonesiiNC1_1:9.042265793084248):0.296522600011353	(SrubraSC_1:9.105582685189791	(SrubrajonesiiNC2_1:9.117522745429753	(SrubraGA1_1:9.122435043651764	(SrubraGA3_1:9.269865295085694	SrubraGA5_1:9.492697401085694):0.06189833857846997):0.021507931986589474):0.015031608360937632):0.029735535355308776):0.07439797128898255):0.005181640077874984):0.05427412689558499):0.06457044605975425	(SleucophyllaFL2_1:9.231311367759819	(SleucophyllaGA_1:9.110511640546838	SleucophyllaAL2_1:9.063472928359037):0.12079972721298152):0.11457791446307854):0.002487869723065917):0.1588644929091138):0.15899144731079373	(((SpurpureavenosaVA_1:9.160380207497225	SpurpureavenosamontanaNC_1:9.213553905330825):0.007009003409203148	SpurpureavenosaburkiiFL2_1:9.27159315153703):0.35190971327412573	((SpurpureapurpureaNS_1:9.085455253441722	SpurpureapurpureaWI_1:9.289272308208723):0.36563941085493246	(SpurpureavenosamontanaGA_1:9.313352567988623	(SpurpureavenosaburkiiAL_1:9.431844617790503	SpurpureavenosaNC_1:9.145240766231701):0.16030392961141987):0.04140562872793403):0.21771442529759738):0.031189764511617934):0.04888394965462239	((SflavaNC1_1:9.12944395815548	(SflavarubricorporaFL1_1:9.211436616392975	(SflavaNC2_1:9.044873464627614	SflavaSC_1:9.009878108377613):0.06681180559326166):0.1385230397127064):0.1847346981547112	(SminorokefenokeensisGA_1:9.41582198322414	((SminorGA2_1:9.017441088381332	SminorSC2_1:9.135146504746531):0.11404671319603685	SminorGA3_1:9.18288468305887):0.16662876528157058):0.13396760309155312):0.22217321604620113):0.022677100009394862	((SflavaVA_1:9.073658654750249	SflavaGA_1:9.19986565287665):0.42173841620072655	((SpsittacinaAL3_1:9.61749240644901	(((SflavarugeliiAL_1:9.238167643969335	SflavarugeliiGA2_1:9.118040965004836):0.14995857671021376	SflavaFL_1:9.388126220679549):0.24320130631780362	(SflavarugeliiGA1_1:9.032644376296796	SflavarubricorporaFL2_1:9.032644376296796):0.5941401420215584):0.05036560196045344):0.1165411596176069	(SalataMS2_1:9.242041145344237	SoreophilaGA_1:9.367837823682635):0.19699252100467804):0.02715887893196281):0.11411495188801143):0.014367663785389659	((SrubrawherryiAL_1:9.033149349023525	SalataTX_1:9.113919705482424):0.22386251924553677
[&R] (Dcalifornica_1:9.614400406942437	((((((((SflavaVA_1:9.086397117749513	SflavaNC2_1:9.156678419054414):0.08104263501378905	SflavaGA_1:9.293646750889703):0.05211926208601118	SflavarubricorporaFL2_1:9.545012102726714):0.4274787635419477	(((SoreophilaAL3_1:9.182262235115186	SleucophyllaFL1_1:9.358788401318085):0.0523232072895294	(((SrubraGA6_1:9.374990517442528	SleucophyllaAL1_1:9.19616606290073):0.005589110028754015	SleucophyllaFL3_1:9.119927055279984):0.12286686114579759	(SrubrajonesiiNC2_1:9.273267256719729	SalataLA2_1:9.10095582081343):0.14208788718495138):0.057619968136036426):0.18322192037968005	(((SoreophilaAL2_1:9.386019651966343	(SrubragulfensisFL2_1:9.025539393588437	SrubragulfensisFL3_1:9.025539393588437):0.24041162596440802):0.021155225070855443	((SalataMS1_1:9.010712051239896	((SrubraSC_1:9.028380263021143	(SrubraGA3_1:9.004843896996828	SrubraGA4_1:9.227676002996828):0.2862568548462146):0.18679250113400597	SalataLA1_1:9.140477915157946):0.06731106978484751):0.15281997856763388	(SleucophyllaAL2_1:9.327118147221722	(SrubrajonesiiSC2_1:9.329822108601755	SleucophyllaFL2_1:9.243361377565856):0.130795481843666):0.07329383045370788):0.017752410523270028):0.07296293790920706	SoreophilaAL1_1:9.506476071973106):0.10320620287938947):0.13394765620706311):0.19266757443614957	((((SpsittacinaLA_1:9.073403902475382	(SpsittacinaAL2_1:9.111218772734363	SpsittacinaGA3_1:9.282712384970663):0.1663750878895197):0.3600226645647393	(SpurpureavenosaMD_1:9.46567770420579	(SpurpureapurpureaWI2_1:9.617629470017247	SpurpureavenosamontanaNC_1:9.317475947670147):0.13919300816734256):0.035695483026632426):0.012232021780047028	(SpurpureavenosaburkiiMS_1:9.204713224027499	SpurpureavenosaburkiiAL_1:9.5209652576476):0.26242718240987056):0.3097402093056587	((SpurpureavenosaGA_1:9.299568262826185	(SpurpureavenosaburkiiFL1_1:9.24583182294115	SpurpureavenosaburkiiFL2_1:9.01806608632485):0.22230218469803342):0.35788478952236286	((SleucophyllaGA_1:9.252582182750855	SalataMS2_1:9.095095538089856):0.07570404859497609	(((SrubraGA2_1:9.306593707811702	SrubrajonesiiNC1_1:9.316605897422702):0.06221713646187112	SrubragulfensisFL1_1:9.056334946443975):0.021113248771870548	(SrubraGA5_1:9.679342990752078	SrubrajonesiiSC1_1:9.397260568480679):0.002675714175764677):0.11967324388428477):0.28150729204251607):0.26711385220158157):0.09108009622838185):0.32835653757627636	((((SoreophilaGA_1:9.369715603686739	SoreophilaNC_1:9.23719662726224):0.01907064211871658	((SrubrawherryiAL_1:9.028266839882237	SrubraGA1_1:9.237123944147836):0.04792309334075637	SalataTX_1:9.156960289681892):0.1766741960933634):0.2819273846905369	((SoreophilaAL4_1:9.529268692248515	(((SpsittacinaFL_1:9.26420274663553	(SpsittacinaAL3_1:9.055998468805852
[&R] ((Hminor_1:9.606406045190472	(((((((SminorGA3_1:9.19184947432147	((SminorSC1_1:9.03824590835075	SminorGA2_1:9.083693317799549):0.04078845726294107	SminorSC2_1:9.24218719142769):0.015970817777481244):0.34540379898390383	SminorGA1_1:9.388552865810675):0.16864618108102558	(SpsittacinaLA_1:9.489607068833621	(SpurpureavenosaGA_1:9.2863802020143	(SpurpureapurpureaWI_1:9.374917885664924	SpurpureapurpureaWI2_1:9.374917885664924):0.101385604096176):0.37239497324361803):0.104246582430982):0.10745457586900642	(((SminorokefenokeensisGA_1:9.6240596186261	((((SflavarubricorporaFL1_1:9.141400889268194	SflavaGA_1:9.097575239917594):0.09556078684917362	SflavarubricorporaFL2_1:9.392382116517766):0.02316733942614464	SflavarugeliiAL_1:9.420092464622911):0.13263139365759916	SflavaFL_1:9.55272385828051):0.21620397736968988):0.054406225014338096	(((SrubrajonesiiSC2_1:9.46595084383223	((SrubrawherryiAL_1:9.105351311353452	SalataTX_1:9.186121667812351):0.0098935784508866	SleucophyllaAL1_1:9.206948654031939):0.09663314018029351):0.07837989326533343	((SrubragulfensisFL2_1:9.126489609619913	SleucophyllaAL2_1:9.257547753194913):0.019480513296037786	((SrubraGA5_1:9.077599870145827	SrubraGA4_1:9.077599870145827):0.18379927837876756	SrubraGA3_1:9.038567042524594):0.5360735476204583):0.13380302738291205):0.013427018152597303	(SoreophilaGA_1:9.421064376133135	SoreophilaAL1_1:9.421064376133135):0.018542681758526327):0.15032305888477782):0.07070036360168942	((SleucophyllaFL1_1:9.355661289348227	(SoreophilaAL4_1:9.193119746695855	SoreophilaAL2_1:9.193119746695855):0.15155203149087476):0.24398586205126546	SpurpureavenosaburkiiMS_1:9.546659103740394):0.04563458311343431):0.13049635789697872):0.5141567782422378	(((SflavaVA_1:9.308906107349056	(SflavaNC1_1:9.132743666007926	SflavarugeliiGA2_1:9.393096134073026):0.12567939086793112):0.06624675273155131	((SpsittacinaAL2_1:9.209406673095714	SpsittacinaFL_1:9.075837731141513):0.2827751628868963	(SpsittacinaAL3_1:9.282299105551413	SpsittacinaAL1_1:9.227467231179112):0.26471460480349746):0.09393452377329968):0.5135702394587112	((SpsittacinaGA2_1:9.553287175596479	(SpsittacinaGA3_1:9.341919439253125	SpsittacinaGA1_1:9.175930321710025):0.21136773634335343):0.3088278156316236	((SflavaSC_1:9.10065047970846	SflavaNC2_1:9.13564583595846):0.05036966398970276	SflavarugeliiGA1_1:9.44118728652066):0.36392368067323905):0.4090652202228187):0.319968364309725):0.5516203976578072	(((SrubraGA6_1:9.241184765833566	SrubragulfensisFL1_1:9.007103837630167):0.1508178731784098	SleucophyllaFL2_1:9.289086503054277):0.9909108186679816	(SleucophyllaFL3_1:9.447698185396204	((((SpurpureavenosaVA_1:9.009062195052744	SpurpureavenosaburkiiFL1_1:9.341031872299643):0.16653836347457662
[&R] (((((((SalataMS2_1:9.031459474963123	SalataLA2_1:9.031459474963123):0.07585160644788617	((SrubrajonesiiSC1_1:9.31013150349894	SrubraGA6_1:9.221724344261741):0.12308794384819408	((SrubraGA4_1:9.646673917703904	SrubragulfensisFL1_1:9.042103407991906):0.02074127733511296	((SrubraGA3_1:9.328867856722711	SrubraGA5_1:9.551699962722711):0.10753414187525577	((SrubrajonesiiNC2_1:9.043347093274173	SrubrajonesiiSC2_1:9.114983033064773):0.037430758044506525	SrubrajonesiiNC1_1:9.257276355268278):0.1198753270582896):0.008181090441049213):0.04788667457951737):0.022901573919774307):0.5478984106263298	(SpsittacinaAL3_1:9.6474987308492	(SflavarugeliiGA2_1:9.30473977897955	SflavaNC2_1:9.165151662692551):0.28683299541395013):0.3027106609058393):0.3522195510825107	(((SminorGA2_1:9.571596981883289	(((SrubraSC_1:9.28019515536766	((SalataLA1_1:9.177103339308886	(SrubraGA2_1:9.226843006268957	SrubraGA1_1:9.086776922138958):0.21841316497662733):0.014997477981742379	SrubrawherryiAL_1:9.111330460831729):0.01339948907983154):0.12486953302878057	((SoreophilaGA_1:9.094372512169205	SoreophilaAL1_1:9.094372512169205):0.2891461959652781	SrubraalabamensisAL_1:9.102956483537183):0.0020028912949567254):0.2143915398862633	((((SpsittacinaGA2_1:9.343981372193488	SpsittacinaGA3_1:9.343981372193488):0.0792949599548733	(SpsittacinaGA1_1:9.095365118972978	SpsittacinaAL1_1:9.089860624279778):0.16192209563228188):0.15141692456440553	SpsittacinaFL_1:9.269630702522266):0.2746769368801346	SflavaNC1_1:9.4164300312081):0.036407904966103403):0.0008535320687847601):0.10421599569280461	((((SpurpureavenosaburkiiFL1_1:9.222097848968161	SpurpureavenosaGA_1:9.053532104155162):0.009560313960811343	SpurpureavenosaburkiiFL2_1:9.003892426312673):0.1288497421747739	SpurpureavenosaVA_1:9.028538227856847):0.4287837562420835	(SflavarubricorporaFL1_1:9.215951731809824	SflavaGA_1:9.172126082459224):0.398865184248908):0.1636062458272627):0.1529457055131307	(((SpsittacinaAL2_1:9.434160946534723	SpsittacinaLA_1:9.229970988386222):0.2506606649868371	SflavaVA_1:9.473858111846262):0.07766658509964568	(((SminorGA3_1:9.23959351599844	SminorSC1_1:9.14274922506814):0.1266280508438018	SminorSC2_1:9.43253010172594):0.2968596429827316	(SpurpureavenosaburkiiAL_1:9.847695466848137	(SpurpureavenosamontanaGA_1:9.53408731897874	SalataMS1_1:9.312739364563138):0.034812168456096006):0.04107379109233819):0.0072628317695332305):0.2098115229762175):0.2752973488678262):2.9292600150330736	(((SleucophyllaFL1_1:9.237359653515467	SleucophyllaAL1_1:9.208490047119168):0.13365602457703168	SleucophyllaAL2_1:9.371015678092498):0.7511972562786607	((((SleucophyllaFL3_1:9.103352844619963	SleucophyllaFL2_1:9.261089280853563):0.19406718759116937	((SalataTX_1:9.287900580944234
[&R] ((Hminor_1:9.420625647622948	((((((SpurpureavenosaburkiiAL_1:9.372921549767684	SpurpureavenosaGA_1:9.204355804954684):0.12208717278965057	(SpurpureavenosamontanaNC_1:9.138476013802146	SpurpureavenosamontanaGA_1:9.138476013802146):0.07773672934188872):0.32851337757718196	(SminorokefenokeensisGA_1:9.489850228232003	((SminorGA2_1:9.123579009088788	SminorSC2_1:9.241284425453987):0.048900044485897534	SminorGA1_1:9.075175527561486):0.19966575829211794):0.1742923586707122):0.17877646154400895	((((SflavarugeliiAL_1:9.527270636674679	SflavarugeliiGA2_1:9.40714395771018):0.18393094856078995	((SpsittacinaGA1_1:9.205889795364865	(SpsittacinaFL_1:9.012128093977815	SpsittacinaAL1_1:9.145697035932015):0.05468826473964907):0.15929823902727902	SpsittacinaLA_1:9.155493581550443):0.232485448655426):0.014566229519384351	((SpsittacinaAL3_1:9.163303367914603	SpsittacinaAL2_1:9.108471493542302):0.4696762947839198	SminorGA3_1:9.48600363329952):0.028587429547531802):0.13218771692664824	((SpsittacinaGA2_1:9.16606448233598	SpsittacinaGA3_1:9.16606448233598):0.7015434515865231	((SminorSC1_1:9.400321443765689	(((SflavarugeliiGA1_1:9.32290281106981	SflavaGA_1:9.123656721318811):0.09349707599671703	SflavaSC_1:9.126232744244028):0.1276654269897888	SflavarubricorporaFL1_1:9.388644873655917):0.15973416386847478):0.018900587608565292	(SflavaNC2_1:9.172136873583332	SflavaNC1_1:9.05137252180523):0.295391405377525):0.08790384435494578):0.0428086131141996):0.12983173378932386):0.6215363495590294	(((((SpurpureavenosaburkiiMS_1:9.126846751033732	SpurpureapurpureaNS_1:9.260639272820631):0.03590423462105399	SpurpureapurpureaWI_1:9.500360562208686):0.4694349287895453	((SoreophilaNC_1:9.313861089282186	SrubragulfensisFL2_1:9.299973176266485):0.0915685580129603	(SrubraGA2_1:9.46191259571147	((SalataTX_1:9.02148849393856	SalataLA1_1:9.02148849393856):0.09399705158735727	(SrubraGA5_1:9.652421805657065	SrubrawherryiAL_1:9.011404005379067):0.02331118368794951):0.07827421824885286):0.28903709991467536):0.16257408424898553):0.030283288797413686	(((SalataLA2_1:9.066596205530331	SrubragulfensisFL1_1:9.09291805794563):0.05708300695812561	SrubragulfensisFL3_1:9.103069001386656):0.4105385842421802	((SoreophilaAL1_1:9.091134083799677	SoreophilaGA_1:9.091134083799677):0.27324603133321645	SoreophilaAL3_1:9.172505203064794):0.2956343599361427):0.07079152169700766):0.446622515817	((SrubrajonesiiNC1_1:9.78154857178643	(((SpurpureavenosaburkiiFL1_1:9.550943104926883	SpurpureavenosaburkiiFL2_1:9.323177368310583):0.15005206761197207	SpurpureavenosaMD_1:9.431207941493856):0.03487646716574571	(SpurpureavenosaNC_1:9.408668348788197	(SpurpureavenosaVA_1:9.087465758382125	SpurpureapurpureaWI2_1:9.440792978562826):0.27583676471797436):0.04059943935760379):0.07057891066012667):0.4186680163893075
[&R] (Dcalifornica_1:9.576901507497205	(((SrubragulfensisFL3_1:9.39057946952338	(SoreophilaAL2_1:9.314091368003067	(SoreophilaAL4_1:9.257717250901594	SoreophilaAL3_1:9.092180595860194):0.056374117101474025):0.19655673393381143):0.06435899362994199	(SpurpureavenosaMD_1:9.575537175830414	((SoreophilaGA_1:9.07822779687853	SoreophilaAL1_1:9.07822779687853):0.3562966661004849	SleucophyllaAL1_1:9.390306110717516):0.16288470380059833):0.003936185813909029):3.250494231365926	(Hminor_1:9.40337505287163	(((SflavaSC_1:9.160092712123854	(((SflavaFL_1:9.000305212913139	SflavarugeliiAL_1:9.000305212913139):0.22183621591449876	SflavarugeliiGA1_1:9.217598420148635):0.0934439563047375	SflavaNC2_1:9.055870589880875):0.1392174784929796):1.1177096066303185	((((((SminorGA1_1:9.218523986907321	(SminorSC1_1:9.03826547832173	SminorGA2_1:9.08371288777053):0.23211462514999331):0.06086872915945323	SminorGA3_1:9.428093123561476):0.1807333474722335	((SpsittacinaFL_1:9.416523378709392	(SpsittacinaAL1_1:9.24035956311305	(SpsittacinaAL2_1:9.184676157608257	SpsittacinaAL3_1:9.239508031980558):0.05568340550479374):0.30973275755054325):0.08536116144195255	((SpurpureavenosaGA_1:9.354453713274136	(SpurpureapurpureaWI2_1:9.417566652273155	SpurpureapurpureaWI_1:9.417566652273155):0.1268103487477819):0.09534610901111298	SpurpureapurpureaNS_1:9.435906055265049):0.1506318080960959):0.0655171439548639):0.060106192012498255	SoreophilaNC_1:9.514186494641404):0.0644444757311648	(((((SpurpureavenosamontanaGA_1:9.10680080074204	SpurpureavenosamontanaNC_1:9.10680080074204):0.12765502619176242	SpurpureavenosaburkiiFL1_1:9.513251806347101):0.2826848154322584	((SminorokefenokeensisGA_1:9.015013106299937	SminorSC2_1:9.015013106299937):0.5720605304268467	(((SpsittacinaGA2_1:9.09871903316136	SpsittacinaGA3_1:9.09871903316136):0.13453863079806994	SpsittacinaGA1_1:9.067268546416331):0.18601841339026165	SpsittacinaLA_1:9.043592506964892):0.3651267917563915):0.049483471820776795):0.05295202397088629	SrubraalabamensisAL_1:9.320411181057146):0.0009605554245974408	((((SrubraSC_1:9.226499611828903	SrubrajonesiiNC2_1:9.253471280429801):0.2067774671586157	(((SrubrajonesiiSC1_1:9.163525418718425	SrubrajonesiiSC2_1:9.058662854559426):0.17587438471872915	SrubragulfensisFL1_1:9.016911715996555):0.12077665192047193	SalataLA2_1:9.111366515501727):0.17657079618039018):0.040468775701930464	((((SleucophyllaGA_1:9.059763772789807	SleucophyllaFL2_1:9.059763772789807):0.1347228231993305	SleucophyllaFL3_1:9.036750159755538):0.21641619457765035	(((SrubrajonesiiNC1_1:9.489449187060105	(SalataLA1_1:9.190779632776334	SrubragulfensisFL2_1:9.099524503366334):0.020504532736071213):0.05142137066270667
[&R] (Dcalifornica_1:10.120025772331147	(Hminor_1:9.703808312106272	(((((((SalataTX_1:9.15843174867241	SleucophyllaAL2_1:9.198234762837409):0.047242741443807704	(((SrubraGA1_1:9.173157134013245	SrubrajonesiiNC2_1:9.146736903804644):0.04332728392124315	((SrubrajonesiiSC2_1:9.06541541069922	(SrubrajonesiiNC1_1:9.057275607056702	SrubrajonesiiSC1_1:9.057275607056702):0.1130023678015188):0.1891431909954444	(SrubraGA2_1:9.23015467592295	SrubraGA5_1:9.52224928780535):0.1192543003197145):0.007141525821822715):0.07864230323121114	SleucophyllaGA_1:9.2538816997118):0.03863451675721877):0.031220860981570682	((SrubraGA4_1:9.695579461485645	SrubraSC_1:9.210026866663746):0.03016389116332748	SrubragulfensisFL1_1:9.121172842936973):0.07139944226791699):0.32483589985128924	((SoreophilaAL4_1:9.25268376275185	SoreophilaGA_1:9.27902201977855):0.0982180828947006	(SalataMS2_1:9.231394633657857	(SrubraGA6_1:9.342191611565392	SrubrawherryiAL_1:9.07166339279599):0.14960580271116583):0.020048790676994555):0.23964290830602716):0.08876286968037832	(((((SminorGA1_1:9.024043047249409	SminorokefenokeensisGA_1:9.239051989627807):0.3316133112396574	(((SpsittacinaAL1_1:9.175476996209273	SpsittacinaGA3_1:9.346970608445574):0.23113956460617086	SpsittacinaGA2_1:9.578110173051746):0.13343166370309523	SflavaNC2_1:9.39936602614814):0.056452696491927606):0.02394507725662298	(SminorGA3_1:9.441098361256524	SminorGA2_1:9.389701479775024):0.0872034819838641):0.06205497559205106	SpurpureavenosamontanaGA_1:9.537248887534641):0.08787127454233136	(SpsittacinaFL_1:9.077357578983499	(SpsittacinaAL2_1:9.149531655769799	SpsittacinaGA1_1:9.155036150463):0.06139486516789838):0.5594457274637745):0.049644979265183964):0.17163034806818844	(((SrubraalabamensisAL_1:9.132389663480543	((SleucophyllaFL3_1:9.08186649969244	(SleucophyllaAL1_1:9.046071666539701	SleucophyllaFL2_1:9.1219799851238):0.11762295080223895):0.1953863994423059	((SalataMS1_1:9.011668250577369	SrubragulfensisFL3_1:9.117490054870268):0.10867153888463872	SoreophilaAL1_1:9.372568483195108):0.030730885850637137):0.009652519032096242):0.0015756926668100994	((SalataLA1_1:9.251982942831514	SrubraGA3_1:9.589398280650615):0.04577131389770791	SleucophyllaFL1_1:9.337557270894221):0.061621563985230124):0.14765269144725038	((SoreophilaAL2_1:9.534227857143959	((SrubragulfensisFL2_1:9.116755484952566	SalataLA2_1:9.137365696054369):0.2773582011002914	(SoreophilaNC_1:9.118285785537056	SoreophilaAL3_1:9.058929849893456):0.28971581353150333):0.020045538677598392):0.00046837235560681444	(((SpurpureavenosaburkiiAL_1:9.283568845872804	SpurpureavenosaGA_1:9.115003101059804):0.11543118141138967	(SpurpureavenosaburkiiFL2_1:9.130082842243215
[&R] (Dcalifornica_1:10.346511057558331	(((SoreophilaAL2_1:9.353369545886533	((SalataLA1_1:9.11242560196311	SrubrajonesiiSC2_1:9.285728059351811):0.057511723434110096	SrubrajonesiiNC2_1:9.271603842995322):0.15461871748581119):0.3989168615803961	(((SoreophilaAL4_1:9.26997334041131	(SoreophilaAL1_1:9.294648387024992	SoreophilaNC_1:9.162129410600492):0.0016632104130182364):0.013437347072371533	SoreophilaGA_1:9.309748944510382):0.09775084487918252	(SleucophyllaFL3_1:9.022084689848837	SleucophyllaAL1_1:9.103912807498338):0.25936862962972773):0.3711248751040632):3.3736597468675145	(Hminor_1:9.09748603034756	((((SpurpureavenosaburkiiFL1_1:9.809776601456424	SalataMS2_1:9.436064683022227):0.01882314766405844	SflavaSC_1:9.51937830141128):0.39365423286922613	(((SminorokefenokeensisGA_1:9.642954903664066	(((SflavaVA_1:9.362722526885022	SflavaNC1_1:9.312239476411822):0.04803720588197884	((SpurpureavenosaburkiiMS_1:9.3733137691594	((SpurpureavenosaburkiiAL_1:9.39582999560402	(SpurpureavenosaGA_1:9.136861940359335	SpurpureavenosaNC_1:9.018823833613535):0.09040231043168463):0.20360613167465005	SpurpureavenosaburkiiFL2_1:9.37167039066237):0.09012967550083081):0.06277407676477825	(SflavarubricorporaFL2_1:9.714754423102177	((SpsittacinaGA2_1:9.398208004788271	SpsittacinaAL2_1:9.22671439255197):0.3168749884615004	((SflavaNC2_1:9.132144283543576	((SflavaFL_1:9.15543107753112	SflavarugeliiGA1_1:9.150888068852119):0.025814711728769202	SflavarubricorporaFL1_1:9.02128234018049):0.21061328953518624):0.2632777967153363	((SflavarugeliiGA2_1:9.0864798542032	SflavarugeliiAL_1:9.2066065331677):0.02010241113708017	SflavaGA_1:9.022919845874776):0.4284279312056335):0.007485102384159446):0.05667545388660629):0.018531151555401314):0.0029272459868242323):0.02137676110406793	((SpsittacinaFL_1:9.100130874591514	SpsittacinaGA3_1:9.405193428782015):0.11215561632047999	SpsittacinaLA_1:9.141665474717694):0.297244560680177):0.025690530260698296):0.016169598366199234	(SpurpureavenosaMD_1:9.329704612484159	SpurpureapurpureaNS_1:9.417032331695959):0.2190121717329092):0.020686427502169397	(SrubraalabamensisAL_1:9.037928834334767	SrubragulfensisFL2_1:9.172084169491868):0.27278414373637):0.3830635392254694):0.18410906506475846	((SminorSC1_1:9.085395007830416	SminorGA2_1:9.130842417279215):0.7261786468412208	(SoreophilaAL3_1:9.645931530960484	(((((((SalataTX_1:9.151656242850148	(((SrubrajonesiiSC1_1:9.001904980649975	SrubrajonesiiNC1_1:9.001904980649975):0.3623180370358631	SrubraGA6_1:9.275815858448642):0.0014113419608894225	(SrubraGA1_1:9.029475302495495	SrubraGA4_1:9.461635998507896):0.1860807834102336):0.06418690475112009):0.07963004449796635	SleucophyllaGA_1:9.318128013700916):0.07128386367827072
[&R] (Dcalifornica_1:9.200472791679168	((((((SflavarugeliiAL_1:9.316444803697657	SflavarugeliiGA1_1:9.311901795018656):0.01656338727686481	SflavarubricorporaFL2_1:9.328465182295522):0.011346932960153568	SflavarubricorporaFL1_1:9.184391674855279):0.949122390494997	((SleucophyllaGA_1:9.231371569062299	(SleucophyllaFL1_1:9.131594642253464	SleucophyllaFL2_1:9.178633354441265):0.052738214621033085):0.5383615383181022	(((SflavarugeliiGA2_1:9.346746777778908	((SflavaGA_1:9.171316618599974	(SflavaFL_1:9.339471840370448	SflavaVA_1:9.009475743814049):0.035633876659522):0.034247307096294366	SflavaNC1_1:9.028873877096665):0.05752043261713948):0.26916009076942177	((SpsittacinaGA2_1:9.428438959192846	SpsittacinaAL2_1:9.256945346956545):0.22002045527447273	SpsittacinaAL1_1:9.476965802231017):0.14003514840070796):0.10058207768155954	SrubragulfensisFL3_1:9.456804791866082):0.1348314597515152):0.32203042948377314):0.19802249954220577	((((SminorGA3_1:9.510973911658507	(SpsittacinaAL3_1:9.605747496997981	(SflavaSC_1:9.053181365201581	SflavaNC2_1:9.088176721451582):0.32205670280370347):0.052202444059526405):0.2508624513383586	SminorGA1_1:9.613135955502166):0.15379813453064714	((((SpurpureavenosamontanaGA_1:9.538461795443801	(((SrubrajonesiiSC2_1:9.104260510837229	SrubrajonesiiNC1_1:9.209123074996228):0.5403323243175057	(SrubrawherryiAL_1:9.088520343744817	SrubraSC_1:9.243985549200916):0.3019996775623188):0.03957271401125169	(SpsittacinaGA1_1:9.13215194768098	SpsittacinaGA3_1:9.29814106522408):0.5537387458267081):0.003327682953815524):0.036421164678879694	(((((SrubragulfensisFL2_1:9.140255499045681	((SleucophyllaAL1_1:9.13294332293254	SleucophyllaFL3_1:9.05111520528304):0.09197079529569785	SalataLA2_1:9.143335792151337):0.017529917996145845):0.0603852110498638	(SrubraGA3_1:9.312248602685683	SrubraGA2_1:9.242986096803284):0.3170625746389623):0.04413993814378063	((SrubraGA1_1:9.320248796867098	(SrubrajonesiiNC2_1:9.271901403157209	SalataMS2_1:9.09958996725091):0.02192716350128933):0.09223046230707112	SalataMS1_1:9.08731557766457):0.05164326628185675):0.008735594609432351	((SoreophilaAL3_1:9.020927864732721	(SoreophilaAL1_1:9.028789200349722	SoreophilaGA_1:9.028789200349722):0.18401357645109928):0.06264991830923697	SoreophilaNC_1:9.142933718685558):0.1244704371789004):0.09038591515390772	(SoreophilaAL2_1:9.164706378223308	SoreophilaAL4_1:9.164706378223308):0.2992644121928602):0.11545465199731525):0.14296938542141194	((SpsittacinaLA_1:9.368058958300734	SpsittacinaFL_1:9.438679974495036):0.21148481258758056	(((SpurpureavenosaMD_1:9.026201250606647	(SpurpureapurpureaWI2_1:9.16969502875886	SpurpureapurpureaWI_1:9.16969502875886):0.14765099582658905):0.41949429035464536
[&R] (((((SminorGA1_1:9.154401011186005	SminorGA3_1:9.303101418680704):0.1492765603853634	((SminorokefenokeensisGA_1:9.226786072179307	SminorSC1_1:9.063633246365308):0.07697232500017935	SminorGA2_1:9.186052980814287):0.21492811677028067):1.551668064556167	(((((SpsittacinaAL2_1:9.421640925803075	(SpsittacinaGA2_1:9.455914198507973	SpsittacinaAL1_1:9.284420586271672):0.13722033953140286):0.2558649561793403	((((SpurpureavenosaburkiiFL1_1:9.183807023373264	SpurpureavenosaburkiiAL_1:9.183807023373264):0.1787405202185995	SpurpureavenosaVA_1:9.030577866344965):0.14779923679584528	(((SpurpureapurpureaWI_1:9.117833479834255	SpurpureapurpureaWI2_1:9.117833479834255):0.2582196255590201	SpurpureavenosaburkiiMS_1:9.038443528839375):0.14922239903103618	SpurpureavenosaburkiiFL2_1:9.276152224874213):0.006428818897197148):0.08526432793365786	SpurpureavenosaGA_1:9.427045363508368):0.2154386667498468):0.05994671464353206	SpsittacinaLA_1:9.533262638477444):0.5329220940666431	((SalataMS1_1:9.273691262609415	(SrubragulfensisFL2_1:9.32699356528201	(((SleucophyllaFL3_1:9.100699398935069	SrubraGA2_1:9.439746940752563):0.015404373119078767	SrubragulfensisFL3_1:9.095743352524945):0.19763192720024295	(((SalataMS2_1:9.061105162612153	SrubrajonesiiNC1_1:9.409915102468048):0.029396255417798577	(SleucophyllaAL1_1:9.077633055638389	SleucophyllaGA_1:9.153541374222488):0.094446688468463):0.22010315574118083	(((SoreophilaAL2_1:9.080453455066591	SoreophilaGA_1:9.10679171209329):0.1141543452880004	SoreophilaAL1_1:9.22094605738129):0.07641860257153772	SoreophilaNC_1:9.164845683528329):0.1390365921567019):0.0033809170558568775):0.03361828555681989):0.05251950162030541):0.2725456739919314	(SpsittacinaAL3_1:9.090909039092214	SpsittacinaGA1_1:9.041581659413113):0.8767598126215318):0.35753771335114415):0.17845704897947975	((((SminorSC2_1:9.546457658229867	(SflavaSC_1:9.245762428486033	((SflavarugeliiGA2_1:9.15342086194179	SflavarugeliiGA1_1:9.269004532227289):0.16371834920435407	SflavaNC2_1:9.177551094859146):0.10320668987688769):0.15085329526643773):0.20123321087139248	(SpurpureapurpureaNS_1:9.64860429306881	(SrubrawherryiAL_1:9.227445950304707	(SleucophyllaFL2_1:9.196654068389838	(SleucophyllaFL1_1:9.082945213813446	SleucophyllaAL2_1:9.082945213813446):0.06667014238859165):0.19840396472657038):0.21978049801240712):0.07600657743104679):0.09432193691923349	(((SrubraSC_1:9.20357909533436	((SrubraGA6_1:9.28174865455294	((SrubrajonesiiSC2_1:9.196170810824839	(SrubraGA4_1:9.00713691616629	SrubraGA5_1:9.00713691616629):0.5759788810889489):0.03831291987845063	SrubragulfensisFL1_1:9.01685820742169):0.030809518927851602):0.017711142833204397	(SalataLA1_1:9.041723585339067	SalataTX_1:9.041723585339067):0.06797834973657935):0.019182311261517447):0.4252827837938333
[&R] (Dcalifornica_1:11.569524973687795	(((((((SoreophilaAL3_1:9.029360575339071	SoreophilaGA_1:9.22123548740717):0.49224908098290365	(SminorSC2_1:9.56560500584436	SpsittacinaFL_1:9.457871684033165):0.23641528940971113):0.06626036306355884	(SflavaSC_1:9.674221836987558	((SrubraalabamensisAL_1:9.129202414106402	SoreophilaAL1_1:9.409764638703699):0.023611174677235617	SoreophilaNC_1:9.300856836956434):0.30215223122001805):0.0442168868526798):0.24552842098227495	((SflavarubricorporaFL1_1:9.09586989690236	SflavarugeliiGA2_1:9.13570666701726):0.8276959280729367	(((((SalataLA2_1:9.057634703059415	(SrubrajonesiiNC1_1:9.051990025312064	SrubrajonesiiSC1_1:9.051990025312064):0.35445461760325003):0.03281215294457374	SleucophyllaFL2_1:9.247933500664988):0.05157576500599345	((SalataTX_1:9.115602226611577	SrubraSC_1:9.190297075608779):0.04345621616089085	(SleucophyllaAL1_1:9.077663545747678	SleucophyllaGA_1:9.153571864331777):0.09232830479349069):0.05360909654571416):0.11604262074378	SoreophilaAL4_1:9.357523663065463):0.0777931006507105	(((((((SrubrajonesiiSC2_1:9.195071662526626	SrubraGA3_1:9.359184542957026):0.1465821074326643	SleucophyllaFL3_1:9.09745660268979):0.050012425296954516	SrubrajonesiiNC2_1:9.320030255465648):0.055383325208369645	(SrubrawherryiAL_1:9.047099847574383	(SrubraGA6_1:9.166085033080211	(SrubraGA5_1:9.16928890830784	SrubraGA4_1:9.16928890830784):0.3672857062809701):0.15154303326357352):0.1458768590426307):0.046596570135079354	(SalataLA1_1:9.285888277142687	(SrubragulfensisFL3_1:9.18541114857409	SleucophyllaFL1_1:9.31646929214909):0.00922199915859523):0.03445535606830907):0.02435355833162893	SalataMS2_1:9.274052273234428):0.002418817138885686	SoreophilaAL2_1:9.375929511685008):0.05938725203116403):0.38847030942372535):0.17514802226931037):0.18878248442891862	(((SpurpureavenosaburkiiFL2_1:9.376389107407718	((SpurpureavenosamontanaNC_1:9.187236118263746	SpurpureavenosaMD_1:9.196244866632046):0.027678223793666946	(SpurpureavenosaburkiiAL_1:9.444732195401482	SpurpureavenosaburkiiMS_1:9.128480161781383):0.048978126069230875):0.11044452255330586):0.242430992013641	(((SpurpureavenosaNC_1:9.119107357966767	(SpurpureavenosaburkiiFL1_1:9.289380977669152	SpurpureavenosaGA_1:9.120815232856152):0.11633023185641565):0.021690024253961823	(SpurpureavenosamontanaGA_1:9.142596214855024	SpurpureapurpureaWI2_1:9.442749737202124):0.006009039511205399):0.1827191805912551	SpurpureapurpureaNS_1:9.427660902537584):0.2364654216668759):0.2289651398892226	(((((SminorGA3_1:9.115820472309224	SminorGA2_1:9.064423590827724):0.17013038493880528	(SminorGA1_1:9.050432022157707	(SminorSC1_1:9.052951916523245	SminorokefenokeensisGA_1:9.216104742337244):0.04933622219886308):0.0868184275956209):0.2986709543004041	((((SflavaVA_1:9.068803547177735
[&R] (Dcalifornica_1:11.34981791305493	(((((((((SrubraGA6_1:9.228197531642259	SrubrajonesiiNC2_1:9.14010618692986):0.2642088711923241	(SleucophyllaGA_1:9.187525948174226	SleucophyllaAL2_1:9.140487235986425):0.20196431870265968):0.12077882859594588	(SalataMS1_1:9.223807378600133	(((((SalataTX_1:9.098449320729127	SalataLA1_1:9.098449320729127):0.059240197044990506	SleucophyllaAL1_1:9.168622925542818):0.014857482976497964	SalataLA2_1:9.101902082442415):0.12902053544976153	(((((SrubraGA2_1:9.179987240518356	(SrubraGA5_1:9.240032719480372	SrubraGA3_1:9.017200613480371):0.2320491329203847):0.06800794306858689	SrubraGA4_1:9.540089795469342):0.1043731947794624	(SrubrajonesiiSC2_1:9.20178680268006	SrubrajonesiiSC1_1:9.306649366839059):0.05573120113834501):0.014940558353935488	SrubrawherryiAL_1:9.018385748324741):0.12484423697792611	SrubrajonesiiNC1_1:9.502165363309263):0.07756719443880891):0.0384134417446929	((SoreophilaGA_1:9.14724250077505	(SoreophilaAL1_1:9.100101216614314	SoreophilaAL2_1:9.073762959587615):0.04714128416073494):0.05082580810663771	SoreophilaAL3_1:9.006193396813588):0.19706442909358174):0.08090333435796537):0.002543056816996069):0.030938167733329303	SoreophilaAL4_1:9.48317903985686):0.07047420077566435	SoreophilaNC_1:9.447472521234726):0.01717038194153646	((SrubraalabamensisAL_1:9.044831149704102	SrubragulfensisFL2_1:9.1789864848612):0.267454526777611	((SrubragulfensisFL3_1:9.117272722591977	SrubraSC_1:9.283222700999175):0.1405065223598079	SalataMS2_1:9.278389456053585):0.1886617666870275):0.0043139785217470444):0.09991483458522878	((SflavaVA_1:9.047903329230815	(SflavarubricorporaFL2_1:9.196491884444534	SflavarugeliiAL_1:9.201034893123534):0.17686453266367985):0.11212960239190432	SflavaSC_1:9.195318876677618):0.44045162989497):0.11526389653332958	((((SpurpureavenosaVA_1:9.253280800175167	(SpurpureavenosaburkiiFL1_1:9.479803012672937	(SpurpureapurpureaWI_1:9.432973164194756	SpurpureavenosaNC_1:9.125011769702155):0.06818739141198064):0.10544746474912844):0.20004015988553372	((SpurpureavenosaMD_1:9.196116479967465	(SpurpureavenosaburkiiFL2_1:9.174017391470098	SpurpureavenosaburkiiAL_1:9.401783128086398):0.06412058292606514):0.23425139338092735	SpurpureavenosaburkiiMS_1:9.383903070773295):0.08513553291420697):0.18020379109896176	(((SpurpureavenosamontanaNC_1:9.204541428410582	SpurpureavenosaGA_1:9.314771663010882):0.33048772050597747	(SpsittacinaFL_1:9.093265550783922	SpsittacinaAL1_1:9.226834492738123):0.4534467425029343):0.023338982552060933	((SminorGA1_1:9.099305211674329	SminorSC2_1:9.314314154052727):0.3084741631466041	(SminorGA3_1:9.351713543672124	SminorSC1_1:9.254869252741825):0.2047662386435088):0.05499628045078609):0.12833031752464094):0.08927384177527904	((SminorokefenokeensisGA_1:9.357315463879441
[&R] (Dcalifornica_1:10.663662903439205	(Hminor_1:10.666128312186455	(((((SrubraGA2_1:9.19379933548846	SrubraGA6_1:9.115404365862261):0.2357647133428424	SleucophyllaGA_1:9.248252943247403):0.2468819920334121	SoreophilaAL2_1:9.437106711931516):0.8826086275880098	(SoreophilaAL1_1:10.019740589296028	(((SalataMS2_1:9.23748893643073	SrubraalabamensisAL_1:9.082723390171827):0.37327158958935847	((SalataLA1_1:9.357082770120408	(SleucophyllaFL2_1:9.120333480207048	SleucophyllaAL2_1:9.073294768019247):0.32359101626615705):0.16557587311623453	(((SpsittacinaLA_1:9.019742803098277	SpsittacinaGA1_1:9.229437255939978):0.21820349355169727	SpsittacinaAL1_1:9.442136254798474):0.14858311732500679	SflavaSC_1:9.41504181750308):0.1014623781503592):0.15874680109164335):0.10999802245914869	(SpsittacinaFL_1:9.76170995748402	((SalataMS1_1:9.188834841250342	(((SrubraGA5_1:9.106143654094854	SrubraGA4_1:9.106143654094854):0.5683242237986946	SrubraGA3_1:9.451635771893544):0.1328728937081936	((SalataLA2_1:9.092761215198575	SleucophyllaAL1_1:9.174339541275474):0.07266060239179549	(SrubrajonesiiNC1_1:9.489198967098703	SalataTX_1:9.211033945551005):0.02503279034756392):0.011026591884072763):0.1388184471705967):0.0697583204286431	SrubrawherryiAL_1:9.374899738922986):0.2700856970191403):0.06564767438640963):0.17318536247839694):0.3263130072501969):0.4908844384548943	(((((SrubraGA1_1:9.272020040328442	(SrubragulfensisFL1_1:9.026683445539549	(SrubrajonesiiNC2_1:9.051183711418117	SrubrajonesiiSC1_1:9.227682215367716):0.1214893176124321):0.07292678108929723):0.054678288932479356	(SleucophyllaFL3_1:9.021369388045901	SleucophyllaFL1_1:9.1320671120917):0.10634748352752442):0.09870529736970365	SrubragulfensisFL2_1:9.206061749413932):0.31178644448404375	(((SoreophilaAL3_1:9.184062523679671	SoreophilaGA_1:9.37593743574777):0.2150103733490169	((SflavaGA_1:9.568427719043406	(((SpurpureavenosaNC_1:9.218826746827506	((SpurpureavenosaburkiiAL_1:9.228643382417461	SpurpureavenosaGA_1:9.060077637604461):0.2554822922210417	(SpurpureapurpureaNS_1:9.201784625724073	SpurpureavenosaMD_1:9.114456906512274):0.09988153708122924):0.021304923747804315):0.05929215155991205	((SpurpureapurpureaWI2_1:9.417883973900645	SpurpureapurpureaWI_1:9.417883973900645):0.1406466209065904	SpurpureavenosaburkiiFL1_1:9.537173051873435):0.027549698072784234):0.21330048815194808	(((SminorGA3_1:9.008444605053263	SminorSC2_1:9.074753139936963):0.14683030742553962	SminorokefenokeensisGA_1:9.221583447362502):0.010185941577518473	SminorSC1_1:9.068616563126021):0.3868743359263456):0.00870487558293852):0.016987212371640827	SpurpureavenosamontanaGA_1:9.524919346639448):0.03514772313984091):0.007048146604604135	(SrubragulfensisFL3_1:9.311793442449867
[&R] ((Hminor_1:9.432625914266788	((((((SrubrawherryiAL_1:9.106755412015547	SalataLA2_1:9.116880850166249):0.14104793543979194	SrubraalabamensisAL_1:9.103163239347142):0.10199993618551752	(SalataTX_1:9.115693300059652	SrubrajonesiiSC1_1:9.39385832160735):0.31488034004010423):0.21481757477525118	(SoreophilaAL1_1:9.20374181707532	SoreophilaAL4_1:9.17740356004862):0.49680115782988843):0.2070819483865216	((((((SpsittacinaGA2_1:9.118217043019493	SpsittacinaGA3_1:9.118217043019493):0.6258917522983551	SflavaNC1_1:9.311168632933049):0.0020216410760784276	(SflavarugeliiGA2_1:9.568499938557034	(SpsittacinaAL2_1:9.068966391312475	SpsittacinaAL1_1:9.068966391312475):0.5006276293279582):0.0050428035171929805):0.0807193167836911	(SflavaVA_1:9.031904237106067	SflavaFL_1:9.361900333662467):0.41248840415995186):0.07059565575430043	((((SpurpureapurpureaWI2_1:9.166154510669545	SpurpureapurpureaWI_1:9.166154510669545):0.23910551283119447	SpurpureavenosaburkiiMS_1:9.067650446946839):0.07551748824436659	SpurpureavenosaVA_1:9.127450291564404):0.15151116137918894	(SpurpureavenosaburkiiFL1_1:9.456022023708446	SpurpureapurpureaNS_1:9.273562511875246):0.15490910648204603):0.24856455959392476):0.2048902307407705	((SrubraGA2_1:9.204172999366172	SrubraGA1_1:9.064106915236172):0.31882171021494765	(SrubraGA6_1:9.35542284946685	(((SrubraGA4_1:9.293047054467747	SrubraGA3_1:9.070214948467747):0.022935598272733875	SrubraGA5_1:9.31598265274048):0.31468817559598106	SrubrajonesiiNC1_1:9.34858840606506):0.09524160263899105):0.08917689048806712):0.506477042754769):0.0911542428623415):0.8328024129729364	((((((SminorSC1_1:9.035352683278372	SminorGA2_1:9.080800092727172):0.20370911832794703	(SminorGA3_1:9.1040281219028	SminorSC2_1:9.1703366567865):0.23187797063381882):0.1515744307251819	(SflavaGA_1:9.086716103658787	((SflavarugeliiGA1_1:9.136946200814668	SflavarugeliiAL_1:9.141489209493669):0.1370079027135174	(SflavarubricorporaFL2_1:9.155678429950177	SflavarubricorporaFL1_1:9.000257989549779):0.11827567357800893):0.012008089881600126):0.4081520730808143):0.25011696301478187	(((SpurpureavenosamontanaNC_1:9.212730803591342	(SpurpureavenosaNC_1:9.11661863277591	(SpurpureavenosaburkiiFL2_1:9.152617277349192	SpurpureavenosaburkiiAL_1:9.380383013965492):0.022839470369219735):0.08830429866993089):0.2556162226349035	SpurpureavenosaGA_1:9.578577260826545):0.03322775316023541	((SpurpureavenosamontanaGA_1:9.116005910367186	SpurpureavenosaMD_1:9.125014658735486):0.35564355085881905	SminorGA1_1:9.376056985029107):0.02992531816047661):0.182914775592301):0.17573830122280354	SminorokefenokeensisGA_1:9.979644322383086):0.6046404981097175	((SflavaNC2_1:9.186184762278442	SflavaSC_1:9.151189406028442):0.6175183699706679	(((SrubrajonesiiSC2_1:9.496933362928917
[&R] (Dcalifornica_1:9.214500349209926	(((((((SflavarugeliiGA2_1:9.384537437499528	(SflavarugeliiAL_1:9.471170854073705	SflavaVA_1:9.141174757517305):0.03349326239032226):0.2614749572493488	SminorGA1_1:9.406261914310875):0.3507911027293492	(((SrubraGA5_1:9.41878812514951	SrubraGA4_1:9.41878812514951):0.48525293503771044	SalataMS1_1:9.146716682665222):0.22033981696142887	((SleucophyllaFL3_1:9.10947729532569	((SrubrajonesiiNC1_1:9.26547229809399	SrubraGA6_1:9.17706513885679):0.17527005667158807	(SrubrawherryiAL_1:9.075712685885367	SalataMS2_1:9.085838124036067):0.006094290873612754):0.017794671988610098):0.0634501736463621	SalataLA1_1:9.243822178852852):0.32031125447669895):0.2642410391948742):0.2760539888713942	((SalataLA2_1:9.115967972501121	SrubrajonesiiSC2_1:9.359915348198019):0.3989568615338057	(SrubragulfensisFL2_1:9.080721096910855	SrubragulfensisFL3_1:9.080721096910855):0.41359352602227023):0.5188587090526929):0.20899713090629488	(SrubragulfensisFL1_1:9.835743040644578	(SpurpureavenosaVA_1:9.391035686415625	(((SpurpureavenosaburkiiFL1_1:9.209737582819383	SpurpureavenosaburkiiAL_1:9.209737582819383):0.15961646342299166	SpurpureavenosaburkiiFL2_1:9.141588309626075):0.0756412780010902	SpurpureapurpureaWI_1:9.466352867177266):0.2780100394190604):0.4601277430009496):0.4333594857646379):0.42837611012872273	((((SleucophyllaFL2_1:9.360500242310877	(((SleucophyllaAL2_1:9.12958279492772	SleucophyllaGA_1:9.17662150711552):0.03559902514842787	(SleucophyllaAL1_1:9.13134480262485	SleucophyllaFL1_1:9.16021440902115):0.004967411054997131):0.04381683346955968	(SrubraGA3_1:9.349883753289145	SrubrajonesiiSC1_1:9.290633437017746):0.1567272239106578):0.10446287657737013):0.25286027207280914	(SminorGA3_1:9.33338527440615	SminorGA2_1:9.28198839292465):0.270512465635237):0.030376505413936643	((SrubraalabamensisAL_1:9.06820825529003	((SrubrajonesiiNC2_1:9.090907679427982	SrubraSC_1:9.063936010827081):0.20582133177316114	SalataTX_1:9.195062493603045):0.09855622625408642):0.08421195739279966	SoreophilaGA_1:9.432982437280131):0.1790646161948923):0.13870723161381646	((((SflavarubricorporaFL1_1:9.149784532031148	(SflavaGA_1:9.045005759020897	SflavarubricorporaFL2_1:9.244251848771896):0.06095312365965154):0.44087941136088377	((SpsittacinaAL1_1:9.151763529634461	SpsittacinaAL2_1:9.151763529634461):0.42007661474884606	(SflavaNC2_1:9.0035887729255	SflavaFL_1:9.263303568177):0.42756917308740683):0.0597546512070248):0.027084091213593366	(((SminorokefenokeensisGA_1:9.377852608370787	SminorSC2_1:9.377852608370787):0.14787314872157942	SminorSC1_1:9.362572931278368):0.04046514726974629	(((SpsittacinaGA3_1:9.13018247789814	SpsittacinaGA2_1:9.13018247789814):0.5274481596647671
[&R] ((((SminorokefenokeensisGA_1:9.593160232335624	((SpurpureavenosaburkiiFL1_1:9.2608929444266	(SpurpureavenosaburkiiAL_1:9.230319794588008	SpurpureavenosaGA_1:9.061754049775008):0.030573149838592092):0.17527180584055266	SpurpureapurpureaWI_1:9.457522293200954):0.3163749953002721):0.9773060427645621	(((((SleucophyllaAL1_1:9.044917620662114	SleucophyllaAL2_1:9.073787227058412):0.3052339133121068	(SrubrajonesiiNC2_1:9.269102049573666	SalataLA1_1:9.167435531975565):0.17178259422995565):0.30122693785025506	(SpsittacinaGA1_1:9.73997086265796	((SpurpureavenosaNC_1:9.084320886564534	SpurpureavenosamontanaNC_1:9.092128758710034):0.38855757832423504	(SminorSC2_1:9.32379192747464	SminorGA2_1:9.20608651110944):0.27631087574112834):0.10852794460598726):0.07550180312821926):0.04281552599712073	((SpurpureavenosaMD_1:9.485753450025191	(SpurpureavenosaburkiiFL2_1:9.390436098534728	(SpurpureapurpureaNS_1:9.230491812051401	SpurpureavenosaburkiiMS_1:9.096699290264501):0.2052505112664268):0.13733884591915996):0.04496303927595826	(SflavaSC_1:9.26854559571629	SflavarugeliiAL_1:9.563255747217791):0.22273667692065596):0.1858238698327502):0.46507367924129395	((((SoreophilaGA_1:9.615107371607328	(SminorGA1_1:9.183493691216515	(SminorGA3_1:9.144826754322393	SminorSC1_1:9.047982463392094):0.18736734438882097):0.3051404648764133):0.18260070066286652	((((((SrubrajonesiiSC2_1:9.213057386691965	((SrubraGA5_1:9.054569226578598	SrubraGA4_1:9.054569226578598):0.5071386970133235	SrubrajonesiiNC1_1:9.27962550132052):0.038294449530443544):0.03910350212722251	(SrubraGA2_1:9.266478688509132	SrubraSC_1:9.073020705569633):0.08053257485805451):0.047368301666106255	SrubrawherryiAL_1:9.045456376637693):0.14723973673271692	SalataMS2_1:9.202821551521112):0.2160929669587546	(((SrubragulfensisFL2_1:9.157707930984548	SrubragulfensisFL3_1:9.157707930984548):0.12951097943783396	(SoreophilaAL4_1:9.344899603736085	((((SrubraGA1_1:9.258707880560854	SrubrajonesiiSC1_1:9.408786154301854):0.014954333094031614	SalataTX_1:9.145575465848186):0.08337719576883201	(SrubragulfensisFL1_1:9.099906878528522	SalataLA2_1:9.073585026113221):0.08472271719559774):0.028389468650485375	SleucophyllaFL2_1:9.344183856620305):0.05874397046508159):0.06238793909979728):0.09580026642738601	(((SrubraGA6_1:9.187631890767731	SrubraGA3_1:9.33528936627633):0.2239633080650868	(SleucophyllaFL1_1:9.192096606687757	(SleucophyllaFL3_1:9.044818009374785	SleucophyllaGA_1:9.202554445608385):0.03658087326717269):0.06954374399956031):0.08550751032587797	(SalataMS1_1:9.03809107874194	SrubraalabamensisAL_1:9.00975754787774):0.07217683440335643):0.16692945941157236):0.015285130528296071):0.041779819749614235	((((SpurpureapurpureaWI2_1:9.620283816738734	SpurpureavenosaVA_1:9.266956596558034):0.014015876049767844
[&R] ((Dcalifornica_1:9.138235867797576	((((((SrubrajonesiiNC2_1:9.262572271073617	(SleucophyllaFL1_1:9.082938126687111	SleucophyllaAL1_1:9.054068520290812):0.1177706409534039):0.006457412347675054	SleucophyllaFL3_1:9.096468455942391):0.3842212325634267	SpurpureavenosaGA_1:9.686085653699617):0.028642597041082102	(SrubraGA1_1:9.359575326842293	(SrubragulfensisFL1_1:9.129636911400366	(SrubraGA3_1:9.42403738486311	SrubrajonesiiSC2_1:9.259924504432712):0.08733793024925232):0.05752860174232861):0.3487384163921057):0.1001084551241396	((((SpurpureavenosaburkiiAL_1:9.381512181772493	SpurpureavenosaburkiiFL1_1:9.381512181772493):0.05199840704263524	(SpurpureavenosaburkiiMS_1:9.061661924305549	SpurpureapurpureaNS_1:9.195454446092448):0.05559663088948039):0.3402223143437215	(SpsittacinaLA_1:9.212392231559397	SpsittacinaAL2_1:9.416582189707897):0.22360682036215376):0.0324702173973393	(((SflavaNC2_1:9.17028441194316	SflavarugeliiGA1_1:9.425456198515656):0.18208207043099855	SflavarubricorporaFL2_1:9.607538268946653):0.045080178703829084	(SpsittacinaGA1_1:9.16282256860954	(SpsittacinaGA3_1:9.319347402698215	SpsittacinaGA2_1:9.319347402698215):0.009464283454424894):0.3808107855320468):0.13453036801900406):0.1771993301216489):1.0320428422133467	(((SpurpureapurpureaWI2_1:9.354277756570738	SpurpureapurpureaWI_1:9.354277756570738):0.516361632021628	(((SoreophilaGA_1:9.300751708818172	SoreophilaAL1_1:9.300751708818172):0.19030690110183718	SoreophilaNC_1:9.35853963349551):0.09569492504370597	(SrubragulfensisFL2_1:9.360463588697673	(SoreophilaAL3_1:9.042030570109773	SoreophilaAL2_1:9.207567225151173):0.27296499596000384):0.07988305682583784):0.014613070599051158):0.5745682007912558	((((((SrubragulfensisFL3_1:9.29006320024042	((SrubraalabamensisAL_1:9.020574935003706	SleucophyllaFL2_1:9.332827125923606):0.0431139570258403	(SalataTX_1:9.266478761513044	SalataLA2_1:9.195833843204845):0.02262059508360163):0.09221897305377522):0.05967463956946154	((SalataLA1_1:9.287751229937992	SleucophyllaAL2_1:9.327554244102991):0.00664925626985281	(((SrubrawherryiAL_1:9.0082854569927	(SrubrajonesiiNC1_1:9.34655655967886	((SrubraGA5_1:9.476164308144162	SrubraGA6_1:9.105674726635563):0.1496102959268614	SrubraGA2_1:9.333679992188621):0.0028643778792370347):0.02066427532044038):0.13750199168787844	SalataMS1_1:9.02948087143658):0.0425044456885535	((SalataMS2_1:9.08747886220994	SleucophyllaGA_1:9.244965506870939):0.08138049462200736	SrubraSC_1:9.314199124137346):0.029557975687886616):0.025338235379814035):0.14659248301203756):0.16378952978445754	((SminorGA3_1:9.248820894878811	SminorGA2_1:9.197424013397312):0.35813540764291896	(SminorokefenokeensisGA_1:9.442004759816687	(SminorSC1_1:9.098569873131584
[&R] (Dcalifornica_1:10.490779326632014	(((((((SrubraGA2_1:9.374576288340863	SrubraGA1_1:9.234510204210864):0.05646936851079181	SalataLA1_1:9.162892824914957):0.18215909150079668	(SrubragulfensisFL2_1:9.210400108070774	(SleucophyllaFL3_1:9.189902468811464	((SleucophyllaFL1_1:9.124664603282373	SleucophyllaAL1_1:9.095794996886074):0.0823609502656049	SleucophyllaFL2_1:9.254064265735778):0.09357463930928722):0.04085805878850946):0.04339667893497905):0.5846897795710585	((SrubrawherryiAL_1:9.08393508990012	SrubragulfensisFL1_1:9.12038238046612):0.7405785561800545	(SpsittacinaAL1_1:9.026432522121416	SpsittacinaAL2_1:9.026432522121416):1.04837458745486):0.02445769344773697):1.2559194585896003	(((SoreophilaGA_1:9.300695342561875	SoreophilaAL1_1:9.300695342561875):0.36467053611946276	(((SminorGA1_1:9.066806778426622	SminorSC1_1:9.118662894991022):0.08057905942140697	(SminorGA2_1:9.149322170133942	SminorokefenokeensisGA_1:9.267027586499141):0.09536719372728569):0.3244699446176277	SflavaVA_1:9.501736845311754):0.06703688070128194):0.1679590091961487	((SpsittacinaLA_1:9.00218791852767	SpsittacinaFL_1:9.07280893472197):0.1088379722101752	(SpsittacinaGA1_1:9.305592854317556	SpsittacinaAL3_1:9.354920233996657):0.015127489261988343):0.6324803859981416):1.4074880267291259):1.4002733711698767	Hminor_1:9.19439307597439):1.1114981823968477	((((SflavarubricorporaFL2_1:9.371022315980698	SflavarugeliiGA1_1:9.371022315980698):0.11538928464248287	SflavaSC_1:9.19624445780068):0.4793234862492484	(((((SoreophilaAL4_1:9.062192382270114	SoreophilaAL2_1:9.062192382270114):0.47072461688674283	SrubragulfensisFL3_1:9.412848366743354):0.020694360309738022	(((SpurpureavenosaNC_1:9.217030406437047	SpurpureavenosaburkiiFL1_1:9.503634257995847):0.14054236554910846	(SpurpureavenosaburkiiFL2_1:9.360584053200803	SpurpureapurpureaWI2_1:9.609707332750904):0.055826833727851986):0.16381084218711425	(((SalataLA2_1:9.06412169095325	SrubraSC_1:9.209461458258648):0.0725160572470909	SalataMS1_1:9.01020573280564):0.19776029510542859	(((SleucophyllaGA_1:9.43504110825502	SoreophilaNC_1:9.27083216550792):0.012046120959829647	((SrubraGA6_1:9.213639407976771	(SrubrajonesiiNC1_1:9.247905892350099	SrubrajonesiiNC2_1:9.0714073884005):0.05414067486387207):0.08302378454189427	(SrubrajonesiiSC1_1:9.295372928690314	SrubrajonesiiSC2_1:9.190510364531315):0.08969742306555072):0.25334017265388536):0.005718752856026503	(SoreophilaAL3_1:9.192628743247155	(SrubraalabamensisAL_1:9.078456045363575	(((SrubraGA5_1:9.601967089574538	(SrubraGA4_1:9.423837672155418	SrubraGA3_1:9.201005566155418):0.1781294174191202):0.12061427156867931
[&R] (Dcalifornica_1:11.398807770406533	((((((SminorGA3_1:9.206725297055135	(SminorSC2_1:9.097150670585831	SminorokefenokeensisGA_1:9.097150670585831):0.17588316135300353):0.33604759169072995	((SpurpureavenosamontanaNC_1:9.189380457341986	SpurpureapurpureaWI2_1:9.489533979689087):0.20156260781564048	(SpurpureapurpureaNS_1:9.368861742020583	SpurpureapurpureaWI_1:9.572678796787583):0.11841779071714391):0.09872189229043961):0.07234530341969049	(SoreophilaAL1_1:9.325079947391345	SoreophilaAL3_1:9.133205035323245):0.26781105279391126):0.0029327699772196	(SflavaNC2_1:9.010420832655287	SflavarubricorporaFL1_1:9.110172178827387):0.5590920861437896):1.2044738953571033	((((SflavaVA_1:9.388889074339426	SpsittacinaAL3_1:9.654684448387025):0.2135101012180724	(((SpsittacinaLA_1:9.093293713431853	(SpsittacinaAL1_1:9.204560182930708	SpsittacinaFL_1:9.070991240976507):0.09292348864964661):0.3760228646014236	(SpsittacinaGA3_1:9.745134981789334	((SflavaGA_1:9.103423776915427	(SflavarugeliiAL_1:9.192862313366023	SflavarubricorporaFL2_1:9.188319304687022):0.11435056197940242):0.0509990805444716	SflavaFL_1:9.358211955889898):0.33446201054423613):0.09986516662874367):0.02716253543596346	(SpsittacinaGA1_1:9.448488083995139	(SpsittacinaAL2_1:9.183941085195986	SpsittacinaGA2_1:9.355434697432287):0.2590425041059539):0.25768548231580213):0.11269360361505523):0.5696128240435286	(((SoreophilaGA_1:9.262843970039771	SoreophilaNC_1:9.130324993615272):0.31433022387111614	((SleucophyllaGA_1:9.120952555809454	SleucophyllaAL2_1:9.073913843621654):0.3769419574275789	(SoreophilaAL2_1:9.057637950258496	SoreophilaAL4_1:9.057637950258496):0.3822283396292367):0.11096964699645555):0.6758537609196693	(((SpurpureavenosaburkiiFL2_1:9.42844194301992	SpurpureavenosaVA_1:9.32423800238932):0.29194331965383574	(SflavarugeliiGA2_1:9.272972179510667	SflavaNC1_1:9.012619711445566):0.5405408446071905):0.19579362309179796	(((((SleucophyllaFL3_1:9.09664136225549	SleucophyllaFL2_1:9.25437779848909):0.036375473673501135	(SrubragulfensisFL2_1:9.0010697225666	SrubragulfensisFL3_1:9.0010697225666):0.11158669383319311):0.29887122183243353	(SleucophyllaAL1_1:9.315345155966298	SrubrajonesiiSC2_1:9.4777142055863):0.19837101944462798):0.019609686702563783	(SrubraGA2_1:9.43437046148847	(SrubraGA3_1:9.269442715165422	SrubraSC_1:9.006722226343523):0.2341902522054447):0.35617482479302215):0.06886539032234698	(SrubrajonesiiNC2_1:9.539467191339012	((((SrubrawherryiAL_1:9.024129696642381	(SrubraGA6_1:9.212627491756992	SrubrajonesiiSC1_1:9.30103465099419):0.08203042365479067):0.09004488872603433	(SrubrajonesiiNC1_1:9.414801752254796	SalataMS2_1:9.065991812398895):0.05830821112022007):0.057576797964523196
[&R] ((((((SpurpureavenosaGA_1:9.776569718276402	(SflavarubricorporaFL1_1:9.613376160419458	SpurpureavenosaburkiiAL_1:9.787850905706557):0.15728455738284441):0.4201671619883783	((SflavarugeliiGA2_1:9.705649880448394	(((SpsittacinaFL_1:9.160620684986243	(SpsittacinaGA2_1:9.181511820864502	SpsittacinaGA3_1:9.181511820864502):0.28417141831224285):0.010864788495922444	(SpsittacinaAL2_1:9.29581788061588	(SpsittacinaAL3_1:9.055439879339	SpsittacinaGA1_1:9.0061124996599):0.2952098756491812):0.009236534820486716):0.3910010961297634	((SflavaVA_1:9.303484714431296	SflavarugeliiAL_1:9.633480810987695):0.05733214077818958	SminorGA1_1:9.330935792363384):0.12427515668134513):0.01068845096566745):0.031103434537245338	((((SpurpureavenosaburkiiFL2_1:9.448535245649355	SpurpureapurpureaWI_1:9.697658525199456):0.02776539303549081	(SpurpureavenosamontanaGA_1:9.217759569121563	(SpurpureavenosaburkiiMS_1:9.164673122968235	(SpurpureavenosaburkiiFL1_1:9.413301470969833	SpurpureapurpureaWI2_1:9.434659013903634):0.06762368561850095):0.015630391946527777):0.20751082676628355):0.07673595444321785	(SpsittacinaLA_1:9.238005291262944	SpsittacinaAL1_1:9.442195249411444):0.20506318724412018):0.022605498362842716	(SalataMS1_1:9.03897270308089	(SleucophyllaFL3_1:9.130304235197743	(SleucophyllaAL1_1:9.184045953840743	(SrubraGA6_1:9.024203401328887	SrubraGA4_1:9.394692982837485):0.3386670070536557):0.028086399006500957):0.034850691705246566):0.2642911911974169):0.06798346205063563):0.49391133491993966):0.17954185696026967	((((SrubraGA5_1:10.060049885320256	SoreophilaGA_1:9.554954201531357):0.07460552125770983	SrubragulfensisFL2_1:9.483152833348866):0.002534409372855858	SpurpureavenosamontanaNC_1:9.601213392844421):0.3450850274703032	(((SminorokefenokeensisGA_1:9.572746523074652	(((SflavarugeliiGA1_1:9.048956881813139	SflavarubricorporaFL2_1:9.048956881813139):0.1649997373227853	SflavaGA_1:9.014710529384923):0.30604540829475835	(((SflavaFL_1:9.293836986949445	SflavaNC2_1:9.034122191697946):0.14531744941406227	SflavaNC1_1:9.058675289333909):0.07628373355659981	SflavaSC_1:9.22072801841861):0.00910686618957325):0.19306970398907247):0.057508474138390095	((SminorGA3_1:9.356426339823868	SminorSC1_1:9.259582048893568):0.16837360446092292	(((SpurpureavenosaNC_1:9.105695377735554	SpurpureavenosaMD_1:9.122511998249355):0.06189572332317378	SpurpureavenosaVA_1:9.122225275370628):0.06528376411356365	SpurpureapurpureaNS_1:9.337019204897892):0.23100927566919993):0.03914651804455208):0.059401250092543434	(SoreophilaNC_1:9.355942599220283	((SleucophyllaFL2_1:9.441472892083011	(SrubraalabamensisAL_1:9.025962046428393	(((SleucophyllaFL1_1:9.20893604038033	(SrubraGA2_1:9.258098030461513	SrubrajonesiiSC2_1:9.163247655913516):0.17918782769051508):0.0678669883666845
[&R] ((((((((((SminorokefenokeensisGA_1:9.350732404499649	SminorSC2_1:9.350732404499649):0.1549454729212509	SminorGA2_1:9.387972461055702):0.15432059156247913	(SpurpureapurpureaNS_1:9.591371279691732	(SpsittacinaLA_1:9.41847473304478	((SpurpureavenosaNC_1:9.24034998211165	SpurpureavenosamontanaGA_1:9.248157854257151):0.022140021127944165	(SpurpureavenosaGA_1:9.312185152709377	(SpurpureavenosamontanaNC_1:9.131234142940572	(SpurpureapurpureaWI2_1:9.031094421056936	SpurpureapurpureaWI_1:9.031094421056936):0.4002932442307373):0.07072077516850497):0.06834295727601766):0.20711472948368498):0.017622207242850386):0.04554719069024929):0.01806044083227797	SpurpureavenosaMD_1:9.56765119200246):0.06989109017691521	(SoreophilaAL2_1:9.49441372022398	(SoreophilaAL4_1:9.179731645547617	SoreophilaAL3_1:9.014194990506217):0.31468207467636283):0.13866229587789308):0.030349557372888542	(SpurpureavenosaburkiiFL1_1:9.155949729116127	SpurpureavenosaburkiiAL_1:9.155949729116127):0.7817293414811342):0.003727059977427485	(SflavaNC1_1:9.29738375436809	SpsittacinaAL3_1:9.613662178888891):0.24903193296929862):2.9875584517500857	((((SminorGA3_1:9.27156363473388	SminorGA1_1:9.122863227239181):0.2963425878423623	(SpsittacinaGA2_1:9.822476197061945	((SflavaVA_1:9.136871480163046	((SflavaNC2_1:9.006886222332657	SflavarubricorporaFL1_1:9.106637568504757):0.1352756758150892	(SflavarugeliiGA1_1:9.105174227614077	SflavarubricorporaFL2_1:9.105174227614077):0.29215945710617):0.06499088332019949):0.27798400610423	(SminorSC1_1:9.435449022854918	((SpsittacinaGA1_1:9.24009468068019	SpsittacinaFL_1:9.10102124403279):0.13089209981407407	(SpsittacinaGA3_1:9.454453801085752	(SpsittacinaAL2_1:9.016448773678048	SpsittacinaAL1_1:9.016448773678048):0.266511415171402):0.0825220969516137):0.2589551830108559):0.0013815171306554477):0.025163598883069023):0.009067792777297893):0.28880723027017685	(((SpurpureavenosaVA_1:9.21234773042662	SpurpureavenosaburkiiFL2_1:9.31655167105722):0.030914596278138994	SpurpureavenosaburkiiMS_1:9.25897997033156):0.49067098496107936	(((SrubraGA4_1:9.813773540187606	SalataMS1_1:9.056449162665608):0.004100687733912694	(SleucophyllaAL2_1:9.087566276671563	SleucophyllaGA_1:9.134604988859364):0.20986352159585667):0.1505799571881207	(SrubraalabamensisAL_1:9.072787876743154	SalataTX_1:9.298198341310254):0.1100083999802858):0.3546292474961986):0.016498512049180986):0.306498345075171	(((SrubrajonesiiSC1_1:9.438301440699862	(SalataMS2_1:9.035524032143822	SalataLA2_1:9.035524032143822):0.05396746870013919):0.34205664669261937	(SleucophyllaFL3_1:9.069924557752568	(SleucophyllaFL1_1:9.122809436920496	SleucophyllaAL1_1:9.093939830524198):0.05781284487787175):0.3613737982114129):0.08493157481782884	(((SoreophilaAL1_1:9.152566755726028	SoreophilaNC_1:9.020047779301528):0.42307512410825937
[&R] (Dcalifornica_1:10.067136997779201	(Hminor_1:9.182413282695878	((SrubragulfensisFL2_1:9.27470850045204	SalataTX_1:9.36596362986204):1.3094242162481735	(((((SrubrajonesiiSC2_1:9.344736227980006	((SrubraGA2_1:9.226774321356872	SrubraGA5_1:9.518868933239272):0.046106472155604844	(SrubraGA3_1:9.04433958755189	SrubraGA4_1:9.26717169355189):0.29780371184298776):0.16670580901552415):0.23863658297374699	SoreophilaAL2_1:9.43888385656855):0.743143742280983	((SflavaNC1_1:9.17347728816348	(SflavarugeliiGA1_1:9.068876004071504	SflavarubricorporaFL2_1:9.068876004071504):0.48053742244257824):0.5722961201964248	((((((((SminorokefenokeensisGA_1:9.131568510170604	SminorSC2_1:9.131568510170604):0.35186349491221613	SminorGA1_1:9.268423062704422):0.08050231023154038	SpsittacinaLA_1:9.385579977308861):0.09300214478033346	(SpurpureapurpureaWI_1:9.492374500181926	(SpurpureapurpureaNS_1:9.179857193967669	SpurpureavenosaburkiiMS_1:9.04606467218077):0.10870025144725821):0.34529901607836866):0.09676185444341515	((SminorGA3_1:9.077563759489093	SminorGA2_1:9.026166878007594):0.5661938186052614	(((SalataLA1_1:9.252911207697826	SrubraalabamensisAL_1:9.027500743130725):0.061334923803582124	(SleucophyllaFL1_1:9.348664397243237	(SalataLA2_1:9.2174322574843	(SleucophyllaAL1_1:9.183559726456554	((SrubraSC_1:9.062002190296925	SrubraGA6_1:9.177065203610224):0.07724701613835788	SrubrajonesiiNC2_1:9.166220875036185):0.10807196124977046):0.11545085710464446):0.020784207285740174):0.005384748423169119):0.18961900849172444	(SpurpureapurpureaWI2_1:9.627048186069473	SpurpureavenosaburkiiAL_1:9.605690643135672):0.2012414969834575):0.06251348609072495):0.043632201560054235):0.036452070044081304	((SpsittacinaGA1_1:9.117833764606136	SpsittacinaGA3_1:9.283822882149236):0.6161292317221895	((SpsittacinaFL_1:9.370216690289567	SpsittacinaAL3_1:9.558617506616068):0.06397124737635493	SpsittacinaAL2_1:9.567756879620122):0.16070162201500415):0.08752750309006632):0.08347442796548574	(((SoreophilaAL4_1:9.09037980041373	SoreophilaAL1_1:9.11671805744043):0.03958101644918462	SoreophilaGA_1:9.156299073889615):0.34457800411140505	((SoreophilaNC_1:9.328991686596911	(SleucophyllaFL3_1:9.10735866666288	SrubragulfensisFL3_1:9.086998247133678):0.22810552644753201):0.03430705209886575	((SrubraGA1_1:9.438749113434206	SalataMS1_1:9.113585431924603):0.0553912427481238	SalataMS2_1:9.295408690067429):0.07461234671444893):0.005059362880743314):0.28421200768265764):0.04096544151723362	((((SleucophyllaGA_1:9.15013244433602	SleucophyllaFL2_1:9.15013244433602):0.13218597164448542	SleucophyllaAL2_1:9.235279703792704):0.3170434757712699	((SpurpureavenosamontanaGA_1:9.261505710108645
[&R] (Dcalifornica_1:10.681131910755562	(((SminorokefenokeensisGA_1:9.88814812940883	(SoreophilaAL2_1:9.41012004081004	((SrubraGA1_1:9.344228558872926	((SrubraSC_1:9.056048236456993	SrubraGA2_1:9.249506219396492):0.21597710790894656	SalataLA2_1:9.12668557706054):0.01881131569748655):0.10743565882917361	((SleucophyllaAL1_1:9.04588987290846	SleucophyllaFL1_1:9.074759479304758):0.1461099761710541	SleucophyllaGA_1:9.267908167663611):0.14251102858458875):0.05772906791113865):0.3631541047080937):1.9300696628688832	((((SrubragulfensisFL2_1:9.146455039782804	(((SrubraGA4_1:9.094111773782057	SrubraGA5_1:9.094111773782057):0.45826156254885	SrubrajonesiiNC1_1:9.270290914059506):0.18705938213284834	(SrubraGA3_1:9.392382506864314	SrubraGA6_1:9.244725031355715):0.12421810559943992):0.058524894548150345):0.3005388455545585	(((SrubrajonesiiSC1_1:9.138797528589	SrubrajonesiiSC2_1:9.033934964430001):0.4306820323538769	(SleucophyllaFL2_1:9.352739811625549	(SrubragulfensisFL1_1:9.156051670444823	SrubrawherryiAL_1:9.119604379878822):0.06552334893502688):0.025416454122428715):0.062088084849965725	(SrubragulfensisFL3_1:9.208767639343622	SalataMS2_1:9.229377850445424):0.053379855491520495):0.1848463905022211):0.4700206152122878	((((SpsittacinaLA_1:9.16819601130364	(SpsittacinaGA3_1:9.246201815075272	SpsittacinaGA1_1:9.080212697532172):0.29767776661316775):0.18340721198442425	(((SflavarubricorporaFL1_1:9.105969254406661	SflavaNC2_1:9.006217908234559):0.1558334389047349	(SflavarubricorporaFL2_1:9.193236029866325	SflavarugeliiGA1_1:9.193236029866325):0.22398710384546988):0.2518135911908197	((SflavaGA_1:9.078101700338623	SflavaFL_1:9.281890798768623):0.04589321081539722	(SflavarugeliiAL_1:9.145326729856157	SflavarugeliiGA2_1:9.025200050891657):0.18245727972786385):0.34579572399759356):0.0012460447360503697):0.08647666682974126	(((SpurpureavenosamontanaNC_1:9.16054213451598	(SpurpureavenosaburkiiFL1_1:9.338605487683513	SpurpureavenosaNC_1:9.052001636124713):0.10073262624576601):0.03288360940282256	SpurpureavenosamontanaGA_1:9.193425743918803):0.20144981943419404	(((SpurpureavenosaVA_1:9.258550500865422	(SpurpureapurpureaWI2_1:9.448992023970932	SpurpureavenosaburkiiMS_1:9.111382447417032):0.16288569707518877):0.0003360021527327032	SpurpureavenosaGA_1:9.422290435452053):0.07863808233551517	((SpurpureapurpureaWI_1:9.31921254954786	SpurpureavenosaMD_1:9.02806777556906):0.2716680310762647	SpurpureavenosaburkiiAL_1:9.569523037690326):0.09997122491024298):0.004177280165727804):0.10214219858880973):0.24679641748848652	(SoreophilaAL1_1:9.456977824156443	(SoreophilaGA_1:9.244892760540008	SoreophilaAL3_1:9.053017848471908):0.21208506361643292):0.31771709459135083):0.2887264712420607):0.042893872552331035	(((SpurpureavenosaburkiiFL2_1:9.43776448724838	SpurpureapurpureaNS_1:9.48307071203148):0.3394664646062685
[&R] (Dcalifornica_1:9.51124015694901	(((SalataLA1_1:9.843662970672419	(SpsittacinaAL3_1:9.371082407398456	SpsittacinaLA_1:9.112060574877654):0.6969355446834621):0.35002622651144055	((SminorGA2_1:9.618566416555332	(SpsittacinaGA3_1:9.77156386890903	SpsittacinaAL1_1:9.60007025667273):0.16203719639080189):0.3372879640709051	((SpsittacinaFL_1:9.42876880141495	((SpsittacinaGA2_1:9.171352912611734	SpsittacinaGA1_1:9.005363795068634):0.23802876604446488	SpsittacinaAL2_1:9.2378880664199):0.3244496769492512):0.017745647551716884	SminorGA1_1:9.339238828399466):0.5193120262135689):0.26381688708662066):2.610813775455684	(Hminor_1:9.313347248100776	(((SpurpureavenosaburkiiAL_1:9.864021923284172	(((SpurpureavenosamontanaNC_1:9.199400138816479	((SpurpureapurpureaNS_1:9.141516460322757	SpurpureapurpureaWI_1:9.345333515089758):0.13118015692792998	SpurpureavenosaNC_1:9.168552277525087):0.02303998914589123):0.23291786598798014	(SpurpureavenosaVA_1:9.27917422876841	SpurpureavenosamontanaGA_1:9.33234792660201):0.09997007820244892):0.07396137617960173	(SpurpureavenosaGA_1:9.264301175307342	(SpurpureavenosaMD_1:9.059618493202441	SpurpureapurpureaWI2_1:9.350763267181241):0.1034611958728996):0.3522084402770189):0.07894656288681166):0.30392928893626847	(((SalataMS1_1:9.073760785227996	SrubraalabamensisAL_1:9.045427254363796):0.3747582624358179	((((SrubraSC_1:9.027718545256663	SrubraGA2_1:9.221176528196162):0.39672074356992604	((SrubrajonesiiSC1_1:9.432035818112707	SalataMS2_1:9.08322587825681):0.09202862850249341	(((SleucophyllaFL3_1:9.061897497843196	SleucophyllaAL1_1:9.143725615492697):0.033073671769291685	(SrubraGA3_1:9.064084446101102	(SrubraGA5_1:9.186598192881098	SrubraGA4_1:9.186598192881098):0.10031835922000569):0.43919677121128425):0.015712641041709767	(SleucophyllaGA_1:9.012254608357653	SleucophyllaFL2_1:9.012254608357653):0.2561656385301436):0.06432090453250562):0.10384501476188679):0.017735520389509235	((SrubragulfensisFL3_1:9.108850702472342	SleucophyllaAL2_1:9.239908846047344):0.1517998746139288	SalataTX_1:9.351905706496272):0.015574253722625239):0.25808940481240233	((SpurpureavenosaburkiiFL1_1:9.500518044018554	SpurpureavenosaburkiiFL2_1:9.272752307402254):0.3136116023317572	SflavaSC_1:9.504908198641113):0.11450671880698926):0.020026616335412875):0.024047621187351327	((((SminorokefenokeensisGA_1:9.278547987632018	SminorGA3_1:9.21223945274832):0.14949033658766903	(SminorSC1_1:9.150604154870281	SminorSC2_1:9.31375698068428):0.11428134353540681):0.18185786978619425	SpurpureavenosaburkiiMS_1:9.453023673617583):0.1926176030121666	(((SrubragulfensisFL2_1:9.33502378320441	((SoreophilaGA_1:9.1164707899033	SoreophilaAL1_1:9.1164707899033):0.1640477341658741
[&R] ((((SminorokefenokeensisGA_1:10.03141621118086	(((SrubrajonesiiSC1_1:9.498034270841849	SrubragulfensisFL3_1:9.12861411988415):0.2885457431692562	((SrubragulfensisFL2_1:9.089453937446775	(SrubraSC_1:9.252420751424996	SalataTX_1:9.177725902427794):0.002983164428981586):0.29375238200185566	((((((SoreophilaAL3_1:9.170417128111694	SoreophilaAL4_1:9.335953783153094):0.009000675739337785	(SrubrawherryiAL_1:9.176709759793903	(SalataLA2_1:9.074007042405096	SalataLA1_1:9.144651960713295):0.11282815553950853):0.05866083963612762):0.057901857077839104	((SleucophyllaAL2_1:9.24239322818209	(SalataMS2_1:9.117444729153839	(SrubraGA6_1:9.109049491061745	SrubraGA2_1:9.187444460687944):0.2687980187107952):0.014500566555050037):0.06710045212127966	(SrubraGA1_1:9.33075943965801	((SrubraGA4_1:9.083144923500887	SrubraGA5_1:9.083144923500887):0.42919155717629315	SrubraGA3_1:9.289504374677179):0.25058365499323015):0.0670179742870591):0.10435214682840185):0.03164853186756039	((SrubragulfensisFL1_1:9.30579684707616	SoreophilaAL2_1:9.378933415972561):0.0418024254321364	SrubrajonesiiNC2_1:9.493588855999297):0.013769006433136074):0.006123452256237921	((SoreophilaAL1_1:9.159583136859544	SoreophilaNC_1:9.027064160435044):0.252576723587519	SrubraalabamensisAL_1:9.131597635849765):0.05480669667370634):0.026541882866464358	((SalataMS1_1:9.028486235722104	((SleucophyllaAL1_1:9.065907018571803	SleucophyllaGA_1:9.141815337155903):0.020051842837767123	SleucophyllaFL2_1:9.16186717999367):0.15053771578413336):0.1364012009714945	((SrubrajonesiiSC2_1:9.12434404047065	SrubrajonesiiNC1_1:9.229206604629649):0.3933789297193712	((SleucophyllaFL3_1:9.019541793801329	SleucophyllaFL1_1:9.130239517847128):0.23201884300346634	SoreophilaGA_1:9.377607106715795):0.021965166115726496):0.01754385759517703):0.0763923095605365):0.03610476890159794):0.033953543604774455):0.21725064143817827	((SpurpureavenosamontanaNC_1:9.088014119664681	SpurpureavenosaburkiiFL2_1:9.13904436246168):0.012825872043844139	SpurpureavenosaNC_1:9.093032119563025):0.6490966629057592):0.16206309038507644):1.5865955063009929	((((((SpurpureapurpureaWI_1:9.328195298688954	(SpurpureapurpureaNS_1:9.122248605479891	SpurpureavenosaMD_1:9.034920886268091):0.002129638442062355):0.22867153414489425	(SpurpureavenosaburkiiFL1_1:9.531666712554417	SpurpureapurpureaWI2_1:9.553024255488218):0.003842577345630674):0.14736225939598804	(SpurpureavenosaburkiiAL_1:9.569119064643	SpurpureavenosaburkiiMS_1:9.252867031022902):0.11375248465303518):0.21936227292347793	(SpurpureavenosamontanaGA_1:9.571309855057079	SminorGA3_1:9.624417786354877):0.052127987749136614):0.3378864067691304	(((((((SflavarugeliiAL_1:9.131133479254524	SflavarugeliiGA2_1:9.011006800290025):0.15828842766756754	(SflavaGA_1:9.034599924926347	SflavarubricorporaFL1_1:9.078425574276947):0.05103288356574445):0.20349108800252075
[&R] (((((SpurpureavenosaburkiiFL2_1:9.400791596228578	SpurpureavenosaVA_1:9.296587655597978):0.7166381921499996	(SrubragulfensisFL2_1:9.553039956191839	(((SflavarugeliiGA1_1:9.443033285955137	SflavaNC1_1:9.067097147604539):0.39341859525137246	((((((SpsittacinaAL3_1:9.165772619296082	SpsittacinaGA1_1:9.116445239616981):0.04215853184562933	SpsittacinaGA3_1:9.32459288900571):0.34515581826401753	SpsittacinaAL1_1:9.498255095033429):0.02473378705164612	(SpsittacinaAL2_1:9.205452830521539	SpsittacinaLA_1:9.001262872373038):0.31753605156353576):0.12155210844559951	(SminorGA1_1:9.254280968556243	(SminorGA3_1:9.254524334746943	SminorSC2_1:9.320832869630642):0.14845704130399776):0.14941545945303192):0.016596039748331647	SflavaSC_1:9.485459475658608):0.06082526272540546):0.043691977619519526	((((SflavaVA_1:9.213831150747167	SflavarubricorporaFL1_1:9.383863798224166):0.207990358427602	(SminorokefenokeensisGA_1:9.577812004519172	(SpsittacinaGA2_1:9.460639060215799	SpsittacinaFL_1:9.155576506025298):0.3145021766826744):0.029137384187895563):0.08482604926893876	SpurpureavenosamontanaNC_1:9.572358971794511):0.011199794946696021	((SoreophilaGA_1:9.308745044551157	(SoreophilaAL4_1:9.102807203257912	SoreophilaAL2_1:9.102807203257912):0.1795995842665467):0.30469134874085896	SoreophilaAL3_1:9.421561481223918):0.0010031127666839824):0.03684341755822739):0.048163922015110376):0.3978334392670374):0.5538957370655382	(((((SrubragulfensisFL3_1:9.136749991404233	SalataLA1_1:9.228005120814233):0.35854338269797714	(((SpurpureavenosaNC_1:9.247625720211014	SpurpureavenosamontanaGA_1:9.255433592356514):0.13312860930491055	((SpurpureavenosaMD_1:9.164840207860589	(((SpurpureapurpureaWI_1:9.188581750488781	SpurpureapurpureaWI2_1:9.188581750488781):0.2056648985882302	SpurpureapurpureaNS_1:9.190429594310011):0.034378852895290066	SpurpureavenosaburkiiMS_1:9.091015925418402):0.02735947986708647):0.1442691937958755	SpurpureavenosaGA_1:9.410330887888463):0.08846154837325959):0.16191350082608136	((SoreophilaNC_1:9.050570573684192	SoreophilaAL1_1:9.18308955010869):0.1968555537644937	SleucophyllaGA_1:9.411635070195787):0.20141133793181878):0.06034382173740652):0.05033068969539824	((((SrubraSC_1:9.17520911283189	(SrubraGA4_1:9.598293911724227	SrubrajonesiiSC2_1:9.211348925293827):0.062467795929563155):0.039184894301620386	SrubraGA5_1:9.699946601955409):0.13251839939513244	(SrubrawherryiAL_1:9.134296628704668	SalataMS1_1:9.017990051460668):0.057150572367874714):0.12065817481827792	(SleucophyllaAL2_1:9.265565370234347	SrubraalabamensisAL_1:9.000351891502246):0.16711337628037465):0.2440034608578887):0.0753810911123218	(SleucophyllaFL2_1:9.421463391750928	((((SleucophyllaAL1_1:9.156368052751363	SleucophyllaFL3_1:9.074539935101862):0.0030884418390379202	SleucophyllaFL1_1:9.1883261009867):0.02645769375395549
[&R] (Dcalifornica_1:9.78152504209811	((((((SrubraGA6_1:9.084302016378976	SrubraGA1_1:9.022630901875175):0.6126300051600974	(SpsittacinaAL2_1:9.254464203298552	SpsittacinaLA_1:9.050274245150051):0.4222330629672205):0.33485941135458064	(((((SflavaVA_1:9.08573335506098	SflavarugeliiGA2_1:9.29560277265288):0.007454471578396459	SflavaNC1_1:9.042704776166177):0.3359416358697796	(((SpsittacinaFL_1:9.15980150732468	((SpsittacinaGA1_1:9.141574849447387	SpsittacinaGA3_1:9.307563966990488):0.04361673489340472	(SpsittacinaGA2_1:9.195823633396294	SpsittacinaAL3_1:9.079161895532295):0.15535706848759762):0.11368335963128831):0.2768791534017314	SflavaSC_1:9.394572048060208):0.05062990187074048	SpsittacinaAL1_1:9.62087950455135):0.01921345763310525):0.0019854211257707265	((SpurpureapurpureaNS_1:9.040329370288495	SpurpureapurpureaWI_1:9.244146425055495):0.30022972745016774	SpurpureavenosaburkiiMS_1:9.206766575951763):0.2526036668271649):0.30198440111647523	((((SminorGA1_1:9.11868002797092	SminorSC2_1:9.333688970349318):0.14850076292744369	SminorGA2_1:9.364484316911563):0.16186782834266464	SminorSC1_1:9.480904735805426):0.21812029254493476	((((((SrubragulfensisFL1_1:9.008443257304043	SrubrajonesiiNC1_1:9.330931344744641):0.16003149291934343	SleucophyllaAL1_1:9.223731223884986):0.0673449608906883	((SrubrawherryiAL_1:9.091810635640817	SalataLA1_1:9.172580992099716):0.09090144314995402	(SalataTX_1:9.1887187030184	SalataLA2_1:9.118073784710202):0.07476373223126927):0.016660341757304416):0.059374719191269576	(SalataMS1_1:9.081051454239262	SrubraalabamensisAL_1:9.052717923375063):0.06138910825608075):0.04276736568404051	SoreophilaGA_1:9.437436621912482):0.31181726949149735	(((SpurpureavenosaburkiiAL_1:9.496812447179193	(SpurpureavenosaVA_1:9.028060626983466	(SpurpureavenosaburkiiFL1_1:9.343525759405978	SpurpureavenosaNC_1:9.056921907847178):0.016504544824388505):0.1367821429488279):0.2932571509078235	((SflavaFL_1:9.395888217416132	((SflavaGA_1:9.078817097276076	(SflavarugeliiAL_1:9.246916603684872	SflavarubricorporaFL1_1:9.086953154605473):0.03568959202120303):0.048318375862856956	SflavarubricorporaFL2_1:9.326381562889932):0.06496364584720084):0.3458659488039949	(SpurpureavenosaburkiiFL2_1:9.398961353803926	((SpurpureavenosaGA_1:9.233785542811964	SpurpureapurpureaWI2_1:9.423708830558764):0.19070728475430818	(SpurpureavenosamontanaNC_1:9.003072377786795	SpurpureavenosamontanaGA_1:9.003072377786795):0.31119021517917733):0.03366851804095532):0.12953837200760096):0.03380413565918886):0.07108535368409	SflavarugeliiGA1_1:9.842100646884404):0.1360141797286737):0.024388235896381474):0.05604931011934018):0.06749389319365041):0.05956225340146202	((SminorokefenokeensisGA_1:9.708330114950591	SminorGA3_1:9.642021580066892):0.1297172377102788	((SoreophilaAL3_1:9.161388269163828
[&R] ((((((((SrubraSC_1:9.04531045986955	SrubraGA4_1:9.530863054691448):0.448239515803074	SoreophilaNC_1:9.341487910281126):0.053553033971270626	SoreophilaAL1_1:9.527559920676897):0.09027865212520472	((((SpurpureapurpureaWI2_1:9.450069664487463	SpurpureavenosaGA_1:9.260146376740664):0.2830059930883257	(SpurpureavenosaNC_1:9.13274878025372	SpurpureavenosaburkiiAL_1:9.41935263181252):0.29236548282946895):0.047656326979746644	SflavarubricorporaFL2_1:9.740320136735033):0.030712578916569915	(SflavarugeliiAL_1:9.500137328942952	SflavaNC2_1:9.240422533691453):0.2754383953876531):0.07566679235959275):0.06805660048271132	(((SoreophilaAL4_1:9.348824819567387	(((SrubraGA6_1:9.33402560884832	(SrubrawherryiAL_1:9.036868756361084	SrubragulfensisFL1_1:9.073316046927083):0.026628633717837358):0.1025390994072591	(SrubragulfensisFL3_1:9.014396008022278	SrubragulfensisFL2_1:9.014396008022278):0.1411557085128032):0.03983913246816485	SalataMS2_1:9.21600106010505):0.033365338150641355):0.1826700805008596	(SminorSC1_1:9.248412460620616	((SminorGA3_1:9.198720032976267	SminorGA2_1:9.147323151494767):0.0007327197124288595	SminorokefenokeensisGA_1:9.265761287572396):0.14580399886221942):0.2348035975243302):0.09117601520757296	((SpurpureavenosaburkiiFL1_1:9.461610381840567	(SpurpureavenosamontanaNC_1:9.013655310668245	SpurpureavenosamontanaGA_1:9.013655310668245):0.16915909175902233):0.052485540763341505	(SpurpureapurpureaNS_1:9.182955757980812	SpurpureavenosaMD_1:9.095628038769012):0.1486806527898955):0.38282848979441053):0.03688600098229118):0.2706084499871681	((((SrubraGA2_1:9.41572997787586	(SrubrajonesiiNC1_1:9.244217291092902	SrubrajonesiiSC1_1:9.244217291092902):0.1815248763939599):0.10115848399104044	SrubraalabamensisAL_1:9.023325165363103):0.025563624827531824	(SleucophyllaAL2_1:9.196505880580043	SrubraGA3_1:9.494118204234141):0.1175963883426905):0.35795784367095396	(((SalataMS1_1:9.004859332239334	SleucophyllaAL1_1:9.212869673710935):0.3034736781971748	(SpurpureavenosaburkiiFL2_1:9.276798021346377	(SpurpureavenosaVA_1:9.150053250486325	SpurpureavenosaburkiiMS_1:9.165770894113123):0.022540830229453163):0.3039131863027301):0.07107497495106876	((SpsittacinaLA_1:9.17759981398429	(SpsittacinaAL2_1:9.04480219801558	SpsittacinaAL1_1:9.04480219801558):0.33698757411721114):0.1596161256707042	(SflavaVA_1:9.129977782441768	SflavarugeliiGA2_1:9.339847200033667):0.20046461568642726):0.20460212832418145):0.05577217933821103):0.2690947648130909):2.9618383784030637	(((SpsittacinaFL_1:9.351842567453728	((SpsittacinaGA2_1:9.198900230833228	SpsittacinaGA1_1:9.032911113290128):0.15888903347106473	(SpsittacinaAL3_1:9.14174000647866	SpsittacinaGA3_1:9.25840174434266):0.09938751996163345):0.2991158573399369):1.059863697907318	((((SpurpureapurpureaWI_1:9.826072775762473	(SflavarubricorporaFL1_1:9.121596023951314
[&R] (Dcalifornica_1:11.22134813605876	(Hminor_1:10.748256487314077	(((((((SpurpureavenosaMD_1:9.056882067228315	SpurpureapurpureaWI2_1:9.348026841207115):0.4147727588593517	SpurpureavenosamontanaNC_1:9.462646077719366):0.13203139966919192	(SminorokefenokeensisGA_1:9.392221736457433	(SminorGA3_1:9.175012855367598	SminorGA1_1:9.0263124478729):0.1509003462061353):0.32187220711262327):0.0038933526705063263	(((SflavaSC_1:9.233338812366782	((SflavarubricorporaFL2_1:9.200093722331218	SflavarubricorporaFL1_1:9.04467328193082):0.22339104677851263	SflavarugeliiGA1_1:9.42348476910973):0.10002118607955056):0.25900923138578524	((((SpurpureavenosaGA_1:9.139615090731791	SpurpureavenosaburkiiFL2_1:9.08041509892849):0.13702443420387533	(SpurpureavenosaburkiiMS_1:9.06374466717496	SpurpureapurpureaWI_1:9.40135424372886):0.06520856895360559):0.30902447352973544	(SpurpureavenosaburkiiAL_1:9.486386599470654	SpurpureapurpureaNS_1:9.303927087637453):0.26784314380774865):0.037758281472301765	(SpsittacinaFL_1:9.300437771148076	(((SpsittacinaAL1_1:9.120784667319015	SpsittacinaGA1_1:9.126289162012215):0.0721969738606123	SpsittacinaAL2_1:9.192981641179628):0.21209301521871698	SpsittacinaAL3_1:9.459906530770645):0.02893205670393137):0.22443741855962723):0.009581466711064668):0.029007871063427733	(((SleucophyllaAL2_1:9.236774989177977	SalataMS2_1:9.12632705670478):0.02831864385287002	(((((SalataTX_1:9.138796170733915	(SrubraGA2_1:9.30117253797118	SrubrajonesiiNC2_1:9.134686223632581):0.10577646469943705):0.016006511600346444	(SleucophyllaFL1_1:9.08886896957571	SleucophyllaAL1_1:9.059999363179411):0.1057367269235533):0.04347511163900562	SrubragulfensisFL2_1:9.107022664563267):0.014025314648291766	(SrubragulfensisFL3_1:9.086187531659942	SrubraGA1_1:9.305529408876643):0.034860447551618524):0.010794153417312108	(SleucophyllaFL3_1:9.069474605481112	(SleucophyllaFL2_1:9.0196217056662	SleucophyllaGA_1:9.0196217056662):0.20758933604851232):0.08272794667696202):0.0021933568269773803):0.2776441105666432	(((SflavaFL_1:9.052876714025263	SflavarugeliiAL_1:9.052876714025263):0.2486908048381072	SflavaNC2_1:9.041852723611871):0.24305464369216268	SflavaGA_1:9.340833064125533):0.2468682707952607):0.024575632966700695):0.04678944694716943):0.19943086530185206	((SalataLA2_1:9.205876138425909	SrubrajonesiiNC1_1:9.554686078281808):0.464265867846292	(((SrubraalabamensisAL_1:9.058119543410662	((SrubraSC_1:9.114418287400119	(SrubrajonesiiSC1_1:9.207457698891108	SrubrajonesiiSC2_1:9.102595134732109):0.11043076105950926):0.07423113088098508	SrubrawherryiAL_1:9.033184212825002):0.16957543869385797):0.07518207539942673	((((SoreophilaGA_1:9.167755341057855	SoreophilaAL1_1:9.167755341057855):0.0681946079422525	SoreophilaAL3_1:9.044075036932009):0.07231197338579531
[&R] ((((((SleucophyllaFL2_1:9.663725573271655	(SoreophilaAL4_1:9.264284587445921	(SoreophilaAL1_1:9.094875115211728	SoreophilaAL2_1:9.068536858185029):0.1957477292608935):0.3414127624764357):0.17993058123735656	((((((SminorSC2_1:9.277718473103171	SminorGA2_1:9.160013056737972):0.08453420832625705	SminorSC1_1:9.19909985561543):0.3331621727152414	((SoreophilaNC_1:9.249223728304786	(((SrubraSC_1:9.225865847957241	SalataMS2_1:9.080526080651842):0.02578782096744726	(((SrubraGA1_1:9.072680684999826	SrubraGA2_1:9.212746769129826):0.010352389423177386	SrubraGA3_1:9.292361664435402):0.03457210659194876	SrubrajonesiiSC2_1:9.162820890596953):0.18744038671923421):0.03667642580491947	(SrubrajonesiiSC1_1:9.165831070349476	SrubrajonesiiNC1_1:9.165831070349476):0.3259691969306295):0.11295569896667979):0.22136993768236873	((SalataMS1_1:9.226287260692526	(SoreophilaGA_1:9.422568289210439	SleucophyllaFL3_1:9.296521819299437):0.05594766521518796):0.08850719368814226	(SpurpureavenosaburkiiFL1_1:9.265693506645738	SpurpureavenosaburkiiAL_1:9.265693506645738):0.5492448815638324):0.03608949429788559):0.0037664848690154382):0.016073131185501403	((SpurpureavenosamontanaGA_1:9.195459285917847	SpurpureapurpureaWI2_1:9.495612808264948):0.3198935790081909	(((SpurpureavenosaburkiiFL2_1:9.174910049733759	SpurpureavenosaNC_1:9.11607193479126):0.16973440828568104	(SpurpureavenosaVA_1:9.135697096147	SpurpureavenosaburkiiMS_1:9.1514147397738):0.10474342124184159):0.01586983893880565	(SpurpureavenosamontanaNC_1:9.278536408587142	(SpurpureapurpureaWI_1:9.365939514165335	SpurpureapurpureaNS_1:9.162122459398335):0.21275041676890594):0.03094764557410504):0.20586881076479138):0.07671865422263602):0.11114532195715504	((SrubraalabamensisAL_1:9.06785047170178	((SalataLA2_1:9.075993975767569	SrubrawherryiAL_1:9.065868537616868):0.028629223553358726	SrubragulfensisFL2_1:9.084012988219126):0.11799281863975372):0.0998786180562255	(SrubragulfensisFL3_1:9.21831108600525	((((((SleucophyllaFL1_1:9.016815561070135	SleucophyllaAL2_1:9.016815561070135):0.19084403316897544	SleucophyllaGA_1:9.25469830642691):0.0317724218511902	SalataTX_1:9.1996290019253):0.0007714433864429691	(SalataLA1_1:9.144642857333663	(SrubragulfensisFL1_1:9.080052875728306	(SrubrajonesiiNC2_1:9.124141926239853	SrubraGA6_1:9.212233270952252):0.10190053297945294):0.02026691571245787):0.0557575879780802):0.027041941150254684	SleucophyllaAL1_1:9.238375794230699):0.03343718757385692	(SrubraGA4_1:9.127222843252538	SrubraGA5_1:9.127222843252538):0.6939041746024169):0.04868664137939608):0.08357333890985391):0.2858062660680222):0.005968233827982479	(SpsittacinaGA2_1:9.09592855336969	SpsittacinaGA3_1:9.09592855336969):0.9300022201249195):0.07190037393510415):0.37089163648092915	(((SminorokefenokeensisGA_1:9.514988905736034	SminorGA3_1:9.448680370852335):0.12836362589546957
[&R] (((((((SleucophyllaAL2_1:9.210518226995672	((SrubraGA1_1:9.083195788577635	((SrubraGA5_1:9.36169579845008	SrubraGA2_1:9.06960118656768):0.07449772259883586	SrubraGA6_1:9.065703939540317):0.07916296354111918):0.1340531593075191	SrubrajonesiiNC1_1:9.367327221626153):0.08155301275221721):0.20706042257664636	SoreophilaAL3_1:9.241052483369419):0.21869206960141174	(SpurpureavenosaburkiiFL2_1:9.615524261971768	(SflavaVA_1:9.361921693557091	SminorGA1_1:9.332040630710992):0.13686091226687835):0.056244706546658925):0.05561030795819052	((SpsittacinaGA2_1:9.17238227821257	SpsittacinaGA3_1:9.17238227821257):0.5801214749359915	((SminorSC2_1:9.187457579894751	(SminorSC1_1:9.00335565490745	SminorGA3_1:9.10019994583775):0.02094909917330158):0.09163461326214871	SminorokefenokeensisGA_1:9.2790921931569):0.2760823276123613):0.24059097909185817):1.2455924390494197	(((((SrubraalabamensisAL_1:9.213545946405297	SoreophilaGA_1:9.494108171002598):0.08994604702148379	SminorGA2_1:9.55488452852288):0.04817171649765141	(((SoreophilaNC_1:9.088907314051273	SoreophilaAL2_1:9.195088033449073):0.16935941850908126	SalataMS2_1:9.264989030646454):0.13344198649450448	((SleucophyllaFL1_1:9.228720672507599	(SleucophyllaFL2_1:9.170787439003032	SleucophyllaFL3_1:9.013051002769432):0.10497194569236673):0.12189203165490779	((SalataLA1_1:9.025192023680114	SalataTX_1:9.025192023680114):0.25357903898246414	SrubragulfensisFL2_1:9.187515933252577):0.03203862733492792):0.15826624545165235):0.10799823904237386):0.11650583976210602	(((SoreophilaAL4_1:9.404630704728257	(SalataLA2_1:9.251762170303936	SleucophyllaAL1_1:9.333340496380837):0.05341011311262027):0.027180734189864088	(((SrubraGA3_1:9.114479440182516	SrubraGA4_1:9.337311546182516):0.21386234639910232	(SrubrajonesiiSC2_1:9.042779511958564	SrubrajonesiiSC1_1:9.147642076117563):0.12144939419265316):0.04359169255700669	SrubrajonesiiNC2_1:9.136184658917625):0.3684797945950955):0.1971105117152314	(((SpurpureavenosaVA_1:9.222574743432906	(SpurpureapurpureaNS_1:9.263130054238111	SpurpureavenosaGA_1:9.27702382125831):0.10895485460849631):0.08909355233755199	(SpurpureapurpureaWI_1:9.28913163583997	SpurpureapurpureaWI2_1:9.28913163583997):0.3758638801111892):0.14383615814092227	(((SflavaNC2_1:9.052340992350466	((SflavarugeliiAL_1:9.164355034954244	SflavarugeliiGA2_1:9.044228355989745):0.04320717520747516	SflavarubricorporaFL2_1:9.20301920148272):0.10449357744024462):0.35344497216941506	((SflavarubricorporaFL1_1:9.231893544196652	SflavaGA_1:9.188067894846052):0.13578625748421203	SflavaNC1_1:9.147164103730661):0.13785750901111785):0.09901987671075435	(SpurpureavenosaburkiiFL1_1:9.479689179462992	SpurpureavenosaNC_1:9.193085327904193):0.29934275322684084):0.00844219846844568):0.11570131659757116):0.09347156662378658):0.3193595198769831
[&R] (Dcalifornica_1:9.482079356401275	((((((SpsittacinaFL_1:9.616470247952355	(SrubragulfensisFL3_1:9.189366503658055	(SleucophyllaGA_1:9.09554623470712	SleucophyllaAL1_1:9.01963791612302):0.27191712471373486):0.2998944498012993):0.025581817720720483	(((SpsittacinaLA_1:9.269723133109636	(SpsittacinaGA1_1:9.157253971231412	SpsittacinaAL2_1:9.151749476538212):0.3221636147199247):0.1400492560581617	SminorSC1_1:9.4249739013593):0.05124236462960138	((SminorSC2_1:9.208147524496185	SminorGA3_1:9.141838989612486):0.3549611327707873	(SflavarubricorporaFL2_1:9.113675823243383	SflavarugeliiAL_1:9.118218831922384):0.5897580423686897):0.07626043453592588):0.11041629568137606):0.02703288535897102	(((SalataTX_1:9.096049084756443	SalataLA1_1:9.096049084756443):0.04551593741484265	SrubrawherryiAL_1:9.060794665712386):0.11376910674193023	SrubraalabamensisAL_1:9.029923664346116):0.3777966570358301):0.13989469866370197	((((((SrubraGA2_1:9.087626759359443	SrubraGA6_1:9.009231789733244):0.1015632932762838	SrubraGA1_1:9.049123968505727):0.1020477130547145	SrubraGA4_1:9.58333237757284):0.2761708847553549	(SrubragulfensisFL2_1:9.119778306167472	((((SrubrajonesiiNC1_1:9.04061567983285	SrubrajonesiiSC1_1:9.04061567983285):0.19052662388809255	SrubrajonesiiNC2_1:9.054643799771343):0.13606511945954358	(SrubraGA5_1:9.56671439008363	SrubraGA3_1:9.34388228408363):0.08257545536825459):0.08050677134894492	SleucophyllaFL1_1:9.209352187146731):0.04148426259574073):0.08822238293162399):0.2010472691675658	((SalataMS2_1:9.097192877314473	SrubraSC_1:9.242532644619873):0.04047414156047305	(SleucophyllaFL2_1:9.125559110600644	SleucophyllaAL2_1:9.078520398412843):0.1695945529353021):0.29199115049351687):0.06330202050474898	((((SpurpureavenosaburkiiAL_1:9.433297577638957	SpurpureavenosaVA_1:9.101327900392056):0.38384484566219174	(((((SalataLA2_1:9.070793484300498	SrubrajonesiiSC2_1:9.314740859997398):0.016751090928692897	SrubragulfensisFL1_1:9.113866427644492):0.1239351355544129	SleucophyllaFL3_1:9.211229919211004):0.044230499354292456	(((SoreophilaNC_1:9.155895352855865	(SoreophilaAL1_1:9.175773967816617	SoreophilaAL4_1:9.149435710789918):0.11264036146374624):0.044532594310976	SoreophilaAL2_1:9.30660866656464):0.005511712616206802	SoreophilaGA_1:9.338458636207546):0.04304825226874791):0.10882811528798578	SoreophilaAL3_1:9.29846009169618):0.07889217944106645):0.03122269287423523	(SalataMS1_1:9.324197410859083	SpsittacinaAL3_1:9.745629325971484):0.024023771487399887):0.01628129104028078	((SminorGA2_1:9.130390325602589	SminorokefenokeensisGA_1:9.248095741967788):0.295593910657982	SminorGA1_1:9.328680710247369):0.1615772413580946):0.0020257010917473523):0.20942037643133693):1.5849964853896366	((((SflavaGA_1:9.02715916394971
[&R] (Dcalifornica_1:9.01585298085205	(Hminor_1:9.626291629930744	(((SpurpureavenosamontanaGA_1:9.600735743989468	(((SoreophilaAL1_1:9.020975930994357	SoreophilaGA_1:9.020975930994357):0.30913732057402055	SoreophilaAL2_1:9.303774994541678):0.23241008211934788	(SpurpureavenosaMD_1:9.371162481437612	(((SpurpureavenosamontanaNC_1:9.110895463970643	(SpurpureavenosaburkiiMS_1:9.035868451998867	SpurpureapurpureaNS_1:9.169660973785767):0.03757095776497525):0.05482274502846397	(SpurpureapurpureaWI_1:9.42199980957761	(SpurpureavenosaNC_1:9.014524572992164	SpurpureavenosaGA_1:9.132562679737964):0.09951384209284607):0.04387192176859754):0.15388009634914163	(SpurpureavenosaburkiiFL2_1:9.211423253834887	SpurpureavenosaVA_1:9.107219313204286):0.15920529431036257):0.04255542772106254):0.16948886130091542):0.06909314961924003):0.15236462498455883	SpurpureavenosaburkiiFL1_1:10.031896348387328):2.4070408407542057	((((SflavaSC_1:9.316054363448663	SflavaNC1_1:9.230285367920562):0.1426560704300765	(SminorSC1_1:9.180389191268455	(SminorokefenokeensisGA_1:9.138835465234534	SminorGA3_1:9.072526930350834):0.20470655184791986):0.2650103512736832):0.6857301594310747	(SminorGA1_1:9.585155144697143	(((SpsittacinaAL2_1:9.592091878299737	(SflavaFL_1:9.257698012746257	SflavarubricorporaFL2_1:9.253155004067256):0.45342646243458024):0.12509007077224613	(((SalataMS1_1:9.179063671764217	((((((SrubrajonesiiSC1_1:9.299649059521698	SrubrajonesiiNC1_1:9.299649059521698):0.09416858561806135	SrubrawherryiAL_1:9.034882267133161):0.04104625966064219	SalataTX_1:9.156698883252703):0.12052420081937712	SleucophyllaFL2_1:9.36406481042488):0.035763438297635	SrubragulfensisFL3_1:9.221731392959713):0.030906434039949075	(SoreophilaNC_1:9.251892926334708	SalataLA2_1:9.258615224420808):0.014632813680654748):0.03224764905745514):0.029485854324006286	((SoreophilaAL4_1:9.37998177499327	(SrubrajonesiiNC2_1:9.16688501711579	SrubraSC_1:9.13991334851489):0.2859497724720812):0.04913138767653015	(SoreophilaAL3_1:9.214669479503167	((SrubragulfensisFL2_1:9.096693990527845	(SrubraGA1_1:9.313983582993387	SrubraGA5_1:9.746144279005787):0.0020522847511586038):0.13371340644305596	((SleucophyllaGA_1:9.33128291678329	SleucophyllaAL1_1:9.25537459819919):0.0030324483427211476	SleucophyllaAL2_1:9.287276652938209):0.07418888760769178):0.029730105160166654):0.04890702812523362):0.005326800124823843):0.010835597387559692	(((SrubraGA6_1:9.086332062452069	SrubraGA3_1:9.233989537960667):0.013235687426104054	SrubraGA2_1:9.177962719504372):0.11286196702296988	SrubraGA4_1:9.58291929840974):0.39379020258804465):0.13119678485609743):0.0990057620031969	(((SleucophyllaFL3_1:9.200682198725431	((SalataMS2_1:9.080659886287686
[&R] (((((SrubraalabamensisAL_1:9.134107473844749	(SoreophilaGA_1:9.103780598214533	SoreophilaAL1_1:9.103780598214533):0.31088910022751637):0.7257604338847036	((SalataLA1_1:9.53248918010599	(SoreophilaAL3_1:9.197800717367121	SoreophilaNC_1:9.257156653010721):0.19796531070096957):0.32661434201351147	(((SalataMS1_1:9.043119805501744	(SrubragulfensisFL1_1:9.149529735999899	(SrubraGA4_1:9.628058999734582	SrubrajonesiiSC2_1:9.241114013304184):0.12604124597731436):0.04634393731184454):0.49554323424190444	(SpsittacinaGA1_1:9.638582379775567	(SpurpureavenosamontanaGA_1:9.165012037543796	SpurpureavenosaburkiiMS_1:9.127555983336997):0.32281376121406874):0.2721851954013829):0.008079631493324859	(((((SpsittacinaGA2_1:9.131943255011342	SpsittacinaGA3_1:9.131943255011342):0.24827159610056065	SpsittacinaLA_1:9.004531280727104):0.406103778886615	(SflavaFL_1:9.653232248318126	(((SflavaVA_1:9.005661092321901	(SflavarugeliiGA1_1:9.230506677116422	SflavarubricorporaFL2_1:9.230506677116422):0.10060750308287743):0.12147497719228709	(SflavarugeliiGA2_1:9.168046933430242	SflavaGA_1:9.084384513964743):0.1689585536758452):0.10018425844041443	(SflavaSC_1:9.231417499592544	(SflavarubricorporaFL1_1:9.352913462168578	SflavarugeliiAL_1:9.512876911247977):0.013250739846064554):0.031188773416958207):0.09591582380712758):0.08062536632518721):0.10059508705078475	((SpurpureavenosaburkiiFL2_1:9.509058523188942	(SpurpureavenosaGA_1:9.536772681164225	((SpurpureapurpureaWI2_1:9.03931069987453	SpurpureapurpureaWI_1:9.03931069987453):0.4070200502297001	SpurpureavenosamontanaNC_1:9.14617722775713):0.28036521880679566):0.03148583382801773):0.018941621672890523	SpsittacinaFL_1:9.488653046435134):0.09319811642366903):0.13426297065769582	((SoreophilaAL4_1:9.294971172929845	SoreophilaAL2_1:9.294971172929845):0.2528493770287529	(SflavaNC1_1:9.116722693089853	SflavaNC2_1:9.237487044867953):0.3103609107539443):0.16115292147840127):0.06365963650637425):0.11528391717962998):0.22617485017705038):0.0766391152248303	((((SpsittacinaAL3_1:9.74114349190439	(SpsittacinaAL2_1:9.121194280160726	SpsittacinaAL1_1:9.121194280160726):0.5651173373713653):0.20823935738128246	(((SleucophyllaFL1_1:9.18758291708486	SleucophyllaGA_1:9.234621629272661):0.34637696464000406	((SrubraGA1_1:9.1201168172696	SrubrajonesiiNC1_1:9.270195091010601):0.21838556990170727	SleucophyllaFL3_1:9.139520929483808):0.2837412281952554):0.11492521082708732	(((((SalataTX_1:9.11644818901985	SrubraGA3_1:9.453863526838948):0.01332308936605032	SrubrajonesiiSC1_1:9.4079362999336):0.15716750926328188	SrubragulfensisFL3_1:9.195683658239181):0.05432440254538935	((SleucophyllaFL2_1:9.304507539092242	(SrubraGA2_1:9.320744182098567	SrubraGA6_1:9.242349212472368):0.16507446257757546):0.02302736908094107
[&R] ((((((((SpurpureavenosaburkiiMS_1:9.059005693558943	(SpurpureapurpureaNS_1:9.153767464515225	SpurpureavenosaMD_1:9.066439745303425):0.039030750830617404):0.05762062830083019	(SpurpureapurpureaWI_1:9.251697515260382	SpurpureapurpureaWI2_1:9.251697515260382):0.20253838315329156):0.47970515518497875	(SrubraalabamensisAL_1:9.108189840350901	SrubragulfensisFL1_1:9.289277239025102):0.2759162056208497):0.09921051351808494	(((SrubraGA4_1:9.48013606802047	SrubraGA2_1:9.18804145613807):0.44258332431920655	((SleucophyllaAL1_1:9.199260856854494	((SrubrajonesiiSC1_1:9.259183207461449	SrubrajonesiiNC2_1:9.08268470351185):0.19281453920925776	((SrubraSC_1:9.088449852870001	SrubraGA3_1:9.351170341691901):0.0004564926203583602	(SrubraGA1_1:9.120649437728842	(SrubrajonesiiNC1_1:9.17302238646041	SrubrajonesiiSC2_1:9.06815982230141):0.09770532500943045):0.02164880657101817):0.15962122862984818):0.01449472396278646):0.031214610021349523	SrubragulfensisFL3_1:9.128286929697142):0.1429298894134326):0.08395405014506738	SoreophilaAL2_1:9.475239501669144):0.2623010253912924):0.3921732833988798	((SpurpureavenosaburkiiFL2_1:9.402042130024968	SpurpureavenosamontanaNC_1:9.351011887227969):0.17345907073204178	(((SflavarugeliiAL_1:9.143393830542976	SflavarugeliiGA2_1:9.023267151578477):0.18176729020655252	SflavaNC2_1:9.06544632549803):0.3417395118630714	(SflavaNC1_1:9.148899376825176	(((SflavarubricorporaFL1_1:9.054058151147975	SflavarugeliiGA1_1:9.209478591548375):0.023122398467396044	SflavaGA_1:9.033354900264772):0.12962202207007162	(SflavaFL_1:9.178396108150693	SflavarubricorporaFL2_1:9.173853099471692):0.18836991261415015):0.16261250308993316):0.13752210875782372):0.12185500855301151):0.6007003702085041):0.037901832937847775	((((((SflavaSC_1:9.42216748294969	SminorGA1_1:9.357000475048691):0.04329742991175074	(SflavaVA_1:9.384261166988527	SminorSC1_1:9.406236220706827):0.04591780081801475):0.05666065658194767	(((SleucophyllaFL1_1:9.284339769562768	SalataLA1_1:9.24453675539777):0.04733905066713401	((SrubraGA6_1:9.186781993521704	SrubraGA5_1:9.557271575030303):0.22942588477414075	(SrubragulfensisFL2_1:9.110677132247154	((SalataLA2_1:9.078538900925485	SrubrawherryiAL_1:9.068413462774785):0.01604201556317581	SleucophyllaFL3_1:9.09433112491606):0.036706426860295994):0.024517754328186987):0.06542579007956097):0.07202901175170771	(SoreophilaAL1_1:9.28848056902149	SoreophilaNC_1:9.15596159259699):0.13057600882532325):0.1643751992099765):0.007929750948862096	SpurpureavenosaVA_1:9.507307090854551):0.25525896528603353	((SpsittacinaAL3_1:9.775654110862542	((SpsittacinaAL1_1:9.314123514840512	SpsittacinaLA_1:9.109933556692011):0.1719051745587472	(((SpsittacinaGA2_1:9.352309611422484	(SpsittacinaGA1_1:9.02589973287091
[&R] ((Hminor_1:9.001949876683819	(((((SrubraalabamensisAL_1:9.185351953254166	(((SoreophilaAL3_1:9.046806116811739	(SoreophilaAL2_1:9.112283223296687	SoreophilaGA_1:9.138621480323387):0.1000595485564521):0.13935867052644685	SalataMS1_1:9.125811005673187):0.07916643731193163	SleucophyllaFL2_1:9.488896103040817):0.00870804113324838):0.057778406126623286	((SrubraGA1_1:9.320146494307044	SrubraSC_1:9.266754595497545):0.11748319714847755	((SalataLA2_1:9.013580756966645	SalataMS2_1:9.013580756966645):0.0962421114243995	SrubragulfensisFL1_1:9.136144720806346):0.1290751569495783):0.15899788029906645):0.3673558642993566	(((SflavarugeliiAL_1:9.48821831876748	(SflavaGA_1:9.27962684337384	SflavaFL_1:9.48341594180384):0.00480237696364):0.29599001534347547	((SminorGA3_1:9.486999602982104	(SflavarugeliiGA1_1:9.126540654677706	SflavarugeliiGA2_1:9.010956984392207):0.5670926915331952):0.020109271390465172	SflavaVA_1:9.388289529723968):0.06592270783058722):0.15725620906913784	((SpsittacinaAL1_1:9.364003050302852	SpsittacinaAL2_1:9.364003050302852):0.39052494898708867	(((SpsittacinaFL_1:9.145013146000371	(SpsittacinaGA3_1:9.409721926985203	(SpsittacinaLA_1:9.018916834939612	((SpsittacinaGA2_1:9.129240203681817	SpsittacinaAL3_1:9.012578465817818):0.08912396199586792	SpsittacinaGA1_1:9.052375048134586):0.17623623964672633):0.015121521660789863):0.04035377320567032):0.30255273740427213	SflavarubricorporaFL1_1:9.540203973160544):0.008821098570849752	SminorSC1_1:9.400967477972694):0.1645720753602468):0.06790394700905265):0.18298784898545373):1.1512990081517134	((((SminorGA2_1:9.120741979566443	SminorGA1_1:9.023438453553242):0.4149640847335048	(((SleucophyllaGA_1:9.315080342150269	(SrubraGA3_1:9.556481556062298	((SrubrajonesiiNC1_1:9.189770909424318	SrubrajonesiiNC2_1:9.01327240547472):0.2451564918915385	SrubraGA4_1:9.717009823587258):0.06230383847504136):0.009172397554271286):0.010235093042022378	(((SrubraGA2_1:9.014583590792247	SrubraGA5_1:9.306678202674647):0.45730681368696036	(SrubrajonesiiSC1_1:9.116428940371806	SrubrajonesiiSC2_1:9.011566376212807):0.3654736537184006):0.020161719733525915	SrubraGA6_1:9.413657154586533):0.014574416563459393):0.11903016464715288	((((SrubragulfensisFL3_1:9.057833767670848	SrubragulfensisFL2_1:9.057833767670848):0.04296004237675412	((SleucophyllaFL1_1:9.099546228217742	SleucophyllaAL2_1:9.099546228217742):0.1239159671124959	SalataTX_1:9.183659181165236):0.008389758292365138):0.03324827859377837	SleucophyllaFL3_1:9.15440250817058):0.10107891258289693	SrubrawherryiAL_1:9.245605774175377):0.03112774285236747):0.15222012028430104):0.03140629234429058	SoreophilaNC_1:9.463763069720935):0.24147180113874195	(SoreophilaAL1_1:9.642984601684317
[&R] (Dcalifornica_1:9.040079583445356	((((((SminorGA2_1:9.082553751636135	SminorSC1_1:9.037106342187336):0.8876912140037624	((SflavaNC2_1:9.389949782664585	SflavaSC_1:9.354954426414585):0.01355446724300306	SflavaNC1_1:9.282739898129487):0.5695995538701112):0.07045316669127935	((((SpurpureapurpureaNS_1:9.099505094894594	SpurpureavenosaMD_1:9.012177375682795):0.11374521534568018	(SpurpureavenosaGA_1:9.062666862665383	SpurpureavenosaburkiiFL1_1:9.231232607478383):0.16447721459509063):0.18646205867722404	SpurpureavenosaburkiiMS_1:9.265919847130597):0.30761572171945606	(SpurpureapurpureaWI2_1:9.784475230773326	(SpurpureavenosamontanaGA_1:9.147991255131197	SpurpureapurpureaWI_1:9.448144777478298):0.3363304532950294):0.12666991463062693):0.42799545945802453):0.25301596780346236	((((SrubrajonesiiSC1_1:9.503882671440298	(SrubraSC_1:9.221162070178158	SrubraGA1_1:9.274553968987657):0.07925042871164101):0.015376455169120878	SalataTX_1:9.241094105061718):0.011731099367030371	SrubragulfensisFL2_1:9.161570075018748):0.02595346685111355	(SrubrawherryiAL_1:9.178488501540102	SrubrajonesiiNC1_1:9.537423879546703):0.019519813280861786):0.988953358325779):1.616682211769305	((((SrubraalabamensisAL_1:9.008585954216345	(SalataMS2_1:9.109932282213911	SrubragulfensisFL3_1:9.08932207111211):0.05341921826133445):0.15004810829532125	(SleucophyllaAL1_1:9.361913570385022	SalataMS1_1:9.153903228913423):0.03306436446244545):0.18598550419788187	(((SpsittacinaGA1_1:9.076331525375712	SpsittacinaGA2_1:9.242320642918813):0.07401034038878408	SpsittacinaFL_1:9.011268429117097):0.11299408040111804	SpsittacinaGA3_1:9.429325063708715):0.48172168684143263):0.15851731037919178	((((SpsittacinaAL1_1:9.11978566731496	SpsittacinaAL2_1:9.11978566731496):0.48897609718739377	(SpsittacinaAL3_1:9.607716466926371	SpsittacinaLA_1:9.348694634405572):0.055877171948284676):0.05384285329473409	((SpurpureavenosaNC_1:9.209619996447282	SpurpureavenosaburkiiAL_1:9.496223848006082):0.18095349074143613	(SpurpureavenosaburkiiFL2_1:9.164215008649585	(SpurpureavenosamontanaNC_1:9.103116000783082	SpurpureavenosaVA_1:9.049942302949482):0.010068765069503972):0.28519659348163384):0.11897117213837027):0.0616393352791367	((((SflavarugeliiAL_1:9.397118760048366	(SflavarubricorporaFL1_1:9.047268591210306	(SflavarubricorporaFL2_1:9.119294321761412	SflavarugeliiGA2_1:9.003710651475913):0.08339470984929398):0.1898867197586586):0.0040538929208920535	SflavaVA_1:9.071176556412858):0.25454226658019363	(SflavaFL_1:9.590295982470169	(SflavarugeliiGA1_1:9.245356759049063	SflavaGA_1:9.046110669298063):0.3403962147421046):0.06541893707928256):0.04086436023658423	SminorGA1_1:9.336702120383535):0.14669727017129097):0.1738264956168137):2.155866899719106):0.919606810968832	(Hminor_1:9.030073095277473	((((SminorokefenokeensisGA_1:9.122287981940987
[&R] (Dcalifornica_1:11.891462346689286	((((((((SpurpureapurpureaNS_1:9.090261152236454	SpurpureapurpureaWI2_1:9.294078207003455):0.08434877936297094	SpurpureavenosaMD_1:9.087282212387626):0.14994390669145982	((SpurpureavenosaburkiiFL2_1:9.10142734899511	(SpurpureavenosaburkiiFL1_1:9.286904788508323	SpurpureavenosaNC_1:9.000300936949523):0.042288297103086125):0.06629394053411046	SpurpureapurpureaWI_1:9.41684456907932):0.11152632397856486):0.3895759535539469	(((SflavaNC1_1:9.009571656286917	SflavaGA_1:9.186261704886519):0.1276366602720758	(((SflavarubricorporaFL2_1:9.024250241681191	SflavarugeliiGA1_1:9.024250241681191):0.23440522181438572	SflavaNC2_1:9.003483676923077):0.22494763741499818	SflavarugeliiAL_1:9.488146109589575):0.029541353999018683):0.3196728000983353	SflavarugeliiGA2_1:9.71723358472243):0.0447177437834028):0.4550137213871126	SoreophilaAL4_1:10.077349527942644):0.4430347172762852	((((SpurpureavenosaburkiiMS_1:9.635202716586962	(((SminorSC1_1:9.287504695949242	SminorGA3_1:9.38434898687954):0.13822777901317784	((SflavaVA_1:9.004424234786637	SflavarubricorporaFL1_1:9.174456882263637):0.08444318450437954	SflavaSC_1:9.124153364345917):0.31489000195310296):0.0687992525769774	(((SrubraGA3_1:9.558175087021633	SrubragulfensisFL2_1:9.129504619792533):0.20519317680260826	(((SrubraSC_1:9.191898391378329	((SrubrajonesiiNC1_1:9.220105242136325	SrubrajonesiiSC2_1:9.115242677977326):0.0996909895663155	SrubraGA4_1:9.60187865397404):0.07557233222618565):0.24308906243516262	SrubrawherryiAL_1:9.279522248357392):0.003055012043174163	(((SrubragulfensisFL1_1:9.130130083998614	(SalataLA2_1:9.066343132000759	SrubrajonesiiSC1_1:9.415153071856658):0.037465099582554486):0.16155021274682974	SalataMS1_1:9.138926428935443):0.020795653798056132	(SalataMS2_1:9.16739669797241	SrubraalabamensisAL_1:9.01263115171351):0.11875740015578885):0.0065486004230668):0.06260530914567797):0.007052731955787912	(((SleucophyllaAL2_1:9.141321403337084	SleucophyllaAL1_1:9.112451796940785):0.15940517920923727	SalataLA1_1:9.260923568381322):0.16805269819782337	SoreophilaAL1_1:9.484128026609342):0.004029391381786076):0.08099140849826562):0.13439068362186393):0.08116891838180525	((SoreophilaAL2_1:9.480473862734144	(SoreophilaGA_1:9.240657478051201	SoreophilaNC_1:9.108138501626701):0.2661546417096444):0.2540715713759172	((SflavaFL_1:9.76437668327183	((SpsittacinaFL_1:9.004340764109983	SpsittacinaAL1_1:9.137909706064184):0.06804078795074969	SpsittacinaLA_1:9.001760535866433):0.4393935923757981):0.015419653343978853	SminorSC2_1:9.63492811959171):0.21449129840905212):0.023824737356303246):0.023763277779079	(((SminorGA1_1:9.22280849265951	SminorokefenokeensisGA_1:9.437817435037909):0.15544813440679708	((SpurpureavenosaVA_1:9.035875934885546
[&R] ((((((SpsittacinaGA3_1:9.420078278270289	((SpsittacinaAL2_1:9.18382091983603	SpsittacinaFL_1:9.05025197788183):0.0077725979681237895	SpsittacinaGA2_1:9.363087130040455):0.05699114822983374):0.3497058030797364	((SpsittacinaGA1_1:9.37428476139305	SpsittacinaAL3_1:9.42361214107215):0.20746936526156043	(SminorGA2_1:9.134513856057861	SminorSC1_1:9.089066446609062):0.29819473939534674):0.02204083715231585):0.35118047435609506	(SpurpureavenosaburkiiFL1_1:9.874493864604807	(((SpurpureavenosaVA_1:9.008009348965668	SpurpureavenosaGA_1:9.171413281399568):0.3048905316689878	(SpurpureavenosaburkiiAL_1:9.509921899818785	SpurpureapurpureaNS_1:9.327462387985586):0.1349476580627702):0.16687548067345231	((SflavaNC1_1:9.165240746038696	(((((SflavarugeliiAL_1:9.121774380492313	SflavarugeliiGA2_1:9.001647701527814):0.08684990217155306	SflavaGA_1:9.004835184233867):0.07787917124231548	SflavarugeliiGA1_1:9.281960445227183):0.1350071249106443	(SflavaFL_1:9.292068350636896	SflavarubricorporaFL2_1:9.287525341957895):0.12944222817993173):0.08415157286662112	SflavaNC2_1:9.245947356431948):0.04005774138484822):0.20811156329376476	(SminorGA3_1:9.516430227595865	SminorGA1_1:9.367729820101166):0.026224476858392347):0.043402285985247854):0.06274882604979654):0.20852097195381436):0.8575479179499184	((SflavaVA_1:9.994912920793604	((SminorSC2_1:9.686814751273284	(((SrubragulfensisFL1_1:9.094597321730637	(SrubraGA4_1:9.161709998470794	SrubraGA5_1:9.161709998470794):0.537457832971843):0.10015479813863559	SrubragulfensisFL2_1:9.147820056352172):0.2966949496544089	(((SleucophyllaFL3_1:9.104478136455139	SleucophyllaFL1_1:9.215175860500938):0.31716809632600257	SoreophilaAL4_1:9.521354445665443):0.03497414879506823	((SpsittacinaLA_1:9.375168889430373	SpsittacinaAL1_1:9.579358847578874):0.10832468034206456	SrubraalabamensisAL_1:9.29274995631664):0.00935467057327173):0.008255043959571514):0.007357128962503322):0.19014421018832353	((SpurpureavenosaNC_1:9.266277042345706	((SpurpureavenosaburkiiFL2_1:9.156451827860087	(SpurpureavenosamontanaGA_1:9.104485765446988	SpurpureavenosamontanaNC_1:9.104485765446988):0.00093581961609942):0.01586622109335404	((SpurpureapurpureaWI_1:9.001745899462485	SpurpureapurpureaWI2_1:9.001745899462485):0.39122035928926924	SpurpureavenosaburkiiMS_1:9.055356682197854):0.028475069751787804):0.1527971083347644):0.335265848125752	((SflavarubricorporaFL1_1:9.606840955704119	SpurpureavenosaMD_1:9.511528469946219):0.06187204587402928	SleucophyllaAL1_1:9.55105415450795):0.04495899516501062):0.1481917326631509):0.3030818388642943):0.15529312678976148	((((SoreophilaAL1_1:9.152515371716902	SoreophilaGA_1:9.152515371716902):0.41582707476924663	(SflavaSC_1:9.394107890549822	SminorokefenokeensisGA_1:9.543949825027221):0.11292834832292505):0.12636218671127958	((SrubraGA3_1:9.526387643188812
[&R] ((Hminor_1:9.454432334794257	(((SpsittacinaGA1_1:9.11937391617433	SpsittacinaAL1_1:9.11386942148113):0.5996384555766499	((SflavaSC_1:9.09869271971714	((SflavarugeliiAL_1:9.268286536014553	(SflavarubricorporaFL1_1:9.082604214271008	SflavaGA_1:9.038778564920408):0.02571887266414345):0.00913469532485548	SflavaNC2_1:9.017706436087908):0.11598163987923325):0.3645613686887464	((SpurpureavenosaburkiiMS_1:9.078178591164495	SpurpureavenosamontanaGA_1:9.115634645371294):0.36950080268927793	SpsittacinaLA_1:9.426197576236572):0.008544108641214368):0.0745762340314938):0.6606879744479975	(((((SoreophilaAL2_1:9.099625465133842	SoreophilaAL4_1:9.099625465133842):0.19177384829425065	SoreophilaAL3_1:9.125862658386692):0.20646144013145007	SrubragulfensisFL2_1:9.377792121146042):0.1545145007798802	((((SleucophyllaAL2_1:9.005935874116958	SleucophyllaFL1_1:9.005935874116958):0.14694692884256474	SleucophyllaFL3_1:9.042185078913722):0.24208364132291776	SoreophilaGA_1:9.410315190147639):0.1618386756643396	(SrubrajonesiiNC2_1:9.382734827783345	SalataLA1_1:9.281068310185244):0.23593379559653455):0.10655964555414421):0.5303266338498833	(SoreophilaAL1_1:10.035064539577247	(((((SflavaVA_1:9.310782591466268	SflavaNC1_1:9.260299540993067):0.12804212575042467	(SpsittacinaAL3_1:9.68223411026398	SpurpureapurpureaWI2_1:9.78230367191428):0.022385981000309994):0.2501817360834756	(((SalataMS2_1:9.330388884686997	((SleucophyllaFL2_1:9.02687567566002	SleucophyllaGA_1:9.02687567566002):0.1785684841854541	SleucophyllaAL1_1:9.129535841261376):0.2824313695025209):0.10572305349202954	((SpsittacinaGA3_1:9.586934016060253	(SpsittacinaFL_1:9.156609425609082	(SpsittacinaGA2_1:9.393632202585811	SpsittacinaAL2_1:9.22213859034951):0.06803977721376933):0.12526203626067167):0.19128451333432903	((SminorGA3_1:9.148266207741358	SminorokefenokeensisGA_1:9.214574742625057):0.07951705337462653	SminorSC1_1:9.130938970185685):0.2867975010155963):0.06955504636614307):0.06509492754429444	(SoreophilaNC_1:9.323369354046884	(((((SrubrajonesiiNC1_1:9.227634635366247	SrubrajonesiiSC2_1:9.122772071207248):0.25268499418021073	SalataTX_1:9.202154607998759):0.08288022353517094	((SalataLA2_1:9.155138150425685	(SrubragulfensisFL1_1:9.138673145310833	(SrubrajonesiiSC1_1:9.377148769447217	(SrubraGA1_1:9.085018652844225	(SrubraGA6_1:9.146522131984833	SrubraSC_1:9.031459118671533):0.00016763536319239745):0.14205184286199246):0.08401246330421357):0.042786857530154175):0.047719047960789664	SrubraalabamensisAL_1:9.048091652127574):0.011532714839254842):0.019397421834453074	(SrubragulfensisFL3_1:9.082722060907921	SrubraGA5_1:9.734224634137023):0.130455063050461):0.0856722936296041
[&R] (((((((SminorokefenokeensisGA_1:9.702598742351315	(((((SrubraalabamensisAL_1:9.094196581773987	((SleucophyllaFL3_1:9.151959482415199	SalataMS1_1:9.025777258593097):0.00783815844486214	(SrubraGA6_1:9.343110429597253	SrubrajonesiiSC2_1:9.326655024675453):0.07733978345410569):0.08891469560022869):0.06261075312380271	((SrubrawherryiAL_1:9.039691895110174	SalataLA1_1:9.120462251569073):0.04342115418115747	(SleucophyllaAL1_1:9.087293034087905	SleucophyllaFL1_1:9.116162640484204):0.08752377943102689):0.2183343937146597):0.049632430162013706	(SoreophilaAL3_1:9.182135470687127	SoreophilaAL2_1:9.347672125728527):0.11299160690187796):0.02907539217574386	(SoreophilaAL4_1:9.30225814671548	(SoreophilaAL1_1:9.154074423419301	SoreophilaGA_1:9.154074423419301):0.17452198032287894):0.18748097809066655):0.04698317440422413	SrubragulfensisFL2_1:9.41665366679687):0.051002459250240516):0.036193293522453665	(((SpurpureavenosaNC_1:9.10822461405025	SpurpureapurpureaWI_1:9.416186008542851):0.043999729473611686	(SpurpureavenosaMD_1:9.077356788607943	SpurpureavenosaburkiiMS_1:9.030891986032843):0.0916841754297199):0.323680090641649	(SpurpureapurpureaNS_1:9.336171137711279	((SpurpureavenosaburkiiFL1_1:9.372785553859686	SpurpureavenosaburkiiFL2_1:9.145019817243385):0.10666846974718402	(SpurpureapurpureaWI2_1:9.426046906902027	(SpurpureavenosaGA_1:9.19869285913863	((SpurpureavenosaburkiiAL_1:9.33281430861729	SpurpureavenosaVA_1:9.000844631370391):0.031471292744911096	SpurpureavenosamontanaGA_1:9.085489621948902):0.002973002589428597):0.037430760016595024):0.07476465963864472):0.03917662593760958):0.24387763617983138):0.13566326338125448):0.05089077197567434	(SpurpureavenosamontanaNC_1:9.631918519125117	((SpsittacinaAL2_1:9.411179114486607	SpsittacinaGA2_1:9.582672726722908):0.1486280662247324	(SpsittacinaLA_1:9.099268138718294	(SpsittacinaFL_1:9.030423553749504	(SpsittacinaGA3_1:9.31868394485065	SpsittacinaAL1_1:9.147190332614349):0.016802163089355296):0.13946560116309092):0.2563490838445444):0.21736342473827627):0.03834782254282548):0.1693678603101918	(SoreophilaNC_1:9.240389659385025	(SalataMS2_1:9.212042449135835	SalataTX_1:9.282687367444034):0.03506950833529219):0.4976063054861075):1.8444537110962482	(((SminorSC1_1:9.258610278439843	SminorGA2_1:9.304057687888642):0.5657883367457829	(SrubrajonesiiNC2_1:9.68201370728417	((SalataLA2_1:9.16259833992663	((SrubraSC_1:9.052038192136498	(SrubraGA3_1:9.014698551639242	SrubraGA5_1:9.237530657639242):0.3000601293191555):0.12198736137711015	SrubraGA1_1:9.22741745232311):0.1339125537184199):0.05878215118515056	SrubragulfensisFL1_1:9.24770234352708):0.28832178026608996):0.2635167644193574):0.5594327315038031	(((SpsittacinaAL3_1:9.076649120403678	SpsittacinaGA1_1:9.027321740724577):0.6995617141610992	(SflavarubricorporaFL1_1:9.59268351148491
[&R] (Dcalifornica_1:11.554849362251627	((((SpurpureavenosamontanaNC_1:9.115388672206084	SpurpureavenosaburkiiMS_1:9.077932617999284):1.2604272374859586	(((((SpurpureapurpureaWI2_1:9.244896502536582	SpurpureapurpureaWI_1:9.244896502536582):0.23885478357989304	SpurpureavenosaGA_1:9.293827998369675):0.13790882555939513	((SpurpureapurpureaNS_1:9.28253150067609	SpurpureavenosaMD_1:9.19520378146429):0.07750079721349291	SpurpureavenosaburkiiFL1_1:9.542491809722781):0.05781075901928842):0.3211390306051075	((((SalataLA2_1:9.132835924858515	(SalataMS2_1:9.118837751347552	((SrubrawherryiAL_1:9.016515564938569	((SrubraGA1_1:9.207369088639275	(SrubraGA5_1:9.614693962820724	((SrubraGA4_1:9.400970344897006	SrubraGA2_1:9.108875733014607):0.1684661131532409	(SrubrajonesiiNC1_1:9.10260171939194	SrubrajonesiiSC1_1:9.10260171939194):0.18475231638690837):0.04525750477047718):0.024835821830950688):0.016235397713132614	SrubrajonesiiSC2_1:9.268820195934408):0.0017681828517598856):0.048524592943038826	SrubrajonesiiNC2_1:9.247477031938608):0.04367215531524336):0.013998173510963437):0.10351038873889809	SalataLA1_1:9.306991231905613):0.2235641391600715	((SoreophilaNC_1:9.103971587906692	(SoreophilaGA_1:9.211109950913404	SoreophilaAL1_1:9.211109950913404):0.02538061341778815):0.32835733206833767	SrubraalabamensisAL_1:9.28428567180223):0.020859234696354357):0.07645981243152486	((SminorGA1_1:9.458865536253414	(SflavaSC_1:9.318538923062443	(SflavaNC2_1:9.094283603068131	SflavaVA_1:9.02400230176323):0.2592506762443125):0.20549362109196884):0.060628563138047334	(((SminorokefenokeensisGA_1:9.098945542782088	SminorGA3_1:9.032637007898389):0.2208844986144109	SminorSC2_1:9.319830041396498):0.2370570581395511	SpsittacinaLA_1:9.37853276153055):0.1776159422338086):0.016199628621548272):0.011359415723969458):0.14692680366397676	((((SflavarugeliiAL_1:9.389758160700314	(SflavaFL_1:9.29305565636884	(SflavarubricorporaFL2_1:9.189593413277557	SflavarugeliiGA2_1:9.074009742992057):0.0989192344122802):0.09670250433147637):0.11812165739227724	(SflavaGA_1:9.017313276437172	SflavarubricorporaFL1_1:9.061138925787771):0.28677744322542154):0.32571160070476657	(SpsittacinaGA3_1:9.42492156725384	(SpsittacinaGA2_1:9.358181083351704	SpsittacinaGA1_1:9.192191965808604):0.06674048390213655):0.46113086689871885):0.005957371409017985	(((SrubragulfensisFL2_1:9.24110951651325	SleucophyllaFL1_1:9.37216766008825):0.1281417852310111	(SleucophyllaFL3_1:9.189304053557832	(SrubragulfensisFL3_1:9.107537081210138	(SalataTX_1:9.14332337496857	SrubraGA3_1:9.48073871278767):0.05546883565156795):0.06140655281849322):0.20030766771562908):0.07809657095018648	((SminorGA2_1:9.178596960632778	SminorSC1_1:9.133149551183978):0.2575018691103149
[&R] (Hminor_1:11.793962415164964	(((((SpurpureavenosamontanaNC_1:9.546138850449784	(((SpurpureavenosaMD_1:9.145364815579551	SpurpureavenosamontanaGA_1:9.136356067211251):0.28754500795573157	SpurpureavenosaburkiiFL2_1:9.474931317963982):0.07542672293238303	(SflavarubricorporaFL1_1:9.227544558947406	SflavarugeliiGA1_1:9.382964999347806):0.3761044732781616):0.04681105235042144):0.014620092755358954	((((SleucophyllaAL2_1:9.097038554246122	SleucophyllaFL2_1:9.144077266433923):0.34268185450616373	(SrubrawherryiAL_1:9.090204002805207	(SalataTX_1:9.117618337469375	SrubragulfensisFL1_1:9.073295271576477):0.053356021794730236):0.22894303532318244):0.001978043913683002	(SalataMS1_1:9.01474055009941	((SrubraGA1_1:9.018168687319719	((SrubraGA3_1:9.07990647245508	(SrubraGA5_1:9.054437821861118	SrubraGA4_1:9.054437821861118):0.2483007565939632):0.09148102477259656	SrubraGA6_1:9.023730021719077):0.05610978010444034):0.1745778212353334	(SrubrajonesiiSC2_1:9.018038578702201	SrubrajonesiiSC1_1:9.1229011428612):0.2199236394348502):0.14715772305395802):0.19007795469866165):0.10657449497251963	((SpsittacinaFL_1:9.514918650763958	(SminorGA1_1:9.144526930701732	(SminorokefenokeensisGA_1:9.346442274001324	SminorGA3_1:9.280133739117625):0.013093599078805687):0.2631160994950258):0.01980842346296237	SpurpureavenosaVA_1:9.46987023202302):0.009697024329570439):0.028017989018955927):0.22879341760513605	((SoreophilaAL1_1:9.173160000067078	SoreophilaNC_1:9.040641023642578):0.4052991932454071	((SoreophilaAL4_1:9.356976049419574	SoreophilaGA_1:9.383314306446273):0.056844102645335036	(SleucophyllaFL3_1:9.107633640411992	((SrubrajonesiiNC2_1:9.068637270011484	SrubrajonesiiNC1_1:9.245135773961083):0.062330841375425515	SrubraSC_1:9.10399644278601):0.14922675650398176):0.20647829876861604):0.13830078422087722):0.24197390681529726):2.003777670613088	((((((SrubragulfensisFL2_1:9.116962208566632	(SleucophyllaFL1_1:9.094683718660717	SleucophyllaAL1_1:9.065814112264418):0.1533366334809142):0.12927754156737037	(SrubragulfensisFL3_1:9.179378791845997	SalataMS2_1:9.199989002947799):0.0668609582880058):0.0055564977632374555	SrubraalabamensisAL_1:9.11764091274014):0.046678322793808937	(SalataLA1_1:9.1430896234454	SrubraGA2_1:9.411242455382101):0.246640076655648):0.6142465489095944	((((SalataLA2_1:9.26312920301651	SoreophilaAL3_1:9.197050969286808):0.2721497171290922	(SminorSC2_1:9.674636267327143	(SpsittacinaLA_1:9.196714588023307	((SpsittacinaAL2_1:9.192653972645159	SpsittacinaAL3_1:9.24748584701746):0.13288044907126573	((SpsittacinaGA3_1:9.105185548921495	SpsittacinaGA2_1:9.105185548921495):0.25670995477995445	SpsittacinaGA1_1:9.19590638615835):0.1351325302512744):0.07537012445538267):0.2995673412983424):0.07497505802085146):0.10742602008478963
[&R] ((Dcalifornica_1:9.645423576379105	Hminor_1:11.001540562379105):2.064169272319538	((((((SrubragulfensisFL3_1:9.368739343751619	((((SleucophyllaFL1_1:9.161201474230038	SleucophyllaAL1_1:9.13233186783374):0.10677150058479598	((SleucophyllaGA_1:9.012258129761863	SleucophyllaFL2_1:9.012258129761863):0.14857506334619672	SleucophyllaAL2_1:9.113794480920259):0.15417849389457533):0.1119453062117687	(SleucophyllaFL3_1:9.190456410526208	(SrubragulfensisFL1_1:9.122258066917182	(SrubrajonesiiNC2_1:9.012792703720706	SrubrajonesiiSC2_1:9.084428643511306):0.25545494668747454):0.09476998759692805):0.07876414645459401):0.012043162403920823	(SoreophilaAL2_1:9.28554538092101	(SoreophilaAL3_1:9.09645491609289	(SoreophilaGA_1:9.155707027615826	SoreophilaAL1_1:9.155707027615826):0.13262280054516448):0.0235538097867193):0.09542655134801428):0.10783604389609512):0.20055491888398225	(((SrubraGA4_1:9.610362017173102	(SrubraGA1_1:9.07255348631345	SrubraGA3_1:9.281882076325848):0.10564783484725424):0.06055658349628573	(SrubraGA2_1:9.29318756927164	SrubraGA6_1:9.21479259964544):0.08563641951534953):0.39301858577068327	((SrubraSC_1:9.27671901115266	SalataMS1_1:9.00494722845256):0.18400233678239158	(SrubraalabamensisAL_1:9.066668072594563	SalataMS2_1:9.221433618853464):0.0939479617761859):0.11766324368312275):0.15685964942462743):0.0934926647161159	((SrubraGA5_1:9.797877760057522	SalataLA2_1:9.166985397930224):0.03249757025050703	(SalataLA1_1:9.003820462875979	SalataTX_1:9.003820462875979):0.2663074236129536):0.4839141702727846):0.09629336292477814	((((SpsittacinaAL1_1:9.186909886153039	SpsittacinaAL3_1:9.24174176052534):0.040504362019287685	((SpsittacinaAL2_1:9.081290915177732	SpsittacinaGA3_1:9.252784527414033):0.10138105820112057	SpsittacinaGA1_1:9.18817646807205):0.044742274793476464):0.39816662194034375	SpsittacinaLA_1:9.421390911964176):0.03572667436185399	((SpsittacinaFL_1:9.004015345951467	SpsittacinaGA2_1:9.309077900141967):0.4084345166985713	(SflavarugeliiGA2_1:9.473915525273027	((SflavarubricorporaFL2_1:9.163066476917805	SflavarubricorporaFL1_1:9.007646036517407):0.2159591646741419	SflavaNC1_1:9.003089503241348):0.21047355396658096):0.07100919724780955):0.11528873987028826):0.3585509822491676):0.06976071845145888	((SminorGA3_1:9.582873439348184	SflavaVA_1:9.464054094699584):0.0707716026884969	((SflavaGA_1:9.078196776050287	SflavarugeliiGA1_1:9.277442865801286):0.13560138375539318	SflavaSC_1:9.12287710673418):0.44723453570879884):0.343830048111774):3.448150891561416	(((((SpurpureavenosaVA_1:9.102261016652266	(SpurpureavenosaMD_1:9.119172419735092	SpurpureapurpureaNS_1:9.206500138946891):0.04527104311907503):0.11852439300134099	SpurpureavenosaNC_1:9.266151235341706):0.3053955198771396
[&R] ((((((SpurpureapurpureaNS_1:9.356987408587663	SpurpureavenosaGA_1:9.370881175607863):0.07997709834805668	(((SpurpureapurpureaWI_1:9.465357531081928	SpurpureavenosaMD_1:9.174212757103128):0.04723088389272912	(SpurpureavenosaVA_1:9.136290226310393	SpurpureavenosaburkiiAL_1:9.468259903557293):0.022970968483563493):0.054980765436135594	SpurpureavenosaburkiiFL2_1:9.318445900860691):0.07321238129192811):0.01565080440286418	SpurpureavenosamontanaNC_1:9.356278843758483):0.2594465471061469	((SleucophyllaAL1_1:9.050255753554795	SleucophyllaAL2_1:9.079125359951094):0.20835377971055696	(SleucophyllaFL3_1:9.051222023046483	SleucophyllaFL1_1:9.161919747092282):0.12555939256936885):0.3437782446552797):1.548216358183666	(((SminorSC1_1:9.56338189592506	((((SminorokefenokeensisGA_1:9.137436711129173	SminorGA2_1:9.019731294763973):0.2427059860172613	SminorSC2_1:9.380142697146434):0.278423611761722	(((SflavaVA_1:9.264100770604248	SflavaSC_1:9.299386715659148):0.16264022918374318	SpsittacinaAL1_1:9.637704499463295):0.04601851969918362	(SpsittacinaFL_1:9.014071926870626	SpsittacinaGA2_1:9.319134481061127):0.5360821503376503):0.000678909888679882):0.012335437014210512	(SoreophilaAL1_1:9.139053526247032	SoreophilaNC_1:9.006534549822533):0.4433124928113342):0.05563297581668955):0.49592247801484923	(((SoreophilaAL3_1:9.213725195364537	(SrubraalabamensisAL_1:9.099609184201652	SalataMS1_1:9.127942715065853):0.025428698633686467):0.2910781874008443	((SalataMS2_1:9.228617304986368	SrubragulfensisFL2_1:9.208007093884566):0.2523154095381973	SflavarubricorporaFL1_1:9.680169887671664):0.08994890197051994):0.07557771000965562	(((SpurpureavenosaburkiiFL1_1:9.365789575525493	SpurpureavenosamontanaGA_1:9.086993596112194):0.4590624209509775	(SflavaFL_1:9.36509037345338	SflavaGA_1:9.161301275023382):0.44525032681539045):0.03398009153668897	SoreophilaAL2_1:9.584578590890661):0.16133915692577727):0.3616654680467676):0.8630549855952169	((((SpsittacinaGA1_1:9.321153940458334	(SpsittacinaAL3_1:9.274898647322916	SpsittacinaGA3_1:9.391560385186915):0.09558267281451743):0.05819706042642692	(SpsittacinaAL2_1:9.262948696411687	SpsittacinaLA_1:9.058758738263187):0.11089780977987271):0.25843718732007503	(SpurpureapurpureaWI2_1:9.727926539302352	SpurpureavenosaNC_1:9.419965144809751):0.05925859023187943):0.32458301669747786	(((((SflavaNC1_1:9.171848174109767	((SflavaNC2_1:9.105511386879881	SflavarubricorporaFL2_1:9.36068317345238):0.09481214554307613	SflavarugeliiAL_1:9.460038327674456):0.09228899346490967):0.13487493804806805	(SflavarugeliiGA2_1:9.050839247148078	SflavarugeliiGA1_1:9.166422917433577):0.5162363330748567):0.05352238806974319	(SminorGA3_1:9.207414272878996	SminorGA1_1:9.058713865384297):0.32213362247038285):0.09948804597866186	(SoreophilaAL4_1:9.401588010239685
[&R] ((Hminor_1:9.219933509409318	(((((SalataTX_1:9.265209512771076	((SrubrajonesiiSC2_1:9.184255368446587	SrubraGA1_1:9.139039658864586):0.08203074342266545	SrubragulfensisFL1_1:9.048660588587651):0.17222585829052298):0.288533059099135	SpsittacinaGA2_1:9.894759291143712):0.1591238999938856	(((((SpsittacinaGA1_1:9.535910354070129	SpsittacinaLA_1:9.32621590122843):0.04357387558044776	SminorGA1_1:9.333135172435979):0.010331289403444317	(SpsittacinaAL3_1:9.190905055725507	SpsittacinaFL_1:9.002504239399007):0.44823784300761516):0.19323936736237113	((SpsittacinaAL1_1:9.071602070051467	SpsittacinaGA3_1:9.243095682287768):0.15992771923660526	SpsittacinaAL2_1:9.231529789288071):0.5460206024351203):0.07676384704990964	((((SrubrajonesiiSC1_1:9.514131143034632	SleucophyllaFL2_1:9.322807847839734):0.07052320818989999	SrubragulfensisFL2_1:9.215234200266831):0.18221329615653575	((SrubraGA2_1:9.149352758884444	(SrubraGA4_1:9.276669627008348	SrubraGA3_1:9.053837521008347):0.16477774375849735):0.0483219769687677	SrubraGA5_1:9.489769347735612):0.5591807219168565):0.07202106192708423	(((SrubrajonesiiNC1_1:9.60441716444581	(SrubrawherryiAL_1:9.149204458892436	SrubraalabamensisAL_1:9.004564350784234):0.09627732754677602):0.04054530328352247	(SoreophilaAL3_1:9.069746836073028	(SoreophilaAL1_1:9.20784916362608	SoreophilaGA_1:9.20784916362608):0.05377258451504827):0.1603274580707047):0.0369621556094656	(SalataMS1_1:9.038170959343157	SalataMS2_1:9.164602974737859):0.16851170874504134):0.15696408596935446):0.12406744397545028):0.028075340128193196):0.6106756541146012	((SflavaNC2_1:9.125483331081279	SflavaVA_1:9.055202029776378):0.4511499818386054	(SoreophilaAL4_1:9.511442909699145	(SalataLA1_1:9.468376572747356	((SoreophilaAL2_1:9.39397354808988	SoreophilaNC_1:9.28779282869208):0.046732137472245194	(SleucophyllaFL3_1:9.090031070462818	SalataLA2_1:9.090280862035419):0.2509664022150065):0.0564843901887315):0.014252833948289282):0.06516299755743764):0.7757497217256142):0.78021600398313	(((SrubraGA6_1:9.247338881568522	SrubrajonesiiNC2_1:9.159247536856123):0.006259921532511333	SrubraSC_1:9.138535789787733):0.85659631055282	(((SminorGA3_1:9.478403910115082	SminorGA2_1:9.427007028633582):0.3893614652162214	((SflavaSC_1:9.336726144752198	SflavarubricorporaFL1_1:9.471472847174299):0.26857177547473887	((SpurpureavenosaburkiiMS_1:9.450068880199964	(((SflavarugeliiAL_1:9.029669863747985	SflavaFL_1:9.029669863747985):0.0976301567194406	SflavarugeliiGA2_1:9.007173341502925):0.6112022283536968	(((SpurpureavenosaGA_1:9.286755707190432	SpurpureapurpureaWI_1:9.476678994937233):0.19679106379449024
[&R] ((((((((SalataLA2_1:9.096193194705046	(((SleucophyllaAL2_1:9.06813707372055	SleucophyllaAL1_1:9.039267467324251):0.08550918202805505	SleucophyllaFL3_1:9.042948531702805):0.05254456655335778	(SrubrawherryiAL_1:9.064103609665706	SalataTX_1:9.144873966124605):0.02151384201235804):0.00045030487628313287):0.11865650413715048	SrubraalabamensisAL_1:9.060084152583299):0.02304106582530615	SalataLA1_1:9.308535682975704):0.03038184679165379	SoreophilaAL4_1:9.367731032770857):0.4354875132050219	(((SpsittacinaGA2_1:9.917585115536884	(SflavaVA_1:9.495511262116205	((SpsittacinaAL3_1:9.175245847091523	SpsittacinaAL2_1:9.120413972719222):0.36557528087790064	(SpsittacinaFL_1:9.252894395658155	SpsittacinaGA1_1:9.391967832305555):0.09952591598476727):0.22048550819438234):0.03961674150907951):0.08760107129298446	(((SoreophilaAL2_1:9.404701183898135	SrubraGA1_1:9.503974428701337):0.11281832335109192	SoreophilaNC_1:9.411338787851427):0.15756344791436067	(((SpurpureavenosaNC_1:9.041495768917027	SpurpureavenosaburkiiFL2_1:9.100333883859527):0.15584028122658197	(SpurpureavenosaburkiiAL_1:9.43567294505344	(SpurpureapurpureaNS_1:9.115198150478015	(SpurpureapurpureaWI_1:9.173091037069582	SpurpureapurpureaWI2_1:9.173091037069582):0.14592416817543336):0.13801528274222508):0.04826695664896822):0.40127529428456876	SflavaNC2_1:9.610989104527778):0.0641212562991094):0.017900015396281516):0.01799047033518993	((SpsittacinaGA3_1:9.812621293276012	((SpurpureavenosamontanaGA_1:9.324826492006231	(SpurpureavenosaVA_1:9.077643085098202	SpurpureavenosaburkiiMS_1:9.093360728725003):0.19400970907442996):0.05682088206259306	((SpurpureavenosaMD_1:9.122805796961785	SpurpureavenosamontanaNC_1:9.113797048593485):0.13711016020265382	(SpurpureavenosaburkiiFL1_1:9.244211064082876	SpurpureavenosaGA_1:9.075645319269876):0.28549212412656183):0.13074016527268623):0.11422822064638788):0.05146269498497114	((SflavaSC_1:9.010878920325139	(SflavarugeliiAL_1:9.211981096849073	(SflavarugeliiGA1_1:9.082123887653882	SflavarubricorporaFL2_1:9.082123887653882):0.12531420051619144):0.09360797497756504):0.17065868527644756	SflavaGA_1:9.272458658673086):0.33537521580269686):0.15909266890407509):0.09224510508082087):2.903823830187523	((((SoreophilaAL1_1:9.428109353821876	SoreophilaGA_1:9.428109353821876):0.3067292030672515	((SoreophilaAL3_1:9.284118874850046	SrubragulfensisFL1_1:9.376518960995048):0.1635715682922935	(SpsittacinaAL1_1:9.299480431083266	SpsittacinaLA_1:9.095290472934765):0.4544562711341734):0.09527320167868902):0.15189433798999472	((SflavaNC1_1:9.063716653998778	((SflavarugeliiGA2_1:9.041959595288665	SflavarubricorporaFL1_1:9.002122825173766):0.07279870978595798	SflavaFL_1:9.234884984039121):0.20931081698925436):0.33716045908485126	((SminorGA3_1:9.400601902790795	(SminorGA1_1:9.196845340191677
[&R] ((Hminor_1:9.676814303946825	((((((((SrubragulfensisFL2_1:9.08362231630956	SalataLA1_1:9.174877445719561):0.005414429036319491	SleucophyllaGA_1:9.26713360110868):0.009793609337289443	((SrubrajonesiiNC2_1:9.09462768886005	SrubraGA1_1:9.12104791906865):0.10923206002833227	SrubrawherryiAL_1:9.021422874831384):0.08789225280288654):0.09794401694757274	SleucophyllaFL1_1:9.327832515205742):0.22920889474396686	SminorSC1_1:9.49777305686491):0.016525317307938762	(SoreophilaAL1_1:9.527130547735888	(((SrubraSC_1:9.199902303865214	SalataTX_1:9.125207454868015):0.007456275827142855	SrubrajonesiiSC1_1:9.410828752242857):0.1907413619697936	SalataMS2_1:9.252760174356753):0.14857369504073611):0.061784925386960086):0.54927946758931	((((SoreophilaGA_1:9.287314313932463	SoreophilaAL2_1:9.260976056905763):0.019529442963151195	SoreophilaAL3_1:9.114968844827514):0.31742968293181073	((SflavaSC_1:9.175705477258038	(((SflavarugeliiGA2_1:9.069477332099748	SflavarubricorporaFL2_1:9.185061002385247):0.1725545167270087	SflavaNC2_1:9.102443732539758):0.04058452591287065	SflavarugeliiAL_1:9.402743053704128):0.06767257505540972):0.024253763050385808	((SflavaGA_1:9.00723185743835	SflavarugeliiGA1_1:9.206477947189349):0.032872001221473254	SflavaFL_1:9.243892957089823):0.25077643472009903):0.36300799190560196):0.11755647294836102	(((((SminorGA2_1:9.218995765924932	SminorGA1_1:9.121692239911733):0.218257565042644	(SminorSC2_1:9.21578213516475	(SminorokefenokeensisGA_1:9.192698581826853	SminorGA3_1:9.126390046943154):0.02308355333789673):0.33917661216802475):0.06646218030885245	(((SpurpureavenosamontanaGA_1:9.16213385322892	((SpurpureavenosaVA_1:9.06150317618139	SpurpureavenosaburkiiFL2_1:9.165707116811989):0.01745924049472077	(SpurpureavenosaburkiiAL_1:9.282453645443715	SpurpureavenosaGA_1:9.113887900630715):0.12847844847929613):0.02999773871920904):0.10886149894256379	SpurpureapurpureaWI_1:9.571148874518583):0.21584714146181358	((((SpsittacinaAL3_1:9.052041025097624	SpsittacinaGA3_1:9.168702762961624):0.27116215776438635	SpsittacinaLA_1:9.06418135034121):0.34290641458494575	((SpsittacinaGA1_1:9.225983029494753	SpsittacinaGA2_1:9.391972147037853):0.3697571604402467	SpsittacinaAL2_1:9.590235695241798):0.021042027832856962):0.01909286745492665	SflavaNC1_1:9.368924040381083):0.0017239894282139376):0.015161967826832552):0.09511598873103107	(SpsittacinaAL1_1:9.170557777016406	SpsittacinaFL_1:9.036988835062205):0.5718147594992556):0.0014101244791782748	((SpurpureapurpureaNS_1:9.424259007761336	SpurpureavenosaNC_1:9.320114668035735):0.2066545370698158	SpurpureapurpureaWI2_1:9.834730599598153):0.06395349741928548):0.11241859878794713):0.39636502793637296):0.6365374148805187	((((SrubrajonesiiSC2_1:9.056851034262184	SrubrajonesiiNC1_1:9.161713598421183):0.22381136750378328
[&R] ((Hminor_1:9.223927177924296	((((SpurpureavenosaGA_1:9.230742217582465	(SpurpureavenosaMD_1:9.035495105448678	(SpurpureapurpureaNS_1:9.068518980732245	SpurpureapurpureaWI_1:9.272336035499245):0.05430384392823331):0.09402562590178747):0.4264528554844683	(((SminorGA2_1:9.169194953403165	SminorGA3_1:9.220591834884665):0.0792426281336392	SminorSC1_1:9.202990172088006):0.15710524541954238	SminorokefenokeensisGA_1:9.523248243321547):0.14313306132658543):0.08627024817473028	((SpurpureavenosaVA_1:9.126774291460977	SpurpureavenosaburkiiFL2_1:9.230978232091577):0.34071034332026684	((SpsittacinaGA3_1:9.324682722014584	SpsittacinaFL_1:9.019620167824085):0.15509441604450508	SpsittacinaLA_1:9.10409356767429):0.35762689311655255):0.11257675402651993):0.5702257718180128	(((((((SalataTX_1:9.179307687640355	(SrubrajonesiiNC2_1:9.192251600101695	SrubrajonesiiSC2_1:9.263887539892295):0.0887226051367611):0.04559602789058546	((SrubraGA3_1:9.266346950755436	SrubraSC_1:9.003626461933537):0.10231753760512129	(SrubrajonesiiNC1_1:9.154226123064284	SrubrajonesiiSC1_1:9.154226123064284):0.155188049024874):0.19365456498948405):0.08800104559735993	(SalataMS2_1:9.14349563412412	SrubrawherryiAL_1:9.13337019597342):0.09876420869598222):0.002547083336809804	SrubraalabamensisAL_1:9.090041379898011):0.09734066603803476	SalataMS1_1:9.215715576800246):0.4449176233607134	SpurpureapurpureaWI2_1:10.182134676923663):0.05391479742212124	((((SleucophyllaAL1_1:9.144327582815594	SleucophyllaFL2_1:9.220235901399693):0.6524308843501145	((((((SleucophyllaFL1_1:9.057917671223434	SleucophyllaAL2_1:9.057917671223434):0.1634079076893051	(SrubraGA2_1:9.247120948144582	SrubraGA1_1:9.107054864014582):0.2025544485398572):0.02038112382818564	(SalataLA2_1:9.07211838284328	SrubragulfensisFL1_1:9.09844023525858):0.05914038742444487):0.011348833895217377	(SrubraGA6_1:9.306079409728833	SalataLA1_1:9.11632154741833):0.09693097505281177):0.02835835018627368	(SrubraGA4_1:9.490374359443319	SrubraGA5_1:9.490374359443319):0.3114839570331973):0.4820808526093699	(((SoreophilaAL4_1:9.10507153415911	SoreophilaGA_1:9.13140979118581):0.2614307444633478	SoreophilaNC_1:9.260321559224659):0.3478080336917294	(SflavaGA_1:9.712790717689368	(((SpsittacinaAL3_1:9.151352953522164	SpsittacinaGA2_1:9.268014691386163):0.6152801910159393	(((SflavaVA_1:9.081188343858223	SflavarubricorporaFL1_1:9.251220991335224):0.1997073723615426	SflavaNC2_1:9.351177017524666):0.028018266717906765	((SflavarugeliiGA1_1:9.217633400622738	SflavaFL_1:9.222176409301738):0.2452490000880647	(SflavarubricorporaFL2_1:9.167701608463009
[&R] (Hminor_1:11.357733200350689	(Dcalifornica_1:9.463561151828806	((((((SrubraalabamensisAL_1:9.109627823348504	(((SrubraGA6_1:9.276859567333084	(SrubraGA2_1:9.169469422964779	(SrubraGA3_1:9.143597398675054	SrubraGA5_1:9.366429504675054):0.09513453017212384):0.18578511399450692):0.1347073052811207	SalataMS1_1:9.024732076600806):0.10295815654795012	SoreophilaNC_1:9.247399950457357):0.010271121063946566):0.32970303122826855	(((SrubragulfensisFL2_1:9.37381299869089	SoreophilaAL4_1:9.493881631104388):0.036548084612401055	((SleucophyllaAL2_1:9.103426697353662	SleucophyllaAL1_1:9.074557090957361):0.0994779395508396	SleucophyllaFL3_1:9.092206912858702):0.3385145899737853):0.1496135174322757	SflavarugeliiGA2_1:9.819658755099358):0.01351158899830683):0.05899075235405516	((((SleucophyllaFL2_1:9.0900147918767	SleucophyllaGA_1:9.0900147918767):0.27342776633033944	((SrubragulfensisFL3_1:9.160738450235923	(((SrubrajonesiiNC1_1:9.297086709783185	SrubrajonesiiSC1_1:9.297086709783185):0.09139680897344296	SalataTX_1:9.11031849720893):0.06093040310002	SrubraGA4_1:9.73149634412805):0.08074467933697249):0.024103310601522283	SalataMS2_1:9.205451971939246):0.0005039416067942283):0.016201716870289828	SleucophyllaFL1_1:9.332605562889528):0.06540295872427426	(SrubrajonesiiNC2_1:9.26538482079822	SrubraSC_1:9.23841315219732):0.19448720424868454):0.3655265640491221):0.4234883298270329	((SflavarubricorporaFL2_1:9.495759190694224	((SflavaGA_1:9.041121815729324	SflavaFL_1:9.244910914159323):0.11948323753900433	SflavaSC_1:9.06968400019683):0.13590804767489753):0.5519284959666384	(((SflavarugeliiAL_1:9.491870130520862	(SflavaNC2_1:9.098186219943457	(SflavarugeliiGA1_1:9.169900204708528	SflavarubricorporaFL1_1:9.01447976430813):0.18345780180742677):0.13396911532590694):0.2982506754653417	(((SoreophilaAL1_1:9.097646790316928	SoreophilaGA_1:9.097646790316928):0.27398665584529885	(SalataLA1_1:9.314536575686917	(((SrubraGA1_1:9.129849896193644	SrubrajonesiiSC2_1:9.175065605775645):0.1379527195110483	SalataLA2_1:9.069070949589795):0.00700710423057236	SrubrawherryiAL_1:9.065952615669667):0.16781360355834984):0.0019451104451109818):0.040359574247678345	SoreophilaAL2_1:9.385654763383206):0.1447238416882001):0.08680309226135284	(SrubragulfensisFL1_1:9.415199367992276	SoreophilaAL3_1:9.322799281847274):0.12884576044408494):0.17530679709230707):0.3835454099033932):0.310767233188172	(SminorSC1_1:9.417173293016395	((SpsittacinaAL1_1:9.170713234591947	SpsittacinaGA2_1:9.342206846828248):0.36352993411551815	SflavaVA_1:9.323279669032164):0.0719185702659317):1.0213490025769336):1.120114184553005	((((((SminorSC2_1:9.239948231056706	SminorGA1_1:9.024939288678308):0.33103852699699704
[&R] (Dcalifornica_1:9.965016892001358	(((((((SflavaFL_1:9.218127671819113	SflavaGA_1:9.014338573389114):0.7565636210549673	(((((SpurpureavenosamontanaGA_1:9.281671402090963	SpurpureavenosaburkiiAL_1:9.560467381504262):0.1411246473116623	(SpurpureavenosaMD_1:9.032787131578896	SpurpureapurpureaWI2_1:9.323931905557696):0.39901766619202933):0.07295594468738963	(SminorGA1_1:9.365151278154238	SflavarugeliiGA2_1:9.60490175859224):0.03500823973887567):0.1300501274412391	(SalataMS1_1:9.028231466573441	(SleucophyllaFL3_1:9.04031569385248	SleucophyllaAL1_1:9.12214381150198):0.11409799654306119):0.3762227005422129):0.01638067871599464	(SpsittacinaAL1_1:9.119304624492434	SpsittacinaAL2_1:9.119304624492434):0.6681302620793139):0.06822380942123395):0.11153543168362139	(SpurpureavenosaburkiiMS_1:9.600472556816424	(((((((SrubraGA6_1:9.333234066128883	SalataLA1_1:9.14347620381838):0.002060736116737793	(SrubrajonesiiNC1_1:9.421100750022585	(SrubraGA2_1:9.2957072587606	SrubraSC_1:9.102249275821102):0.11538130165098191):0.0026012114602340175):0.014938137581722327	SrubrawherryiAL_1:9.079704721057942):0.030007123775487393	(SalataMS2_1:9.09357767920994	(SrubrajonesiiSC1_1:9.175203505223081	SrubrajonesiiSC2_1:9.070340941064082):0.26718411384275603):0.02625960377419042):0.03218605904041692	SrubragulfensisFL1_1:9.17834519443985):0.06316011949698704	((SrubraGA4_1:9.554061328210773	SrubrajonesiiNC2_1:9.095480401989773):0.27546142257766415	(((SrubraGA3_1:9.310542476126724	SrubraGA1_1:9.101213886114325):0.05855638724312107	SrubraGA5_1:9.591930969369844):0.21194961236991292	SrubragulfensisFL2_1:9.15237800851066):0.025642169048679497):0.016553072860393325):0.31737099787327183	(((((SpurpureavenosaNC_1:9.055006040452488	(SpurpureavenosaGA_1:9.05848770766715	SpurpureavenosaburkiiFL1_1:9.227053452480149):0.11455643953113973):0.11803327448338828	SpurpureapurpureaNS_1:9.277183654661478):0.13060500734938635	((SpurpureavenosaVA_1:9.173279501030267	(SpurpureapurpureaWI_1:9.462026397706587	SpurpureavenosaburkiiFL2_1:9.212903118156486):0.06458032350437937):0.019148979654302713	SpurpureavenosamontanaNC_1:9.245602178518169):0.0658500159125952):0.16209495571600474	(SminorGA3_1:9.484726754258132	SminorSC1_1:9.387882463327832):0.04192832718643547):0.04202507361894196	(SminorGA2_1:9.107653537468172	(SminorSC2_1:9.060805110350971	SminorokefenokeensisGA_1:9.060805110350971):0.164553843482402):0.4096297361138378):0.11189817464999272):0.01045821260752062):0.1840134303288795):0.15425327590686247	(SpsittacinaAL3_1:9.310528069150273	SpsittacinaLA_1:9.051506236629473):0.8657512088054928):0.23866286890682195	(((SpsittacinaFL_1:9.121335314183465	(SpsittacinaGA3_1:9.140320639762221	SpsittacinaGA2_1:9.140320639762221):0.2860772286117431):0.067883750591474	SpsittacinaGA1_1:9.32829250142234):0.40612855541096365
[&R] (Dcalifornica_1:13.21675298780196	(Hminor_1:9.967586632384158	((((SflavarugeliiGA1_1:9.547387796245756	(((SflavarubricorporaFL1_1:9.077475343792528	SflavarugeliiAL_1:9.237438792871927):0.07778038747711914	(SflavaNC2_1:9.048920311167597	SflavarubricorporaFL2_1:9.304092097740094):0.006584073929950792):0.06447920595008744	(SflavaSC_1:9.027263671519249	SflavaGA_1:9.118184724590748):0.05772456327838571):0.17223241862562494):0.3590446044107279	(SminorSC1_1:9.321077647701632	SminorokefenokeensisGA_1:9.48423047351563):0.28187671879575665):0.7423765420883577	(((SrubraalabamensisAL_1:9.100839462316843	SoreophilaAL2_1:9.355063429887446):0.33355113754812543	(SflavaVA_1:9.549833723707025	((((SpsittacinaAL3_1:9.051699605419437	SpsittacinaGA2_1:9.168361343283436):0.46413947513152326	(SpsittacinaAL2_1:9.128178379817859	SpsittacinaAL1_1:9.128178379817859):0.3328288263607998):0.008579924170644291	((SpsittacinaFL_1:9.245950927995777	SpsittacinaGA3_1:9.551013482186278):0.040192992383864465	SpsittacinaLA_1:9.215522904185342):0.049874268015462866):0.2572393929931829	(SflavaNC1_1:9.369932381728908	((SpurpureapurpureaWI_1:9.725514879192376	((SpurpureavenosamontanaNC_1:9.240429440047725	(SpurpureapurpureaNS_1:9.138310986629548	SpurpureapurpureaWI2_1:9.342128041396549):0.19845492099827788):0.05128028409381714	SpurpureavenosaburkiiMS_1:9.254253669934743):0.1336516327037325):0.02150951731905206	(SpurpureavenosaGA_1:9.210358001323517	SpurpureavenosamontanaGA_1:9.100127766723217):0.34674310744111025):0.039255971388581834):0.09544759146507682):0.033970700039839104):0.06852694808694602):0.21511743836641736	((((SpurpureavenosaVA_1:9.186926295040228	SpurpureavenosaburkiiAL_1:9.518895972287128):0.20642540159586373	(SpurpureavenosaMD_1:9.253721963746454	SpurpureavenosaburkiiFL2_1:9.295743458175153):0.20181217909153862):0.1947200573588748	((SoreophilaAL3_1:9.33042064176927	(SalataTX_1:9.237610368105722	((SrubraGA4_1:9.629735013197944	(SrubraGA3_1:9.271986383596984	SrubraGA1_1:9.062657793584584):0.13491652360095946):0.1282178944244387	SleucophyllaFL2_1:9.284547190156085):0.039904904302438045):0.2295334257014498):0.1454279420994844	((SflavarugeliiGA2_1:9.036943631052731	SflavaFL_1:9.15707031001723):0.6162258601253792	(SpurpureavenosaburkiiFL1_1:9.30836020183793	SpurpureavenosaNC_1:9.02175635027913):0.4794472645123809):0.12783126968234462):0.004402695209211735):0.1647004477772866	(((SminorSC2_1:9.556789504275207	SpsittacinaGA1_1:9.58812961911141):0.10186596177413934	(SrubragulfensisFL1_1:9.452563577690299	(SalataLA2_1:9.159139653574101	(SleucophyllaFL3_1:9.10324258396438	(((SrubrajonesiiSC1_1:9.346323139794999	((SrubrajonesiiNC1_1:9.189515089925273
[&R] (Dcalifornica_1:9.405907575983367	(Hminor_1:10.249950054521864	((SpsittacinaLA_1:9.435957616484183	SpurpureavenosaNC_1:9.487087616162682):1.4004965083876768	((SrubraGA6_1:9.55836911781391	(SrubraGA1_1:9.301277657361403	SleucophyllaGA_1:9.260032635907503):0.19542034594870722):0.8060870838768106	(((((SpurpureapurpureaNS_1:9.061071466645986	(SpurpureapurpureaWI2_1:9.18195729416665	SpurpureapurpureaWI_1:9.18195729416665):0.08293122724633617):0.09606639218397187	SpurpureavenosaMD_1:9.069810139618157):0.8081449032475643	(((SoreophilaGA_1:9.3978460625171	((SrubraGA4_1:9.395458424628178	SrubraGA5_1:9.395458424628178):0.21623395392638714	SrubragulfensisFL1_1:9.007121868842566):0.2912493677514372):0.1482444132269404	(SoreophilaNC_1:9.080484400200039	(SoreophilaAL4_1:9.031299110313524	SoreophilaAL2_1:9.031299110313524):0.15536600928431604):0.3330870991195035):0.291711047772661	(((SalataLA2_1:9.263277223276855	SalataMS1_1:9.136845207882153):0.03309336415190258	SalataMS2_1:9.296370587428758):0.27248938511392495	(SpurpureavenosamontanaGA_1:9.176597339833014	(SpurpureavenosaGA_1:9.059134161170011	SpurpureavenosaburkiiFL1_1:9.22769990598301):0.22769341326330553):0.4871785717305661):0.14314487263562195):0.06202551029821862):0.11326274449054685	(((((SpsittacinaFL_1:9.004959096542597	(SpsittacinaGA2_1:9.29875086020911	SpsittacinaGA3_1:9.29875086020911):0.011270790523987082):0.060477225125148526	SpsittacinaAL3_1:9.253837137994246):0.40689500823961444	SminorSC2_1:9.580064651718557):0.028010928301048753	(((SflavarubricorporaFL2_1:9.07669040711381	SflavarugeliiGA1_1:9.07669040711381):0.3672636974438158	SflavaNC2_1:9.188782317985128):0.253282967231386	(SminorGA3_1:9.243627376810613	SminorokefenokeensisGA_1:9.309935911694312):0.24697595174959852):0.05116371657569656):0.4398568899870682	(((SflavaNC1_1:9.00085697855826	(SflavaSC_1:9.069366808431546	SflavarugeliiGA2_1:9.243950280968546):0.01725916565481424):0.34943145506753615	SpsittacinaAL2_1:9.611734983774296):0.09232768669820891	((((SrubragulfensisFL3_1:9.160141312479158	((SalataTX_1:9.0787926567087	SalataLA1_1:9.0787926567087):0.13004230288666177	SleucophyllaFL1_1:9.24863797376036):0.042561482293798414):0.15397549455289455	(((SrubrajonesiiSC2_1:9.060583300219093	(SrubrajonesiiNC1_1:9.057990512576607	SrubrajonesiiSC1_1:9.057990512576607):0.10745535180148653):0.4835886734267341	(SleucophyllaAL1_1:9.240422144377336	SrubragulfensisFL2_1:9.138233607198634):0.14138077964849338):0.021563230832952387	(SoreophilaAL3_1:9.09288269156849	SoreophilaAL1_1:9.28475760363659):0.16282690348368772):0.01293918935197393):0.03017383268805822	((SrubraSC_1:9.078194436040329
[&R] (Hminor_1:11.19343687773961	(Dcalifornica_1:9.38811281778184	(((((SflavaVA_1:9.072194359059557	SflavaNC1_1:9.021711308586356):0.7145129149031599	((SoreophilaAL1_1:9.346457027880259	(SoreophilaAL4_1:9.138007903519643	SoreophilaGA_1:9.164346160546343):0.18211086733391552):0.1559412285535396	(SoreophilaAL2_1:9.427187355703802	((SrubraGA2_1:9.098672736714333	(SrubraGA5_1:9.115992403497504	SrubraGA4_1:9.115992403497504):0.2747749450992279):0.09251018830605631	SrubraGA6_1:9.11278795539419):0.4753437596166133):0.04887264370329599):0.3809011701972177):0.005486833698178679	((((SrubraalabamensisAL_1:9.045576620833268	(SalataMS2_1:9.149087635329789	((SrubraGA1_1:9.28378435527723	SalataTX_1:9.155697607470533):0.019816144979356812	SleucophyllaFL1_1:9.215316766614889):0.044218801188100405):0.05125453176237857):0.12137849073523921	(SoreophilaNC_1:9.10402166720437	SoreophilaAL3_1:9.04466573156077):0.2109766925369374):0.2139695941963252	(SpurpureavenosaGA_1:9.672209900345052	(SflavarubricorporaFL1_1:9.372083385974236	(((SflavaFL_1:9.139370916743369	SflavarugeliiAL_1:9.139370916743369):0.005635172164124481	SflavarugeliiGA1_1:9.140463080228493):0.18275822347937068	SflavaNC2_1:9.068049517135366):0.20428252266676847):0.2942175138967178):0.06862652529988131):0.09380215267316515	((SalataMS1_1:9.353839557886483	((SpurpureavenosaburkiiFL1_1:9.325321039786544	SpurpureavenosaburkiiAL_1:9.325321039786544):0.13228173693972897	(SpurpureapurpureaNS_1:9.261391075043845	(SpurpureavenosaNC_1:9.112402771191963	(SpurpureavenosaVA_1:9.065602571641627	SpurpureavenosamontanaGA_1:9.118776269475227):0.0014343738622366478):0.04484396412628116):0.013752189849228727):0.39638071498911204):0.14710031693617961	((((SpurpureapurpureaWI2_1:9.06680029177599	SpurpureapurpureaWI_1:9.06680029177599):0.3063546505646315	SpurpureavenosaMD_1:9.082010168361823):0.40808858687581473	((SflavaSC_1:9.351672090042117	SpsittacinaLA_1:9.323159686514014):0.023741739496796543	(SpsittacinaAL2_1:9.280151911901298	(((SpsittacinaGA3_1:9.19017945583244	SpsittacinaGA1_1:9.02419033828934):0.1450854156263229	SpsittacinaAL1_1:9.163771259222463):0.05626849084226877	SpsittacinaGA2_1:9.391533362301033):0.06011216183656568):0.27093947225801446):0.07525070903452549):0.03834392798550381	(SpurpureavenosaburkiiFL2_1:9.22477464125755	SpurpureavenosamontanaNC_1:9.173744398460551):0.34568953639428973):0.20285389438342372):0.0021205144795325708):0.1334971772938973):0.03233933687837078	(((SleucophyllaFL3_1:9.092965242613065	SrubrajonesiiSC2_1:9.337162409882566):0.42511734241519117	((((SminorGA3_1:9.057185524920433	SminorSC2_1:9.123494059804132):0.23339557581819553	SminorGA2_1:9.23918421925713):0.011710522254919663	(SminorSC1_1:9.025756725134244
[&R] (Dcalifornica_1:9.435957240903326	(Hminor_1:9.093935941252152	(((((SpsittacinaAL1_1:9.544341903977724	((SflavarubricorporaFL1_1:9.036217955237271	SflavarubricorporaFL2_1:9.19163839563767):0.33836167770597847	(SflavaFL_1:9.376649495356842	SflavaSC_1:9.081939343855343):0.15789358666580666):0.12883141883617485):0.255388710387937	SrubragulfensisFL3_1:9.538952377918461):0.014194146625629737	(SflavarugeliiGA2_1:9.17599348108385	(SflavaGA_1:9.08652613630663	SflavaNC2_1:9.030600439485129):0.005804925311721813):0.6368371978240416):0.5632544564315438	(((SpurpureavenosaNC_1:9.301976924920607	(SpurpureavenosaVA_1:9.10254587794556	SpurpureapurpureaWI2_1:9.455873098126261):0.15406522128694672):0.01711488077502541	((SpurpureavenosamontanaNC_1:9.127025440778695	SpurpureavenosaGA_1:9.237255675378995):0.18915136292283288	((SpurpureapurpureaWI_1:9.391345632642599	SpurpureapurpureaNS_1:9.187528577875598):0.07310133270790785	SpurpureavenosaburkiiFL2_1:9.215323685800405):0.15188336069812244):0.010722874139605543):0.5905273630766062	((((((SrubrajonesiiSC1_1:9.128130189926624	SrubrajonesiiNC1_1:9.128130189926624):0.35468378138640166	SalataLA2_1:9.134004031457128):0.3132539884047471	(SflavaNC1_1:9.380124232108326	(((SminorSC1_1:9.09460542812951	SminorSC2_1:9.257758253943509):0.024112011713763273	SminorGA3_1:9.215561730773572):0.29935152728748754	SminorokefenokeensisGA_1:9.58122179294476):0.03451336916906608):0.04585526295044791):0.0518980933213337	((SpurpureavenosaMD_1:9.093119258317937	SpurpureavenosaburkiiMS_1:9.046654455742837):0.039156944130890464	(SpurpureavenosamontanaGA_1:9.10112106669204	SpurpureavenosaburkiiFL1_1:9.379917046105339):0.02214638738848823):0.47080459812358094):0.09153283612946077	((SoreophilaAL1_1:9.389074935960917	(SleucophyllaFL1_1:9.31363753379491	((SalataMS2_1:9.098097415817723	SleucophyllaFL2_1:9.255584060478723):0.05481407944575481	((SrubrajonesiiSC2_1:9.284224228431242	(SalataTX_1:9.110153827460964	SrubragulfensisFL1_1:9.065830761568066):0.0007679435815762997):0.10207040099219554	((SrubraGA6_1:9.140429529197144	(SrubraGA5_1:9.275249299496538	SrubraGA3_1:9.052417193496538):0.2356698112092074):0.21959836509349917	SleucophyllaAL2_1:9.210073046145144):0.042722140054592836):0.010564241536939575):0.050278106058235336):0.06008865630080399):0.2225489060556269	(((SleucophyllaAL1_1:9.135488587564945	SleucophyllaFL3_1:9.053660469915444):0.07339335885974663	SalataLA1_1:9.19794853865599):0.22748381668732445	((SrubrajonesiiNC2_1:9.27382372902284	SrubraGA1_1:9.30024395923144):0.18328852843877794	(SoreophilaNC_1:9.183723043298974	((SoreophilaAL4_1:9.041241496288052	SoreophilaAL2_1:9.041241496288052):0.18231218153276985
[&R] ((((((((((SleucophyllaFL2_1:9.174980422199832	SleucophyllaFL1_1:9.127941710012031):0.0717418297573977	(SrubrajonesiiSC2_1:9.099068326090444	SrubrajonesiiSC1_1:9.203930890249444):0.23411465690268443):0.24358861233557988	((((SrubraSC_1:9.27719961902637	SalataMS1_1:9.005427836326268):0.02173076676036212	SalataMS2_1:9.15359061848133):0.022132926767563295	SrubragulfensisFL3_1:9.155113334147092):0.018415564995791903	((SalataLA1_1:9.154351115151462	SrubrawherryiAL_1:9.073580758692563):0.008323622802041901	(SrubrajonesiiNC2_1:9.137049940517974	(SrubraGA4_1:9.4912884816873	SrubraGA6_1:9.120798900178702):0.1043423850516727):0.12729131503362942):0.10210929059938038):0.13868510938712492):0.0767357228598888	SrubragulfensisFL2_1:9.388949731389896):0.2462428620797235	((SoreophilaAL4_1:9.35753522918986	SrubraalabamensisAL_1:9.10331126161926):0.24170032460081498	((SpurpureavenosamontanaGA_1:9.18887103849622	SpurpureavenosaburkiiMS_1:9.15141498428942):0.38199985432620776	((SpurpureavenosaburkiiAL_1:9.404644635174085	SpurpureavenosaVA_1:9.072674957927186):0.17563297614636547	SpurpureavenosaMD_1:9.310490380275452):0.26938926091527615):0.023822178677448444):0.1560256720924459):0.4215050138543443	(((((SminorSC1_1:9.23928807958757	(SminorGA3_1:9.165074033358215	SminorGA2_1:9.113677151876715):0.17105833715965563):0.1555352870668876	(SpsittacinaLA_1:9.084857217376525	SpsittacinaAL3_1:9.343879049897327):0.29476463708643347):0.17240028230347051	((SalataLA2_1:9.113101936248247	SalataTX_1:9.183746854556446):0.3276785604739213	(SpurpureapurpureaWI2_1:9.003564719727505	SpurpureapurpureaWI_1:9.003564719727505):0.8322852383626634):0.07526357284736077):0.114076164945809	(((((SflavaGA_1:9.194180595047309	(SflavarubricorporaFL1_1:9.120732593282929	SflavarugeliiGA2_1:9.160569363397828):0.11727365111497921):0.0077818727700791025	SflavaNC1_1:9.025272419217785):0.12281922275019057	((SflavarugeliiGA1_1:9.266448984154318	SflavarubricorporaFL2_1:9.266448984154318):0.0871551160411243	(SflavarugeliiAL_1:9.212119962970752	SflavaFL_1:9.212119962970752):0.1460271459036903):0.17042368012313328):0.15061770844551073	SpsittacinaGA3_1:9.731649512798288):0.28194146591859176	(SoreophilaAL3_1:9.463148707001446	SminorokefenokeensisGA_1:9.743559345933546):0.07270240040403143):0.02819089338015966):0.07268105797730653	((((SpsittacinaAL1_1:9.072508665310872	SpsittacinaAL2_1:9.072508665310872):0.16078736371902036	SpsittacinaGA1_1:9.238800523723095):0.3656028725838524	SminorGA1_1:9.358054339092346):0.14055599295387403	((((SflavaNC2_1:9.053951886624054	SflavaSC_1:9.018956530374052):0.06770239099774285	SflavaVA_1:9.051372976316895):0.4383921692257838	(((SoreophilaNC_1:9.079169514766363	(SoreophilaGA_1:9.207556560950632
[&R] (Dcalifornica_1:9.588134590080637	(Hminor_1:9.10045867337641	(((((((((SalataMS2_1:9.11440297098633	SrubragulfensisFL3_1:9.093792759884527):0.03364710209221836	SrubrajonesiiSC1_1:9.496860012934446):0.018031206430576877	((SrubraGA3_1:9.244951451685496	SrubraGA4_1:9.467783557685497):0.2757531447497778	SalataLA1_1:9.183289258616176):0.05343693920114764):0.15299399008041614	(((SrubraSC_1:9.041188736246465	SrubraGA2_1:9.234646719185964):0.11106324559650438	SrubrajonesiiSC2_1:9.25085959023447):0.1294534641957722	SalataTX_1:9.207010597041542):0.18270959085619787):0.16631546052736412	(SpurpureapurpureaNS_1:9.250243783154021	(SpurpureapurpureaWI2_1:9.299758856381834	SpurpureavenosaMD_1:9.008614082403033):0.1543019815391889):0.42639935356388103):0.13126693860663913	((SflavaSC_1:9.449893851949241	(SminorSC2_1:9.211261365880059	SminorGA2_1:9.09355594951486):0.3884744205465803):0.07584128952466683	SoreophilaGA_1:9.587041349087306):0.15541299797463468):0.10996015569716179	(((SpurpureavenosaNC_1:9.33885014023563	(SpurpureavenosaVA_1:9.078188230338585	SpurpureavenosaburkiiFL1_1:9.410157907585484):0.21529608420894608):0.2170704655382357	(((SleucophyllaGA_1:9.175452525548309	SleucophyllaFL2_1:9.175452525548309):0.1892049699037602	(SrubraGA6_1:9.394980640878105	SrubragulfensisFL2_1:9.113967649157601):0.07259299053166715):0.21919034712624064	SoreophilaAL3_1:9.36028296418761):0.042451340981157326):0.14490967439938096	(SminorGA3_1:9.019605526235559	SminorokefenokeensisGA_1:9.085914061119258):0.7421405573809896):0.11289561112285597):0.5853430480774152	((SpsittacinaFL_1:9.27133174138582	((SpsittacinaLA_1:9.141128328265951	SpsittacinaGA1_1:9.350822781107652):0.01288799436272841	(SpsittacinaAL1_1:9.269604742189006	(SpsittacinaGA2_1:9.369992643590816	(SpsittacinaGA3_1:9.27719379440021	SpsittacinaAL3_1:9.16053205653621):0.09279884919060541):0.07110571083449091):0.0886015385881744):0.046694402562840596):0.40128335068098775	(((SpurpureavenosamontanaNC_1:9.133112056124645	(SpurpureavenosamontanaGA_1:9.093217419214696	SpurpureavenosaburkiiFL2_1:9.144247662011695):0.03989463690994979):0.12416488909088358	SpurpureavenosaburkiiAL_1:9.53607292462883):0.28399905005755005	SrubraGA1_1:9.64509172236708):0.11965595242342905):0.7459448638225101):0.7519570284294277	((SminorSC1_1:9.389157114386386	SpsittacinaAL2_1:9.578145560343385):0.15368546641656983	((SminorGA1_1:9.419111622627026	SflavarubricorporaFL1_1:9.619025332950129):0.05660811854701304	(((SpurpureavenosaGA_1:9.562549086904152	(SpurpureavenosaburkiiMS_1:9.14599866709052	SpurpureapurpureaWI_1:9.48360824364442):0.2688641310065327):0.019757488906227676	((SflavaNC1_1:9.340628440258612	((SflavarugeliiAL_1:9.252515153937063
[&R] (Dcalifornica_1:10.038127255349435	(((((((((SflavarugeliiGA1_1:9.191727938831233	(SflavarubricorporaFL1_1:9.021524616975796	SflavarugeliiAL_1:9.181488066055195):0.014782881455039898):0.171108078575463	(SflavaSC_1:9.026765360746564	SflavaNC2_1:9.061760716996565):0.04590351383763488):0.30038378331643967	SflavaGA_1:9.46397371097214):0.053955977838048404	SflavaNC1_1:9.341239640210588):0.10470654409478679	((SpurpureavenosaNC_1:9.012174222053364	SpurpureavenosaburkiiFL2_1:9.071012336995864):0.2934222356598858	(SpurpureavenosamontanaGA_1:9.157374352683531	(SpurpureavenosamontanaNC_1:9.113298719132791	SpurpureavenosaburkiiFL1_1:9.39209469854609):0.04407563355074035):0.1560299771752192):0.24873631827062379):0.08398744132311269	((SoreophilaGA_1:9.478355272651413	((SoreophilaAL2_1:9.360317970242873	(SleucophyllaFL1_1:9.256666195772725	((((SrubrawherryiAL_1:9.082548717201682	SrubrajonesiiNC1_1:9.44148409520828):0.014502712328699163	SleucophyllaFL3_1:9.10692707610848):0.023924704715272208	(SleucophyllaAL1_1:9.000269077309298	SleucophyllaFL2_1:9.076177395893398):0.2124108211639553):0.014707558293469081	SalataTX_1:9.216454048998024):0.0004091326097019937):0.11464128563164913):0.06265399616616973	((SrubragulfensisFL2_1:9.092405779072132	(SrubraGA4_1:9.709207191782216	SalataMS2_1:9.078314829654918):0.03470116051901512):0.17519545022297897	SrubragulfensisFL3_1:9.267601229295114):0.03530210470043239):0.029045049215668355):0.14368738559695504	((((SalataMS1_1:9.005419140859248	((SalataLA1_1:9.113284469135865	(SrubraGA1_1:9.12836179710662	SrubraSC_1:9.074969898297121):0.11300941983594283):0.01693243113407253	SalataLA2_1:9.059571981961739):0.0722791742922104):0.05597261692095192	SrubrajonesiiSC1_1:9.536633713030799):0.005122345974014919	SrubrajonesiiNC2_1:9.365257555055216):0.038251523185086726	SrubraalabamensisAL_1:9.076432096075102):0.2650483375759656):0.05496617052162024):0.011214875926519196	(SpurpureavenosaGA_1:9.480760461276569	((((SpurpureavenosaburkiiMS_1:9.031376433569086	SpurpureapurpureaWI2_1:9.368986010122986):0.14639932906719205	(SpurpureapurpureaWI_1:9.334352476250972	SpurpureavenosaMD_1:9.043207702272172):0.18103286293920628):0.08999782163609531	SpurpureavenosaVA_1:9.252055940645576):0.02010429595360594	(SpurpureavenosaburkiiAL_1:9.566851069932097	SpurpureapurpureaNS_1:9.384391558098898):0.03727884391398393):0.04519629224348711):0.28681273870273893):1.6221989442838551	((((SpsittacinaAL1_1:9.524388033720662	(SpsittacinaGA1_1:9.254961866620578	(SpsittacinaAL3_1:9.020228559708894	SpsittacinaGA3_1:9.136890297572894):0.2840606865907827):0.2749306617932837):0.31225221836102424	((SminorGA1_1:9.293423295105434	SminorSC2_1:9.508432237483833):0.16843773679955296	(SminorokefenokeensisGA_1:9.198584970533032	SminorSC1_1:9.035432144719033):0.47828500375035377):0.13393465765529766):0.20421294314502547
[&R] ((Dcalifornica_1:9.170947665671099	Hminor_1:10.527064651671099):2.2907776381177407	(((((((SleucophyllaFL3_1:9.209940999166404	SalataMS2_1:9.210190790739006):0.16165477485683333	((SrubraGA6_1:9.435184951744295	((SleucophyllaFL1_1:9.0629560166513	SleucophyllaAL1_1:9.034086410255002):0.20423253449374798	SrubragulfensisFL3_1:9.13613040757005):0.0180415524537451):0.04471009473274395	SleucophyllaGA_1:9.376978910519341):0.152353299737497):0.006894240275980665	((SoreophilaGA_1:9.158746782723059	(SoreophilaAL4_1:9.02231197943866	SoreophilaAL2_1:9.02231197943866):0.11009654625769937):0.3173682056642469	(SoreophilaNC_1:9.089153663429634	SoreophilaAL3_1:9.029797727786034):0.2544423485331723):0.02842149582291014):0.05622302566919872	(((SrubraGA2_1:9.324509246763265	SrubrajonesiiSC1_1:9.334521436374263):0.07513154631740802	((SrubraGA4_1:9.335554535387743	SrubraGA5_1:9.335554535387743):0.3432463163549872	SrubraSC_1:9.193248256920828):0.01293455322034344):0.17613686664013326	(SrubragulfensisFL2_1:9.10877164215443	(SrubrajonesiiNC2_1:9.297852582149844	SalataTX_1:9.196186064551744):0.003840707012685371):0.10759805621967711):0.19798292206510795):0.3901127963757352	((SpurpureapurpureaNS_1:9.21942592273178	SpurpureavenosaburkiiAL_1:9.40188543456498):0.44697532899021636	SalataMS1_1:9.348716829726301):0.34992678279575457):0.1270168835966516	((SalataLA1_1:9.240011584331047	(SrubraGA3_1:9.555692511032868	SrubrajonesiiNC1_1:9.496442194761467):0.02173441111727648):0.2461322466446454	(SleucophyllaFL2_1:9.292430160517311	((SrubrajonesiiSC2_1:9.264276700193278	SrubrawherryiAL_1:9.01020388634568):0.08763949063520793	((SrubraGA1_1:9.233078628506869	SrubragulfensisFL1_1:9.06066881480727):0.03191922638458312	SalataLA2_1:9.066266188776556):0.041702626355033606):0.02697470072471981):0.28055539681118064):0.5365935988459123):0.459702556651294	((SleucophyllaAL2_1:9.430429659882355	SoreophilaAL1_1:9.445778405747552):0.8450481294072653	((((SpurpureavenosaburkiiFL2_1:9.284879694320415	SpurpureavenosaMD_1:9.242858199891716):0.24065170313932	(SflavarubricorporaFL1_1:9.27233265289072	SflavaNC2_1:9.17258130671862):0.3064897358982159):0.6808524943314255	((SrubraalabamensisAL_1:9.322067176224051	(SminorGA2_1:9.532802309449789	((SpsittacinaGA2_1:9.597890695789314	SpsittacinaAL2_1:9.426397083553013):0.17688810481159045	((((SflavarubricorporaFL2_1:9.035123681223324	SflavarugeliiGA1_1:9.035123681223324):0.3309677888394176	(SflavaFL_1:9.103766192095303	SflavarugeliiAL_1:9.103766192095303):0.26686828664643825):0.21062137233362122	(SflavaVA_1:9.004390943389843	SflavaGA_1:9.130597941516244):0.2468688111291178):0.09349073776786096
[&R] (Dcalifornica_1:9.612939792075856	(Hminor_1:9.460393046639002	((((((SflavarugeliiGA1_1:9.225519524400868	SflavaGA_1:9.02627343464987):0.5504312860828833	(SpurpureavenosaburkiiAL_1:9.07777400972832	SpurpureavenosaburkiiFL1_1:9.07777400972832):0.7172311056421328):0.10008524740796253	(((SpsittacinaAL2_1:9.078813092021893	SpsittacinaGA2_1:9.250306704258193):0.4656806343053413	SflavaFL_1:9.663526323208336):0.04764075196597509	SminorokefenokeensisGA_1:9.566298858150208):0.1694119913964047):0.12370931587470071	((SflavaNC1_1:9.17670945811954	SflavaVA_1:9.227192508592742):0.2875832299900008	((SleucophyllaAL2_1:9.30862233077569	SleucophyllaFL1_1:9.30862233077569):0.278492115476261	((SpsittacinaAL3_1:9.223112936552276	SpsittacinaAL1_1:9.168281062179975):0.3099245689897372	SpsittacinaGA3_1:9.649699243406014):0.23862890795443703):0.008904699133889344):0.15951654730627463):0.7607481935497789	((((((SminorSC1_1:9.039016193926972	SminorGA3_1:9.135860484857272):0.022491363438565157	(SminorGA2_1:9.098463403130392	SminorSC2_1:9.216168819495591):0.00849156368394431):0.24740492957737503	SminorGA1_1:9.257056370378512):0.1853717859459504	(SalataMS1_1:9.290102547746981	(SalataMS2_1:9.07285970479481	(SrubrajonesiiNC2_1:9.158636038646806	(SrubraGA1_1:9.020856820566806	(SrubraGA2_1:9.145944385009654	SrubraGA4_1:9.438038996892054):0.014978519687150488):0.16419944828860122):0.08653510205430387):0.3436748583468743):0.02657013035877807):0.05177288340761024	((((SpurpureavenosaMD_1:9.078176791742356	(SpurpureapurpureaWI_1:9.291013111679815	SpurpureapurpureaNS_1:9.087196056912815):0.07830845404134293):0.04710060059820134	SpurpureavenosamontanaGA_1:9.116268643972258):0.3742995915475613	((SflavarubricorporaFL1_1:9.218601855488016	(SflavaSC_1:9.041632085421679	SflavarugeliiAL_1:9.336342236923178):0.04222306764423553):0.01966883760122545	((SflavarugeliiGA2_1:9.072054260723174	SflavarubricorporaFL2_1:9.187637931008673):0.18277897525394227	SflavaNC2_1:9.115245119690119):0.02327422722702148):0.3566187765567809):0.004283876329740834	(SpsittacinaFL_1:9.18984159723754	(SpsittacinaLA_1:9.005452270490107	SpsittacinaGA1_1:9.215146723331806):0.11376831055313372):0.31669365898231927):0.09494140407941308):0.8008653343810375	(((SpurpureavenosamontanaNC_1:9.213601484599812	(SpurpureavenosaburkiiMS_1:9.126708217456537	SpurpureavenosaVA_1:9.110990573829737):0.049437212936474614):0.07740394954552057	(SpurpureavenosaGA_1:9.222725582385216	SpurpureapurpureaWI2_1:9.412648870132019):0.178510086360415):0.0010877934478938566	(SpurpureavenosaburkiiFL2_1:9.115167414524015	SpurpureavenosaNC_1:9.056329299581515):0.22795605586621004):1.0985656227167855):0.11009304247958367):0.9354571022774943	((((SrubraGA3_1:9.42005443786771	SrubrawherryiAL_1:9.00186874358971):0.2410436113267501
[&R] (((SpurpureavenosaVA_1:11.220051415908843	(((((SoreophilaGA_1:9.422247657923815	SoreophilaAL3_1:9.230372745855716):0.052070554022805915	(SleucophyllaFL3_1:9.218938412273216	((((SrubragulfensisFL2_1:9.124131296042835	SrubrawherryiAL_1:9.134616068993935):0.02092264342010223	(SrubragulfensisFL1_1:9.115633343146028	(SrubrajonesiiNC1_1:9.41994792173951	SalataMS2_1:9.071137981883613):0.018173508847117003):0.07635265983400856):0.007889925289266743	SalataLA2_1:9.173554075854005):0.02575003393972994	(SalataTX_1:9.20257479604191	(SleucophyllaAL2_1:9.00105874468045	SleucophyllaFL1_1:9.00105874468045):0.24131906552646062):0.06737423206002348):0.019884094052080633):0.1293333297624078):0.13432903761103882	(((SpsittacinaAL3_1:9.165066438328802	SpsittacinaGA1_1:9.115739058649702):0.21900024261391096	SpsittacinaFL_1:9.195665864616213):0.2362211636599706	(SflavaNC1_1:9.173535943691002	SflavaNC2_1:9.2943002954691):0.1304734763908804):0.15756262633427723):0.2830723541580783	((SrubrajonesiiNC2_1:9.018858765439466	SrubrajonesiiSC2_1:9.090494705230066):0.6029017395386981	(SoreophilaAL4_1:9.246996758490546	SoreophilaAL2_1:9.246996758490546):0.3019107318930197):0.31647385630547464):0.26622918013767355	(((((SalataMS1_1:9.230540715682704	SrubraalabamensisAL_1:9.202207184818501):0.005707768786826575	((SrubraGA1_1:9.303309941364983	(((SrubraGA4_1:9.136903373126053	SrubraGA5_1:9.136903373126053):0.5065471554886068	((SrubraGA2_1:9.211251723910161	SrubraGA6_1:9.132856754283962):0.06353517255936546	SrubraSC_1:9.081328913530026):0.07656902026273159):0.08407195698425605	SalataLA1_1:9.167275041779813):0.007948151778468972):0.0747138800235904	((SleucophyllaGA_1:9.163729636476758	SleucophyllaFL2_1:9.163729636476758):0.10726319902725874	SleucophyllaAL1_1:9.195084516919918):0.06578596443065898):0.18338834459055675):0.20115293677792437	(SoreophilaAL1_1:9.618178774540256	(SminorGA3_1:9.007323941324145	SminorokefenokeensisGA_1:9.073632476207845):0.6330820251964122):0.07145134044029777):0.10736335661196858	(((((SflavaSC_1:9.037620933282343	(SflavarubricorporaFL2_1:9.257770989418987	SflavarubricorporaFL1_1:9.102350549018588):0.07001708668585434):0.36916086800747555	(((SminorGA1_1:9.091194800174927	SminorSC1_1:9.143050916739327):0.13779366662572748	SminorSC2_1:9.443997409179053):0.05610387717289595	SminorGA2_1:9.38239586998675):0.056522449415268405):0.1976550310137045	(SflavaGA_1:9.540107226895154	((SpurpureavenosaburkiiMS_1:9.102306684469944	(SpurpureavenosaMD_1:9.116636110856687	(SpurpureapurpureaWI_1:9.075968198722903	SpurpureapurpureaWI2_1:9.075968198722903):0.3318126861125838):0.03213537618835757):0.05813159393941071	SpurpureavenosaburkiiFL1_1:9.476690312029456):0.28171730950339974):0.1552506584798679):0.04527946712532402
[&R] (Dcalifornica_1:9.146850432204205	(((((SflavaNC2_1:9.059401064504355	SflavarubricorporaFL1_1:9.159152410676455):0.8961293398751935	(((((SpsittacinaGA2_1:9.538896824170017	SpsittacinaAL2_1:9.367403211933716):0.37229970161544024	(SpurpureavenosamontanaGA_1:9.184711260124013	SpurpureavenosaMD_1:9.193720008492313):0.4097395671006423):0.0845609423556056	((SflavaGA_1:9.503117341318148	(SpsittacinaAL1_1:9.252165428171054	(SpsittacinaFL_1:9.037621451874024	SpsittacinaGA1_1:9.176694888521425):0.08097503434282924):0.3357084146959916):0.16923186550457583	(SpurpureavenosaNC_1:9.418051009896573	(((SpurpureapurpureaNS_1:9.049900401858277	SpurpureapurpureaWI2_1:9.253717456625278):0.05962399766167792	SpurpureapurpureaWI_1:9.313341454286956):0.219374713938917	((SpurpureavenosaburkiiFL1_1:9.23967306003603	SpurpureavenosaburkiiFL2_1:9.011907323419729):0.10242816986831547	SpurpureavenosaVA_1:9.010131552657445):0.1692573953877264):0.19329623616330244):0.18599474000504676):0.06715814753314153):0.0009251452181567619	((SrubraalabamensisAL_1:9.116062135950088	SoreophilaAL3_1:9.204749448479289):0.18104334115873044	(SleucophyllaAL1_1:9.24609772420656	(SalataLA2_1:9.153592300528707	((SalataMS2_1:9.06240302886064	(((SrubraGA3_1:9.39127425901606	SrubraSC_1:9.12855377019416):0.056067132460221	SalataLA1_1:9.10992605365718):0.005729418726083731	(SrubraGA6_1:9.10623161970753	(SrubraGA1_1:9.007486290946	SrubraGA4_1:9.4396469869584):0.03707421425772984):0.19918171498623574):0.017392474785574333):0.02711645528168358	(SleucophyllaFL3_1:9.0481120708781	SleucophyllaFL1_1:9.158809794923899):0.04115762169162321):0.06407281638638479):0.010927097600954323):0.28735162523805724):0.13314995240980007):0.11008557097401446	((((SminorSC1_1:9.393031064443733	((SpsittacinaGA3_1:9.39053804669742	SpsittacinaAL3_1:9.27387630883342):0.056461092439826194	SpsittacinaLA_1:9.071315568752444):0.30651398349978737):0.0330879808751125	(((SflavaSC_1:9.116606834124692	(SflavaFL_1:9.39798325090545	(SflavarugeliiGA2_1:9.215818662876936	SflavaVA_1:9.005949245285036):0.06203790906401316):0.013333734720741947):0.10805384546143315	(SflavarugeliiAL_1:9.455367176712237	SflavarubricorporaFL2_1:9.450824168033236):0.06400365437538735):0.040049728044262	(SflavarugeliiGA1_1:9.40630723589334	SflavaNC1_1:9.03037109754274):0.14857031455954542):0.17471952902505833):0.05812351419451886	(SpurpureavenosaburkiiMS_1:9.174171235428336	(SpurpureavenosaGA_1:9.273629446516676	SpurpureavenosaburkiiAL_1:9.442195191329676):0.04822807771875964):0.3163516295107271):0.09428624198997052	((SrubraGA5_1:9.723907686266777	SleucophyllaAL2_1:9.203463256612677):0.2970873009342334	(((SalataMS1_1:9.031708527200617	SrubragulfensisFL3_1:9.137530331493517):0.13988799510438282
[&R] (Dcalifornica_1:10.986134202029504	(Hminor_1:10.118076055024932	((SrubragulfensisFL1_1:9.848874633742149	(SoreophilaNC_1:9.55981453514496	(((SflavaSC_1:9.210622526650216	SflavaNC1_1:9.124853531122115):0.16984960013334885	(SpsittacinaLA_1:9.029609156104938	(SpsittacinaGA3_1:9.327917414012134	SpsittacinaFL_1:9.022854859821635):0.07737531247760186):0.3223505671505258):0.0858740803414115	((SpsittacinaAL1_1:9.189550813534602	(SpsittacinaGA2_1:9.162161180578739	SpsittacinaAL3_1:9.045499442714739):0.19888324519216205):0.4113708793586292	(((SflavaGA_1:9.088375254388337	((SflavaFL_1:9.114225177234163	SflavarugeliiAL_1:9.114225177234163):0.0011192842662484542	SflavarubricorporaFL2_1:9.110801452821411):0.1768198913179256):0.09959840802622676	SflavaVA_1:9.061766664288164):0.2878899833842354	(SpsittacinaAL2_1:9.436864461893595	SpsittacinaGA1_1:9.442368956586796):0.1237556854541041):0.040301545545532516):0.041102068852143125):0.16468109683108678):0.2560159480957854):2.0331962597842588	(((SpurpureapurpureaNS_1:9.517874049207014	((SpurpureavenosaburkiiFL1_1:9.428059952430912	SpurpureapurpureaWI_1:9.449417495364713):0.1499429514929442	(SpurpureavenosaVA_1:9.092651707323347	SpurpureavenosaburkiiAL_1:9.424621384570246):0.1533815193536108):0.12233065711635938):0.2938838629950738	((SoreophilaAL3_1:9.249603012134068	(SrubrawherryiAL_1:9.224629222297594	((((SleucophyllaAL2_1:9.037895127108571	SleucophyllaFL1_1:9.037895127108571):0.036240420511781044	SleucophyllaFL2_1:9.121174259808152):0.008017984565525087	SleucophyllaAL1_1:9.053283925789577):0.14369562937071767	((SrubrajonesiiSC1_1:9.2744228114193	SrubraSC_1:9.0709526388688):0.004569484937791939	(SrubraGA4_1:9.531973895357364	SrubraGA5_1:9.531973895357364):0.02910082327112823):0.1852188725822012):0.11935343136489635):0.08092658541547697):0.20692121137257288	(((SminorGA1_1:9.101065115578928	SminorSC2_1:9.316074057957326):0.010083674482269425	SminorGA3_1:9.259849197555896):0.2331970368486924	(SflavarugeliiGA1_1:9.699381809449148	SminorGA2_1:9.441351184738847):0.00029816818424034707):0.17758009315045095):0.09790304836474992):1.272820120645504	((SalataTX_1:9.623425942901461	((SpurpureavenosaGA_1:9.153322824928242	SpurpureavenosaNC_1:9.035284718182442):0.1336305681180236	SpurpureavenosamontanaNC_1:9.176723158445965):0.4709738051681932):0.2673045071849801	((((SrubraalabamensisAL_1:9.169403942893066	SrubragulfensisFL2_1:9.303559278050166):0.07283267528896599	(((SoreophilaAL2_1:9.078833985526323	SoreophilaAL4_1:9.078833985526323):0.27215863229631126	(SoreophilaAL1_1:9.205780884057074	SoreophilaGA_1:9.205780884057074):0.17154999079225972):0.0025631815371394747	(SalataLA1_1:9.324006905183301
[&R] (Dcalifornica_1:9.031375087773172	(((((((((SflavaNC1_1:9.196746528979746	SflavarubricorporaFL1_1:9.417262226929946):0.023686897252710337	SflavaNC2_1:9.341197778010557):0.1541253744772677	SminorGA1_1:9.395160788336822):0.03439074893926311	((((SrubraGA1_1:9.116037295806114	((SrubraGA3_1:9.005785776860451	SrubraGA5_1:9.228617882860451):0.006849211609303656	SrubraGA4_1:9.235467094469755):0.31273089734876086):0.12213612040681565	SrubragulfensisFL1_1:9.065763602513332):0.15723293515907047	(((SrubraGA6_1:9.35657814350976	SleucophyllaAL2_1:9.206623295364258):0.036739911715794576	(SrubraGA2_1:9.386057589282581	SrubrajonesiiNC2_1:9.219571274943982):0.08565543556917143):0.020082275955310376	(SleucophyllaFL3_1:9.019519077080709	SleucophyllaAL1_1:9.10134719473021):0.1332286819088554):0.043677134694938335):0.18563045749314142	SoreophilaAL3_1:9.316226909020545):0.04792293170184347):0.04321348940250409	((SpsittacinaAL3_1:9.223093670787055	SpsittacinaFL_1:9.034692854460555):0.4259298482919429	SflavarugeliiGA1_1:9.708681232908795):0.1194179444932939):0.03756536167054473	(SpsittacinaGA1_1:9.121932062285719	SpsittacinaAL2_1:9.116427567592519):0.6347473832780166):0.5532649969583326	((SpsittacinaGA3_1:9.629675492710376	(SpsittacinaGA2_1:9.298290343545224	SpsittacinaAL1_1:9.126796731308923):0.3313851491651518):0.14158006958074715	SminorokefenokeensisGA_1:9.57392632991182):0.7046779977740456):1.570511255721677	(((((SoreophilaAL1_1:9.482229399434843	SrubraalabamensisAL_1:9.201667174837542):0.1015150205523778	((SpurpureavenosaburkiiFL1_1:9.540535022742127	(SpurpureavenosaburkiiFL2_1:9.145722139302391	SpurpureavenosaGA_1:9.204922131105691):0.1670471468234356):0.2874247845850598	((SpurpureavenosaMD_1:9.04070574896839	(SpurpureapurpureaWI2_1:9.171199584292273	SpurpureapurpureaWI_1:9.171199584292273):0.1606509386549171):0.22273573715783285	(SpurpureavenosaburkiiAL_1:9.344863084734145	SpurpureavenosaNC_1:9.058259233175345):0.18836563243707688):0.2947310901559649):0.0036998527558320163):0.03701270704209106	((SminorGA3_1:9.197572879099733	SminorSC2_1:9.263881413983432):0.28529373329535895	SminorGA2_1:9.43146973091359):0.16011770661451857):0.018525449904929638	(SoreophilaNC_1:9.335504338658634	SoreophilaAL4_1:9.441685058056434):0.17125926185110793):0.12738131582945178	((((((((SpurpureavenosamontanaGA_1:9.084095616995846	SpurpureavenosamontanaNC_1:9.084095616995846):0.012539959538135454	SpurpureavenosaVA_1:9.04346187870038):0.07873432509781936	SpurpureapurpureaNS_1:9.2717063692119):0.02341555303736894	SpurpureavenosaburkiiMS_1:9.16132940046237):0.30101090458202134	(SpsittacinaLA_1:9.433910393340852	SminorSC1_1:9.449111905532352):0.006948094086336705):0.007587867009677955	((SflavaVA_1:9.016947563183402	SflavarugeliiGA2_1:9.226816980775302):0.18989552011899832
[&R] ((Hminor_1:9.905172499576073	(((SrubragulfensisFL3_1:9.251121489709668	SoreophilaAL2_1:9.371190122123169):0.2679860504324633	(((SoreophilaAL4_1:9.214094671264045	SoreophilaAL3_1:9.048558016222644):0.17796091938173494	(SleucophyllaAL2_1:9.27016486649379	SalataMS1_1:9.033284918625892):0.1328802353134886):0.17396106004900852	(((SrubragulfensisFL2_1:9.138383860731993	((SleucophyllaAL1_1:9.173593744454106	((SrubrajonesiiNC2_1:9.107820515955718	(SrubraGA2_1:9.142621030901472	SrubraGA3_1:9.211883536783871):0.13168579939284547):0.014740721173505195	SrubraGA5_1:9.58114216335022):0.14176561715428407):0.05570639033759859	SalataLA2_1:9.147721808714806):0.011272263118988296):0.14409456048658778	(SleucophyllaGA_1:9.10206228736069	SleucophyllaFL2_1:9.10206228736069):0.358512989620692):0.02012494951316205	((SoreophilaGA_1:9.37742754117377	SoreophilaAL1_1:9.37742754117377):0.004715626067795864	SleucophyllaFL1_1:9.366794421376364):0.0668670929303774):0.14334464754954512):0.07315952186084415):0.9725762488707619	(((((SflavaSC_1:9.470252980926167	((((SminorokefenokeensisGA_1:9.377647501203816	SminorGA3_1:9.311338966320116):0.17029530280197208	SpsittacinaLA_1:9.36958846600029):0.013066834627887025	(SpsittacinaAL1_1:9.104349806039743	SpsittacinaGA3_1:9.275843418276043):0.4824954527369332):0.05048337314680471	(SminorGA2_1:9.125156586409739	SminorSC1_1:9.07970917696094):0.3686310090055415):0.008601903623083473):0.09353761608419958	(SflavaFL_1:9.207411552146297	SflavarubricorporaFL1_1:9.047448103066898):0.6510891963655662):0.22147733328356614	((SpurpureapurpureaWI2_1:9.467345491306485	SpurpureavenosaNC_1:9.159384096813884):0.10475461227636973	SpurpureavenosamontanaNC_1:9.271946581235754):0.5437468173540771):0.2508103262803739	((SpurpureavenosaMD_1:9.573599142730558	((SpurpureavenosaburkiiMS_1:9.247522097707714	(SpurpureavenosaVA_1:9.035071532896618	SpurpureavenosaburkiiFL2_1:9.139275473527217):0.19673292118429567):0.056418497445175395	(SpurpureavenosaburkiiAL_1:9.093682994605055	SpurpureavenosaburkiiFL1_1:9.093682994605055):0.5265096341679326):0.2231937450025683):0.11423145956228639	SoreophilaNC_1:9.577183616817543):0.3876818709456617):0.2630903660473718	(((((SpsittacinaGA2_1:9.487925088182612	((SpsittacinaGA1_1:9.156265406231883	SpsittacinaAL3_1:9.205592785910984):0.02622467276911411	SpsittacinaFL_1:9.043416642353598):0.13944589163851465):0.2043932474356852	SpsittacinaAL2_1:9.520824723381997):0.0692994522027543	(SflavarugeliiAL_1:9.394907421919154	SflavaNC2_1:9.135192626667655):0.31424935054669967):0.1986374475616789	SrubraalabamensisAL_1:9.39382805154213):0.11708795640913873	((((SflavarugeliiGA1_1:9.153704527742878	SflavarubricorporaFL2_1:9.153704527742878):0.545457422718845	SminorSC2_1:9.558836742116624):0.04359089526452821
[&R] (Dcalifornica_1:9.808256957501005	((Hminor_1:9.49471160008628	((((SminorokefenokeensisGA_1:9.461897488587468	(SminorSC1_1:9.020751732312108	SminorSC2_1:9.183904558126107):0.27799293046135864):0.19558513386345697	((SpsittacinaFL_1:9.284173067696614	SpsittacinaAL1_1:9.417742009650814):0.14800381283615294	((SflavarugeliiAL_1:9.56918651786092	(SflavaVA_1:9.131284292377073	SflavaSC_1:9.166570237431973):0.10790612892744775):0.10607636351332425	((SflavaNC2_1:9.085098005292863	(SflavarugeliiGA2_1:9.11043319165635	SflavaFL_1:9.23055987062085):0.1142529299235129):0.2255927615854176	SflavaNC1_1:9.189926415100182):0.10485731924446451):0.009515537993819581):0.11757242010695831):0.14587055125957996	SoreophilaAL2_1:9.688479189819803):0.34039107090751386	(((((SleucophyllaFL1_1:9.21777478764174	SleucophyllaFL3_1:9.107077063595941):0.10029612044048572	((SrubragulfensisFL2_1:9.093220679684	SleucophyllaAL2_1:9.224278823259):0.0671924543247923	((SalataLA1_1:9.182463324852002	SalataTX_1:9.182463324852002):0.0477255401825758	((SleucophyllaFL2_1:9.289685515925816	SrubraGA5_1:9.76309123339211):0.023374809395072676	((SalataLA2_1:9.063074364706923	SrubrawherryiAL_1:9.05294892655622):0.07990567647012534	(SrubrajonesiiSC1_1:9.403229901730997	(SrubraGA1_1:9.116007101248918	SrubrajonesiiNC2_1:9.08958687104032):0.1371445267410803):0.08856007930194806):0.01259363948283943):0.00397026606649337):0.02147939838421284):0.026599630498433353):0.3264057240982054	((((SminorGA1_1:9.14445327299445	SminorGA2_1:9.241756799007652):0.15800999362663293	SminorGA3_1:9.451163674115785):0.11991705216945245	SpsittacinaGA1_1:9.668729376005135):0.043259039293096005	((((SflavarugeliiGA1_1:9.161855540995898	SflavarubricorporaFL2_1:9.161855540995898):0.07816156801819739	SflavarubricorporaFL1_1:9.084596668613697):0.08658491334277793	SflavaGA_1:9.127355932605875):0.4408421100986421	(SpurpureapurpureaWI2_1:9.553851906954984	SpurpureavenosaVA_1:9.200524686774283):0.2540040733210332):0.05352937635161463):0.06771280444760142):0.22965674326195196	(((SrubragulfensisFL3_1:9.196094106163391	SalataMS1_1:9.090272301870492):0.010859086199239736	((SrubrajonesiiSC2_1:9.221165079456425	SrubraGA4_1:9.608110065886823):0.24701878467060123	(SalataMS2_1:9.128582732146512	(SrubraGA6_1:9.180985858097278	SrubraGA2_1:9.259380827723477):0.20799965466793344):0.09565375628361544):0.0033269150343065474):0.2722218833222204	((SpsittacinaGA3_1:9.183876133419021	SpsittacinaGA2_1:9.183876133419021):0.657488872515788	SpsittacinaAL2_1:9.669871393698509):0.07008191843354586):0.26390015618253027):0.012022180745958778	(((SrubraSC_1:9.026864080530979	SrubraGA3_1:9.289584569352877):0.10227858505119851
[&R] ((Hminor_1:10.225727302092457	(((((((SpurpureavenosaGA_1:9.257772876913782	SpurpureavenosaburkiiMS_1:9.110086588106682):0.21778743544954016	(SpurpureapurpureaWI2_1:9.547185162223235	(SpurpureavenosamontanaGA_1:9.190599160272571	((SpurpureavenosaburkiiAL_1:9.33854731810794	SpurpureavenosaNC_1:9.05194346654914):0.12527940929074427	(SpurpureapurpureaWI_1:9.245949882741195	SpurpureapurpureaNS_1:9.042132827974195):0.23923438759129095):0.0055684122871837915):0.056432479603561736):0.11829843788689028):0.23254585576513015	(((((((SrubraGA1_1:9.010692624895395	SrubraGA6_1:9.072363739399195):0.19270500884547728	SrubrajonesiiSC1_1:9.353475907481872):0.04005364126680325	SrubragulfensisFL1_1:9.071041461308075):0.17059236835898617	SalataMS1_1:9.088879961857064):9.729493127164198e-05	SrubraalabamensisAL_1:9.060643725924136):0.0931872086114527	(((SrubraGA4_1:9.462047152579622	SrubraGA2_1:9.169952540697222):0.2916571922688018	SrubragulfensisFL2_1:9.102201771619326):0.017120669530184176	((SrubrajonesiiNC2_1:9.045908848701872	SrubrajonesiiNC1_1:9.222407352651471):0.24306205150734675	SalataMS2_1:9.116659464302922):0.02327318794839014):0.16866382854317763):0.15386227330753005	(((SrubrawherryiAL_1:9.052296217439416	(SrubrajonesiiSC2_1:9.17173884005507	SrubraSC_1:9.073131231663568):0.13463019123194928):0.012776092635117087	SalataLA1_1:9.145842666533433):0.20920140237616158	((SoreophilaAL4_1:9.086569796758047	SoreophilaAL2_1:9.086569796758047):0.15370828980234652	SoreophilaAL1_1:9.266616343587094):0.14357948535270215):0.1780596035006196):0.04050124040523561):0.024225432636056986	((SminorSC1_1:9.46742882759522	(((((((SflavaGA_1:9.139327892755633	SflavarugeliiGA2_1:9.222990312221132):0.11659190929487939	(SflavarubricorporaFL1_1:9.159739909015752	(SflavaFL_1:9.236407961197383	((SflavarugeliiGA1_1:9.016996970682563	SflavarubricorporaFL2_1:9.016996970682563):0.06529861740544593	SflavarugeliiAL_1:9.08683859676701):0.14956936443037308):0.0832953968977688):0.14000554238536114):0.04419493225316384	SflavaVA_1:9.173907736177275):0.025576042952880098	(SflavaNC1_1:9.046376157179619	SflavaNC2_1:9.167140508957718):0.1026245714773362):0.14564358248823067	SflavaSC_1:9.380413306673287):0.06576421609014613	((((SpsittacinaGA3_1:9.25997124044845	SpsittacinaGA1_1:9.09398212290535):0.25920184603857976	SpsittacinaGA2_1:9.519173086487031):0.05024500627183894	(SpsittacinaAL3_1:9.222158821480612	SpsittacinaAL1_1:9.167326947108311):0.23059753341425837):0.19021934112665428	SpsittacinaAL2_1:9.588143821649224):0.0337112557346097):0.012145387812725781	(SminorokefenokeensisGA_1:9.55689076806573	((SminorSC2_1:9.345545114884501	(SminorGA3_1:9.201757022415695	SminorGA1_1:9.053056614920996):0.07747955758510718):0.08500374767360847
[&R] (Dcalifornica_1:9.222756722011146	(((((SpurpureavenosamontanaNC_1:9.128752620588372	SpurpureavenosaburkiiAL_1:9.407548600001672):0.5153370232381731	SpurpureavenosamontanaGA_1:9.644089643826549):0.013924018927570584	(SalataLA2_1:9.339821124812012	((SrubraSC_1:9.080116656389109	(SrubraGA5_1:9.315055268648345	SrubraGA4_1:9.315055268648345):0.2506139825626633):0.28841473748183566	SalataMS2_1:9.223191626565548):0.11662949824646159):0.22327659892120844):0.08908216687033012	((SpsittacinaGA3_1:9.537675769434541	SpsittacinaAL2_1:9.36618215719824):0.13928085517246733	SpsittacinaFL_1:9.371894070416507):0.38688490357823685):3.3774965755720507	(((((SpurpureavenosaMD_1:9.017277467864792	SpurpureapurpureaWI_1:9.308422241843592):0.31038427285254055	SpurpureapurpureaNS_1:9.414989459929135):0.6756997821000251	((((SminorSC1_1:9.250915208829772	SminorGA1_1:9.199059092265372):0.352132542696318	(SflavaVA_1:9.056066201232763	SflavarugeliiGA2_1:9.265935618824665):0.5250064965750258):0.20840453529503725	(((((SalataMS1_1:9.127732718410376	(((SleucophyllaFL3_1:9.026050098287783	SleucophyllaFL2_1:9.183786534521383):0.10016592983931412	(((SrubraGA3_1:9.219802788313594	SrubraGA1_1:9.010474198301194):0.14440963976597412	SrubrajonesiiNC1_1:9.304962111808168):0.019025865794754335	SrubraGA6_1:9.235580818365722):0.15128778195267345):0.0051875511620744705	(SleucophyllaAL1_1:9.107548296636194	SleucophyllaAL2_1:9.136417903032493):0.10568340030247839):0.12251136294330263):0.021525556428364765	(SoreophilaNC_1:9.00927193258762	SoreophilaGA_1:9.14179090901212):0.25969605955971864):0.11501239125252598	(SoreophilaAL4_1:9.079732003138181	SoreophilaAL1_1:9.10607026016488):0.41042909965948343):0.04058685799382751	(SleucophyllaGA_1:9.23486908179937	SleucophyllaFL1_1:9.18783036961157):0.3539071023414228):0.19935192583034114	(SpurpureavenosaburkiiMS_1:9.291484297962667	(((SpurpureavenosaburkiiFL2_1:9.029354923181067	SpurpureavenosaburkiiFL1_1:9.257120659797367):0.14102252210821556	SpurpureavenosaVA_1:9.066173504658684):0.023604152012841776	(SpurpureapurpureaWI2_1:9.411218268883912	SpurpureavenosaNC_1:9.103256874391311):0.03188660796831331):0.18598899766433957):0.39661705216156967):0.12963124212259475):0.1150337151254894	((SpurpureavenosaGA_1:9.58226083513533	(SpsittacinaGA1_1:9.274915464786135	SpsittacinaLA_1:9.065221011944434):0.3478717167665928):0.34082574226362405	((SflavaNC2_1:9.451849360599486	((SpsittacinaAL1_1:9.08727732331487	SpsittacinaGA2_1:9.258770935551171):0.05955844573503181	SpsittacinaAL3_1:9.201667643422203):0.4456957899199845):0.0620979093306234	(SflavaNC1_1:9.358745427124258	((SflavaFL_1:9.153329746067904	(SflavarugeliiGA1_1:9.009357336707584
[&R] (Dcalifornica_1:9.023225583933408	(Hminor_1:9.943154321405524	(((((((((SrubraGA1_1:9.12826266065571	SrubraGA4_1:9.560423356668107):0.18821630499761502	(SrubrajonesiiSC2_1:9.06223850203851	SrubrajonesiiNC1_1:9.167101066197509):0.29945617319681495):0.0046394012239286	SrubrajonesiiNC2_1:9.294698136668654):0.2850902428290224	(((SalataLA2_1:9.189713105934986	SrubragulfensisFL2_1:9.169102894833184):0.03783630794971751	SrubraalabamensisAL_1:9.072783867625803):0.08832496003223399	SleucophyllaFL3_1:9.315624582344336):0.09160256967443701):0.04312608958096524	(((SpurpureavenosaMD_1:9.128642445862889	SpurpureavenosaburkiiMS_1:9.082177643287789):0.002820867475350603	SpurpureapurpureaNS_1:9.218791032550039):0.2506624653878406	(SpurpureavenosaburkiiAL_1:9.57191722477825	SpurpureavenosamontanaGA_1:9.29312124536495):0.07999578499283065):0.17240194183545973):0.21120095464897612	((SpsittacinaAL3_1:9.031068565575328	SpsittacinaGA2_1:9.147730303439328):0.7981828220911125	(((SflavaFL_1:9.652859307098476	((SflavaGA_1:9.216797105393718	SflavaVA_1:9.09059010726732):0.01281226385072637	SflavaNC1_1:9.052919320644845):0.21946083942403222):0.1209265861244688	(((SflavarubricorporaFL2_1:9.19679566144731	SflavarubricorporaFL1_1:9.041375221046911):0.03970009934905217	SflavarugeliiGA1_1:9.23649576079636):0.047629679996548546	SflavaNC2_1:9.028953654220413):0.4851174437510341):0.029944607459512388	(SpsittacinaLA_1:9.450993809414104	SminorGA2_1:9.511642731054403):0.029514136238755456):0.08972160949278252):0.1275524998725756):0.416693756588558	((SalataLA1_1:9.215185346469712	(SleucophyllaFL2_1:9.181505973876085	((SleucophyllaFL1_1:9.099913215265966	SleucophyllaAL1_1:9.071043608869667):0.0059092185145308935	SleucophyllaGA_1:9.152861145968298):0.028644827907786108):0.1205210989464289):0.3598413495342777	((SflavarugeliiGA2_1:9.030693252685449	SflavarugeliiAL_1:9.150819931649949):0.6870066012065232	(SoreophilaAL4_1:9.314249368319915	SoreophilaAL3_1:9.148712713278515):0.2638349636217578):0.025755867065817548):0.5741159667140848):0.18944301768176167	(((((SoreophilaAL2_1:9.298192360379412	SoreophilaGA_1:9.324530617406111):0.04219189405296961	(SrubraGA6_1:9.352478352945006	SrubragulfensisFL1_1:9.118397424741607):0.14885026079437488):0.04142456806891903	(SoreophilaNC_1:9.13232319502435	SoreophilaAL1_1:9.26484217144885):0.14330490807915036):0.18747008509980798	((((SpurpureavenosaNC_1:9.116223200146623	(SpurpureapurpureaWI_1:9.409604900763192	(SpurpureavenosaburkiiFL2_1:9.051305955449752	SpurpureavenosaGA_1:9.110505947253053):0.10917566576333901):0.01457969387603181):0.05965543611350259	SpurpureapurpureaWI2_1:9.483840030752727):0.27834672342723576	(SpurpureavenosamontanaNC_1:9.217572208494104	(SpurpureavenosaburkiiFL1_1:9.41510826526096
[&R] ((((((((SminorGA1_1:9.245866860663103	SminorGA3_1:9.394567268157802):0.16322205173409549	((SpurpureavenosaMD_1:9.16562318679631	(SpurpureavenosaburkiiFL2_1:9.096590395498911	SpurpureavenosaGA_1:9.155790387302211):0.11105428572610013):0.2550536540304994	(((SpurpureavenosaVA_1:9.05286111448746	SpurpureavenosaNC_1:9.098226940175559):0.010791816945382221	(SpurpureapurpureaWI2_1:9.234349299167855	SpurpureapurpureaNS_1:9.030532244400854):0.18263085244568847):0.11907050952523117	SpurpureavenosaburkiiFL1_1:9.514693118204972):0.1757709536668366):0.0930132961355886):0.22116825454273575	(SalataMS1_1:9.33413531348688	SpurpureavenosamontanaGA_1:9.555483267902474):0.17036637523435755):0.20150240026824018	((SoreophilaNC_1:9.031591906121719	SoreophilaGA_1:9.164110882546218):0.6669321905009127	(SpurpureapurpureaWI_1:9.542156509653474	SpurpureavenosaburkiiAL_1:9.520798966719672):0.5581593464232574):0.12718970967544285):0.2718918841599552	((((SflavaNC1_1:9.263118377291352	SpsittacinaAL2_1:9.524564927439855):0.1639262734912956	(((SpsittacinaFL_1:9.119866349523782	SpsittacinaAL3_1:9.308267165850284):0.3824297450238144	(SpurpureavenosaburkiiMS_1:9.079565522246924	SpurpureavenosamontanaNC_1:9.117021576453723):0.3735913737235733):0.04618902324823494	((SleucophyllaFL1_1:9.249176197934332	(SrubragulfensisFL3_1:9.09039898241609	SrubrajonesiiNC2_1:9.283320629424193):0.02771907194324258):0.15480548514780204	(((SrubragulfensisFL2_1:9.119164926487867	(SalataLA1_1:9.203517940417644	(SrubraGA2_1:9.316216864060534	SrubraGA3_1:9.385479369942935):0.15545390829380812):0.006902115480224347):0.10661394725615363	SrubrajonesiiNC1_1:9.595199024701724):0.002189639661726763	SrubraalabamensisAL_1:9.09381317824865):0.04495502610138721):0.14835228379569668):0.006437141181117562):0.04140192080196234	((SpsittacinaAL1_1:9.211274752363478	((SpsittacinaGA1_1:9.032100486508368	SpsittacinaGA3_1:9.198089604051468):0.014565899788791104	SpsittacinaGA2_1:9.212655503840258):0.17011286075951837):0.1942612042266845	SpsittacinaLA_1:9.201345998441662):0.32435716514295054):0.5581994096376734	((((SalataMS2_1:9.092439716256568	SrubragulfensisFL1_1:9.118761568671868):0.17789018579444765	SoreophilaAL4_1:9.369788323362716):0.17371863865417364	(((SflavaSC_1:9.080812024109454	SflavarubricorporaFL2_1:9.370979166931955):0.190107000640434	(SflavaNC2_1:9.033231194607122	(((SflavaGA_1:9.00089655468886	SflavarugeliiGA2_1:9.08455897415436):0.04724336637785921	SflavarubricorporaFL1_1:9.091965570417319):0.01757035825764731	SflavarugeliiAL_1:9.269499377754366):0.0234466121042561):0.2726831863927656):0.23136216789339054	(SalataLA2_1:9.386242370429354	SoreophilaAL3_1:9.32016413669965):0.051548351488929445):0.006257818786910064):0.35558596117390684	(SminorSC2_1:9.960745613311994	(SleucophyllaAL2_1:9.283652655019837
[&R] ((((SoreophilaAL3_1:9.075793130281786	SoreophilaAL2_1:9.241329785323186):0.7344537645286336	((SminorSC2_1:9.442724092309627	(SminorSC1_1:9.113877125310662	SminorGA1_1:9.062021008746262):0.16569414118496725):0.4340349634302546	(SoreophilaNC_1:9.237623024176237	((((SalataLA1_1:9.08964293329592	SalataTX_1:9.08964293329592):0.07596532820938073	SleucophyllaFL3_1:9.0947135516245):0.014730176861684461	SalataMS2_1:9.109693520058785):0.05288805581933024	(SrubraGA6_1:9.40319231929254	SalataMS1_1:9.016357523279142):0.01979203720427341):0.08176374638422135):0.41808132827514566):0.21389847800263595):3.5680375078549256	(Hminor_1:9.021906679586104	(((SpurpureavenosaGA_1:9.30075282903127	SpurpureavenosaVA_1:9.13734889659737):0.5648310271049076	((((SleucophyllaFL1_1:9.239261551855801	((SleucophyllaFL2_1:9.026629068820565	SleucophyllaGA_1:9.026629068820565):0.22374939884449524	((SrubragulfensisFL1_1:9.018192608921586	((SrubraGA5_1:9.224718412329064	SrubraGA4_1:9.224718412329064):0.38157460819449573	(SrubrajonesiiNC2_1:9.131664076587265	SrubraSC_1:9.104692407986365):0.016048017715295217):0.01647009811002431):0.0950489402710226	SrubrajonesiiSC2_1:9.330867072474206):0.005972126226752382):0.0359217963785432):0.3232595670739778	(SpsittacinaAL2_1:9.47184438938222	((SpsittacinaGA3_1:9.208233237201586	SpsittacinaAL3_1:9.091571499337586):0.3327101296818979	(SpsittacinaGA2_1:9.295409748377281	SpsittacinaGA1_1:9.129420630834181):0.2455336185062033):0.1023946347350353):0.22039682241976136):0.03190772929004512	((SrubragulfensisFL3_1:9.356837162205556	SoreophilaAL4_1:9.476905794619057):0.09483966981629716	SrubraalabamensisAL_1:9.317521496864757):0.011693872622972603):0.0015388716183931939	(((SminorokefenokeensisGA_1:9.269140431988651	SminorGA3_1:9.202831897104952):0.07653310418290593	SminorGA2_1:9.227968119806357):0.27684323413258466	SpurpureavenosaburkiiMS_1:9.465644249915844):0.07733542226327646):0.17491789514995892):0.5178800446043308	((((SoreophilaGA_1:9.506696060892455	SleucophyllaAL2_1:9.491347315027253):0.2505719737799126	(((((SpsittacinaFL_1:9.075116580868327	SpsittacinaAL1_1:9.208685522822528):0.052720043701587636	SpsittacinaLA_1:9.057215608375614):0.3459956734431706	(SflavaFL_1:9.323042879201843	(SflavaGA_1:9.030194584946674	(SflavarugeliiGA2_1:9.005591795475011	SflavarugeliiAL_1:9.12571847443951):0.10826520893716293):0.0890591958251698):0.4033909576465402):0.018886560841277492	(((SpurpureavenosaburkiiAL_1:9.2945863015674	(SpurpureavenosaburkiiFL2_1:9.062990650151907	SpurpureavenosaburkiiFL1_1:9.290756386768207):0.0038299147991923605):0.2411231239250961	SpurpureavenosaNC_1:9.249105573933694):0.05413139543059575	(SpurpureavenosaMD_1:9.126791896737208
[&R] (Hminor_1:14.827342970408058	(Dcalifornica_1:9.445815485064921	((SflavaGA_1:9.05603495760184	SflavaNC2_1:9.000109260780341):1.9187336667863546	((((((SoreophilaAL1_1:9.205423409098024	(SoreophilaNC_1:9.067215352602277	SoreophilaAL3_1:9.007859416958677):0.005689080071248392):0.324175288880556	SoreophilaGA_1:9.529598697978582):0.026226270037077712	(SalataMS1_1:9.03497240667687	(SleucophyllaFL3_1:9.10469347793198	SrubragulfensisFL3_1:9.08433305840278):0.056461152566988734):0.2686238676056905):0.07582679251237294	((SminorGA1_1:9.153177586588962	SminorSC1_1:9.205033703153362):0.200348382978517	(SflavarubricorporaFL2_1:9.178258095652776	SflavarugeliiGA2_1:9.062674425367275):0.5306020246382022):0.1516525754461552):0.6539894662397281	(((SrubragulfensisFL2_1:9.56615951315685	(((((SpsittacinaGA3_1:9.287362340574825	SpsittacinaAL2_1:9.115868728338524):0.4510636919410314	((SpsittacinaGA1_1:9.346612151325532	(SpsittacinaFL_1:9.16121329427784	SpsittacinaAL1_1:9.294782236232038):0.0463254204002932):0.17810447652939812	(SpsittacinaLA_1:9.00599441168702	(SpsittacinaAL3_1:9.124228444024927	SpsittacinaGA2_1:9.240890181888927):0.1407878001828926):0.3090277633262113):0.047720287117824875):0.024885264427904577	(SflavaNC1_1:9.09067665402185	SflavaSC_1:9.17644564954995):0.23969448053711095):0.054677540166647456	(((SpurpureavenosaNC_1:9.128087769245534	SpurpureavenosaVA_1:9.082721943557434):0.03603016379690857	SpurpureavenosaburkiiFL2_1:9.222956047984942):0.11546962265505396	SpurpureapurpureaWI_1:9.587548950190097):0.21384771070661107):0.06730629313345228	(SpurpureavenosaburkiiMS_1:9.469173726613587	(SpurpureavenosamontanaNC_1:9.105917398380296	(SpurpureavenosaburkiiFL1_1:9.302521215024822	(SpurpureavenosaburkiiAL_1:9.203054356532489	SpurpureavenosaGA_1:9.034488611719489):0.09946685849233367):0.08219216276877336):0.40071238244009133):0.061919650862674355):0.11313623159648764):0.016142204972831514	(((((((SalataTX_1:9.155816501061368	SalataLA2_1:9.08517158275317):0.004618551168361498	(SleucophyllaAL1_1:9.08553472995817	SleucophyllaAL2_1:9.114404336354468):0.08583373004026089):0.10446513036929211	SalataLA1_1:9.264900182599023):0.003929483059433913	SrubrajonesiiSC1_1:9.546994687206155):0.007312122118869483	SrubraSC_1:9.350836636774526):0.131241107532531	((((((SrubraGA3_1:9.111406697090407	(SrubraGA4_1:9.119920011551129	SrubraGA5_1:9.119920011551129):0.21431879153928093):0.287345185117669	SrubrajonesiiNC2_1:9.163003061987077):0.010001425909346034	SrubraGA1_1:9.199424718105021):0.18284661535009514	SrubraalabamensisAL_1:9.02877412108132):0.12469688521017226	(((SleucophyllaFL2_1:9.040671364555559	SleucophyllaGA_1:9.040671364555559):0.18705226094276967
[&R] (Dcalifornica_1:9.94016870815742	(Hminor_1:9.8005590970508	((SpurpureavenosaGA_1:9.822947796136116	((((SleucophyllaFL2_1:9.184784748865544	SleucophyllaAL2_1:9.137746036677743):0.14765041704334286	(SrubragulfensisFL2_1:9.103724289859688	SleucophyllaGA_1:9.28182114562249):0.05061402028640044):0.10575181915299817	(SoreophilaAL3_1:9.119444585785134	(SoreophilaAL4_1:9.228508295180223	SoreophilaNC_1:9.122327575782423):0.056472945646311404):0.0951775208860501):0.016960790740884323	(SrubrajonesiiSC2_1:9.521995845462289	(SalataLA1_1:9.217019853058474	(SrubrajonesiiSC1_1:9.462809092699246	SleucophyllaFL3_1:9.113749361270747):0.03237578190692765):0.13167353501511375):0.01961266137638335):0.32014049137314826):1.6265435326909725	((((((SflavaGA_1:9.26909528771092	SflavaNC2_1:9.21316959088942):0.027330403749115145	((SflavarugeliiGA2_1:9.106551706266718	SflavarubricorporaFL1_1:9.066714936151818):0.17400410358050167	SflavaNC1_1:9.02020334178212):0.09953230107831414):0.2557788675443996	((((SpurpureapurpureaNS_1:9.230329412576683	SpurpureavenosaNC_1:9.126185072851083):0.09370327625228517	(SpurpureapurpureaWI_1:9.355223436962756	SpurpureapurpureaWI2_1:9.355223436962756):0.1726263066332117):0.026069181388827335	((SpurpureavenosamontanaNC_1:9.124672097758587	(SpurpureavenosaburkiiAL_1:9.12231318496115	SpurpureavenosaburkiiFL1_1:9.12231318496115):0.281154892210737):0.04356827503134202	SpurpureavenosamontanaGA_1:9.168240372789931):0.0855250298477658):0.09301248858573868	(SpurpureavenosaVA_1:9.200487527898444	SpurpureavenosaburkiiFL2_1:9.304691468529043):0.09311666549139215):0.14493108300539936):0.1405240681928581	(((SpurpureavenosaburkiiMS_1:9.099498600708586	SpurpureavenosaMD_1:9.145963403283686):0.4598718090717869	(SrubragulfensisFL1_1:9.489161135988672	((SoreophilaAL2_1:9.423450312112395	SrubrajonesiiNC1_1:9.672801830656597):0.019224010206510978	(SalataLA2_1:9.19566584262767	(SalataMS2_1:9.171093270915275	(SrubragulfensisFL3_1:9.090986723867648	(SalataTX_1:9.159513533334245	SleucophyllaFL1_1:9.199316547499246):0.022728319943403255):0.0594963359458225):0.024572571712395817):0.1475500583795387):0.11962338256616277):0.03907124139290374):0.02890761290921226	SoreophilaGA_1:9.656614816213883):0.006498965525307986):0.4899414031045788	((((SminorGA3_1:9.068028015417893	SminorSC2_1:9.134336550301592):0.3712964440635287	(SminorGA1_1:9.127839540221615	SminorGA2_1:9.225143066234814):0.16278451176510753):0.01001260275153106	(SminorSC1_1:9.072268267645748	SminorokefenokeensisGA_1:9.235421093459747):0.28022450365690493):0.2888586643182148	((SrubraGA3_1:9.57300756263842	(SrubraSC_1:9.269438254116434	(SrubrawherryiAL_1:9.108083172433679	((SrubraGA2_1:9.068481954206169
[&R] ((Dcalifornica_1:9.771779801939854	(((((SalataLA1_1:9.318194364272536	(SrubraalabamensisAL_1:9.004054065193298	SrubragulfensisFL3_1:9.138209400350398):0.08872983451213727):0.07969625634954634	SoreophilaAL3_1:9.261167468584182):0.7771600038469095	((((SflavaVA_1:9.01895109603985	((SflavarubricorporaFL1_1:9.013110850084672	SflavarugeliiGA2_1:9.052947620199571):0.11588077693552502	(SflavarugeliiGA1_1:9.008367339276758	SflavarubricorporaFL2_1:9.008367339276758):0.2760447281438389):0.05999211649665269):0.3576600032429668	SminorSC1_1:9.398586153001117):0.07925014557401278	SpurpureavenosamontanaGA_1:9.521572658207628):0.08262702036401179	SoreophilaNC_1:9.502561441464644):0.5951219666100498):0.18833981232541067	(((((SminorGA2_1:9.141629389813465	(SminorSC2_1:9.187893745983134	SminorGA3_1:9.121585211099434):0.07144106019552887):0.39486194481531267	(SpurpureavenosamontanaNC_1:9.370266177252647	SpurpureavenosaNC_1:9.362458305107149):0.16451410755982923):0.18408797470119084	(SpsittacinaFL_1:9.289660378818652	SpsittacinaGA1_1:9.428733815466053):0.44089102506531636):0.3339047425789197	((SleucophyllaFL3_1:9.165845657852747	SalataLA2_1:9.166095449425349):0.186442224371244	((SleucophyllaFL1_1:9.298010179942338	(SrubragulfensisFL1_1:9.138292607278284	SleucophyllaAL1_1:9.193549080939883):0.07559149260615564):0.05840796641703077	SleucophyllaFL2_1:9.40345685854717):0.1065674599104221):0.6053193892750971):0.08945296364850407	((SflavaNC2_1:9.410788116249327	(SpsittacinaLA_1:9.289886346439866	(SpsittacinaAL2_1:9.04005181221856	SpsittacinaAL1_1:9.04005181221856):0.4540244923698076):0.057394010031357925):0.0377038633985054	((SpsittacinaGA3_1:9.035244585246629	SpsittacinaGA2_1:9.035244585246629):0.32384052967820487	SpsittacinaAL3_1:9.242423377060835):0.40158267532969727):0.6983038740473623):0.2454354917660092):2.560661863650598	Hminor_1:9.532510850673098):1.5953859372667551):0.2992992386248043	((((((SflavarugeliiAL_1:9.101333263486437	SflavaFL_1:9.101333263486437):0.13710438840247413	SflavaGA_1:9.03464855345891):0.21441849721656603	SflavaSC_1:9.158145997603977):0.393317006755646	(((((SalataMS1_1:9.035995527240003	(SrubraSC_1:9.170685272237833	SrubraGA6_1:9.285748285551133):0.13708203770226776):0.049672455861452594	((SrubrawherryiAL_1:9.059680567227842	((SrubraGA4_1:9.561054435685728	SrubrajonesiiSC2_1:9.17410944925533):0.11408594800661219	SrubrajonesiiNC2_1:9.216559457471343):0.025557983813499725):0.09963029748694613	(SleucophyllaAL2_1:9.215708832383823	(((((SrubraGA3_1:9.190481391117753	SrubraGA2_1:9.121218885235354):0.08121200743334978	SrubraGA5_1:9.494525504551103):0.0712681943132536	SrubraGA1_1:9.133633002851957):0.13203456640739045
[&R] (Dcalifornica_1:10.219922090083909	(Hminor_1:9.012951844759518	(((SoreophilaAL2_1:9.6304481905557	SminorokefenokeensisGA_1:9.7453221744464):1.3690446716079805	(((((((((SrubrajonesiiNC1_1:9.152080082027714	SrubrajonesiiSC1_1:9.152080082027714):0.1809147102645991	SrubragulfensisFL1_1:9.010506704851714):0.05309505964465208	SalataTX_1:9.107924830389265):0.12335999743583825	SalataMS1_1:9.034207894122202):0.03765051193372219	((SrubragulfensisFL3_1:9.108204477959156	SleucophyllaFL3_1:9.128564897488355):0.05442518876473093	SrubraalabamensisAL_1:9.02847433156679):0.015050543624936553):0.14559123428324178	SoreophilaAL3_1:9.277803422004167):0.313207260712648	(SoreophilaAL4_1:9.357291172006295	((SrubragulfensisFL2_1:9.157469912842647	(((((SrubraGA2_1:9.38146843366258	(SrubrajonesiiNC2_1:9.186633728824832	SrubraSC_1:9.159662060223933):0.02834839049914475):0.04677646667528263	SalataLA2_1:9.08944715009296):0.018992552048835223	SleucophyllaFL2_1:9.265926346802793):0.05084835328591456	SrubraGA6_1:9.41969083604641):0.009753687831976728	((((SleucophyllaGA_1:9.238883304321636	SleucophyllaAL1_1:9.162974985737536):0.015692728426137163	SleucophyllaAL2_1:9.207537320559972):0.001046640394630829	SrubrawherryiAL_1:9.088010590330706):0.016579480455066752	SalataMS2_1:9.11471550893647):0.05432623432321525):0.009038380684763545):0.05578535686777586	(SalataLA1_1:9.171124362995975	(((SrubraGA5_1:9.002170275612949	SrubraGA4_1:9.002170275612949):0.3062786648094971	SrubraGA3_1:9.085616834422444):0.2210066395087348	SrubraGA1_1:9.09729488391878):0.20191622688389524):0.13338603612445035):0.02396726988236922):0.3992561657519207):0.08185873398688681	((((SflavarugeliiGA1_1:9.362544623089988	SflavaSC_1:9.072377480267491):0.116108614210153	(SflavarubricorporaFL2_1:9.195947436303088	SflavarugeliiGA2_1:9.080363766017589):0.2827058009970537):0.2827470148306283	((SminorSC2_1:9.162691466787734	SminorGA3_1:9.096382931904035):0.273852461134842	SminorGA1_1:9.221534985544176):0.18453111586309529):0.2628280143581834	SpsittacinaAL1_1:9.909738678286855):0.06937699749194733):0.05224769733058682	(SoreophilaGA_1:9.143973991612285	SoreophilaNC_1:9.011455015187785):0.7730180344901045):1.1088390930879926):0.03176324775669391	((SpurpureapurpureaNS_1:9.652812015373522	((((SpurpureavenosaburkiiFL1_1:9.415291414126193	SpurpureavenosaVA_1:9.083321736879293):0.016796859955472962	SpurpureapurpureaWI_1:9.453445817015467):0.13168751746647728	(SpurpureavenosamontanaNC_1:9.13252365574167	SpurpureavenosaburkiiMS_1:9.09506760153487):0.15245615639317414):0.0706477778308096	(SpurpureavenosamontanaGA_1:9.14944452374409	(SpurpureavenosaNC_1:9.111254242442374	(SpurpureavenosaMD_1:9.118095360989695
[&R] (Dcalifornica_1:12.718600012945474	((((((SrubragulfensisFL2_1:9.278718651491838	SoreophilaNC_1:9.292606564507537):0.060321428444959926	((SrubraGA1_1:9.316080428720744	SalataLA2_1:9.117348762605843):0.2048180624172593	(SleucophyllaFL1_1:9.216060218688272	SrubrawherryiAL_1:9.095486848064372):0.21655453880802988):0.03748346601549505):0.22248854566106951	SminorSC1_1:9.633318416088068):0.5741349800704607	(SleucophyllaGA_1:9.656419932585846	((((SflavaFL_1:9.183710959069943	SflavarubricorporaFL1_1:9.023747509990544):0.46264920588287034	(SflavarugeliiGA2_1:9.181282150574901	SflavaSC_1:9.006698678037901):0.3449513354134135):0.017820028186126966	(SflavarugeliiAL_1:9.150002572316229	SflavarubricorporaFL2_1:9.145459563637228):0.5141776208227121):0.12973690105473873	(((SpurpureavenosaburkiiFL2_1:9.191604788316285	(SpurpureavenosamontanaGA_1:9.116738074809422	SpurpureavenosaburkiiFL1_1:9.395534054222722):0.023836470709863465):0.03979361563142831	SpurpureavenosaVA_1:9.127194463317116):0.11854220926351865	SpurpureapurpureaWI2_1:9.599063892761334):0.23072204057384732):0.06421681595765795):0.6573405288452874):0.2002160492659917	(((SoreophilaAL3_1:9.333623483555302	((SrubragulfensisFL1_1:9.092976334189487	SrubraSC_1:9.211994249079586):0.08284619895470764	((SalataTX_1:9.140240676724817	(SrubraGA2_1:9.081013272211553	SrubraGA6_1:9.002618302585354):0.3273802364499641):0.056098182822875084	SleucophyllaFL2_1:9.283180585900496):0.023806739489400944):0.2502010365561062):0.4172813973076785	((((SminorGA1_1:9.103197919972834	(SminorGA3_1:9.118719846151551	(SminorSC2_1:9.068079154752253	SminorokefenokeensisGA_1:9.068079154752253):0.11694922628299873):0.13317848131598084):0.07125119893444161	SminorGA2_1:9.271752644920475):0.22014844448700135	(SpurpureavenosaGA_1:9.258637257339284	SpurpureapurpureaWI_1:9.448560545086085):0.34178301685219203):0.2994519903617672	((((((SoreophilaAL4_1:9.099880812788143	(SoreophilaGA_1:9.050807533579869	SoreophilaAL1_1:9.050807533579869):0.07541153623497401):0.07843310883490702	SoreophilaAL2_1:9.17831392162305):0.17315985925513128	SalataMS1_1:9.125583344171783):0.07687051711377914	((SrubrajonesiiSC2_1:9.211593985342242	((SrubraGA4_1:9.458549676229417	SrubraGA5_1:9.458549676229417):0.049324112785898336	SrubraGA3_1:9.285041683015315):0.09066518275732657):0.09545471607129334	SalataMS2_1:9.063101325716637):0.2657845509636238):0.07796896766751212	((SrubragulfensisFL3_1:9.082133970817562	(SleucophyllaFL3_1:9.046295340803328	(SleucophyllaAL1_1:9.041243560867564	SleucophyllaAL2_1:9.070113167263862):0.0868798975852646):0.05619904954343636):0.01212560291465482	((SrubrajonesiiSC1_1:9.22711755893376	SrubrajonesiiNC1_1:9.22711755893376):0.016301771123269217
[&R] (Dcalifornica_1:9.799872047655459	(Hminor_1:9.022868107080114	((SoreophilaGA_1:10.132571700986277	(((((SpsittacinaLA_1:9.015451625163717	SpsittacinaGA1_1:9.225146078005416):0.45969104232440555	((SpurpureapurpureaNS_1:9.212413320710343	SpurpureavenosaburkiiFL1_1:9.394872832543543):0.024370630798870484	SpurpureavenosaburkiiMS_1:9.102991429722314):0.3936330553830078):0.010441961717686446	((SflavarubricorporaFL1_1:9.013246533062206	SflavarugeliiAL_1:9.173209982141607):0.44711490344524285	SflavaFL_1:9.62032488558685):0.18848229864855945):0.052934615875666835	(SminorokefenokeensisGA_1:9.118785398837408	SminorSC2_1:9.118785398837408):0.5980881842495666):0.11586629876079246	(((SminorGA2_1:9.058239464085053	SminorSC1_1:9.012792054636254):0.27964272586724326	(SminorGA1_1:9.194983175072528	SminorGA3_1:9.343683582567227):0.04559548886656975):0.3595360312788042	((((((SalataLA1_1:9.05664011970773	SalataTX_1:9.05664011970773):0.30072519824024757	(SrubragulfensisFL3_1:9.167089587877843	((SleucophyllaFL1_1:9.206855122557078	SrubragulfensisFL1_1:9.122729042499177):0.04325900221824669	((((SrubraSC_1:9.12092865035694	((SrubraGA5_1:9.417013092446428	SrubraGA4_1:9.417013092446428):0.06417731107166566	SrubraGA6_1:9.110700822009495):0.1252908416607458):0.04542403892102329	(SrubrajonesiiSC1_1:9.047845927155333	SrubrajonesiiNC1_1:9.047845927155333):0.3219769346731298):0.06648233856520425	(SrubraGA2_1:9.020294019010873	SrubraGA3_1:9.089556524893272):0.40599899177179466):0.04584334655099157	SrubrajonesiiNC2_1:9.305650042995056):0.006327585213365685):0.048033606677523766):0.09902060066012901):0.015775413248846293	((SalataLA2_1:9.159222825598716	((SalataMS2_1:9.076058356984102	SrubrawherryiAL_1:9.065932918833402):0.043528182629638805	SrubragulfensisFL2_1:9.09897632851194):0.039636285984978654):0.03231505628575605	((SleucophyllaGA_1:9.228468780926006	SleucophyllaAL1_1:9.152560462341906):0.05302827293442883	SleucophyllaFL2_1:9.281497053860434):0.0675274726850423):0.11095793100414704):0.020716669023102346	SoreophilaAL3_1:9.257134248182025):0.07062352295492252	(SoreophilaNC_1:9.001432476529677	SoreophilaAL2_1:9.107613195927478):0.38568123025087014):0.10371092431611272	((SoreophilaAL4_1:9.347895906144398	SalataMS1_1:9.122005469437996):0.016097415016367786	(SrubrajonesiiSC2_1:9.378593611883604	SrubraGA1_1:9.333377902301605):0.12988866366235957):0.23301202933369425):0.10324430321114106):0.01761624425146608):0.38836754600251217):0.05482124806378138	(((SpsittacinaAL2_1:9.575727033411956	(((((SflavarugeliiGA1_1:9.148481336973454	SflavarubricorporaFL2_1:9.148481336973454):0.06410979953140158	SflavaGA_1:9.013345046753855):0.37123758855733824	(SflavaNC1_1:9.00955776264942
[&R] (Dcalifornica_1:9.696528538632235	(Hminor_1:9.389019310221244	((((SpurpureavenosamontanaNC_1:9.159589574227834	SpurpureavenosaburkiiMS_1:9.122133520021034):0.3441528589815552	(SflavaSC_1:9.04623974273229	(SflavaGA_1:9.047035487473616	SflavarubricorporaFL1_1:9.090861136824216):0.09012530833017407):0.4270772221811982):0.5337035977942025	((SoreophilaAL4_1:9.545498445527869	(SrubragulfensisFL2_1:9.249241663380072	(SalataMS1_1:9.062450479756697	((SrubraGA6_1:9.336313094140479	SalataLA2_1:9.075910313521781):0.030552605328649913	(SrubrajonesiiSC2_1:9.317096504071326	SrubraGA2_1:9.411946878619325):0.033313790476002636):0.08241957630096768):0.08096937933047622):0.1761881497342942):0.33201302841337066	(SrubrajonesiiNC2_1:9.094012435306656	SrubrajonesiiSC1_1:9.270510939256255):0.8563520532291825):0.16447703935315186):0.23478212831988632	(((((SpsittacinaAL2_1:9.4979731671852	(SpsittacinaGA1_1:9.035119498096398	SpsittacinaGA2_1:9.201108615639498):0.4683581637820038):0.08522770567546659	SminorGA1_1:9.34235631033927):0.3029831184095956	((SleucophyllaAL2_1:9.035230089093028	SleucophyllaFL1_1:9.035230089093028):0.3106056000989446	SleucophyllaFL2_1:9.392874401379773):0.41062820920608967):0.22143430375765055	(((SoreophilaAL3_1:9.11568633321848	SoreophilaAL2_1:9.28122298825988):0.2840500854200873	((SpurpureapurpureaWI2_1:9.250153931424556	SpurpureapurpureaNS_1:9.046336876657556):0.29866537210450983	(SpurpureavenosaNC_1:9.005513092027618	SpurpureavenosaGA_1:9.123551198773418):0.23534481700884666):0.31206481020720245):0.022277732619010428	((SflavaNC2_1:9.51623659292916	(SpurpureavenosamontanaGA_1:9.136626899034725	SpurpureavenosaVA_1:9.083453201201126):0.37503980594033504):0.05390062644853502	((SoreophilaGA_1:9.156566111769326	SoreophilaNC_1:9.024047135344826):0.22456202030491584	SleucophyllaGA_1:9.41281809839684):0.2153199386668534):0.01744099258458268):0.3793578846952363):0.1884966836591603	((((SrubragulfensisFL3_1:9.390880166241486	SleucophyllaFL3_1:9.411240585770686):0.002185367657035499	(SrubraalabamensisAL_1:9.21289033283835	SalataTX_1:9.43830079740545):0.04601986590307231):0.07240765082546914	(((SflavarubricorporaFL2_1:9.197014033421476	SflavarugeliiGA1_1:9.197014033421476):0.03596878174472438	(SflavaFL_1:9.16800221282395	(SflavarugeliiAL_1:9.158696734261712	SflavarugeliiGA2_1:9.038570055297212):0.00930547856223839):0.06952361102125147):0.5681169372075943	(((SpurpureavenosaMD_1:9.180085429744109	((SpurpureavenosaburkiiAL_1:9.111800926123616	SpurpureavenosaburkiiFL1_1:9.111800926123616):0.27274015367006993	SpurpureavenosaburkiiFL2_1:9.156775343177385):0.06533158099542179):0.31786383632834797	SminorGA2_1:9.490651567520457):0.016850331470855913	((SminorSC1_1:9.386467891889376
[&R] ((Hminor_1:10.360959986983806	Dcalifornica_1:9.004843000983806):0.09161045815868954	((((SpurpureapurpureaWI_1:9.522701957295762	SpurpureavenosaburkiiMS_1:9.185092380741862):0.3756543067991895	((SminorokefenokeensisGA_1:9.233859321382784	SminorGA2_1:9.116153905017585):0.10326703486261149	SminorSC1_1:9.173973530431397):0.38049285168395597):0.028608464817058872	((SalataLA1_1:9.429718459544201	(((SalataMS2_1:9.164254010974238	(((SleucophyllaGA_1:9.181936661606303	SleucophyllaFL2_1:9.181936661606303):0.005339896650951002	SleucophyllaFL1_1:9.140237846069452):0.07294491363632342	(SalataTX_1:9.112620371690541	SrubrajonesiiSC2_1:9.285922829079242):0.06075937385023377):0.06151918374166354):0.09325595389175498	((SoreophilaGA_1:9.211685605781566	SoreophilaAL4_1:9.185347348754867):0.07252667069415478	SoreophilaAL3_1:9.092337364407623):0.09909436672867378):0.007092233625361969	(SrubraalabamensisAL_1:9.108523201658523	(SalataMS1_1:9.012495861723735	SrubrajonesiiNC1_1:9.487737816974331):0.124360870798988):0.0013134505739336559):0.09447134274464901):0.021309684967024206	(((SrubragulfensisFL2_1:9.123382583112253	SleucophyllaFL3_1:9.143743002641452):0.21674880333139152	(SoreophilaNC_1:9.09795982773697	(SoreophilaAL2_1:9.132242675633377	SoreophilaAL1_1:9.158580932660076):0.07189787150139215):0.25605947172237664):0.00757028044090435	((SrubragulfensisFL1_1:9.12670454580835	SleucophyllaAL1_1:9.18196101946995):0.07366412753662474	((((SrubrajonesiiNC2_1:9.149990326602902	(SrubraGA1_1:9.156623962744682	(SrubrajonesiiSC1_1:9.29288822059529	SrubraGA6_1:9.20448106135809):0.013814015890392505):0.01978659406681875):0.09797475145357408	SalataLA2_1:9.075653642150177):0.00042936738673820586	SrubraGA2_1:9.414880759781813):0.04012798268316771	(SrubraGA5_1:9.549771122334127	(SrubraGA4_1:9.532333283003915	SrubraGA3_1:9.309501177003915):0.017437839330211938):0.19733223201325292):0.05783582870959467):0.19426505705667357):0.012071348216679942):0.15151204134098148):0.7109775577181114	(((((((SpurpureavenosaGA_1:9.130422947008816	SpurpureavenosaNC_1:9.012384840263016):0.02296427691895668	SpurpureavenosaburkiiFL2_1:9.094187232124472):0.3013919296577199	(SpurpureavenosamontanaNC_1:9.322339949853538	SpurpureavenosaMD_1:9.331348698221838):0.022208969131653586):0.14988436850979792	((SpsittacinaGA3_1:9.739804625599199	SpsittacinaFL_1:9.4347420714087):0.0007775731046653181	(SflavarubricorporaFL1_1:9.439610666927992	((((SflavarugeliiGA1_1:9.176900421572116	SflavarugeliiAL_1:9.181443430251116):0.054255818208999274	SflavaGA_1:9.031910150030116):0.05430014210251319	SflavaFL_1:9.289999390562627):0.057683244583940835	SflavaSC_1:9.05297248364507):0.25189148086082475):0.08854706734126751):0.07059678735192854):0.24966076074462873	((SminorGA1_1:9.201688808782942
[&R] ((Hminor_1:9.220369991980627	((((((SpurpureapurpureaWI2_1:9.475638170704118	SpurpureapurpureaWI_1:9.475638170704118):0.27804365625749655	SpurpureapurpureaNS_1:9.549864772194612):0.1057447606639344	(SalataTX_1:9.423757429586752	(SrubragulfensisFL3_1:9.115949456157486	SleucophyllaFL2_1:9.294046311920287):0.2165528440192661):0.11124461497899626):0.28810647119527305	(((((SrubrajonesiiSC2_1:9.128832138289113	SrubrajonesiiNC2_1:9.057196198498513):0.030853659857723963	SrubrajonesiiNC1_1:9.264548362305836):0.38003196903403136	SoreophilaAL2_1:9.39522881279567):0.08188237476479754	(((SleucophyllaFL1_1:9.155727725282967	SleucophyllaGA_1:9.202766437470768):0.1122260986182712	SleucophyllaAL2_1:9.267953823901237):0.10911625796715144	(SrubrawherryiAL_1:9.192175848107155	(((SalataLA2_1:9.063514547406458	(SrubraGA5_1:9.538356479734984	SrubraGA1_1:9.106195783722585):0.15605042979877137):0.023202939620273623	SleucophyllaAL1_1:9.168295813103631):0.03919170398993062	((SrubraGA3_1:9.10633128471759	SrubraGA4_1:9.329163390717591):0.0040963129946105644	SrubraGA2_1:9.041165091829802):0.42354184943175793):0.07639209524119463):0.0643208631373337):0.11103061685357679):0.3041750686885568	(((SflavarugeliiGA2_1:9.176691343293513	SflavaNC2_1:9.037103227006515):0.4137659129642819	(SpsittacinaLA_1:9.321117511114691	(SpsittacinaGA1_1:9.259307335559136	(SpsittacinaAL3_1:9.21685227922269	(SpsittacinaAL1_1:9.013004454942513	SpsittacinaAL2_1:9.013004454942513):0.14901594990787828):0.09178243601554278):0.27150462839725664):0.0662438690780056):0.03315556657508785	(SflavaVA_1:9.267959609779597	SflavaGA_1:9.394166607905996):0.1457837954613875):0.2972889553664385):0.0706357625154981):0.3829367333290715	((SpsittacinaGA3_1:9.140606843697746	SpsittacinaGA2_1:9.140606843697746):1.0907547409619116	((SflavarubricorporaFL2_1:9.248712094396053	(((SflavarugeliiAL_1:9.031725667986855	SflavaFL_1:9.031725667986855):0.14355788257172244	SflavarubricorporaFL1_1:9.015320101479176):0.02439636302530263	SflavarugeliiGA1_1:9.195136904904878):0.05357518949117632):0.6123308369138201	(SflavaNC1_1:9.39789895162849	(((SminorGA3_1:9.352904064121429	SminorGA2_1:9.301507182639929):0.09202363381467177	SminorGA1_1:9.2962272904414):0.08281776550714184	((SpurpureavenosaburkiiFL1_1:9.708649742608387	SpurpureavenosamontanaNC_1:9.429853763195087):0.018590900552196202	((SpurpureavenosaVA_1:9.151841551538483	(SpurpureavenosamontanaGA_1:9.186965635720831	(SpurpureavenosaNC_1:9.089833003514075	SpurpureavenosaburkiiFL2_1:9.148671118456575):0.08932476006125525):0.018049613651252523):0.015247938101022587	(SpurpureavenosaburkiiMS_1:9.05334913043622	SpurpureavenosaMD_1:9.09981393301132):0.12945800283008554):0.22818147627417767):0.026192868398160214):0.03945588330704747):0.08720784133078385):0.31331462931558335):0.31570038370393355):1.8047914011104915
[&R] (((((((SoreophilaNC_1:9.308893826769337	((SoreophilaGA_1:9.142798748846129	SoreophilaAL2_1:9.11646049181943):0.25834619129732106	(SalataLA2_1:9.196387231331936	SleucophyllaGA_1:9.353873875992935):0.0789610304731154):0.04026786305038659):0.390420153032918	(SpurpureavenosaVA_1:9.671282420007067	(SminorGA3_1:9.05916098190313	SminorGA2_1:9.00776410042163):0.7184030672353363):0.07649609906858815):0.2613169809215584	((SoreophilaAL4_1:9.529267484741315	((SpsittacinaLA_1:9.166745149156743	(SpsittacinaAL3_1:9.29469508356841	(SpsittacinaAL2_1:9.217749782551056	(SpsittacinaGA3_1:9.344206122271652	SpsittacinaAL1_1:9.172712510035351):0.045037272515703844):0.022113426645052604):0.13107189810913403):0.2635589538085558	SminorokefenokeensisGA_1:9.608658440970796):0.035483027661216845):0.24271785572308072	(((((SflavarugeliiGA2_1:9.07032414759277	SflavarugeliiGA1_1:9.18590781787827):0.11636737945970342	SflavarubricorporaFL2_1:9.302275197337973):0.06138725788475507	SflavaGA_1:9.164416365471729):0.13006306302038903	SflavaNC1_1:9.117789379892518):0.36756221802511263	((SalataMS1_1:9.217786364251639	(((SrubraalabamensisAL_1:9.019088068613483	SleucophyllaFL1_1:9.284301547345581):0.0554847674273925	((SrubrajonesiiNC2_1:9.23175316593282	SrubrawherryiAL_1:9.04931629187582):0.09943427717712727	SleucophyllaFL3_1:9.158626215631047):0.07046237509612696):0.010447621124128144	(SrubraSC_1:9.272356702174804	(((SleucophyllaAL2_1:9.098594898787272	SleucophyllaAL1_1:9.069725292390974):0.12486943215004251	SalataTX_1:9.183661316772316):0.004095407749858085	(SleucophyllaFL2_1:9.26561166058814	SrubragulfensisFL1_1:9.134446868342442):0.008986790286833288):0.009905128655428128):0.11276906855450058):0.10443237622243534):0.11498328476322908	(SrubragulfensisFL3_1:9.224129414997925	(SoreophilaAL3_1:9.033454387041147	SoreophilaAL1_1:9.225329299109246):0.14520700532888028):0.2144620383098404):0.04742845831116255):0.16589679643196553):0.2948263396572183):0.05989505358450219	(((((SpurpureavenosamontanaGA_1:9.3649791362082	(((SpurpureapurpureaNS_1:9.181217089577412	SpurpureavenosaMD_1:9.093889370365613):0.1415450594208116	SpurpureapurpureaWI_1:9.526579203765225):0.0697861639519536	SpurpureavenosamontanaNC_1:9.296211845370077):0.06876729083812225):0.15886484039814056	((SpsittacinaFL_1:9.19928610139557	SpsittacinaGA1_1:9.33835953804297):0.3035586032491934	SpsittacinaGA2_1:9.807907258835263):0.03268241633187883):0.02306717279929047	((SrubraGA6_1:9.125702544065318	SrubraGA1_1:9.064031429561517):0.11180335801448943	(SrubraGA4_1:9.391497782548434	(SrubraGA2_1:9.039184527477836	SrubraGA5_1:9.331279139360236):0.06021864318819825):0.2164977010399716):0.474892088923625):0.0015714859441408205	((SpurpureapurpureaWI2_1:9.523624737225347	SpurpureavenosaburkiiMS_1:9.186015160671447):0.1966174082463281
[&R] ((Hminor_1:10.376253903346841	(((((SpsittacinaAL3_1:9.423736650950815	(SpsittacinaGA2_1:9.44543610389721	SpsittacinaGA1_1:9.27944698635411):0.09496228491760525):0.06095180446042917	SpsittacinaFL_1:9.296287639084746):0.2702780863564599	(((SpurpureapurpureaWI2_1:9.328210497478809	SpurpureapurpureaWI_1:9.328210497478809):0.21608817993034002	SpurpureapurpureaNS_1:9.340481622642148):0.250081750348577	((SflavarugeliiGA1_1:9.320102747348685	SflavaNC2_1:9.064930960776186):0.3227692533268603	SpsittacinaLA_1:9.324192454324946):0.11109657926167987):0.06065567566027905):0.3087425639963847	((((SminorGA1_1:9.326738740318227	SminorSC2_1:9.541747682696624):0.11609118027040542	(((SleucophyllaFL1_1:9.060422507589667	SleucophyllaAL1_1:9.031552901193368):0.2345047483435892	(SleucophyllaGA_1:9.326570272801389	SrubragulfensisFL3_1:9.148473417038588):0.015395695319669027):0.0419673441380589	SrubraalabamensisAL_1:9.071681121339218):0.21705979016651508):0.1376852937540299	((SoreophilaNC_1:9.413042330895038	(SalataLA2_1:9.090363421662278	((SrubrajonesiiSC1_1:9.308074048869797	SrubraGA6_1:9.219666889632597):0.006349792138148916	(SrubraGA2_1:9.052754257858473	SrubraGA4_1:9.344848869740872):0.25165739353847494):0.12474952051023012):0.3294012073188579):0.057843863652513636	(SflavarugeliiGA2_1:9.676624250544311	((SrubragulfensisFL2_1:9.188028545000684	SleucophyllaFL2_1:9.366125400763485):0.1010150244746893	SalataMS1_1:9.183221765182475):0.1278965267051385):0.04005818535133904):0.10358325888501145):0.05888099601687484	((SleucophyllaAL2_1:9.603529261643649	(((SpurpureavenosaburkiiMS_1:9.219408428619488	(SpurpureavenosaMD_1:9.128541019977062	SpurpureavenosaVA_1:9.066358573775162):0.13733221121752703):0.28075347687280994	(SoreophilaGA_1:9.172066700644072	SoreophilaAL2_1:9.145728443617372):0.39643199837252685):0.036513019517505234	((((((SflavarugeliiAL_1:9.254445949710169	SflavarubricorporaFL2_1:9.249902941031168):0.004433371364840411	SflavarubricorporaFL1_1:9.09891587199561):0.2599040096300233	((SflavaFL_1:9.398678796445417	(SflavaGA_1:9.15906803668423	SflavaVA_1:9.03286103855783):0.03582166133118818):0.011610753358062512	(SflavaNC1_1:9.017214519491468	SflavaSC_1:9.102983515019567):0.01259588328241347):0.10849378090155276):0.1935200706582148	(SminorGA3_1:9.351449925619988	SminorSC1_1:9.254605634689689):0.14967672383545802):0.023047706434073938	SpurpureavenosamontanaNC_1:9.47106642459172):0.034717029974554274	(SpurpureavenosaGA_1:9.036182499068225	SpurpureavenosaburkiiFL1_1:9.204748243881225):0.5798311900983508):0.06834752465032748):0.013866288974743382):0.12095696421652619	((((SoreophilaAL4_1:9.197917447183816	SoreophilaAL1_1:9.224255704210515):0.2136018997681206	(((SrubraGA1_1:9.086654102771295
[&R] (Dcalifornica_1:10.0851465012824	((((((SminorGA3_1:9.659488856442923	(((SoreophilaAL3_1:9.263542224125342	(SrubrajonesiiSC2_1:9.331983555297008	SrubraGA1_1:9.286767845715008):0.2415842782549339):0.015337741886210204	SalataLA2_1:9.344958199741255):0.10886056648828125	((SflavarubricorporaFL1_1:9.475696078538244	(SflavarugeliiAL_1:9.424544054294074	SflavaNC2_1:9.164829259042575):0.21111547332356792):0.12085910627243152	SpsittacinaFL_1:9.503917095054772):0.05650075456595812):0.05764621989469017):0.018676293163604453	((SrubragulfensisFL3_1:9.395513659164207	(SoreophilaGA_1:9.15249904053486	SoreophilaAL2_1:9.12616078350816):0.38942150806954545):0.017581303958416117	((SpsittacinaAL3_1:9.621231454615748	(SflavaSC_1:9.336524287255543	(SflavaFL_1:9.232653374608278	(SflavarubricorporaFL2_1:9.185954881081495	SflavarugeliiGA2_1:9.070371210795996):0.042155484847782004):0.3985810641487646):0.05419773836750469):0.0026873371086564624	SpsittacinaGA3_1:9.740580529588405):0.10478628221771764):0.09643610506340478):0.1701390476684285	((((SminorGA2_1:9.378341162394102	(SminorokefenokeensisGA_1:9.113786795422147	SminorSC2_1:9.113786795422147):0.38225978333715527):0.22020411256664846	(SalataTX_1:9.363213334320935	(SrubrawherryiAL_1:9.160741922195598	(SrubragulfensisFL2_1:9.114602394984075	SrubraGA2_1:9.474010356330778):0.03565475426041899):0.12170105566643713):0.2093498701108188):0.1160026516801015	((((SpurpureapurpureaWI_1:9.15215721131566	SpurpureapurpureaWI2_1:9.15215721131566):0.10822176543908812	SpurpureapurpureaNS_1:9.056561921987749):0.32723620436168294	(SpurpureavenosamontanaNC_1:9.178652873319237	(SpurpureavenosaburkiiAL_1:9.397594723683206	SpurpureavenosamontanaGA_1:9.118798744269906):0.059854129049330095):0.10880878545009641):0.1439705747749278	(SpurpureavenosaNC_1:9.240552701113463	SpurpureavenosaVA_1:9.195186875425364):0.18307166028529814):0.281404643280293):0.052045009886810586	(SpurpureavenosaMD_1:9.548056620467932	(((SflavaVA_1:9.073701506311162	SflavaGA_1:9.199908504437563):0.16317215425537396	(SflavaNC1_1:9.035155179350232	SflavarugeliiGA1_1:9.411091317700832):0.15123543074310342):0.20406788515172128	((SpsittacinaAL1_1:9.026628675374106	SpsittacinaAL2_1:9.026628675374106):0.1414820546828734	SpsittacinaGA2_1:9.33960434229328):0.48379431533657824):0.03239491303057189):0.22583401461173508):0.030314379265791325):0.7247132820250344	(((SpurpureavenosaGA_1:9.036091996412944	SpurpureavenosaburkiiFL1_1:9.204657741225944):0.20569775853338945	SpurpureavenosaburkiiFL2_1:9.182589763143033):0.3775848069996283	(SpsittacinaGA1_1:9.2492408286184	SpsittacinaLA_1:9.039546375776698):0.41066007974496294):1.0107652206565279):0.45080500196186285	(((SminorGA1_1:9.385856580315341	SpurpureavenosaburkiiMS_1:9.443993002305444):0.2836151452023526	(SminorSC1_1:9.490794752267233
[&R] ((Hminor_1:10.583322499496967	(((((SoreophilaAL3_1:9.411189064934142	SminorGA2_1:9.573894287501039):0.05968956534014632	((SflavaVA_1:9.192688259975895	((SflavarubricorporaFL2_1:9.200566657201172	SflavaGA_1:9.001320567450174):0.04398170481634917	SflavaFL_1:9.249091370696522):0.27359298583577335):0.3715567492228079	SminorGA1_1:9.534363946352602):0.001916380475383746):0.07628148260723198	((((SflavaSC_1:9.2055910315413	SflavaNC1_1:9.119822036013199):0.06583791004216763	SflavarugeliiGA2_1:9.446012414120467):0.08238864403772553	SflavarugeliiAL_1:9.648527737122691):0.1522847344015569	((SflavarugeliiGA1_1:9.244467114914157	SflavarubricorporaFL1_1:9.089046674513758):0.5155001888688433	SpsittacinaFL_1:9.511908773626699):0.036302159062248616):0.17162649731347013):0.27875459910171546	(((SpurpureavenosaVA_1:9.12515318516025	(SpurpureavenosaMD_1:9.13057007162255	SpurpureavenosamontanaNC_1:9.12156132325425):0.056765559739601436):0.02072819761221882	SpurpureapurpureaWI2_1:9.49920860295317):0.27534137008385423	SflavaNC2_1:9.478966338644023):0.5125124340439113):1.0997796296537072	(((SpsittacinaGA1_1:9.450398683671523	SpsittacinaAL1_1:9.444894188978322):0.024765562973713077	((((SpsittacinaLA_1:9.020841779278598	SpsittacinaGA2_1:9.3965253496634):0.08293748923866101	SpsittacinaAL3_1:9.36280110103806):0.03447534046345695	SpsittacinaAL2_1:9.342444567129217):0.002601648170249795	SpsittacinaGA3_1:9.516539827535768):0.12461353665256923):0.9877467360007932	(((SrubraalabamensisAL_1:9.154688265137993	((((SalataMS1_1:9.016770359495833	SleucophyllaFL3_1:9.142952583317935):0.0191323575181895	SleucophyllaFL1_1:9.272782664881923):0.059528021235138194	(SleucophyllaAL1_1:9.2445311486797	(SrubragulfensisFL3_1:9.095023137450237	((SrubraGA4_1:9.13940720260701	SrubraGA5_1:9.13940720260701):0.4131128145623184	SrubraGA6_1:9.182030435660728):0.19400569351000765):0.047319474050760355):0.05890993104106277):0.04717518749640766	SalataLA2_1:9.269037941140269):0.04041587025662809):0.106920114896753	(SoreophilaAL1_1:9.017461136843437	SoreophilaGA_1:9.017461136843437):0.5247094677886112):0.44832863415284696	(((((((SpurpureavenosaburkiiFL2_1:9.10864239546724	(SpurpureavenosaburkiiAL_1:9.202120338768747	SpurpureavenosaGA_1:9.033554593955747):0.13428779331479535):0.13191881082072082	(SpurpureavenosaNC_1:9.081968280822311	SpurpureavenosamontanaGA_1:9.089776152967811):0.09975481052315106):0.023387264220533756	(SpurpureapurpureaNS_1:9.240389436562069	SpurpureavenosaburkiiFL1_1:9.422848948395268):0.06886525872952774):0.15339071834078769	SpurpureapurpureaWI_1:9.666462468399384):0.3372750861910233	((SminorGA3_1:9.403908224709081	SminorSC1_1:9.307063933778782):0.03871231418244429	(SminorSC2_1:9.117062319440576
[&R] (Dcalifornica_1:9.65016847452	(((SminorokefenokeensisGA_1:9.74383821514214	((SrubragulfensisFL3_1:9.13784043975775	SleucophyllaFL1_1:9.268898583332751):0.32687274501525926	(((SoreophilaAL2_1:9.184338671498272	SoreophilaGA_1:9.210676928524972):0.2926698555475238	(SleucophyllaGA_1:9.282938588223356	SrubragulfensisFL2_1:9.104841732460555):0.25209816217174275):0.0816091615895655	(SminorGA3_1:9.589773113296035	((SoreophilaNC_1:9.27623053770317	((SleucophyllaAL1_1:9.18178499250181	((SrubrajonesiiNC1_1:9.267432990580764	SrubrajonesiiNC2_1:9.090934486631165):0.17464175735308946	SrubragulfensisFL1_1:9.119586660493255):0.006941858346953796):0.10572455620904588	SrubraalabamensisAL_1:9.051165676375053):0.07702161315531579):0.07120131048001634	(SrubraGA2_1:9.321818419924716	(SrubraGA6_1:9.196374119070251	(SrubraGA5_1:9.497118084950062	SrubraSC_1:9.011565490128163):0.06974561562878748):0.04704933122826629):0.37113347658947005):0.08759509670804808):0.017410024346327664):0.026164128551146672):0.044182414064932826):1.1956875829056148	(((SleucophyllaAL2_1:9.514208280409736	(SalataMS1_1:9.04906115405813	((SrubrawherryiAL_1:9.041022129861007	(SrubraGA1_1:9.020050142852954	SrubraGA4_1:9.452210838865353):0.22982909127365267):0.058426923589515366	SrubrajonesiiSC1_1:9.458384431457121):0.0659186778516089):0.22826717848370173):0.3977822635201011	(((SrubraGA3_1:9.495257317355668	SleucophyllaFL2_1:9.244683705889368):0.014154788142728863	SalataMS2_1:9.101351849371099):0.6132463926446845	(((SpurpureapurpureaWI_1:9.642483369548964	SpurpureavenosaMD_1:9.351338595570164):0.13533073386615477	(SpurpureavenosaburkiiAL_1:9.641256807319646	SpurpureavenosaGA_1:9.472691062506646):0.11519975316167115):0.07926125025315142	((((SpsittacinaGA3_1:9.501861284338748	SpsittacinaLA_1:9.126177713953947):0.2767165526892223	(SminorSC2_1:9.225473698460354	SminorGA1_1:9.010464756081955):0.35577490618831575):0.04886331158998049	SflavarubricorporaFL1_1:9.61501668418335):0.039597672567380206	(((SpurpureavenosaVA_1:9.071125606275528	SpurpureavenosamontanaNC_1:9.124299304109128):0.05443675518943064	(SpurpureapurpureaWI2_1:9.227194048291107	SpurpureapurpureaNS_1:9.023376993524106):0.25169553335455175):0.30223748619782015	(SpurpureavenosaburkiiFL2_1:9.216858989848426	(SpurpureavenosaburkiiFL1_1:9.394986226366038	SpurpureavenosamontanaGA_1:9.116190246952739):0.049638500098687456):0.31514479844495225):0.06931957712815279):0.0066287086966396085):0.25259234971551153):0.08694436944085175):0.5808902023986063	(((SminorGA2_1:9.250243283474244	SminorSC1_1:9.204795874025445):0.2904169829604654	(((SpurpureavenosaNC_1:9.111908779153882	SpurpureavenosaburkiiMS_1:9.082260597092583):0.36911070875191665	(((((SflavaGA_1:9.028201523212225	(SflavarugeliiGA1_1:9.157835114199898
[&R] (((((SleucophyllaFL3_1:9.307719483404535	(((((SrubraGA4_1:9.451324736406407	SrubraGA3_1:9.228492630406407):0.20484310655924384	SrubragulfensisFL1_1:9.051597333253653):0.02096903854791149	((SrubrajonesiiNC2_1:9.050412026240132	SrubrajonesiiSC2_1:9.122047966030731):0.02126196558557804	SrubrajonesiiSC1_1:9.248172495775309):0.14688196346685395):0.10296593446787079	((SrubraGA5_1:9.51300447304074	(SrubraGA2_1:9.133864241944718	SrubraGA6_1:9.055469272318518):0.08704561921362208):0.20758736064184738	SrubrajonesiiNC1_1:9.438509411411186):0.05951098229884681):0.12521155313547433	(SoreophilaAL2_1:9.147787691958953	SoreophilaNC_1:9.041606972561153):0.22609273634235635):0.03354726798752565):9.521529565873904e-05	SoreophilaAL4_1:9.407522911584493):0.4230955910453371	((((SalataLA1_1:9.195745599593806	SleucophyllaFL1_1:9.235548613758807):0.019849383553219854	(SleucophyllaFL2_1:9.154983053122358	SleucophyllaAL2_1:9.107944340934557):0.1474536563774725):0.3031870865694303	SminorGA3_1:9.59616102172696):0.07241028834727549	((SminorokefenokeensisGA_1:9.317771471618165	SminorSC1_1:9.154618645804167):0.35409994987564564	((((SpsittacinaAL2_1:9.07572813588831	SpsittacinaGA3_1:9.24722174812461):0.42766742215124587	SpsittacinaFL_1:9.369826616085355):0.10158128799527927	((SminorGA2_1:9.094793905544087	SminorSC2_1:9.212499321909286):0.33854930534271066	(SflavarubricorporaFL2_1:9.475649682015636	(SflavarubricorporaFL1_1:9.009467889987762	SflavarugeliiGA1_1:9.16488833038816):0.3107613516274758):0.21572415358146022):0.028092598639836184):0.045048889976017845	((SflavarugeliiAL_1:9.377231161225081	(SflavaFL_1:9.315705379025305	SflavaNC2_1:9.055990583773806):0.061525782199776086):0.302505307604736	((SflavaGA_1:9.05254973727446	SflavarugeliiGA2_1:9.136212156739958):0.15401284648553187	SflavaVA_1:9.080355585633589):0.2693847866398276):0.08932186406213483):0.04768130562595992):0.06300842346412285):0.21061264156259496):1.2956412981671588	((((SleucophyllaAL1_1:9.174176884934912	SalataTX_1:9.16324347716621):0.037396766757505875	SalataLA2_1:9.129995325615518):0.30994209495270847	(SpsittacinaAL3_1:9.405140401995734	(SpsittacinaLA_1:9.107550313314597	(SpsittacinaAL1_1:9.181152016063766	SpsittacinaGA1_1:9.186656510756967):0.1305882553993305):0.03856825616033664):0.3297969182901932):0.530004713334253	(SalataMS1_1:9.024082358636981	SrubrawherryiAL_1:9.140388935880978):0.8194277598708004):1.0568592455828094):3.4250004758307244	(((((((SrubragulfensisFL3_1:9.108285257168363	SrubragulfensisFL2_1:9.108285257168363):0.08873007995926202	SrubraalabamensisAL_1:9.062860001970527):0.0759324662949874	SalataMS2_1:9.293558014524416):0.8003846224936583	(((SoreophilaAL1_1:9.381939592450848	SoreophilaGA_1:9.381939592450848):0.17958119499616954
[&R] ((Hminor_1:9.216688157551152	(((((((SalataMS1_1:9.00063007863025	(((SrubrajonesiiSC2_1:9.250527523723013	SrubraGA3_1:9.414640404153415):0.04526492879684939	SrubraGA6_1:9.312247857441667):0.01730549775482404	((SrubrajonesiiNC1_1:9.12719723944263	SrubrajonesiiSC1_1:9.12719723944263):0.2833951285085496	SrubragulfensisFL1_1:9.088104280510581):0.007368146482507387):0.057911519447163225):0.05210841264550681	(SrubrawherryiAL_1:9.042843850148286	(SrubraGA1_1:9.010054092247785	SrubraGA2_1:9.150120176377785):0.241646862166101):0.1262012183714723):0.10077566987646798	SrubragulfensisFL2_1:9.259335965445123):0.3408862038150821	(((SrubrajonesiiNC2_1:9.13615095971092	((SrubraGA5_1:9.02740181741511	SrubraGA4_1:9.02740181741511):0.4689936249310408	SrubraSC_1:9.010842847524248):0.09833644358577037):0.35851854902873936	((SalataMS2_1:9.19025754563978	(SalataLA1_1:9.150999140195196	SalataLA2_1:9.080354221886997):0.10990332375278251):0.08200779272223416	SalataTX_1:9.342910256670212):0.050092734471345435):0.28872354193345756	(((SleucophyllaFL3_1:9.02553422511836	(((SleucophyllaFL2_1:9.109326803678755	SleucophyllaAL2_1:9.062288091490954):0.021183978668046357	SleucophyllaFL1_1:9.083472070159):0.038468190339891545	SleucophyllaAL1_1:9.093070654102593):0.014291688665268157):0.21778177494925685	(SoreophilaAL2_1:9.21332454717129	SoreophilaNC_1:9.10714382777349):0.12969966578062653):0.3630681587721773	(((((SminorSC2_1:9.114819915532046	SminorGA3_1:9.048511380648346):0.1143338394289344	SminorokefenokeensisGA_1:9.22915375496098):0.3073541309885556	((SminorGA1_1:9.046542815584788	SminorGA2_1:9.143846341597987):0.2065511630479454	SminorSC1_1:9.304950095197134):0.06840496493840215):0.053878074788209065	SflavarubricorporaFL1_1:9.575290728682448):0.06921488770514014	((SpurpureavenosamontanaNC_1:9.230403683070247	(SpurpureapurpureaWI2_1:9.355899531447305	SpurpureapurpureaNS_1:9.152082476680304):0.17465767397004067):0.14709600300586864	(((SpurpureavenosaNC_1:9.19563007578615	SpurpureavenosaMD_1:9.21244669629995):0.012556014785308954	SpurpureavenosamontanaGA_1:9.21599396271696):0.02254060062799609	SpurpureavenosaburkiiMS_1:9.201078509138155):0.13896512273115977):0.16268469618527032):0.1613655071719094):0.00444766435442264):0.009750765595191205):0.27439796824990464	((SpurpureavenosaburkiiFL2_1:9.14420316306956	SpurpureavenosaGA_1:9.203403154872861):0.05324117138396377	SpurpureapurpureaWI_1:9.446567614003625):0.843732195976288):0.0920654859837628	(((SpurpureavenosaburkiiAL_1:9.1207536429472	SpurpureavenosaburkiiFL1_1:9.1207536429472):0.27612075902844163	SpurpureavenosaVA_1:9.064904724728743):0.39257232106337725	((((SflavarubricorporaFL2_1:9.218102357862126	(SflavaFL_1:9.02250984113624	SflavarugeliiAL_1:9.02250984113624):0.20013552540488783):0.15423005646839527
[&R] (Dcalifornica_1:10.898789126556693	(((((((SflavarubricorporaFL1_1:9.29835646208662	(SflavarugeliiGA2_1:9.238821951759164	SflavaNC2_1:9.099233835472164):0.0993712804423563):0.2520597347168692	(SflavaVA_1:9.05922254622642	SflavaSC_1:9.09450849128132):0.3211610031000682):0.005822852533480781	SflavaFL_1:9.716202498416369):0.24085152694209283	((SrubragulfensisFL3_1:9.4254608367235	(SrubrajonesiiNC1_1:9.524221351150633	SleucophyllaFL2_1:9.332898055955734):0.27065963653056624):0.0227342052707526	SpurpureapurpureaWI2_1:9.86387471446405):0.12904815003591152):0.6073577162015756	((((SpurpureavenosaMD_1:9.04890799089055	SpurpureapurpureaNS_1:9.13623571010235):0.33526302849509426	((SpurpureapurpureaWI_1:9.509162684255738	SpurpureavenosamontanaGA_1:9.209009161908638):0.09733182490879301	SpurpureavenosaGA_1:9.41657122141773):0.06882128419991217):0.3056932171503612	((((SrubrawherryiAL_1:9.063722698664762	(SalataLA1_1:9.12437767792122	((SrubraSC_1:9.11014432464534	SrubrajonesiiSC2_1:9.20875193303684):0.08797595658533071	SalataTX_1:9.12342543223347):0.0009522456877503275):0.020115377202440762):0.18531056586296096	SrubragulfensisFL2_1:9.238548491576624):0.27614821121310784	((SrubraGA1_1:9.053335726629143	(SrubraGA6_1:9.070279890787676	((SrubraGA5_1:9.297648529411926	SrubraGA2_1:9.005553917529527):0.08145315010967608	SrubraGA3_1:9.156269573521602):0.061667792774673665):0.04472695034526648):0.3396714578747429	SalataLA2_1:9.194275518388988):0.3410313955025443):0.02898986072447822	(((SleucophyllaGA_1:9.314578639354172	((SleucophyllaFL1_1:9.229362789435603	(SrubragulfensisFL1_1:9.053671024226201	SrubraGA4_1:9.658241533938197):0.09156568515150328):0.02253231607714843	(SrubrajonesiiSC1_1:9.354339572630844	SrubrajonesiiNC2_1:9.177841068681245):0.13591754026460648):0.015644821653618343):0.1191712497733218	((SalataMS2_1:9.120322600246004	SleucophyllaAL2_1:9.230770532719204):0.04461943621399518	SalataMS1_1:9.038510021065298):0.11132120800649356):0.06307994125576125	(((SoreophilaAL1_1:9.144834306751909	SoreophilaAL4_1:9.11849604972521):0.0059928299956019	SoreophilaGA_1:9.15082713674751):0.2895007510440599	SrubraalabamensisAL_1:9.159765663194271):0.024811976269081534):0.22495358889375627):0.02164277453079623):0.10994226917905102	(SoreophilaAL2_1:9.291701053610824	SoreophilaNC_1:9.185520334213024):0.5036391860267323):0.5093293010076818):2.821724658220162	(((((SminorGA2_1:9.43988892692595	((SflavaNC1_1:9.135477537066997	(SflavarugeliiGA1_1:9.250519089510835	(SflavarugeliiAL_1:9.242780046370726	SflavarubricorporaFL2_1:9.238237037691725):0.012282051819109576):0.26089458590676196):0.14645478441595533	(SpsittacinaFL_1:9.027594006957349	(SpsittacinaAL2_1:9.125933427406226
[&R] (Dcalifornica_1:10.034879855817255	(Hminor_1:10.135525165450407	(((SoreophilaAL3_1:9.50585671809003	((((SminorGA3_1:9.436187979743925	SminorGA1_1:9.287487572249226):0.1839324145442116	(SminorSC2_1:9.6824423136958	((((((SrubraSC_1:9.061247102842293	SrubraGA6_1:9.176310116155593):0.18174470112980137	(SrubrajonesiiSC2_1:9.251289193090567	SrubrajonesiiNC2_1:9.179653253299968):0.09031021927302695):0.053904617666701404	SalataMS1_1:9.025124638938696):0.062393172488657986	SrubraGA3_1:9.622010082949354):0.10552436607584036	(SoreophilaAL2_1:9.2182257050196	SoreophilaAL4_1:9.2182257050196):0.20070690918999376):0.015775338717571	SalataTX_1:9.405894449923666):0.1328603768779351):0.003986615476038501):0.006707138577025517	(SrubrajonesiiNC1_1:9.750058069447368	(SoreophilaNC_1:9.360793030686171	((SalataLA2_1:9.090653040889153	(SleucophyllaGA_1:9.09205188170863	SleucophyllaAL1_1:9.01614356312453):0.1560878038415208):0.025747759275500735	(SrubrawherryiAL_1:9.062341589538812	SalataMS2_1:9.072467027689513):0.04393377247513975):0.2511145286076188):0.03373280081919693):0.07755553295499615):0.00831485892088506	(((SminorGA2_1:9.00578130876408	SminorokefenokeensisGA_1:9.123486725129279):0.4248982560332807	SpsittacinaFL_1:9.440651659351364):0.07889218986452369	(SflavarugeliiGA1_1:9.60329217854397	(SflavaVA_1:9.240827292248028	(SflavaSC_1:9.260957018947838	((SflavaFL_1:9.21127674281686	SflavarubricorporaFL1_1:9.051313293737461):0.0438808099824716	SflavarugeliiGA2_1:9.135030873834832):0.3005096176500055):0.015156218355089962):0.03701179841854318):0.1643102008282131):0.07417375564266503):0.08481643035237971):0.881281522972839	((SrubraGA4_1:9.982342747803617	((SrubraalabamensisAL_1:9.012824764198868	SrubragulfensisFL3_1:9.146980099355968):0.17319230356373116	(SleucophyllaFL1_1:9.408155271858956	((SalataLA1_1:9.121500563113383	SrubragulfensisFL1_1:9.077177497220484):0.056559262031450556	SrubraGA2_1:9.446212657081533):0.19029243254912212):0.04307527463574425):0.010667771654817066):0.24431681581002357	(SrubragulfensisFL2_1:9.150816333776053	SleucophyllaAL2_1:9.281874477351053):0.42434065660848713):0.8574492733062274):0.9591756595210474	(SminorSC1_1:10.336176018523423	((SoreophilaGA_1:9.124231102995083	SoreophilaAL1_1:9.124231102995083):0.651608632370511	((((SpsittacinaGA1_1:9.003811517686508	(SpsittacinaGA3_1:9.002435186758905	SpsittacinaGA2_1:9.002435186758905):0.16736544847070203):0.11978867287606448	SpsittacinaAL2_1:9.118095695869371):0.5613254702924504	(((((SpurpureavenosaburkiiAL_1:9.052102945557625	SpurpureavenosaburkiiFL1_1:9.052102945557625):0.3639657198118628	(SpurpureavenosaMD_1:9.080802048034224
[&R] (Dcalifornica_1:9.577058463579665	(Hminor_1:9.403159683361704	(((((((SpsittacinaAL3_1:9.24335535086539	SpsittacinaFL_1:9.05495453453889):0.05313811463236248	(SpsittacinaLA_1:9.014838661248843	SpsittacinaAL2_1:9.21902861939734):0.02263297172811033):0.3538636115440214	(SminorGA3_1:9.03855158101019	SminorSC2_1:9.104860115893889):0.4648294666325853):0.21572765791009943	(SpurpureavenosaburkiiFL2_1:9.52299661508944	(SpurpureavenosaGA_1:9.392147359576791	(SpurpureavenosaburkiiFL1_1:9.021375083227323	SpurpureavenosaburkiiAL_1:9.021375083227323):0.5393380211624674):0.19004924731594858):0.19403440196263474):0.04055990644924275	((SrubraalabamensisAL_1:9.279774791023673	(SflavarugeliiGA2_1:9.080006701077279	SflavarugeliiGA1_1:9.195590371362778):0.5936075794672933):0.07682204478976318	(((SflavaSC_1:9.404257831942036	(SflavaNC1_1:9.13350582184746	SflavaGA_1:9.31019587044706):0.18498301456647692):0.01640055682182579	SminorokefenokeensisGA_1:9.570500323241264):0.06657703962152299	((SminorGA1_1:9.00750846705475	SminorGA2_1:9.10481199306795):0.34920263067604	SminorSC1_1:9.408567214295191):0.06535732275359753):0.08861742441194907):0.10028235961107991):0.05577810632081699	(SrubragulfensisFL3_1:9.558648360141405	((((((SpurpureavenosaMD_1:9.132255337842128	SpurpureavenosaVA_1:9.070072891640228):0.02151535296432197	SpurpureavenosamontanaNC_1:9.14476194243815):0.143673902470965	SpurpureavenosaNC_1:9.280627972763615):0.06630130276443981	SpurpureavenosamontanaGA_1:9.354737147673555):0.10883229818536548	SpurpureapurpureaWI2_1:9.763722968206022):0.05300231028039358	(SpurpureapurpureaWI_1:9.380400340710583	(SpurpureapurpureaNS_1:9.159003684146823	SpurpureavenosaburkiiMS_1:9.025211162359923):0.01757960179675966):0.4363249377758307):0.15760275412479194):0.08816427676102835):1.1086041724368418	((((SoreophilaAL2_1:9.565073710413454	((((SoreophilaGA_1:9.350284508107235	SoreophilaAL4_1:9.323946251080535):0.010037248620463167	SoreophilaAL3_1:9.168446844659599):0.1032336227456796	SoreophilaNC_1:9.331036403048877):0.11393637054075922	(((SpsittacinaAL1_1:9.311431104731883	SpsittacinaGA3_1:9.482924716968183):0.07764482847847108	(SpsittacinaGA1_1:9.095217818544894	SpsittacinaGA2_1:9.261206936087994):0.29936260935866055):0.18488228640356574	SflavarubricorporaFL1_1:9.533027367415617):0.11790487740721625):0.013920217426019774):0.10512179257841087	((((((SrubraGA3_1:9.050085967480953	SrubraGA4_1:9.272918073480954):0.11348956711079758	SrubraGA5_1:9.38640764059175):0.3491659983198758	SleucophyllaGA_1:9.262167921445327):0.03784166076561751	(SrubragulfensisFL1_1:9.061387106580495	SrubraGA6_1:9.295468034783894):0.10745768338475147):0.05341898856195631	SalataLA2_1:9.195941926111903):0.16309291973794376	SrubraSC_1:9.504374613155246):0.21170223583032283):0.41898560690374737
[&R] ((Hminor_1:9.344488799016215	((((((SpurpureavenosaburkiiAL_1:9.314973318379419	SpurpureavenosaGA_1:9.14640757356642):0.17320553673765432	((SpurpureapurpureaWI2_1:9.315625780797065	SpurpureapurpureaWI_1:9.315625780797065):0.06937746853832624	SpurpureavenosaburkiiMS_1:9.04739367278149):0.1245331487154833):0.007149407269776978	SpurpureavenosamontanaGA_1:9.216532282973551):0.029938483140284355	(SpurpureavenosaMD_1:9.12994981724954	SpurpureavenosaVA_1:9.06776737104764):0.12552969723259536):0.897467903607515	(SpurpureavenosamontanaNC_1:9.651145818741863	((((((SpsittacinaAL3_1:9.064247447706089	SpsittacinaGA2_1:9.180909185570089):0.24756620936813323	(SpsittacinaLA_1:9.040279785338	SpsittacinaGA1_1:9.249974238179702):0.012512039215420207):0.04820633624217006	(SpsittacinaAL1_1:9.287593482590758	SpsittacinaAL2_1:9.287593482590758):0.017594636353332402):0.11374416861465025	(SpsittacinaFL_1:9.129621743280476	SpsittacinaGA3_1:9.434684297470977):0.15574160232406503):0.12744544622535064	(SflavaNC1_1:9.000003229251755	SflavarugeliiGA2_1:9.260355697316852):0.2849279543838374):0.023055186016809462	(SflavaVA_1:9.019500932589043	(SflavaGA_1:9.049360839362263	SflavaFL_1:9.253149937792262):0.09634709135318012):0.33896848753655745):0.2269649852654619):0.49279285097948666):0.7287663081182194	(((((SoreophilaAL2_1:9.17199678628869	(SoreophilaAL4_1:9.098401054050107	SoreophilaGA_1:9.124739311076807):0.07359573223858115):0.26111472638344935	(((SalataLA2_1:9.073995760435542	(SrubraGA1_1:9.200104809728058	(SrubrajonesiiSC1_1:9.26763086585763	SrubraGA2_1:9.25761867624663):0.0825522176114291):0.07262261682238255):0.16561742388609144	((SalataTX_1:9.006470344452044	SalataLA1_1:9.006470344452044):0.28158176439422394	((SleucophyllaAL1_1:9.010528549518513	SleucophyllaGA_1:9.086436868102613):0.1330978042789273	SleucophyllaFL1_1:9.17249596019374):0.15535916281752707):0.022205993783566046):0.04301303529432553	SoreophilaAL1_1:9.40842289795436):0.0510268717444791):0.028646546132065222	(SoreophilaNC_1:9.227504325199451	SoreophilaAL3_1:9.168148389555851):0.12807301420695202):0.09974067036865265	(SpurpureapurpureaNS_1:9.60768304133484	(SminorGA1_1:9.363345067507924	(SminorokefenokeensisGA_1:9.060872534008388	SminorSC2_1:9.060872534008388):0.517481475877934):0.05240903004991735):0.04560967312731699):0.9506913546893848	(((SleucophyllaFL2_1:9.421175153222347	(SrubragulfensisFL3_1:9.175358496111961	SalataMS1_1:9.069536691819062):0.06771980134758435):0.5679218192340729	((SrubraSC_1:9.317385941209288	(SrubragulfensisFL1_1:9.075080346885404	((SrubrajonesiiSC2_1:9.073266927483083	SrubrajonesiiNC2_1:9.001630987692483):0.20306412668389562	SrubrawherryiAL_1:9.02225824031938):0.016374816000024824):0.12328767943378563):0.2547700574573725
[&R] (Hminor_1:12.969693593600802	(Dcalifornica_1:9.045958051824213	((SoreophilaAL3_1:9.180129555330513	SalataMS1_1:9.119775773665513):2.1514880186007694	(((((((SpsittacinaGA2_1:9.336442121800028	SpsittacinaAL2_1:9.164948509563727):0.4632217017878197	SminorGA2_1:9.484629174843345):0.12902242785338716	((SpurpureapurpureaWI2_1:9.501907126449106	((SpurpureapurpureaNS_1:9.244204968762254	(SpurpureavenosaMD_1:9.14381711338675	(SpurpureapurpureaWI_1:9.41545008663078	(SpurpureavenosaGA_1:9.05894759485818	(SpurpureavenosaburkiiFL1_1:9.060233082293353	SpurpureavenosaburkiiAL_1:9.060233082293353):0.1672802573778266):0.16657920402579937):0.019511800734768596):0.013060136163704906):0.047710288263848856	SpurpureavenosaVA_1:9.142405091612401):0.006174814656003674):0.3837941087234406	((SflavaVA_1:9.005016273510027	SflavaGA_1:9.131223271636427):0.43340211340007	((SpsittacinaAL1_1:9.318688405661442	(SpsittacinaGA3_1:9.271151890033435	SpsittacinaAL3_1:9.154490152169435):0.21903012786430642):0.29910734815920464	SpsittacinaLA_1:9.413605795672146):0.031586132764751536):0.08141791256454922):0.026392840054987227):0.10468915010990676	(SpurpureavenosaNC_1:9.49762966698146	((SminorGA1_1:9.087487740483708	SminorokefenokeensisGA_1:9.302496682862106):0.27329571238390893	SminorSC1_1:9.412639569432017):0.04906161006244384):0.21119216386337922):0.01806234930127304	((SleucophyllaAL1_1:9.195526374424453	(SleucophyllaFL1_1:9.109164823602976	SleucophyllaGA_1:9.156203535790777):0.11523115721777592):0.21363831344504053	((SoreophilaNC_1:9.02293095045834	SoreophilaAL2_1:9.12911166985614):0.11036721697423227	SoreophilaAL1_1:9.265817143857072):0.18756589627391962):0.3121897514781209):0.9708576738844075	((SrubragulfensisFL1_1:9.403187597439938	(SrubraGA6_1:9.200315017631882	SrubrajonesiiSC2_1:9.183859612710082):0.43695350801145477):0.11620830317760417	((((((SrubraGA3_1:9.315236267018006	SrubraSC_1:9.052515778196108):0.15182389477083166	SalataLA1_1:9.12964482396974):0.11096379176667297	(SrubraGA5_1:9.574694140179403	SrubraGA2_1:9.282599528297004):0.2261619193761068):0.0729221879021505	SleucophyllaAL2_1:9.353333817803563):0.10356538772425002	SoreophilaAL4_1:9.445909694366314):0.08932508170920078	((SflavarubricorporaFL1_1:9.293845217621096	((SflavarubricorporaFL2_1:9.412354947919598	(SflavarugeliiAL_1:9.402245465590646	SflavaNC1_1:9.021766318561047):0.014652491007952802):0.021934536743738953	SflavaNC2_1:9.179117698090838):0.014976173358157829):0.09254999754796019	SflavarugeliiGA1_1:9.541815655569454):0.24861831274185675):0.05729769343842732):1.1175597389528797):0.24124964988704703	(((SoreophilaGA_1:9.6326231398804	((SalataLA2_1:9.238654923457462	(SrubrajonesiiNC2_1:9.157772189796157
[&R] (((((SflavaSC_1:9.538127714049041	((SleucophyllaFL1_1:9.380986615569388	SoreophilaAL4_1:9.369997104407886):0.04680655469618692	(SoreophilaAL1_1:9.211169594408213	SoreophilaNC_1:9.078650617983714):0.2319723217225594):0.1562920055316688):1.217933519050212	((((((SalataMS1_1:9.122606549962152	(((SalataLA2_1:9.093069678529265	SalataMS2_1:9.093069678529265):0.02794222799817787	SrubragulfensisFL3_1:9.10040169542564):0.059479042311328265	(((SrubrajonesiiSC2_1:9.099010733182023	SrubrajonesiiNC2_1:9.027374793391424):0.2390341222935863	(SrubragulfensisFL1_1:9.036335305701805	(SrubrajonesiiNC1_1:9.291167839915499	SrubrajonesiiSC1_1:9.291167839915499):0.0676555532269049):0.08408402649220524):0.0692648830494464	SrubragulfensisFL2_1:9.142752151726356):0.01712858601061336):0.06854761651808206):0.052008346767488486	SrubraGA6_1:9.56144969274304):0.16538738431600578	((((SflavaNC2_1:9.114096561219162	SflavarubricorporaFL1_1:9.213847907391262):0.3368821464989536	((SflavaGA_1:9.099639063594031	(SflavarugeliiGA1_1:9.159954939725807	SflavarugeliiGA2_1:9.044371269440306):0.1389302136192235):0.14577545593619384	SflavaNC1_1:9.068724470930626):0.2614898850093896):0.022781236295709	(SpsittacinaGA1_1:9.608222707223687	(((SpsittacinaGA2_1:9.459962244071606	SpsittacinaLA_1:9.084278673686805):0.017770334313659084	SpsittacinaFL_1:9.172670024194765):0.2719887993620962	SminorGA2_1:9.434686729002859):0.024490447019424925):0.011723929853738232):0.0022346661189861553	(SpurpureavenosaburkiiMS_1:9.030623792123814	SpurpureapurpureaWI2_1:9.368233368677714):0.4033448758480964):0.08992551328253612):0.21717594220655356	((SminorGA1_1:9.010248077489518	SminorSC1_1:9.062104194053918):0.45949815988791415	(SminorGA3_1:9.001342640950405	SminorokefenokeensisGA_1:9.067651175834104):0.6171040039217254):0.21318746409346823):0.6201365943035242	((((((SpurpureavenosaMD_1:9.125199686996304	SpurpureavenosaVA_1:9.063017240794403):0.06035101562327887	(SpurpureavenosaGA_1:9.156981236880611	SpurpureavenosaburkiiFL2_1:9.09778124507731):0.12979095197097124):0.033951895701662585	(SpurpureapurpureaNS_1:9.041935915619549	SpurpureapurpureaWI_1:9.24575297038655):0.26489440191349567):0.2744563505405128	SpsittacinaAL1_1:9.63020228681796):0.03362663322408191	(SflavarugeliiAL_1:9.213851167857092	(SflavarubricorporaFL2_1:9.093785659822972	SflavaFL_1:9.098328668501972):0.11552249935511924):0.5690103490660491):0.13640391936047663	(((SpurpureavenosamontanaNC_1:9.116569947101144	SpurpureavenosaburkiiAL_1:9.395365926514444):0.4990819505704873	((SpsittacinaAL2_1:9.187171119999757	(SpsittacinaGA3_1:9.169934096820935	SpsittacinaAL3_1:9.053272358956935):0.1887306354151228):0.5583744380359962	(SrubrawherryiAL_1:9.409812073699197	(SleucophyllaAL1_1:9.21683399275847
[&R] (Dcalifornica_1:9.028196926224492	(((SpurpureapurpureaNS_1:9.796330209030351	(SflavaFL_1:9.879790985219028	(SleucophyllaFL2_1:9.398191716754832	((SleucophyllaFL3_1:9.007532457495033	SleucophyllaAL2_1:9.118230181540833):0.13486194335410615	(SleucophyllaGA_1:9.248076469789524	SalataMS2_1:9.090589825128525):0.052054367293215414):0.0980608796720896):0.279885290898701):0.08448743943682295):0.9207206233513334	(((SflavarugeliiAL_1:10.331224582197883	(((SpurpureavenosaburkiiMS_1:9.230533889386978	(((SpurpureapurpureaWI2_1:9.155920772999297	SpurpureapurpureaWI_1:9.155920772999297):0.35516448663569883	SpurpureavenosaVA_1:9.157758039454295):0.018284909687832807	((SpurpureavenosaburkiiFL2_1:9.068226832634544	SpurpureavenosaburkiiAL_1:9.295992569250844):0.14812554322032268	(SpurpureavenosaburkiiFL1_1:9.35335215056311	SpurpureavenosaGA_1:9.18478640575011):0.09076596190805702):0.06389451391786116):0.038773296618050415):0.401950525818068	((SminorokefenokeensisGA_1:9.58059603956045	SpsittacinaAL2_1:9.606431659703453):0.00028190875332115327	(SpsittacinaAL1_1:9.338730175141134	(SpsittacinaFL_1:9.032814532968303	SpsittacinaAL3_1:9.221215349294804):0.1723467002186298):0.2679833933156412):0.20847898727957326):0.19798958783202386	(SoreophilaNC_1:9.480762421505878	(SalataMS1_1:9.350717593611101	(SpurpureavenosaMD_1:9.493029961786377	((SflavaGA_1:9.167702466346121	SflavaSC_1:9.07678141327462):0.2831434805240597	((SflavaNC1_1:9.012140553771069	(SflavarugeliiGA1_1:9.34776517092902	SflavarugeliiGA2_1:9.23218150064352):0.040311521192649594):0.09638845961289996	((SflavarubricorporaFL1_1:9.172957794661485	SflavaVA_1:9.002925147184484):0.05164421283212674	SflavarubricorporaFL2_1:9.38002244789401):0.10444270384055847):0.16562688488661012):0.09367085132349978):0.08804433460861881):0.01033511058617909):0.28552939863099397):0.19900984174841405):0.021530029736850947	(((SpurpureavenosaNC_1:9.1683065542077	(SpurpureavenosamontanaGA_1:9.078288009748237	SpurpureavenosamontanaNC_1:9.078288009748237):0.09782641660496343):0.6418830327034715	(SrubraGA6_1:9.121702054746267	SrubraGA2_1:9.200097024372466):0.8617822459082035):0.2622306625213047	(((SrubraSC_1:9.140127537907867	((SrubraGA3_1:9.316538462900851	SrubraGA1_1:9.107209872888454):0.03057136846638525	SrubrajonesiiSC2_1:9.18299695093684):0.05573819536252684):0.3800219892926289	((SoreophilaGA_1:9.349117292921868	SoreophilaAL2_1:9.322779035895168):0.09085034894656926	(SrubrawherryiAL_1:9.034120850935205	((SrubrajonesiiSC1_1:9.248319660486652	SrubrajonesiiNC2_1:9.071821156537053):0.07774333117977504	((SrubraGA4_1:9.376466862288591	SrubraGA5_1:9.376466862288591):0.22002992462348023	SrubrajonesiiNC1_1:9.314414364640673):0.011648627025755238):0.0669932372753757):0.26992467444413254):0.06063879636505953):0.038428090965904736
[&R] ((Hminor_1:9.189598531122543	((((((SflavaNC2_1:9.293812435390064	SflavaNC1_1:9.173048083611963):0.09060246636924857	((SpsittacinaGA3_1:9.32167496859381	SpsittacinaGA2_1:9.32167496859381):0.20299265334866312	((SpsittacinaGA1_1:9.094977827996617	SpsittacinaAL3_1:9.144305207675718):0.19726184318156692	SpsittacinaFL_1:9.153166234530785):0.06643883322118847):0.17192309042354012):0.19645756169962314	((SpsittacinaAL1_1:9.280684887350462	SpsittacinaAL2_1:9.280684887350462):0.35851126364019964	(SpurpureavenosaGA_1:9.593263819500319	(SflavaFL_1:9.283803014607445	SflavaGA_1:9.080013916177446):0.4635152534981724):0.010910479766142659):0.08235851083867432):0.08485272441164529	((((((SrubrajonesiiSC2_1:9.02197863320875	SrubrajonesiiSC1_1:9.12684119736775):0.12090649999865276	SrubrajonesiiNC1_1:9.247747697366401):0.07646694774145162	SrubraGA4_1:9.606297067379252):0.07678683941611972	SrubrawherryiAL_1:9.042066106517375):0.08358174274821563	SrubragulfensisFL2_1:9.115163076314488):0.13508016952187546	(((((SalataLA2_1:9.160874270787449	SrubraalabamensisAL_1:9.00610872452855):0.0324503755029867	(SleucophyllaGA_1:9.305214522616621	(SalataMS2_1:9.070455636506969	SrubragulfensisFL1_1:9.09677748892227):0.07727224144865298):0.04559676833481417):0.007791250265499651	SalataMS1_1:9.074683881161237):0.06061331799069562	((SrubraGA2_1:9.486896606786823	(SrubrajonesiiNC2_1:9.238583507745323	SrubraGA3_1:9.474332327966321):0.08182678470290321):0.10491138064833051	(SrubragulfensisFL3_1:9.153388066189352	SalataLA1_1:9.244643195599352):0.07901195989910423):0.008718977356374339):0.006990936282668115	SoreophilaAL4_1:9.368178572140998):0.002133306108865649):0.2953859039574154):0.3897527700693201	(((((SminorGA2_1:9.016745152332687	(SminorSC2_1:9.128256203602753	SminorokefenokeensisGA_1:9.128256203602753):0.0061943650951339505):0.3135727950355839	SminorSC1_1:9.284870537919472):0.12290395548731764	SminorGA1_1:9.35591837684239):0.10774505483556907	((((SrubraGA1_1:9.030567373444683	SrubraGA5_1:9.462728069457082):0.4707058565466647	SoreophilaAL3_1:9.236463330146746):0.08816997270128321	((SoreophilaGA_1:9.162721428493535	SoreophilaAL1_1:9.162721428493535):0.11814564601821113	SoreophilaAL2_1:9.254528817485046):0.2356411404043851):0.003061660530466877	((SrubraGA6_1:9.365416568064813	SleucophyllaFL3_1:9.104763995873514):0.21135744837507187	(((SleucophyllaFL1_1:9.111286902527777	SleucophyllaAL2_1:9.111286902527777):0.06979621607211571	(SleucophyllaFL2_1:9.218113073333559	SleucophyllaAL1_1:9.142204754749459):0.010008757454134655):0.11469014955987604	SrubraSC_1:9.330665102991968):0.13104590013461687):0.07740196128701202):0.07056677174576025):0.048375473012709766	SalataTX_1:9.583360360174863):0.4432766890982325):0.7605116819782834
[&R] (Dcalifornica_1:9.467386853451764	(Hminor_1:9.89907759780943	((((SpurpureapurpureaNS_1:9.152184322617885	SpurpureavenosaMD_1:9.064856603406085):0.15347288466716086	((SpurpureavenosamontanaGA_1:9.126736180128216	SpurpureavenosaburkiiAL_1:9.405532159541515):0.04204670032988559	((SpurpureavenosaburkiiFL1_1:9.271861367504378	SpurpureavenosaburkiiFL2_1:9.044095630888078):0.10815535482264711	SpurpureavenosamontanaNC_1:9.101220742913725):0.06756213754437654):0.04053785924684426):0.8265836426735079	((SminorGA3_1:9.664037150592494	(((SpurpureavenosaVA_1:9.056402145443549	(SpurpureavenosaburkiiMS_1:9.042081208410139	(SpurpureapurpureaWI_1:9.363017909745372	SpurpureapurpureaWI2_1:9.363017909745372):0.016672875218666845):0.030038580660210073):0.09520618166345998	SpurpureavenosaGA_1:9.315012259540907):0.32441500324981337	((SflavarubricorporaFL1_1:9.368412967524453	((SflavaNC2_1:9.069794297181174	SflavaFL_1:9.329509092432673):0.024996754620584725	SflavaVA_1:9.024509750496858):0.17387056955059493):0.20902709027741248	(SminorGA1_1:9.21210435739197	(SminorSC1_1:9.181359326824644	SminorokefenokeensisGA_1:9.344512152638643):0.08260114713172509):0.16542199008679656):0.056078204514756334):0.08173219110427245):0.16707836996442307	(((SoreophilaAL3_1:9.001890284307198	(SoreophilaAL4_1:9.1300059532172	SoreophilaNC_1:9.0238252338194):0.037420986131396675):0.39458987375892446	((SpsittacinaFL_1:9.031712028641442	SpsittacinaAL1_1:9.165280970595642):0.522849007441735	(SminorGA2_1:9.541867007016975	SoreophilaGA_1:9.571036696518172):0.002721934512201073):0.014596439103845733):0.036375752496902336	(SflavaSC_1:9.043726412308498	(SflavarugeliiGA2_1:9.109598521913515	SflavarugeliiGA1_1:9.225182192199014):0.10871136293198136):0.5196982027092263):0.18415750594549318):0.2578967931193362):0.36322611534920773	((SminorSC2_1:9.734490238212874	(((SoreophilaAL1_1:9.369631142245446	((SleucophyllaFL2_1:9.354895358653584	((SrubraGA5_1:9.651672617565554	SrubrawherryiAL_1:9.010654817287554):0.16914740590202273	SrubraalabamensisAL_1:9.035162115081377):0.007481052652305815):0.04291376973191311	((((SrubraGA2_1:9.07318740108188	SrubraGA3_1:9.142449906964279):0.37397021200995745	SrubragulfensisFL1_1:9.13468171526224):0.03360103950371093	SrubrajonesiiNC2_1:9.31427233825695):0.09372554790556828	(SalataLA2_1:9.198967821346073	SleucophyllaGA_1:9.356454466007072):0.03671862891014522):0.00463603346827892):0.003511980182550532):0.20805524617546253	((SpsittacinaGA2_1:9.176747788442894	SpsittacinaAL3_1:9.060086050578894):0.3724399974211497	(SpsittacinaGA3_1:9.380789708343292	SpsittacinaGA1_1:9.214800590800191):0.1683980775207527):0.3143635618001655):0.05854439932843223	SpurpureavenosaNC_1:9.597542176286337):0.009723723599535074):0.24911328955839995	(((((SflavarugeliiAL_1:9.370581391135321
[&R] (((((((((SpsittacinaAL3_1:9.025518741306893	(SpsittacinaGA2_1:9.080987363705995	SpsittacinaGA3_1:9.080987363705995):0.06119311546489749):0.132786824938867	SpsittacinaAL2_1:9.10347369187346):0.15416068949598666	SpsittacinaAL1_1:9.257634381369446):0.20170823690468123	(SpsittacinaLA_1:9.031528289597064	SpsittacinaFL_1:9.102149305791364):0.22362437052856454):0.1249580668606989	(SflavaVA_1:9.138670927449219	(SflavarugeliiGA1_1:9.295193693631985	(SflavarugeliiAL_1:9.015531515368876	SflavaFL_1:9.015531515368876):0.2842051869421107):0.16893032169463304):0.2346662580103076):0.10091702566564421	(SpsittacinaGA1_1:9.612128416380415	(((SminorSC2_1:9.037787549031252	SminorokefenokeensisGA_1:9.037787549031252):0.28837243634183374	(SminorSC1_1:9.044998081936951	SminorGA3_1:9.14184237286725):0.1180090776221342):0.22436539379839976	(SflavaNC2_1:9.279423825143356	SflavarubricorporaFL2_1:9.534595611715854):0.15625497580073):0.030262922372732683):0.07859378911325315):0.15747833752343118	((((SrubragulfensisFL3_1:9.2304792723228	(SoreophilaNC_1:9.006951878237393	(SoreophilaGA_1:9.105022803020699	SoreophilaAL4_1:9.078684545994):0.03444805164119401):0.2374153071011048):0.09339725175728233	((SrubraSC_1:9.260850260995525	SalataLA1_1:9.186155411998325):0.0002697829226896779	(SrubrajonesiiNC2_1:9.266905712418591	(SrubragulfensisFL1_1:9.115592323179046	(SrubraGA5_1:9.61512191718514	SrubrajonesiiSC2_1:9.228176930754742):0.10504091570590214):0.005323805748546112):0.021186000100524863):0.22870645856906474):0.048159483030165345	(SleucophyllaFL2_1:9.47826315409468	(SalataTX_1:9.341043284999648	SoreophilaAL3_1:9.204320132961747):0.05037814274223243):0.07186970877836474):0.20386906714526992	((SpurpureavenosaburkiiAL_1:9.386910473432595	SpurpureavenosaVA_1:9.054940796185697):0.4900534460170003	((SalataMS1_1:9.015931865591709	(SrubrawherryiAL_1:9.121062419301609	(SrubragulfensisFL2_1:9.086405973111995	SrubraGA4_1:9.737908546341094):0.02417167323851125):0.011176023534098987):0.22269913282444484	(SleucophyllaFL1_1:9.19967811923344	SleucophyllaGA_1:9.24671683142124):0.2758328270506113):0.1381889872045455):0.09326328434191794):0.006012737621186895):0.32013227494830643	(((SpurpureavenosaburkiiMS_1:9.16681123477449	SpurpureavenosamontanaGA_1:9.20426728898129):0.5845998685756043	((SoreophilaAL2_1:9.373660351066752	SrubraalabamensisAL_1:9.119436383496152):0.3773188191994067	(SminorGA2_1:9.497512341610554	((SflavarubricorporaFL1_1:9.232591706196938	(SflavarugeliiGA2_1:9.261043554711154	SflavaNC1_1:9.000691086646055):0.011384921600683353):0.05344682787986878	(SflavaSC_1:9.061268880126255	SflavaGA_1:9.152189933197755):0.09002295152845204):0.3140839918436495):0.250635396181102):0.04243046958153742):0.13802768235157578	((SalataLA2_1:9.264185587256758
[&R] (Dcalifornica_1:9.561640378116278	(((((SrubragulfensisFL2_1:9.102805871259665	SleucophyllaFL2_1:9.280902727022466):0.04972257765360023	SrubraalabamensisAL_1:9.01837311375617):0.2716583071835026	(((SpsittacinaAL1_1:9.29289877988352	SpsittacinaLA_1:9.088708821735022):0.09969149453159057	SpsittacinaFL_1:9.259021332460913):0.2739727297654507	((SflavarubricorporaFL2_1:9.14056953048299	SflavarugeliiGA1_1:9.14056953048299):0.33634785995209837	SflavarugeliiAL_1:9.48146039911409):0.3041352019475742):0.018401988363408596):2.451064823022411	(((SminorGA1_1:9.119977068601282	((SminorGA2_1:9.043368884161156	SminorSC2_1:9.161074300526355):0.028059628110406843	SminorokefenokeensisGA_1:9.189133928636762):0.14585208234291985):0.24295993668096488	(SflavaNC2_1:9.196012178665976	(SflavarubricorporaFL1_1:9.226254304994862	SflavaVA_1:9.056221657517863):0.06950921984321311):0.26708719076727183):0.7473838815951617	((((SalataLA1_1:9.50186272111944	(SflavaNC1_1:9.013251534874602	SflavaSC_1:9.099020530402703):0.39668774313354316):0.018831210287542036	(((SoreophilaAL3_1:9.031127069336547	SoreophilaGA_1:9.223001981404646):0.03782175126840795	SoreophilaAL4_1:9.234485475646355):0.1157503234011334	((SleucophyllaAL1_1:9.115488814911922	SleucophyllaGA_1:9.191397133496022):0.08274247379403178	(SleucophyllaAL2_1:9.031315309268454	SleucophyllaFL1_1:9.031315309268454):0.19578558583379896):0.13412441510673445):0.19927163536299955):0.10121576777188235	((SpsittacinaAL3_1:9.746826922850728	((SpurpureavenosaburkiiAL_1:9.75105210425549	SflavaGA_1:9.53275170961779):0.01817798741655113	(((((SpurpureapurpureaWI_1:9.3913707479469	SpurpureavenosaMD_1:9.100225973968099):0.01207724837948463	SpurpureapurpureaNS_1:9.199630941559382):0.017595896245354174	SpurpureavenosaVA_1:9.067716672391038):0.1977750348039045	SpurpureavenosaburkiiFL2_1:9.369695647825543):0.15523229717422674	(SminorGA3_1:9.323242113036027	SminorSC1_1:9.226397822105726):0.2037635204645416):0.016536410055971874):0.05630884989518656):0.025512134489311455	(((((SpurpureavenosaNC_1:9.135279911864755	SpurpureapurpureaWI2_1:9.443241306357354):0.10420824319726793	(SpurpureavenosamontanaGA_1:9.031743522472915	SpurpureavenosamontanaNC_1:9.031743522472915):0.21555250473460807):0.17745747252872587	((SpurpureavenosaGA_1:9.050693010734443	SpurpureavenosaburkiiFL1_1:9.219258755547443):0.22837817426105797	SpurpureavenosaburkiiMS_1:9.1313848961884):0.25591254934104685):0.09916071513646885	(SflavaFL_1:9.224446646723184	SflavarugeliiGA2_1:9.104319967758684):0.5637522513551337):0.03293681207546527	SpsittacinaAL2_1:9.702103113272683):0.015404069695056255):0.07392562324833049):0.32589767491841515	(((SrubraGA1_1:9.081668924254265	(SrubraGA2_1:9.144886583243899	SrubraGA5_1:9.436981195126299):0.07684842514036469):0.43884608698037547
[&R] ((Hminor_1:9.303903666469793	((((((SminorokefenokeensisGA_1:9.086651446104174	SminorSC2_1:9.086651446104174):0.0743598737744905	SminorGA3_1:9.094702784994965):0.48621429296416807	SpurpureapurpureaWI2_1:9.82796266900843):0.27709531131040704	(((SflavaGA_1:9.549788301584947	((SpsittacinaGA2_1:9.336235433347246	SpsittacinaAL2_1:9.164741821110946):0.09540119639277658	SpsittacinaGA3_1:9.431636629740023):0.3744017856301244):0.08963552159473308	(SpsittacinaLA_1:9.11241010563966	(SpsittacinaGA1_1:9.121959252704178	SpsittacinaAL3_1:9.171286632383278):0.20014530577718292):0.40758026094041927):0.20731130512286042	((((SflavaNC1_1:9.240949152856823	SflavarugeliiGA2_1:9.501301620921922):0.17645429045935276	((SrubragulfensisFL3_1:9.250918335928377	SrubraGA2_1:9.610326297275078):0.037659967148908305	(SrubragulfensisFL2_1:9.246924261931063	(SleucophyllaFL3_1:9.091458233994809	((SrubraGA4_1:9.456473950845377	SrubraGA6_1:9.085984369336778):0.08988191305560107	SrubraSC_1:9.060803269079079):0.17624452379373096):0.17582644746545284):0.041654041146221524):0.12949345394019132):0.01934687293808561	(SoreophilaAL1_1:9.298284393137859	SoreophilaAL3_1:9.10640948106976):0.2855411262579024):0.0015886020847534978	(((SpurpureavenosaburkiiFL1_1:9.60433851849946	((SpurpureapurpureaNS_1:9.164938684158884	SpurpureavenosaMD_1:9.077610964947084):0.11531952109279812	SpurpureapurpureaWI_1:9.484075260018683):0.14162080141458055):0.1512950499302649	((SpurpureavenosaburkiiFL2_1:9.014679046186053	SpurpureavenosaGA_1:9.073879037989354):0.2342180870399853	SpurpureavenosamontanaGA_1:9.197866890429038):0.27897069858738854):0.06742305313060173	SminorSC1_1:9.500524282514528):0.010272740015985098):0.23170616136392547):0.018664914444799712):0.8251501445354561	((((SpurpureavenosaburkiiMS_1:9.248811908004297	(SpurpureavenosamontanaNC_1:9.118197217736965	((SpurpureavenosaburkiiAL_1:9.345096277456912	SpurpureavenosaVA_1:9.013126600210013):0.017885500650213552	SpurpureavenosaNC_1:9.076377926548327):0.03401141904313897):0.16807074447413312):0.2535801532219176	(SminorGA2_1:9.32111966260298	SminorGA1_1:9.223816136589779):0.2204395026463371):0.5107155370481984	(((SleucophyllaGA_1:9.360017250977414	SalataTX_1:9.273175524624614):0.07148296228831395	(SoreophilaGA_1:9.328256249465479	SoreophilaAL4_1:9.30191799243878):0.0715539974776489):0.3337287485367688	(SflavaVA_1:9.298823978465716	(SflavarubricorporaFL2_1:9.547866891880462	((SflavarugeliiGA1_1:9.117101100827922	(SflavaFL_1:9.010969675009843	SflavarugeliiAL_1:9.010969675009843):0.11067443449708063):0.24254761118314191	SflavaNC2_1:9.104476925438565):0.1882181798693997):0.07641017446265254):0.33812286434587974):0.34790539631881806):0.2741576188397694	(((SflavarubricorporaFL1_1:9.359614857906406	SflavaSC_1:9.224868155484305):0.273754657203227
[&R] ((((((SpsittacinaGA3_1:9.40986194263134	SpsittacinaLA_1:9.034178372246538):0.8478925265671757	(((((SpsittacinaGA2_1:9.274300551046561	SpsittacinaAL2_1:9.10280693881026):0.4917006621393943	SminorSC2_1:9.568671980806654):0.07724609260234523	((SflavaVA_1:9.158296396627291	SflavaNC2_1:9.228577697932192):0.2272131381331682	(SpsittacinaAL3_1:9.31732914689349	(SpsittacinaAL1_1:9.258357348712112	SpsittacinaFL_1:9.124788406757911):0.004139923809077417):0.33397576191457107):0.07528065911624139):0.020527822912374136	SpsittacinaGA1_1:9.697786011157577):0.060273415844055656	(SpurpureapurpureaNS_1:9.61139296297343	SminorGA1_1:9.419464019196429):0.09224635059060166):0.3337059246537837):0.4691913606720032	((((SrubrajonesiiSC1_1:9.10997398505018	SrubrajonesiiSC2_1:9.00511142089118):0.8285169755852418	((((SoreophilaNC_1:9.331559541607698	SalataMS2_1:9.338281839693801):0.03871746287412881	(SalataMS1_1:9.023187228127666	((SalataLA2_1:9.070203026931123	SrubraSC_1:9.215542794236523):0.011616186134325471	(SalataTX_1:9.135162838357203	(((SrubraGA3_1:9.206353913386241	SrubraGA6_1:9.058696437877643):0.1283182500968399	(SrubraGA4_1:9.09183294615552	SrubraGA5_1:9.09183294615552):0.46567132332756195):0.06051861196108613	SrubrajonesiiNC1_1:9.335940459172768):0.07738740073213636):0.017301293016444223):0.06780003045691577):0.22738005904556174):0.07769674345918248	((SpurpureavenosaburkiiFL2_1:9.106353198139587	SpurpureavenosaburkiiAL_1:9.334118934755887):0.18399031611871822	(SpurpureavenosamontanaNC_1:9.235102471634175	SpurpureavenosaburkiiMS_1:9.197646417427375):0.004210799827130389):0.3102987135867023):0.07273256693058103	((SrubraGA1_1:9.050336626506962	SrubraGA2_1:9.190402710636961):0.4597543067537578	(SrubragulfensisFL1_1:9.125433807568017	((SleucophyllaFL2_1:9.026341829841963	SleucophyllaGA_1:9.026341829841963):0.2171241954195786	SleucophyllaAL2_1:9.19642731307374):0.013132574552176708):0.2122473119931022):0.21606934581187012):0.06225240782183383):0.03464780789292974	((SoreophilaAL3_1:9.003568709169608	SoreophilaGA_1:9.195443621237708):0.29769212733232925	SrubragulfensisFL2_1:9.346728859129838):0.2569897584408163):0.2866490124585137	((((SoreophilaAL4_1:9.157751493677477	SoreophilaAL1_1:9.184089750704176):0.38670627702735455	(SpurpureapurpureaWI_1:9.297483476125006	SpurpureavenosaMD_1:9.006338702146206):0.5425853346361262):0.24630323552483474	((((SleucophyllaAL1_1:9.294408052769118	(SrubraalabamensisAL_1:9.010679347717733	SalataLA1_1:9.236089812284836):0.0473848327155815):0.1235386201781182	SoreophilaAL2_1:9.435826768182034):0.0938515803321492	(SpurpureavenosamontanaGA_1:9.328151792174253	((SpurpureavenosaGA_1:9.121439403162643	SpurpureavenosaNC_1:9.003401296416843):0.1412546880852612
[truncated: 855 more rows]
[truncated: 23 more columns]
