# Supplementary material for: Rampant chloroplast capture in Sarracenia revealed by plastome phylogeny
Source: Front Plant Sci. 2023 Aug 14;14:1237749. doi: 10.3389/fpls.2023.1237749 (PMC10497973; doi:10.3389/fpls.2023.1237749)
Supplement: Supplementary Figure 1 — png - Histograms of information-based generalized Robinson-Foulds distance between the simulated plastome trees and the species tree. Panel titles indicate how the branches of the guide tree were scaled when plastome trees were simulated. Red line shows the distance between empirically estimated plastome tree and the species tree. alignment.fasta Concatenated gene alignments used to estimate plastome tree. Plastome.newick Plastome tree in newick format. Simtrees.1.newick Plastome trees simulated with unscaled guide tree. Simtrees.2.newick Plastome trees simulated with guide tree branch lengths scaled by two. Simtrees.4.newick Plastome trees simulated with guide tree branch lengths scaled by four. Fragmented_assemblies.zip Zipped folder containing all fragmented assemblies in fasta format. [file DataSheet_1.zip › Supplemental_data/simtrees.2.newick]

[&R] (Dcalifornica_1:18.810056155812397	((((((SflavaSC_1:18.168823103622206	((SflavarubricorporaFL2_1:18.181439649204993	SflavarugeliiAL_1:18.190525666562994):0.17264670275485203	SflavarugeliiGA2_1:18.12291901138884):0.3950710373073583):0.7182945145018785	SflavaNC1_1:18.715579627067882):0.1251750711339341	SrubragulfensisFL3_1:18.842091325604418):1.6427538357317848	((((((SpurpureavenosaMD_1:18.3633847355409	SpurpureavenosamontanaNC_1:18.3453672388043):0.36619150767248465	(((SpurpureapurpureaWI2_1:18.548970514318825	(SpurpureapurpureaWI_1:18.507679681219976	SpurpureapurpureaNS_1:18.100045571685975):0.04129083309885036):0.37576028585552823	SpurpureavenosaburkiiMS_1:18.24951164706655):0.29987129752622915	(SpurpureavenosaVA_1:18.44272217931855	(SpurpureavenosaNC_1:18.380621910607132	(((SpurpureavenosaburkiiAL_1:18.24629561985985	SpurpureavenosaburkiiFL1_1:18.24629561985985):0.3630779082454225	SpurpureavenosaGA_1:18.272242038479273):0.19726713661223716	SpurpureavenosaburkiiFL2_1:18.35110919148491):0.14718894900722376):0.15283192008762195):0.07522547802062675):0.08726369347040569):0.24059918254841303	(((SminorGA2_1:18.3304978411978	(SminorGA1_1:18.013574345355174	(SminorSC2_1:18.133307787422204	SminorGA3_1:18.000690717654805):0.31028444268976907):0.12231644381622886):0.0023830672751739513	SminorokefenokeensisGA_1:18.568291741203375):0.0008976664477368857	SminorSC1_1:18.242883756023115):0.6218014537370864):0.25672553826640854	((((SoreophilaAL1_1:18.228226802702558	SoreophilaGA_1:18.228226802702558):0.011719933360167469	(SoreophilaAL4_1:18.156059516960877	SoreophilaAL2_1:18.156059516960877):0.031210705048450832):0.25345456172388836	(SoreophilaNC_1:18.153907843191682	SoreophilaAL3_1:18.035195971904482):0.0744555017459307):0.5653069256123372	SleucophyllaFL3_1:18.806615283576956):0.21193672252765666):0.2344569020836561	(((SflavaNC2_1:18.201991006163674	(((SflavaFL_1:18.255274865179558	SflavarugeliiGA1_1:18.246188847821557):0.18802505949201953	SflavaGA_1:18.035721727811577):0.27291483325947985	SflavaVA_1:18.056222564818256):0.005205838735614793):0.13890005270578232	SflavarubricorporaFL1_1:18.54039375121366):0.9121989976944604	SpurpureavenosamontanaGA_1:19.24395028065571):0.1993900887195515):0.1393852439550076	((SalataMS1_1:18.074112710679465	(((SrubraGA2_1:18.181628121496438	SrubraGA4_1:18.765817345261237):0.21204002263901472	SrubraGA5_1:18.97785736790025):0.14849434024834007	(SrubraGA3_1:18.40863969612247	SrubraGA6_1:18.113324745105274):0.2720478000261207):0.46240975757486824):0.8727462820057423	(((((((SrubrajonesiiNC1_1:18.30417306564006	SrubrajonesiiSC2_1:18.094447937322062):0.5585917024987341	((SalataLA2_1:18.050112837928232	SalataMS2_1:18.050112837928232):0.06441340672391611	SalataLA1_1:18.255816081268545):0.05061864377484958):0.06057063710518665
[&R] ((Hminor_1:20.351838922040972	((((((SoreophilaAL4_1:18.669343201958668	SoreophilaGA_1:18.722019716012067):0.09742129340163143	((SalataLA2_1:18.286340760471347	SalataLA1_1:18.427630597087745):0.11693936984049057	((((SrubrajonesiiSC1_1:18.1654941818664	SrubrajonesiiNC1_1:18.1654941818664):0.21238871995829062	SrubrajonesiiSC2_1:18.16815777350669):0.1687300593441954	(((SrubraGA3_1:18.026509213807834	SrubraGA4_1:18.472173425807835):0.019168508307934463	SrubraGA5_1:18.49134193411577):0.4372050822841907	SrubraGA2_1:18.344357792635158):0.1822307893117255):0.419902441185003	(SrubragulfensisFL2_1:18.16585627247951	(SleucophyllaGA_1:18.515126307426158	(SrubraGA1_1:18.294528478535177	SrubraGA6_1:18.41787070754278):0.3030878717987762):0.00692367657895376):0.06181882795897694):0.13438460766974633):0.16456752242506456):0.5777700357994786	(((SrubraalabamensisAL_1:18.027400645544706	(SrubragulfensisFL3_1:18.244805104216063	SleucophyllaFL2_1:18.600998815741665):0.0509062116428428):0.2204304718528005	(((SrubragulfensisFL1_1:18.10430488318701	(SrubraSC_1:18.162007748518633	SrubrajonesiiNC2_1:18.215951085720434):0.1803329644485716):0.22200453024926486	SalataTX_1:18.414955545222075):0.11057454708064082	((SleucophyllaFL1_1:18.025180137557843	SleucophyllaAL2_1:18.025180137557843):0.3951081261976295	SrubrawherryiAL_1:18.179141522507678):0.1848478568772395):0.17312195422899274):0.3803580136184795	((((SflavarubricorporaFL1_1:18.05318729017144	((SflavarugeliiGA1_1:18.038126404415593	SflavarubricorporaFL2_1:18.038126404415593):0.22790908352827927	SflavarugeliiGA2_1:18.034868147372872):0.09799268302836875):0.4530506290962707	(SflavaSC_1:18.207712639661796	(SflavaVA_1:18.021279757573883	SflavaNC2_1:18.16184236018368):0.11586099197811472):0.029031874761714302):0.21118096452197097	SflavarugeliiAL_1:19.037345781948485):0.41682660483210404	((SminorSC1_1:18.213809793868663	SminorSC2_1:18.54011544549666):0.41098417121807174	SminorGA1_1:18.521081731957935):0.21333633601765045):0.20194908120619975):0.20789746500259254):0.0006619817592874909	((SminorGA2_1:18.609437864043155	(SminorGA3_1:18.237401328782074	SminorokefenokeensisGA_1:18.370018398549472):0.47483029822408285):0.41774629490872195	((SpurpureavenosaburkiiMS_1:18.583722919341923	SpurpureapurpureaWI2_1:19.258942072449724):0.31387886870066384	(SpurpureavenosaburkiiAL_1:18.202699941326113	SpurpureavenosaburkiiFL1_1:18.202699941326113):1.327405913956672):0.05124816286309332):0.31234948901818566):0.1934163616001998	((((((SleucophyllaFL3_1:18.18932617879381	SleucophyllaAL1_1:18.35298241409281):0.23959894066110923	SalataMS1_1:18.17656067181072):0.08756131648920601	((SoreophilaAL1_1:18.292790453595494	SoreophilaNC_1:18.027752500746494):0.2928628342310439	SoreophilaAL3_1:18.20190346369034):0.18292608793958587):0.3655122835367212
[&R] (((((((((SpsittacinaAL3_1:18.406847889089782	SpsittacinaGA2_1:18.640171364817782):0.02716289519101054	SpsittacinaAL1_1:18.324347035536192):0.516902012474885	(SpsittacinaFL_1:18.365870435350043	SpsittacinaAL2_1:18.63300831925844):0.20824072875263905):0.46803083667534306	((SpurpureapurpureaNS_1:18.44563623978315	SpurpureavenosaburkiiFL2_1:18.355023790216947):0.3829211865273151	(((((SpurpureavenosamontanaGA_1:18.208181982036802	SpurpureavenosaNC_1:18.1925662377458):0.044630836997410286	SpurpureavenosamontanaNC_1:18.25281281903421):0.019903959405837716	SpurpureavenosaGA_1:18.49317724764065):0.050151059332620006	(SpurpureapurpureaWI_1:18.66973855546737	SpurpureapurpureaWI2_1:18.66973855546737):0.2534363269995023):0.1931178143400326	(SpurpureavenosaburkiiFL1_1:18.686546671573694	SpurpureavenosaVA_1:18.022607317079895):0.3870309393656066):0.11989883903756268):0.38289122088715477):0.0949945118024274	((((SflavaVA_1:18.193343096962018	SflavaNC1_1:18.092376996015616):0.055865978982737076	((SflavarugeliiGA2_1:18.08404515446771	SflavarubricorporaFL2_1:18.315212495038708):0.12111146175780663	SflavaFL_1:18.445409974154515):0.46379129490303556):0.6512062802504389	((SpsittacinaGA3_1:18.594706833557503	SpsittacinaGA1_1:18.262728598471302):0.45015050435425163	SpsittacinaLA_1:18.293490197142155):0.6204722421066368):0.059700971875321016	(SalataMS1_1:18.200676783233504	(SrubrajonesiiNC1_1:18.94299274437422	SrubragulfensisFL3_1:18.204152442458817):0.20816794936048566):0.44816646270741045):0.022231069067734772):0.2851620663732573	SpurpureavenosaburkiiAL_1:19.956524249039695):0.6655690579239442	((SpurpureavenosaMD_1:18.793072267007588	SpurpureavenosaburkiiMS_1:18.700142661857388):1.021708237762273	(((SminorGA1_1:18.314239448196638	SminorGA2_1:18.508846500223036):0.6573840649919129	(SrubragulfensisFL2_1:18.92773662342472	((((SflavarugeliiAL_1:18.64337825868012	(SflavaGA_1:18.126079243466858	SflavaNC2_1:18.014227849823857):0.10972081835326199):0.10508346410277644	SflavaSC_1:18.159041419779896):0.8639241717938725	(((SleucophyllaFL3_1:18.03379262006667	(SleucophyllaFL1_1:18.04884289767034	SleucophyllaAL2_1:18.04884289767034):0.2063451704879286):0.16133058236131093	SleucophyllaFL2_1:18.51059607489518):0.34264533850188883	SoreophilaAL3_1:18.40611165661567):0.35571652604869797):0.060751361589580985	(((((SoreophilaNC_1:18.552178926262222	SrubragulfensisFL1_1:18.618267227265026):0.007608940161943356	(SoreophilaAL4_1:18.443896709149985	((SoreophilaGA_1:18.112496539184516	SoreophilaAL1_1:18.112496539184516):0.08556598860764718	SoreophilaAL2_1:18.145386013738765):0.2985106954112222):0.3282525960697771):0.12189768464867094	(SrubraalabamensisAL_1:18.241516136211644	(SalataLA2_1:18.24955694186895	SleucophyllaAL1_1:18.412713594022748):0.3014902868604923):0.1440829185155933):0.0795020851013155
[&R] (Dcalifornica_1:18.422318144454607	(Hminor_1:18.22160447155427	(((SalataLA2_1:19.005429361586614	(((SminorokefenokeensisGA_1:18.117311324338292	SminorSC2_1:18.117311324338292):0.5431448756789697	(SminorGA1_1:18.171136551545686	SminorSC1_1:18.274848784674486):0.05930176371477485):0.434342555627185	SflavaVA_1:18.724542996579846):0.3392954163469692):0.46199098350982376	((((SflavarubricorporaFL1_1:18.66832829719917	(SflavaNC1_1:18.022597468508913	((SflavarubricorporaFL2_1:18.411895665222076	SflavaGA_1:18.01340348572008):0.014350409088496245	((SflavaFL_1:18.084886004494617	SflavarugeliiAL_1:18.084886004494617):0.23252639830214217	SflavarugeliiGA1_1:18.308326385438757):0.1179196888718143):0.34822367089954):0.2046994327898542):0.4010865486472512	(SminorGA2_1:18.213983978171985	SminorGA3_1:18.316777741134985):0.6502104990546326):0.1356798187627432	(((SpurpureavenosamontanaGA_1:18.525807682188965	(SpurpureavenosaburkiiFL2_1:18.39445008147906	((SpurpureavenosaburkiiFL1_1:18.396191150567997	SpurpureavenosaburkiiAL_1:18.396191150567997):0.046915558539527086	SpurpureavenosaGA_1:18.105975219481525):0.40687484560413983):0.2334180863039041):0.05458059375709356	((SpurpureavenosaMD_1:18.018326143625167	SpurpureapurpureaWI_1:18.600615691582767):0.4703190317473858	((SpurpureavenosaNC_1:18.219797545974053	((SpurpureavenosaburkiiMS_1:18.003916535544633	SpurpureapurpureaWI2_1:18.679135688652433):0.14255053227621386	SpurpureavenosamontanaNC_1:18.221379176234446):0.014034114030606464):0.0875155771814227	SpurpureavenosaVA_1:18.216581471779275):0.14769881118947692):0.10976059731010705):0.3814948212812258	(SflavarugeliiGA2_1:18.318458179891465	SflavaNC2_1:18.039281947317466):0.9317409258180216):0.034569099129475894):0.08141733774112211	((SpsittacinaAL1_1:18.745423202398545	SpsittacinaLA_1:18.337043286101544):0.6120290161978699	((SpsittacinaGA1_1:18.37820266997822	(SpsittacinaAL2_1:18.316211079038705	SpsittacinaFL_1:18.049073195130305):0.05098260155311201):0.46845738962910105	(SpsittacinaAL3_1:18.052944756544782	(SpsittacinaGA2_1:18.030125844639237	SpsittacinaGA3_1:18.030125844639237):0.2561423876335432):0.8923700624207352):0.5218011483754975):0.01092148815047091):0.5793826890403545):2.2383058149969983	(((((SrubraSC_1:18.530890584327555	(SleucophyllaAL2_1:18.18959648322158	SleucophyllaFL2_1:18.283673907597183):0.2715104314415782):0.09625532136057342	(SrubragulfensisFL3_1:18.25922465487419	(SleucophyllaFL3_1:18.173551560425583	SleucophyllaGA_1:18.489024432892784):0.12639393350700606):0.036021293999543166):0.024613737845272696	(SrubragulfensisFL2_1:18.262290662398986	SalataMS1_1:18.050647053813186):0.057569024320020284):0.007990265732794537	(SleucophyllaAL1_1:18.318642337289436	SleucophyllaFL1_1:18.376381550082034):0.21358468951976617):1.5088911454186733	(((((SoreophilaGA_1:18.26730967324105
[&R] (Dcalifornica_1:18.917166312140328	(Hminor_1:18.127627693848872	((((((SpsittacinaAL2_1:18.28023270089967	(SpsittacinaGA2_1:18.5395930979066	SpsittacinaGA3_1:18.5395930979066):0.08362682746567289):0.2763874436894583	(SpsittacinaGA1_1:18.468923296876593	SpsittacinaAL3_1:18.567578056234794):0.0987058370989363):0.7947429857351178	((SpurpureavenosaburkiiMS_1:18.16880199436749	((SpurpureavenosaburkiiFL2_1:18.184911914157926	(SpurpureavenosaGA_1:18.170716676180188	SpurpureavenosaburkiiFL1_1:18.507848165806188):0.13259522158434017):0.12935174675692357	SpurpureavenosaburkiiAL_1:18.769795134147447):0.031510927460242755):0.5693420618589546	(SpurpureavenosamontanaGA_1:18.270440752523413	SpurpureapurpureaNS_1:18.463113687683613):0.5426154121166336):0.2478027930352025):0.4068909852552369	((SminorGA3_1:18.34441891773457	(SminorokefenokeensisGA_1:18.076701839590307	SminorSC2_1:18.076701839590307):0.40033414791166355):1.0102401879915857	((((SflavarugeliiAL_1:18.368928701875394	SflavarubricorporaFL1_1:18.049001803716592):1.1087031941274645	SpurpureavenosamontanaNC_1:18.949062529591657):0.02953966614930554	(SminorGA1_1:18.557161498253432	SminorSC1_1:18.66087373138223):0.2302557450937314):0.1047327579948596	((SoreophilaGA_1:18.294443642789762	SoreophilaAL1_1:18.294443642789762):0.5195467374120928	(SalataLA2_1:18.395884578388127	(SalataTX_1:18.458674004732167	SrubraalabamensisAL_1:18.007853075597964):0.0785004102723584):0.1665124451369343):0.3311060521689655):0.16510828939473296):0.2193066997999326):0.4363459734906418	((((SrubrajonesiiNC2_1:18.403576072230734	SrubrawherryiAL_1:18.038702324116734):0.2027013792375169	(SleucophyllaFL2_1:18.37579956008383	(SleucophyllaAL1_1:18.095963093376863	SleucophyllaFL1_1:18.15370230616946):0.1280198295387685):0.20082830889382056):0.12947223431522187	((((SrubragulfensisFL1_1:18.044901820249564	SrubrajonesiiNC1_1:18.68987799513076):0.08876993436574977	((SrubraGA6_1:18.488380003354802	((((SrubraGA4_1:18.409537385335884	SrubraGA5_1:18.409537385335884):0.47571038375587854	SrubraGA1_1:18.020926377066964):0.23116507676838802	SrubraGA2_1:18.53222362209535):0.027639735818721558	SrubraSC_1:18.17294739203507):0.08530658469312774):0.04921822768211872	SrubraGA3_1:18.832913182054117):0.06423537998519387):0.09166019761883526	(SrubrajonesiiSC2_1:18.153144232698406	SrubrajonesiiSC1_1:18.362869361016404):0.5074387660989406):0.15155358888819473	((SleucophyllaAL2_1:18.25738764650307	SleucophyllaFL3_1:18.03599219841147):0.1958583714209282	(SalataLA1_1:18.299346353061726	SalataMS2_1:18.158056516445328):0.07429363653227339):0.09189168331414344):0.06688497767913137):0.618862405818024	((SoreophilaAL3_1:18.649262816372246	((SoreophilaAL2_1:18.47908157094449	SoreophilaNC_1:18.26672013214889):0.013408293193623917
[&R] ((Hminor_1:18.74550294554471	((((((SoreophilaAL4_1:18.6011013694974	((SoreophilaAL3_1:18.177324268286636	SoreophilaAL2_1:18.508397578369436):0.029833856812852427	SoreophilaAL1_1:18.59090794923569):0.06286993431510958):0.3150708922807516	SalataTX_1:18.858545255771155):0.09765043091440423	((((SrubragulfensisFL3_1:18.368488710287416	((((((SrubraGA6_1:18.492786396332004	SrubraSC_1:18.262660369705404):0.15912948445987793	SalataMS2_1:18.131110319554487):0.0036349707007736092	(SrubragulfensisFL1_1:18.177949472372777	((SrubrajonesiiNC1_1:18.545039946874766	(SrubrajonesiiNC2_1:18.107088750499347	SrubrajonesiiSC1_1:18.460085758398545):0.0849541884762228):0.12966822943846007	SrubraGA1_1:18.374551628831224):0.1482174709407488):0.00943952271308076):0.13019334758262785	(SleucophyllaFL3_1:18.088941088429085	(SleucophyllaAL2_1:18.169273604533622	SleucophyllaFL2_1:18.263351028909224):0.14106293198706354):0.17549796626359995):0.021841549946406726	(SrubragulfensisFL2_1:18.230664004947876	(SleucophyllaGA_1:18.46068885181567	SleucophyllaAL1_1:18.308872214647472):0.12616886465780336):0.014895760632817208):0.05727735367565828	((SrubrajonesiiSC2_1:18.524845636540842	SrubrawherryiAL_1:18.016700008845646):0.15354545329013758	SalataLA1_1:18.331786175053583):0.15356120302276907):0.0656515910310618):0.05573209012840877	SrubraalabamensisAL_1:18.155910130101624):0.16683565249166366	(((SrubraGA4_1:18.000928962009745	SrubraGA5_1:18.000928962009745):1.3118036029918312	(SrubraGA2_1:18.336793413159132	SrubraGA3_1:18.47531842492393):0.39174992807764514):0.4727425523783938	SleucophyllaFL1_1:18.744586258071774):0.10858648198571472):0.06370651682957741	(SoreophilaNC_1:18.17802713798883	SoreophilaGA_1:18.44306509083783):0.5045116577796316):0.11892245812849113):0.07152615602879538	(((SminorGA2_1:18.302763765157216	SminorGA1_1:18.108156713130818):0.12074869848503277	SminorGA3_1:18.52630622660525):0.2952721589596691	(SminorSC1_1:18.184537651937177	(SminorSC2_1:18.030289232385517	SminorokefenokeensisGA_1:18.030289232385517):0.4805540711796613):0.44335215176714393):0.3609013611704277):0.2324340958259258	(((((((SpurpureavenosaburkiiAL_1:18.574841851727935	SpurpureavenosaGA_1:18.237710362101936):0.1780843013902307	SpurpureavenosaNC_1:18.179718450000568):0.27613406402036433	(SpurpureavenosaburkiiMS_1:18.19071198501846	(SpurpureapurpureaNS_1:18.424057705066172	SpurpureavenosaMD_1:18.249402266642573):0.03423932352608986):0.2058441648798684):0.3254559707933172	SpurpureavenosamontanaNC_1:18.796924229105247):0.05649242666873573	(((SpurpureapurpureaWI_1:18.073554799782304	SpurpureapurpureaWI2_1:18.073554799782304):0.7741386861984034	SpurpureavenosaburkiiFL1_1:18.80497840011311):0.5709244665203427	SpurpureavenosamontanaGA_1:18.818310907806854):0.035105747967130584):0.2623071471070729	(SpurpureavenosaburkiiFL2_1:18.545263495246108
[&R] (((((SrubraalabamensisAL_1:18.039407756249332	((((SrubraGA6_1:18.03095157536614	SrubraGA2_1:18.187741514618537):0.11643997894995721	SrubraGA1_1:18.024049325308496):0.5088745923731413	SalataLA1_1:18.276750422068236):0.08508778425910694	(SrubrajonesiiSC2_1:18.656090837753244	SleucophyllaAL2_1:18.389091951305844):0.05235228335149793):0.12839047905618672):0.2526591419902237	((SrubragulfensisFL2_1:18.163743468229587	((SrubraGA4_1:18.892486296183424	(SrubraGA5_1:18.522890295049265	SrubraGA3_1:18.077226083049265):0.36959600113415864):0.42120778108922713	SrubraSC_1:18.342588887628846):0.15305453741513944):0.3094932825378273	(SrubrawherryiAL_1:18.086433299632173	(SrubragulfensisFL1_1:18.06185587798556	(SrubrajonesiiSC1_1:18.611867582281864	SrubrajonesiiNC2_1:18.258870574382666):0.09496447058489713):0.09747200277861037):0.4077729970374428):0.08714081778633759):1.0788794364401362	(((SpurpureavenosaNC_1:19.287785521986958	((((SminorGA2_1:18.297660922834577	(SminorGA3_1:18.090317397632887	SminorokefenokeensisGA_1:18.222934467400286):0.310137288164691):0.5881168704471985	((SpsittacinaAL3_1:18.966226633156293	((SpsittacinaGA1_1:18.037796256246878	(SpsittacinaGA2_1:18.34523368096721	SpsittacinaGA3_1:18.34523368096721):0.024540810365870525):0.12023393056881768	SpsittacinaAL2_1:18.147021197429297):0.7095416869823941):0.08007264539752501	(SpsittacinaFL_1:18.17503592600189	SpsittacinaLA_1:18.03379389361329):0.4944617198989242):0.23622433648896188):0.02112264106784661	(((SflavaSC_1:18.128143721526087	SflavaVA_1:18.057571831416286):0.24547172602710346	((SflavarubricorporaFL1_1:18.355097110842625	(SflavaGA_1:18.010161138227467	(SflavarugeliiGA2_1:18.06372664844315	SflavarubricorporaFL2_1:18.29489398901415):0.11375932871531873):0.25728467391395726):0.16567654818248398	((SflavaNC2_1:18.06445088709596	SflavarugeliiAL_1:18.583880477598957):0.0017336016252123498	SflavarugeliiGA1_1:18.576528061866167):0.25508647795974015):0.12233519337227877):0.2478317778852283	(SflavaNC1_1:18.020959099216483	SflavaFL_1:18.781917393275684):0.4289501351657333):0.2211801726868066):0.1994780141363685	((((SalataLA2_1:18.261423980921084	SalataTX_1:18.40271381753748):0.05889251629360557	(SleucophyllaGA_1:18.01542639622644	SleucophyllaFL2_1:18.01542639622644):0.6198633903102452):0.210055564155929	(SalataMS2_1:18.281459009883527	SalataMS1_1:18.028594979094123):0.24891305148709283):0.27441963767439614	((SleucophyllaAL1_1:18.493369371666446	SrubragulfensisFL3_1:18.288992297309044):0.1330846093246748	((SleucophyllaFL1_1:18.313268025812057	SleucophyllaFL3_1:18.09187257772046):0.14987979901735873	SrubrajonesiiNC1_1:18.939871839594815):0.22104536895430044):0.34149437020769335):0.10833277176658127):0.20044491742456277):0.019280075616150402	((SminorGA1_1:18.409422427856036
[&R] (Dcalifornica_1:18.554029686413294	(((((SrubragulfensisFL2_1:18.410229619469742	(SalataLA1_1:18.338957515814347	(SrubrawherryiAL_1:18.129580680141345	SalataTX_1:18.291121393059143):0.047836122755203075):0.25378236247539626):0.5115576694135098	(SflavaGA_1:18.25610102581053	(SflavarugeliiGA2_1:18.003733222625705	(SflavarugeliiGA1_1:18.128451785340538	SflavarubricorporaFL2_1:18.128451785340538):0.10644877785616894):0.41969264211582047):1.017729732869326):0.08402898349423027	SpsittacinaLA_1:19.11899282897489):1.4692860545448327	((((SpurpureavenosaburkiiFL2_1:18.708154407128287	SpurpureavenosaburkiiAL_1:19.163685880360887):0.16737489391020466	(((SpurpureavenosaburkiiFL1_1:18.594068935235942	SpurpureavenosaNC_1:18.020861232118342):0.28385864559634727	SpurpureapurpureaNS_1:18.51300855716589):0.1483014525135304	((SpurpureavenosaVA_1:18.15898493586222	SpurpureavenosamontanaGA_1:18.26533233152942):0.1646209785013779	(SpurpureavenosaburkiiMS_1:18.26626571851036	(SpurpureavenosaGA_1:18.474380938705423	(SpurpureavenosaMD_1:18.167402576264674	(SpurpureapurpureaWI2_1:18.223791693760777	SpurpureapurpureaWI_1:18.223791693760777):0.5259004304614953):0.1045353899767508):0.08725735741913578):0.0887754831068399):0.03868376448842095):0.30483174092527093):0.38305114432853654	(SleucophyllaGA_1:19.256516881418623	(((SflavaNC1_1:18.102815087994347	SflavaSC_1:18.274353079050552):0.4795153209985362	((SflavarugeliiAL_1:18.20272432103788	SflavaFL_1:18.20272432103788):0.6072620268184872	(SflavaVA_1:18.031009855978326	(SflavarubricorporaFL1_1:18.272869913685913	SflavaNC2_1:18.073367221341712):0.09820523724641178):0.11898429876524358):0.5333023551957168):0.06388386777691406	(((SpsittacinaGA2_1:18.342940450148948	SpsittacinaGA3_1:18.342940450148948):0.4281396310854404	SpsittacinaAL2_1:18.428092856761786):0.06267956710058495	SpsittacinaAL1_1:18.49077242386237):0.6783349532044255):0.2527722657206254):0.025144489634606148):0.05380143434446291	(SpurpureavenosamontanaNC_1:19.16411048183557	(((SminorSC1_1:18.58453651175548	(((SminorGA3_1:18.390518450887082	(SminorSC2_1:18.268261696043375	SminorGA2_1:18.032850863312976):0.2548738246111088):0.11500746312796456	SminorGA1_1:18.208125099025647):0.14539755579523408	SminorokefenokeensisGA_1:18.78354053957768):0.12730162380579751):0.19596191141883357	(SpsittacinaFL_1:18.209284550274518	(SpsittacinaGA1_1:18.292314896536897	SpsittacinaAL3_1:18.3909696558951):0.19511652703242208):0.6820528809053968):0.27327900014867285	((((SoreophilaGA_1:18.695977086825085	SoreophilaAL1_1:18.695977086825085):0.17521565707234385	((((SleucophyllaAL1_1:18.380246736328967	SalataMS2_1:18.21709008417517):0.12952305077835435	SrubragulfensisFL3_1:18.30539271274992):0.1723475729778175	SleucophyllaFL2_1:18.83393399725334):0.07980012319082944
[&R] (Dcalifornica_1:18.0053053828622	(((((SminorGA2_1:18.00916510547235	SminorokefenokeensisGA_1:18.244575938202747):0.4942921674186811	SminorSC2_1:18.738868105621428):0.04835504765932531	SminorGA1_1:18.357205268523956):2.1220507154782187	(((SpsittacinaLA_1:18.441502095540272	((SpsittacinaAL1_1:18.262717196699622	(SpsittacinaGA2_1:18.333389794824804	SpsittacinaGA3_1:18.333389794824804):0.2723146263474179):0.3311769686330388	(SpsittacinaGA1_1:18.064013936642148	SpsittacinaAL3_1:18.16266869600035):0.5408892180769128):0.25598784650461476):0.6214529377748462	(SpurpureavenosaburkiiFL1_1:19.712071039598804	(((SflavaNC1_1:18.258541594508117	((SflavaNC2_1:18.285118394419417	((SflavarugeliiGA2_1:18.349146441766997	SflavaGA_1:18.181821602836):0.13052480054299398	SflavaFL_1:18.71992460023899):0.08462338468342459):0.11492841385781082	SflavarugeliiAL_1:18.919476398780226):0.10002348978708679):0.06104384346897609	SflavaVA_1:18.420551538923494):0.04878509638782993	((SflavarugeliiGA1_1:18.052244942405128	SflavarubricorporaFL2_1:18.052244942405128):0.8891012987168785	SflavaSC_1:18.361011955477007):0.17889656994411648):0.5537196187592857):0.0263516961909143):0.44809851485488533	((SminorSC1_1:18.287207353861028	SminorGA3_1:18.480895935721627):0.8617712341485166	((((SpsittacinaAL2_1:18.31558436430627	SpsittacinaFL_1:18.04844648039787):1.0365579316301563	(((SpurpureavenosaNC_1:18.0923266930604	SpurpureavenosaburkiiFL2_1:18.2100029229454):0.19689163261657228	(SpurpureavenosamontanaNC_1:18.140663418287684	SpurpureavenosamontanaGA_1:18.140663418287684):0.16417065168029224):0.47576280295602824	((SpurpureavenosaVA_1:18.347002051578986	(SpurpureavenosaburkiiAL_1:18.44932124575764	SpurpureavenosaGA_1:18.11218975613164):0.5616201603151418):0.09799769490634866	(SpurpureavenosaburkiiMS_1:18.413881644600668	(SpurpureavenosaMD_1:18.03194668197566	((SpurpureapurpureaWI_1:18.30925141736118	SpurpureapurpureaWI2_1:18.30925141736118):0.2827598616569628	SpurpureapurpureaNS_1:18.18437716948414):0.02222495091512053):0.47486456777520414):0.06255338913826679):0.22924973077146896):0.28104125036342514):0.009721774475508026	SflavarubricorporaFL1_1:19.28000236601534):0.017465067541350618	(((((SalataTX_1:18.462390526431445	SrubraalabamensisAL_1:18.011569597297242):0.03904653368354738	SalataMS1_1:18.10728319270919):0.040933006684032935	(((SrubrajonesiiNC2_1:18.030079005278168	SrubrajonesiiSC1_1:18.383076013177366):0.5123036704104027	(SalataLA2_1:18.00101887635598	SalataMS2_1:18.00101887635598):0.1967409275199896):0.12472931673327878	(((SrubraGA1_1:18.03282534689079	((SrubraGA2_1:18.084297346373663	(SrubraGA4_1:18.269384710176418	SrubraGA5_1:18.269384710176418):0.3991018599620448):0.1258218820935833
[&R] (Dcalifornica_1:18.841985396922524	(Hminor_1:18.268393446562634	(((((SflavarugeliiGA1_1:19.043039937720934	(SflavaNC1_1:18.24612696805712	SflavaSC_1:18.41766495911332):0.04504069296261828):0.12316624548996567	SflavarubricorporaFL1_1:18.855365302410103):0.2911733260314882	SminorGA2_1:18.941318259821788):0.12885222938388544	(((SrubraGA4_1:18.10855434250163	SrubraGA5_1:18.10855434250163):1.016840172107876	SrubrajonesiiNC1_1:18.5612296700667):0.2908232267263687	SalataLA2_1:18.154433017081274):0.7224834944500017):2.10702288556767	(((((((SrubraGA1_1:18.338073266150854	(SrubrajonesiiSC1_1:18.424605649681933	SrubrajonesiiNC2_1:18.071608641782735):0.21362416395092193):0.01857579925168212	((SrubraGA2_1:18.360078578253493	SrubraGA3_1:18.49860359001829):0.15822505320924993	SrubraSC_1:18.13138766558374):0.1184776021997965):0.08572518497416975	SrubragulfensisFL1_1:18.09755462297751):0.5206154880136886	(((((SleucophyllaAL2_1:18.146864375405574	SleucophyllaGA_1:18.240941799781176):0.20659426340577436	(SleucophyllaFL2_1:18.409275975307374	SleucophyllaFL3_1:18.093803102840173):0.0382600878795773):0.01586251621475981	SleucophyllaAL1_1:18.311581942233513):0.3504549636921999	((((SalataTX_1:18.08588847487133	SalataLA1_1:18.08588847487133):0.31200323407027736	SrubragulfensisFL3_1:18.215381450121605):0.09648342230114179	(SrubrawherryiAL_1:18.302269827550457	SrubragulfensisFL2_1:18.281300281648257):0.03056459077449037):0.1423113054277535	((SoreophilaAL3_1:18.077758395782514	SoreophilaAL2_1:18.408831705865314):0.11799985513128737	(SoreophilaAL4_1:18.20905456385257	SoreophilaGA_1:18.261731077905967):0.3177769971440328):0.16748188168089811):0.003483653717809344):0.0175106406377935	((SalataMS1_1:18.006876880192216	SalataMS2_1:18.259740910981616):0.2333319472786316	SoreophilaAL1_1:18.744666214937048):0.023318036149454775):0.049135511750894555):0.6913108603703448	(((SrubraGA6_1:18.492992831603466	SrubrajonesiiSC2_1:18.460082021759867):0.304827168638007	SleucophyllaFL1_1:18.49791030395048):0.04042912603549717	SrubraalabamensisAL_1:18.007912472521774):0.9393937014913685):0.27072318697354897	((SpurpureavenosamontanaGA_1:18.32171462005882	SpurpureapurpureaNS_1:18.51438755521902):0.7002553527102311	((SpurpureapurpureaWI2_1:19.537490425660156	((SpurpureavenosaburkiiAL_1:18.99988718667277	(SpurpureavenosaburkiiMS_1:18.12566830673256	SpurpureapurpureaWI_1:18.80088745984036):0.24171481270001177):0.019142238297094775	(SpurpureavenosaGA_1:18.59359034912952	(SpurpureavenosamontanaNC_1:18.20119083404639	SpurpureavenosaNC_1:18.18557508975539):0.17193904588253284):0.088307586214345):0.4757459148226876):0.08322798564887728	(SpurpureavenosaburkiiFL1_1:18.52277037348043	SpurpureavenosaburkiiFL2_1:18.06723890024783):1.0552329519610022):0.0015586061542208515):0.6954223587772395):0.5251570500286501
[&R] ((Hminor_1:18.14930522900115	(((((((SleucophyllaFL3_1:18.161168311465367	((SleucophyllaAL1_1:18.167169091952406	SleucophyllaGA_1:18.318985729120605):0.02972967133206909	SleucophyllaFL2_1:18.348715400452676):0.12792578347989123):0.04500943975498587	(SrubraSC_1:18.08108007281537	SrubraGA1_1:18.18786387043437):0.41627679616097807):0.38708713508262343	SalataMS1_1:18.34090043865877):0.06491651838503319	SoreophilaAL3_1:18.526524520373805):0.17328708965622763	(SoreophilaNC_1:18.084887777718755	(SoreophilaAL2_1:18.15808475472736	SoreophilaAL1_1:18.210761268780757):0.1391644617869961):0.7336357035984788):0.4416291983200744	((((((SrubragulfensisFL2_1:18.172753959872512	SleucophyllaFL1_1:18.434870247022513):0.03025055488027082	(SrubrajonesiiSC2_1:18.638386711805364	(SalataMS2_1:18.033359443807115	SalataLA2_1:18.033359443807115):0.11713251660444625):0.09373297654482272):0.007572198166941874	(((SrubraGA2_1:18.56177485996588	(SrubraGA5_1:18.637240600723793	(SrubraGA4_1:18.552480595244266	SrubraGA3_1:18.106816383244265):0.08476000547952736):0.5087234830068871):0.02106363658985451	SrubraGA6_1:18.426048557303332):0.10551725865139142	SrubrajonesiiNC2_1:18.355383126529926):0.24103688040600094):0.15338591645308336	SrubraalabamensisAL_1:18.095651959058607):0.48247934783912605	(((((SpurpureavenosaburkiiFL2_1:18.226098502839385	SpurpureavenosaGA_1:18.344498486445985):0.026419476240768475	SpurpureavenosaburkiiAL_1:18.708049452312753):0.1113067590462842	SpurpureavenosamontanaNC_1:18.26176425253244):0.1449621697433599	(SpurpureavenosamontanaGA_1:18.35924505437553	SpurpureavenosaMD_1:18.377262551112132):0.047481367900270716):0.65072715669302	SoreophilaGA_1:19.11921505760382):0.020040698488517635):0.12642283514993177	(SpurpureavenosaburkiiFL1_1:19.290436469246966	(SpurpureavenosaburkiiMS_1:18.029326322168007	SpurpureapurpureaNS_1:18.296911365741806):0.6286060798387554):0.4710726021869056):0.25951204124404037):0.16118431521217785	(((SpsittacinaAL1_1:18.446071984699664	SpsittacinaFL_1:18.178934100791263):0.915464608456925	(((((SflavarubricorporaFL1_1:18.196290383393187	SflavarugeliiGA2_1:18.275963923622985):0.11186073923117613	(SflavaFL_1:18.335188478962056	SflavarugeliiGA1_1:18.326102461604055):0.2928895418211038):0.20562310250882207	(SflavaNC2_1:18.301792746551115	SflavaVA_1:18.161230143941314):0.012478786237871955):0.6428521281242772	(((SpurpureavenosaNC_1:18.22366701875153	(SpurpureapurpureaWI_1:18.172442312556303	SpurpureapurpureaWI2_1:18.172442312556303):0.6671474951804267):0.09283150696702772	SpurpureavenosaVA_1:18.225766874342362):0.6114643014816467	(SminorSC1_1:18.28885607003455	(SminorGA3_1:18.386614927126526	(((SminorSC2_1:18.327321176348008	SminorGA2_1:18.09191034361761):0.0998627200821315
[&R] ((Hminor_1:19.43081394192122	(((((((((SflavaNC1_1:18.086830208736234	((SflavarugeliiAL_1:18.06910853128424	SflavaFL_1:18.06910853128424):0.14854199725631967	SflavarugeliiGA1_1:18.20856451118256):0.6301379742548747):0.07370648583453791	SflavaVA_1:18.26150279551717):0.013498746523163402	(SflavarugeliiGA2_1:18.199037990705374	SflavarubricorporaFL2_1:18.430205331276376):0.49570238651875964):0.6328303167907101	(SflavarubricorporaFL1_1:19.04271645954521	((SpsittacinaAL2_1:18.069244137563746	SpsittacinaAL1_1:18.069244137563746):0.16246523047581002	(SpsittacinaAL3_1:18.138674186403932	SpsittacinaGA2_1:18.371997662131932):0.20269893038022574):0.8928687959022514):0.20518069423983487):0.06946912657806985	((SpurpureavenosaburkiiAL_1:18.689677968836804	(SpurpureavenosaburkiiFL1_1:18.47794355802484	SpurpureavenosaburkiiFL2_1:18.02241208479224):0.2117344108119658):0.06346239826007173	SpurpureavenosaVA_1:18.089201012603077):0.9131754038404363):0.05040297366980442	(SpurpureavenosamontanaGA_1:18.940284321871747	((((((SpurpureapurpureaWI2_1:18.357727098107212	SpurpureapurpureaWI_1:18.357727098107212):0.48729371034716146	SpurpureapurpureaNS_1:18.43738669892037):0.25244233840900093	(SpurpureavenosaGA_1:18.468572067721404	SpurpureavenosaburkiiMS_1:18.173199490107205):0.2490445036483664):0.11723615667128659	SpurpureavenosamontanaNC_1:18.614392258840457):0.20987859977481754	SpurpureavenosaMD_1:18.842288355351876):0.0666882833852639	SpurpureavenosaNC_1:18.87534339770954):0.04932517987120696):0.2188424639087701):0.0582781456302834	(((SrubrajonesiiNC1_1:18.440774267476005	SrubrajonesiiNC2_1:18.087777259576807):0.8514761193090054	(SrubragulfensisFL2_1:18.548439695766174	SoreophilaNC_1:18.576215521797575):0.004970389103433613):0.010048340999675227	(SoreophilaAL4_1:18.642705361595798	SoreophilaAL2_1:18.642705361595798):0.16089032910048867):0.42289420529611377):0.3303048860292599	((((((SflavaNC2_1:18.14941188595402	SflavaSC_1:18.07942117345402):0.4347921997588525	SflavaGA_1:18.696055479355874):0.3027120269816443	(SminorGA1_1:18.292939068108865	(SminorSC1_1:18.316650024525874	((SminorokefenokeensisGA_1:18.003735721321036	SminorSC2_1:18.003735721321036):0.4242072346922043	SminorGA3_1:18.295325886245838):0.21501272014063397):0.08000127671178918):0.3936523162836546):0.28400956327829313	(SpsittacinaGA3_1:19.343313633597912	SpsittacinaGA1_1:19.01133539851171):0.4519636635882983):0.018139678197391533	SrubraalabamensisAL_1:18.680562607702395):0.24810229830642622	((SoreophilaAL3_1:18.127425073911667	(SoreophilaAL1_1:18.089450424970124	SoreophilaGA_1:18.089450424970124):0.4217244730777441):0.3623113804500658	(((((SalataMS1_1:18.001666645691753	SleucophyllaAL1_1:18.41768732863495):0.08469215912221006	(SrubragulfensisFL3_1:18.17779443418379	(SleucophyllaFL2_1:18.360134471216416
[&R] (Dcalifornica_1:19.745559490411793	(Hminor_1:18.524374779106868	((((((SflavaSC_1:18.014620776292183	(SflavarugeliiGA1_1:18.582722644867854	(SflavarubricorporaFL1_1:18.092361983165773	SflavarugeliiAL_1:18.41228888132457):0.17951978090128412):0.012232417069326651):0.04471208811612478	(SflavarugeliiGA2_1:18.344271808564677	(SflavaGA_1:18.02981374687999	SflavarubricorporaFL2_1:18.428305926381988):0.1471332227536866):0.06422800091763065):0.14466209334341398	SflavaNC2_1:18.273985670251726):0.14101297205641564	SflavaNC1_1:18.17346993875194):0.6317631995870622	(SpurpureavenosaVA_1:18.656097762905375	(((SpurpureavenosaNC_1:18.12965963616929	SpurpureavenosaburkiiFL2_1:18.24733586605429):0.35439812788816016	(SpurpureavenosaburkiiFL1_1:18.737452500218748	(SpurpureavenosamontanaNC_1:18.054314231616914	SpurpureavenosamontanaGA_1:18.054314231616914):0.12554630977523532):0.3198129669562991):0.24199129569923972	(SpurpureapurpureaWI_1:18.66057661161979	SpurpureapurpureaWI2_1:18.66057661161979):0.6813952371221014):0.020780354524886552):0.27517690741442424):2.7567244367926564	((SoreophilaGA_1:18.560823708224508	(SoreophilaAL3_1:18.07701181007266	(SoreophilaAL2_1:18.12250987188394	SoreophilaAL4_1:18.12250987188394):0.28557524827152203):0.10006207401565094):1.9879773195578545	((((((((SminorGA2_1:18.028319141115215	SminorGA3_1:18.131112904078215):0.027099995944647362	SminorSC2_1:18.29082996979026):0.12573707914077098	SminorSC1_1:18.090261397303035):0.8001223405483113	(SpsittacinaFL_1:18.078523646379754	SpsittacinaAL1_1:18.345661530288154):0.9226990994771918):0.20841115981411465	(SpurpureavenosaMD_1:18.382850057990957	(((SpurpureavenosaGA_1:18.348185823011555	SpurpureavenosaburkiiAL_1:18.685317312637554):0.1955309276673697	SpurpureapurpureaNS_1:18.515929216638526):0.03631268953355188	SpurpureavenosaburkiiMS_1:18.284656862598275):0.0052635902424794994):0.8214350556761044):0.07157300447563418	(SalataTX_1:18.263585771247012	SrubragulfensisFL1_1:18.17493963946121):0.9457128087336819):0.38995284469677255	(SpsittacinaAL2_1:18.712389946398226	SpsittacinaLA_1:18.304010030101225):1.2259076923536414):0.7397311101943144	((((SrubrawherryiAL_1:18.28083279618669	SalataLA1_1:18.44237350910449):0.43108101302134116	(((((SleucophyllaAL2_1:18.37378117578277	(SleucophyllaFL2_1:18.36667693898258	SleucophyllaGA_1:18.36667693898258):0.10118166117579205):0.13653152206044483	(SleucophyllaAL1_1:18.334030182405865	SalataMS2_1:18.170873530252067):0.11854330264475021):0.18559122488649205	(((SleucophyllaFL3_1:18.198824853290333	(SalataLA2_1:18.180303637301414	(((SrubraGA3_1:18.57483923561846	SrubraGA1_1:18.156182055593664):0.021313171241652856	(SrubraGA5_1:18.811563742581082
[&R] (Dcalifornica_1:19.38885332863607	(Hminor_1:20.415000295792428	((((((SpsittacinaLA_1:18.171569076964378	(SpsittacinaAL2_1:18.33124882239937	(SpsittacinaAL3_1:18.035848874182378	SpsittacinaGA3_1:18.269172349910377):0.40506369696159233):0.24870017086200752):0.807005721200194	(SalataTX_1:18.245941900212227	SrubrawherryiAL_1:18.08440118729443):0.8019666001749458):0.017704234114106075	((SrubrajonesiiNC2_1:18.62783670715403	SalataLA1_1:18.42450367195783):0.6296327257825438	((((SrubragulfensisFL1_1:18.25053206271128	SrubrajonesiiSC2_1:18.685783109274478):0.10889166550064189	(SleucophyllaFL3_1:18.199806580205262	((SrubraSC_1:18.133450740061598	(SrubrajonesiiSC1_1:18.377938502075718	SrubrajonesiiNC1_1:18.377938502075718):0.16245258308688001):0.34541069100822636	((SleucophyllaFL2_1:18.025620269633336	SleucophyllaGA_1:18.025620269633336):0.34735395584079165	SleucophyllaAL2_1:18.278896801098526):0.13018096030689882):0.012124266891438513):0.10647386003085409):0.23336533998995052	(((SrubragulfensisFL3_1:18.121064490655755	SrubragulfensisFL2_1:18.121064490655755):0.16327940442760336	SrubraalabamensisAL_1:18.016033224769156):0.0010991090741046307	SleucophyllaFL1_1:18.547559291307454):0.21348193701020726):0.34270112307043626	SpurpureapurpureaWI2_1:19.672985409177702):0.030000074682270485):0.01147633676090236):0.15507076204721829	(((((SflavaGA_1:18.55253436344323	(SflavaSC_1:18.107348280844956	SflavaVA_1:18.036776390735156):0.263343976455274):0.04879657726883588	(SflavarubricorporaFL2_1:18.70610602840002	(SflavarugeliiGA1_1:18.674293006288732	SflavarugeliiGA2_1:18.443125665717734):0.03181302211128402):0.2937170918140468):0.545790492318265	(SminorGA2_1:18.94535283549193	(SminorSC2_1:18.95218214616463	SminorSC1_1:18.62587649453663):0.2285815220577019):0.08419952761979632):0.08770399266674037	(((SpurpureavenosamontanaNC_1:18.274483787525206	SpurpureavenosaburkiiMS_1:18.199571679111607):0.3238221478559538	((SpurpureavenosaMD_1:18.299676496622304	(SpurpureavenosamontanaGA_1:18.19568482232351	(SpurpureavenosaNC_1:18.139178051696437	SpurpureavenosaburkiiFL2_1:18.256854281581436):0.040891026336073596):0.08597417756219389):0.22715117969553042	(((SpurpureavenosaburkiiFL1_1:18.38550579502121	SpurpureavenosaGA_1:18.04837430539521):0.007856038120527212	SpurpureavenosaburkiiAL_1:18.393361833141736):0.3194696323440897	SpurpureavenosaVA_1:18.04889211099203):0.35357067292200783):0.08949575579992687):0.49575596768069313	(SpurpureapurpureaWI_1:18.652953408531225	SpurpureapurpureaNS_1:18.245319298997224):1.041415539224828):0.019772353084016345):0.03971654438437788	((((((SflavarugeliiAL_1:18.387569292901254	SflavarubricorporaFL1_1:18.067642394742457):0.36635525589276136	SflavaNC2_1:18.234494958291023):0.057087949750385024	SflavaNC1_1:18.050054204485203):0.23305982807910325	SflavaFL_1:19.044072326623503):0.3108203689972958
[&R] ((Hminor_1:18.86061519386706	(((SminorSC2_1:18.844047901462613	(SminorGA2_1:18.334991202776145	(SminorSC1_1:18.139526333843214	SminorokefenokeensisGA_1:18.465831985471212):0.10457005003533164):0.27364586595606827):0.9058478422448805	(SflavaVA_1:18.45185298440004	SflavaNC1_1:18.350886883453644):0.9277870002428528):0.8736793803277025	((((((SrubraalabamensisAL_1:18.06284010150866	SalataMS1_1:18.11950716323706):0.06415145629477605	((((SleucophyllaAL2_1:18.004681139582633	SleucophyllaFL1_1:18.004681139582633):0.45390953618915825	(SalataTX_1:18.349477741638793	SalataLA2_1:18.208187905022395):0.029506905802997523):0.03195477698800211	(SrubragulfensisFL2_1:18.201747111035726	((SrubraGA6_1:18.04640586455079	(SrubraGA4_1:18.701456263577548	SrubraGA2_1:18.11726703981275):0.08592876399043972):0.07986604462774216	SrubraGA1_1:18.00292968017093):0.6375011852981969):0.026682054574067606):0.122215773141714	((SalataMS2_1:18.324755794314022	(SleucophyllaFL2_1:18.08799561027651	SleucophyllaGA_1:18.08799561027651):0.5517334733595034):0.02398239288578432	(((SrubraSC_1:18.309626575416882	SrubragulfensisFL1_1:18.071590745636684):0.1958580378566193	((((SrubrajonesiiSC2_1:18.282489193036806	SrubrajonesiiNC2_1:18.139217313455607):0.14578324218672933	((SrubrajonesiiSC1_1:18.44194593964956	SrubrajonesiiNC1_1:18.44194593964956):0.16687851415950206	(SrubraGA3_1:18.1188709834484	SrubraGA5_1:18.5645351954484):0.6084541029034651):0.029173109732473137):0.18289771591516435	SalataLA1_1:18.264565236361303):0.08165661258186699	SrubragulfensisFL3_1:18.163711590123167):0.00987306633593143):0.07711273874281702	SrubrawherryiAL_1:18.271666941104122):0.05682036979428189):0.04312717375530695):0.044657289366125986):0.10490894827983097	(SoreophilaNC_1:18.150591435280006	SoreophilaAL1_1:18.415629388129005):0.37739556714885797):0.46647103203567314	SpsittacinaFL_1:19.221100797419137):0.1849743773060269	SpurpureavenosaburkiiFL1_1:19.940300844811166):0.6763692163945012	((SminorGA1_1:18.958926760941264	(((SflavarubricorporaFL1_1:18.507862701257597	SflavarugeliiGA2_1:18.587536241487395):0.11452703736345742	((((SflavaFL_1:18.557594504227126	SflavaNC2_1:18.038164913724124):0.1627498525236135	(SflavaGA_1:18.04330810458626	(SflavarubricorporaFL2_1:18.218635252484095	SflavarugeliiGA1_1:18.218635252484095):0.2231650316041652):0.26945805530447725):0.007917472272194378	SflavarugeliiAL_1:18.728261829022934):0.001611574913544768	SflavaSC_1:18.140453100933474):0.2124432328433813):0.5708074383506029	SminorGA3_1:19.09077057131486):0.1655570046158021):0.48215530640282755	(((((SoreophilaAL4_1:18.301153592280027	SoreophilaAL2_1:18.301153592280027):0.48502738622510383	(SoreophilaGA_1:18.406411553526432
[&R] (Dcalifornica_1:20.607693271858395	(Hminor_1:18.578547188586494	((((SflavaSC_1:18.84455864253137	(SminorSC2_1:18.420007169252937	SminorSC1_1:18.09370151762494):0.7242353422332333):0.07029385617975611	(SminorGA1_1:18.199702757426476	SminorokefenokeensisGA_1:18.629720642183273):0.5848157254826513):0.15815748625547932	(((SpurpureavenosamontanaNC_1:18.241711653728256	SpurpureavenosaburkiiAL_1:18.79930361255486):0.1046546384008111	((SpurpureapurpureaNS_1:18.30024502998796	(SpurpureapurpureaWI2_1:18.635962210344115	SpurpureavenosaMD_1:18.053672662386514):0.07191692917784456):0.1322013874039632	((SpurpureavenosaNC_1:18.080762721198237	(SpurpureavenosaburkiiFL1_1:18.57963305611939	SpurpureavenosaburkiiFL2_1:18.12410158288679):0.07433736819644424):0.05932758830625767	SpurpureavenosaGA_1:18.376166522996098):0.08406742843622972):0.10659280989734597):0.11277988398168941	SpurpureavenosaVA_1:18.35279878044356):0.6747147454476486):2.3348078336452263	((((((SpsittacinaAL3_1:18.228437354182986	SpsittacinaGA1_1:18.129782594824785):0.05078935354758461	SpsittacinaGA2_1:18.512550183458572):0.4093898363263347	SpsittacinaGA3_1:18.921940019784905):0.6377982700219773	(SminorGA2_1:18.339262861361455	SminorGA3_1:18.442056624324454):0.5904061309564241):0.2628695008907833	(SoreophilaAL4_1:18.90162624197917	((SoreophilaAL3_1:18.355039714943654	(SoreophilaAL2_1:18.236367880570164	(SoreophilaGA_1:18.276792078484355	SoreophilaAL1_1:18.276792078484355):0.012252316139206548):0.4497451444562898):0.06801205248450151	(((SleucophyllaFL3_1:18.012710781488785	SleucophyllaFL1_1:18.234106229580384):0.3424621166548849	(((SalataLA1_1:18.424363769246398	(SrubrajonesiiSC2_1:18.5830068883104	SalataTX_1:18.236401973533):0.18796179571340207):0.01848600079812033	((SrubraGA2_1:18.085971915086557	(SrubraGA4_1:18.666066612282197	SrubraGA3_1:18.220402400282197):0.004094526569159761):0.31321234139470466	SrubraSC_1:18.01226829060226):0.5799711774366632):0.007642565472708672	(((SalataLA2_1:18.159529516725403	((((SrubrajonesiiNC2_1:18.029555257336288	SrubrajonesiiSC1_1:18.382552265235486):0.20164405577159644	((SrubraGA6_1:18.239206287857353	SrubraGA5_1:18.98018545087455):0.08404545493354275	SrubraGA1_1:18.199909513783293):0.08413025974178975):0.025505820058203708	SrubrajonesiiNC1_1:18.609702141065284):0.21630018030267528	SrubragulfensisFL1_1:18.18102614648676):0.03114707506923987):0.017754149984528747	(SleucophyllaAL1_1:18.028072768826217	SleucophyllaGA_1:18.179889405994416):0.3123675500375168):0.05031350233256535	SrubrawherryiAL_1:18.207346292741093):0.08160532985833532):0.046469982388035104):0.15274376927137345	(SrubraalabamensisAL_1:18.08344904197033	(SleucophyllaFL2_1:18.69615803724696
[&R] (Dcalifornica_1:18.7257778340616	(Hminor_1:19.258244957248394	(((SminorokefenokeensisGA_1:18.856520929351685	((SminorGA1_1:18.056757025545608	(SminorSC1_1:18.14633822968909	SminorGA3_1:18.340026811549688):0.014131028985317748):0.130058036776649	SminorSC2_1:18.616832947079054):0.23968798227263033):0.5820945224116072	(SoreophilaAL3_1:18.12989892382346	SoreophilaNC_1:18.24861079511066):0.7478952500756314):2.1669001975640994	(((((SpsittacinaGA2_1:18.00620690795249	SpsittacinaGA3_1:18.00620690795249):0.5462389989282969	(SpsittacinaAL3_1:18.29837006535787	SpsittacinaAL1_1:18.188706316613267):0.02075236579491985):1.3361811392627307	(((SleucophyllaFL3_1:18.32529791383663	SalataLA1_1:18.467087333598226):0.14937082052936793	((SleucophyllaFL2_1:18.49369774747729	((((SrubrajonesiiNC2_1:18.212305658064317	SrubrajonesiiNC1_1:18.565302665963515):0.2654448435213972	((SrubraGA2_1:18.332598344374524	SrubraGA5_1:18.916787568139323):0.40495591071788756	(SrubragulfensisFL1_1:18.01940497722054	SrubraGA6_1:18.487566833627337):0.09319748221266955):0.07316887517050313):0.00322891045139898	(SrubraSC_1:18.376417014442072	SrubrawherryiAL_1:18.065486603529873):0.050619060393240746):0.036106817524211514	SalataLA2_1:18.172463357748722):0.00626110040656997):0.008104341004345414	(SleucophyllaGA_1:18.482103575610402	((SleucophyllaFL1_1:18.185467557936896	SleucophyllaAL2_1:18.185467557936896):0.15363830869542697	SleucophyllaAL1_1:18.281366653839726):0.04892028460247825):0.019698512871237552):0.28833951835156135):0.23643960074099268	((SoreophilaAL2_1:18.34462074450785	SoreophilaAL1_1:18.39729725856125):0.26585431314258656	SoreophilaGA_1:18.663151571703835):0.30004970322515634):0.35369585272792414):0.12317000831661244	(SrubragulfensisFL3_1:19.133852600727987	(SminorGA2_1:18.914373233415624	((((SflavaVA_1:18.010163244166296	SflavarugeliiGA2_1:18.429902079350096):0.14428530592340538	(SflavaSC_1:18.121936646967505	((SflavarugeliiGA1_1:18.02348943818304	SflavarubricorporaFL2_1:18.02348943818304):0.1584071206005957	(SflavarugeliiAL_1:18.074103681964665	SflavaFL_1:18.074103681964665):0.11687889417697254):0.5203743738288664):0.10308379323199696):0.4333928091662251	SflavaNC1_1:18.486875258309524):0.09976310326939436	((SpsittacinaLA_1:18.2607543245955	SpsittacinaGA1_1:18.6801432302789):0.2754457011286829	(SpsittacinaAL2_1:18.276316085221175	SpsittacinaFL_1:18.009178201312775):0.6682638568000088):0.16495151985473716):0.09192384455610322):0.4539537671903651):0.013400756365140988):0.18447459357071386	((((SpurpureapurpureaNS_1:18.28660006441357	SpurpureavenosaburkiiMS_1:18.01901502083977):0.7578697741573892	((SpurpureavenosaMD_1:18.241250227594257	((SpurpureavenosaGA_1:18.362461581058614
[&R] (((((((SpsittacinaGA1_1:18.127260236514076	SpsittacinaAL3_1:18.225914995872277):1.1521064194086903	(((SflavaGA_1:18.058130903420768	SflavarubricorporaFL2_1:18.456623082922764):0.35608256888514644	(SflavarugeliiAL_1:18.71265164934986	SflavaVA_1:18.05265945623706):0.1091400198160542):0.6714263771907658	SpsittacinaLA_1:18.84677293629748):0.013204813941887463):0.671423422602089	(((SoreophilaAL3_1:18.21250604264412	(SoreophilaAL4_1:18.29860024185265	SoreophilaAL1_1:18.35127675590605):0.24497911087426855):0.44260749772175745	SoreophilaNC_1:18.773825411653075):0.019203151942823665	((((SrubraGA6_1:18.572460890715423	(((SrubrajonesiiSC2_1:18.131436007851327	SrubrajonesiiNC1_1:18.341161136169326):0.0502326657170683	SrubrajonesiiNC2_1:18.038396793987197):0.03687711579831876	SrubrajonesiiSC1_1:18.428270917684713):0.3210042915051071):0.025901633176198105	SrubrawherryiAL_1:18.05730608635282):0.03353393241980055	SalataLA1_1:18.25238073169042):0.07233624073142002	SalataLA2_1:18.18342713580544):0.6230460239626583):0.6529718786795555):0.5544243022695821	((SpurpureavenosaburkiiMS_1:18.620529969089592	((SpurpureavenosaGA_1:18.83621724936246	((SpurpureavenosaburkiiFL2_1:18.127392689138603	SpurpureavenosaburkiiAL_1:18.582924162371203):0.19869563053463343	SpurpureavenosamontanaGA_1:18.224027834079234):0.3917289460826219):0.04398425168377624	SpurpureavenosaMD_1:18.677758528582235):0.03570104565755706):0.4612303189241074	((((SpsittacinaAL1_1:18.65341878967632	(SpsittacinaFL_1:18.286020578653027	(SpsittacinaGA3_1:18.705218514305905	SpsittacinaGA2_1:18.705218514305905):0.19092717272812199):0.10026032711489172):0.3944914639504019	SpsittacinaAL2_1:19.04791025362672):0.07050511914794273	(((SflavaNC1_1:18.07440443842753	SflavaNC2_1:18.31593314198373):0.1669723305619795	SflavarugeliiGA1_1:18.993249045690707):0.3311839824360071	(((SflavarubricorporaFL1_1:18.10130778609746	SflavaFL_1:18.42123468425626):0.2612587307515099	SflavaSC_1:18.093073112004774):0.04012282932993832	SflavarugeliiGA2_1:18.482362886408712):0.6109028011470042):0.02296152105214652):0.31911929543530754	(((((SalataMS2_1:18.215697741136022	SalataTX_1:18.356987577752417):0.24402190942733093	((SrubragulfensisFL3_1:18.173183104061504	(SleucophyllaFL3_1:18.11205732973376	SleucophyllaFL2_1:18.42753020220096):0.10184661338614645):0.05418147181593225	(SleucophyllaFL1_1:18.434567636829513	((SrubraGA1_1:18.121036087656964	SrubraSC_1:18.014252290037966):0.17298688687637417	((SrubraGA3_1:18.215665608982395	SrubraGA2_1:18.077140597217596):0.48180589056405837	(SrubraGA5_1:18.24525982228468	SrubraGA4_1:18.24525982228468):0.897875889261776):0.015208655011683702):0.31711212957957663):0.05491322619792091):0.19113465248231687):0.13365292406553142	SrubragulfensisFL2_1:18.552152152425283):0.07546333980573282
[&R] (((((((SflavaNC2_1:18.11610317570223	SflavaSC_1:18.046112463202228):0.2618187753928456	((SflavarugeliiGA2_1:18.115116876601085	(SflavarugeliiAL_1:18.05686327578515	SflavaFL_1:18.05686327578515):0.2985069587449382):0.4417247057628068	SflavaNC1_1:18.036136646233693):0.10025660130517754):0.5442925081010144	((SflavaVA_1:18.03562509205894	SflavaGA_1:18.28803908831174):0.10928245426966987	(SflavarubricorporaFL2_1:18.69037233479019	(SflavarubricorporaFL1_1:18.243346849459762	SflavarugeliiGA1_1:18.55418773026056):0.1361846045296297):0.10544138729321773):0.6367443102576782):0.26038344414201775	(((SminorGA1_1:18.293977724822724	((SminorGA2_1:18.190397851803656	SminorGA3_1:18.293191614766656):0.25393306865972937	SminorokefenokeensisGA_1:18.679741753193788):0.04425385638573742):0.4307917125050015	(SpsittacinaFL_1:18.098445912097993	SpsittacinaAL2_1:18.365583796006394):0.8408747663641323):0.148806930997355	SalataMS1_1:18.622065411887686):0.10869680671102297):1.1826070960940598	((((((SpurpureavenosaburkiiMS_1:18.565151203588748	(SpurpureavenosamontanaNC_1:18.230914266259944	(SpurpureavenosaMD_1:18.152625996179193	SpurpureapurpureaWI2_1:18.734915544136793):0.09630576681735077):0.4091490457423994):0.03918718441063643	SpurpureavenosamontanaGA_1:18.679250496412983):0.34834106696515604	((SpsittacinaAL1_1:18.875399350241963	(SpsittacinaLA_1:18.207359307161816	((SpsittacinaGA1_1:18.260260570051372	(SpsittacinaGA2_1:18.530089456422772	SpsittacinaAL3_1:18.296765980694772):0.06214934871479916):0.12778749006261353	SpsittacinaGA3_1:18.720026295200185):0.23870015273123335):0.2596601267831456):0.393917937956642	(SminorSC2_1:18.637160232291905	SminorSC1_1:18.310854580663907):0.5804858156206982):0.04877844782853065):0.25190855069657	(SrubraalabamensisAL_1:18.49113201734935	(SrubragulfensisFL2_1:18.609828567459527	(SoreophilaGA_1:18.241139214487923	SoreophilaAL2_1:18.188462700434524):0.6615031318519958):0.14961412020402742):0.2890051261657564):0.11832165297810641	((((SoreophilaAL4_1:18.459514070276214	SoreophilaAL3_1:18.128440760193413):0.30106412222022844	(SoreophilaAL1_1:18.679098136705292	SoreophilaNC_1:18.414060183856293):0.1341565698445494):0.05779119198785352	(((SalataLA1_1:18.345069782997573	(SalataLA2_1:18.157724726031887	((SrubraGA4_1:18.81045440893453	(SrubraGA6_1:18.009713893650428	(SrubraGA5_1:18.648268335368595	SrubraGA2_1:18.064079111603796):0.10242472129903159):0.05976135226690254):0.16131344524412605	SrubraSC_1:18.000662664534858):0.44774159610782943):0.046055220349287634):0.0354252988853043	(SalataTX_1:18.352637667857202	(SrubrawherryiAL_1:18.02980073808466	SrubraGA1_1:18.447514946615858):0.1612962168547422):0.027857414025674605):0.21532949179345323	(SrubragulfensisFL3_1:18.20607797368865
[&R] (((((SpurpureavenosaNC_1:18.427792100055232	((((SpurpureavenosaburkiiFL2_1:18.198845930542305	SpurpureavenosaGA_1:18.317245914148906):0.012106262227312974	SpurpureavenosaburkiiFL1_1:18.666483666002218):0.01052711117761985	SpurpureavenosaburkiiAL_1:18.677010777179838):0.17132158001532832	SpurpureavenosamontanaNC_1:18.29074039836857):0.15266744597766305):0.023053046504295266	(SpurpureavenosaVA_1:18.354490050247612	(SpurpureavenosamontanaGA_1:18.3204684743426	(SpurpureavenosaburkiiMS_1:18.149663006342145	(SpurpureapurpureaWI2_1:18.530663021218373	SpurpureapurpureaWI_1:18.530663021218373):0.29421913823157037):0.09589335958685716):0.14036897157220973):0.0056234449357163326):3.11680218858488	(((SoreophilaNC_1:18.028473914756287	(SoreophilaAL2_1:18.145830029046	SoreophilaAL4_1:18.145830029046):0.09500532450588568):0.8279155514623283	((SflavaGA_1:19.005134876082177	SminorSC1_1:18.796670987265973):0.09912658928344023	(SpurpureavenosaMD_1:18.180093907236884	SpurpureapurpureaNS_1:18.354749345660483):0.8211938853141298):0.07639564461819934):1.0667795137872007	(((((SflavaNC1_1:18.624742227096633	((((SflavarubricorporaFL2_1:18.549337480873966	((SflavarugeliiGA1_1:18.432253732224464	SflavarubricorporaFL1_1:18.121412851423667):0.013338167235733575	SflavarugeliiGA2_1:18.2144245588892):0.10374558141376958):0.03719149361515155	SflavaSC_1:18.006194688844122):0.15961003856731382	SflavaNC2_1:18.235795439911435):0.1918707115134462	(SflavaVA_1:18.037376588853967	(SflavaFL_1:18.016108169333002	SflavarugeliiAL_1:18.016108169333002):0.6812606126337653):0.24972695996111433):0.43860477922795243):0.21357762530422872	((((((((SrubraGA3_1:18.105645530688864	(SrubraGA5_1:18.305858516782806	SrubraGA4_1:18.305858516782806):0.24545122590605872):0.24450636032587034	SrubraGA2_1:18.21162687924993):0.08276982341680975	SrubraGA6_1:18.13760676341434):0.5280320564424038	SrubragulfensisFL1_1:18.197476963449947):0.022516862386567384	SalataMS2_1:18.167350121005914):0.011206603671997158	((SrubrajonesiiNC2_1:18.228547314855795	SrubraGA1_1:18.281387775272993):0.25987397655323763	(SalataLA1_1:18.278520141730315	SrubraSC_1:18.427909839724716):0.006568114482516257):0.034758305081479104):0.34868165905527254	(SoreophilaAL3_1:18.358488962795413	SalataMS1_1:18.237781399465412):0.03659295347837218):0.32394598302051103	(SoreophilaAL1_1:18.94772777913889	((SrubrawherryiAL_1:18.262006599527602	(SalataTX_1:18.375274701474787	((SleucophyllaGA_1:18.001736767331305	SleucophyllaFL2_1:18.001736767331305):0.5045454031632678	SalataLA2_1:18.19130888117257):0.04267598368581747):0.04827261097061475):0.11449716920430578	SrubraalabamensisAL_1:18.08722355251551):0.299379777428781):0.15504994429160418):0.029692535253366188):0.06031396215870111	((((SminorGA3_1:18.387986116788497	SminorGA2_1:18.285192353825497):0.16679788688550432
[&R] (((((((SpurpureavenosaburkiiFL1_1:18.54080761378743	SpurpureavenosaburkiiFL2_1:18.08527614055483):0.4664778725865264	SpurpureavenosaburkiiMS_1:18.374781419133754):0.6750783326654636	SminorSC2_1:19.363604792575813):1.2926733776507626	((((((SoreophilaGA_1:18.18487902929984	SoreophilaAL1_1:18.18487902929984):0.21832752555083867	(SoreophilaAL4_1:18.130902713084446	SoreophilaAL2_1:18.130902713084446):0.2196273277128331):0.7696497850687524	SminorSC1_1:19.02362214201943):0.09523011879538534	(((((SflavarugeliiGA1_1:18.412602998190234	SflavaGA_1:18.014110818688238):0.3136785404497848	(SflavarubricorporaFL2_1:18.397533829692026	SflavarugeliiAL_1:18.406619847050028):0.32874770894799166):0.194489038282004	((SflavaVA_1:18.018696018272966	(SflavaFL_1:18.40402514970005	SflavarubricorporaFL1_1:18.084098251541253):0.2746630616857112):0.23942275080969144	SflavaNC1_1:18.157152668136256):0.011745632084569614):0.366638933355791	(SflavaNC2_1:18.200158499010712	SflavarugeliiGA2_1:18.47933473158471):0.5769074381221063):0.1106367381912129	(((SpsittacinaAL1_1:18.05181276512086	SpsittacinaAL2_1:18.05181276512086):0.5302641683421719	((SpsittacinaGA1_1:18.128585936490346	(SpsittacinaAL3_1:18.030686200643018	SpsittacinaGA2_1:18.264009676371018):0.1965544952055297):0.2789841487434815	SpsittacinaGA3_1:18.73954832032003):0.18551583761560453):0.3159050290673894	(SpsittacinaFL_1:18.19901393260695	SpsittacinaLA_1:18.05777190021835):0.43183014601507347):0.2710851095344068):0.3277620806639879):0.0047933594039882	((SminorGA1_1:18.310778878511396	((SminorokefenokeensisGA_1:18.308623747277878	SminorGA3_1:18.17600667751048):0.3901929536774579	SminorGA2_1:18.463405868224935):0.04198006231286066):0.5937547255818294	SpurpureavenosaMD_1:19.11373605322363):0.11539978299677812):0.5406289919849188	(((SrubraalabamensisAL_1:18.11103660084078	((SleucophyllaAL1_1:18.252700549563222	SleucophyllaFL1_1:18.31043976235582):0.2685405464843106	(((((SrubrawherryiAL_1:18.059221694430782	((SrubraGA5_1:19.070969835447062	(SrubraGA4_1:18.795293894311342	(SrubraGA2_1:18.025652224479927	SrubraGA3_1:18.164177236244726):0.18545244606661512):0.2756759411357216):0.10827447470180329	SrubrajonesiiSC2_1:18.405354337288063):0.16201298483791832):0.03899707386905027	SalataMS2_1:18.118469644601234):0.021459132656663833	SrubrajonesiiNC2_1:18.484551649070493):0.09143634139228113	SalataTX_1:18.372654955266572):0.058565602393115715	(((SrubragulfensisFL1_1:18.2335098943541	SalataLA2_1:18.180866189523503):0.013663179925609094	((SrubrajonesiiSC1_1:18.48353333353913	SrubrajonesiiNC1_1:18.48353333353913):0.09286656794814047	((SrubraGA6_1:18.19262087202369	SrubraGA1_1:18.069278643016087):0.12859369462325543
[&R] (Dcalifornica_1:18.118976912365834	(((((SrubraGA1_1:18.204554854694276	(SrubraGA6_1:18.20324949719359	(SrubraGA3_1:18.400513696166794	SrubraGA2_1:18.261988684401995):0.09805075204399338):0.12464758650828764):0.21669693660892494	SrubrawherryiAL_1:18.003537582772005):1.2786610972122288	(SpurpureavenosamontanaNC_1:18.987150177980737	SminorGA1_1:18.795965225586936):0.5051312563466925):3.5308881277904116	(((((((SflavarugeliiAL_1:18.261193821738047	SflavaFL_1:18.261193821738047):0.4744117223775847	(SflavarubricorporaFL1_1:18.24873851101231	SflavarugeliiGA2_1:18.328412051242108):0.1669401349445225):0.06348369694434458	SflavaNC2_1:18.279659650556976):0.563808794110644	(((SpsittacinaAL3_1:18.154154775646518	SpsittacinaGA2_1:18.387478251374517):0.557957541573475	SpsittacinaAL1_1:18.602448568475396):0.07138372160104492	(SpsittacinaLA_1:18.04713514511127	(SpsittacinaGA1_1:18.351021059962097	SpsittacinaAL2_1:18.340012070575696):0.11550299083257488):0.21831722866816827):0.4510005513319799):0.1315541145795165	(SpsittacinaGA3_1:18.679735911595795	SpsittacinaFL_1:18.069610803214793):0.9196382688647413):0.5531650615873419	(SpurpureavenosamontanaGA_1:18.19742747851881	SpurpureavenosaNC_1:18.18181173422781):1.3216203664074666):0.34100123085163997	((((((((SpurpureavenosaVA_1:18.13544034636052	(SpurpureapurpureaWI_1:18.38059013250421	SpurpureapurpureaWI2_1:18.38059013250421):0.46150465421770864):0.015183837662782225	SpurpureavenosaburkiiMS_1:18.1820594712769):0.08086011542541383	((SpurpureavenosaburkiiAL_1:18.462333971249326	SpurpureavenosaburkiiFL1_1:18.462333971249326):0.29326993001896684	SpurpureavenosaburkiiFL2_1:18.300072428035694):0.1398197526742244):0.4167049842314541	SpurpureavenosaMD_1:18.77255417608397):0.15108562531137099	(SpurpureavenosaGA_1:18.585900167553657	SpurpureapurpureaNS_1:18.55811263351325):0.5401826063056887):0.1320266009732538	(((SflavaGA_1:18.28397304122239	SflavaSC_1:18.102130935079387):0.12809905104536962	((SflavarubricorporaFL2_1:18.174794547007156	SflavarugeliiGA1_1:18.174794547007156):0.6258432453257137	SflavaVA_1:18.14973161657807):0.009926479436887113):0.19214669729743927	SflavaNC1_1:18.250838692365996):0.5544212856179975):0.09908658865628364	((SminorGA3_1:18.36433057849931	(SminorokefenokeensisGA_1:18.261556656977664	SminorSC2_1:18.261556656977664):0.23539099128904303):0.44056263845183774	(SminorSC1_1:18.314734057984097	SminorGA2_1:18.405628876881696):0.29647057710645136):0.43805813993272924):0.14924592864256983	((((SoreophilaAL2_1:18.623808323088323	SoreophilaAL3_1:18.292735013005522):0.1352401104925764	((SrubraGA5_1:18.67121534371357	SrubraGA4_1:18.67121534371357):1.0882540604666469	SoreophilaAL4_1:18.69660152254902):0.062446911031881665):0.04301415894211563	((((SalataLA1_1:18.06083146772751
[&R] ((Hminor_1:18.088614138009838	((SpurpureavenosaburkiiMS_1:18.045956963109433	((SpurpureapurpureaWI_1:18.272011012310315	SpurpureapurpureaWI2_1:18.272011012310315):0.3683418033467576	SpurpureapurpureaNS_1:18.232718706123073):0.08082330056015871):1.5162908645384257	(((((((((SrubrawherryiAL_1:18.035134137602878	(SrubraGA1_1:18.263849851566686	SrubrajonesiiSC2_1:18.354281270730688):0.18899849456738865):0.17755013863975108	SrubragulfensisFL3_1:18.191714730340433):0.07429354446398014	SalataMS1_1:18.05436466621861):0.08708168135686353	(SrubrajonesiiNC1_1:19.009711789822305	(SleucophyllaFL1_1:18.4093068895791	SleucophyllaAL1_1:18.351567676786498):0.12368088547779661):0.0822184682543743):0.22957478395081116	(SrubraalabamensisAL_1:18.28027284262667	((SrubragulfensisFL1_1:18.278229881924137	(SrubragulfensisFL2_1:18.174765160847077	(SrubraSC_1:18.166387355402588	((SrubraGA4_1:18.10806521511609	SrubraGA5_1:18.10806521511609):0.8986235506772199	((SrubraGA2_1:18.184378657202526	SrubraGA6_1:18.027588717950128):0.02022357518461188	SrubraGA3_1:18.343127244151937):0.21789730964137122):0.13080377925307904):0.3402777622588882):0.009600594042853515):0.26671721562343637	(SalataLA2_1:18.48380473034625	SoreophilaNC_1:18.470360134174044):0.008498662370724235):0.0975005424275048):0.03408122717121324):0.01878534770290332	((((SleucophyllaFL2_1:18.168141742111587	SleucophyllaGA_1:18.168141742111587):0.3485458169314483	((SrubrajonesiiSC1_1:18.386521216299172	SrubrajonesiiNC2_1:18.033524208399974):0.4535529526576291	SalataTX_1:18.283744125861404):0.05925998047603164):0.025036385131609343	SalataLA1_1:18.36804049146905):0.055075076425946584	(SleucophyllaAL2_1:18.402666021905983	(SalataMS2_1:18.16949621725313	SleucophyllaFL3_1:18.168996634107927):0.012273939706456675):0.10005557431900672):0.36084477873999604):0.3672559651040645	(((SpurpureavenosamontanaNC_1:18.187843921686262	SpurpureavenosamontanaGA_1:18.187843921686262):0.06542692461670516	SpurpureavenosaNC_1:18.237655102011963):0.7211061106592705	SpsittacinaAL1_1:19.264881129611243):0.22538139620221279):0.19850758888366885	(((SpurpureavenosaGA_1:18.4937847543087	SpurpureavenosaVA_1:18.1669768894409):0.5825866267698908	((SpurpureavenosaburkiiFL2_1:18.304370799119773	(SpurpureavenosaburkiiFL1_1:18.148034270704503	SpurpureavenosaburkiiAL_1:18.148034270704503):0.6118680016478741):0.46818960702957274	SpurpureavenosaMD_1:18.68851741729195):0.18541099132264474):0.2567652838644581	((((SminorokefenokeensisGA_1:18.023177879859446	SminorSC2_1:18.023177879859446):0.20000245692733334	SminorGA3_1:18.090563267019377):0.38139495894752545	SminorSC1_1:18.278269644106302):0.6481374604436934	(((SflavarugeliiAL_1:18.709686273087947	SflavaVA_1:18.049694079975147):0.7424256465638938	((((SflavaNC1_1:18.122936334297144
[&R] (Dcalifornica_1:19.421545857965075	(((((SpurpureapurpureaWI2_1:19.053490103255097	((SpurpureavenosaGA_1:18.293593403713377	SpurpureavenosaburkiiFL2_1:18.175193420106776):0.15091562687184568	SpurpureavenosaVA_1:18.11770116571742):0.22913449717628073):1.037337619820042	(SrubragulfensisFL1_1:19.134972436267777	((SflavaVA_1:18.815599236374815	((SflavarugeliiAL_1:18.66817702453025	SflavarubricorporaFL1_1:18.34825012637145):0.030551650185718485	SflavaNC2_1:18.179299084212968):0.7768627547716459):0.025812936829916627	(SpurpureavenosaNC_1:18.927728677707776	(SminorGA2_1:18.477153307127352	(SminorGA3_1:18.418870141383703	SminorGA1_1:18.121469326394305):0.16107692870664672):0.46961321450403204):0.029490577907546715):0.29932560957264176):0.21836006890197288):0.1493745416449104	(((SrubrajonesiiNC2_1:18.885765588252927	(((((SrubraGA6_1:18.263775439220048	SrubraGA1_1:18.140433210212446):0.39414295492378293	((((SrubrajonesiiSC1_1:18.226055661985477	SrubrajonesiiSC2_1:18.016330533667478):0.029343140983954366	SrubrajonesiiNC1_1:18.25539880296943):0.46805860129163235	((SrubraGA2_1:18.055500810200872	(SrubraGA4_1:18.05868339861539	SrubraGA5_1:18.05868339861539):0.5810066353502844):0.049604804512183416	SrubraGA3_1:18.243630626477852):0.5983274103260062):0.049018290701296846	SalataTX_1:18.21614565186696):0.062257017655871306):0.11060841893518189	((((SleucophyllaFL1_1:18.04362465728929	SleucophyllaAL2_1:18.04362465728929):0.3405994769436543	SleucophyllaAL1_1:18.32648492144034):0.036423940070439254	(SleucophyllaFL2_1:18.175574565401835	SleucophyllaGA_1:18.175574565401835):0.3391509332771463):0.00016231001720847532	(SalataLA2_1:18.09451783629276	SalataMS2_1:18.09451783629276):0.10539668308143316):0.047806732467422):0.05261019650716077	SrubragulfensisFL2_1:18.25911102614517):0.19301999071524387	((SleucophyllaFL3_1:18.19016254438148	SrubrawherryiAL_1:18.170411251225282):0.004743937230787161	SalataLA1_1:18.33669590137387):0.297945374306552):0.047791277376300186):0.34452442978036407	((SrubraalabamensisAL_1:18.332053004662686	(SoreophilaAL3_1:18.507396762611393	SrubraSC_1:18.930232764681595):0.002030867109695879):0.047136797517237435	(SoreophilaAL2_1:18.637931497471627	(SoreophilaGA_1:18.18158606612338	SoreophilaAL1_1:18.18158606612338):0.509021945401643):0.2497062398494959):0.19694625152296297):0.004899771309831942	(SalataMS1_1:18.005064851116266	SrubragulfensisFL3_1:18.216708459702065):0.6326380356248466):0.5594964244535408):0.7132267028282623	((((SpurpureavenosaburkiiMS_1:18.31204569452134	((SpurpureavenosaMD_1:18.012062307830988	SpurpureapurpureaNS_1:18.186717746254587):0.26224577646516095	(SpurpureavenosamontanaNC_1:18.203915851856816	(SpurpureavenosaburkiiAL_1:18.22034454485492	SpurpureavenosaburkiiFL1_1:18.22034454485492):0.5411632658284937):0.05237473570273418):0.13066721537539605):0.04381557333502518
[&R] (Dcalifornica_1:18.078253565163774	((((((SrubraalabamensisAL_1:18.11261979867288	((SrubragulfensisFL1_1:18.124915450047496	SrubraGA2_1:18.749867245706692):0.09820516987663025	((SleucophyllaGA_1:18.084793003641035	SleucophyllaFL2_1:18.084793003641035):0.33091622462024883	SleucophyllaAL1_1:18.263892591093086):0.06974097615423859):0.2516739760971569):0.3142290492339932	SoreophilaAL2_1:18.935296783048074):0.2366936308859679	(((SpurpureapurpureaWI_1:18.822492677610654	(SpurpureavenosaVA_1:18.08881689691099	(SpurpureavenosaNC_1:18.177580802060458	SpurpureavenosamontanaGA_1:18.19319654635146):0.001967746226733042):0.02702134033826177):0.12220646272096776	SpurpureavenosaGA_1:18.56485256483802):0.15460646728742125	(SpurpureavenosaburkiiFL2_1:18.359427200541713	(SpurpureavenosaburkiiFL1_1:18.013483564562677	SpurpureavenosaburkiiAL_1:18.013483564562677):0.8014751092116396):0.24163184797712656):0.663906886427601):0.37275747790501607	(((SpsittacinaAL2_1:18.358116321793897	SpsittacinaAL3_1:18.4677800705385):0.07018075224511548	SpsittacinaLA_1:18.01991715774201):1.2865321774600138	(((SrubragulfensisFL3_1:18.591005295947323	(SoreophilaAL4_1:18.826834342919103	(((SrubraGA4_1:19.120563153214853	(SrubrajonesiiSC1_1:18.322745414192067	SrubrajonesiiSC2_1:18.113020285874068):0.233652894479988):0.5244787448932047	SalataTX_1:18.524547010469863):0.046155603313980914	(SalataMS2_1:18.25919416599801	((SrubragulfensisFL2_1:18.185433893013723	(SrubrajonesiiNC1_1:18.38972581694762	SrubrajonesiiNC2_1:18.036728809048423):0.5345483779815016):0.009961718387661791	((((SrubraGA5_1:18.87749734542702	SrubraGA3_1:18.43183313342702):0.2209186966562535	SrubraSC_1:18.12731085243947):0.015644482683716335	SrubraGA1_1:18.24973913274219):0.19568938443424969	SrubrawherryiAL_1:18.02771430864524):0.1886508486583468):0.022578132393018233):0.17021861116943635):0.19850472312826287):0.004308217855226689):0.20632785427759645	((SoreophilaNC_1:18.201420114299466	SoreophilaAL3_1:18.082708243012267):0.1529200961071712	(SoreophilaGA_1:18.112061194537453	SoreophilaAL1_1:18.112061194537453):0.5073169687181847):0.4707687658496891):0.06380043836156324	(SpurpureavenosamontanaNC_1:18.52815346501757	((SpurpureapurpureaWI2_1:18.555200364537974	SpurpureapurpureaNS_1:18.147566255003973):0.18877074885578676	SpurpureavenosaMD_1:18.16168156543616):0.38448939631800844):0.5640324238143212):0.33213919001813497):0.11133784840743315):1.5742364808042058	(((((((SflavaVA_1:18.126315923741906	SflavaGA_1:18.378729919994708):0.17271683431619084	(SflavaNC2_1:18.313310652242667	SflavaNC1_1:18.071781948686464):0.12628470842523093):0.3354823272888883	(SflavarugeliiGA1_1:18.892713219885355	(SflavaSC_1:18.089988335520097	(SflavarugeliiGA2_1:18.248742340495063	SflavarubricorporaFL1_1:18.169068800265265):0.19041294009903154):0.22239059872026207):0.39270804121642694):0.08155364679546263
[&R] (Dcalifornica_1:18.002439292354385	(Hminor_1:18.392068628009547	((((SoreophilaAL1_1:18.231335006963146	SoreophilaAL4_1:18.178658492909747):0.9468107801395292	((SpurpureavenosaburkiiFL1_1:18.860012877048586	((SpurpureavenosaNC_1:18.11940126064497	SpurpureavenosaGA_1:18.35547747413657):0.15991598924508393	SpurpureavenosamontanaGA_1:18.294932994181053):0.007487924040935038):0.7483989108031307	(SpurpureapurpureaNS_1:18.69592700002732	SpurpureapurpureaWI_1:19.103561109561323):0.547565764157997):0.06556447944255554):0.5904618070213877	((((SpsittacinaFL_1:18.028503622749305	SpsittacinaGA2_1:18.638628731130307):0.8120868344924108	(SpsittacinaAL1_1:18.982899101253093	(SpsittacinaAL2_1:18.589252759029	(((SpsittacinaAL3_1:18.06853247919443	SpsittacinaGA3_1:18.30185595492243):0.36845436507498314	SpsittacinaGA1_1:18.33833208491121):0.15623318615345472	SpsittacinaLA_1:18.075176365381267):0.10569647735073784):0.3936463422240923):0.12482923989701972):0.09794137795841623	(((SflavarugeliiAL_1:18.188351725248694	SflavarubricorporaFL2_1:18.179265707890693):0.35092977305777795	(SflavaFL_1:18.418754883626125	SflavaGA_1:18.011176686766127):0.12052661468034453):0.4734319132969255	(((SflavarugeliiGA1_1:18.375669231763617	SflavarubricorporaFL1_1:18.06482835096282):0.37822668881918053	SflavaNC1_1:18.0020236438816):0.18149979840344085	SflavaNC2_1:18.425052145841242):0.06823167525915687):0.43102150126733724):0.12282108931163666	((SminorGA1_1:18.061678457217297	((SminorGA3_1:18.24699863028733	SminorSC1_1:18.05331004842673):0.007431635961288044	SminorGA2_1:18.15163650328562):0.10464900595807569):0.7849039504391206	(SminorSC2_1:18.078292978525926	SminorokefenokeensisGA_1:18.078292978525926):1.1983073138872917):0.00021927572095405595):0.6688594797178922):2.346115268542443	(((((SalataMS1_1:18.005051677558132	SleucophyllaFL3_1:18.257416125202333):0.2859893515387129	SoreophilaAL3_1:18.411748592426846):0.05836747711089929	((SoreophilaGA_1:18.552430025985085	SoreophilaNC_1:18.287392073136086):0.12078795785122615	SoreophilaAL2_1:18.620541469782914):0.1806479098376294):0.8839368566727097	(((((SrubragulfensisFL2_1:18.211006864420607	SrubragulfensisFL1_1:18.304870991454813):0.03216525239043875	((((SrubrajonesiiNC1_1:18.39953688877015	SrubrajonesiiSC1_1:18.39953688877015):0.034868564654643594	SrubrajonesiiNC2_1:18.081408445525597):0.3570941634526707	((SrubraGA6_1:18.153161468904806	SrubraGA5_1:18.894140631922006):0.06713507222461987	((SrubraGA1_1:18.00188168740111	(SrubraGA4_1:18.655300727463246	SrubraGA2_1:18.071111503698447):0.21090235196266344):0.055322744633018506	SrubraGA3_1:18.475861612058928):0.03974988008769705):0.3943887572736428):0.08579691529746612	SrubraSC_1:18.470356187073936):0.10471588655151347):0.12326122112520771
[&R] ((Hminor_1:18.824114413013515	(((((((((SflavarugeliiGA2_1:18.093091511223612	SflavarubricorporaFL2_1:18.32425885179461):0.03141273729895806	SflavaFL_1:18.36475760645157):0.7321461752304526	(SflavaVA_1:18.092280880457324	(SflavaNC2_1:18.045062025214698	SflavarubricorporaFL1_1:18.244564717558898):0.1877814578524259):0.34463070811190166):0.1238128826453232	SflavaGA_1:18.81313846746735):0.23074465671870648	SminorSC2_1:19.161724886997845):0.35940000708651937	SminorGA2_1:19.285714061353968):0.15469207089287007	((SpurpureavenosaburkiiFL2_1:18.229114183467473	SpurpureavenosaburkiiAL_1:18.684645656700074):1.118819344926907	(((((((SrubragulfensisFL1_1:18.050835177841208	(SrubrajonesiiNC2_1:18.207872694541933	SrubrajonesiiNC1_1:18.56086970244113):0.13494165028127125):0.13733272084886589	((SrubraGA6_1:18.37113547357942	(SrubraGA4_1:18.59915191838496	SrubraGA2_1:18.01496269462016):0.5129627182116613):0.10286146785465837	(SrubrajonesiiSC1_1:18.55139884357049	SrubrajonesiiSC2_1:18.34167371525249):0.09941241633798598):0.18233281366279364):0.3249847181513352	SalataMS1_1:18.207644881221405):0.03329396069837871	SrubraalabamensisAL_1:18.184271780191384):0.08103860833202507	(SoreophilaNC_1:18.383924250460197	(SoreophilaAL3_1:18.232397487241386	((SoreophilaAL1_1:18.34764628959861	SoreophilaGA_1:18.34764628959861):0.24516551661904978	(SoreophilaAL2_1:18.099346824433038	SoreophilaAL4_1:18.099346824433038):0.44078846773122166):0.023335505159924618):0.032814891931611426):0.17747263440881297):0.07629270733473055	((SrubraGA5_1:18.986860189037834	SrubraGA1_1:18.122538797013032):0.46725509609241733	SleucophyllaAL1_1:18.355487213029452):0.45880362750029074):0.062423282629217314	(SalataTX_1:18.715777550656753	SrubragulfensisFL3_1:18.533267291836754):0.13906975696480406):0.3424836937534246):0.19111098981386027):0.42441811645190985	((((((SpsittacinaGA2_1:18.283782204847277	SpsittacinaGA3_1:18.283782204847277):0.32742346722446686	SpsittacinaAL1_1:18.268218447599146):0.3809555193607631	SpsittacinaLA_1:18.24079405066291):0.21101731395756976	(SpsittacinaGA1_1:18.425211323940804	SpsittacinaAL3_1:18.523866083299005):0.4459889463630765):0.21006096340854985	(SpsittacinaFL_1:18.093459120126678	SpsittacinaAL2_1:18.36059700403508):0.709655240290951):0.28032996735751836	((((SpurpureavenosamontanaGA_1:18.170962213419248	SpurpureavenosaVA_1:18.064614817752048):0.5748950735024523	((SpurpureavenosaburkiiFL1_1:18.56470318877274	SpurpureavenosaGA_1:18.22757169914674):0.6689630637252818	(SpurpureavenosaNC_1:18.46721695066666	SpurpureavenosaburkiiMS_1:18.407920586544062):0.1932415987137569):0.06978299325027941):0.06983807736921442	((SpurpureavenosamontanaNC_1:18.2769256713285	(SpurpureapurpureaNS_1:18.303637505383772	SpurpureavenosaMD_1:18.128982066960173):0.16596110110492915):0.14510746715270667
[&R] (Dcalifornica_1:18.407023984038396	((SminorokefenokeensisGA_1:20.314491493413442	(((((SrubragulfensisFL3_1:18.33633546215725	(SalataLA2_1:18.123491226779045	(SrubraGA1_1:18.36254298183406	(SrubrajonesiiSC1_1:18.348542236518796	SrubrajonesiiSC2_1:18.138817108200797):0.3141572927972671):0.15841157717477883):0.2540646575818127):0.1190867478173126	(SalataMS1_1:18.07150276179526	(SrubrajonesiiNC1_1:18.70481389448691	SrubraGA2_1:18.68478951526491):0.31717277780954356):0.1722758395935099):0.33492426989594815	(SoreophilaGA_1:18.895593530080813	((SleucophyllaFL3_1:18.184109446122648	SalataMS2_1:18.184609029267847):0.355255548578854	SoreophilaAL3_1:18.4077081103873):0.10413559555731376):0.1875667286701036):0.25028959756593505	((SoreophilaNC_1:18.003348659015593	SoreophilaAL1_1:18.268386611864592):0.636268929894807	(SoreophilaAL2_1:18.59038310576406	SoreophilaAL4_1:18.59038310576406):0.2615959219419384):0.42879431455745237):0.03301644668850133	((((((SminorSC1_1:18.171964327102458	(SminorGA3_1:18.035982760902545	SminorSC2_1:18.168599830669944):0.32967014806051415):0.12591722052354162	SminorGA2_1:18.388776366523597):0.5893701603209176	SpurpureavenosamontanaGA_1:18.97472442721192):0.03185121179086312	((SflavarubricorporaFL2_1:19.112514262543396	(SflavarugeliiAL_1:18.446620015165816	(SflavarugeliiGA1_1:18.294550958166607	(SflavarugeliiGA2_1:18.03695482380866	SflavaFL_1:18.27720818173766):0.02642879378694796):0.14298303964120745):0.6749802647355829):0.29570350875515405	(SpsittacinaFL_1:18.14008531189867	(SpsittacinaAL2_1:18.03851378773035	SpsittacinaAL1_1:18.03851378773035):0.3687094080767197):0.7720153990872822):0.11784121675743164):0.06789733827792419	((((((SpurpureapurpureaWI2_1:18.21131738054677	SpurpureapurpureaWI_1:18.21131738054677):0.3019699129597022	SpurpureapurpureaNS_1:18.105653183972475):0.39438414861154125	(SpurpureavenosamontanaNC_1:18.190987413828825	((SpurpureavenosaburkiiAL_1:18.33938294260373	SpurpureavenosaGA_1:18.00225145297773):0.16139152491670475	(SpurpureavenosaburkiiFL2_1:18.000610043443373	SpurpureavenosaburkiiFL1_1:18.456141516675974):0.04463295084446297):0.24780490513498926):0.1163769835949898):0.5405491505579801	(SpurpureavenosaVA_1:18.318253161671663	(SpurpureavenosaburkiiMS_1:18.183913724762732	SpurpureavenosaMD_1:18.276843329912932):0.16577472416253225):0.42331299064293004):0.0030947553762340984	SpurpureavenosaNC_1:18.835392559067028):0.20673783815558094	((SflavaVA_1:18.66169855267902	(SflavaSC_1:18.325686802276618	SflavaNC1_1:18.154148811220416):0.40658364051220564):0.1565014177653588	(SpsittacinaGA2_1:18.86472952643166	(SpsittacinaLA_1:18.01492401202235	((SpsittacinaAL3_1:18.13382622051533	SpsittacinaGA3_1:18.36714969624333):0.12393738765595558
[&R] (Dcalifornica_1:18.28050160148074	((((SoreophilaAL3_1:18.46848757269637	((((SrubrawherryiAL_1:18.198312840219426	(SrubrajonesiiSC2_1:18.040246403257772	(SrubrajonesiiNC1_1:18.048722432499098	SrubrajonesiiSC1_1:18.048722432499098):0.20124909907667324):0.6662120646568517):0.1004355321871442	SrubraGA4_1:19.580783972962568):0.2308433489834429	(SalataLA2_1:18.389049479257466	(SrubragulfensisFL3_1:18.296249450863762	(SrubragulfensisFL2_1:18.202396522051494	((SrubragulfensisFL1_1:18.282614557664274	SalataTX_1:18.37126068945007):0.005610715078205823	((SrubraGA3_1:18.603435874324607	SrubraSC_1:18.07799489668081):0.11268359839210708	((SrubraGA2_1:18.35438697306008	SrubraGA6_1:18.197597033807682):0.0805826326731074	(SrubraGA5_1:18.988183845302053	SrubraGA1_1:18.123862453277255):0.030974984195932854):0.14262485521872736):0.33558260744976137):0.00803537634321932):0.09385292881227406):0.05157960619009792):0.16079311843394234):0.005266417710455709	(SalataMS2_1:18.343256451014405	(SrubrajonesiiNC2_1:18.584354468655533	SalataLA1_1:18.381021433459328):0.10352485417147843):0.21185256438745864):0.045535024753907784):1.2032393213186836	((SpurpureavenosaNC_1:18.309290660651975	SpurpureavenosaburkiiFL2_1:18.426966890536974):0.6246555330941189	(((SpurpureavenosaburkiiFL1_1:18.922841982271567	(SpurpureapurpureaNS_1:18.268580374273782	SpurpureavenosaMD_1:18.093924935850183):0.2893425843313864):0.03452828406943371	(((SpurpureavenosamontanaNC_1:18.29048733595271	(SpurpureavenosamontanaGA_1:18.22060301477471	(SpurpureapurpureaWI2_1:18.608764029721105	SpurpureapurpureaWI_1:18.608764029721105):0.21214602974780528):0.06988432117800131):0.012735368202552385	(SpurpureavenosaGA_1:18.169407440528815	SpurpureavenosaburkiiAL_1:18.506538930154814):0.35427573282704666):0.05712206574060776	SpurpureavenosaburkiiMS_1:18.28543266148227):0.039433537618531245):0.4641927799139746	SpurpureavenosaVA_1:18.75762369176118):0.08559085060871824):1.0441533014791635):1.910349905862271	(((SrubraalabamensisAL_1:18.183457502190326	SoreophilaGA_1:18.744581951384927):0.49591711258535526	(SoreophilaNC_1:18.867494912686304	(SpsittacinaAL3_1:18.6972600023684	SpsittacinaFL_1:18.320458369715396):0.7736793059255116):0.10796619843497683):0.24825720926401884	((((((SminorokefenokeensisGA_1:18.185852240740545	SminorGA3_1:18.053235170973146):0.0741738081281401	SminorSC2_1:18.260026048868685):0.3591348128882359	(SminorSC1_1:18.26515743399268	SminorGA2_1:18.35605225289028):0.027697776136242903):0.17398361104950502	SminorGA1_1:18.363126588049628):0.6067022878435188	(SalataMS1_1:18.399703716814937	((SleucophyllaFL1_1:18.302043330333916	SleucophyllaFL3_1:18.080647882242317):0.1941200538776981	((SleucophyllaAL1_1:18.062846138429492	SleucophyllaAL2_1:18.12058535122209):0.20154716792821134
[&R] ((((((SrubraalabamensisAL_1:18.36305048435237	((SoreophilaAL4_1:18.48172102145495	((SoreophilaAL2_1:18.234494484745724	SoreophilaAL1_1:18.287170998799123):0.06704514267691689	SoreophilaNC_1:18.08917818862704):0.1801813940323063):0.23344601040650614	((SoreophilaGA_1:18.714208724483576	SoreophilaAL3_1:18.330458900347374):0.041850430298301364	((SalataMS2_1:18.25033380180342	SrubragulfensisFL2_1:18.209113379599817):0.11255027725140963	(SleucophyllaAL2_1:18.10663840552074	SleucophyllaFL1_1:18.10663840552074):0.4771415384804875):0.1415817190502467):0.011784391132975828):0.1563313876321133):0.18963272810318818	(SpsittacinaAL3_1:18.819245909756006	SpsittacinaLA_1:18.301202244714403):0.6329681946527517):0.02727076908547276	((((SpurpureavenosaburkiiFL1_1:18.74171352883036	((SpurpureavenosaNC_1:18.135446789840316	SpurpureavenosaburkiiFL2_1:18.253123019725315):0.022839507104272523	SpurpureavenosaVA_1:18.06755464556839):0.01021952876817592):0.39032709114246733	((SpurpureavenosamontanaGA_1:18.289168678588386	(SpurpureavenosaMD_1:18.211671177118795	SpurpureavenosaburkiiMS_1:18.118741571968595):0.09551499820619026):0.05157758719740175	(SpurpureapurpureaNS_1:18.533343925188863	(SpurpureapurpureaWI_1:18.286258787921867	SpurpureapurpureaWI2_1:18.286258787921867):0.6547192468009965):7.527575712470771e-05):0.23370239536044535):0.2607275108064669	(SpurpureavenosaburkiiAL_1:18.384313481248547	SpurpureavenosaGA_1:18.047181991622548):1.0084546495307507):0.23263252750626345	((SminorGA2_1:18.481603936877846	SminorSC1_1:18.390709117980247):0.15683353488179333	(SminorGA1_1:18.311857196538355	((SminorGA3_1:18.08597271573678	SminorSC2_1:18.21858978550418):0.221783043246528	SminorokefenokeensisGA_1:18.440372828750704):0.30150225254444746):0.13197322319488608):0.43279332733192283):0.011508252641662402):0.4188779663032496	((((SleucophyllaAL1_1:18.114111604444044	SleucophyllaFL2_1:18.265928241612244):0.24775184198531852	(((((SrubraGA3_1:18.162813162556247	SrubraGA5_1:18.608477374556248):0.42403119677906365	SrubraSC_1:18.061403381691512):0.13451059057522646	(SrubraGA6_1:18.227357026952596	SrubraGA4_1:18.968336189969797):0.19868297194074203):0.1909093454944023	SalataTX_1:18.237433619766737):0.039084251918665984	((SrubrajonesiiSC2_1:18.404363738852968	(SrubrajonesiiNC2_1:18.1724610170081	SrubrajonesiiNC1_1:18.525458024907298):0.08863084226366558):0.11151243458995076	(SrubraGA2_1:18.473775045927116	SrubraGA1_1:18.193642877667113):0.23180187661180032):0.10724661301989101):0.06347875920655494):0.7467191906701589	((((SleucophyllaFL3_1:18.354135197544405	(SleucophyllaGA_1:18.54304433807046	SrubragulfensisFL3_1:18.186850626544857):0.12656373194114667):0.19198592579512277	SrubrajonesiiSC1_1:19.244240586196536):0.1809461292338686	(SalataMS1_1:18.349955764553258	((SalataLA1_1:18.294559713917256
[&R] (Dcalifornica_1:18.1289256114399	((((((((SpurpureavenosaNC_1:18.30168148719504	((SpurpureavenosaburkiiFL2_1:18.116755590431765	(SpurpureavenosaburkiiFL1_1:18.471220271693532	SpurpureavenosaburkiiAL_1:18.471220271693532):0.10106679197083439):0.2440007350641881	SpurpureavenosaGA_1:18.47915630910255):0.05860139158408706):0.09992709397738898	SpurpureavenosaburkiiMS_1:18.34231221704983):0.2915471290788153	(SpurpureapurpureaNS_1:18.69258649173907	SpurpureavenosaVA_1:18.39356616091167):0.20885789796337403):0.47745225579056827	(((SminorGA3_1:18.126068889158894	SminorGA2_1:18.023275126195895):0.972230739553581	((((SflavarubricorporaFL2_1:18.432157338951434	SflavarubricorporaFL1_1:18.121316458150638):0.11776154717276967	SflavaGA_1:18.151426706622207):0.14830450903474224	(SflavaSC_1:18.099033166120385	SflavaNC2_1:18.169023878620386):0.018855943393564133):0.25865642057012267	(((SflavaFL_1:18.1791819768587	SflavarugeliiGA1_1:18.1700959595007):0.1854612094110018	SflavarugeliiGA2_1:18.1243898283407):0.4052623067988902	SflavarugeliiAL_1:18.769905493068585):0.1960603400184816):0.5546872994410035):0.14970202018924317	(SpsittacinaLA_1:18.637899331525244	(SpsittacinaAL2_1:18.49563542904163	SpsittacinaGA1_1:18.50664441842803):0.5506438187806127):0.38601071113287755):0.04443792402669515):0.4728848845160915	(((SflavaVA_1:18.21408419443178	SflavaNC1_1:18.113118093485383):0.80211798420261	((((SleucophyllaFL3_1:18.251400114047122	SleucophyllaGA_1:18.566872986514323):0.027290757639620234	((SrubragulfensisFL1_1:18.057142087594116	SrubrajonesiiNC2_1:18.34912125457612):0.09671709650619996	((((SrubraSC_1:18.14472942674451	SrubraGA1_1:18.25151322436351):0.1467411733292162	(SrubraGA3_1:18.66743012898892	SrubrajonesiiNC1_1:18.548929496446124):0.14948144872860186):0.01845780692628478	SrubraGA2_1:18.69684437287901):0.009004658481999711	((SrubraGA6_1:18.011193868120664	(SrubraGA5_1:18.35920823715542	SrubraGA4_1:18.35920823715542):0.39296479398244344):0.3860219663608807	SrubrajonesiiSC2_1:18.364305024637947):0.15184325762706646):0.07296194839850356):0.1779749755622292):0.023815872844134008	SleucophyllaFL2_1:18.617979616998078):0.2788653994877267	SoreophilaAL1_1:18.833465083840608):0.37592140013038866):0.042443817857302196	(((SminorSC2_1:18.224614256921686	SminorokefenokeensisGA_1:18.224614256921686):0.8766054197264525	(SminorGA1_1:18.395105446306946	SminorSC1_1:18.498817679435746):0.27609634558439416):0.13739148720122107	((SpurpureapurpureaWI_1:18.24281593593332	SpurpureapurpureaWI2_1:18.24281593593332):1.0804452583234259	(SpurpureavenosamontanaGA_1:18.312448350116217	(SpurpureavenosaMD_1:18.249572345462454	SpurpureavenosamontanaNC_1:18.231554848725853):0.08089350139036265):0.4105057994463252):0.27682408192381974):0.19029059170693313):0.469039771655611):0.12438223524090859	(((SoreophilaAL4_1:18.648644362710833
[&R] ((Hminor_1:19.171999957467026	(((SpurpureavenosaMD_1:18.296662248739093	SpurpureavenosaburkiiFL1_1:18.83623671082909):1.0851689791275754	(((SflavaNC1_1:18.001886892122073	SflavaGA_1:18.355266989321272):0.6548267946410363	(((SflavarugeliiGA1_1:18.448453692535143	(SflavarubricorporaFL1_1:18.12803014205332	SflavaFL_1:18.447957040212117):0.00958266968102733):0.1395208015851215	SflavaSC_1:18.00764020847527):0.041591642420754596	(SflavarugeliiGA2_1:18.208324730417377	SflavarubricorporaFL2_1:18.439492070988376):0.1900740655526436):0.7790198269232861):0.32847482642699305	(SpsittacinaGA3_1:19.456085018927784	((SflavarugeliiAL_1:18.65582230546591	SflavaNC2_1:18.136392714962916):0.23848715857782343	SflavaVA_1:18.234317270930937):0.4568535241736452):0.39498381903191965):0.14623629029196583):1.1364009180478916	(((((SpurpureavenosaNC_1:18.136896266808716	SpurpureavenosaVA_1:18.046164615432517):0.07844780322869299	SpurpureavenosaGA_1:18.45142028352901):0.2940573426231931	SpurpureavenosaburkiiFL2_1:18.6270776425456):0.668571684059569	(((SpurpureavenosamontanaNC_1:18.017121491792846	SpurpureavenosamontanaGA_1:18.017121491792846):0.6872931372333906	(((SpurpureapurpureaWI2_1:18.18376174160477	SpurpureapurpureaWI_1:18.18376174160477):0.5640442900045022	SpurpureavenosaburkiiMS_1:18.072586878501472):0.18988743146822631	(SpurpureapurpureaNS_1:18.524876758242133	SpurpureavenosaburkiiAL_1:18.889795781908532):0.0051825953013634775):0.36702821064293567):0.3485638016356156	((SminorSC2_1:18.46568102107175	SminorGA3_1:18.33306395130435):0.007754122458624951	SminorSC1_1:18.147129491902376):0.8183762194944743):0.14061041034932226):0.38725615974513294	((((((SpsittacinaAL3_1:18.553453728120857	SpsittacinaFL_1:18.17665209546786):0.016939246954374477	SpsittacinaLA_1:18.052349310033634):0.45913777633693065	SpsittacinaAL2_1:18.919867002667562):0.18515821910416952	(SpsittacinaAL1_1:18.252420678676845	(SpsittacinaGA2_1:18.41953032279985	SpsittacinaGA1_1:18.08755208771365):0.17587758034959863):0.8526045430948835):0.5672991738200428	(((SminorokefenokeensisGA_1:18.58186154696287	SminorGA2_1:18.34645071423247):0.06106623655285945	SminorGA1_1:18.212909898758934):0.8303934431734896	((SleucophyllaFL1_1:18.16142529272897	SleucophyllaAL2_1:18.16142529272897):0.4693328074482869	SrubraalabamensisAL_1:18.10033114271306):0.6347941810535651):0.14733192861655095):0.03931858144353955	(((((SoreophilaAL2_1:18.35249226778938	SoreophilaAL4_1:18.35249226778938):0.33423760944366643	SoreophilaNC_1:18.474368438437445):0.11687725944546648	((SleucophyllaFL3_1:18.315042797875698	((SrubrajonesiiSC2_1:18.72466427655377	((SalataLA1_1:18.23168495877425	SrubragulfensisFL1_1:18.14303882698845):0.13525943089176093	SalataMS2_1:18.22565455304961):0.011114972110361759):0.010385884129550082
[&R] (Dcalifornica_1:18.105220607070816	(((((SoreophilaNC_1:18.551562149708747	(SoreophilaAL2_1:18.21078722119617	SoreophilaAL4_1:18.21078722119617):0.5531363673081761):0.2594632317281172	((SalataMS1_1:18.060229322640264	((SrubraSC_1:18.30624302619335	SrubrajonesiiSC2_1:18.50345824297635):0.26332948569420084	((SrubraGA3_1:18.233708073888717	SrubraGA4_1:18.679372285888718):0.6259207046873588	SrubrawherryiAL_1:18.023257390020078):0.23538471095527466):0.03420037615291017):0.08250396425444424	(((SleucophyllaFL1_1:18.119710465524406	SleucophyllaFL2_1:18.213787889900008):0.33774521100215965	SrubragulfensisFL2_1:18.195339389376567):0.07837436351361995	((SalataMS2_1:18.278462421688758	(((SrubraGA5_1:18.736930323864208	SrubraGA2_1:18.15274110009941):0.5449722377768863	SrubraGA6_1:18.540923398623892):0.13553334022331387	(SalataTX_1:18.227682234822012	SrubraGA1_1:18.483855730435412):0.06925877940419316):0.12281124407894492):0.03259387134119348	SrubragulfensisFL3_1:18.269835870826345):0.0038778820638426573):0.08066314259031869):0.42887265992495943):1.246835988441929	(((SpurpureavenosaMD_1:18.06132431164259	SpurpureapurpureaNS_1:18.23597975006619):0.21981905586692277	SpurpureapurpureaWI_1:18.863432915467115):0.5748722226695544	(SpurpureavenosaNC_1:18.006740061615094	(((SpurpureavenosaburkiiFL1_1:18.342754797906856	SpurpureavenosaburkiiAL_1:18.342754797906856):0.009857056086563867	SpurpureavenosaGA_1:18.01548036436742):0.22498917163483206	SpurpureavenosaburkiiFL2_1:18.12206955239565):0.00234673910444113):0.8156422875363741):1.4231397506503267):0.7299731757382488	(SoreophilaGA_1:19.404175835555584	((((SpurpureavenosaburkiiMS_1:18.254395598271625	SpurpureapurpureaWI2_1:18.929614751379425):0.34311382968270304	SpurpureavenosamontanaNC_1:18.672421536367928):0.4241976750693952	((((SpsittacinaAL2_1:18.148808954345935	SpsittacinaGA1_1:18.159817943732335):0.7478574541948669	SpsittacinaFL_1:18.629528524632406):0.33839943344740553	(((SpsittacinaGA2_1:18.29961739370953	SpsittacinaGA3_1:18.29961739370953):0.18687994473861633	SpsittacinaAL3_1:18.253173862720143):0.525778209246923	(SpsittacinaAL1_1:18.665684389401036	SpsittacinaLA_1:18.25730447310404):0.003603933821432343):0.5657775187657392):0.1512398183726028	(SflavarugeliiGA1_1:19.581359592789596	(SoreophilaAL1_1:18.621375117432788	SoreophilaAL3_1:18.237625293296592):0.5022626049386008):0.0339252439754182):0.0008177237255114327):0.18764170301161628	((SleucophyllaAL2_1:19.00189263229125	SrubraalabamensisAL_1:18.471465674827048):0.3130260246131799	(SflavaVA_1:18.98842574912187	((SpurpureavenosaVA_1:18.95088117575677	((SleucophyllaFL3_1:18.243457862195633	((SleucophyllaGA_1:18.22988361530941	SleucophyllaAL1_1:18.078066978141212):0.2938659530925896
[&R] ((Hminor_1:18.936733741967167	(((((((SleucophyllaAL2_1:18.446874988679266	SalataMS2_1:18.22597912373287):0.1535486658731701	(SrubraalabamensisAL_1:18.02329815984236	(SalataLA2_1:18.304933577931244	(SrubragulfensisFL3_1:18.171128394688072	((SrubraGA2_1:18.65722065986776	SrubrajonesiiNC1_1:18.67724503908977):0.21957355031112094	(SleucophyllaFL2_1:18.294379536765227	(SleucophyllaAL1_1:18.086363929599734	SleucophyllaGA_1:18.238180566767934):0.05619896999729249):0.21979246224586285):0.013150107202586405):0.09258476103956838):0.027895674428913393):0.04669853724588232):0.05079476160452123	SalataMS1_1:18.177458520421162):0.17472996616092293	((SoreophilaAL4_1:18.254816315110933	SoreophilaAL1_1:18.30749282916433):0.5409905001076417	SrubragulfensisFL2_1:18.55566955039157):0.008162544776309077):0.24089804410189047	((SleucophyllaFL1_1:18.677469321320253	(SalataLA1_1:18.049846535364587	SalataTX_1:18.049846535364587):0.548016757625666):0.07138890094264769	SoreophilaNC_1:18.5145177611443):0.3179882041568719):0.4054055785236525	((((SpsittacinaAL2_1:18.141216753483974	SpsittacinaGA3_1:18.48420397795657):0.7671797004271321	SpsittacinaLA_1:18.500016537614105):0.19094189534124986	((SpsittacinaFL_1:18.798659164467946	(((SflavaGA_1:18.123965235947654	SflavaNC2_1:18.012113842304654):0.018899248712067784	((SflavarubricorporaFL1_1:18.081019314093094	SflavarugeliiGA2_1:18.160692854322892):0.03963420626580905	SflavarubricorporaFL2_1:18.4314944011597):0.10986226300202064):0.0724328918406186	SflavarugeliiGA1_1:18.613789556002335):0.6809866687782075):0.01983719588335698	(SpsittacinaAL1_1:18.67766059877617	(SpsittacinaGA1_1:18.156164298809472	(SpsittacinaAL3_1:18.047739238359302	SpsittacinaGA2_1:18.2810627140873):0.2070798198083681):0.5325052893530988):0.40797364548353476):0.013704104992649976):0.3091234735445963	(((SpurpureavenosaburkiiMS_1:18.004069724131206	(SpurpureavenosaMD_1:18.008862055294326	SpurpureapurpureaWI_1:18.59115160325193):0.08813727398708177):0.28884788443759685	(SpurpureapurpureaWI2_1:18.527227644487745	SpurpureapurpureaNS_1:18.119593534953744):0.4409091171888612):0.6128064093694857	(SpurpureavenosaburkiiFL2_1:18.613375020804153	SpurpureavenosamontanaNC_1:18.511314535210154):0.4693215911417358):0.13732152379606227):0.32323036789087484):4.287901605518002	((((SoreophilaGA_1:18.637296702857974	SoreophilaAL2_1:18.584620188804575):0.010358053392064638	SoreophilaAL3_1:18.26390493211384):0.48228172586677526	(((SpurpureavenosamontanaGA_1:18.231293356702157	SpurpureavenosaburkiiFL1_1:18.788885315528756):0.002383266988261697	SpurpureavenosaburkiiAL_1:18.791268582517016):0.7802334625790726	((((SminorSC1_1:18.132074489563987	SminorGA2_1:18.222969308461586):0.22389370529607963	((SminorokefenokeensisGA_1:18.1468215559291	SminorGA3_1:18.014204486161702):0.23997455156739367
[&R] ((Hminor_1:18.145645419518583	((((SminorSC1_1:18.218437459395307	SminorSC2_1:18.544743111023305):0.603066064746465	(((((SpsittacinaGA1_1:18.13196534996194	SpsittacinaGA3_1:18.463943585048142):0.044263165744895104	SpsittacinaAL3_1:18.274883275065037):0.5245576371138864	SpsittacinaGA2_1:19.032764387906923):0.23186383876303157	SpsittacinaFL_1:18.654503118288954):0.11892110805307594	(SpsittacinaLA_1:18.49372595922985	SpsittacinaAL2_1:18.902105875526846):0.13845623472358135):0.1589183058053429):1.269295661080779	((SpurpureavenosaburkiiFL1_1:18.444755797133304	SpurpureavenosaburkiiAL_1:18.444755797133304):0.5745229391119118	(SpurpureavenosamontanaNC_1:18.201761655962457	SpurpureavenosaGA_1:18.42222212516306):0.2599251214561565):1.7165851270689372):0.8865852950339747	((((SrubraalabamensisAL_1:18.14955920982098	((SrubraGA4_1:18.216520817933336	SrubraGA5_1:18.216520817933336):1.1292151288750742	SalataTX_1:18.22524105917021):0.3751390797849655):0.3381954594847889	(SoreophilaAL3_1:18.523907524977417	((SoreophilaGA_1:18.55408322225696	((SoreophilaAL1_1:18.37793828155948	(SoreophilaAL2_1:18.155765985046518	SoreophilaAL4_1:18.155765985046518):0.16949578245956426):0.016551177136765086	SoreophilaNC_1:18.129451505847246):0.1595937635607151):0.1876658938612691	((SleucophyllaFL1_1:18.658842178272472	((((SrubraGA1_1:18.137233818171715	SrubraGA6_1:18.260576047179317):0.026033067631263295	SrubraSC_1:18.05648308818398):0.3330861524589488	(SrubrawherryiAL_1:18.075129323889737	(SrubrajonesiiNC2_1:18.34243508112301	SrubrajonesiiNC1_1:18.69543208902221):0.09756799088072554):0.003509505840990598):0.043498722710857626	((((SrubraGA2_1:18.08497392762635	SrubraGA3_1:18.22349893939115):0.612281375030118	SrubragulfensisFL1_1:18.072303506997265):0.09680330037117416	SalataMS2_1:18.116463102537843):0.021095842620078156	SalataLA1_1:18.278848781774315):0.004829483585066291):0.29555788458308097):0.039363805184091605	((SalataMS1_1:18.125990986998506	SrubragulfensisFL3_1:18.337634595584305):0.012235007601795	((SleucophyllaAL2_1:18.23088989659422	SleucophyllaAL1_1:18.173150683801623):0.09169211725218905	((SleucophyllaGA_1:18.17893119854726	SleucophyllaFL2_1:18.17893119854726):0.16534102218889885	SleucophyllaFL3_1:18.02879934826896):0.07238721748585089):0.2894038764896891):0.08622009312045914):0.0128456409312719):0.1659082329953845):0.1412217693867505):0.6610139628474716	(((SpurpureapurpureaNS_1:18.12103430093003	(SpurpureapurpureaWI2_1:18.32704148804221	SpurpureapurpureaWI_1:18.32704148804221):0.20162692242182015):0.21178733202076483	SpurpureavenosaMD_1:18.158166194527194):1.1709383414849384	(((SpurpureavenosaburkiiMS_1:18.255946038366734	(SpurpureavenosaNC_1:18.125090985735216	SpurpureavenosaburkiiFL2_1:18.242767215620216):0.19015141675411795):0.6358418294917723
[&R] (Dcalifornica_1:19.541216439050565	((((((((((SflavaGA_1:18.102835179898555	((SflavarubricorporaFL2_1:18.279898635003608	SflavarugeliiAL_1:18.28898465236161):0.11506186587478581	SflavarugeliiGA1_1:18.394960500878394):0.10636685852216171):0.45502674601846227	(((SflavaSC_1:18.034896074457144	SflavaNC2_1:18.104886786957145):0.26054638095345967	(SflavarubricorporaFL1_1:18.32651995601296	SflavarugeliiGA2_1:18.40619349624276):0.2384159042418429):0.009751168262153938	SflavaVA_1:18.234621733562957):0.07082619610126036):0.14082267192890827	SflavaFL_1:19.106262794705927):0.29533821079101397	((((SpsittacinaFL_1:18.169379237076615	SpsittacinaAL3_1:18.546180869729618):0.1618548060248095	SpsittacinaLA_1:18.189992010712825):0.20676714109455385	SpsittacinaAL2_1:18.805139068104378):0.10862404265564791	(SpsittacinaAL1_1:18.352660537571662	SpsittacinaGA3_1:18.695647762044263):0.5611025731883673):0.24977270097471357):0.036645796352118114	SminorSC2_1:19.148510367800856):0.28709070954050164	((SminorGA1_1:18.366124499579648	(SminorGA2_1:18.36242768702742	(SminorGA3_1:18.073296138036547	SminorokefenokeensisGA_1:18.205913207803945):0.39192531195387326):0.1983038645786258):0.0057092382386161175	SminorSC1_1:18.475545970947064):0.6337494547662978):0.203948918128854	(((((SpurpureavenosaMD_1:18.16485741757344	(SpurpureapurpureaWI_1:18.58268739772256	SpurpureapurpureaWI2_1:18.58268739772256):0.1644595678084821):0.23570710145722104	(SpurpureavenosaVA_1:18.12565013876401	(SpurpureapurpureaNS_1:18.34381148700821	SpurpureavenosaburkiiMS_1:18.07622644343441):0.08085898258319679):0.15054948786285244):0.22388390287594823	(SpurpureavenosamontanaNC_1:18.405492481056246	(((SpurpureavenosaburkiiFL1_1:18.247302529699464	SpurpureavenosaburkiiAL_1:18.247302529699464):0.3769241602482723	SpurpureavenosaGA_1:18.28709520032174):0.23764398555656507	SpurpureavenosamontanaGA_1:18.304278716677704):0.101213764378543):0.20093844411376352):0.07419017048487891	(SpurpureavenosaNC_1:18.00002854728166	SpurpureavenosaburkiiFL2_1:18.117704777166658):0.6649768040822308):0.2736828837129211	(SpsittacinaGA1_1:18.64441388286759	SpsittacinaGA2_1:18.97639211795379):0.6114032585356206):0.44641308373940547):0.0468752337752432	((SflavaNC1_1:18.979363517827792	((((SalataLA2_1:18.221107714528852	SrubragulfensisFL2_1:18.179887292325247):0.24948640636958647	(SrubragulfensisFL1_1:18.427643771798174	(SrubraalabamensisAL_1:18.007766774915915	(SrubraSC_1:18.480338670953977	((SleucophyllaGA_1:18.428551714084257	SleucophyllaFL3_1:18.113078841617057):0.04365463022219317	(SleucophyllaFL2_1:18.427724065449524	(SleucophyllaAL2_1:18.258203750929432	SleucophyllaFL1_1:18.258203750929432):0.07544289014449171):0.04448227885692747):0.03242608135872596):0.12763873109053675):0.057702199533857905):0.09559405393086126):0.02647559056762639	(((((SrubrajonesiiSC2_1:18.033848568365514
[&R] ((Hminor_1:18.519906473844628	(((((SpurpureavenosamontanaGA_1:18.232722731597665	(SpurpureavenosaburkiiAL_1:18.392458496745522	SpurpureavenosaGA_1:18.055327007119523):0.3978561936787438):0.05968619745516521	((SpurpureavenosaVA_1:18.084581960179193	SpurpureavenosaNC_1:18.175313611555392):0.056222647389887755	SpurpureavenosamontanaNC_1:18.247152003236277):0.04525692581655164):0.023935806344690648	(SpurpureapurpureaWI2_1:18.44643354277257	SpurpureapurpureaNS_1:18.03879943323857):0.4702182373191551):1.171818927990956	((((((SrubraGA6_1:18.11698035586396	(SrubraGA2_1:18.073142295339014	SrubraGA3_1:18.211667307103813):0.20062799977734458):0.5729579234310317	SleucophyllaFL1_1:18.390028583003993):0.17548764583701562	((SleucophyllaFL2_1:18.396077456366122	(SleucophyllaAL1_1:18.21086732343085	SleucophyllaAL2_1:18.268606536223448):0.03339349576707113):0.25258259330401533	((SalataMS2_1:18.116256976296953	(SalataTX_1:18.209135698697573	SalataLA1_1:18.209135698697573):0.048411114215777803):0.1751944378375827	((SrubragulfensisFL3_1:18.032474531330983	SrubragulfensisFL2_1:18.032474531330983):0.20385918998216862	((SrubrajonesiiSC1_1:18.23002086056069	SrubrajonesiiSC2_1:18.02029573224269):0.28091749413982303	SrubrajonesiiNC1_1:18.51093835470051):0.4642356685280399):0.013897270617781584):0.04223534621360005):0.01093360354647265):0.48902854355444014	SoreophilaNC_1:18.820204311276846):0.04757271791956398	(SpsittacinaLA_1:18.23446150518737	(SpsittacinaFL_1:18.009097379120472	(SpsittacinaAL2_1:18.237012763235334	SpsittacinaGA2_1:18.579999987707936):0.039222499793534066):0.36660615845549793):0.7187162545750438):0.15001455680945536	SalataMS1_1:18.77837215138867):0.2670956031686121):1.7114240699257146	((((SpsittacinaAL1_1:18.27146585720576	(SpsittacinaAL3_1:18.360203262551995	SpsittacinaGA1_1:18.261548503193794):0.020926343398367468):0.4608279387021273	SpsittacinaGA3_1:19.075281020380494):0.5086771217775206	(SpurpureavenosaburkiiFL2_1:18.01565184954753	SpurpureavenosaburkiiFL1_1:18.47118332278013):1.0368753810828784):0.9050740217373525	((((((SpurpureapurpureaWI_1:18.69365662928439	SpurpureavenosaMD_1:18.111367081326787):0.277778067558119	SpurpureavenosaburkiiMS_1:18.296215543734704):0.5858437413837083	(((((SflavarugeliiGA2_1:18.422467274011673	SflavaSC_1:18.073300328937673):0.11674831320264176	(SflavarubricorporaFL1_1:18.12445186614407	SflavaGA_1:18.03680056744287):0.33509018084044817):0.1631113734900266	((SflavarugeliiGA1_1:18.45341178615458	(SflavarubricorporaFL2_1:18.250788709534966	(SflavarugeliiAL_1:18.216131645100774	SflavaFL_1:18.216131645100774):0.043743081792193446):0.20262307661961237):0.17436848690103227	SflavaNC2_1:18.11743669991061):0.3057140282197359):0.48441437463424847	(SflavaNC1_1:18.61574694252017	(SminorGA2_1:18.133971584505968
[&R] (Dcalifornica_1:22.058450996316086	(Hminor_1:19.655981713260505	(((((SflavarugeliiGA2_1:18.47163890591819	(SflavaNC2_1:18.098904675865185	SflavarubricorporaFL2_1:18.609248249010182):0.09355799747900817):1.0499095199147976	(SpurpureavenosaburkiiFL1_1:18.77777141021209	SpurpureavenosaNC_1:18.20456370709449):1.0130529659653014):0.1108934596831826	((((((SflavarubricorporaFL1_1:18.211870504629807	SflavaFL_1:18.531797402788605):0.25458164307098996	SflavarugeliiGA1_1:18.777293028501592):0.06346823487705539	SflavaNC1_1:18.088888986677453):0.015488344472637805	(SflavaSC_1:18.01004858009769	SflavaGA_1:18.19189068624069):0.26586674210860356):0.6282119915899115	(SpurpureavenosaburkiiMS_1:18.275464935608788	(SpurpureavenosaMD_1:18.275819989767555	SpurpureavenosamontanaNC_1:18.257802493030955):0.09257455099143204):0.6146012063656123):0.29333512762439795	((((SflavaVA_1:18.142356936837015	SflavarugeliiAL_1:18.802349129949814):0.6257221524549741	SpsittacinaGA3_1:19.532993313115192):0.3262832044507636	SminorSC1_1:19.138312401179356):0.018537941981317915	((SrubragulfensisFL3_1:18.35101191540182	(((SrubraGA2_1:18.623516941077305	SrubraSC_1:18.236600975198307):0.06619061715531352	SrubrajonesiiSC2_1:18.50000680913662):0.012799338720825164	SrubragulfensisFL1_1:18.077555101294248):0.3673209411417693):0.39937936459380957	((((SrubragulfensisFL2_1:18.21851422704632	((SalataLA1_1:18.264008486743823	SalataTX_1:18.264008486743823):0.030195837971711475	((SrubrajonesiiNC1_1:18.461819425182384	SrubrajonesiiNC2_1:18.108822417283186):0.09518341247030335	((((SrubraGA3_1:18.483399777172465	SrubraGA1_1:18.064742597147667):0.027241944391418933	(SrubraGA5_1:18.8790026663225	SrubraGA6_1:18.138023503305302):0.07730326724138653):0.030070451740316365	SrubraGA4_1:18.9863763853042):0.12490939122911422	SrubrajonesiiSC1_1:18.547120931990516):0.00988190566217026):0.293531530158248):0.10682016115078562):0.0048641567178376605	(SalataMS2_1:18.261934327236442	(((SleucophyllaFL1_1:18.115047751971787	SleucophyllaFL2_1:18.20912517634739):0.006709018445453226	SleucophyllaAL1_1:18.06401755762464):0.045479006913565406	SleucophyllaAL2_1:18.167235777330806):0.31559441485203477):0.002664478731317143):0.1960270906458413	SrubraalabamensisAL_1:18.1510948040958):0.15644489189708663	(SoreophilaAL3_1:18.097173464650993	SoreophilaAL2_1:18.42824677473379):0.387740856400293):0.17454091368853966):0.2628794821846457):0.013990315586726674):0.08581249902157229):0.08556650725654918	((SalataMS1_1:18.01381413656161	SrubrawherryiAL_1:18.24642729104961):0.48346085205157	SoreophilaNC_1:18.73669442323038):0.4897214868461443):0.13432980527488714	((((SpurpureavenosamontanaGA_1:18.272471505013772	(SpurpureavenosaGA_1:18.42011338823125	(SpurpureavenosaVA_1:18.0050048036919
[&R] (Dcalifornica_1:19.50301685118808	(((((SpurpureavenosaMD_1:18.13952118801325	(((SpurpureapurpureaWI2_1:18.175558158972233	SpurpureapurpureaWI_1:18.175558158972233):0.3798434081311766	SpurpureapurpureaNS_1:18.147767457569408):0.16637093299075423	SpurpureavenosaburkiiMS_1:18.046553346986364):3.823587668659554e-05):0.8347464371420134	((SpurpureavenosaburkiiFL2_1:18.51697954716015	(SpurpureavenosamontanaNC_1:18.23320005481384	(SpurpureavenosamontanaGA_1:18.20115259216537	(SpurpureavenosaburkiiFL1_1:18.66765419442172	SpurpureavenosaVA_1:18.00371483992792):0.09109035657025263):0.032047462648465):0.18171900675231462):0.1513297981137238	(SpurpureavenosaGA_1:18.208722846283262	SpurpureavenosaburkiiAL_1:18.54585433590926):0.5779864825972144):0.3900012687387863):0.3433811656649629	((((((SleucophyllaAL2_1:18.17952909728982	(SleucophyllaGA_1:18.156019207093113	SleucophyllaFL2_1:18.156019207093113):0.11758731457230803):0.2206939593577473	SrubrawherryiAL_1:18.15907631539977):0.0985155428011589	(SleucophyllaFL3_1:18.077725936657547	SleucophyllaAL1_1:18.24138217195655):0.19961721469958052):0.26874110011066565	((SrubraSC_1:18.570133188556785	((SrubraGA5_1:19.313811189225582	(SrubraGA6_1:18.006841120062465	SrubraGA4_1:18.747820283079662):0.5659909061459216):0.21208155890704716	(SrubragulfensisFL2_1:18.0571591217333	SrubragulfensisFL3_1:18.0571591217333):0.16572847994113296):0.015345630067951296):0.07038076404308255	(SleucophyllaFL1_1:18.529174969496015	(SrubraGA2_1:18.82742044951982	SalataTX_1:18.29111478564642):0.15845415551959324):0.04155531343944979):0.19674941662392703):0.06596452549205448	(((SrubrajonesiiNC1_1:18.533708228784757	SrubraGA1_1:18.233551681302757):0.3687270071168122	SalataMS2_1:18.204815356189773):0.21115669254101782	(SrubraalabamensisAL_1:18.049069025672214	SalataLA2_1:18.35860011819002):0.057371930540774274):0.19657631137425843):0.09034253471429093	(SoreophilaAL1_1:18.702458964939243	(SoreophilaNC_1:18.18421327474485	SoreophilaGA_1:18.449251227593848):0.25320773734539587):0.25202528655689355):0.4069085212224881):0.8949935488632473	(((SminorGA1_1:18.802546032945074	SminorSC2_1:19.232563917701874):0.2214529728021578	(((SminorSC1_1:18.573714327849597	(SminorGA2_1:18.233602867417346	(SminorGA3_1:18.183092809094294	SminorokefenokeensisGA_1:18.315709878861693):0.15330382128605058):0.4310062793298528):0.4260475983263827	(SoreophilaAL2_1:18.527724742537423	(SoreophilaAL3_1:18.085828012179828	SoreophilaAL4_1:18.41690132226263):0.11082342027479526):0.5685948674851579):0.08008297378394175	((((((SrubraGA3_1:18.773798526449454	(SrubrajonesiiNC2_1:18.11154789059756	(SrubrajonesiiSC1_1:18.390905905510767	SrubrajonesiiSC2_1:18.18118077719277):0.07363899298599218):0.1907529954098968):0.09193950901598583	SrubragulfensisFL1_1:18.102261228041446):0.13482002308474894
[&R] ((Hminor_1:18.105629783368514	((((((((((SpsittacinaFL_1:18.020944258498112	(SpsittacinaAL1_1:18.214543066256507	SpsittacinaGA1_1:18.225552055642908):0.07353907615000181):0.2159761723060172	(((SpsittacinaGA3_1:18.29853360142522	SpsittacinaGA2_1:18.29853360142522):0.18566420611110748	SpsittacinaAL2_1:18.141210583063724):0.1436850391319996	SpsittacinaAL3_1:18.394559370940325):0.21916269251680262):0.4740835335961158	SpsittacinaLA_1:18.569761932011644):0.12804425593461774	(SflavaNC1_1:18.249583446381326	SflavaNC2_1:18.49111214993753):0.33370955756493725):0.06464789950600984	(SflavarugeliiGA1_1:19.167396533893417	(SflavarugeliiGA2_1:18.326672688462576	(((SflavarubricorporaFL1_1:18.008528925190596	SflavarubricorporaFL2_1:18.319369805991393):0.07889718477327774	(SflavarugeliiAL_1:18.080948789405767	SflavaFL_1:18.080948789405767):0.32640421871690894):0.020625368074464426	SflavaGA_1:18.02040017933714):0.13894767019443663):0.6095565048598383):0.23241664626005668):0.005567039193821414	(SminorGA2_1:18.11810490016092	SminorGA3_1:18.22089866312392):0.7712140697657744):0.23803236422778426	(SminorGA1_1:18.384665668458446	((SminorSC2_1:18.346731044234964	SminorokefenokeensisGA_1:18.346731044234964):0.008433689346902596	SminorSC1_1:18.028859081953872):0.459518819633376):0.5480786136696317):0.2606655956241119	(((SpurpureavenosaVA_1:18.00911564824004	(SpurpureavenosaburkiiFL1_1:18.53262101951295	SpurpureavenosaburkiiAL_1:18.53262101951295):0.14043398322089023):0.22834205656156267	(SpurpureavenosaGA_1:18.457322653764237	(SpurpureavenosamontanaNC_1:18.07303381175622	SpurpureavenosamontanaGA_1:18.07303381175622):0.16382837280741802):0.10694291590516479):0.20371320445898827	((SpurpureavenosaburkiiMS_1:18.08208934499636	(SpurpureapurpureaWI_1:18.601795860945813	SpurpureapurpureaNS_1:18.194161751411812):0.15551263715834573):0.11431337050589337	SpurpureavenosaburkiiFL2_1:18.37337530950985):0.27620348101193887):0.8370765252181982):0.6750292716550091	(((((SrubragulfensisFL1_1:18.134319240776318	(SrubraGA6_1:18.39938875310986	SrubraSC_1:18.16926272648326):0.2030923440732531):0.021590424275875732	(SrubrajonesiiSC1_1:18.444647450080787	SrubrajonesiiNC2_1:18.09165044218159):0.35623838985260375):0.3272602649125386	SrubragulfensisFL3_1:18.389305802930526):0.22610012953636627	(SalataMS1_1:18.17021721363245	SalataLA2_1:18.423081244421855):0.23354511024864272):0.7056612111862112	((((SleucophyllaFL3_1:18.13588654419515	(SleucophyllaFL2_1:18.35923614585967	SleucophyllaAL1_1:18.20741950869147):0.09212327080268232):0.10101772545833745	(SalataTX_1:18.364815851261838	(SleucophyllaAL2_1:18.401297406333143	((SrubraGA3_1:18.42685031252132	SrubraGA1_1:18.008193132496523):0.16232394043228587	(SrubraGA2_1:18.447107011933806
[&R] ((Hminor_1:18.59093907444927	((SpurpureavenosaburkiiFL1_1:20.604072001788268	((((((SpurpureavenosaburkiiMS_1:18.34707703441315	(SpurpureavenosaVA_1:18.231410259573032	(SpurpureavenosamontanaNC_1:18.261617054095485	SpurpureapurpureaNS_1:18.454289989255685):0.07614060114474876):0.08423148758651701):0.44211832192967443	SpurpureavenosamontanaGA_1:18.864107464756422):0.2648922783372696	((SrubragulfensisFL2_1:18.849457721404974	SminorGA1_1:18.889325069256575):0.02248332590120521	(SoreophilaNC_1:18.050020507348183	SoreophilaAL2_1:18.262381946143783):0.8496963659894015):0.026006395542111295):0.18603132921689886	(((SalataLA2_1:18.179357906560742	(((SrubraGA5_1:18.03428388510801	SrubraGA4_1:18.03428388510801):0.8759594374892193	SrubraGA1_1:18.04592193057243):0.3347255649441363	SrubragulfensisFL1_1:18.035827868117366):0.1961737432739793):0.5094512389806322	(((SleucophyllaGA_1:18.34666210773094	SleucophyllaAL1_1:18.19484547056274):0.19443304483854068	((SleucophyllaFL3_1:18.1726234556712	SrubrawherryiAL_1:18.152872162515):0.03359273912822819	SleucophyllaFL2_1:18.52168906726663):0.019406085302848222):0.007670103909400761	(SalataMS2_1:18.125599109179593	SrubrajonesiiNC1_1:18.82321898889139):0.10819285797728724):0.45501717838449646):0.12943705293381333	(SoreophilaAL3_1:18.092213596893924	(SoreophilaAL1_1:18.344514032897308	(SoreophilaAL4_1:18.164370870672926	SoreophilaGA_1:18.217047384726325):0.1274666481709803):0.13144938813281615):0.5938761341218662):0.3069529957936046):0.02586687931947812	((((SminorSC2_1:18.37989664299992	(SminorGA2_1:18.119206695417134	SminorGA3_1:18.222000458380133):0.025279114852386805):0.14752154472606896	SminorokefenokeensisGA_1:18.52741818772599):0.5103146450560777	SminorSC1_1:18.711427181154068):0.31718779908721884	(((SpsittacinaLA_1:18.32802772496179	((SpsittacinaGA3_1:18.640710954896743	SpsittacinaGA2_1:18.640710954896743):0.20160678301773755	(SpsittacinaAL2_1:18.48798882899008	SpsittacinaAL3_1:18.59765257773468):0.011341684451798497):0.23707712781690926):0.14949355942728718	SpsittacinaAL1_1:18.885901200686078):0.4306046513638535	(SflavaNC2_1:18.98183554356813	(SpurpureavenosaMD_1:18.28610229063127	(SpurpureapurpureaWI_1:18.153408210023827	SpurpureapurpureaWI2_1:18.153408210023827):0.7149836285650437):0.7046109737652698):0.05330591174098855):0.09008602010535881):0.2248102521237841):0.42315643886004795	((((SflavaNC1_1:18.04002195241201	(SflavaSC_1:18.166799238442902	((SflavarubricorporaFL2_1:18.219227640680685	SflavarugeliiAL_1:18.228313658038687):0.21532471558236982	SflavarugeliiGA2_1:18.203385015692053):0.3125811678248509):0.04476070502530299):0.6915264772450223	(((SpurpureavenosaGA_1:18.34266973932319	SpurpureavenosaburkiiFL2_1:18.224269755716588):0.410206640709584	(SpurpureavenosaburkiiAL_1:18.771317650674717
[&R] (Dcalifornica_1:19.026226851625	((((((((SoreophilaAL2_1:18.37240536394142	SoreophilaGA_1:18.42508187799482):0.38457373633788433	SrubragulfensisFL3_1:18.516841835452304):0.04979577185643477	SalataLA2_1:18.60785802951234):0.3790653468537979	(((SpsittacinaAL1_1:18.028138575511964	SpsittacinaAL2_1:18.028138575511964):1.1058949019302937	((SpsittacinaAL3_1:18.251409667826877	SpsittacinaGA1_1:18.152754908468676):0.4030647252135118	(((SpsittacinaGA3_1:18.65035525878794	SpsittacinaFL_1:18.04023015040694):0.07011183711244036	SpsittacinaGA2_1:18.72046709590038):0.09190254558813851	SpsittacinaLA_1:18.06100250071892):0.075428227279868):0.5892228331464686):0.2824282839422029	((((SrubrawherryiAL_1:18.120420549673334	(SalataTX_1:18.20500361764549	SalataLA1_1:18.20500361764549):0.07695764494564156):0.3851737196441032	(SleucophyllaAL1_1:18.649883242167853	((SleucophyllaFL3_1:18.276722984566707	(((SleucophyllaAL2_1:18.082488751615106	SleucophyllaFL1_1:18.082488751615106):0.11834758345410576	SleucophyllaGA_1:18.294913759444814):0.20433614678808232	((SrubrajonesiiSC1_1:18.441055843568215	SrubrajonesiiNC2_1:18.088058835669017):0.22380777457412718	SrubraGA1_1:18.364707070660344):0.21703287848035374):0.09294595080101538):0.14742407311602343	SleucophyllaFL2_1:18.739619930149928):0.06207994918612307):0.03911855560477914):0.10923431625735804	(SalataMS2_1:18.32091043056204	SrubraalabamensisAL_1:18.011379338044243):0.31416903131415147):0.11272562471935577	((SoreophilaAL4_1:18.62403940311003	((SoreophilaNC_1:18.196072287933504	SoreophilaAL3_1:18.077360416646304):0.09270306528766198	SoreophilaAL1_1:18.553813306070165):0.12290261109326261):0.16361462731513157	SalataMS1_1:18.335873157012358):0.15906789879379196):0.18832062409810996):0.050797665672477905):0.03750209105412212	((SrubragulfensisFL2_1:18.25704869413389	((((SrubrajonesiiNC1_1:18.438030984431055	SrubrajonesiiSC2_1:18.228305856113057):0.09731481588941526	(SrubraGA5_1:18.883716013473766	((SrubraGA6_1:18.099971476523727	SrubraGA2_1:18.256761415776126):0.018636508723790336	(SrubraGA4_1:18.51422307219854	SrubraGA3_1:18.06855886019854):0.34536407606617786):0.024128865209049583):0.21579463138950536):0.127326943119396	SrubraSC_1:18.255732398338868):0.007134705695765466	SrubragulfensisFL1_1:18.024831274254435):0.32608154691365937):0.6395122475086665	(SflavaSC_1:18.186402558735725	((SflavaNC2_1:18.146059862589283	((SflavarugeliiAL_1:18.20191143998336	SflavaFL_1:18.20191143998336):0.22143777681294102	SflavaGA_1:18.0157710199363):0.24214023629598058):0.07028543752419332	SflavarubricorporaFL1_1:18.41584799245768):0.040047971122251086):0.8803597465604347):0.08664410357410095):0.07372900776745903	(((SflavaVA_1:18.302724198202053	((SflavarubricorporaFL2_1:18.380806875189215
[&R] (((((((((SleucophyllaFL3_1:18.013653267161924	SleucophyllaAL1_1:18.177309502460925):0.296204033951219	((SrubrawherryiAL_1:18.14454093447606	SalataLA2_1:18.16479181077746):0.09081468151415158	SleucophyllaGA_1:18.570579781613613):0.05475039196673309):0.09529426535066525	(SrubragulfensisFL1_1:18.3702044840225	SrubragulfensisFL2_1:18.2763403569883):0.08809037041710932):0.21184167209085095	(SoreophilaAL2_1:18.275828668292878	SoreophilaAL4_1:18.275828668292878):0.5405809960303819):0.5504606470489816	((((SalataLA1_1:18.60439924626545	((((SalataMS2_1:18.35041871504029	SrubraalabamensisAL_1:18.04088762252249):0.018579298400137455	(SleucophyllaAL2_1:18.05486867285825	SleucophyllaFL1_1:18.05486867285825):0.5350252055285767):0.03614818020114241	(((SrubrajonesiiNC1_1:18.002546224612605	SrubrajonesiiSC1_1:18.002546224612605):0.6190985415237784	((SrubraGA2_1:18.178340296394325	SrubraGA6_1:18.021550357141923):0.39346217989442045	SrubraGA3_1:18.710327488053544):0.02981791062564133):0.28291588368379317	SleucophyllaFL2_1:18.52191405943038):0.19820542353319215):0.04243418341603679	SalataMS1_1:18.19471634626821):0.015529032591446345):0.24985101593826797	((((SrubrajonesiiSC2_1:18.53815062950914	SrubraSC_1:18.34093541272614):0.27414188054654026	(SrubrajonesiiNC2_1:18.52987852116465	((SrubraGA5_1:18.588392528153566	SrubraGA4_1:18.588392528153566):0.5659437049235342	SrubraGA1_1:18.290014841052297):0.29270414052954946):0.13914210930982607):0.16389565433758874	SoreophilaAL1_1:18.739886769676264):0.16396155908381924	(SrubragulfensisFL3_1:18.34447553575361	SalataTX_1:18.52698579457361):0.2665590141260753):0.060705453504037124):0.044875897732999846	(SoreophilaNC_1:18.362125469731843	SoreophilaAL3_1:18.243413598444643):0.3822662574162755):0.1024195233060265	(((((SpsittacinaGA2_1:18.410710173143197	SpsittacinaGA3_1:18.410710173143197):0.07017831227624657	SpsittacinaAL2_1:18.137901260946844):0.3083514457744758	SpsittacinaGA1_1:18.457261696107718):0.6062620166721014	(SpsittacinaAL1_1:18.431650075977476	SpsittacinaFL_1:18.164512192069076):0.6208646474159439):0.23453407809556498	SminorSC2_1:19.23537756120298):0.053543095828161094):0.30769762212249463):0.09579434388202623	(SpurpureapurpureaWI2_1:19.676299973370565	((((SflavaVA_1:18.253328368126343	SflavaSC_1:18.323900258236144):0.14593353509258175	SflavaNC2_1:18.539824505828726):0.406826025237018	((((SflavarubricorporaFL2_1:18.21852614971713	SflavaFL_1:18.22761216707513):0.2564894420912388	(((SflavarugeliiGA2_1:18.08963192394294	SflavarubricorporaFL1_1:18.00995838371314):0.08053779088226758	SflavarugeliiGA1_1:18.40133705539621):0.001596783433668712	SflavarugeliiAL_1:18.41201985618788):0.07208175297848836):0.03871508550128124	SflavaGA_1:18.115238497807646):0.6524705334712063
[&R] (Dcalifornica_1:18.77291282535671	(Hminor_1:20.34966582765584	(((((SflavaGA_1:18.679727876951663	(SflavaFL_1:18.880818674417828	SflavaNC1_1:18.119860380358624):0.20648739939383298):0.03726690085917702	SflavaVA_1:18.464580781558034):0.5068742341828326	((((SpurpureavenosaburkiiFL2_1:18.296947000089826	SpurpureavenosamontanaNC_1:18.194886514495828):0.0868153289082526	(SpurpureapurpureaWI_1:18.82202406462825	SpurpureavenosaNC_1:18.206101275643046):0.05998482347003227):0.06335250125653136	(SpurpureavenosaburkiiAL_1:18.568003170764136	SpurpureavenosaburkiiFL1_1:18.568003170764136):0.3346431327230745):0.041864945623695526	((SpurpureapurpureaWI2_1:18.871656539280988	SpurpureavenosamontanaGA_1:18.271349494586786):0.024326016247386	SpurpureavenosaMD_1:18.313693007570773):0.09124377945013505):0.7159585521581581):0.9016774904995586	((((((((SleucophyllaAL2_1:18.11562623309513	(SleucophyllaAL1_1:18.031251434005025	SleucophyllaGA_1:18.183068071173224):0.02663558629750865):0.34233835815438474	(SalataLA1_1:18.334425159259954	SleucophyllaFL2_1:18.508108611965557):0.04393340365955945):0.023228951712503092	(SalataLA2_1:18.129693257438305	(SrubragulfensisFL1_1:18.178682810894692	SalataMS2_1:18.12603910606409):0.0036541513742153675):0.1306044205773141):0.10268962519739702	SleucophyllaFL3_1:18.36248772006782):0.20661206233053037	(SalataTX_1:18.543586519663876	SrubragulfensisFL3_1:18.36107626084388):0.16730268249606892):0.22660086996252987	((SrubraalabamensisAL_1:18.036766955961745	((((SrubrajonesiiNC2_1:18.282092058820602	SrubraSC_1:18.228148721618805):0.05082063671210833	SrubrajonesiiSC2_1:18.476184575113912):0.08678348236882348	SrubrajonesiiSC1_1:18.772693185800733):0.01732067767405536	(SrubrawherryiAL_1:18.04902021364623	((((SrubraGA2_1:18.208133385161204	SrubraGA6_1:18.051343445908806):0.15288163831248863	(SrubraGA5_1:18.00034350410836	SrubraGA4_1:18.00034350410836):0.9448607431301336):0.10465297263584175	SrubraGA1_1:18.185535827849538):0.24149494353852774	SrubrajonesiiNC1_1:18.72718731887006):0.039703650789367745):0.02312289381536037):0.25390406471655375):0.02358137444650778	(SalataMS1_1:18.05594831895861	SrubraGA3_1:19.12493286200261):0.061067073178044745):0.4263208125800258):0.3451769269386771	((SpsittacinaAL3_1:18.84589683412643	(((SpsittacinaGA3_1:18.34094019149635	SpsittacinaGA1_1:18.00896195641015):0.043006886579213414	SpsittacinaGA2_1:18.383947078075565):0.30643973535616054	SpsittacinaAL2_1:18.347399588959128):0.3888334964226998):0.09538801635569427	(SpsittacinaFL_1:18.030805048156772	SpsittacinaAL1_1:18.297942932065173):0.533678169672348):0.7900921113980364):0.10786978350789073	((((SminorSC1_1:18.4300329434743	((SminorSC2_1:18.221204682900517	SminorGA3_1:18.088587613133118):0.2897075177064185
[&R] (Dcalifornica_1:18.467122389433936	(Hminor_1:18.772109257249376	((((SminorGA1_1:18.67270461612946	(SminorGA3_1:18.046267544948332	SminorokefenokeensisGA_1:18.17888461471573):0.9238378861705306):0.13749092804047922	SpsittacinaLA_1:18.88350475291574):0.05040027612952192	((SpsittacinaAL2_1:18.06329658106032	SpsittacinaAL1_1:18.06329658106032):0.3940252762562061	SpsittacinaGA1_1:18.468330846702926):0.884963088025735):1.7153906189047363	(SrubraalabamensisAL_1:20.005928823594996	(((((SminorSC2_1:18.285328860649496	SminorGA2_1:18.049918027919094):0.09468964854554966	SminorSC1_1:18.053712857567042):1.1753811656707638	(SleucophyllaAL2_1:19.326512343687767	(((((((((SrubraSC_1:18.053166457303114	SrubraGA6_1:18.283292483929717):0.1956139302515399	SrubrajonesiiSC1_1:18.65572073265565):0.15633657827427108	SrubragulfensisFL1_1:18.167081136048722):0.1902335352272923	(SrubrawherryiAL_1:18.201282507559686	SalataMS2_1:18.221533383861086):0.08313758258432913):0.037021550356012206	(SalataLA2_1:18.188567290407693	((SrubraGA3_1:18.204390462182015	(SrubraGA5_1:18.15189374953436	SrubraGA4_1:18.15189374953436):0.49816092464765593):0.21629585447551797	SrubraGA2_1:18.28216130489274):0.5840014860047583):0.15312522639373594):0.011656595398420002	(SrubragulfensisFL3_1:18.29823887635537	(SleucophyllaFL2_1:18.401136525829777	SleucophyllaGA_1:18.401136525829777):0.25329606205119526):0.013889813640873943):0.17832190757545197	((((SleucophyllaAL1_1:18.06726853419781	SleucophyllaFL1_1:18.12500774699041):0.14056734582095576	SleucophyllaFL3_1:18.044179644719765):0.19529444081033487	SrubragulfensisFL2_1:18.1987532464717):0.02537245805961154	(SalataLA1_1:18.38165798923953	(SrubraGA1_1:18.595943578488097	SalataTX_1:18.339770082874693):0.04188790636483817):0.02497797411177822):0.26632489304038787):0.06693269826429775	(SoreophilaGA_1:18.834845238729343	SoreophilaAL3_1:18.451095414593144):0.01535183598705338):0.11368220315341693	((SoreophilaAL2_1:18.26778418368447	SoreophilaAL1_1:18.320460697737868):0.3963889200601562	(SoreophilaNC_1:18.127083120047942	SoreophilaAL4_1:18.339444558843542):0.324728544901083):0.24702966007178973):0.39333055754835883):0.021118385719633766):0.038097879317540266	(((((SpurpureapurpureaWI_1:18.64933269833826	SpurpureavenosaMD_1:18.06704315038066):0.3409127454890685	SpurpureavenosaVA_1:18.283591003465926):0.3490544648093547	((SpurpureavenosaburkiiAL_1:18.532810894961365	(SpurpureavenosaGA_1:18.060812873863018	SpurpureavenosaburkiiFL1_1:18.397944363489017):0.13486653147234848):0.36633757422575713	(SpurpureapurpureaWI2_1:18.73470130374907	SpurpureapurpureaNS_1:18.32706719421507):0.20716225130565424):0.39743635358195745):0.31539762648090464	(SalataMS1_1:18.107397557220512
[&R] (Dcalifornica_1:18.6824242287231	(Hminor_1:19.490347092637744	((((SpurpureavenosamontanaGA_1:18.65244622182463	SpurpureavenosaMD_1:18.670463718561226):0.006406004032544057	SpurpureapurpureaWI2_1:19.259159270551372):0.5027216661801068	((SminorSC1_1:18.350663131209547	(SminorGA1_1:18.13797525665817	SminorGA2_1:18.332582308684568):0.10897564142257671):0.7218820759083384	((((SpsittacinaAL2_1:18.15859909560304	SpsittacinaGA3_1:18.501586320075642):0.1559404153755789	SpsittacinaGA2_1:18.65752673545122):0.8714151943643351	(SminorokefenokeensisGA_1:18.78051628838035	(SminorSC2_1:18.173027153965712	SminorGA3_1:18.040410084198314):0.6074891344146384):0.3537671766766016):0.09794529581336933	SpsittacinaLA_1:18.875520084859325):0.16662209787555962):0.001555965654394227):0.8743167625330429	((((((SrubrajonesiiNC2_1:18.25838773909931	SrubrajonesiiNC1_1:18.611384746998507):0.027370992411265206	(SrubraGA2_1:18.58068888084972	SrubrajonesiiSC1_1:18.600713260071718):0.038042479338053194):0.20556785081064777	SalataLA2_1:18.14670371050862):0.055265481449231255	((((SrubraSC_1:18.364326063451454	SrubragulfensisFL1_1:18.126290233671252):0.06460388961626407	(((SrubraGA6_1:18.243322912234568	SrubraGA1_1:18.119980683226967):0.013642895380331203	SrubraGA3_1:18.5522807586321):0.2501004529458567	(SrubraGA4_1:18.465430918584087	SrubraGA5_1:18.465430918584087):0.7826145049938711):0.15198971913355963):0.01144238135210298	SrubrawherryiAL_1:18.129441923507617):0.027786350791658913	SleucophyllaAL2_1:18.398375015547074):0.024490041357174825):0.049402778907780706	SleucophyllaFL2_1:18.566345260187635):1.4166565457474518	(((((((SflavaVA_1:18.22037971926582	(SflavaNC2_1:18.1308225090606	SflavarubricorporaFL1_1:18.3303252014048):0.23011981281502214):0.14519413526308567	((SflavarugeliiGA1_1:18.677511807022587	(SflavarugeliiAL_1:18.490107317649564	SflavaGA_1:18.082529120789562):0.19649050673102084):0.06347217696457115	SflavaSC_1:18.160649698342155):0.27549604629655267):0.013101670992487428	SflavaNC1_1:18.277709424574994):0.5406862408465862	(SpurpureavenosamontanaNC_1:18.638950210166854	((SpurpureapurpureaNS_1:18.12917437922974	SpurpureapurpureaWI_1:18.536808488763743):0.1413686943021755	SpurpureavenosaburkiiMS_1:18.002958029958116):0.5610800717951361):0.4118343829027276):0.04387112340200906	(((((SflavaFL_1:18.19994126170478	SflavarubricorporaFL2_1:18.19085524434678):0.6828323941130601	SflavarugeliiGA2_1:18.642520297888836):0.4071114612810531	SpsittacinaAL1_1:19.05181992333669):0.034576618454177234	(SpsittacinaFL_1:18.1821801018705	(SpsittacinaGA1_1:18.217975602877484	SpsittacinaAL3_1:18.316630362235685):0.24235137228781728):0.6370785560119677):0.27512098321507555	(SpurpureavenosaVA_1:18.306863345129567
[&R] ((((((SflavarugeliiGA2_1:18.260716091102612	SflavaGA_1:18.093391252171614):0.7592020666247435	SflavaVA_1:18.600179322543557):0.35555261508435654	((SpsittacinaGA2_1:19.156417969009947	((SpsittacinaAL1_1:18.249456396957708	(SpsittacinaGA1_1:18.002317207950625	SpsittacinaAL3_1:18.100971967308826):0.25814817839348114):0.46265236949495614	(SpsittacinaLA_1:18.002800036597023	SpsittacinaAL2_1:18.411179952894024):0.3009288135586422):0.10132197808468009):0.46915414845293235	(((SflavarugeliiAL_1:18.06300151264227	SflavaFL_1:18.06300151264227):0.26867961709822924	SflavarubricorporaFL1_1:18.011754231581698):0.08475167851921929	(SflavarugeliiGA1_1:18.18224489288449	SflavarubricorporaFL2_1:18.18224489288449):0.22510189801722735):1.1042172784927593):0.09507404398823704):0.6912160018928111	((((SflavaSC_1:18.586513228661747	(SflavaNC2_1:18.27555345543156	SflavaNC1_1:18.034024751875357):0.38095048573019047):0.5675511708968083	((SpurpureapurpureaNS_1:19.211668437864937	(((SminorSC2_1:18.339534805693674	SminorGA3_1:18.206917735926275):0.06598067550762383	(SminorokefenokeensisGA_1:18.385692200214123	(SminorSC1_1:18.007426367236484	SminorGA2_1:18.098321186134083):0.0519601813496445):0.019823280987172995):0.3173453142407408	SminorGA1_1:18.29284291068524):0.5349676396256958):0.1308772816859985	((((SoreophilaAL1_1:18.618038089464644	SoreophilaAL3_1:18.23428826532845):0.15843325394614768	(SalataMS1_1:18.238672473598875	(SoreophilaNC_1:18.137432250892115	(SoreophilaAL4_1:18.285543347255345	(SoreophilaGA_1:18.207328198991526	SoreophilaAL2_1:18.154651684938127):0.1308916623172193):0.06425034243236848):0.3406596573239541):0.033341482345726946):0.061912772277365635	(((((SrubrajonesiiSC1_1:18.282605614313727	SrubrajonesiiNC1_1:18.282605614313727):0.24470574352346566	SrubraSC_1:18.120371012736193):0.33183494051562257	(((SrubrajonesiiSC2_1:18.210255570141204	SrubrajonesiiNC2_1:18.066983690560004):0.14956522002215333	SrubraGA6_1:18.392731600006957):0.20855735770490116	((SrubraGA3_1:18.425805456738257	SrubraGA1_1:18.00714827671346):0.016373777679499362	(SrubraGA4_1:18.2020278119425	SrubraGA5_1:18.2020278119425):0.6858156344752576):0.45442467431129835):0.08104302216656024):0.041014977088652774	(SalataLA1_1:18.28970642105842	SrubraGA2_1:18.826012084931822):0.054124811287645125):0.13391952893539816	SrubrawherryiAL_1:18.31621004836366):0.25032983434629474):0.3167537334684267	(SpurpureavenosaMD_1:18.341063083180636	(((SpurpureavenosaburkiiAL_1:18.827481875238504	(SpurpureavenosaburkiiFL1_1:18.563291160692312	SpurpureavenosaGA_1:18.226159671066313):0.2641907145461923):0.04324833900965516	SpurpureavenosamontanaGA_1:18.31313825542156):0.0007592461015919174	(SpurpureapurpureaWI2_1:18.371224978874462
[&R] (Dcalifornica_1:18.240713479101668	(((((((SminorSC1_1:18.811890771640158	SpsittacinaLA_1:18.78148774725716):0.050098172629726934	(SminorGA3_1:18.82544740983871	SminorGA2_1:18.72265364687571):0.230230116291776):0.24427850445549082	(((SflavaNC1_1:18.403794457709065	((SflavaSC_1:18.237367144560075	SflavaVA_1:18.166795254450275):0.041075495566751975	SflavaGA_1:18.460284746269828):0.29688980863844033):0.40741605514307727	(SpurpureapurpureaWI2_1:18.72601580293462	SpurpureavenosaburkiiMS_1:18.050796649826818):0.9178906822597261):0.11457629857885404	((((SrubraSC_1:18.18436464862136	SrubraGA5_1:19.155469838265155):0.7861360459602375	(((((SrubrajonesiiSC1_1:18.15180313663797	SrubrajonesiiNC1_1:18.15180313663797):0.5707643097257816	SrubraGA6_1:18.54575312788934):0.11089494215976928	SrubrajonesiiSC2_1:18.623737260205516):0.3320648095550856	((SrubraalabamensisAL_1:18.078995895802876	SalataMS1_1:18.135662957531277):0.016910688430211696	(SrubragulfensisFL1_1:18.23334952423129	SleucophyllaFL3_1:18.180206236255493):0.22473185735019613):0.06246964161591761):0.10868842238431747	(SoreophilaGA_1:18.775289473802474	(SoreophilaAL1_1:18.71108979928448	(SoreophilaNC_1:18.129721956816287	(SoreophilaAL3_1:18.010929098490834	(SoreophilaAL2_1:18.068563153595758	SoreophilaAL4_1:18.068563153595758):0.2734392549778764):8.098703825150114e-05):0.31632988961919406):0.06419967451799144):0.05289962362545286):0.10322541921967963):0.152909654503807	((((SleucophyllaFL2_1:18.337320231842824	SleucophyllaAL1_1:18.185503594674625):0.12900757126614923	SleucophyllaFL1_1:18.372250378733373):0.05114267773311659	(SalataLA1_1:18.33215530900204	SleucophyllaAL2_1:18.411761337332045):0.011631719134443132):0.5018710260305681	SalataMS2_1:18.704368217550655):0.12836259692395255):0.0013946000438518123	SrubragulfensisFL2_1:18.792904992314863):0.1342184465187361):0.035564428911379745):0.06631835555650178	((((SpurpureavenosamontanaGA_1:18.29513396662138	(((SpurpureavenosaGA_1:18.133570303092522	SpurpureavenosaburkiiFL2_1:18.01517031948592):0.21866695094619942	SpurpureavenosaVA_1:18.02542938917092):0.031107007782938012	SpurpureavenosaNC_1:18.14726804833006):0.13225017400032033):0.3164845648295684	SpurpureapurpureaNS_1:18.804291466611147):0.3689276203647081	(((SpurpureapurpureaWI_1:18.743856368599964	SpurpureavenosaMD_1:18.161566820642363):0.11813600778665126	SpurpureavenosamontanaNC_1:18.261685331692412):0.11521109916419262	(SpurpureavenosaburkiiFL1_1:18.597088369104746	SpurpureavenosaburkiiAL_1:18.597088369104746):0.3374000205784587):0.6036497209590497):0.04013241091890353	(SpsittacinaAL1_1:18.95692046021403	((SpsittacinaGA1_1:18.368507996791326	SpsittacinaGA3_1:18.700486231877527):0.41674266664994797	((SpsittacinaAL2_1:18.326427128087417	(SpsittacinaFL_1:18.035731866804603
[&R] (Dcalifornica_1:18.394579637477808	((((SoreophilaNC_1:18.50493419264063	((SleucophyllaFL3_1:18.104356556391476	SleucophyllaFL1_1:18.325752004483075):0.390868351074291	SoreophilaAL2_1:18.694641333234365):0.022654298201865562):0.7448200746621987	((SminorGA1_1:18.701855461254617	SminorGA2_1:18.896462513281016):0.3276886997201498	(((((((SrubraGA6_1:18.27049576628743	((SrubraGA4_1:18.586703798664622	(SrubraGA3_1:18.07304874319313	SrubraGA5_1:18.51871295519313):0.06799084347149076):0.11390463218963383	SrubraGA2_1:18.116419207089454):0.31086649845037717):0.34693148878811825	SrubrawherryiAL_1:18.07637081753675):0.0413221390933555	(SalataLA1_1:18.266825965855297	(SrubrajonesiiSC2_1:18.548201035453825	((SrubraGA1_1:18.35399288715596	SrubrajonesiiNC1_1:18.65414943463796):0.043368434581627695	SrubraSC_1:18.29057752411859):0.060408294552235):0.06522984517887323):0.012407703692605621):0.6665168585440977	((SleucophyllaAL1_1:18.342319740370133	(SleucophyllaFL2_1:18.192612108158812	SleucophyllaGA_1:18.192612108158812):0.301524269379519):0.5738862212964906	((SrubragulfensisFL1_1:18.38038101222974	SrubragulfensisFL3_1:18.286516885195535):0.27186267677854364	((SalataMS1_1:18.004009325226185	SrubragulfensisFL2_1:18.21565293381198):0.30977889364633904	SoreophilaAL3_1:18.43449578220252):0.03294773451576032):0.15344932533513958):0.05141138196277828):0.03460349027457789	(SalataLA2_1:18.23559785224791	((SalataTX_1:18.31272263289519	SleucophyllaAL2_1:18.392328661225193):0.0038842425699482006	SalataMS2_1:18.175317038848743):0.06028081339916791):0.6034663295022713):0.14011720376276354	(((SflavaVA_1:18.091517104054223	SflavaNC2_1:18.232079706664024):0.15578058640998094	((SflavaFL_1:18.227731880552803	SflavarugeliiGA1_1:18.2186458631948):0.15090033259400137	(SflavarubricorporaFL2_1:18.169883530571393	SflavarugeliiAL_1:18.178969547929395):0.19966266521740925):0.5286576704302017):0.6404228174186191	(SflavaGA_1:18.446195786405962	((SflavarugeliiGA2_1:18.191621330228344	SflavarubricorporaFL1_1:18.111947789998545):0.24844235280105295	SflavaSC_1:18.090896737955397):0.17345694230756525):0.6939387177296604):0.14986992897031895):0.03286381338018571	((SoreophilaAL1_1:18.696814844752826	(SoreophilaGA_1:18.637394337931724	SoreophilaAL4_1:18.584717823878325):0.05942050682110019):0.18161065681140556	((SrubrajonesiiSC1_1:18.375597323900266	SrubrajonesiiNC2_1:18.022600316001068):0.6880491336103084	SrubraalabamensisAL_1:18.056495485280976):0.26080556708865443):0.3852130540056984):0.018852036433634093):0.23230162814826688):2.5531115026452333	(((SpurpureavenosamontanaGA_1:18.578843964270423	SpurpureavenosaMD_1:18.596861461007023):0.002699524554263929	((SpurpureapurpureaNS_1:18.03631960660789	SpurpureapurpureaWI_1:18.44395371614189):0.40230828936395313
[&R] (Dcalifornica_1:18.022569008040943	(Hminor_1:18.06042320448027	(((((SleucophyllaGA_1:18.608851840004178	(((SrubraGA3_1:18.1331007013914	SrubraGA5_1:18.5787649133914):0.10395460617876072	SrubraGA4_1:18.68271951957016):0.8432309368783735	(SleucophyllaFL2_1:18.49849750201756	SalataTX_1:18.32481404931196):0.08064151949837284):0.02971281848823767):0.09323916668577979	(SalataLA1_1:18.4051682763833	(SleucophyllaFL3_1:18.2413601023941	SrubragulfensisFL3_1:18.2006392633357):0.022018754227595857):0.12323927760105532):0.5056348184068259	((((((SrubrajonesiiNC1_1:18.588576941160895	SrubraSC_1:18.181636596059896):0.0771038515951479	(SrubrajonesiiSC1_1:18.378032222025055	SrubrajonesiiSC2_1:18.168307093707057):0.2876485707309877):0.09587357514939987	SrubraGA6_1:18.58474004943104):0.033852375952068234	SrubragulfensisFL1_1:18.15043056897631):0.31002646199268497	(((SrubrajonesiiNC2_1:18.190425850239883	SrubraGA2_1:18.523398478917084):0.0683717369935875	SrubraGA1_1:18.311638047650668):0.11606259299918846	SrubrawherryiAL_1:18.00998643211866):0.3775760177183373):0.01168614506255288	((SalataMS2_1:18.059307486829304	SalataLA2_1:18.059307486829304):0.19660150431747908	SrubragulfensisFL2_1:18.214688568943185):0.1635904800541661):0.47325306457382654):0.06813205575990725	((((SpsittacinaAL3_1:18.72418540717266	SpsittacinaLA_1:18.206141742131056):0.5547517697113017	((SflavaNC2_1:18.054812000797444	(SflavaGA_1:18.104068774982046	SflavarubricorporaFL2_1:18.502560954484046):0.06259461945839721):0.12140186788883583	(SflavaVA_1:18.034781201800136	SflavarugeliiGA1_1:18.685687377554938):0.0008700642763431432):0.7116951627122804):0.06700810079276794	((((SpurpureapurpureaWI_1:18.910390691394888	(SpurpureavenosaburkiiFL1_1:18.63300331696404	SpurpureavenosaGA_1:18.29587182733804):0.23467228856325106):0.09622438729025086	(SpurpureavenosaburkiiAL_1:18.471275041094735	SpurpureavenosaburkiiFL2_1:18.015743567862135):0.4926249517228063):0.06362441413914363	SpurpureavenosaburkiiMS_1:18.395020339716485):0.18434040604518728	(SpurpureapurpureaNS_1:18.50986421176989	SpurpureavenosamontanaNC_1:18.31719127660969):0.3370815775655771):0.29150450210785733):0.18773381012557838	(SpurpureavenosaMD_1:19.089453783483325	((SoreophilaAL4_1:18.209851331357868	SoreophilaAL1_1:18.262527845411267):0.2734052732058976	((SoreophilaGA_1:18.373763369285367	SoreophilaAL2_1:18.321086855231968):0.10024154529709858	SoreophilaAL3_1:18.090255090446266):0.06192820403469804):0.59726464676456):0.06207487966198008):0.017205303167778303):1.5943106940184388	(((((SflavaFL_1:18.432865993560238	SflavarubricorporaFL1_1:18.112939095401437):0.02462510044491117	(SflavarugeliiGA2_1:18.06882445477896	SflavarugeliiAL_1:18.309077812707958):0.1484132812971895):0.678131601428716	(SflavaSC_1:18.175551855742253
[&R] ((Hminor_1:18.212168045886294	((((SalataMS2_1:18.118213042694943	SrubrajonesiiSC1_1:18.81583292240674):0.5576299335884255	(SalataMS1_1:18.00526950298721	(SleucophyllaFL1_1:18.03429690968332	SleucophyllaAL2_1:18.03429690968332):0.4447324890396938):0.41770944250675657):0.3034767881632092	(((((SrubragulfensisFL2_1:18.200116771511414	SrubragulfensisFL3_1:18.200116771511414):0.001155846751728846	(SalataTX_1:18.287353467556358	SalataLA2_1:18.14606363093996):0.09642940952678729):0.07433550359947687	SrubragulfensisFL1_1:18.369472248896823):0.024663318471147593	SleucophyllaAL1_1:18.504648514691173):0.611108353246127	(SrubrawherryiAL_1:18.170933702653556	(SleucophyllaFL2_1:18.336703219286296	SleucophyllaGA_1:18.336703219286296):0.1694546489906593):0.7614156368285445):0.026719548663080232):1.3174332654501204	((((SoreophilaAL2_1:18.796051634080346	SoreophilaGA_1:18.848728148133745):0.2994550553043734	(((SflavarugeliiAL_1:18.79968491899365	(SflavarubricorporaFL2_1:18.539558259216776	SflavaNC2_1:18.02921468607178):0.2510406424188734):0.513105912292995	SflavaVA_1:18.65279863817384):0.1894802000010087	(SminorSC1_1:18.78567164330876	(((SpsittacinaGA1_1:18.02737413015584	(SpsittacinaGA3_1:18.081411010830806	SpsittacinaGA2_1:18.081411010830806):0.27794135441123385):0.5066040816231344	SpsittacinaAL1_1:18.522969222392575):0.2568689194981017	SpsittacinaAL3_1:18.889501890635277):0.38381039333208805):0.10055730230269022):0.112720059926664):0.515005910944586	((((SpurpureapurpureaWI_1:19.047073880056747	(((SpurpureavenosaburkiiAL_1:18.32773645109999	SpurpureavenosaburkiiFL1_1:18.32773645109999):0.3032070350143683	SpurpureavenosaGA_1:18.29381199648836):0.17685870638718776	((SpurpureavenosaburkiiFL2_1:18.187109976577755	SpurpureavenosaNC_1:18.069433746692756):0.11331484400091216	SpurpureavenosaVA_1:18.092016939317467):0.05184589869027886):0.1965566016876018):0.4584748760484698	(SpurpureapurpureaWI2_1:19.16221805516294	(SpurpureavenosamontanaNC_1:18.505508385180317	(SpurpureapurpureaNS_1:18.427806417351217	SpurpureavenosamontanaGA_1:18.235133482191017):0.27037490298930245):0.05640262528841958):0.3433307009422781):0.2767997583406006	SoreophilaAL4_1:19.19112643433322):0.04209974892570225	((SpsittacinaLA_1:18.22111689893365	(SpsittacinaAL2_1:18.327146103196153	SpsittacinaFL_1:18.060008219287752):0.30235071203450076):0.7060916446051078	(SminorGA2_1:18.53149538591167	(SminorGA1_1:18.01723393424819	SminorokefenokeensisGA_1:18.447251819004986):0.3196543996370797):0.5170110009076905):0.1790569314905594):0.37728641707038535):0.10458057087102945	((SminorGA3_1:18.628811648340886	SminorSC2_1:18.761428718108284):0.8649793280302642	(((((SoreophilaAL1_1:18.364271183368828	SoreophilaNC_1:18.09923323051983):0.23770533525677726	SoreophilaAL3_1:18.218226694489406):0.14124281557896992
[&R] (Dcalifornica_1:18.712145356668504	(((((((((SpsittacinaAL3_1:18.13934853757102	SpsittacinaGA1_1:18.04069377821282):0.01726420998936057	SpsittacinaGA2_1:18.38993622328838):0.2489026733980386	SpsittacinaGA3_1:18.63883889668642):0.46223131702384934	((SpsittacinaAL1_1:18.393109584927046	(SpsittacinaAL2_1:18.305339355713336	SpsittacinaFL_1:18.038201471804935):0.08777022921370854):0.23330396217008453	SpsittacinaLA_1:18.21803363080013):0.13166944214054105):0.6137746655212719	((((SalataMS1_1:18.036638900812573	SleucophyllaFL3_1:18.28900334845677):0.05591319903822433	SrubragulfensisFL3_1:18.304195708436595):0.26597554530049733	(SrubraalabamensisAL_1:18.098270014759905	((SrubraSC_1:18.091743452591476	SrubraGA1_1:18.19852725021048):0.06096795998710479	((SrubrajonesiiNC2_1:18.035257403312745	SrubrajonesiiSC1_1:18.388254411211943):0.06665903337287445	SrubrajonesiiSC2_1:18.24518831626682):0.10473831309476382):0.5457692293099203):0.20359056866299124):0.20621222250957902	(SoreophilaAL4_1:18.96421120964892	((SrubrawherryiAL_1:18.11159730366791	(((SrubraGA6_1:18.029629387672777	SrubraGA3_1:18.324944338689974):0.18459691096657505	(SrubraGA2_1:18.224508771717794	SrubraGA4_1:18.808697995482593):0.1465074661739582):0.07672895414136162	SrubraGA5_1:19.031934415797913):0.3616984884259945):0.4681685775368151	((SoreophilaAL2_1:18.26315105168224	SoreophilaNC_1:18.05078961288664):0.2728624837647903	(SoreophilaGA_1:18.401344135879352	SoreophilaAL3_1:18.017594311743153):0.18734591362107433):0.2629200646824949):0.16527760951939954):0.05230953142475172):0.07391770561786676):0.2993275668482405	SoreophilaAL1_1:19.442442527593176):0.9499984494431625	((SpurpureavenosamontanaGA_1:18.286957896090655	SpurpureapurpureaWI2_1:18.88726494078486):0.3584761454942511	((((SpurpureapurpureaWI_1:18.432459070485887	SpurpureapurpureaNS_1:18.024824960951886):0.46510913362821016	SpurpureavenosamontanaNC_1:18.297261159419893):0.0005562560448335122	SpurpureavenosaVA_1:18.191470019797528):0.31802875483697696	(SpurpureavenosaMD_1:18.31291471664341	SpurpureavenosaburkiiMS_1:18.21998511149321):0.3209489503948961):0.02958787128320048):1.685245456816439):2.1413357530031294	(((((((SrubrajonesiiNC1_1:18.821056228851354	(SalataMS2_1:18.113720705274883	SalataLA2_1:18.113720705274883):0.00971564386467323):0.06623928963187854	SalataLA1_1:18.330965475387835):0.30205460634652426	(SleucophyllaAL2_1:18.20493876738811	(SleucophyllaAL1_1:18.077453574410892	SleucophyllaFL2_1:18.22927021157909):0.06974598018462146):0.507687342676245):0.04262565389309283	(((SleucophyllaFL1_1:18.41188409980306	(SrubragulfensisFL1_1:18.231979665031133	SalataTX_1:18.32062579681693):0.011652274656131313):0.012147383715708388	SleucophyllaGA_1:18.51810890789437):0.2647515085600657	SrubragulfensisFL2_1:18.426666704928834):0.06646877187861486):0.32441914238547526
[&R] (Dcalifornica_1:18.010373886041474	(Hminor_1:18.094925422533414	((((((SoreophilaNC_1:18.249005420115125	(SoreophilaAL4_1:18.399573469325176	(SoreophilaAL2_1:18.28975133529803	SoreophilaAL1_1:18.342427849351427):0.10982213402714813):0.0617933895855504):0.3533828474769595	(SoreophilaGA_1:18.80653916992658	(((SrubraGA3_1:18.313198832966616	SrubraGA4_1:18.758863044966617):0.9156115835336098	(SrubragulfensisFL3_1:18.22109457184663	(((SleucophyllaFL3_1:18.041132240590912	SleucophyllaFL1_1:18.26252768868251):0.15862574397252857	(SleucophyllaAL1_1:18.12509057180967	SleucophyllaAL2_1:18.18282978460227):0.23832364805277215):0.060235206384339254	((((SrubraGA6_1:18.269087562925456	SrubraSC_1:18.038961536298856):0.19350944653692345	(SrubraGA1_1:18.26139248611569	SrubraGA2_1:18.54152465437569):0.07786229433908878):0.050356222196668896	SrubragulfensisFL1_1:18.04479137525225):0.2199542681423577	(((SrubrajonesiiSC1_1:18.374730316672913	SrubrajonesiiNC2_1:18.021733308773715):0.06262261764111131	SrubrajonesiiNC1_1:18.437352934314024):0.45600660369627105	(SalataMS2_1:18.099151528009795	SalataLA2_1:18.099151528009795):0.09658813028870201):0.016362280265508587):0.04839083552897372):0.0018222199572517047):0.15037491019539614):0.07043241274190225	SleucophyllaFL2_1:18.798095606309534):0.07182349626225495):0.060887050514501426):0.1616036190429498	((((SrubrawherryiAL_1:18.178257808545837	SalataLA1_1:18.339798521463635):0.18993380561859163	((SalataTX_1:18.306368078392865	(SrubraGA5_1:19.093271705723726	SrubrajonesiiSC2_1:18.31938173286293):0.33359126030733327):0.07408491140181207	SrubragulfensisFL2_1:18.197942730974678):0.14927933728754944):0.08192444844365566	SrubraalabamensisAL_1:18.160835846391684):0.08749380497381755	(SalataMS1_1:18.17973714433392	SleucophyllaGA_1:18.74757446444532):0.1252595687599831):0.21957573892393764):0.2171005606357852	((SminorGA1_1:18.77172804021271	((SpsittacinaGA1_1:18.506010734984795	(SpsittacinaAL1_1:18.20269484590182	SpsittacinaAL2_1:18.20269484590182):0.29230689969657275):0.6886220698930613	(((((((SflavarubricorporaFL2_1:18.37051893758422	SflavarugeliiAL_1:18.37960495494222):0.015762189543002937	SflavarugeliiGA1_1:18.386281127127223):0.03420543871619615	SflavaFL_1:18.42957258320142):0.02149547115516336	SflavarugeliiGA2_1:18.210814696427583):0.1572253282781636	(SflavarubricorporaFL1_1:18.12783820939439	SflavaGA_1:18.040186910693187):0.16052827508155731):0.2269333496183205	(SflavaSC_1:18.075111338259653	SflavaVA_1:18.004539448149853):0.17069509099041563):0.11827651748621192	SflavaNC1_1:18.19254495568008):0.4681857595143772):0.06979334976405967):0.018544721461400158	(((SminorSC1_1:18.17611605982193	(SminorSC2_1:18.188957460250954
[&R] ((Hminor_1:18.78190965770441	((((((((SpurpureavenosaburkiiFL1_1:18.75468049892119	SpurpureavenosaVA_1:18.090741144427387):0.055173912736544095	SpurpureapurpureaWI_1:18.852569497525334):0.15999276532558163	SpurpureavenosamontanaNC_1:18.412255218156716):0.2481808570788567	SpurpureavenosaMD_1:18.678453571972174):0.12517257344977878	(((((SpurpureapurpureaNS_1:18.423592161481924	((SpurpureavenosaGA_1:18.156194372171218	SpurpureavenosaburkiiAL_1:18.493325861797217):0.041797635372361336	SpurpureavenosaburkiiFL2_1:18.07959202393698):0.2533876879787478):0.0895116536996307	SpurpureapurpureaWI2_1:18.920737924715556):0.02315756207547784	SpurpureavenosaburkiiMS_1:18.268676333683235):0.25898960001544935	SpurpureavenosamontanaGA_1:18.602578042112285):0.09347191368513341	SpurpureavenosaNC_1:18.68043421150642):0.08955869288793314):0.9503004939816054	((SminorGA1_1:18.0905548464565	SminorGA2_1:18.2851618984829):0.8861294208135825	(SpsittacinaGA3_1:18.49448273105779	(SpsittacinaAL3_1:18.248818765851365	SpsittacinaGA2_1:18.482142241579364):0.012340489478427474):1.3068778857276895):0.5680399230030744):0.05386569761348806	((SflavaVA_1:18.472498985512438	(SflavaNC2_1:18.170900417723058	SflavarugeliiGA1_1:18.681243990868055):0.44216117039917946):0.7394247374877653	(((((SleucophyllaFL2_1:18.102585330028482	SleucophyllaGA_1:18.102585330028482):0.3841114720250271	(SrubrawherryiAL_1:18.134521446399976	(SalataLA1_1:18.016020637667552	SalataTX_1:18.016020637667552):0.2800415216502234):0.01695119003013389):0.431570641120823	(SoreophilaAL3_1:18.159219841136803	SoreophilaAL2_1:18.490293151219603):0.3119178452561308):0.013842251294332532	(SalataMS1_1:18.23101236634637	(SalataMS2_1:18.36306819616341	(SrubragulfensisFL2_1:18.30153398348231	(((SrubraGA2_1:18.68411316423557	(SrubragulfensisFL1_1:18.029381342962555	((SrubraGA4_1:18.102792281342584	SrubraGA5_1:18.102792281342584):0.4074233167319377	SrubraGA3_1:18.064551386074523):0.7283067643120327):0.029780025613814144):0.1297236635517201	(SrubrajonesiiNC2_1:18.120869478899994	SrubrajonesiiSC1_1:18.473866486799192):0.35999472021009404):0.10813960362380141	SrubragulfensisFL3_1:18.203160508717687):0.09837347476462599):0.02031379047749621):0.12080820097235968):0.1332600080108925):0.144018590788096	(SalataLA2_1:18.549299334226458	(SrubraalabamensisAL_1:18.047649138646648	((((SrubraSC_1:18.08218922056128	(SrubraGA1_1:18.003353469633634	SrubraGA6_1:18.126695698641235):0.1856195485466429):0.11408731272758343	SrubrajonesiiNC1_1:18.60321687838986):0.009908377980405432	SrubrajonesiiSC2_1:18.403400128052265):0.30770964014978064	(((SleucophyllaFL1_1:18.21917022162726	SleucophyllaAL1_1:18.16143100883466):0.030638860010517216	SleucophyllaAL2_1:18.249809081637775):0.14540133343583792
[&R] ((Hminor_1:20.65929142491558	(((((((SpurpureavenosaGA_1:18.65696974743464	(SpurpureavenosaburkiiFL2_1:18.27053368500662	SpurpureavenosaNC_1:18.15285745512162):0.2680360788214195):0.5678441886218196	((SminorokefenokeensisGA_1:18.451501050900408	SminorGA2_1:18.21609021817001):0.6692140221669683	SpsittacinaLA_1:18.76400639705638):0.12247132615148146):0.13226233589580025	((SpsittacinaAL2_1:18.456523783493886	(SpsittacinaGA1_1:18.208016397317117	(SpsittacinaAL3_1:18.038353560774482	SpsittacinaGA2_1:18.27167703650248):0.26831759590083465):0.25951637556316864):0.8069095561134919	(SflavaSC_1:18.198521070286024	SflavaNC1_1:18.026983079229822):0.7135571600805553):0.16368663579328396):0.03848302832907974	(SrubrawherryiAL_1:18.28308928600842	(SrubraGA3_1:18.296064514557756	SrubraGA4_1:18.741728726557756):0.8233961600066646):0.68192679072912):0.21841653480346299	((SoreophilaAL1_1:18.391370334498884	SoreophilaGA_1:18.391370334498884):0.05654820748107082	((SoreophilaAL4_1:18.29917032717352	SoreophilaNC_1:18.08680888837792):0.08352881418615243	SoreophilaAL2_1:18.382699141359673):0.01254288656688203):1.0073583025392487):0.19814764457998382	(((((((SpurpureavenosamontanaNC_1:18.158069155152436	SpurpureavenosamontanaGA_1:18.158069155152436):0.044339416182328215	SpurpureavenosaVA_1:18.096061175667565):0.12526800575241015	SpurpureavenosaburkiiMS_1:18.252764468673572):0.05273354480194535	(SpurpureapurpureaWI2_1:18.132603280048624	SpurpureapurpureaWI_1:18.132603280048624):0.8481138865346965):0.17066311092288694	(SpurpureavenosaburkiiAL_1:18.6754743349794	SpurpureavenosaburkiiFL1_1:18.6754743349794):0.433190856659206):0.34450488351717373	(SpurpureapurpureaNS_1:18.296208005923564	SpurpureavenosaMD_1:18.121552567499965):0.7920430455658138):0.5993453624138673	((SpsittacinaFL_1:18.875522196119423	(SflavaVA_1:18.56520457715097	(((((SflavarugeliiAL_1:18.266508599730983	SflavarugeliiGA2_1:18.026255241801984):0.3200702054902866	SflavarugeliiGA1_1:18.577492787863267):0.003199743220427032	SflavaFL_1:18.589778548441696):0.20503503528835879	((SflavarubricorporaFL2_1:18.510972430452426	SflavaNC2_1:18.00062885730743):0.16328025895025	SflavaGA_1:18.27576050990068):0.11147487696937634):0.03474931944025437	SflavarubricorporaFL1_1:18.509636005011515):0.3956338670934551):0.15552850352625414):0.40099815030367375	(((SrubragulfensisFL2_1:18.373402667096197	(((SalataMS2_1:18.125469764915678	SalataLA2_1:18.125469764915678):0.03593146450152111	(SalataTX_1:18.277640857989407	(((SrubraGA6_1:18.123040768569815	(SrubraGA2_1:18.10726241291113	SrubraGA5_1:18.69145163667593):0.17256829491108766):0.10852601185223429	SrubraGA1_1:18.108224551414448):0.17599866052390534	SrubraSC_1:18.177439414319355):0.2495911416644545):0.025050208044189712):0.25173637074032934
[&R] ((Hminor_1:18.254489046693845	(((SleucophyllaFL3_1:18.314865882406483	(SleucophyllaFL1_1:18.152747816116143	(SleucophyllaGA_1:18.238879049334393	SleucophyllaAL1_1:18.087062412166194):0.007946191157353481):0.3835135143819349):1.0110110641316015	((((SminorSC1_1:18.60866075402394	((SminorSC2_1:18.150908654914783	SminorokefenokeensisGA_1:18.150908654914783):0.45309136933819383	SminorGA3_1:18.471382954485577):0.33096638139896206):0.37817817104281276	(SoreophilaAL2_1:18.512385271282795	((SoreophilaAL4_1:18.15073932497561	SoreophilaAL1_1:18.20341583902901):0.15682598326125607	SoreophilaNC_1:18.095203869441267):0.20481996304592967):0.5710113376305579):0.18338343394475004	(((SalataMS1_1:18.062210964074442	(SrubrajonesiiSC1_1:18.962614198482196	(SalataLA1_1:18.257458255442923	SalataLA2_1:18.116168418826526):0.14882589994387097):0.050080676093446935):0.3259991664148597	(SleucophyllaFL2_1:18.830755925843395	((SrubragulfensisFL2_1:18.341833053320862	SrubraalabamensisAL_1:18.07352238300666):0.08966787657638164	SrubragulfensisFL3_1:18.431500929897243):0.043061284420549024):0.1252915247573102):0.25208499224032027	(((SpurpureavenosaNC_1:18.147305774637736	SpurpureavenosaburkiiAL_1:18.720513477755336):0.4607074288328131	SpurpureavenosaGA_1:18.844089416962152):0.45208706600161247	SoreophilaAL3_1:18.753727668261963):0.007275017797657788):0.17470404671568376):0.14496312126993474	(((SpsittacinaLA_1:18.030106849474805	(SpsittacinaAL2_1:18.27689595164431	(SpsittacinaGA2_1:18.27106487563318	SpsittacinaGA3_1:18.27106487563318):0.3488183004837286):0.1615908141274964):0.022240397143285143	SpsittacinaAL1_1:18.46072716291509):0.8979322415486529	(((SflavaSC_1:18.02646594882316	SflavarugeliiGA1_1:18.60680023446816):0.05886048008213735	SflavaVA_1:18.014754538795493):0.5684969012423875	((SflavaNC1_1:18.2584689808658	(SflavaGA_1:18.58312009449238	(SflavarubricorporaFL1_1:18.09146249051704	SflavaFL_1:18.41138938867584):0.5793089026765406):0.02872898357261933):0.10302051813859425	(SflavaNC2_1:18.042473463581413	(SflavarubricorporaFL2_1:18.417884817765497	(SflavarugeliiAL_1:18.25781718264457	SflavarugeliiGA2_1:18.01756382471557):0.16915365247892733):0.13493221896091617):0.5605447389791804):0.1207958400870893):0.35348096507526117):0.3345029677316955):0.11355020817864142):0.0032045666672830255	((SpurpureapurpureaWI_1:18.88812025570196	SpurpureavenosaMD_1:18.30583070774436):0.9541278587261413	(((SoreophilaGA_1:18.751032686970408	((SrubragulfensisFL1_1:18.014691688783405	(SrubrajonesiiSC2_1:18.329160299142295	SrubraGA1_1:18.238728879978297):0.12078243620430852):0.2940980601288037	(SrubraGA2_1:18.853516005717747	SleucophyllaAL2_1:18.396816370174342):0.08022553885366351):0.2432932862120028):0.004863389649389235	(((SalataTX_1:18.264757786423274
[&R] ((((((((((SrubrajonesiiSC2_1:18.381358427247253	SrubrajonesiiNC2_1:18.238086547666054):0.21855031464815228	(SrubrajonesiiSC1_1:18.006838620514742	SrubrajonesiiNC1_1:18.006838620514742):0.8027952496986648):0.22396714947066107	((SleucophyllaFL3_1:18.061892978764384	SleucophyllaGA_1:18.377365851231584):0.15228461582139638	SalataMS2_1:18.214677177730984):0.12130396224128859):0.051450343280728	(SalataLA1_1:18.354946795424024	(SleucophyllaAL2_1:18.189199175156265	SleucophyllaAL1_1:18.131459962363667):0.2453536485977559):0.17377452444537433):0.5089151835400727	(SflavarubricorporaFL2_1:18.168773056755807	SflavarugeliiAL_1:18.177859074113808):1.4368888371322621):0.024501974535101844	(((((SpsittacinaAL2_1:18.16788898831249	(SpsittacinaAL3_1:18.27346340581276	SpsittacinaGA3_1:18.50678688154076):0.004089331244332553):0.306233360822747	SpsittacinaAL1_1:18.474122349135236):0.3529345525923277	SpsittacinaGA2_1:19.170044126200164):0.14426747604090975	(SpsittacinaGA1_1:18.427943447803887	SpsittacinaLA_1:18.00855454212049):0.5543899193509872):0.21990795462073104	((((SflavarugeliiGA1_1:18.311308684951445	SflavaFL_1:18.320394702309446):0.2940154369116454	SflavaNC2_1:18.094980548718095):0.47055896203283576	((SflavarugeliiGA2_1:18.525530100343314	SflavarubricorporaFL1_1:18.445856560113516):0.2285854140292842	SflavaNC1_1:18.233410578242395):0.09060022895233401):0.2639256306381436	SpsittacinaFL_1:18.843691654221473):0.08040279425933329):0.20995235962976366):0.18156671087123033	((((SrubrawherryiAL_1:18.20205907658668	SrubragulfensisFL3_1:18.181089530684474):0.04019992301062054	SalataMS1_1:18.009645845109297):0.2204446966235008	(SleucophyllaFL2_1:18.494028948778258	(SrubragulfensisFL1_1:18.21371073000605	SalataLA2_1:18.16106702517545):0.017988634280812252):0.30389891306593964):0.44622229281843134	(SflavaGA_1:18.299477052573476	SflavaVA_1:18.047063056320674):0.9405228603601566):0.17323848685877213):0.3595390571765778	((((((((SrubraGA2_1:18.133841664218938	SrubraGA3_1:18.272366675983736):0.17414594651779192	(SrubraGA5_1:18.100127435565845	SrubraGA4_1:18.100127435565845):0.792049398935685):0.17569149466054096	SrubraSC_1:18.09676313951827):0.5177478837651115	SrubraalabamensisAL_1:18.014300396154784):0.21683128068103757	(SoreophilaAL3_1:18.004007911005395	((SoreophilaAL1_1:18.175816591726	SoreophilaGA_1:18.175816591726):0.02767810714824777	SoreophilaAL4_1:18.15081818482085):0.18426303626734436):0.40449839088882644):0.149253666103023	((((SrubraGA1_1:18.147792993290032	SrubraGA6_1:18.271135222297634):0.4473849901238124	(SalataTX_1:18.318218423505304	SleucophyllaFL1_1:18.3978244518353):0.020786064295140558):0.06956145802218099	SrubragulfensisFL2_1:18.226055687002624):0.23310607879534334	(SoreophilaAL2_1:18.441853695680464
[&R] ((((SflavaSC_1:19.278977614395597	(((((SrubrajonesiiSC1_1:18.55394182847469	SrubraSC_1:18.147001483373693):0.1417363463838634	SrubragulfensisFL1_1:18.05070199997736):0.294272988108715	(((SrubrajonesiiNC2_1:18.06026939996161	SrubrajonesiiSC2_1:18.203541279542808):0.29718419073781294	(SrubrajonesiiNC1_1:18.539988671764473	SrubraGA1_1:18.239832124282472):0.1704619268341459):0.19192400675933632	SrubragulfensisFL2_1:18.163534303442557):0.08757655760931496):0.42488557432177887	(((SoreophilaAL1_1:18.447005874038734	SoreophilaNC_1:18.181967921189734):0.014973160407956513	(SoreophilaGA_1:18.380037226060452	SoreophilaAL4_1:18.327360712007053):0.08194180838624154):0.3867896178843088	SrubraGA2_1:19.274770796144004):0.12004156192305102):0.3124126841205533	(((SpurpureavenosaburkiiFL2_1:18.137440436174494	SpurpureavenosaGA_1:18.255840419781094):0.43252899859658095	SpurpureavenosamontanaGA_1:18.467908949177072):0.3239468831560714	((SpurpureavenosaburkiiAL_1:18.088582365810964	SpurpureavenosaburkiiFL1_1:18.088582365810964):0.7514904149311398	SpurpureapurpureaWI2_1:18.882787866609704):0.509375010417643):0.42760558740646):0.12036713124778944):2.362405339740104	((((SleucophyllaFL3_1:18.175234170994255	SrubrawherryiAL_1:18.155482877838057):0.11545201425472469	(SleucophyllaFL1_1:18.158425780191596	(SleucophyllaAL1_1:18.017272239314956	SleucophyllaFL2_1:18.169088876483155):0.08341432808403958):0.35365585314898296):0.20863368123848208	SoreophilaAL3_1:18.367662982173258):0.8911459761747766	(((((((SminorGA1_1:18.373141324905788	((((SminorSC1_1:18.016219594872652	SminorSC2_1:18.34252524650065):0.11922224996800082	SminorGA2_1:18.226336663738252):0.08345461084306578	SminorokefenokeensisGA_1:18.545202107311717):0.1050757745666978	SminorGA3_1:18.517660812111014):0.15288132778417585):0.5001307129502987	(SpurpureavenosaNC_1:18.886115718974256	(SpurpureapurpureaWI_1:19.12910521341447	(SpurpureavenosaVA_1:18.38191326836685	((SpurpureavenosaburkiiMS_1:18.202880822221246	SpurpureavenosamontanaNC_1:18.277792930634845):0.13479779419161392	(SpurpureapurpureaNS_1:18.327582252746236	SpurpureavenosaMD_1:18.152926814322637):0.2776814072404238):0.07566993920759388):0.04053750468621682):0.37293329454498897):0.16272552698463028):0.022988528898581474	(((SflavarubricorporaFL1_1:18.203596820311624	SflavaGA_1:18.115945521610424):0.014069584284924289	(SflavarugeliiGA2_1:18.04242534500499	(SflavaFL_1:18.14601065130005	SflavarugeliiAL_1:18.14601065130005):0.1366680516339418):0.25491459982135606):0.46816312233471247	(SflavaVA_1:18.308577499954776	(SflavarugeliiGA1_1:18.08904627451217	SflavarubricorporaFL2_1:18.08904627451217):0.8704374011974043):0.03718673202248571):0.6102584604696116):0.08291713830442446	(SoreophilaAL2_1:18.713680529427446	(((SleucophyllaAL2_1:18.19372857425595	SleucophyllaGA_1:18.287805998631548):0.21956843661492517
[&R] (((((((SoreophilaAL2_1:18.263433049475665	SoreophilaAL1_1:18.316109563529064):0.6608124061319034	SalataTX_1:18.866618449600566):0.2042760611161084	((((SflavarubricorporaFL1_1:18.2503079096787	SflavarugeliiGA1_1:18.5611487904795):0.9624328846322272	(SpurpureavenosaVA_1:18.42278343385299	((SpurpureapurpureaWI2_1:18.819826410458177	(SpurpureavenosaNC_1:18.03457602724132	SpurpureavenosaburkiiAL_1:18.60778373035892):0.16932759423165342):0.26003779540911554	SpurpureavenosaMD_1:18.49757465790969):0.04957366834710045):0.4749674965383323):0.02888910896645379	((SminorSC1_1:18.043021608282793	SminorSC2_1:18.36932725991079):0.3783443552641147	((SminorokefenokeensisGA_1:18.22400126345427	SminorGA3_1:18.09138419368687):0.4148382910436258	(SminorGA1_1:18.028913111687658	SminorGA2_1:18.223520163714056):0.17990855805343928):0.10883206067701136):0.5241487522130692):0.049532323975702466	((((SpurpureavenosaGA_1:18.07650693449834	SpurpureavenosaburkiiFL1_1:18.41363842412434):0.48102208166360805	SpurpureavenosaburkiiFL2_1:18.439129032555346):0.1383015991102304	SpurpureavenosaburkiiMS_1:18.40045803765798):0.5368188547869382	(SpsittacinaLA_1:18.838136267380982	((SpurpureavenosamontanaNC_1:18.266275499799136	SpurpureavenosamontanaGA_1:18.266275499799136):0.1905760403753335	(SpurpureapurpureaNS_1:18.244720571365413	SpurpureapurpureaWI_1:18.652354680899414):0.4048039039692562):0.49916047085451043):0.05617698982953803):0.070330758142162):0.03691679314139541):0.10538816698508849	(SalataMS1_1:18.22041728279442	((SalataMS2_1:18.156863288758363	SrubrajonesiiNC1_1:18.854483168470164):0.23959239828360537	SrubraalabamensisAL_1:18.086924594524167):0.07682562654185154):0.561711527501546):4.346311522722603	((SalataLA2_1:18.198850231905336	SrubraSC_1:18.48952976651614):2.800372147458381	(((SpsittacinaGA2_1:18.450066616051092	SpsittacinaGA1_1:18.118088380964892):1.3343074791626022	((SflavaNC1_1:18.02367926977649	SflavaVA_1:18.12464537072289):0.658615676469109	SflavaSC_1:18.8538329373018):0.23619882419849333):0.7543124702101838	((((((SleucophyllaFL3_1:18.132701524334006	SleucophyllaFL2_1:18.448174396801207):0.06351569977462654	SleucophyllaFL1_1:18.41761267220023):0.024239389363272162	((SleucophyllaAL1_1:18.129171671007747	SleucophyllaGA_1:18.280988308175946):0.2505461889900134	SalataLA1_1:18.35785104446036):0.004394988773146824):0.44847598592092247	(SoreophilaNC_1:18.364810556266576	((SoreophilaGA_1:18.284994286429864	SoreophilaAL4_1:18.232317772376465):0.2727392963318049	SoreophilaAL3_1:18.173983758625468):0.07211492635390472):0.2911770300992554):0.0016393345290069334	((((SrubraGA6_1:18.31189782406241	SrubraGA5_1:19.05287698707961):0.4189105108052194	SrubragulfensisFL3_1:18.16878235142663):0.013781834600680037	SrubragulfensisFL2_1:18.182564186027307):0.40855864826357846
[&R] (Dcalifornica_1:18.22009796589707	((((((SalataLA2_1:18.54522324917403	((SleucophyllaGA_1:18.694142220273605	SrubraalabamensisAL_1:18.06963783843381):0.001583988313761859	((((SrubraGA6_1:18.064532443543545	SrubraGA3_1:18.35984739456074):0.33499337809244445	(SrubraGA4_1:18.056012264172566	SrubraGA5_1:18.056012264172566):1.0844927204806247):0.10320895766155905	SrubragulfensisFL1_1:18.03457292289075):0.3297889049608343	SrubragulfensisFL2_1:18.270497700817376):0.06903479624438787):0.16447032990865984):0.24775103510870108	((SrubrawherryiAL_1:18.342846454281734	SalataMS2_1:18.363097330583134):0.1943961389578375	(((SrubragulfensisFL3_1:18.181784908395663	((SrubrajonesiiNC2_1:18.30111248878069	(SrubrajonesiiNC1_1:18.180109483216498	SrubrajonesiiSC1_1:18.180109483216498):0.4740000134633859):0.253163522763714	((SalataLA1_1:18.011924387830028	SalataTX_1:18.011924387830028):0.30378533929937185	SleucophyllaFL3_1:18.173920307367798):0.035233249218800035):0.013352190867466626):0.03185872403219262	SalataMS1_1:18.002000023842058):0.14490995013329236	((SrubraSC_1:18.279084175181055	(SrubrajonesiiSC2_1:18.406064264903303	SrubraGA2_1:18.595765013999298):0.07023512706075206):0.31510966787334505	(((SleucophyllaAL1_1:18.187104106837165	SleucophyllaFL2_1:18.338920744005364):0.2328207756388755	(SrubraGA1_1:18.627062792984034	SleucophyllaFL1_1:18.450495325700633):0.02716876956800375):0.036911626847689505	SleucophyllaAL2_1:18.514575722116323):0.009834451273670226):0.09625969632115197):0.1577194647762242):0.23548081474175744):0.42682312073348894	(((SflavarubricorporaFL1_1:18.430789698588384	(SflavaGA_1:18.045181222238288	(SflavarugeliiGA2_1:18.13523791453898	SflavaFL_1:18.37549127246798):0.07726814663030784):0.29795717764889773):0.14860187632469712	(SflavarugeliiAL_1:18.660542297284103	SflavarugeliiGA1_1:18.6514562799261):0.23877617578777757):0.6061533571742646	SpurpureavenosamontanaNC_1:18.976902463834953):0.43272681922307266):0.31261378868605766	(((SflavaVA_1:18.47811966879767	(SflavarubricorporaFL2_1:18.809117514960004	SflavaNC1_1:18.057245238258812):0.31990832959246374):0.05793305387404104	(SflavaSC_1:18.08011406634518	SflavaNC2_1:18.15010477884518):0.5265105464363389):0.31650587879895914	((((SminorSC1_1:18.222238289596127	SminorGA1_1:18.118526056467328):0.18139236069548803	(SminorGA3_1:18.454445220269523	(SminorSC2_1:18.14841284644371	SminorokefenokeensisGA_1:18.14841284644371):0.4386494435932136):0.14287401188269103):0.2786409404130083	SminorGA2_1:18.773166409602222):0.1817310131955376	(SpurpureavenosaVA_1:18.105175921892766	(SpurpureavenosaburkiiAL_1:18.398582198568583	SpurpureavenosaGA_1:18.061450708942584):0.3705330778179807):0.7399520056051968):0.03250610500711453):0.738261643571803):1.892688272589472	(((SpsittacinaFL_1:19.16158414803802
[&R] (Dcalifornica_1:19.090435589510395	(Hminor_1:19.151782050107837	((((SpurpureavenosaVA_1:18.169204305983897	SpurpureavenosaGA_1:18.496012170851696):1.188178876235632	((((((SrubrajonesiiSC1_1:19.08591466832233	SrubragulfensisFL3_1:18.347074366406932):0.1223983144195929	(((SrubraGA3_1:18.243298626488137	(SrubraGA4_1:18.373696234896	SrubraGA5_1:18.373696234896):0.31526660359213854):0.696740809923374	(SrubraGA2_1:18.172120421702935	SrubraGA6_1:18.015330482450533):0.6293940029437796):0.05623900638989455	(SrubrajonesiiNC2_1:18.361126098138342	SrubraSC_1:18.30718276093654):0.163654704221064):0.33053517248332026):0.01904306394557061	(SoreophilaAL1_1:18.221997769164748	SoreophilaAL4_1:18.16932125511135):0.5593317544877474):0.049671482584464535	SoreophilaAL3_1:18.44725118210076):0.4678136595779392	((SminorokefenokeensisGA_1:18.88954622554734	(SminorGA1_1:18.366322548424353	(SminorGA3_1:18.32857908524253	SminorSC2_1:18.46119615500993):0.3351442781712236):0.09320579236618791):0.49545539036013536	((SpurpureavenosaburkiiAL_1:18.028585020882886	SpurpureavenosaburkiiFL1_1:18.028585020882886):1.102766442952889	SpurpureapurpureaWI_1:19.17406654970338):0.5724091785353048):0.09088450363542144):0.17657578193900988	(((SpurpureavenosamontanaGA_1:18.26228017598998	(SpurpureavenosaNC_1:18.203601066050563	SpurpureavenosaMD_1:18.237234307078165):0.043063365648412996):0.018136383065168134	SpurpureavenosaburkiiFL2_1:18.382477044649146):0.38863392867713875	SpurpureavenosamontanaNC_1:18.66905048773229):0.7445784813866277):0.05010160876781457):0.28482723189382153	((SpsittacinaAL1_1:18.919778831013435	(SpsittacinaFL_1:18.637526792936175	SpsittacinaAL2_1:18.904664676844572):0.015114154168862267):0.8956024746523995	((((((SpsittacinaGA3_1:18.343594862361766	SpsittacinaGA1_1:18.011616627275565):0.10744174776791786	SpsittacinaGA2_1:18.451036610129684):0.08727598330839598	SpsittacinaAL3_1:18.30498911771008):0.7514208385117181	SpsittacinaLA_1:18.5383662911802):0.3996816584402152	(SflavaSC_1:18.518477850759474	((SflavaVA_1:18.136073009771327	SflavaNC1_1:18.035106908824922):0.17810753328144505	(SflavarubricorporaFL2_1:18.704030210462264	SflavarubricorporaFL1_1:18.393189329661467):0.26105650834530547):0.13372541759690204):0.47659490591714315):0.11001969345903348	((((SrubraGA1_1:18.54528684482986	SalataLA2_1:18.147823512600063):0.04995444470702369	(SalataMS2_1:18.160898230485145	(SrubrajonesiiSC2_1:18.19095082048207	SrubrajonesiiNC1_1:18.400675948800068):0.45784216139687595):0.036879726821939435):0.3803636529421134	(SleucophyllaFL2_1:18.584106294852212	((SalataTX_1:18.31910145037695	((SleucophyllaAL1_1:18.053886712157343	SleucophyllaGA_1:18.205703349325542):0.2097170776066582
[&R] ((Hminor_1:19.76028943965826	((SpurpureavenosamontanaNC_1:18.41086965306459	(SpurpureavenosaVA_1:18.24150641960412	(SpurpureavenosaburkiiFL1_1:18.339653736482	SpurpureavenosaburkiiAL_1:18.339653736482):0.5657920376159211):0.06301583779327032):2.5599566255228914	((((((((SpsittacinaGA3_1:18.645427537641364	SpsittacinaAL3_1:18.412104061913364):0.2903175704438993	SpsittacinaAL2_1:18.592757883612663):0.0560551740083708	SpsittacinaGA1_1:18.659822047007435):0.6702600083743812	SflavaNC1_1:18.796179965698418):0.36073904982677935	(SalataMS1_1:18.275941004788905	((SoreophilaAL3_1:18.04866658470614	SoreophilaAL2_1:18.37973989478894):0.019633845585310623	SoreophilaGA_1:18.45205025442765):0.32834813782745065):0.6706710295530922):0.01239854570882844	((SalataLA1_1:18.815045426630615	(((SrubraGA1_1:18.63754897374082	(((SrubrajonesiiSC2_1:18.232781817889265	SrubrajonesiiSC1_1:18.442506946207263):0.0853019014815694	SrubraSC_1:18.120868502587832):0.2853294802029895	SalataMS2_1:18.115518448180023):0.124567193331001):0.28943121657773796	((SalataLA2_1:18.246131866049915	SalataTX_1:18.387421702666312):0.06746363658524325	(SleucophyllaGA_1:18.30527067202622	(SleucophyllaAL2_1:18.090390667344423	SleucophyllaFL1_1:18.090390667344423):0.12080258030619745):0.32329811993093593):0.21592135545360452):0.027659894433048338	(SrubragulfensisFL2_1:18.24424348020687	(SleucophyllaFL2_1:18.56328458615751	(SrubrajonesiiNC1_1:18.74761444188674	(SrubrajonesiiNC2_1:18.394163086725502	(SrubragulfensisFL1_1:18.010935029464303	(SrubraGA6_1:18.05798892624426	(SrubraGA2_1:18.104448641464394	(SrubraGA3_1:18.129841497058585	(SrubraGA5_1:18.211679394479393	SrubraGA4_1:18.211679394479393):0.3638263145791917):0.11313215617060927):0.11033022403226572):0.42110795962684255):0.09124889027919814):0.00045434726203942794):0.19831673466057095):0.03715260557495875):0.2717128501113406):0.11657883749240376):0.5119444908630664	((SflavarubricorporaFL1_1:18.34900549479245	(SflavaSC_1:18.076832599746457	(SflavarugeliiGA1_1:18.527392280550114	SflavaGA_1:18.128900101048117):0.12977460484133882):0.002679490201792544):0.6606336993663661	(SpsittacinaLA_1:18.674475709088775	SpsittacinaFL_1:18.81571774147738):0.008645273169638697):0.5745352330126657):0.026174529962941222):0.053146398809316875	(((((SminorSC1_1:18.090746827225484	SminorGA2_1:18.181641646123083):0.18573953529241877	SminorokefenokeensisGA_1:18.602792014145898):0.00606591210979	(SminorSC2_1:18.488952970609002	SminorGA1_1:18.058935085852205):0.11990495564668427):0.6318415710863349	((SpurpureavenosamontanaGA_1:18.407688215501487	(SpurpureapurpureaWI_1:18.18027577764002	SpurpureapurpureaWI2_1:18.18027577764002):0.8277194825556681):0.5557442676572	((SpurpureavenosaNC_1:18.172337428604198
[&R] (((((((SoreophilaNC_1:18.0976412984727	(SoreophilaAL1_1:18.329915869404903	((SoreophilaAL4_1:18.220643281055757	SoreophilaAL2_1:18.220643281055757):0.014454084952195268	SoreophilaGA_1:18.28777388006135):0.04214198934355363):0.03276338191679479):0.3981405704486911	(((SleucophyllaAL2_1:18.240017191636223	SleucophyllaFL2_1:18.334094616011825):0.08490769609326022	(SleucophyllaAL1_1:18.157749144548156	SleucophyllaFL1_1:18.215488357340753):0.10943653038873152):0.21021319135112224	SrubragulfensisFL2_1:18.273021791930606):0.19498425095938537):0.42537677596094187	(SalataMS2_1:18.79150229277826	SalataMS1_1:18.53863826198886):0.14310094827627157):0.4365623107182903	((SpurpureavenosaMD_1:18.47715217429159	((SpurpureavenosaburkiiFL2_1:18.240837406040686	SpurpureavenosaGA_1:18.359237389647287):0.27626559410910645	(SpurpureavenosaNC_1:18.33856607602928	SpurpureavenosaburkiiMS_1:18.27926971190668):0.06086069423551341):0.0440921629991975):0.06837095867962974	SpurpureavenosamontanaNC_1:18.52750563623462):1.0334917935800045):0.2589008659694526	(((SleucophyllaFL3_1:18.28559411403713	((SalataLA1_1:18.050230568755264	SalataTX_1:18.050230568755264):0.22773168815947398	((SrubraSC_1:18.0184018196746	SrubraGA5_1:18.989507009318398):0.2993108538446657	SrubraGA1_1:18.424496471138266):0.10963928138987065):0.14942127688399362):0.18188078594787258	((SrubrajonesiiNC2_1:18.077127551305246	SrubrajonesiiSC1_1:18.430124559204444):0.21675335358062173	SrubragulfensisFL1_1:18.001901737903868):0.5187164500569373):0.7163155399040207	(((SflavaNC1_1:18.02067858426432	SflavaVA_1:18.121644685210722):0.9641513507115687	SminorGA1_1:19.02603391023009):0.010820037587056108	(((((((SpurpureapurpureaWI2_1:18.607943720366528	SpurpureapurpureaNS_1:18.200309610832527):0.009593272382099383	SpurpureapurpureaWI_1:18.617536992748626):0.23916130197658308	(SpurpureavenosaVA_1:18.11050254745291	SpurpureavenosamontanaGA_1:18.216849943120106):0.039541306910901845):0.41217502536189576	(SpurpureavenosaburkiiFL1_1:18.310066253699627	SpurpureavenosaburkiiAL_1:18.310066253699627):0.9160919805198763):0.3129015151018604	((SminorGA2_1:18.558753448025747	((SminorSC2_1:18.394237516368825	SminorGA3_1:18.261620446601427):0.05306418250547034	SminorokefenokeensisGA_1:18.447301698874295):0.34686258188185265):0.30049704852842973	SminorSC1_1:18.76835567765658):0.1256393935731825):0.06696824185104865	((((SpsittacinaAL1_1:18.03707147555706	SpsittacinaAL2_1:18.03707147555706):0.35412111183765976	SpsittacinaGA1_1:18.40220157678112):0.5257665470749509	(SpsittacinaFL_1:18.460803033841124	(SpsittacinaLA_1:18.020597326536908	(SpsittacinaGA3_1:18.685100612864172	(SpsittacinaGA2_1:18.29832451361279	SpsittacinaAL3_1:18.06500103788479):0.386776099251378):0.08686385444233982):0.2989636749156169):0.1890182167201433):0.2309422072887709
[&R] ((Hminor_1:18.105863270930726	(((((SrubrajonesiiNC2_1:18.31937405833854	(SrubrajonesiiNC1_1:18.61459238789514	((SrubraGA3_1:18.198108871745788	(SrubraGA2_1:18.006915952102737	SrubraGA4_1:18.591105175867536):0.05266790787825299):0.44663764734536826	(SrubraGA6_1:18.13126980513195	SrubraGA1_1:18.00792757612435):0.21816176294200934):0.08834650134678561):0.05777867834259831):0.4267314836070656	SrubraalabamensisAL_1:18.091951577615205):0.6097960899550018	(SpurpureavenosaNC_1:19.10286833739259	(((SrubraGA5_1:19.456152630828274	(SleucophyllaAL2_1:18.097536753270294	SleucophyllaFL1_1:18.097536753270294):0.317727018249783):0.06849321248741587	(SalataLA2_1:18.25171357755426	((SrubrajonesiiSC2_1:18.630463048838084	SrubragulfensisFL1_1:18.195212002274886):0.06279749197318589	SrubragulfensisFL3_1:18.164145367213873):0.046347788136786056):0.011147541506831424):0.1406998720123907	(SleucophyllaFL2_1:18.415185141304757	SleucophyllaFL3_1:18.099712268837557):0.30334913909072597):0.5250912125683129):0.08262655644621267):1.028132793055668	(((SpurpureavenosaVA_1:18.675561375603447	(SpurpureavenosaburkiiFL2_1:18.7985864453863	(SpurpureavenosaburkiiAL_1:18.486989597857782	SpurpureavenosaGA_1:18.149858108231783):0.7671283207611213):0.08538281147834761):0.14669568716849263	SpurpureavenosamontanaGA_1:18.92860445843914):0.16839084755465616	((SminorokefenokeensisGA_1:18.0541371033393	SminorSC2_1:18.0541371033393):0.2423970680480597	SminorGA2_1:18.06112333865696):1.0392940669694397):1.1322481251916765):0.1928316186665248	((SalataMS1_1:18.485042498624665	((SalataMS2_1:18.286388699510272	SrubragulfensisFL2_1:18.24516827730667):0.39332404940335963	(((SoreophilaAL2_1:18.21102325247757	SoreophilaAL4_1:18.21102325247757):0.30950935832417487	SoreophilaGA_1:18.573209124855143):0.08162167113421939	SoreophilaAL1_1:18.654830795989362):0.2764753096010694):0.05819378050042637):1.2597109104330841	((((SminorGA1_1:18.027297404993924	SminorSC1_1:18.131009638122723):0.18556561080981407	SminorGA3_1:18.510263830793136):0.6558627323660415	((((SpurpureapurpureaNS_1:18.379435802213575	(SpurpureavenosaMD_1:18.140847459943057	SpurpureavenosaburkiiMS_1:18.047917854792857):0.0639329038469174):0.19939351927816518	((SpurpureapurpureaWI2_1:18.35996907835798	SpurpureapurpureaWI_1:18.35996907835798):0.5584190516934749	SpurpureavenosaburkiiFL1_1:18.875673044183852):0.06807530097428317):0.5932913498466819	(((SpsittacinaGA3_1:18.01981270917911	SpsittacinaGA2_1:18.01981270917911):0.7155286097974934	SpsittacinaAL1_1:18.392354094504007):0.7705774190348329	(((SflavaVA_1:18.28848884272739	(SflavaNC2_1:18.163556040783327	(SflavarubricorporaFL1_1:18.123717948151164	SflavarugeliiGA1_1:18.434558828951964):0.23934078497636774):0.26549540455386145):0.3543554125246071
[&R] (Dcalifornica_1:18.15463797137542	(Hminor_1:18.160013775849784	(((SminorSC1_1:18.169442513028876	SminorSC2_1:18.495748164656874):1.0251336876511248	((SflavarubricorporaFL2_1:18.090791677469543	SflavarugeliiGA1_1:18.090791677469543):1.460202776555343	(((SminorGA2_1:18.06342132281288	SminorokefenokeensisGA_1:18.298832155543277):0.0455630191640752	SminorGA3_1:18.211778104939953):0.1179545078549607	SminorGA1_1:18.032331797805515):0.8079943547723724):0.2505378149733123):1.57691309833523	(((((((SpurpureavenosaburkiiAL_1:18.00944967336906	SpurpureavenosaburkiiFL1_1:18.00944967336906):1.0635294404899898	SpurpureavenosaburkiiFL2_1:18.61744764062644):0.5875187500763204	(SoreophilaAL4_1:18.75891568571045	(SleucophyllaGA_1:18.707526771944927	((((SrubraSC_1:18.17822864112276	SrubraGA4_1:19.149333830766555):0.30312574496412703	SalataLA2_1:18.19067485147609):0.06455050374458868	(SrubragulfensisFL3_1:18.167020336993275	SrubragulfensisFL2_1:18.167020336993275):0.0469845960237997):0.004317148897373723	SalataTX_1:18.400832340734446):0.13301097850488205):0.16744536046411712):0.35307518397991666):0.04476009308680039	((SpurpureavenosaVA_1:18.383429631631607	((SpurpureavenosaNC_1:18.230423854756	((SpurpureapurpureaWI2_1:18.35066329646877	SpurpureapurpureaWI_1:18.35066329646877):0.39493930466356497	SpurpureapurpureaNS_1:18.337968491598335):0.10074404260886718):0.2136002590628769	(SpurpureavenosamontanaGA_1:18.20433619356427	SpurpureavenosaGA_1:18.42479666276487):0.25530366454561004):0.03013716918892991):0.162742307407566	SpurpureavenosamontanaNC_1:18.652519334706373):0.49514666348919106):0.21751797897877925	((((SpsittacinaGA2_1:18.05919804124559	SpsittacinaGA3_1:18.05919804124559):0.49171331678495295	SpsittacinaAL2_1:18.207924133557942):0.1942342913891789	SpsittacinaGA1_1:18.41316741433352):0.23441931894569987	SpsittacinaLA_1:18.22819782759582):1.0191104059305252):0.14621908661040875	((((SoreophilaGA_1:18.970326768695983	(((SoreophilaAL3_1:18.109916015254804	(SoreophilaAL1_1:18.456161336354516	SoreophilaNC_1:18.191123383505516):0.03750450303648565):0.2779062316003092	SrubraalabamensisAL_1:18.210447621796707):0.12499933138533195	((SleucophyllaAL2_1:18.615097278284175	SalataLA1_1:18.535491249954177):0.038264367756260485	((SalataMS2_1:18.192743278686454	SleucophyllaAL1_1:18.355899930840252):0.10198839547730684	SalataMS1_1:18.04186764337436):0.13773410693028423):0.21251226460579992):0.07375536631934251):0.021917177819547506	(SoreophilaAL2_1:18.69465636857733	(((SrubrawherryiAL_1:18.122653887920254	(SrubrajonesiiNC2_1:18.343478290215646	(SrubraGA2_1:18.278691035767412	SrubraGA6_1:18.121901096515014):0.39775988312543215):0.1440493458186052):0.025597769179478754	(SleucophyllaFL2_1:18.25001665354445
[&R] ((Hminor_1:18.685059025036654	(((((SminorGA1_1:18.03112848431225	SminorSC1_1:18.13484071744105):0.4628923531873943	(SminorSC2_1:18.415605654689635	SminorGA3_1:18.282988584922236):0.5084330675668081):1.0460288929144255	(SalataMS1_1:18.290447358309216	SoreophilaAL3_1:18.411154921639216):0.9980914156674586):0.41959183876747463	((((SoreophilaNC_1:18.062424964164457	SoreophilaAL1_1:18.327462917013456):0.8169021747947901	SleucophyllaFL2_1:19.20774502445344):0.08204851305899727	SoreophilaAL4_1:19.173737090813848):0.08299414439321116	(SminorokefenokeensisGA_1:19.37647450635133	((SpurpureavenosaMD_1:18.373832317146345	((SpurpureavenosaVA_1:18.026770712955425	SpurpureavenosaburkiiFL2_1:18.235178594216624):0.11497461568802948	SpurpureavenosaGA_1:18.468553193511255):0.10772209609908977):0.7494640418221475	(SminorGA2_1:18.92374136248266	(SpsittacinaAL2_1:18.964055982938852	(SpsittacinaFL_1:18.564161474805406	(SpsittacinaAL1_1:18.176061302583452	SpsittacinaGA1_1:18.187070291969853):0.65523805613035):0.1327566242250489):0.24676745256020846):0.18495959938183076):0.03236271175643738):0.1100046966371267):0.9031802509498903):0.4244952377464224	((((SflavaSC_1:18.14852138888807	((SflavarugeliiGA2_1:18.04910319447117	(SflavarubricorporaFL2_1:18.27780502941424	(SflavaFL_1:18.045331237851148	SflavarugeliiAL_1:18.045331237851148):0.24155980892109494):0.0024655056279263136):0.3745793484671343	(SflavaNC2_1:18.094145938757997	SflavarugeliiGA1_1:18.604489511902997):0.05036037160630647):0.0740057910237683):0.893948070821545	((((SflavaGA_1:18.193687875439682	SflavarubricorporaFL1_1:18.281339174140882):0.44755013827407253	(SflavaNC1_1:18.217709809501557	SflavaVA_1:18.318675910447958):0.07014810701299672):0.34717122839362147	(SpsittacinaLA_1:18.488356275388256	(SpsittacinaAL3_1:18.249025353622557	(SpsittacinaGA3_1:18.117724923447685	SpsittacinaGA2_1:18.117724923447685):0.3646239059028688):0.7573745868073001):0.26118605351991797):0.20856663615146834	((SpurpureavenosamontanaNC_1:18.27228192790067	SpurpureavenosaburkiiMS_1:18.197369819487072):0.20814638930072507	((SpurpureapurpureaWI2_1:18.646800286043252	(SpurpureapurpureaWI_1:18.62877673621798	SpurpureapurpureaNS_1:18.221142626683978):0.018023549825273422):0.33048451081018704	((SpurpureavenosaNC_1:18.027577712465085	(SpurpureavenosaburkiiAL_1:18.179066124875966	SpurpureavenosaburkiiFL1_1:18.179066124875966):0.42171929070672):0.14565852353462033	SpurpureavenosamontanaGA_1:18.188851980290703):0.188125771868534):0.10345056504215783):0.5955563915062453):0.027335687593773493):0.05222320136462649	((SoreophilaAL2_1:18.668429711886503	SoreophilaGA_1:18.721106225939906):0.023142504154116405	(SalataLA1_1:18.471725442119773	SrubraalabamensisAL_1:18.02090451298558):0.16221976791384154):0.4730563462070212):0.4072955149537376	(((SrubragulfensisFL1_1:18.06440648015816
[&R] (((((SrubraalabamensisAL_1:18.736997997669594	(((SleucophyllaFL3_1:18.57309746097378	(((SrubragulfensisFL3_1:18.218650094111887	SrubragulfensisFL2_1:18.218650094111887):0.1381757358043042	(SleucophyllaFL1_1:18.173477409899583	SleucophyllaAL1_1:18.115738197106985):0.44546470716661024):0.08322831373123248	((SrubraSC_1:18.438567358357652	SrubragulfensisFL1_1:18.200531528577454):0.2500702438749526	(SalataLA2_1:18.21728553848719	SalataTX_1:18.358575375103587):0.18067252913461831):0.08331649822922126):0.09232247826795036):0.29500662975531494	((((((SrubraGA1_1:18.234055139999455	SrubrajonesiiNC2_1:18.181214679582258):0.14993852397001722	((SrubraGA5_1:18.431852657027076	SrubraGA4_1:18.431852657027076):0.6118271735550892	SrubraGA2_1:18.45949060681736):0.20463522541211127):0.08663544521376292	((SrubraGA3_1:18.373226055520078	SrubraGA6_1:18.07791110450288):0.5005816243216988	SrubrawherryiAL_1:18.03743629128578):0.015478609366258902):0.10162071104824826	SalataMS2_1:18.17478648800169):0.16102798681439928	(((SrubrajonesiiNC1_1:18.237603883544377	SrubrajonesiiSC1_1:18.237603883544377):0.08278202509751208	SrubrajonesiiSC2_1:18.11066078032389):0.5631891294579653	SalataLA1_1:18.32724499500446):0.1498593164280283):0.16208788328918325	(SleucophyllaFL2_1:18.244173334886607	SleucophyllaGA_1:18.244173334886607):0.568702312540663):0.37070131576902154):0.12448489111764294	(((((SflavaFL_1:18.45354938589041	SflavaGA_1:18.04597118903041):0.09208574780677384	(SflavaNC2_1:18.01496490210105	SflavarugeliiAL_1:18.534394492604044):0.011240641093137197):0.08219878152276797	SflavarubricorporaFL1_1:18.30790701706115):0.8534911625873365	(SminorSC2_1:18.24875598368774	SminorGA3_1:18.11613891392034):0.9428326600713484):0.0446723411092633	(((((SpsittacinaAL1_1:18.001579226376347	SpsittacinaAL2_1:18.001579226376347):0.14476141978698992	SpsittacinaAL3_1:18.25600439490794):0.02330556811238908	SpsittacinaGA1_1:18.180655203662127):0.9299090102209238	SflavaVA_1:18.67762822514605):0.10783839743078819	((SminorGA2_1:18.445433432231287	(SminorokefenokeensisGA_1:18.418720802674578	SminorSC1_1:18.09241515104658):0.26212346228710637):0.40767619841071867	((SflavarubricorporaFL2_1:18.080516802296206	SflavarugeliiGA1_1:18.080516802296206):0.25383866244306325	SflavarugeliiGA2_1:18.103188124168266):1.0348154153233389):0.0672019182690314):0.08053860322691485):0.18549239052837985):0.053440525195453475):0.14841038754681812	(((SpsittacinaFL_1:18.47072286476959	(SpsittacinaGA3_1:18.05439245754729	SpsittacinaGA2_1:18.05439245754729):1.0264555156033):0.407581200556495	SminorGA1_1:18.663752824191686):0.4247137136900254	(((SpurpureavenosamontanaGA_1:18.164238700410788	SpurpureavenosamontanaNC_1:18.164238700410788):0.02886581367880904	((SpurpureavenosaburkiiFL2_1:18.117866052582976
[&R] ((Hminor_1:19.430868852522753	((SrubrajonesiiSC2_1:18.671001793993042	SrubrawherryiAL_1:18.162856166297843):2.7442278710218186	(((((((SflavaNC2_1:18.475697011138436	SflavarugeliiGA1_1:18.986040584283437):0.03268063431946636	(SflavarubricorporaFL1_1:18.55237903840067	((SflavarugeliiGA2_1:18.062623948335446	SflavarugeliiAL_1:18.302877306264445):0.4726342235119951	((SflavaGA_1:18.031164445275966	SflavaFL_1:18.438742642135967):0.1893759180230304	SflavarubricorporaFL2_1:18.619032542800998):0.1473929696174445):0.09679440678302688):0.15550129940143523):0.08625441629149067	SflavaNC1_1:18.35310335819319):0.3653837538491231	SminorGA3_1:19.057091902285915):0.07019152794639928	(SpsittacinaGA2_1:19.645567447469716	(((SpsittacinaFL_1:18.086008390827942	SpsittacinaAL1_1:18.353146274736343):0.30467738447430626	SpsittacinaLA_1:18.24944374291365):0.13814921055337345	((SpsittacinaAL3_1:18.008185569814042	SpsittacinaGA3_1:18.241509045542042):0.8098378697901932	SpsittacinaAL2_1:18.708359690859638):0.08761317890438601):0.5066073532330913):0.008991517288601926):0.44537664607363603	(SrubragulfensisFL2_1:18.359128192074795	((SrubragulfensisFL3_1:18.23510358607113	(((SrubraGA4_1:18.07587934195567	SrubraGA5_1:18.07587934195567):0.9239242630725152	(SrubraGA2_1:18.102703308215638	SrubraGA3_1:18.241228319980436):0.31291107304774485):0.09713205736407769	SrubrajonesiiNC2_1:18.17977380995026):0.4411730701370704):0.04867295766115163	((SleucophyllaFL1_1:18.287919817393703	SleucophyllaFL3_1:18.066524369302105):0.0896039838535061	(SleucophyllaAL1_1:18.003268516699897	SleucophyllaFL2_1:18.155085153868097):0.3165160717547159):0.1683690296350711):0.07535164834251162):0.8762637213901567):0.4615407960671256	((((((SpurpureavenosaburkiiMS_1:18.3086861866283	(SpurpureavenosamontanaGA_1:18.093512033318625	SpurpureavenosamontanaNC_1:18.093512033318625):0.29008626172328006):0.36746885818767167	((((((SpurpureapurpureaWI_1:18.616160799316837	SpurpureavenosaMD_1:18.033871251359237):0.2213117447601008	SpurpureavenosaGA_1:18.457625968583336):0.03778811896965944	SpurpureapurpureaNS_1:18.467626553512595):0.004792985832101644	(SpurpureavenosaburkiiAL_1:18.664275202847197	(SpurpureavenosaburkiiFL2_1:18.057998862355856	SpurpureavenosaburkiiFL1_1:18.513530335588456):0.1507448672587425):0.17306336016390061):0.21121421638236015	(SpurpureavenosaVA_1:18.193306992948134	SpurpureavenosaNC_1:18.284038644324333):0.19130643195152075):0.23092487206691134	SpurpureapurpureaWI2_1:19.322192737327967):0.029181460595805134):0.24748785633792747	SpsittacinaGA1_1:19.300068171602906):0.08199522629421785	(((((SrubraSC_1:18.395931784978377	SalataLA1_1:18.24654208698398):0.06319209801011937	(((SrubraGA1_1:18.29632941257202	(SrubrajonesiiNC1_1:18.17165862509067	SrubrajonesiiSC1_1:18.17165862509067):0.4248273349633528):0.16918271615933037
[&R] (Dcalifornica_1:19.3614369853025	((((((SflavaGA_1:18.47992593906207	(SflavaNC2_1:18.2432161182329	SflavaSC_1:18.1732254057329):0.12485842718617061):0.7245399734042887	(SminorGA1_1:18.120371174300384	SminorSC1_1:18.224083407429184):0.7719186162209739):0.3117510550787971	((SpurpureavenosamontanaGA_1:18.21352208087001	(SpurpureavenosaNC_1:18.01826106662043	SpurpureavenosaGA_1:18.25433728011203):0.17964526995858363):0.39328448164225016	(SpurpureavenosaburkiiAL_1:19.14499901522248	((SpurpureapurpureaWI2_1:18.18836279408608	SpurpureapurpureaWI_1:18.18836279408608):0.3438154297745571	SpurpureapurpureaNS_1:18.124544114326635):0.6555358772294477):0.01939950611637876):0.7884192354816928):0.06610490049952462	(SflavaVA_1:18.926619361449276	(((SrubrajonesiiNC1_1:18.013469243052796	SrubrajonesiiSC1_1:18.013469243052796):0.9264017871555618	((SleucophyllaAL2_1:18.27541985437598	((SleucophyllaAL1_1:18.161890531174265	(SleucophyllaFL2_1:18.053413771645292	SleucophyllaGA_1:18.053413771645292):0.26029339669717355):0.01183618922690997	SleucophyllaFL1_1:18.231465933193775):0.04395392118220586):0.13084736031277153	SalataLA1_1:18.32666118635875):0.05687980075420648):0.14766076821188287	((SalataMS2_1:18.157591650886687	SalataTX_1:18.298881487503085):0.20444035147063813	(SrubraSC_1:18.070585044762847	(SrubraGA3_1:18.58490983291218	((SrubraGA4_1:18.91186887556581	SrubraGA6_1:18.170889712548608):0.10647326855022032	SrubraGA1_1:18.154020752091228):0.012231900796152904):0.0111161894944687):0.5821264922052783):0.027879916351117036):0.4782983914006357):0.4032885103426012):1.3731866306491545	((((SflavarugeliiAL_1:18.41298220240551	((SflavaFL_1:18.275399695304973	(SflavarubricorporaFL2_1:18.057061747406397	SflavarugeliiGA1_1:18.057061747406397):0.20925193054057806):0.11451247715312088	SflavarubricorporaFL1_1:18.069985274299295):0.023070029947416477):1.0321757919693073	((((SpsittacinaAL2_1:18.246110039931946	SpsittacinaAL1_1:18.246110039931946):0.09096353585390721	SpsittacinaGA3_1:18.680060800258453):0.11257692927539925	SpsittacinaLA_1:18.041270588764252):0.5837557488783391	(SpsittacinaFL_1:18.405952013302212	SpsittacinaGA1_1:18.684098886597013):0.3603163567289767):0.17368654667302771):0.004911767185116832	((SminorokefenokeensisGA_1:18.589602668354978	(SminorGA3_1:18.10615677016548	SminorGA2_1:18.00336300720248):0.3508288284220998):0.550608608848211	SminorSC2_1:19.14021127720319):0.02012205030854295):0.496142525206829	(((((SoreophilaNC_1:18.138960804709274	SoreophilaAL1_1:18.403998757558274):0.32962658840603654	SoreophilaAL3_1:18.34987552182811):0.13623263666267788	(((SalataMS1_1:18.110609024944548	SrubragulfensisFL2_1:18.322252633530347):0.08100082623844179	SleucophyllaFL3_1:18.44397429882719):0.013985098136251784
[&R] (Dcalifornica_1:21.489265653253128	(Hminor_1:18.138374599585735	(((((SpurpureapurpureaWI_1:19.108891529492	((SpurpureavenosaMD_1:18.009412914693026	(SpurpureapurpureaNS_1:18.063833065176635	SpurpureapurpureaWI2_1:18.471467174710636):0.12023528793999198):0.24823999148458623	(SpurpureavenosaburkiiFL1_1:18.440150820291905	SpurpureavenosaburkiiAL_1:18.440150820291905):0.3570765479757077):0.2689490753567885):0.44974010281902593	(SpurpureavenosaburkiiMS_1:18.60094136056301	((SpurpureavenosamontanaNC_1:18.242272259584464	SpurpureavenosaburkiiFL2_1:18.344332745178463):0.30491238158855377	((SpurpureavenosamontanaGA_1:18.246939912692714	SpurpureavenosaNC_1:18.231324168401713):0.17221823891983618	(SpurpureavenosaGA_1:18.4701178507772	SpurpureavenosaVA_1:18.1433099859094):0.16950077003594818):0.1280264895604662):0.12866882780358907):0.2824711186402175):0.14138393689095208	(SminorGA2_1:18.33494437450442	(SminorSC2_1:18.448593722378238	(SminorGA3_1:18.02210521725369	SminorokefenokeensisGA_1:18.154722287021087):0.2938714353571525):0.12176148485658143):0.768186249635957):1.2365437989294583	((((SflavarugeliiGA1_1:18.26490292720391	SflavarugeliiGA2_1:18.033735586632908):0.0490822046269537	SflavarubricorporaFL1_1:18.00314425103006):0.9785868375301123	SpsittacinaLA_1:18.65521287665977):0.27771720247520437	((SflavaVA_1:18.431535265036793	(SflavaNC1_1:18.168210822930163	(((SflavaGA_1:18.066865486989666	(SflavaFL_1:18.205097268236017	SflavarubricorporaFL2_1:18.196011250878016):0.2693464156136502):0.22779987421845277	SflavaSC_1:18.11282325506512):0.11637037154320055	(SflavaNC2_1:18.04718566235495	SflavarugeliiAL_1:18.566615252857954):0.25199867675337145):0.11055518737804397):0.16235834116022915):0.2539903323928581	((SpsittacinaFL_1:18.103345770255803	(((SpsittacinaAL1_1:18.168908129525434	SpsittacinaGA3_1:18.511895353998035):0.014089636458023838	(SpsittacinaAL3_1:18.251936303514366	SpsittacinaAL2_1:18.142272554769765):0.04072521121369331):0.17171987300960953	SpsittacinaGA2_1:18.697704863465667):0.015766015171135614):0.047599601499633874	SpsittacinaGA1_1:18.42909224505023):0.6893693411164113):0.23385739865172678):1.2854465006542608):2.4797899731657087	(((SleucophyllaAL1_1:18.79642935224996	(SrubrawherryiAL_1:18.521646895221828	SoreophilaNC_1:18.52845317535102):0.09137492857293372):0.22755767484449613	((((SoreophilaAL4_1:18.595343735114945	SoreophilaGA_1:18.648020249168344):0.1277518615397337	(((SleucophyllaFL2_1:18.30921025856834	SleucophyllaFL1_1:18.215132834192737):0.30130166489255317	(SrubragulfensisFL2_1:18.20822720500906	SrubragulfensisFL1_1:18.302091332043265):0.04609100692622992):0.014843607288584144	((((SrubraGA6_1:18.399323659323564	SrubraGA1_1:18.275981430315962):0.10069685868032083	((SrubrajonesiiNC1_1:18.35211941478401
[&R] ((((((((SpurpureavenosaburkiiFL2_1:18.238514288576283	(SpurpureavenosaGA_1:18.187833423776244	SpurpureavenosaburkiiFL1_1:18.524964913402243):0.1690808484066416):0.39641087084577764	SpurpureavenosaVA_1:18.426517278160865):0.3498968525047184	((SpurpureavenosaMD_1:18.17402951166897	SpurpureapurpureaNS_1:18.34868495009257):0.15232496532887324	(SpurpureavenosaburkiiAL_1:18.730510524046885	SpurpureavenosamontanaGA_1:18.172918565220286):0.13541841504095434):0.5744245460715401):0.2650333546144875	((((SoreophilaAL1_1:18.409816644898836	SoreophilaAL4_1:18.357140130845437):0.15797714820344155	SoreophilaAL3_1:18.184043968966083):0.009316103830481886	SoreophilaNC_1:18.312071944083765):0.464729590918078	(SrubraalabamensisAL_1:18.10169798392955	SalataLA2_1:18.411229076447352):0.37901705472669034):0.16771687173142677):1.6596166323304071	((((((((SpsittacinaAL1_1:18.285799249379068	(SpsittacinaGA2_1:18.287931534792964	SpsittacinaAL3_1:18.054608059064964):0.340854939058705):0.02622450878149375	SpsittacinaGA3_1:18.65501098263316):0.0846808848379531	SpsittacinaFL_1:18.129566759090114):0.027808123037466544	SpsittacinaLA_1:18.01613284973898):0.1946006124291635	SpsittacinaGA1_1:18.630122367851545):0.521463363947717	(SflavaNC2_1:18.84192853599063	(((SflavarugeliiGA1_1:18.585678766082154	((SflavarugeliiAL_1:18.350740811558712	(SflavaFL_1:18.273082735110645	SflavarubricorporaFL2_1:18.263996717752644):0.07765807644806696):0.1885247990386373	(SflavarubricorporaFL1_1:18.098843050651308	(SflavarugeliiGA2_1:18.175259903684218	SflavaGA_1:18.00793506475322):0.0032566871968899105):0.12049566178724083):0.05549917284281394):0.3857672375130677	SflavaSC_1:18.391111717950235):0.30699943331914353	SpsittacinaAL2_1:19.049466260510176):0.07382667222125096):0.01728380968143509):0.3653595256216463	((SpurpureavenosamontanaNC_1:18.26951275552003	SpurpureavenosaburkiiMS_1:18.19460064710643):0.09381324556026349	(SpurpureapurpureaWI_1:18.32558931562302	SpurpureapurpureaWI2_1:18.32558931562302):0.638043730151474):0.8521060943052137):0.3516082494884101	(((SflavaVA_1:18.145231968467563	SflavaNC1_1:18.044265867521162):0.6476951350187999	((SminorSC1_1:18.329785545619742	SminorGA3_1:18.52347412748034):0.20802806141718105	SminorokefenokeensisGA_1:18.86411925866492):0.29906360388604003):0.1222328223482835	(SminorGA2_1:18.459045589490934	(SminorGA1_1:18.130767250324524	SminorSC2_1:18.56078513508132):0.13367128714001167):0.5909592626779105):0.5204575923376729):1.2403711684037582):1.0401248148937352	((((SrubragulfensisFL2_1:18.171802203854924	(SrubrawherryiAL_1:18.17505537074346	SalataMS2_1:18.19530624704486):0.017716379013662537):0.07350016716799074	SleucophyllaGA_1:18.60149608254851):0.33322573071921546	((SalataLA1_1:18.22965005668226	(SrubrajonesiiNC1_1:18.151907959031423	SrubrajonesiiSC1_1:18.151907959031423):0.6340721407462381):0.19511101553985435
[&R] (Dcalifornica_1:18.260236534196576	(Hminor_1:18.167639394027283	((((SrubragulfensisFL2_1:18.293537945274707	(SalataMS2_1:18.28550688033372	(SrubrawherryiAL_1:18.192012778258125	(SrubragulfensisFL3_1:18.170455374462357	(SleucophyllaAL1_1:18.353930754013252	((SrubraGA1_1:18.469935661648925	(SrubraSC_1:18.36164232907818	SrubragulfensisFL1_1:18.12360649929798):0.0015095349517488513):0.013144331597113397	SalataTX_1:18.22690649763264):0.1051574408432132):0.02090169480650464):0.0005878578935674493):0.07324322577419427):0.04925148714458695):0.6681382921339475	(((SflavaVA_1:18.15337420164166	SflavaSC_1:18.22394609175146):0.8345760686121892	SrubraalabamensisAL_1:18.620010126395854):0.05749383186183211	((((SleucophyllaFL2_1:18.15826289303267	SleucophyllaGA_1:18.15826289303267):0.34102302945515006	(SalataLA1_1:18.303292915063775	SrubrajonesiiNC2_1:18.506625950259977):0.02230955471844572):0.4308172866869728	(((SrubraGA2_1:18.260367388745845	SrubraGA3_1:18.398892400510643):0.21926030709117772	(SrubraGA6_1:18.297060296186004	(SrubraGA4_1:18.454581036946752	SrubraGA5_1:18.454581036946752):0.5834584222564545):0.025777460398619622):0.46329544485189966	SleucophyllaFL3_1:18.264828057053926):0.3498022796536698):0.002645463104384829	SoreophilaAL2_1:18.81669222558058):0.36925966781830655):0.015861608836768706):0.1257516848831111	((((SflavarugeliiGA2_1:18.496895934180603	SflavarubricorporaFL2_1:18.728063274751605):0.7612127032187088	((SpurpureavenosaburkiiAL_1:18.0501723349	SpurpureavenosaburkiiFL1_1:18.0501723349):0.6170153843134754	SpurpureavenosaNC_1:18.093980016095873):0.8601968685302379):0.20259188164311775	((SpurpureavenosaMD_1:18.008440874496788	SpurpureapurpureaWI2_1:18.59073042245439):0.3025389619957575	SpurpureavenosaburkiiFL2_1:18.395022825349944):0.8794221708042842):0.14115117259039398	((((SoreophilaAL4_1:18.376340571267626	(SoreophilaAL1_1:18.366360536565892	SoreophilaGA_1:18.366360536565892):0.0626565487551331):0.4789662066637508	(SoreophilaNC_1:18.276965926023998	SoreophilaAL3_1:18.158254054736798):0.3659794131117775):0.2555387736564093	(((SflavaNC1_1:18.64326611454081	SminorokefenokeensisGA_1:19.11448797455181):0.029618610182748598	(SminorSC2_1:18.44229091702605	SminorGA1_1:18.012273032269253):0.7018156677085082):0.04928370149008709	(SminorSC1_1:18.34869809012943	(SminorGA2_1:18.312917522908563	SminorGA3_1:18.415711285871563):0.1266753861184667):0.5183865444672172):0.14720323314453793):0.03387612231652269	((SpurpureapurpureaNS_1:18.33028602854088	SpurpureavenosaburkiiMS_1:18.06270098496708):0.5212309907479352	((SpurpureavenosamontanaGA_1:18.104919702559208	SpurpureavenosamontanaNC_1:18.104919702559208):0.26457628449541687	((SpurpureavenosaVA_1:18.084624259414994
[&R] (((((((((SflavarubricorporaFL1_1:18.230857667100903	SflavarugeliiAL_1:18.5507845652597):0.645600085626082	((SflavaFL_1:18.421400877386457	(SflavarugeliiGA1_1:18.375384831106576	SflavarugeliiGA2_1:18.144217490535578):0.036930028921877994):0.28371126430124427	SflavarubricorporaFL2_1:18.696026124329702):0.4912725091980831):0.14060943935001996	SpsittacinaAL1_1:19.098928896473602):0.03534658890880948	(SpsittacinaLA_1:18.059348988260528	((SpsittacinaFL_1:18.055237203996768	(SpsittacinaAL2_1:18.23758920796696	((SpsittacinaGA2_1:18.253422889522685	SpsittacinaAL3_1:18.020099413794686):0.02648914661265475	SpsittacinaGA3_1:18.27991203613534):0.30066439630422026):0.08478587993820676):0.11737623287369	SpsittacinaGA1_1:18.450760310165254):0.02797758377867331):0.6665465808248839):0.01776715538603424	(SminorSC1_1:18.13677432260318	SminorokefenokeensisGA_1:18.463079974231178):0.6372914262512638):0.20616966006289303	((((SrubraGA3_1:18.03992920222278	SrubraGA4_1:18.48559341422278):0.1548865634016452	SrubraGA2_1:18.056290753859624):1.0861202732671489	SrubragulfensisFL3_1:18.42359510443337):0.09266041639122263	(((SrubrajonesiiSC2_1:18.734554882829258	SrubragulfensisFL2_1:18.205439709231854):0.25221487534226444	((SleucophyllaAL2_1:18.47493568199384	((SrubrajonesiiSC1_1:18.25865792180303	SrubrajonesiiNC1_1:18.25865792180303):0.5374407281618772	SrubrajonesiiNC2_1:18.44310164206571):0.15556104679433327):0.1457963297096247	SleucophyllaFL2_1:18.714809436079065):0.09903886002065206):0.03418989347464621	(((SoreophilaAL3_1:18.234767394934927	SoreophilaAL2_1:18.565840705017727):0.11668249805530288	(SalataMS1_1:18.143463471481162	(SrubragulfensisFL1_1:18.169015629253476	(((SrubraGA1_1:18.107510606458224	(SrubraGA5_1:18.810721537750435	SrubraGA6_1:18.069742374733238):0.16111046073258678):0.18605886717022135	SrubraSC_1:18.186785676009446):0.20597251408666856	SrubrawherryiAL_1:18.081827779183914):0.01429326893755798):0.27995557784769187):0.0872788581790646):0.04826935499500669	SoreophilaNC_1:18.51843111927243):0.001189184807729765):0.024411042775831053):0.32040030711234485):0.9841677114852503	((((SrubraalabamensisAL_1:18.05520477342455	((SalataTX_1:18.212479466109404	SalataLA1_1:18.212479466109404):0.24179231517038938	(SleucophyllaAL1_1:18.267310693530305	((SleucophyllaGA_1:18.279464978658435	SleucophyllaFL1_1:18.185387554282833):0.06366578959375459	SleucophyllaFL3_1:18.027657895784987):0.07599656244631715):0.20882790328688725):0.05175392127895523):0.6111278604570697	((SpurpureavenosaNC_1:18.16962451909477	SpurpureavenosaGA_1:18.40570073258637):0.3181620583414756	(((SpurpureavenosaburkiiMS_1:18.101077712444834	(SpurpureapurpureaWI2_1:18.189099562916336	SpurpureapurpureaWI_1:18.189099562916336):0.5871973026362968):0.09011749503104798	SpurpureavenosamontanaNC_1:18.26610731588948):0.0931235855462402
[&R] ((((((SflavaGA_1:18.198179584800098	SflavaNC2_1:18.086328191157097):0.05165919197948473	(SflavarugeliiGA2_1:18.047029154218578	SflavarugeliiAL_1:18.287282512147577):0.3701344614920026):0.1315916977791003	((SflavarubricorporaFL1_1:18.358932793922794	SflavaSC_1:18.089439389078592):0.013285719318245104	SflavaVA_1:18.032153218287036):0.09686326001884292):2.6742511080656035	(((((SminorSC1_1:18.13437207397839	SminorGA2_1:18.22526689287599):0.798317728318727	((SpsittacinaAL1_1:18.72570374614579	SpsittacinaAL2_1:18.72570374614579):0.16908856389264193	((SpsittacinaGA2_1:18.35789688732137	SpsittacinaAL3_1:18.12457341159337):0.6322585736991048	(SpsittacinaLA_1:18.050460690970322	(SpsittacinaFL_1:18.042973153616327	(SpsittacinaGA1_1:18.07826263111511	SpsittacinaGA3_1:18.41024086620131):0.24285739579601773):0.14872956974259496):0.1883276292805528):0.24762407349055593):0.41587438417268946):0.1121054412307356	(SminorGA3_1:18.71708226224981	SminorGA1_1:18.419681447260412):0.5214015631386406):0.596920738942618	((((SoreophilaAL2_1:18.276238934237345	(SoreophilaAL4_1:18.222579792154605	SoreophilaAL1_1:18.275256306208004):0.053659142082741605):0.14071879112404398	SoreophilaGA_1:18.469634239414788):0.296524390076347	(SleucophyllaFL1_1:18.361929120007527	SleucophyllaAL2_1:18.361929120007527):0.3735320177532086):0.6605597591444491	((SminorokefenokeensisGA_1:19.194843867715836	(((SflavarubricorporaFL2_1:18.27761963156636	SflavarugeliiGA1_1:18.27761963156636):0.030253552289491125	SflavaFL_1:18.31695920121385):0.509552862791139	SflavaNC1_1:18.06555376994579):0.6580682377590513):0.40399884029652705	SminorSC2_1:19.598842708012366):0.004947134351216336):0.3642317917348872):0.6907388189367084	(((((SpurpureavenosaGA_1:18.344363497117147	SpurpureavenosaburkiiFL2_1:18.225963513510546):0.41344907099994643	(SpurpureavenosaVA_1:18.247336449842578	SpurpureapurpureaNS_1:18.546356780669978):0.18366825340671533):0.018048322092248385	((SpurpureavenosaburkiiMS_1:18.20704049018563	(SpurpureavenosamontanaGA_1:18.1882772863691	SpurpureavenosaNC_1:18.1726615420781):0.09367531223013027):0.01474435738567397	(SpurpureavenosaburkiiAL_1:18.04490176540558	SpurpureavenosaburkiiFL1_1:18.04490176540558):0.8093871494059253):0.2587034650238367):0.25982285214027656	((SpurpureavenosaMD_1:18.11019914677261	(SpurpureapurpureaWI_1:18.57091970017855	SpurpureapurpureaWI2_1:18.57091970017855):0.1215689945516632):0.23474289687250827	SpurpureavenosamontanaNC_1:18.32692454690852):0.4882987262404981):0.2980335894661579	(((((SrubrajonesiiSC2_1:18.059167602918006	SrubrajonesiiNC1_1:18.268892731236004):1.0112376635173002	SoreophilaNC_1:18.569065918869303):0.09008781508287585	(SoreophilaAL3_1:18.35942277844401	((((((SrubrawherryiAL_1:18.054613671707337	SalataTX_1:18.21615438462514):0.02391789286659461
[&R] (Dcalifornica_1:19.582166916403402	(Hminor_1:19.332383248856683	(((((SflavaVA_1:18.552307682925402	(SflavaSC_1:18.11174128242318	(SflavarubricorporaFL1_1:18.171064326693067	((SflavaFL_1:18.347880786733697	SflavarugeliiAL_1:18.347880786733697):0.1389177157283247	SflavarugeliiGA1_1:18.47771248510402):0.004192722389840553):0.21017036057431202):0.5111382906120232):0.2715463404192815	((((SpsittacinaAL2_1:18.217404426500014	SpsittacinaGA2_1:18.560391650972615):0.28082970832962595	(SpsittacinaAL3_1:18.47271510147196	SpsittacinaGA1_1:18.374060342113758):0.13518278210228285):0.25772895655357514	((SpsittacinaGA3_1:18.58201468848137	SpsittacinaAL1_1:18.239027464008768):0.5119945664077264	SpsittacinaFL_1:18.483884146508093):0.004941060966721691):0.3483231688800024	SpsittacinaLA_1:18.695906343966218):0.14149476243206421):0.0442672835883054	((SpurpureavenosaGA_1:18.40464209380758	SpurpureavenosamontanaGA_1:18.184181624606982):0.8063668911856297	((SminorokefenokeensisGA_1:19.07996337750825	((SminorGA3_1:18.229431115380557	SminorSC1_1:18.035742533519958):0.18931743016259006	(SminorGA2_1:18.06486627857678	SminorSC2_1:18.300277111307178):0.2510885040033686):0.5285977621977065):0.0036505335258937214	SminorGA1_1:18.653596026277345):0.14576753712146345):0.008995617841976338):0.09225377031560214	SoreophilaAL1_1:19.15355938258519):1.3927324097762295	(((SpurpureavenosamontanaNC_1:18.36577418540622	(SpurpureavenosaMD_1:18.3439125460896	(((SpurpureapurpureaWI2_1:18.531253985947664	SpurpureapurpureaNS_1:18.123619876413663):0.29619423346181095	(SpurpureavenosaburkiiAL_1:18.776153967942776	SpurpureavenosaburkiiMS_1:18.143649900702577):0.008579165599095797):0.020494245690643672	(SpurpureavenosaburkiiFL1_1:18.664234720160124	SpurpureavenosaVA_1:18.000295365666325):0.14099265907239117):0.07825962894708946):0.03987913605321977):0.08379484709848738	(SpurpureavenosaburkiiFL2_1:18.395561130313233	(SpurpureapurpureaWI_1:18.838375395017195	SpurpureavenosaNC_1:18.222452606031993):0.055432294396241956):0.15606838778547427):1.9306408324064486	((((SflavaGA_1:18.38867413465175	(SflavarubricorporaFL2_1:18.581704918927812	SflavarugeliiGA2_1:18.350537578356814):0.20546139522593293):0.15221162464454494	SflavaNC1_1:18.18750566209709):0.001704389061451185	SflavaNC2_1:18.430738754714746):0.8358729947331266	(((((SleucophyllaAL1_1:18.06793293377308	SleucophyllaAL2_1:18.125672146565677):0.2864084037726899	SalataLA1_1:18.33247452200836):0.025938344854805367	SrubragulfensisFL3_1:18.17590260804317):0.47646273310477394	(SoreophilaAL3_1:18.425972769190498	((SleucophyllaFL3_1:18.352613389033163	SrubraalabamensisAL_1:18.043581879660564):0.1606243186624797	(((((SrubrajonesiiNC1_1:18.438319130924576	SrubrajonesiiSC2_1:18.228594002606577):0.09591209797719533
[&R] ((((((((SrubrawherryiAL_1:18.013045134534185	SrubrajonesiiNC2_1:18.377918882648185):0.47470399395841145	(SoreophilaNC_1:18.139579315976814	SoreophilaAL3_1:18.020867444689614):0.35497609264498114):0.2786662092199807	(((SrubragulfensisFL2_1:18.129719847750405	SrubragulfensisFL3_1:18.129719847750405):0.11523741477463331	(SalataMS2_1:18.186631926768637	SrubragulfensisFL1_1:18.239275631599238):0.09954575796000475):0.1592662802368051	((SrubraGA6_1:18.204318600149886	((SrubraGA3_1:18.011576760195258	(SrubraGA5_1:18.064372449614215	SrubraGA4_1:18.064372449614215):0.39286852258104465):0.41268377519903693	SrubraGA2_1:18.285735523629494):0.07537301577278964):0.600811128139544	(((SleucophyllaFL1_1:18.273922433069625	((SleucophyllaAL1_1:18.179942493291605	(SleucophyllaGA_1:18.26781370332619	SleucophyllaAL2_1:18.17373627895059):0.06394542713361623):0.01981646807024016	SleucophyllaFL3_1:18.036102726062843):0.016424258915184214):0.16936110747104596	(((SrubraGA1_1:18.111512295870853	SrubraSC_1:18.004728498251854):0.1733525466387485	(SrubrajonesiiSC2_1:18.22564723462818	SrubrajonesiiNC1_1:18.43537236294618):0.14964902704541905):0.0009421506799187056	SrubrajonesiiSC1_1:18.585963540671518):0.3340440146345552):0.021497679950067024	((SalataLA2_1:18.134712046124747	SalataTX_1:18.276001882741145):0.053261563431328374	SleucophyllaFL2_1:18.502946898878076):0.05591174598826915):0.04043881150768665):0.1611197979134148):0.3412222490485327):0.2602663105974315	((SoreophilaGA_1:18.342161957704633	(SoreophilaAL1_1:18.34017600421157	(SoreophilaAL4_1:18.025582232513806	SoreophilaAL2_1:18.025582232513806):0.261917257644364):0.0019859534930633765):0.7310609642971543	((SrubraalabamensisAL_1:18.047077229283058	SalataLA1_1:18.49789815841726):0.059095179632396314	SalataMS1_1:18.162839470643856):0.4059260638917343):0.22530295928641997):0.15081785361940095	(SpurpureavenosaNC_1:18.350941067399706	SpurpureapurpureaNS_1:18.559229746850907):1.0210254445819007):1.5778618233161597	((((SflavarugeliiGA1_1:18.472393659626256	(SflavarugeliiAL_1:18.388061346352416	SflavarubricorporaFL1_1:18.068134448193618):0.09341833063183795):0.35190995297006533	SflavaVA_1:18.17339743684152):0.5775947129773861	((SflavarugeliiGA2_1:18.1781027115921	(SflavarubricorporaFL2_1:18.326160118429957	SflavaFL_1:18.33524613578796):0.08310993373313715):0.9128723095752941	(SpsittacinaGA1_1:18.889536495567892	((SpsittacinaFL_1:18.103121750692925	SpsittacinaAL1_1:18.370259634601325):0.41678439613923585	SpsittacinaLA_1:18.37866411444356):0.09148347544093077):0.21463567915270051):0.07975596383531451):1.2571270216936041	((((SflavaSC_1:18.04559136602794	SflavaGA_1:18.22743347217094):0.6796169092109848	SflavaNC1_1:18.553670284182722):0.33332675564887926	((SpsittacinaAL3_1:18.17649393404147
[&R] (Dcalifornica_1:19.27035811200284	(((((((SrubraGA2_1:18.48011398796032	(SrubraGA3_1:18.46469548040848	SrubraGA4_1:18.91035969240848):0.15394351931663908):0.02797635670561365	SrubraSC_1:18.121174378786936):0.246909915936866	SrubraGA5_1:19.3391894843676):0.4667978725473209	(SalataMS1_1:18.12334028743584	SrubragulfensisFL2_1:18.33498389602164):0.16799831443508292):0.6698974443342826	(((((SflavarugeliiAL_1:18.35350031833506	SflavarugeliiGA2_1:18.113246960406055):0.8009496084578559	SflavaGA_1:18.746871729932916):0.3968682449574289	SflavarugeliiGA1_1:19.542232154392345):0.17651975358024116	((((SpurpureavenosaburkiiFL1_1:18.64757544272439	SpurpureavenosaburkiiFL2_1:18.192043969491788):0.16527585583897583	SpurpureavenosaVA_1:18.148911944069564):0.06524151415868233	SpurpureavenosamontanaNC_1:18.320500853895446):0.17088110143598056	((SpurpureavenosaburkiiMS_1:18.022289741679682	SpurpureavenosaMD_1:18.115219346829882):0.04812571538939644	(SpurpureapurpureaNS_1:18.209242373568152	(SpurpureapurpureaWI_1:18.340362052988812	SpurpureapurpureaWI2_1:18.340362052988812):0.27651443011334037):0.12875812707472734):0.34605438984874803):0.7078866035879565):0.06627522767866803	((SpsittacinaAL2_1:18.77854113294866	(SpsittacinaLA_1:18.129814354037663	((SpsittacinaAL3_1:18.37789124978993	(SpsittacinaGA1_1:18.189164012988908	SpsittacinaAL1_1:18.178155023602507):0.09007247744282376):0.1794207264906444	SpsittacinaFL_1:18.180510343627578):0.09054604279868596):0.2403468626140021):0.4180954316985721	(SpsittacinaGA2_1:18.275361172277158	SpsittacinaGA3_1:18.275361172277158):1.2642626168426776):0.3594113945998144):0.13838816843835305):1.1985259540242168	(((SpurpureavenosamontanaGA_1:18.270718828078138	(SpurpureavenosaGA_1:18.258111573311684	SpurpureavenosaburkiiAL_1:18.595243062937683):0.23306772396705636):1.062289295121271	((SpurpureavenosaNC_1:19.026443306629208	(SflavaVA_1:18.532546410499528	((SflavaNC1_1:18.0480384879655	SflavaSC_1:18.2195764790217):0.2594696702780104	((SflavaNC2_1:18.00646273004993	SflavarubricorporaFL1_1:18.20596542239413):0.29523564240696926	(SflavarubricorporaFL2_1:18.18265020396406	SflavaFL_1:18.19173622132206):0.6293917416378397):0.24733848934281166):0.1240721513096171):0.37808981371908035):0.13423036044867878	((((SrubragulfensisFL3_1:18.345526545640904	(SalataLA1_1:18.45946472522715	SalataLA2_1:18.318174888610752):0.06857207923375869):0.2619480126115289	(SoreophilaAL2_1:18.134080155862918	SoreophilaAL4_1:18.134080155862918):0.713531667216514):0.12767536665038706	(SoreophilaNC_1:18.522234232124667	((SoreophilaAL3_1:18.37971649600595	((SalataTX_1:18.308162403301672	(((SrubraGA6_1:18.481739194897838	(SrubrajonesiiNC2_1:18.18015067730343
[&R] (Dcalifornica_1:18.650084563279037	(Hminor_1:18.196599138619796	(((((SleucophyllaGA_1:18.3071261570337	SleucophyllaAL1_1:18.1553095198655):0.16145470014978192	SleucophyllaAL2_1:18.374503432807877):0.07332824957751576	(SrubrajonesiiSC2_1:18.60796081320559	SalataTX_1:18.26135589842819):0.10686975562720466):1.4328866238383107	((SoreophilaAL3_1:18.37639493901534	((((SrubraSC_1:18.486380889875083	SleucophyllaFL1_1:18.416597220210683):0.14644638990752867	((SrubrawherryiAL_1:18.051174974508903	(SrubrajonesiiNC2_1:18.369141974631784	((SrubraGA6_1:18.333475421198436	(SrubraGA4_1:18.988903177782184	SrubraGA3_1:18.543238965782184):0.08555140643345174):0.18700698313512856	(SrubrajonesiiSC1_1:18.010238829337208	SrubrajonesiiNC1_1:18.010238829337208):0.6870578934707589):0.024842259723017585):0.04690674799112064):0.19272595253610977	SleucophyllaFL2_1:18.579125092668413):0.07799594182540065):0.06674055453323495	SalataMS1_1:18.156024268915647):0.00304383965280801	(((SrubraGA2_1:18.13866085659854	SrubraGA5_1:18.72285008036334):0.37520508200089003	SrubraGA1_1:18.233733770339427):0.40184526788148256	SrubragulfensisFL1_1:18.290759410821714):0.17381643336674424):0.09661926711688404):0.46147213892715006	(SpsittacinaAL1_1:19.115615568809734	((SpsittacinaFL_1:18.145501676191166	SpsittacinaLA_1:18.004259643802566):0.01608818357498276	SpsittacinaAL2_1:18.428727743674546):0.6868878251351848):0.3347440272829576):0.6897988958754153):0.06005406651419916	(((((SalataLA1_1:18.3167398319323	(SalataLA2_1:18.073738622946337	SalataMS2_1:18.073738622946337):0.1017113723695671):0.09718364106750507	SrubragulfensisFL3_1:18.231413214179806):0.4606466537266864	((SrubragulfensisFL2_1:18.526657244669366	(SoreophilaAL4_1:18.591192460391667	(((SoreophilaAL1_1:18.189480271986504	SoreophilaGA_1:18.189480271986504):0.12884724953039606	SoreophilaAL2_1:18.2656510074635):0.040703508704430846	SoreophilaNC_1:18.093993077372332):0.2848379442237346):0.17560204910470611):0.14580010087302636	(SrubraalabamensisAL_1:18.131100046577103	SleucophyllaFL3_1:18.4401315559497):0.27304662865109464):0.019602522364097038):0.33757531040535327	((((SminorGA3_1:18.2411003663518	SminorSC2_1:18.3737174361192):0.3069626690090128	SminorGA1_1:18.250662220371414):0.4211813986575347	SminorGA2_1:18.866450671055347):0.08278494662572164	((SpurpureavenosaburkiiFL2_1:18.1487701875634	(SpurpureavenosaburkiiAL_1:18.47672783504771	SpurpureavenosaburkiiFL1_1:18.47672783504771):0.1275738257482887):0.3345319236192098	SpurpureavenosamontanaGA_1:18.381241625588608):0.5645718924598615):0.3148739605087776):0.4375545005389295	(((SminorSC1_1:18.13436749258212	SminorokefenokeensisGA_1:18.460673144210116):1.027772940077723	(((SpurpureavenosaVA_1:18.176785334943055
[&R] (Dcalifornica_1:18.219479760893	((SrubraalabamensisAL_1:20.681129964813042	(((((SflavaFL_1:18.34991624325053	(SflavarubricorporaFL2_1:18.02193531770998	SflavarugeliiGA1_1:18.02193531770998):0.3188949081825536):0.13241750775906425	SflavarubricorporaFL1_1:18.162406852850793):0.9679922665513455	(SpsittacinaGA3_1:18.640557902108252	SpsittacinaFL_1:18.030432793727254):0.9146901461630877):0.41152209064399325	(((((SalataMS1_1:18.085009021798076	SleucophyllaAL1_1:18.501029704741274):0.07629759483631232	((SleucophyllaFL2_1:18.288755758193858	SleucophyllaGA_1:18.288755758193858):0.43121066715018846	(((SrubraGA3_1:18.93803971978647	(((SrubrajonesiiSC1_1:18.467008527435162	(SrubrajonesiiSC2_1:18.1645338698021	SrubrajonesiiNC2_1:18.0212619902209):0.09274952931506482):0.28156988687629914	SrubragulfensisFL1_1:18.103602239430266):0.013561598190867713	((((SrubraGA4_1:18.116483034894905	SrubraGA5_1:18.116483034894905):0.6840628659192988	SrubraGA6_1:18.059566737797002):0.093669918899385	SrubraGA2_1:18.310026595948784):0.3394817564997607	SrubraGA1_1:18.369376184188546):0.09260728083178352):0.05739907474134315):0.03849784195593155	SrubraSC_1:18.45109658409861):0.15748931728266005	(SalataTX_1:18.04440040463484	SalataLA1_1:18.04440040463484):0.414795798752028):0.08708676925157904):0.009177511401744238):0.09092403748763317	(SoreophilaAL2_1:18.623648215720845	(SoreophilaGA_1:18.279538554203015	SoreophilaNC_1:18.014500601354015):0.3967861755712292):0.08036331181398035):0.16032759098926264	((((SalataMS2_1:18.158440951289727	SalataLA2_1:18.158440951289727):0.002507688796837766	SrubrawherryiAL_1:18.140697763785166):0.008754994646222598	(SleucophyllaFL3_1:18.076075139125894	SleucophyllaFL1_1:18.297470587217493):0.09312891246168907):0.2724413986237827	(SrubragulfensisFL2_1:18.216236098565737	((SrubragulfensisFL3_1:18.201747300000836	SleucophyllaAL2_1:18.463863587150836):0.0023977326663452703	SrubrajonesiiNC1_1:18.942985334582588):0.012091065898558316):0.18468851258722405):0.22327724254411965):0.3621466464049625	(((SoreophilaAL1_1:18.480384286028595	SoreophilaAL4_1:18.427707771975196):0.22937861820090907	SoreophilaAL3_1:18.326013080093308):0.5450851693788703	((((((SpurpureavenosamontanaGA_1:18.210656604343406	SpurpureavenosaVA_1:18.104309208676206):0.06573529088928191	SpurpureapurpureaWI2_1:18.87669893992689):0.22851028837968967	SpurpureavenosaburkiiFL2_1:18.60696266920638):0.5004076791196526	(SminorSC1_1:18.04711115829273	SminorGA3_1:18.240799740153328):0.8707259851743009):0.046015681839260636	(((SminorokefenokeensisGA_1:18.381311943555698	SminorGA2_1:18.1459011108253):0.18185307845013823	SminorGA1_1:18.133147137249036):0.6041965950432574	((SflavarugeliiGA2_1:18.236080164801944
[&R] (Dcalifornica_1:18.306497017549162	(Hminor_1:19.27915665579254	(((((SoreophilaAL3_1:18.07751473653635	(SoreophilaGA_1:18.29310964307619	SoreophilaNC_1:18.02807169022719):0.16815491759636308):0.6574410847562573	(((SoreophilaAL1_1:18.188295702371537	SoreophilaAL4_1:18.135619188318138):0.36827628833954235	SoreophilaAL2_1:18.50389547665768):0.2533188588030162	((SrubraGA2_1:18.85128189644821	SleucophyllaAL1_1:18.33684304811221):0.007291238045116283	SalataMS2_1:18.180977634003526):0.37731985883376873):0.3088147959147136):0.06391620971127804	(((SpsittacinaAL3_1:18.86109619239378	(SpsittacinaAL1_1:18.232128329077177	SpsittacinaAL2_1:18.232128329077177):0.5193041145720021):0.22258605852463487	((SpsittacinaGA3_1:18.4091710194009	SpsittacinaGA2_1:18.4091710194009):0.7906375051245876	SpsittacinaLA_1:18.448441383755892):0.11719720212092634):0.3481350322821077	(SminorGA2_1:18.99692128955404	(((SflavarubricorporaFL2_1:18.290370254491492	SflavaFL_1:18.299456271849493):0.4835117098238901	SflavarubricorporaFL1_1:18.463041083514582):0.6583443295553336	(((SflavaVA_1:18.187800402283646	SflavaNC1_1:18.086834301337245):0.5064166800852674	(SflavaSC_1:18.07574869687621	SflavaGA_1:18.25759080301921):0.6890402756025021):0.03920122578227457	SminorGA1_1:18.673656182458988):0.047901809964729716):0.08075624510392429):0.0381501718854827):0.08921101469816381):0.1399380234760835	(((SpurpureavenosaGA_1:18.123671277127823	SpurpureavenosaburkiiFL1_1:18.460802766753822):0.35545374764027654	(SpurpureavenosamontanaNC_1:18.247071436983084	(SpurpureapurpureaNS_1:18.26954306951639	(SpurpureapurpureaWI2_1:18.235809107418333	SpurpureapurpureaWI_1:18.235809107418333):0.44136807163206104):0.17020130262689231):0.011593118584412388):0.6244501412647354	SpurpureavenosaMD_1:18.90113219356883):0.37768370314893795):1.4472119326718245	(((SpsittacinaGA1_1:18.43071960318662	SpsittacinaFL_1:18.152572729891823):1.2728110178857879	(((((SpurpureavenosaburkiiFL2_1:18.23255835564162	SpurpureavenosaNC_1:18.11488212575662):0.11191979249622344	SpurpureavenosaVA_1:18.136070266876644):0.0371256936554379	SpurpureavenosamontanaGA_1:18.27954335619928):0.675248979328531	(((SflavarugeliiGA2_1:18.266270057412644	SflavarugeliiGA1_1:18.497437397983642):0.028751219137111917	SflavarugeliiAL_1:18.535274634478753):0.2461082313852348	SflavaNC2_1:18.261953275360995):0.7019788360750221):0.1661413064704503	((((SrubragulfensisFL1_1:18.23037677791027	(SleucophyllaAL2_1:18.39406438162249	((SrubrawherryiAL_1:18.110592932530558	SalataTX_1:18.272133645448356):0.011320014316609813	(SrubrajonesiiNC2_1:18.449101192358842	((SrubrajonesiiSC2_1:18.155642440831112	(SrubrajonesiiSC1_1:18.222126945935944
[&R] (Dcalifornica_1:18.486783671170876	(Hminor_1:18.35282102895471	(((((SflavaNC1_1:18.063361084509268	(SflavaNC2_1:18.138600498385983	SflavaSC_1:18.068609785885982):0.16628928967948547):0.5502560278839519	((((SflavarugeliiAL_1:18.504630088203378	(SflavaGA_1:18.009875990623854	SflavaFL_1:18.417454187483855):0.08717590071952316):0.20283139775795733	SflavaVA_1:18.047469292848533):0.028736583550177452	SflavarubricorporaFL1_1:18.41627117135271):0.5235341477848237	((SflavarubricorporaFL2_1:18.268162117741714	SflavarugeliiGA1_1:18.268162117741714):0.5947805610550974	SflavarugeliiGA2_1:18.63177533822581):0.387703521141523):0.11484318915608471):0.11478092158801556	((((SpsittacinaGA3_1:18.39369815103293	SpsittacinaAL3_1:18.16037467530493):0.6196733386425577	SpsittacinaGA1_1:18.681393254589285):0.474221756911995	((SminorSC2_1:18.377324834763932	SminorSC1_1:18.051019183135935):0.02143630518005128	SminorokefenokeensisGA_1:18.398761139943982):0.6941736418848952):0.08831603219756737	(((SpurpureavenosaburkiiFL2_1:18.3497784522453	SpurpureapurpureaWI_1:18.848025011345502):0.13484597675612076	(SpurpureavenosaburkiiAL_1:18.877707786413055	SpurpureavenosaVA_1:18.213768431919256):0.06244811582096557):0.3054808275502079	SpurpureavenosamontanaNC_1:18.688044770957628):0.2543731107058202):0.018369079965786156):1.0912882629394554	((SminorGA1_1:18.159666289111236	(SminorGA3_1:18.150748731798313	SminorGA2_1:18.047954968835313):0.30631837230232095):0.9809911506511839	((SpsittacinaAL2_1:19.4260614619438	(SpsittacinaLA_1:18.268447978240424	((SpsittacinaAL1_1:18.26259910439873	SpsittacinaGA2_1:18.605586328871333):0.06824339398941129	SpsittacinaFL_1:18.063704614479743):0.34598539614927826):0.7492335674063775):0.03468852675759934	(((((SrubragulfensisFL1_1:18.246150103039998	(SrubrawherryiAL_1:18.052574457001352	SrubraGA1_1:18.47028866553255):0.12068106490664524):0.12095873563829461	(((SrubraGA3_1:18.230546268578195	SrubraGA2_1:18.092021256813396):0.566484208505255	SrubrajonesiiNC2_1:18.32553283664145):0.10403167658309338	(SalataTX_1:18.04725778939291	SalataLA1_1:18.04725778939291):0.17897368863543497):0.22952349243574682):0.3328432878534523	SoreophilaNC_1:18.633863825528945):0.21002134587968727	((SrubragulfensisFL2_1:18.39184497749019	((SalataMS1_1:18.16042633790047	SrubraalabamensisAL_1:18.10375927617207):0.013198829244119525	(SalataMS2_1:18.213026221600103	SalataLA2_1:18.213026221600103):0.21346297633388014):0.006576201759801634):0.13045206861493164	(SoreophilaAL4_1:18.231411540832394	SoreophilaAL1_1:18.284088054885792):0.5310227700997244):0.29381229927211294):0.10792656374515712	((((SpurpureapurpureaNS_1:18.146319877088942	SpurpureapurpureaWI2_1:18.553953986622943):0.42398557221174277
[&R] ((((((SalataLA2_1:18.265467146193917	SalataTX_1:18.406756982810315):1.091354135502472	(((SoreophilaAL3_1:18.057051206259807	(SoreophilaAL1_1:18.30409400355668	SoreophilaGA_1:18.30409400355668):0.13670702683932506):0.08130271400996712	SoreophilaNC_1:18.257065791556975):0.5927456811857807	((SpsittacinaGA2_1:18.390269657197305	(SpsittacinaAL3_1:18.147161924765157	SpsittacinaGA1_1:18.048507165406956):0.009784256704146068):1.099153891170918	((SminorSC2_1:18.272373161983307	SminorGA2_1:18.03696232925291):0.7936032995127666	SminorGA3_1:18.933359391728676):0.02878862211354374):0.1971557957101332):0.4935652127814337):0.0476393281233106	(SrubraalabamensisAL_1:18.152274330246385	((((SleucophyllaAL2_1:18.333892826704126	(SleucophyllaFL1_1:18.242246524963093	SleucophyllaFL3_1:18.020851076871494):0.0916463017410342):0.15168736231999605	(SleucophyllaFL2_1:18.129874188562773	SleucophyllaGA_1:18.129874188562773):0.44978342483695183):0.0793329623278895	(((SrubrajonesiiNC1_1:18.932099891787235	SrubragulfensisFL2_1:18.193259589871833):0.033840183475648204	(SalataMS2_1:18.235128760472765	(((SrubraGA6_1:18.4141941473628	((SrubraGA2_1:18.140432150209467	(SrubraGA3_1:18.17110337249476	(SrubraGA4_1:18.386129799622903	SrubraGA5_1:18.386129799622903):0.2306377848718551):0.10785378947950702):0.14946920067677896	SrubraGA1_1:18.009769182626243):0.2810827357289547):0.09805581732113353	SrubrajonesiiSC1_1:18.68906428315833):0.20810562443611602	SleucophyllaAL1_1:18.36270668003645):0.035578732590112724):0.0331914350783216):0.023956318824579208	SrubragulfensisFL3_1:18.251056092172057):0.05174077202995107):0.08534126763435426	SrubraSC_1:18.720038088650767):0.03244686872421315):0.9426551870555168):3.8968401730239197	(((((SflavarugeliiAL_1:18.788652737192677	(((SflavarugeliiGA1_1:18.319032985211464	SflavaFL_1:18.328119002569466):0.3247526853738023	SflavaNC2_1:18.133442097440273):0.05686136444316017	SflavaVA_1:18.04974085927363):0.07891968480625021):0.2833522612813921	(((SflavaGA_1:18.15811318062006	(SflavarubricorporaFL2_1:18.447002218373033	SflavarugeliiGA2_1:18.215834877802035):0.10960314174902303):0.36491077950779616	SflavaNC1_1:18.169643862928655):0.02807852316104928	SflavaSC_1:18.369260377145903):0.11332431832516919):0.015811712642725993	SflavarubricorporaFL1_1:18.767889812958):0.620390011978839	((SoreophilaAL2_1:18.074908174576013	SoreophilaAL4_1:18.074908174576013):0.8085226546582288	(SrubrawherryiAL_1:18.580483151758063	SalataMS1_1:18.34786999727006):0.0837799585513824):0.30529149203179734):0.3879169741362399	((SrubragulfensisFL1_1:18.211532067014197	(SalataLA1_1:18.299806696103598	(SrubrajonesiiNC2_1:18.395414058380045	SrubrajonesiiSC2_1:18.538685937961244):0.10772567291975604):0.0003715026963949559):0.785568332275207
[&R] (Dcalifornica_1:18.4330585014255	(Hminor_1:18.604196646275184	(((((SpurpureavenosaGA_1:18.21670257827526	(SpurpureavenosaburkiiFL2_1:18.055348752084917	(SpurpureavenosaburkiiAL_1:18.094732180250034	SpurpureavenosaburkiiFL1_1:18.094732180250034):0.41614804506748465):0.04295384258374221):0.23252090413086002	SpurpureapurpureaNS_1:18.42143594836572):0.7062612251430943	((SpurpureavenosaNC_1:18.1730307914236	SpurpureavenosaVA_1:18.0822991400474):0.052784646695584206	SpurpureavenosaburkiiMS_1:18.166519073996582):0.6935930559384307):0.29457683372322513	((((SflavarugeliiGA1_1:18.371299810238032	SflavarubricorporaFL1_1:18.06045892943723):0.4042026203515173	SflavarugeliiAL_1:18.784588447947552):0.44003830659953236	(SflavarubricorporaFL2_1:18.698314510778925	(SflavaGA_1:18.225052857550033	(SflavarugeliiGA2_1:18.035310994342712	SflavaFL_1:18.27556435227171):0.3570667021383182):0.07476947372689191):0.51722622641016):0.43868174375589053	((SpurpureavenosaMD_1:18.285558498618546	(SpurpureapurpureaWI_1:18.8473746209131	(SpurpureavenosamontanaGA_1:18.064179353378766	SpurpureavenosamontanaNC_1:18.064179353378766):0.18288822284013465):0.020473425663046795):0.8490979313306865	(((SflavaVA_1:18.06719605829251	SflavaNC2_1:18.20775866090231):0.7488613698393548	SflavaNC1_1:18.715091327185462):0.15888327732000126	(((SflavaSC_1:18.80210447730949	SminorGA1_1:18.671770461507492):0.002483634335596647	((SminorSC1_1:18.042017691926734	SminorGA3_1:18.235706273787333):0.08513839955335252	SminorSC2_1:18.453461743108086):0.6508102374918018):0.009540629384251292	(SminorGA2_1:18.028184555636308	SminorokefenokeensisGA_1:18.263595388366706):0.8502172216174321):0.23138385453232432):0.010275401059169173):0.0181001986791381):0.09486194018006794):0.9662787523121533	((SpsittacinaAL1_1:18.89419099011206	(((SpsittacinaAL2_1:18.29841892514556	SpsittacinaFL_1:18.031281041237158):0.20642464903695346	SpsittacinaLA_1:18.09646365788551):0.1961789507624525	((SpsittacinaGA1_1:18.06811107209531	(SpsittacinaGA3_1:18.05430138102121	SpsittacinaGA2_1:18.05430138102121):0.34578792616029813):0.023886358322026676	SpsittacinaAL3_1:18.190652189775538):0.6200340839140293):0.19316846516709832):0.8394512593515562	(((((SleucophyllaFL2_1:18.033446220831816	SleucophyllaGA_1:18.033446220831816):0.951497313826558	((((((SrubrajonesiiNC2_1:18.218252215668446	(SrubrajonesiiSC1_1:18.16416489933839	SrubrajonesiiNC1_1:18.16416489933839):0.4070843242292574):0.22615302184120856	SalataTX_1:18.241072202313454):0.18716079637839025	(((((SrubraGA1_1:18.04318759973887	SrubraGA6_1:18.166529828746473):0.09958202109050657	SrubraGA2_1:18.42290178908938):0.006391949345907402	SrubraGA5_1:19.013482962200086):0.2308467526508775	SrubrajonesiiSC2_1:18.47043974199016):0.20665085783052078
[&R] (Dcalifornica_1:18.288709158756582	(((((((SrubragulfensisFL2_1:18.350393817653714	(SleucophyllaFL2_1:18.292147690716224	SleucophyllaAL2_1:18.198070266340622):0.4144398384630909):0.1850694173442955	SrubraalabamensisAL_1:18.26715256468381):0.04947306478637039	SrubragulfensisFL3_1:18.584936299784378):0.36604858399997203	((SflavaNC1_1:18.019633347640834	SflavaVA_1:18.120599448587235):0.7908855686344269	((SpurpureavenosaburkiiFL1_1:18.866956300589518	(SpurpureavenosaGA_1:18.39174738001545	SpurpureavenosamontanaNC_1:18.17128691081485):0.13807743094806804):0.20402416126630896	SpurpureavenosaVA_1:18.40704110736203):0.529519340894031):0.1391293401064921):0.24828758770195414	(SflavaNC2_1:19.106239028615505	SoreophilaAL3_1:18.775110907206095):0.333225519024411):0.7911013694725453	((SminorSC1_1:18.475733485927762	((SminorGA2_1:18.332157007478177	SminorGA1_1:18.137549955451778):0.05589855556265222	((SminorokefenokeensisGA_1:18.25323020713469	SminorGA3_1:18.12061313736729):0.07549562862001058	SminorSC2_1:18.3287258357547):0.2947405600165295):0.17857274178453023):0.5871613510331843	((SpsittacinaFL_1:19.057428222589294	(((SflavaGA_1:18.216330809114847	(SflavarugeliiGA1_1:18.064028176637667	SflavarubricorporaFL2_1:18.064028176637667):0.5507948119791779):0.8033137046039943	((SflavarugeliiGA2_1:18.648853062893775	(SflavaSC_1:18.178690324364652	(SflavarugeliiAL_1:18.662887473657346	(SflavaFL_1:18.393586048424552	SflavarubricorporaFL1_1:18.073659150265755):0.26930142523279144):0.10522315371030394):0.12099579345512222):0.4626068257093009	(((SpsittacinaGA1_1:18.303185155637948	SpsittacinaAL3_1:18.40183991499615):0.393918930646464	((SpsittacinaAL1_1:18.222456336837602	(SpsittacinaAL2_1:18.146232463957144	SpsittacinaGA3_1:18.489219688429746):0.07622387288045973):0.09867610106874398	SpsittacinaGA2_1:18.664119662378948):0.3649626589916652):0.11650163017207914	SpsittacinaLA_1:18.39421681077309):0.31105132569977845):0.07550946404676843):0.049280743498968035	((((SpurpureavenosaburkiiFL2_1:18.00200554095903	SpurpureavenosaburkiiAL_1:18.45753701419163):0.47548204566843055	SpurpureavenosaNC_1:18.359811356742462):0.03364199166145124	(SpurpureapurpureaWI2_1:18.507112307096126	(SpurpureapurpureaNS_1:18.026115104468982	SpurpureapurpureaWI_1:18.433749214002983):0.07336309309314144):0.5022638302929889):0.10694623069608711	(SpurpureavenosamontanaGA_1:18.414932200853944	(SpurpureavenosaburkiiMS_1:18.056375473672652	SpurpureavenosaMD_1:18.149305078822852):0.2836446187676912):0.10108312253705641):0.43191876427560866):0.08612784618208572):0.0534546196791863	((((((SrubraGA6_1:18.552653558580385	SrubrawherryiAL_1:18.011597121041582):0.2002312667956128	(SleucophyllaGA_1:18.503329408239114	(SleucophyllaFL3_1:18.062142941966318	(SleucophyllaAL1_1:18.157463832179214
[&R] (Dcalifornica_1:18.094712926375756	(((((((((SalataTX_1:18.265162102654887	(SrubrajonesiiSC1_1:18.580802012902012	SrubraSC_1:18.173861667801017):0.240690132848272):0.35945455578380037	SoreophilaAL2_1:18.68224366444569):0.42998012316755524	(SoreophilaAL3_1:18.41669493155773	(SleucophyllaFL3_1:18.110960668859285	(SleucophyllaGA_1:18.364177306225294	((SleucophyllaFL2_1:18.21375152246101	SleucophyllaAL1_1:18.06193488529281):0.09142527908540034	SleucophyllaFL1_1:18.211099377170807):0.059000504678884125):0.06225623510118975):0.43739114701264115):0.36445554597271845):0.03798568759675525	((((SoreophilaAL4_1:18.212644255901434	SoreophilaGA_1:18.265320769954833):0.43718269096226964	(SoreophilaNC_1:18.126905872427876	SoreophilaAL1_1:18.391943825276876):0.3105596356402243):0.05896921317069857	(((((SrubrajonesiiNC1_1:18.480150553954683	SrubrajonesiiSC2_1:18.270425425636684):0.19154940474131618	(SrubraGA6_1:18.255438631219285	SrubraGA1_1:18.132096402211683):0.23944700900231805):0.29563258124441305	SalataMS1_1:18.016848629439213):0.12589834226902508	((((SrubraGA5_1:18.73233825744412	SrubraGA3_1:18.28667404544412):0.4698011483415159	SrubrajonesiiNC2_1:18.284977553343637):0.07109656755553939	(SrubraGA2_1:18.472934841704046	SrubraGA4_1:19.057124065468845):0.216111907872332):0.002016155977015613	SrubragulfensisFL1_1:18.066111109894194):0.3821435974340466):0.08650540788999811	((SrubragulfensisFL3_1:18.220822592142962	SalataLA1_1:18.403332850962965):0.1791304849043284	(SleucophyllaAL2_1:18.641878635159536	(SrubragulfensisFL2_1:18.291752261280994	(SalataLA2_1:18.196767893974716	SalataMS2_1:18.196767893974716):0.1362047895098846):0.08801008672853583):0.02019072903775826):0.04094291113674621):0.027762907023363346):0.07453977828007408	SrubrawherryiAL_1:18.564168219389682):0.36687353689552354):0.04118767140212028	(((SpurpureavenosaburkiiMS_1:18.233400991232656	(SpurpureapurpureaWI2_1:18.420726087092408	SpurpureapurpureaWI_1:18.420726087092408):0.48789405724804696):0.605984899965488	(((SpurpureavenosaburkiiAL_1:18.427032605680026	SpurpureavenosaburkiiFL1_1:18.427032605680026):0.31994482361055315	SpurpureavenosaNC_1:18.173769726172978):0.07841744445437215	SpurpureavenosamontanaGA_1:18.267802914918352):0.6464950846933899):0.0326528524884483	((SflavaNC1_1:18.06865290489184	SflavarugeliiAL_1:18.82961119895104):0.4153448628973144	((SflavaNC2_1:18.042468572737313	(SflavarubricorporaFL2_1:18.028409596385764	SflavarugeliiGA1_1:18.028409596385764):0.5244025494965489):0.4978400574396654	((SflavarugeliiGA2_1:18.358590449916353	SflavaGA_1:18.191265610985354):0.013378395813188884	(SflavaFL_1:18.421243220082584	SflavarubricorporaFL1_1:18.101316321923786):0.19097898357595772):0.44751601702143373):0.18521784116838036):0.2305641566630332):0.23536132993032838):0.02792779951371894	(SflavaSC_1:18.21695769347477
[&R] ((Hminor_1:18.954061537491388	(((((SoreophilaAL3_1:18.132259646914502	(SoreophilaAL2_1:18.225236558394872	SoreophilaAL4_1:18.225236558394872):0.2380963986024285):1.157374173263091	(((SflavaVA_1:18.2785305327597	((SflavarubricorporaFL1_1:18.275970830735847	(SflavarugeliiGA2_1:18.021136982976195	SflavarugeliiGA1_1:18.252304323547193):0.33450738798945073):0.1359343089553009	SflavaSC_1:18.14241173484695):0.20669068802255017):0.5290317698378674	(((SpsittacinaAL1_1:18.787540782432167	(SpsittacinaGA3_1:18.599223466608112	SpsittacinaAL2_1:18.25623624213551):0.5313045402966587):0.2652192544271942	SflavaNC1_1:18.529866936562364):0.09383104783474207	((SpsittacinaLA_1:18.113011827088634	(SpsittacinaAL3_1:18.044922733522235	SpsittacinaGA2_1:18.278246209250234):0.5861327586080012):0.48081026562603	(SpsittacinaGA1_1:18.349624943152723	SpsittacinaFL_1:18.071478069857925):0.663586055245342):0.1443890756824427):0.08289821725405656):0.33959694009641284	((SminorokefenokeensisGA_1:18.41359761846242	(SminorSC2_1:18.149808042420013	SminorGA3_1:18.017190972652614):0.2637895760424077):0.21324196950648247	(SminorGA2_1:18.168325239065034	SminorSC1_1:18.077430420167435):0.22310351617346988):0.8905754137896739):0.33304009628321524):0.04743597537237812	SminorGA1_1:19.467873188657375):0.4010956269336669	(((SalataMS2_1:18.284080603755992	((SalataLA2_1:18.199628500725833	(((SrubrajonesiiNC2_1:18.414640441774694	SrubrajonesiiSC2_1:18.557912321355893):0.04966386653648344	((((SrubraGA5_1:18.688273895757302	(SrubraGA3_1:18.159248678331906	SrubraGA2_1:18.020723666567108):0.08336100542539356):0.002232353132225968	SrubraGA4_1:18.690506248889527):0.4309154489399586	(SrubrajonesiiNC1_1:18.351003444437442	SrubrajonesiiSC1_1:18.351003444437442):0.206253408849243):0.0647204342362981	((SrubraGA1_1:18.12354652347242	SrubraSC_1:18.01676272585342):0.01936270026558427	SrubraGA6_1:18.266251452745607):0.17891151630297747):0.19532402868738824):0.06635983838323711	SleucophyllaFL3_1:18.185541691736606):0.013587225844025181):0.010698643111810886	SrubragulfensisFL2_1:18.169106721634044):0.073753459918349):0.3002452945746681	SalataTX_1:18.725615734947063):0.8588775985196756	((((SflavarubricorporaFL2_1:18.416037361312323	(SflavarugeliiAL_1:18.054814082496605	SflavaFL_1:18.054814082496605):0.3703092961737215):0.027109030629274663	SflavaGA_1:18.044654212439603):0.744423616585506	SflavaNC2_1:18.67722643538211):0.46786736041221805	(((SpurpureapurpureaWI2_1:18.731306376251073	SpurpureavenosaburkiiMS_1:18.056087223143273):0.1190485259099566	((SpurpureapurpureaWI_1:18.481849188419712	SpurpureapurpureaNS_1:18.07421507888571):0.20155955682437854	SpurpureavenosaMD_1:18.10111919728649):0.16694615691694065):0.804558259101364
[&R] (((((((SflavaSC_1:18.99320482979694	(((((SflavaFL_1:18.00171334062866	SflavarugeliiAL_1:18.00171334062866):0.6349127504760672	SflavarugeliiGA2_1:18.396372733175724):0.09042597895098904	SflavaVA_1:18.067059876942917):0.09298492817323645	(SflavaGA_1:18.158613459616895	SflavarubricorporaFL2_1:18.55710563911889):0.25384534175205625):0.6284557169883863	(SminorSC2_1:18.70214058849637	SminorGA1_1:18.272122703739573):0.4566156926727651):0.13413241758260191):0.18194202786068064	((((SpurpureavenosaVA_1:18.087499496967602	SpurpureavenosamontanaGA_1:18.193846892634802):0.07154641552716003	SpurpureavenosamontanaNC_1:18.265393308161965):0.09867369824470038	((SpurpureavenosaburkiiFL2_1:18.286162831778736	(SpurpureavenosaburkiiFL1_1:18.734748664434413	SpurpureavenosaNC_1:18.161540961316813):0.006945640576924554):0.0968581234566254	SpurpureapurpureaWI_1:18.881267514335565):0.0831065367652992):0.7414035187044635	((SoreophilaAL3_1:18.04471160268722	((SoreophilaAL1_1:18.15606337987932	SoreophilaGA_1:18.15606337987932):0.1441994495515321	SoreophilaNC_1:18.035224876581854):0.12819859739256415):0.36284470298926574	(((SalataLA1_1:18.283588879778993	SalataTX_1:18.283588879778993):0.008762442851351188	(SrubrajonesiiNC1_1:18.555477782939306	SrubraSC_1:18.148537437838304):0.29320358278643877):0.29982592009699455	SalataMS1_1:18.19802337532154):0.0888253670249449):0.375925873933443):0.13052726913829393):0.5240648404516738	(((SoreophilaAL2_1:18.154873359107164	SoreophilaAL4_1:18.154873359107164):0.8077535860996384	SrubraalabamensisAL_1:18.4541790100656):0.8019211014716427	(((((SrubragulfensisFL3_1:18.10149578275722	SrubragulfensisFL2_1:18.10149578275722):0.12316395246093122	(SalataLA2_1:18.159421474989216	SalataMS2_1:18.159421474989216):0.10645868243254002):0.08917653226677953	(SrubrawherryiAL_1:18.050651397123453	(SrubraGA4_1:19.310111700157048	((SrubrajonesiiNC2_1:18.214232259233693	((SrubraGA3_1:18.33760981653658	SrubraGA6_1:18.042294865519384):0.346509109641202	((SrubraGA5_1:18.85296924704088	SrubraGA2_1:18.26878002327608):0.01589314376936358	SrubraGA1_1:18.004540998785444):0.2609207473675418):0.001610973497906935):0.16752082304392665	SrubragulfensisFL1_1:18.08977391529562):0.01119676543743248):0.022575297522400697):0.2841544162636784):0.0327580068613295	(SleucophyllaFL3_1:18.381724941733516	((SleucophyllaFL1_1:18.171300034216653	SleucophyllaFL2_1:18.265377458592255):0.3189766590200407	(SrubrajonesiiSC1_1:18.25751822120115	SrubrajonesiiSC2_1:18.04779309288315):0.7094824868009445):0.11284369658842006):0.005590171671147035):0.0670871135044995	((SleucophyllaAL2_1:18.137675882860382	SleucophyllaGA_1:18.231753307235984):0.1273038626936293	SleucophyllaAL1_1:18.207240532761414):0.41081792944674783):1.110729394000685):0.00459955260424935):0.060762619718782114	((SpurpureavenosaburkiiMS_1:18.16681891651093
[&R] (Dcalifornica_1:19.17405261672858	(Hminor_1:18.183940672623034	(((((SflavarubricorporaFL2_1:18.141189921633995	SflavarugeliiGA1_1:18.141189921633995):1.0995725495397055	((SflavaNC1_1:18.234009671843058	(((SflavaSC_1:18.033308924152394	SflavaNC2_1:18.103299636652395):0.014203266832877023	SflavarugeliiAL_1:18.636932493988265):0.2956094766906514	SflavaVA_1:18.272549777566127):0.06242599522333401):0.04455622989486772	(((SflavaGA_1:18.04231219064227	SflavaFL_1:18.44989038750227):0.008161080720776832	SflavarubricorporaFL1_1:18.138124570064246):0.1603343142555294	SflavarugeliiGA2_1:18.378132424549573):0.42113841331854807):0.21032429273457467):0.6453297989915553	((SpurpureavenosaMD_1:18.251146293967377	SpurpureavenosaNC_1:18.217513052939776):0.8390343983558707	SrubraalabamensisAL_1:18.572800225027052):0.2944457255254073):0.09132165666872955	(((SoreophilaAL4_1:19.149878250803635	((SpsittacinaAL1_1:18.75274423060833	(((SpsittacinaGA3_1:18.488210172041697	SpsittacinaAL2_1:18.145222947569096):0.3692871452139452	SpsittacinaLA_1:18.10613017648604):0.19774163560458918	(SpsittacinaAL3_1:18.391788759656816	SpsittacinaGA1_1:18.293134000298615):0.4301267174754145):0.04049250222070052):0.3805691875924625	SpsittacinaFL_1:18.866175534292392):0.29798404067024103):0.18496743464904036	SpsittacinaGA2_1:19.959252117992676):0.12544008571290927	((((SminorGA3_1:18.54181589663336	(SminorSC2_1:18.366381302206392	SminorGA2_1:18.130970469475994):0.3080516641943663):0.0736374631234149	(SminorSC1_1:18.316461359748175	SminorokefenokeensisGA_1:18.642767011376172):0.10530341814799973):0.37034648110326523	SminorGA1_1:18.68839902587064):0.3106693308757976	(((SleucophyllaGA_1:18.632445553073275	((SalataLA2_1:18.27600893584661	SrubrawherryiAL_1:18.255758059545208):0.01625678999703766	((SleucophyllaAL2_1:18.2610462002718	(SleucophyllaAL1_1:18.193348693439823	SleucophyllaFL3_1:18.029692458140822):0.009958294039379778):0.057525533353312834	SleucophyllaFL2_1:18.412649158000715):0.1945898571649281):0.02520653790763186):0.1958771755646276	((SrubraSC_1:18.13220282187692	SrubrajonesiiNC2_1:18.18614615907872):0.1978891950694094	(SrubrajonesiiSC1_1:18.23175311227639	SrubrajonesiiNC1_1:18.23175311227639):0.5052792497709385):0.4739369569803709):0.2577785870091422	(SoreophilaAL3_1:18.393011895688566	(((SoreophilaAL2_1:18.144510571669333	SoreophilaAL1_1:18.19718708572273):0.111562580731481	SoreophilaNC_1:18.043711713605212):0.11503321373373243	SoreophilaGA_1:18.423782880187943):0.35297883963681975):0.24595966317707924):0.22929340477339485):0.2609474974437436):0.006729771196802071):0.12385900000627859	((((SrubragulfensisFL3_1:18.285668109299035	(SrubragulfensisFL2_1:18.220294827331745	((SalataTX_1:18.08762140629005
[&R] (Dcalifornica_1:18.218437693593817	(Hminor_1:18.372638172488287	((((SminorokefenokeensisGA_1:18.97294460098229	(SminorGA1_1:18.089261882796887	((SminorGA3_1:18.030129767574557	SminorSC2_1:18.162746837341956):0.34237383086733053	(SminorGA2_1:18.210163456250527	SminorSC1_1:18.119268637352928):0.05954637922835834):0.014159099344401965):0.4536648334286026):0.354441382509357	((SpurpureavenosaburkiiFL2_1:18.664178851765772	(SpurpureapurpureaWI_1:18.061940849867867	SpurpureapurpureaWI2_1:18.061940849867867):1.100484560998111):0.43853612008446924	((((((SpsittacinaAL3_1:18.14741069536202	SpsittacinaGA1_1:18.04875593600382):0.1829733821754399	SpsittacinaAL2_1:18.220720328792854):0.10032647786199622	(SpsittacinaGA2_1:18.65943615643872	SpsittacinaGA3_1:18.65943615643872):0.004597874688730917):0.282188047494794	(SpsittacinaAL1_1:18.49426132583346	SpsittacinaLA_1:18.085881409536466):0.10897352831618001):0.3464930582936675	SpsittacinaFL_1:18.68259002853491):0.33100065097850273	SpurpureavenosamontanaNC_1:18.99022439077281):0.010430095483430556):0.08789856487240023):0.10892080459104822	((SalataMS1_1:18.567682712576836	SrubraalabamensisAL_1:18.511015650848435):0.1752887623197495	(((SflavaNC1_1:18.710946035607734	(SpurpureavenosaNC_1:18.413012260032183	(((SpurpureavenosaburkiiFL1_1:18.861926402601966	((SpurpureavenosaMD_1:18.24474840526852	SpurpureavenosaburkiiMS_1:18.15181880011832):0.02959579564878827	SpurpureavenosaburkiiAL_1:18.813918663007307):0.04800773959465853):0.03308333505991466	SpurpureavenosaGA_1:18.55787824803588):0.04321835843218545	SpurpureapurpureaNS_1:18.573309072427666):0.047991867055719305):0.5147069589325454):0.08873813585596349	(SflavaNC2_1:18.602222187022406	SflavaSC_1:18.532231474522405):0.4389906879974934):0.11862909717690878	SpurpureavenosaVA_1:19.0443548006214):0.034965187439177633):0.011806471991912969):0.9661409542601537	(((SleucophyllaFL1_1:18.644469993798456	((SrubrajonesiiNC1_1:18.650043661097243	(SrubraGA6_1:18.283132144699938	SrubraGA2_1:18.439922083952336):0.19009719792291152):0.37102134061947123	(SleucophyllaFL3_1:18.045023952304383	(SleucophyllaFL2_1:18.028448910361046	SleucophyllaGA_1:18.028448910361046):0.33204791441053505):0.2779215865553335):0.1001290068471346):0.09229946212687169	SoreophilaAL3_1:18.38371712351952):0.8403839216384443	(((((((SrubraGA1_1:18.10050874278536	((SrubraGA5_1:18.260409777088963	SrubraGA4_1:18.260409777088963):0.3523087684800904	SrubraGA3_1:18.16705433356905):0.3521115892411072):0.5610668314092021	((SrubrawherryiAL_1:18.081432763434115	SrubrajonesiiSC1_1:18.799303519447314):0.13620013897324612	SalataMS2_1:18.237883778708763):0.026228463256003844):0.13021137376375114	SrubragulfensisFL2_1:18.353103193524916):0.005504589350994772	SrubragulfensisFL3_1:18.35860778287591):0.19276665703041643
[&R] (Dcalifornica_1:21.169972704482316	(Hminor_1:18.9524251656545	((((SoreophilaAL4_1:18.205261566230295	SoreophilaAL2_1:18.205261566230295):0.574786093531858	SalataLA2_1:18.581130817138753):0.2976405710902558	(((SpsittacinaFL_1:18.16379235755884	((SpsittacinaGA3_1:18.59667158358719	SpsittacinaAL2_1:18.25368435911459):0.16818222045070946	SpsittacinaGA1_1:18.4328755689517):0.009063661901940783):0.287221781112899	(SpsittacinaAL1_1:18.152242173619946	SpsittacinaAL3_1:18.261905922364548):0.5659098489601928):0.42255816954529885	((SflavaNC1_1:18.203943062761255	SflavarubricorporaFL1_1:18.644974458661657):0.07657668792234207	SflavaVA_1:18.381485851629996):0.3372973411448424):0.21839724679437125):2.872086563597735	((((((((SalataTX_1:18.220981484249755	((SrubraGA6_1:18.47121184517509	SrubraGA2_1:18.62800178442749):0.05761554032597862	SrubragulfensisFL1_1:18.06066552909427):0.07166982336968447):0.15241423890342165	SrubrawherryiAL_1:18.21185501023538):0.06991200266729863	(SrubrajonesiiSC1_1:18.985938677676664	(((SrubragulfensisFL2_1:18.107372768312512	SrubragulfensisFL3_1:18.107372768312512):0.10701125819806839	SalataMS1_1:18.00274041792478):0.027736206988916132	(SalataLA1_1:18.312518175060042	SalataMS2_1:18.171228338443644):0.11211231725945364):0.004978142261772223):0.013699091239208318):0.018257879201073076	SleucophyllaAL2_1:18.541171633351546):0.2595682481082764	(SrubraalabamensisAL_1:18.080759255516465	SleucophyllaFL3_1:18.38979076488906):0.18955366847916494):0.10298021569531152	(SoreophilaGA_1:18.421745398538366	SoreophilaAL3_1:18.037995574402167):0.5126721903471709):0.7770472213889348	(((((SpurpureavenosaburkiiMS_1:18.146127363475063	(SpurpureavenosaburkiiFL2_1:18.321986768324397	((SpurpureavenosaNC_1:18.100714228670284	SpurpureavenosaburkiiFL1_1:18.67392193178788):0.025486432988719703	SpurpureavenosaVA_1:18.035469010282807):0.07810987678038976):0.0011131891582677627):0.12288452355111175	SpurpureapurpureaWI_1:18.944231040133975):0.24386393238996149	SpurpureavenosamontanaGA_1:18.587787927829734):0.17176270466517132	(SpurpureavenosamontanaNC_1:18.593516382126104	(SpurpureavenosaGA_1:18.09739625683265	SpurpureavenosaburkiiAL_1:18.43452774645865):0.7165805944940564):0.16603425036879962):0.49893569481822925	(((SpurpureapurpureaWI2_1:18.425056482099304	SpurpureapurpureaNS_1:18.017422372565303):0.30234533823135235	SpurpureavenosaMD_1:18.145112272373055):0.8375783425415545	((SflavaGA_1:18.407715817862258	SflavaNC2_1:18.295864424219257):0.2757921164270522	(SflavarugeliiGA2_1:18.053009661196594	SflavaFL_1:18.293263019125593):0.7978231120237123):0.40215635343990297):0.29381320913512715):0.39121700432633744):0.6315948921761249	((((((SrubrajonesiiNC2_1:18.20596756176037	SrubrajonesiiNC1_1:18.55896456965957):0.3491083723971567	((SleucophyllaAL1_1:18.20891853635268
[&R] (Hminor_1:23.355826933134573	((((((SminorSC1_1:18.52533153528275	(SminorSC2_1:18.810683194761843	SminorGA1_1:18.380665310005043):0.04095399214890622):0.24144182403819642	(SpsittacinaLA_1:18.2209054617806	(((SpsittacinaAL2_1:18.238013323707488	SpsittacinaGA1_1:18.24902231309389):0.06965545401055966	SpsittacinaAL1_1:18.30766877771805):0.033343196865832134	SpsittacinaGA2_1:18.683999199056483):0.28827340349371994):0.515464873157346):0.2779971238621602	(SpurpureavenosaburkiiAL_1:18.06516204864271	SpurpureavenosaburkiiFL1_1:18.06516204864271):1.624673112631996):0.09537170105244919	(SpsittacinaGA3_1:19.600482759978423	SflavarubricorporaFL1_1:19.17563383110923):0.26062354064373544):4.537260555955497	(((((((SrubrajonesiiSC2_1:18.657654594678192	(SleucophyllaFL3_1:18.05158021533341	(SleucophyllaGA_1:18.16831635345219	SleucophyllaFL2_1:18.16831635345219):0.19873673434842007):0.11768004480578402):0.15568417643300497	(SleucophyllaFL1_1:18.437756800605072	SleucophyllaAL2_1:18.437756800605072):0.1085830840587273):0.047923387549565766	SrubragulfensisFL3_1:18.33214698506336):0.12298263925055654	SoreophilaAL4_1:18.69526688914092):0.09642807311337191	(((((SrubraGA4_1:18.46503165078337	SrubraGA3_1:18.01936743878337):0.5215268103488595	SrubraGA5_1:18.98655846113223):0.2110433949408081	SrubraGA1_1:18.333280464048237):0.348853083549855	(SalataLA1_1:18.380758786684698	(SrubragulfensisFL2_1:18.178678575685684	SalataLA2_1:18.21989899788929):0.019569952179012313):0.04520126529999423):0.01510952878778207	((SalataMS2_1:18.230902935956077	((SrubraGA6_1:18.254473831798943	SrubraSC_1:18.024347805172344):0.3304513650172224	(SrubraGA2_1:18.707535281128735	SrubrajonesiiNC2_1:18.374562652451534):0.03417985493983025):0.16678330037730935):0.05433597806217213	((SrubrajonesiiSC1_1:18.354010269216513	SrubrajonesiiNC1_1:18.354010269216513):0.33960306626713077	SrubragulfensisFL1_1:18.048637160602446):0.289245458246401):0.014540830137827006):0.29299837547481994):0.37933109699325196	((SleucophyllaAL1_1:18.55494840021202	SrubraalabamensisAL_1:18.082260655540423):0.5243589730758978	((((((SpurpureavenosamontanaNC_1:18.054477200713976	SpurpureavenosamontanaGA_1:18.054477200713976):0.18227998359809636	SpurpureavenosaVA_1:18.130409788644872):0.02341395945621474	(SpurpureavenosaburkiiFL2_1:18.253100182173526	SpurpureavenosaGA_1:18.371500165780127):0.10913144718875895):0.10622089842777574	((SpurpureapurpureaWI_1:18.736387482973328	(SpurpureavenosaMD_1:18.12401335815133	SpurpureavenosaburkiiMS_1:18.03108375300113):0.030084576864397555):0.19085375848916977	SpurpureavenosaNC_1:18.3113184524773):0.039457845427763094):0.036226710843831965	(SpurpureapurpureaWI2_1:18.47499477099954	SpurpureapurpureaNS_1:18.06736066146554):0.527931026734554):0.57821036526888	(SpsittacinaAL3_1:18.751791600579985
[&R] ((((((((SalataLA2_1:18.268691674374256	(SrubragulfensisFL2_1:18.140439507736993	SrubragulfensisFL3_1:18.140439507736993):0.08703174443366508):0.6048116096942208	((SminorGA2_1:18.12399313444178	SminorSC1_1:18.03309831554418):0.1942387606376137	(SminorSC2_1:18.071539891519706	SminorokefenokeensisGA_1:18.071539891519706):0.4821028362900867):0.7485253666634867):0.06906930126179556	((SpurpureavenosaVA_1:18.65147226214318	((((SpurpureavenosaGA_1:18.11455303027556	(SpurpureavenosaburkiiFL1_1:18.117602685176518	SpurpureavenosaburkiiAL_1:18.117602685176518):0.33408183472504016):0.08942018656298166	SpurpureavenosaburkiiFL2_1:18.08557323323194):0.36733434315005337	(SpurpureavenosaburkiiMS_1:18.25907782069957	SpurpureavenosamontanaNC_1:18.33398992911317):0.016857161674822017):0.21856020186247202	(SpurpureavenosaMD_1:18.323193996502667	SpurpureavenosaNC_1:18.289560755475065):0.2642307928843982):0.18841236515991733):0.0789989700716719	(SpurpureavenosamontanaGA_1:18.449745717788883	(SpurpureapurpureaNS_1:18.228420093347193	(SpurpureapurpureaWI_1:18.033060087730803	SpurpureapurpureaWI2_1:18.033060087730803):0.6029941151503904):0.4139985596018933):0.3870729100931694):0.2955858354900195):0.06724057533614042	((((SpsittacinaGA1_1:18.044309720075223	SpsittacinaGA3_1:18.376287955161423):0.9444615861309715	(SpsittacinaFL_1:18.501450128941496	(SpsittacinaAL3_1:18.261353153931893	SpsittacinaAL2_1:18.15168940518729):0.6168986076626062):0.20917430396989609):0.2870713003922463	SminorGA3_1:19.080545307158637):0.19081767721548454	(((SminorGA1_1:18.79241697092135	((SflavaNC2_1:18.158001887479823	SflavaSC_1:18.088011174979822):0.6962060162281807	SflavaVA_1:18.7136453010982):0.13853379551534803):0.009521819046242554	(SpsittacinaLA_1:18.217355693506565	(SpsittacinaAL1_1:18.336679152904328	SpsittacinaGA2_1:18.67966637737693):0.2890564568992382):0.6578923052068275):0.01847943863815736	((SflavarugeliiAL_1:19.03683700348456	(SflavarubricorporaFL1_1:18.362304225130586	((SflavarubricorporaFL2_1:18.175343099312098	SflavarugeliiGA1_1:18.175343099312098):0.1413815298266967	(SflavarugeliiGA2_1:18.018781152316233	SflavaFL_1:18.259034510245232):0.06677613625156166):0.35642047679259004):0.35460588019517825):0.0212351236508071	(SflavaGA_1:18.445150564902892	SflavaNC1_1:18.091770467703693):0.20534336537247574):0.48210042027537964):0.15354394077897363):0.03449791692969196):1.044858283448103	(SoreophilaAL3_1:18.675215607667997	((SalataTX_1:18.290850067583484	((SrubrajonesiiSC1_1:18.177559422559384	SrubrajonesiiNC1_1:18.177559422559384):0.5346109720666549	(((SrubraGA4_1:18.73905690290367	(SrubraGA3_1:18.070149463629768	SrubraGA5_1:18.51581367562977):0.22324322727390372):0.07982850747201399	SrubraGA2_1:18.234696186610886):0.3121273286628032	SrubrajonesiiNC2_1:18.21385088659649):0.14532250013034778):0.1350097160528501):0.07290940492536653
[&R] (Dcalifornica_1:21.843450241054477	(Hminor_1:18.69190276365913	(((((SpurpureavenosaGA_1:18.27778470428148	SpurpureavenosaNC_1:18.04170849078988):0.24561930529520004	SpurpureapurpureaNS_1:18.495616475536277):0.7334361310447475	(((((SflavaVA_1:18.085548524564157	SflavaSC_1:18.156120414673957):0.07009569648565202	(SflavaGA_1:18.138160776535013	(SflavaNC2_1:18.00586505768711	SflavarugeliiGA2_1:18.28504129026111):0.02044432520490132):0.26989744076759564):0.039320301364961376	(SflavarubricorporaFL1_1:18.030509154363923	((SflavarugeliiAL_1:18.21327401222109	SflavaFL_1:18.21327401222109):0.0009321493020907049	SflavarubricorporaFL2_1:18.20512014416518):0.13622989099954572):0.5045206630048479):0.2503077189528435	SflavarugeliiGA1_1:19.096178417122413):0.140380496292156	SflavaNC1_1:18.484686636713366):0.3193041070594558):0.5001547534537548	(((SoreophilaAL4_1:18.356621252442654	SoreophilaAL2_1:18.356621252442654):0.2788537945108425	((SoreophilaNC_1:18.165068624618495	SoreophilaAL1_1:18.430106577467495):0.1381323681919392	SoreophilaAL3_1:18.184489121523235):0.11991261534746205):0.5118817541772539	((SrubraalabamensisAL_1:18.36119250668687	SoreophilaGA_1:18.922316955881467):0.25638768644108284	(SalataMS1_1:18.31529832572708	(SalataTX_1:18.389833990442188	(((((((SrubraGA1_1:18.310807596782762	SrubraGA2_1:18.590939765042762):0.0360842871986354	((SrubraGA5_1:18.784086583643056	SrubraGA4_1:18.784086583643056):0.28792066191494453	SrubraSC_1:18.100902055914204):0.13920603044819455):0.011665946471578289	SrubrajonesiiNC2_1:18.305717370035772):0.026960087757826785	SrubragulfensisFL1_1:18.0406982908116):0.03967382764047209	SrubraGA3_1:18.84384892587607):0.1428656247617322	((SrubraGA6_1:18.38825657417857	(SrubrajonesiiSC2_1:18.265775832979394	SrubrajonesiiSC1_1:18.475500961297392):0.0895699313555727):0.16705022851147686	SrubrajonesiiNC1_1:18.73212112116444):0.1360927969305616):0.007410829694832798	SleucophyllaFL3_1:18.17750528493284):0.07053928574775237):0.31961820269068647):0.3589489291292732):0.0213286728615989):0.39826258832542993):1.3788979979784797	(((((((SpurpureavenosaburkiiFL2_1:18.17092577338767	SpurpureavenosaburkiiAL_1:18.62645724662027):0.12748803772505107	SpurpureavenosaburkiiFL1_1:18.75394528434532):0.1500804566709583	SpurpureapurpureaWI_1:18.946740826883875):0.34186428126169954	((SpurpureavenosamontanaGA_1:18.44380879667691	SpurpureavenosaVA_1:18.337461401009712):0.1972037194614031	((SpurpureavenosaMD_1:18.264490075862415	(SpurpureavenosamontanaNC_1:18.230564361583358	SpurpureapurpureaWI2_1:18.83087140627756):0.015908217542455673):0.13235678380668278	SpurpureavenosaburkiiMS_1:18.303917254518897):0.2621831532058189):0.04728554731305933):0.30758740627674386	(((SpsittacinaAL3_1:19.090169447182102	(SpsittacinaLA_1:18.223571102230167
[&R] (Dcalifornica_1:18.186442416157057	(Hminor_1:18.475357578061043	((SpurpureavenosaburkiiFL2_1:18.439346721947693	SpurpureavenosaVA_1:18.23093884068649):2.6500966691193906	(((SleucophyllaAL1_1:18.340996815955595	SalataTX_1:18.31913000041819):0.04438980417626336	(SleucophyllaFL3_1:18.049541862021915	SleucophyllaGA_1:18.365014734489115):0.17218852281093958):1.999894171439231	(((((((((SrubragulfensisFL3_1:18.169846457297652	SrubragulfensisFL2_1:18.169846457297652):0.06833329316454895	((SalataMS2_1:18.121763594409096	(SrubraGA2_1:18.305257164260237	((SrubraGA5_1:18.48911836724149	SrubraGA4_1:18.48911836724149):0.3544215509865767	SrubraGA3_1:18.397875706228064):0.045906469796970606):0.4941019306386592):0.0034210266059133765	((SrubraSC_1:18.162155371587136	(SrubrajonesiiSC1_1:18.37583448473007	SrubrajonesiiSC2_1:18.166109356412072):0.19326123195806608):0.2286209541584378	(SrubragulfensisFL1_1:18.10125306874046	SrubrawherryiAL_1:18.028358487608457):0.051487427224920224):0.025087829880231248):0.15421555165079506):0.22756196182632094	((SalataLA2_1:18.268949519311988	SalataMS1_1:18.016085488522585):0.11561787971419918	(SleucophyllaFL2_1:18.589470756381914	SleucophyllaFL1_1:18.495393332006312):0.110069931966275):0.12239473546594001):0.007661581157434763	(SalataLA1_1:18.620779307186446	(SrubraalabamensisAL_1:18.022284245549493	((SrubrajonesiiNC1_1:18.37671232314919	SrubrajonesiiNC2_1:18.02371531524999):0.23264024518356277	SrubraGA6_1:18.432538249858354):0.420082649446337):0.14767413250275385):0.03513424507951432):0.11376648963129067	(SoreophilaAL2_1:18.622114511547863	((SoreophilaAL4_1:18.138192932084905	SoreophilaGA_1:18.190869446138304):0.28443664942950436	SoreophilaAL1_1:18.475306095567806):0.19948493003345533):0.20519253635638304):0.028759692206696892	(SleucophyllaAL2_1:18.784918625995783	SoreophilaAL3_1:18.43186629358998):0.09312713643816592):0.27612118612655107	((((SminorGA1_1:18.353011067467932	SminorGA3_1:18.65041188245733):0.2537350690532173	(SminorGA2_1:18.726768395857153	SminorSC1_1:18.635873576959554):0.07458479269039338):0.09657766104850585	(((SflavaNC1_1:18.082303161785312	(SflavarugeliiGA2_1:18.526155615190014	(SflavarubricorporaFL1_1:18.289123904683326	(SflavaGA_1:18.014352019618574	SflavaFL_1:18.42193021647857):0.18712058636355128):0.15735817027688803):0.0768524827255008):0.45973818131617517	((SflavaNC2_1:18.028328183928828	((SflavarubricorporaFL2_1:18.15931547244142	SflavarugeliiGA1_1:18.15931547244142):0.10804230065312093	SflavarugeliiAL_1:18.27644379045254):0.27131398397928563):0.6364044364706609	SflavaSC_1:18.59474190789949):0.11883742625819953):0.007554424365346823	((SpsittacinaLA_1:18.05189854846238
[&R] (Dcalifornica_1:18.070883559436663	(Hminor_1:18.830719254688077	((((SminorokefenokeensisGA_1:18.966132358753924	(SminorGA3_1:18.773618997511583	SminorGA1_1:18.47621818252218):0.059896291474942624):0.2757720136955572	(((SpsittacinaAL2_1:18.3060636823444	(SpsittacinaAL1_1:18.13933950701532	SpsittacinaGA3_1:18.48232673148792):0.16672417532908557):0.11960162985973259	(SpsittacinaGA1_1:18.19085476451079	SpsittacinaAL3_1:18.28950952386899):0.2458195370797477):0.5319125086533684	(SpsittacinaLA_1:18.43001178755141	SpsittacinaFL_1:18.57125381994001):0.11918611700909433):0.33599779187797535):0.1069022910771645	((SoreophilaGA_1:18.338003164157588	SoreophilaAL1_1:18.338003164157588):0.619335262414981	(SalataLA1_1:18.760147801620242	((SrubragulfensisFL3_1:18.462263219709197	((SleucophyllaGA_1:18.331608776794347	SleucophyllaAL1_1:18.179792139626148):0.15669285707494524	(SrubraGA1_1:18.22120550473712	SrubraGA6_1:18.344547733744722):0.34958617203997105):0.33015529736550336):0.038121943585751134	((SoreophilaAL3_1:18.04517040580775	SoreophilaAL4_1:18.37624371589055):0.06915512717087875	(SoreophilaAL2_1:18.213080461321493	SoreophilaNC_1:18.000719022525892):0.23231838173993602):0.2951235850605186):0.07725237950529597):0.08688710489192636):0.21439678322607664):1.0819632874446237	((((((SalataLA2_1:18.176815745909536	SalataTX_1:18.31810558252593):0.19061195078284687	((SalataMS2_1:18.174045149823442	SrubrawherryiAL_1:18.15379427352204):0.08846323061461128	(SleucophyllaAL2_1:18.40729839121572	(SrubraSC_1:18.439305548024052	SrubrajonesiiNC2_1:18.49324888522585):0.03777651285606797):0.07610585416873236):0.1049193162543285):0.003918927919213707	(SleucophyllaFL1_1:18.57361077831422	(SrubragulfensisFL1_1:18.142152959468667	((SrubraGA2_1:18.23570241861767	((SrubraGA4_1:18.17045512067768	SrubraGA5_1:18.17045512067768):0.5827583668098261	SrubraGA3_1:18.307549275487503):0.06667815489496552):0.3734605623554329	((SrubrajonesiiNC1_1:18.20451692970717	SrubrajonesiiSC1_1:18.20451692970717):0.2335585841759527	SrubrajonesiiSC2_1:18.228350385565122):0.1911118463119803):0.15794177415476426):0.26320565872974805):0.01863171124377909):0.11513060002455039	((SrubraalabamensisAL_1:18.08554831126047	((SrubragulfensisFL2_1:18.28202535781124	SleucophyllaFL3_1:18.32274619686964):0.06631542775223756	SleucophyllaFL2_1:18.704534497089078):0.005518196011195573):0.08984859281577909	SalataMS1_1:18.232063965804652):0.001549228042095252):0.37659714461569105	((((SpurpureavenosaVA_1:18.05452303615552	SpurpureavenosaNC_1:18.145254687531718):0.14846422239795262	(SpurpureavenosaMD_1:18.013074118410128	SpurpureapurpureaNS_1:18.187729556833727):0.314278032547144):0.05828861348065521	SpurpureavenosamontanaNC_1:18.367623267701326):0.03036922027088235
[&R] (Dcalifornica_1:18.280424399383378	(Hminor_1:18.716439497004014	((((((SminorGA2_1:18.224305888426084	SminorSC2_1:18.459716721156482):0.06854604240640585	SminorSC1_1:18.20195711193489):0.2524321593514415	(SminorGA1_1:18.287590007363544	(SminorGA3_1:18.523410240497068	SminorokefenokeensisGA_1:18.656027310264466):0.0615805818558759):0.06308703079398785):0.7272038784173246	((SflavarugeliiAL_1:19.112604172466927	SflavaNC1_1:18.35164587840773):0.5596551302171999	(((SflavaGA_1:18.89135038588386	((SpsittacinaLA_1:18.306453875703237	(SpsittacinaGA1_1:18.6832108333092	(SpsittacinaGA2_1:18.787761405041238	SpsittacinaFL_1:18.177636296660236):0.22742766335416226):0.042631948077437365):0.021426319867100647	(SpsittacinaAL2_1:18.450250341759375	(SpsittacinaAL3_1:18.4067166679805	(SpsittacinaAL1_1:18.270492920246475	SpsittacinaGA3_1:18.613480144719077):0.02655999898942219):0.15319742252347446):0.2860097701079618):0.32460327711432674):0.06490369691146931	((((SflavaFL_1:18.318176219425528	SflavarubricorporaFL2_1:18.309090202067527):0.2816824271551307	(SflavarugeliiGA2_1:18.009812833280353	SflavarugeliiGA1_1:18.24098017385135):0.34979245537130715):0.5504530216250058	((SflavaSC_1:18.078462059143103	SflavaNC2_1:18.148452771643104):0.06634860292060604	SflavaVA_1:18.074238771953908):0.41608070313895756):0.2097167605016675	SflavarubricorporaFL1_1:19.040101530548533):0.0038038509479954084):0.2982925040812398	(((SpurpureapurpureaWI2_1:18.282983472242016	SpurpureapurpureaWI_1:18.282983472242016):1.2170767016722812	((((SpurpureavenosaNC_1:18.147015167215944	(SpurpureavenosaVA_1:18.01972981858453	(SpurpureavenosaburkiiAL_1:18.54797225758839	SpurpureavenosaburkiiFL1_1:18.54797225758839):0.13569691548993823):0.036553697255214505):0.04478995958344689	SpurpureavenosamontanaGA_1:18.207420871090388):0.05242535469870768	SpurpureapurpureaNS_1:18.452519160949297):0.2501727246348485	((SpurpureavenosaburkiiFL2_1:18.080312761983556	SpurpureavenosaGA_1:18.198712745590157):0.2619989560585989	SpurpureavenosamontanaNC_1:18.240251232448156):0.26976771797579063):0.38973417879615097):0.005974047725856023	(SpurpureavenosaMD_1:18.366372228010913	SpurpureavenosaburkiiMS_1:18.273442622860713):0.5573724456716396):0.22782824037941735):0.01013451894755953):0.12537593269572814):0.37567423289444485	(((SrubrajonesiiSC1_1:18.219960156433356	SrubrajonesiiNC1_1:18.219960156433356):0.4647385581986201	((SrubraGA4_1:18.774241035423582	SrubraGA6_1:18.03326187240638):0.3414606474487489	SrubraSC_1:18.14459649322853):0.13316187630244616):1.1583967981353578	(((SoreophilaAL3_1:18.10409329507113	(SoreophilaGA_1:18.01347672865702	SoreophilaAL1_1:18.01347672865702):0.4743663905503123):0.17368323491796603	SoreophilaAL2_1:18.608849840071898):0.3321459875853008	((((SrubragulfensisFL2_1:18.198925482291738
[&R] (Dcalifornica_1:18.12617357454152	(Hminor_1:20.25634935088032	(((((SpurpureavenosamontanaNC_1:18.768183907182685	(SpurpureavenosaMD_1:18.076284493948325	SpurpureapurpureaWI2_1:18.658574041905926):0.7099169099709617):0.19596713825672582	(SpurpureavenosaGA_1:18.408942843591998	SpurpureavenosamontanaGA_1:18.1884823743914):0.7756686710480126):0.031234599464742094	(SminorGA1_1:18.702168829387308	((SpsittacinaGA2_1:18.481235879701558	SpsittacinaAL2_1:18.138248655228956):0.08823494927939583	SpsittacinaGA3_1:18.569470828980954):0.9573743499217581):0.1020318631230442):0.7896073146578195	((SpurpureavenosaVA_1:19.11515340412909	(SalataLA1_1:18.34672152115324	SleucophyllaAL1_1:18.368588336690642):0.8262372372176527):0.030980315695537688	(SrubraalabamensisAL_1:18.528794121306532	SrubragulfensisFL3_1:18.797104791620725):0.22432402362570153):0.5325118440701412):2.581755808283574	(SleucophyllaFL1_1:19.890197613161202	(((((((SpurpureavenosaNC_1:18.11642170470762	SpurpureavenosaburkiiFL2_1:18.23409793459262):0.24041534207806534	((SpurpureapurpureaNS_1:18.363246523897324	SpurpureapurpureaWI_1:18.770880633431325):0.0602429681829902	SpurpureavenosaburkiiMS_1:18.155904448506515):0.14163623415657062):0.15174137774646201	(SpurpureavenosaburkiiFL1_1:18.729009975805265	SpurpureavenosaburkiiAL_1:18.729009975805265):0.35277615184447764):0.42754476427353094	(((SflavarubricorporaFL1_1:18.007073217692124	SflavarubricorporaFL2_1:18.31791409849292):1.0509177403978929	((SflavaVA_1:18.328435212936434	((SflavaSC_1:18.10865842039725	(SflavarugeliiAL_1:18.63443553666848	SflavarugeliiGA2_1:18.39418217873948):0.0636431867317676):0.13001897520964803	SflavaNC1_1:18.0671394045507):0.16032970743933456):0.3698122673199525	(SpsittacinaAL3_1:18.25375294181816	SpsittacinaAL1_1:18.144089193073558):0.9760852865334272):0.019678182879628123):0.07103872671357607	((SminorGA2_1:18.31611935148797	SminorSC2_1:18.551530184218368):0.43696044954833785	(SminorokefenokeensisGA_1:18.458992244564524	(SminorGA3_1:18.275928842947778	SminorSC1_1:18.08224026108718):0.050446331849346604):0.5294983892021833):0.17072951514748125):0.03135171654548537):0.06784818345970278	(SflavaNC2_1:18.9772759013982	((SflavaGA_1:18.183873760409714	(SflavaFL_1:18.437812348112843	SflavarugeliiGA1_1:18.42872633075484):0.15363960915686908):0.7060893952533148	(SpsittacinaGA1_1:18.94435345499519	(SpsittacinaFL_1:18.467928341081564	SpsittacinaLA_1:18.326686308692963):0.19827824061882657):0.12613169315203904):0.19916413937817198):0.051450991066377856):0.31214497034322686	(((SalataLA2_1:18.25689118481131	(SrubraSC_1:18.016524199024847	SrubraGA3_1:18.541965176668644):0.5310465203972691):0.01354511621754354	(SrubragulfensisFL2_1:18.176812631322406	SrubrajonesiiNC1_1:18.9156529332378):0.052403247502852385):0.2404894127878245
[&R] ((Hminor_1:18.34156577050281	((((((SleucophyllaFL2_1:18.146689283181612	SleucophyllaGA_1:18.146689283181612):0.48453287431544023	(((SrubragulfensisFL3_1:18.064592680245497	SrubragulfensisFL2_1:18.064592680245497):0.10189172021284913	SrubragulfensisFL1_1:18.26034852749255):0.018189025435124635	(((((SrubraGA1_1:18.008973845434966	(SrubraGA3_1:18.025090493783708	SrubraGA4_1:18.47075470578371):0.40254053167605813):0.10040656708912947	SrubraGA6_1:18.232722641531694):0.032094381789948376	SrubraGA5_1:19.00579618633884):0.1010622134622536	SrubraSC_1:18.135753210157297):0.3506735626650915	(SleucophyllaFL1_1:18.132806539248527	SleucophyllaAL2_1:18.132806539248527):0.28383656390946105):0.030146609885479472):0.09035502007798303):0.038005695193011765	SrubraalabamensisAL_1:18.04472347085026):0.5736897652300504	((SpurpureavenosamontanaNC_1:18.550815390699	SpurpureavenosaNC_1:18.535199646408):0.16478080582757637	(SpurpureavenosaMD_1:18.51616997721128	((SpurpureavenosaburkiiMS_1:18.18837982389196	(SpurpureavenosaVA_1:18.069458051890678	(SpurpureavenosaburkiiFL2_1:18.012087648174436	SpurpureavenosaGA_1:18.130487631781037):0.2657782849774419):0.087486484747679):0.011721982164774226	(SpurpureapurpureaWI_1:18.118207870064452	SpurpureapurpureaWI2_1:18.118207870064452):0.7571130891000776):0.22313856600434334):0.2174437160518985):0.4021800101133407):1.0041093511942645	(((((SpurpureavenosaburkiiAL_1:19.04523861008983	((SpurpureavenosaburkiiFL1_1:18.818759843409595	SpurpureapurpureaNS_1:18.453840819743196):0.06941217020712177	SpurpureavenosamontanaGA_1:18.330580054790122):0.15706659647310653):0.5412848041021111	(SminorGA1_1:18.116623328123644	SminorSC1_1:18.220335561252448):0.721123174847889):0.1252435443151401	((SalataLA2_1:18.26841081096699	(SrubraGA2_1:18.62572575917698	SrubrajonesiiSC1_1:18.64575013839898):0.3202805522798047):0.6575317997810617	SflavaNC1_1:18.88338556114185):0.03840051089062557):0.02163004477308631	((SleucophyllaFL3_1:18.78822476793113	(((SoreophilaAL1_1:18.199932215692204	SoreophilaAL2_1:18.147255701638805):0.12332537763844245	SoreophilaNC_1:18.05821964048165):0.5152931092129085	((SoreophilaAL3_1:18.23830813396888	(SoreophilaGA_1:18.332982253035386	SoreophilaAL4_1:18.280305738981987):0.28907570506969055):0.13573597738543458	((SalataTX_1:18.283696220883222	(SrubrajonesiiSC2_1:18.600135694265155	SalataLA1_1:18.253530779487754):0.030165441395466813):0.02045334401814206	(SrubrajonesiiNC1_1:18.39328903248843	SrubrajonesiiNC2_1:18.04029202458923):0.46719057550833115):0.3433408505287489):0.0807567670530443):0.20176700520957175):0.1570615612276135	(SpsittacinaLA_1:18.744070044391773	SminorokefenokeensisGA_1:19.100778720402772):0.27367200230597144):0.04018725410781869):0.32371341055566244	(SalataMS1_1:18.017790726636825	(SleucophyllaAL1_1:18.37570645758995
[&R] ((Hminor_1:20.0515314423104	(((SminorGA3_1:19.20749138145997	(((((SpsittacinaGA1_1:18.311994519436013	(SpsittacinaGA2_1:18.27679329775957	SpsittacinaAL3_1:18.04346982203157):0.36717945676264113):0.0223694201665913	(SpsittacinaGA3_1:18.65139129292665	(SpsittacinaAL1_1:18.065271078840617	SpsittacinaAL2_1:18.065271078840617):0.24313298961342872):0.014950881762155805):0.7119598581136314	(SpsittacinaFL_1:18.634248656522885	SpsittacinaLA_1:18.49300662413428):0.1339282678985512):0.22792232221079098	(((SpurpureavenosaNC_1:18.370989536461444	(((SpurpureapurpureaNS_1:18.210626654040574	SpurpureavenosaMD_1:18.035971215616975):0.006928792319300907	SpurpureapurpureaWI_1:18.625189555893876):0.3385298535503731	SpurpureavenosamontanaGA_1:18.363412364750047):0.023192916002395748):0.06497465687245299	((SpurpureavenosaburkiiFL2_1:18.002563782394166	SpurpureavenosaburkiiAL_1:18.458095255626766):0.024183466517799845	SpurpureavenosaGA_1:18.145147232518568):0.5268931743069317):0.15365272244139	SpurpureapurpureaWI2_1:19.205539704760486):0.36750029782533855):0.0030690914799291107	(SpurpureavenosaburkiiMS_1:18.359401393993473	(SpurpureavenosaVA_1:18.185301073981417	SpurpureavenosamontanaNC_1:18.291648469648617):0.1426650327584534):0.5414885469644818):0.1254734694928173):0.04728030803782103	(((((SrubraGA6_1:18.163409658779475	SrubraGA4_1:18.904388821796672):0.21669836450938465	(SrubraGA3_1:18.646666389648182	SrubraGA2_1:18.508141377883383):0.02875658465787445):0.29663343925529595	(((SrubraGA5_1:19.068392206314613	SrubraGA1_1:18.204070814289814):0.23908627372130617	(SrubraSC_1:18.201159612780447	(((SrubrajonesiiNC1_1:18.251732284405925	SrubrajonesiiSC1_1:18.251732284405925):0.20346307635929567	SrubrajonesiiNC2_1:18.102198352866022):0.09018495243768276	SrubrajonesiiSC2_1:18.335655184884907):0.06271964467854337):0.13521367761166964):0.02355024191056712	SrubrawherryiAL_1:18.048993121390485):0.0866919036148667):0.4049833838863182	SrubraalabamensisAL_1:18.251388192675268):0.02994094331728745	SrubragulfensisFL2_1:18.549639806306754):0.36786372035003334):3.1351795588270104	((((((((SalataTX_1:18.262745398262865	SalataLA2_1:18.121455561646467):0.13800940340587126	SalataMS1_1:18.006600934262938):0.1702392053092352	(SleucophyllaFL2_1:18.368953523313518	((SleucophyllaGA_1:18.282739212131276	SleucophyllaFL1_1:18.188661787755674):0.07602248690575922	SleucophyllaFL3_1:18.043288826569835):0.010191824276483337):0.3757239363700561):0.08356167712671914	SoreophilaAL4_1:18.712182690111693):0.20416099399658277	((SalataLA1_1:18.3931823582135	SalataMS2_1:18.251892521597103):0.06456836713629661	((SleucophyllaAL1_1:18.312596031025606	SleucophyllaAL2_1:18.370335243818204):0.1480480018849033	SrubragulfensisFL1_1:18.350131085587304):0.018973507976692686):0.4009659527514754):0.019213734930296048	((SoreophilaAL2_1:18.30570523570292
[&R] (Dcalifornica_1:20.098836191709	(Hminor_1:18.135905161405958	((((((SpurpureavenosaGA_1:18.306744473714282	SpurpureavenosaburkiiFL2_1:18.18834449010768):0.1322009615587158	SpurpureavenosamontanaGA_1:18.218484966072396):0.1411136464355436	SpurpureapurpureaNS_1:18.552271547668134):0.9221042520647474	((((SpurpureavenosaMD_1:18.119533020688415	SpurpureapurpureaWI_1:18.701822568646016):0.11866631120634284	SpurpureavenosamontanaNC_1:18.220181835158154):0.6264516256999173	(SpurpureavenosaVA_1:18.239668053957327	((SpurpureavenosaburkiiFL1_1:18.44272864941943	SpurpureavenosaburkiiAL_1:18.44272864941943):0.35214810074255826	SpurpureavenosaNC_1:18.221669047044383):0.10873065828914462):0.5006180112335418):0.2697155136729936	((SoreophilaNC_1:18.23512337885314	(SoreophilaAL4_1:18.208450894322116	SoreophilaGA_1:18.261127408375515):0.23903392332662243):0.47959840223551103	(SrubragulfensisFL2_1:18.235213196631133	(((SleucophyllaFL3_1:18.101809880980753	SleucophyllaFL1_1:18.32320532907235):0.0791148019956029	((SrubraGA5_1:18.51744394840253	SrubraGA4_1:18.51744394840253):0.6275934112893702	(SrubrajonesiiSC1_1:18.426376380299914	SrubrajonesiiSC2_1:18.216651251981915):0.15449613484918304):0.2981716306842584):0.05850255097206854	(SleucophyllaFL2_1:18.32710990884505	(SleucophyllaAL1_1:18.02420861031863	SleucophyllaGA_1:18.17602524748683):0.15108466135821932):0.22779019757057667):0.036506801741105176):0.45173275842611665):0.19835071922841954):0.1653538900416203):1.2101410354499114	(((SpsittacinaAL2_1:18.276046789168923	SpsittacinaAL1_1:18.276046789168923):0.8665039938939167	(SflavaSC_1:18.497949813479426	((SflavarugeliiAL_1:18.415916134489034	SflavaFL_1:18.415916134489034):0.39771516583209116	SflavaVA_1:18.15363910720833):0.2737388161612944):0.29324586034261674):0.3994468527800142	(((SflavaGA_1:18.69208377986837	(SflavaNC2_1:18.11814167999725	(SflavarubricorporaFL1_1:18.015152345542088	(SflavarubricorporaFL2_1:18.275510277956556	SflavarugeliiGA1_1:18.275510277956556):0.0504829483863284):0.30249202679936127):0.46209070622811327):0.4779194024853887	(SoreophilaAL3_1:18.656482643859068	((SalataTX_1:18.435145010263174	(SrubragulfensisFL1_1:18.113531713229502	(((SrubraSC_1:18.165623583180178	SrubrajonesiiNC2_1:18.21956692038198):0.01887516835118408	SrubrajonesiiNC1_1:18.591439096632364):0.012128058589460887	(((SrubraGA3_1:18.26203050115882	SrubraGA2_1:18.12350548939402):0.27970980201982093	SrubraGA1_1:18.123083123153837):0.0242236125695066	SrubraGA6_1:18.270648964730945):0.15610387201647696):0.15494073288887902):0.2329671652478679):0.27328801085983606	(SoreophilaAL2_1:18.497886361137603	SoreophilaAL1_1:18.550562875191):0.2681736659924052):0.22149592681186214):0.07054102344228298):0.0029221188625859753	((SpurpureavenosaburkiiMS_1:18.140668293097892
[&R] (Dcalifornica_1:19.62082844718452	(((((SminorGA1_1:19.25043580175084	(((((SpsittacinaGA2_1:18.25333806429175	SpsittacinaGA3_1:18.25333806429175):0.2992909423253933	SpsittacinaAL2_1:18.209641782144544):1.0350867054663822	(((SflavaFL_1:19.04683451307294	(((SflavarubricorporaFL1_1:18.085016759749127	SflavarugeliiAL_1:18.404943657907925):0.15471375223500627	SflavaGA_1:18.152079213282935):0.07501783418583652	SflavaSC_1:18.04525494132577):0.4121592687441682):0.2673442348747048	(SflavarugeliiGA2_1:18.348617610295975	SflavaNC2_1:18.069441377721976):0.7253077797226668):0.004939001697211643	(SflavaNC1_1:18.030179437186465	(SflavaVA_1:18.002329238687377	(SflavarubricorporaFL2_1:18.004689672732685	SflavarugeliiGA1_1:18.004689672732685):0.6485457417094942):0.1288162994454864):0.5279800183991912):0.16367593172827222):0.010210437620645467	SminorGA3_1:19.07065061517817):0.017088039814616363	((SminorSC2_1:18.376054861484544	(SminorokefenokeensisGA_1:18.352004804442863	SminorSC1_1:18.025699152814866):0.024050057041680038):0.1582140602142391	SminorGA2_1:18.298858088968384):0.6860868030614033):0.46009796174745266):0.022029580802583746	((SpurpureavenosaNC_1:18.524470645487263	((SpurpureavenosaburkiiMS_1:18.115670897225083	(SpurpureapurpureaNS_1:18.053754106931294	SpurpureapurpureaWI2_1:18.461388216465295):0.329501833867591):0.0728603441541869	(SpurpureapurpureaWI_1:18.65493042404045	SpurpureavenosaMD_1:18.07264087608285):0.20881997044662207):0.2766430399853892):0.6825065051977759	(SrubraGA2_1:18.91111670755423	((SleucophyllaFL3_1:18.045198790456528	SleucophyllaFL1_1:18.266594238548127):0.08436778872195705	SleucophyllaAL2_1:18.350962027270086):0.10345504474074643):0.7992398098698061):0.2410574399711883):0.1124286910151968	((((SrubraalabamensisAL_1:18.051741352349687	(SrubrajonesiiNC1_1:18.743299949536375	SrubrawherryiAL_1:18.025429193523177):0.31559237504290905):0.14831590494667837	(SoreophilaAL1_1:18.699861329749893	((SoreophilaAL2_1:18.246149455628437	SoreophilaNC_1:18.033788016832837):0.00482980560486597	SoreophilaAL4_1:18.250979261233304):0.3962055544631896):0.061320376741072144):0.04320991431609262	(SoreophilaGA_1:18.59281205492846	SoreophilaAL3_1:18.20906223079226):0.21157956587859914):0.46004813433824293	(((SpurpureavenosamontanaGA_1:18.208556034252144	SpurpureavenosamontanaNC_1:18.208556034252144):0.4182152658902583	SpurpureavenosaVA_1:18.5204239044752):0.5115766751381614	(((SpurpureavenosaGA_1:18.051546907707078	SpurpureavenosaburkiiAL_1:18.388678397333077):0.15535585482464687	SpurpureavenosaburkiiFL2_1:18.088502778925125):0.08616764777468747	SpurpureavenosaburkiiFL1_1:18.63020189993241):1.0657380341747504):0.0643303012297382):0.37340074945212054):0.3478787075573138	((SalataMS1_1:18.12349130824305	SrubragulfensisFL2_1:18.33513491682885):0.5530615310460659	(((SpsittacinaLA_1:18.083815370376538
[&R] (((((((SrubraalabamensisAL_1:18.092812738380186	(((SrubrajonesiiSC1_1:18.228132489974122	SrubrajonesiiNC1_1:18.228132489974122):0.6796793542158396	SrubragulfensisFL3_1:18.16897154227456):0.16571983694084283	SrubrawherryiAL_1:18.355660925117608):0.026432029478977444):0.08673397560139279	(SrubragulfensisFL2_1:18.384042991963007	(SleucophyllaGA_1:18.44563959652731	(SleucophyllaAL2_1:18.303234945382176	(SleucophyllaAL1_1:18.000063146165672	SleucophyllaFL2_1:18.15187978333387):0.24543258642390686):0.048327226769531946):0.29459710696129465):0.06381439233276989):0.8224008724117806	(((((SflavaVA_1:18.224486686657215	(SflavarubricorporaFL2_1:18.23241500415718	SflavarugeliiGA2_1:18.00124766358618):0.6429778582548339):0.08153958538778112	(SflavaNC2_1:18.318607799035775	(((SflavarugeliiAL_1:18.494696444215723	(SflavaFL_1:18.271371416650247	SflavarugeliiGA1_1:18.262285399292246):0.2233250275654755):0.030478295299008237	SflavaGA_1:18.117596542654734):0.0940469476773217	SflavaSC_1:18.029801384189053):0.21881570234671932):0.12798107561902286):0.026980249269298335	SflavarubricorporaFL1_1:18.673071816268294):0.651524099837842	SoreophilaAL2_1:19.125038412435348):0.10288874656907862	(((SrubragulfensisFL1_1:18.031701907897386	SrubrajonesiiSC2_1:18.466952954460588):0.2999239200675987	SalataMS1_1:18.026118092344984):0.22496573987015034	(SalataLA1_1:18.331144194553648	(SrubraGA2_1:18.47195622700389	(SrubraGA6_1:18.246003248628423	SrubraGA4_1:18.98698241164562):0.06916303912306886):0.3954936314231578):0.31409350506728556):0.5250624533764815):0.28246836253014024):0.27195867442706234	((SpsittacinaAL1_1:19.37612671868686	SpurpureavenosaNC_1:19.070006801746853):0.552959138574229	((((((SoreophilaAL3_1:18.155460395345866	SoreophilaNC_1:18.27417226663307):0.05356117952354353	SoreophilaAL4_1:18.540094884952214):0.07139099941301623	(SoreophilaAL1_1:18.339758464967165	SoreophilaGA_1:18.339758464967165):0.32440393345146007):0.28574427534619545	((SleucophyllaFL3_1:18.25419184019657	SalataLA2_1:18.25469142334177):0.28288423934974716	((SalataTX_1:18.435683138785066	(SrubraSC_1:18.051621772965515	SrubraGA3_1:18.57706275060931):0.5334510638139565):0.03076224501631678	((((SrubraGA1_1:18.374769426497785	SrubrajonesiiNC2_1:18.321928966080584):0.0350154535084139	SrubraGA5_1:19.274106272031):0.17330616633284665	SalataMS2_1:18.18562771410925):0.053916326405853775	SleucophyllaFL1_1:18.460439905461495):0.08561150666988634):0.2124201155065329):0.16073765439650162):0.2930351612108978	((SpurpureapurpureaWI_1:18.707304906787236	SpurpureavenosaMD_1:18.125015358829636):0.7144193345951317	(((SpurpureapurpureaWI2_1:18.894326190637223	(SpurpureavenosaburkiiMS_1:18.0193151785378	SpurpureapurpureaNS_1:18.286900222111598):0.1997918589916272):0.1495692194955468
[&R] (Dcalifornica_1:18.021092310888832	((((((SpsittacinaAL3_1:18.140472166768124	(SpsittacinaGA2_1:18.339645088786927	SpsittacinaGA1_1:18.007666853700727):0.034150553709197055):0.44981607827282966	(SpsittacinaGA3_1:18.66984349207875	(SpsittacinaAL1_1:18.02622444239444	SpsittacinaAL2_1:18.02622444239444):0.30063182521170984):0.15376822869020107):0.40212553491470626	(SpsittacinaFL_1:18.170775322207465	SpsittacinaLA_1:18.029533289818865):0.4448368250951922):0.20134004895048166	(SflavaSC_1:18.18646716247605	SflavaNC1_1:18.014929171419848):0.5462678084446917):1.1242610252422187	(((SflavaVA_1:18.07263168854354	(SflavarugeliiAL_1:18.55614865625169	SflavaNC2_1:18.036719065748688):0.17647522540465543):0.010580792506888826	(SflavarugeliiGA1_1:18.535571642687664	(SflavaFL_1:18.382175622716268	SflavarubricorporaFL1_1:18.062248724557467):0.16248203732939887):0.19854701411756714):1.2739281729280947	((SrubraalabamensisAL_1:18.944620461868684	(((((SrubraGA4_1:18.634535028122453	SrubraGA5_1:18.634535028122453):0.541011453546446	(SrubrajonesiiNC2_1:18.073183986405216	SrubrajonesiiSC2_1:18.216455865986415):0.1852006428216871):0.8099752916152354	((SoreophilaAL4_1:18.672685758605514	(SoreophilaGA_1:18.017932820585504	SoreophilaAL1_1:18.017932820585504):0.7074294520734093):0.24942514365144017	(SoreophilaAL2_1:18.432564183359087	SoreophilaAL3_1:18.101490873276287):0.4895467188978673):0.0005429893959842651):0.15697692343673436	(((SflavarugeliiGA2_1:18.00213451002445	SflavarubricorporaFL2_1:18.23330185059545):0.214305109727901	SflavaGA_1:18.049114780821352):1.1178204680620394	(((SpurpureapurpureaWI_1:18.757239208534966	SpurpureavenosaMD_1:18.174949660577365):0.0014899982625688022	SpurpureavenosaburkiiMS_1:18.083510053689732):0.3009531306193224	SpurpureavenosaGA_1:18.679835761923258):0.5865687866095338):0.02460177117588039):0.27572909698144943	(((SrubragulfensisFL2_1:18.091251161593796	SrubragulfensisFL3_1:18.091251161593796):0.33881760057116805	(((SalataMS1_1:18.040650832083877	(SrubragulfensisFL1_1:18.31869313674726	SleucophyllaFL3_1:18.26554984877146):0.02746543095661683):0.005535348292367468	((((SalataLA2_1:18.10597464752831	SalataMS2_1:18.10597464752831):0.05052477536937457	SalataTX_1:18.297789259514083):0.07351200862487162	(SalataLA1_1:18.33766135377663	((SrubraGA3_1:18.66586417468709	SrubrajonesiiNC1_1:18.547363542144293):0.0119422675730994	((SrubraSC_1:18.13693854282705	SrubraGA1_1:18.24372234044605):0.0032609002159568177	(SrubraGA6_1:18.1275306482313	SrubraGA2_1:18.2843205874837):0.2427948214383091):0.012166021573385715):0.3346855871546404):0.03363991436232264):0.06037793118641369	((SleucophyllaFL2_1:18.303006774252353
[&R] (Dcalifornica_1:18.862034044155386	(Hminor_1:18.114307575312065	((SoreophilaNC_1:18.952344322343286	(((((SpurpureapurpureaNS_1:18.20494173508151	SpurpureapurpureaWI2_1:18.61257584461551):0.079580337706663	SpurpureapurpureaWI_1:18.692156182322172):0.11984717306876186	SpurpureavenosaburkiiMS_1:18.136784202283135):0.09376765257287936	(SpurpureavenosaGA_1:18.076021496272617	SpurpureavenosaburkiiAL_1:18.413152985898616):0.4499029361975969):0.2675733212213263	((SpurpureavenosaVA_1:18.155764560851985	SpurpureavenosaMD_1:18.280129453255785):0.039565951050157665	SpurpureavenosamontanaGA_1:18.301677907569342):0.2713593769215993):0.5825835120663475):0.4918120794676719	(SalataMS1_1:19.14504001929564	((((SpurpureavenosaburkiiFL2_1:18.189700141517804	SpurpureavenosaburkiiFL1_1:18.645231614750404):0.9797931811646631	(((SoreophilaGA_1:18.60059449349337	(SoreophilaAL4_1:18.450185538196177	((SoreophilaAL2_1:18.191513996832207	SoreophilaAL1_1:18.244190510885606):0.20427973875903546	SoreophilaAL3_1:18.064720425508444):0.054391802604935376):0.09773244124379625):0.13976687434572513	((SalataTX_1:18.591992821593404	(SleucophyllaAL2_1:18.52015018411353	SalataMS2_1:18.299254319167133):0.1514486658098741):0.016859067348904078	((((SleucophyllaGA_1:18.057847405295767	SleucophyllaFL2_1:18.057847405295767):0.10186509163996707	SleucophyllaAL1_1:18.007895859767537):0.4229748697692196	((SalataLA2_1:18.167508350128244	(SrubraGA3_1:18.886786188937393	((SrubrajonesiiNC1_1:18.328826522571607	SrubrajonesiiSC1_1:18.328826522571607):0.1608274745387543	SrubrajonesiiNC2_1:18.13665698921116):0.27863155928422795):0.09684267344545078):0.0018374981976254454	SleucophyllaFL3_1:18.168846265180665):0.09836822905708847):0.04663083627913287	SrubraalabamensisAL_1:18.00481382114429):0.153217138663829):0.02120595883638301):0.11892143934413886	(SrubragulfensisFL3_1:18.2130703024639	SrubrajonesiiSC2_1:18.742185476061305):0.35339872583893434):0.26991150854022944):0.238013843397003	((((SflavaNC1_1:18.155657784149696	SflavarubricorporaFL1_1:18.596689180050095):0.3943987970417146	(((SflavaGA_1:18.034457320382185	SflavarubricorporaFL2_1:18.43294949988418):0.1669583441294814	(SflavarugeliiAL_1:18.565176857215388	SflavarugeliiGA2_1:18.32492349928639):0.04381700415627678):0.09908594511070976	SflavaVA_1:18.048087613369574):0.6029350687682329):0.108866390377412	(SflavaSC_1:18.475658401455796	(SflavaNC2_1:18.05423468035654	(SflavarugeliiGA1_1:18.405611710277903	SflavaFL_1:18.414697727635904):0.15896654322363418):0.4914144335992565):0.3548025611692248):0.3618380714356749	((((((SminorSC2_1:18.0663503280576	SminorokefenokeensisGA_1:18.0663503280576):0.12129991733836064	SminorGA3_1:18.05503317562856):0.3921450283722917	SminorGA1_1:18.14977738901145):0.4000944963105901
[&R] (Dcalifornica_1:19.103344665668814	((((((SflavaNC1_1:18.218010020737943	((SflavaVA_1:18.07353414078902	SflavaNC2_1:18.214096743398823):0.13283957597151846	(SflavaGA_1:18.45559450194688	(SflavarugeliiGA2_1:18.142276863133706	(SflavaFL_1:18.367970338825597	SflavarubricorporaFL1_1:18.0480434406668):0.01455988223710925):0.48064247774416863):0.003193211066462437):0.11260240492380137):0.1775000995098894	(SflavarubricorporaFL2_1:18.67531453183616	(SflavaSC_1:18.049712422901507	(SflavarugeliiAL_1:18.554573236627547	SflavarugeliiGA1_1:18.545487219269546):0.08455948927695711):0.045267823289657824):0.472067865112866):0.5485491928788359	(((SrubragulfensisFL2_1:18.38621841596326	(((((SleucophyllaFL2_1:18.172095264519246	SleucophyllaAL1_1:18.020278627351047):0.1735181771572289	SleucophyllaGA_1:18.345613441676477):0.13909981261062798	SrubraGA5_1:19.43152468921969):0.1244831879802815	SalataLA2_1:18.294223152945385):0.057954030931383085	SrubraalabamensisAL_1:18.04264609135897):0.07526165429008798):0.11570052652170687	((SoreophilaAL1_1:18.417049240792803	SoreophilaNC_1:18.152011287943804):0.17588290217175653	(SoreophilaGA_1:18.315023597723364	SoreophilaAL2_1:18.262347083669965):0.27790854524119524):0.2018005784008019):0.23735472524559592	(SrubraGA1_1:18.709653397079798	((SalataMS1_1:18.019493385983715	(SalataTX_1:18.28891328238321	(((SrubrajonesiiNC1_1:18.537470768419556	SrubraGA3_1:18.655971400962354):0.06795591663449711	(SrubrajonesiiSC2_1:18.00656334368856	SrubrajonesiiSC1_1:18.216288472006557):0.38913821304749774):0.1705216693526178	(SrubraGA6_1:18.12743819503576	SrubraGA4_1:18.86841735805296):0.4716958408965138):0.06929497107194146):0.12473397100629922):0.0301338390002516	(SalataLA1_1:18.387073535303823	(SleucophyllaFL1_1:18.40685785260207	SalataMS2_1:18.18596198765567):0.059821711031758346):0.05670755708593908):0.009698809076640533):0.4683040250841508):0.2061222727987078):1.3134596627367596	((((SminorGA1_1:18.595671571598704	SminorSC1_1:18.699383804727503):0.09037536997652447	(SpsittacinaFL_1:18.813703678640046	(SpsittacinaAL3_1:18.453516598682366	(SpsittacinaAL2_1:18.120485730744814	SpsittacinaAL1_1:18.120485730744814):0.22336711919294772):0.7369887126106822):0.08689450406958561):0.2778076678869761	((((SrubraGA2_1:18.743005465245602	(SrubragulfensisFL1_1:18.01882551774018	SrubraSC_1:18.256861347520374):0.09922815184623177):0.14057855127502797	SrubragulfensisFL3_1:18.164768093827238):0.3661932539079124	SoreophilaAL4_1:18.771098612562152):0.18115957053293996	SleucophyllaFL3_1:18.752841757326497):0.21186634334251397):0.7732952925521729	((SpsittacinaGA2_1:19.060697559965462	SpsittacinaLA_1:18.30933041919586):0.7719528339931493	(SpurpureapurpureaNS_1:19.321707455024473
[&R] ((Hminor_1:18.57702072923373	(((((SflavarugeliiGA2_1:18.040376917680184	SflavaFL_1:18.280630275609184):0.37356798011478115	SflavaNC2_1:18.134768665220964):0.8780242516187254	SflavaNC1_1:18.77126421328349):0.45279583306347804	(((SpsittacinaAL1_1:18.799895403240296	SpsittacinaLA_1:18.391515486943295):0.5213494971377004	((SpurpureapurpureaWI_1:18.688597234469402	SpurpureavenosaMD_1:18.1063076865118):0.3641434195042401	(SpurpureavenosamontanaNC_1:18.19915964567002	(SpurpureavenosaVA_1:18.046167296497124	(SpurpureavenosaGA_1:18.365380557970333	SpurpureavenosaburkiiFL1_1:18.702512047596333):0.0075946033945898574):0.04664495350569456):0.25327396360942145):0.5783071184495528):0.3173428407297836	((SflavarugeliiAL_1:18.650673991280918	SflavaSC_1:18.061253688277915):0.8702981548805808	((SpsittacinaAL3_1:18.400477503147094	SpsittacinaFL_1:18.023675870494092):0.8756516839283911	(SpsittacinaAL2_1:18.349087439399977	((SpsittacinaGA2_1:18.34996890511291	SpsittacinaGA3_1:18.34996890511291):0.14462303263553608	SpsittacinaGA1_1:18.162613702662245):0.19748272612413223):0.8173779989309056):0.11644151406841584):0.3556807887084802):0.10836540553619047):3.6009492976104736	((((SminorSC1_1:18.01093433437947	(SminorGA3_1:18.032791059760303	SminorSC2_1:18.1654081295277):0.1718318564797694):0.6450594156279454	(SminorGA2_1:18.420007986478005	(SminorokefenokeensisGA_1:18.55086286933268	SminorGA1_1:18.12084498457588):0.10455594987572912):0.3268805824270094):0.538828102321461	(((((SleucophyllaFL1_1:18.195209868150247	SleucophyllaFL2_1:18.28928729252585):0.23851348205754894	SleucophyllaAL2_1:18.433723350207803):0.6111924997215439	((SrubragulfensisFL2_1:18.493054667011307	((SoreophilaAL1_1:18.08799754906836	SoreophilaGA_1:18.08799754906836):0.6481305105093501	((((SrubraGA2_1:18.208408645068488	SrubraGA6_1:18.05161870581609):0.3160803501707757	(SrubraGA5_1:18.91356936857484	(SrubraGA4_1:18.48354911840419	SrubraGA3_1:18.03788490640419):0.4300202501706505):0.19510885042922116):0.0077048882280265655	SrubrajonesiiNC2_1:18.19922125479009):0.22809224953395132	SrubrawherryiAL_1:18.062439756210043):0.4018440703894655):0.049740386313998616):0.24662355848606526	((((SoreophilaAL4_1:18.42496987573656	SoreophilaAL3_1:18.09389656565376):0.14105717756431663	SoreophilaNC_1:18.353665614505278):0.11480211434715355	(SrubragulfensisFL3_1:18.191162791366345	(SleucophyllaFL3_1:18.023245008010477	SleucophyllaAL1_1:18.18690124330948):0.20863862241427134):0.24952911145468548):0.21019224634640982	(((SalataLA2_1:18.08619828245202	SalataMS2_1:18.08619828245202):0.12388607672265535	SrubragulfensisFL1_1:18.26272806400528):0.30860165237641257	(SalataTX_1:18.352000479793062
[&R] (Dcalifornica_1:20.37215759045587	(Hminor_1:18.149820381436395	(((((((((SleucophyllaFL1_1:18.011407993946303	SleucophyllaAL2_1:18.011407993946303):0.2339533695730985	SleucophyllaGA_1:18.339438787895002):0.19903806458383627	SleucophyllaFL3_1:18.22300398001164):0.05445785294708291	SrubragulfensisFL2_1:18.23674099390032):0.0481815837816131	SalataMS1_1:18.073278969096133):0.10233858557804801	((SrubraSC_1:18.031148961185703	(SrubraGA4_1:18.591418196882316	SrubraGA5_1:18.591418196882316):0.4108359539471871):0.41841570208410334	SrubragulfensisFL1_1:18.211528833489606):0.26959645680457434):0.15939230396162613	SrubragulfensisFL3_1:18.54665346722161):0.5563056791333271	((SflavaSC_1:18.780342323634695	(SflavaVA_1:18.39062810086951	((SflavarugeliiGA2_1:18.2269037424609	(SflavaFL_1:18.233190227754967	SflavarugeliiGA1_1:18.224104210396966):0.23396687263493726):0.25352655079306785	((SflavaGA_1:18.039088934257535	SflavarubricorporaFL1_1:18.126740232958735):0.17731923989495255	SflavaNC2_1:18.10455678050949):0.09669728017048411):0.3299366427993363):0.31914233265538455):0.1325897541985857	(SpsittacinaAL2_1:18.28448858584339	(SpsittacinaGA2_1:18.30622160573655	SpsittacinaGA3_1:18.30622160573655):0.32125420457944076):0.97979860123069):0.36022843217525646):1.380913910258641	((SpsittacinaAL1_1:19.76342373732256	((SpurpureavenosaburkiiFL1_1:18.808376993926927	SpurpureavenosaNC_1:18.235169290809328):0.6223843562791256	SpurpureavenosaMD_1:18.891186888116057):0.5997501732940969):0.9354083256676816	(((((((SrubrawherryiAL_1:18.085711946829587	SrubraGA3_1:18.922083335385576):0.0020415062386736865	(SalataTX_1:18.22956066021699	SrubrajonesiiNC1_1:18.785890703312386):0.0197335057690683):0.17306257430404312	(SalataLA2_1:18.066437054946782	SalataMS2_1:18.066437054946782):0.21462984872692123):0.1610772933820284	(SrubraGA1_1:18.820409918195285	(SrubraalabamensisAL_1:18.027093635000906	((SrubrajonesiiNC2_1:18.19158812890102	SrubrajonesiiSC1_1:18.54458513680022):0.4515869168926609	(SleucophyllaAL1_1:18.14531822789659	SleucophyllaFL2_1:18.297134865064788):0.31639059823829735):0.038072553537621255):0.08632185844678822):0.019197611090237626):0.04661793368674072	SoreophilaNC_1:18.475317534570273):0.629195836913201	(((SpurpureapurpureaNS_1:18.43077123374361	(SpurpureavenosamontanaNC_1:18.18536046170479	SpurpureavenosaVA_1:18.07901306603759):0.05273783687862203):0.3410133187477916	((SpurpureapurpureaWI_1:18.185875208770327	SpurpureapurpureaWI2_1:18.185875208770327):0.7429351007132066	SpurpureavenosamontanaGA_1:18.328503264789333):0.2506083525418693):0.4702653892124163	SpurpureavenosaburkiiMS_1:18.974464898130023):0.258412839153854):0.07683595649150393	(((SpurpureavenosaGA_1:18.497604002798454	(SpurpureavenosaburkiiAL_1:18.46118162865921
[&R] (Dcalifornica_1:18.589540722556425	(Hminor_1:19.285944160663078	((SrubrajonesiiNC2_1:18.75399778906947	(((SalataLA1_1:18.26877037098184	((SrubraGA2_1:18.508940298113085	(SrubraGA3_1:18.552510290417157	SrubraGA6_1:18.25719533939996):0.09495501946072653):0.19166811311141774	SrubrawherryiAL_1:18.002762034433303):0.10446762363073853):0.05890358720671909	((SrubraGA1_1:18.042421095044663	(SrubraGA5_1:18.056949339613883	SrubraGA4_1:18.056949339613883):0.8497931474555781):0.34882197839820855	(SrubrajonesiiSC1_1:18.580500597275545	SrubraSC_1:18.173560252174546):0.1108990236493235):0.1926043803590884):0.20528521507576256	(((SrubragulfensisFL1_1:18.29759894282592	SrubragulfensisFL3_1:18.203734815791716):0.019884764565814055	(SalataTX_1:18.31693788100981	((SleucophyllaGA_1:18.267009937624405	SleucophyllaAL2_1:18.172932513248803):0.02648543382826521	SleucophyllaFL1_1:18.19941794707707):0.19712596226273887):0.08919195816772299):0.06767160022782504	SrubraalabamensisAL_1:18.022980510271157):0.05915773385896404):0.01770558060894393):1.758038459020419	(((SoreophilaNC_1:18.958802740185792	(((SpurpureavenosaMD_1:18.2515727208202	(SpurpureavenosamontanaGA_1:18.230189227715982	(SpurpureapurpureaWI2_1:18.741465934485117	SpurpureavenosaburkiiMS_1:18.066246781377316):0.08903033792506612):0.003365996367614049):0.7776100630604141	(SpsittacinaFL_1:19.006396046324774	((SminorGA3_1:18.565854876051684	SminorGA2_1:18.463061113088685):0.051593901269086896	SminorSC1_1:18.423760195460172):0.47179684285900475):0.028135529559833124):0.13840328784565809	((((SpurpureavenosaburkiiFL2_1:18.321606071658007	SpurpureapurpureaWI_1:18.819852630758213):0.06067368183776428	SpurpureavenosamontanaNC_1:18.280219267901774):0.6651700031374189	(((SflavaNC2_1:18.630581623609956	(((((SflavarugeliiAL_1:18.30828615880681	SflavaFL_1:18.30828615880681):0.10062248116985892	(SflavarugeliiGA1_1:18.34693321277993	SflavarugeliiGA2_1:18.115765872208932):0.05288940983873714):0.09150266804270467	SflavaGA_1:18.092833111159372):0.2020496900842687	SflavaVA_1:18.04246880499084):0.20777279634891135	SflavaNC1_1:18.149275500393355):0.2397774196604013):0.09556199840568207	(SflavarubricorporaFL2_1:18.75336469234485	SflavarubricorporaFL1_1:18.44252381154405):0.48312250281578634):0.19482466225975464	SminorSC2_1:19.150661440730186):0.03356076267200407):0.10889291515169183	(SflavaSC_1:18.796805095408068	((SpsittacinaGA1_1:18.386587351179813	SpsittacinaAL2_1:18.375578361793412):0.0764130408707086	(SpsittacinaGA3_1:18.214898654147202	SpsittacinaGA2_1:18.214898654147202):0.5800799729895154):0.6961688019847504):0.19662615419101698):0.09528638879878401):0.01251063941012511):0.3220853939044422	(SminorGA1_1:18.053982652384754	SminorokefenokeensisGA_1:18.48400053714155):1.2389970035256839):0.3972082680469702
[&R] (Dcalifornica_1:18.21985429835597	((((SpsittacinaFL_1:18.284758501787387	((SpsittacinaAL3_1:18.062017506833275	SpsittacinaGA2_1:18.295340982561275):0.5625698185946798	SpsittacinaAL1_1:18.51492357668336):0.03697280901242957):0.8366062152340661	(SpurpureavenosaMD_1:18.970589546823412	(SflavarugeliiGA2_1:19.00086399631761	(SflavaVA_1:18.300778277094857	SflavaNC2_1:18.441340879704658):0.28034688403895447):0.24002406225140013):0.1454263781940421):1.0060558923976914	(((SpsittacinaGA3_1:18.54982332690819	SpsittacinaAL2_1:18.20683610243559):0.6566316724656509	(SpsittacinaGA1_1:18.47674035558974	SpsittacinaLA_1:18.05735144990634):0.39773640869790416):0.7693039562705968	(((((SminorGA3_1:18.110142350384546	SminorSC2_1:18.242759420151945):0.2958890404106326	(SminorokefenokeensisGA_1:18.23818881164522	SminorGA2_1:18.00277797891482):0.30045964891735927):0.33016730804719746	SminorGA1_1:18.438797883852978):0.3698044337793619	(((SpurpureavenosamontanaGA_1:18.50139292207333	(((SpurpureavenosaburkiiMS_1:18.078787998184723	((SpurpureapurpureaWI_1:18.19607716118329	SpurpureapurpureaWI2_1:18.19607716118329):0.27771895834875926	SpurpureapurpureaNS_1:18.06616200999805):0.28021103176047246):0.09815563198730805	SpurpureavenosaburkiiFL2_1:18.353916224179628):0.107606093743352	SpurpureavenosaNC_1:18.34384608803798):0.14193108974434643):0.042850976318625424	SpurpureavenosamontanaNC_1:18.544243898391954):0.14205412947559345	(SpurpureavenosaVA_1:18.137694306282402	(SpurpureavenosaGA_1:18.154012870157388	(SpurpureavenosaburkiiFL1_1:18.21657267753248	SpurpureavenosaburkiiAL_1:18.21657267753248):0.27457168225090584):0.3104893009928162):0.4422563259179453):0.31348924215859214):0.29432512416747286	((((SminorSC1_1:18.76434162985077	(SflavaGA_1:18.13728814041214	SflavarugeliiAL_1:18.544866337272136):0.8355173782548306):0.26226784559225746	(SflavaNC1_1:18.26156021334661	(SflavaSC_1:18.281224732556687	((SflavaFL_1:18.296675180648062	SflavarubricorporaFL2_1:18.28758916329006):0.5117560695842079	(SflavarubricorporaFL1_1:18.25404567614964	SflavarugeliiGA1_1:18.564886556950437):0.23445867592383035):0.06221378532741588):0.15187347184612268):0.6201330537134163):0.05385682199767881	((((SoreophilaAL4_1:18.728683847335674	(SoreophilaNC_1:18.224557036930268	SoreophilaGA_1:18.489594989779267):0.29176537160980687):0.02989560164639249	((((((SrubrajonesiiNC1_1:18.208147193559654	SrubrajonesiiSC1_1:18.208147193559654):0.2717845678699007	SrubrajonesiiNC2_1:18.126934753530357):0.016861339051648307	SrubrajonesiiSC2_1:18.287067972163204):0.31007356873929837	(SrubraSC_1:18.326344976771523	(SrubraGA6_1:18.495578473053914	SrubragulfensisFL1_1:18.027416616647113):0.06089253034420873):0.07358134734798276):0.041431166243577434	SrubraGA1_1:18.548141287982084):0.08292736814004516
[&R] (Dcalifornica_1:20.77703008693909	((((((SoreophilaAL3_1:18.296058853052287	((SoreophilaGA_1:18.268396033903684	(SoreophilaAL2_1:18.056380982259363	SoreophilaAL4_1:18.056380982259363):0.15933853759092323):0.035660342956881246	SoreophilaNC_1:18.039018424011566):0.3757523003279217):0.2311342815907263	SrubragulfensisFL3_1:18.618129179898816):0.31509896298531886	SminorSC1_1:19.07680772386453):0.5599733314699158	(((SrubrajonesiiSC1_1:18.381834038647785	SrubrajonesiiNC2_1:18.028837030748587):0.5321428924037354	SleucophyllaFL3_1:18.215857468194525):0.9609061588899819	((((((((SrubraSC_1:18.466609359834713	SleucophyllaAL2_1:18.396825690170314):0.03186387150404944	SalataMS2_1:18.207793696727965):0.04576546245929524	(((SalataTX_1:18.26700759599042	SrubrajonesiiNC1_1:18.82333763908582):0.0644415742492906	(SalataLA1_1:18.309411445285455	((SrubraGA6_1:18.135489884606518	(SrubraGA3_1:18.42453759292288	SrubraGA5_1:18.870201804922882):0.006267242700832061):0.07376619483208266	(SrubraGA2_1:18.34611706912861	SrubraGA1_1:18.06598490086861):0.0199289495623897):0.4796710904678567):0.022037724954257307):0.035011582482151755	SalataLA2_1:18.22517091610547):0.02838824308179246):0.06059023430793334	SrubraalabamensisAL_1:18.00461830097739):0.012557149896682135	(SalataMS1_1:18.071055278625117	SrubrawherryiAL_1:18.30366843311312):0.002787233977357689):0.34828662454727777	SoreophilaAL1_1:18.92658652461595):0.09988370457307744	(((SleucophyllaAL1_1:18.109641635183895	(SleucophyllaFL1_1:18.120421065489253	(SleucophyllaFL2_1:18.195552698882594	SleucophyllaGA_1:18.195552698882594):0.018945790982258914):0.04695978248723725):0.25870271320175614	SrubragulfensisFL2_1:18.163967274028245):0.1242092737525009	((SrubraGA4_1:19.15819846749645	SrubrajonesiiSC2_1:18.384308494635654):0.08567281995621048	SrubragulfensisFL1_1:18.034730268028664):0.34731040678628256):0.44547990252787983):0.2267378407360816	(((SflavarugeliiGA2_1:18.396552152991763	SflavaNC2_1:18.117375920417768):0.02714409834213175	((SflavarubricorporaFL1_1:18.047267394973932	SflavarugeliiAL_1:18.36719429313273):0.130734042253072	SflavaGA_1:18.090350138525803):0.1660212738770952):0.6095641298872396	((SflavaVA_1:18.209167716845005	(SflavaSC_1:18.092602246680592	(SflavaFL_1:18.435270448522306	(SflavarugeliiGA1_1:18.190258494283977	SflavarubricorporaFL2_1:18.190258494283977):0.23592593688033114):0.24675210116128232):0.18713736027421185):0.3005160601705525	SflavaNC1_1:18.408717676069156):0.10383776902178414):0.446502218551169):0.17564849698139562):0.35715868632794423):0.472032083873305	((((((SminorSC2_1:18.04587875796019	SminorokefenokeensisGA_1:18.04587875796019):0.3216121760866085	SminorGA3_1:18.234873864279397):0.7145568954922673	SminorGA2_1:18.846636996808662):0.10118961367410789
[&R] ((Hminor_1:18.490366955403193	(((((((SleucophyllaFL3_1:18.150381357090104	SleucophyllaFL1_1:18.371776805181703):0.16812908556899708	(((SrubragulfensisFL1_1:18.028950844843365	((SrubraGA3_1:18.38686898129977	SrubraGA6_1:18.091554030282573):0.1985152522329008	SrubraGA1_1:18.166727053507874):0.2070434187346909):0.10162745709681702	(SrubrajonesiiSC2_1:18.34228025925773	(SrubraGA4_1:18.886303707540076	SrubraGA2_1:18.302114483775277):0.22986652457845336):0.2235490892456482):0.21518684068618615	(SrubragulfensisFL2_1:18.183292336531306	((SleucophyllaFL2_1:18.15332210107376	SleucophyllaGA_1:18.15332210107376):0.18100049296684842	SleucophyllaAL1_1:18.182505956872408):0.20516345401629799):0.068608679060862):0.02588858800852995):0.0930991809690973	(((SrubrawherryiAL_1:18.14010292001363	SrubraGA5_1:19.422138520569625):0.06136021133956095	SrubragulfensisFL3_1:18.18049358545099):0.07467938646883417	(SrubraSC_1:18.367428348140542	SalataLA1_1:18.218038650146138):0.21964458059368622):0.11571581264997019):0.5421486992413912	((((SalataMS1_1:18.25598626240074	SrubraalabamensisAL_1:18.19931920067234):0.2220179544090603	SleucophyllaAL2_1:18.9517641125456):0.09485605469864676	(SoreophilaAL4_1:18.01523238077372	SoreophilaAL2_1:18.01523238077372):1.0094087641475278):0.1243434137153344	((((SpurpureavenosamontanaGA_1:18.401514712851206	SpurpureapurpureaNS_1:18.594187648011406):0.6467787988947964	((((SpsittacinaGA3_1:19.003753391726285	((SpsittacinaGA2_1:18.755087839275937	SpsittacinaAL1_1:18.412100614803336):0.09598174824369494	(SpsittacinaAL2_1:18.184349700496778	SpsittacinaGA1_1:18.19535868988318):0.3237326625502533):0.15268380420665137):0.05077534659528471	SpsittacinaLA_1:18.30316159755197):0.5033681958485702	SminorGA2_1:18.92782763668114):0.0633608219748415	(SminorGA1_1:18.62454937171066	(((SminorSC2_1:18.383300699248608	SminorSC1_1:18.05699504762061):0.1847897527751751	SminorokefenokeensisGA_1:18.56809045202378):0.25531664878074717	SminorGA3_1:18.69079003103713):0.23116015566292733):0.17203203491892166):0.06052715272262193):0.007295732917644335	SflavaVA_1:18.924166417962052):0.07096589171530224	((SalataLA2_1:18.114960645313875	SalataTX_1:18.256250481930273):0.21132096366896733	(SalataMS2_1:18.180810906112107	(SrubrajonesiiSC1_1:18.39290533982616	(SrubrajonesiiNC2_1:18.027846822656134	SrubrajonesiiNC1_1:18.38084383055533):0.012061509270830134):0.48552544599774466):0.14547070287073277):0.6104416493543068):0.013344457676032607):0.004190190001604315):0.10126706880210883	((SpurpureapurpureaWI_1:18.026347132026824	SpurpureapurpureaWI2_1:18.026347132026824):0.7451784050109915	(SpurpureavenosaMD_1:18.124846148524828	SpurpureavenosaburkiiMS_1:18.031916543374628):0.06438984055538922):1.0741383605150785):0.0008379367572897552	(((SpsittacinaFL_1:18.075651159526153
[&R] ((Hminor_1:18.41999101372688	(((SflavaNC1_1:18.86909187072343	(SpurpureavenosaburkiiMS_1:18.187888391564414	SpurpureavenosaGA_1:18.483260969178612):0.838680298393423):0.19383047516838886	(((SalataLA1_1:18.254399332065248	SalataTX_1:18.254399332065248):0.17214602015716124	(SrubragulfensisFL1_1:18.280839672572014	(SleucophyllaAL2_1:18.208042095444934	(SleucophyllaFL2_1:18.24828588187564	SleucophyllaGA_1:18.24828588187564):0.05383363794489623):0.24104973724287546):0.05705954786459934):0.4155783979695825	SoreophilaAL4_1:18.89975075619899):0.40464548192243305):3.3696368940753274	(((((SpurpureavenosamontanaNC_1:18.167615099172767	SpurpureavenosamontanaGA_1:18.167615099172767):0.6833854386804556	((SpurpureavenosaVA_1:18.177218831275976	(SpurpureavenosaNC_1:18.221295597394775	SpurpureavenosaMD_1:18.254928838422376):0.04665488525740005):0.1299115491933944	((SpurpureapurpureaWI_1:18.391147290623547	SpurpureapurpureaWI2_1:18.391147290623547):0.4769977925762925	SpurpureapurpureaNS_1:18.460510973665837):0.14563973763093266):0.43752276171665283):0.04169361784278728	((SpurpureavenosaburkiiFL1_1:18.0512590136146	SpurpureavenosaburkiiAL_1:18.0512590136146):0.42719238804452264	SpurpureavenosaburkiiFL2_1:18.02291992842652):0.9718347128634885):0.5558401149504841	(((SpsittacinaAL3_1:18.662243411949174	(SpsittacinaGA3_1:18.887344124770852	(SpsittacinaAL1_1:18.504806814898647	(SpsittacinaGA1_1:18.427531668559133	(SpsittacinaAL2_1:18.302210589920453	(SpsittacinaGA2_1:18.618855617225183	SpsittacinaFL_1:18.00873050884418):0.026342197167871128):0.11431208925228216):0.08828413572591304):0.03955008539960462):0.0082227629063209):0.8427752858387197	(SrubragulfensisFL2_1:18.165486090342185	SalataLA2_1:18.20670651254579):0.7083123858067046):0.19544351151801853	(((((SleucophyllaAL1_1:18.396431914764506	SrubrajonesiiSC2_1:18.721170014004507):0.03427142139527581	((SrubrajonesiiNC1_1:18.086668708340735	SrubrajonesiiSC1_1:18.086668708340735):0.5927770749118306	SrubraGA1_1:18.379289235770564):0.285720780465215):0.0672938408913244	SrubragulfensisFL3_1:18.293620102693705):0.36442451723140207	((((SoreophilaGA_1:18.29124822927005	SoreophilaAL2_1:18.23857171521665):0.027710308583953472	SoreophilaNC_1:18.053920585005002):0.22003268840375667	SoreophilaAL3_1:18.15524140212156):0.1931475218154903	SoreophilaAL1_1:18.73213874807325):0.2187196507322551):0.32594639906244843	((SleucophyllaFL1_1:18.515356633920792	((((((SrubraGA6_1:18.151868993192274	(SrubraGA5_1:18.083361088874767	SrubraGA4_1:18.083361088874767):0.8094870673347054):0.13137170358501002	SrubraGA2_1:18.440030636029682):0.02275290085375364	SrubraGA3_1:18.601308548648234):0.06933602649639384	SrubraSC_1:18.14520359750083):0.16934116078364095	SrubrajonesiiNC2_1:18.36848809548627):0.1389997203063527
[&R] (((((((SminorGA2_1:18.149291990397177	SminorGA3_1:18.252085753360177):0.11018962163433342	SminorSC1_1:18.16858679313391):0.16436967313233378	SminorGA1_1:18.229244233137443):1.5256787060639283	((((SminorSC2_1:18.31599963261216	SminorokefenokeensisGA_1:18.31599963261216):0.9734639434143371	((SoreophilaAL3_1:18.012259379722394	SoreophilaAL1_1:18.396009203858593):0.39690187560344603	((SalataLA1_1:18.256683536890147	SalataMS2_1:18.11539370027375):0.1620667083234602	((SleucophyllaAL2_1:18.20211839952473	SleucophyllaFL1_1:18.20211839952473):0.16972304307453437	SleucophyllaFL2_1:18.465918866974864):0.12651483094434468):0.2638573141880308):0.31948104283646034):0.2535982302509694	((((((SrubragulfensisFL3_1:18.499705340424768	SoreophilaNC_1:18.527481166456162):0.01628586430059284	((SoreophilaGA_1:18.76688687762632	SalataMS1_1:18.262429490160127):0.03644413607948001	(SoreophilaAL2_1:18.25108606306609	SoreophilaAL4_1:18.25108606306609):0.4995684365863127):0.005473969899954053):0.01988934324435002	((((SleucophyllaFL3_1:18.319225941375024	((((SrubraSC_1:18.256195704312454	((SrubrajonesiiNC2_1:18.190206017883987	(SrubrajonesiiNC1_1:18.32256748397813	(SrubrajonesiiSC1_1:18.216736723435112	SrubrajonesiiSC2_1:18.007011595117113):0.10583076054301892):0.2206355418050545):0.09932433351451783	(SrubraGA1_1:18.322826517848956	((SrubraGA5_1:18.753147369627843	SrubraGA6_1:18.012168206610646):0.15918946919817223	(SrubraGA2_1:18.026783826665795	SrubraGA4_1:18.610973050430594):0.30136378839542083):0.27481107104774083):0.019544293966746833):0.020608690115751987):0.05213309631434942	SrubragulfensisFL1_1:18.070292970846605):0.18010819018263255	(SalataTX_1:18.293728503405795	SalataLA2_1:18.152438666789397):0.04531878940924344):0.05966074492389323	SrubragulfensisFL2_1:18.216197778918932):0.06230732339768709):0.003743403987482707	SrubraalabamensisAL_1:18.0139378359899):0.030565947568822742	SrubraGA3_1:19.170155388331125):0.1797979840607974	SrubrawherryiAL_1:18.51358198383593):0.0432681100359833):0.377939502728609	(((((SpurpureavenosaburkiiFL1_1:18.200140313757412	SpurpureavenosaburkiiAL_1:18.200140313757412):0.6110321680352228	SpurpureavenosaMD_1:18.271598019702637):0.03431947074118921	(SpurpureavenosaVA_1:18.141570661210928	((SpurpureapurpureaWI_1:18.073819434830877	SpurpureapurpureaWI2_1:18.073819434830877):0.6899995794481739	SpurpureavenosaburkiiMS_1:18.088599861171254):0.08440608729327545):0.03998193682909758):0.16105717001395914	SpurpureavenosaNC_1:18.43334141943018):0.6442194749677058	((SflavaVA_1:18.116282573753644	SflavaNC1_1:18.015316472807243):0.30716913061430123	((SflavarugeliiAL_1:18.476969556896155	(SflavarubricorporaFL2_1:18.449114070655224	(SflavarugeliiGA1_1:18.182587098502395
[&R] (Hminor_1:21.763194055774147	((((SminorokefenokeensisGA_1:19.357238513946708	((SflavaGA_1:18.363313446620438	(SflavaVA_1:18.018805861527415	SflavaSC_1:18.089377751637215):0.0920935888402238):0.09831653956493445	(SflavarubricorporaFL2_1:18.490796279030185	SflavarugeliiGA1_1:18.490796279030185):0.36932588665718086):0.7777667649495439):0.6444243452682517	(SflavaNC1_1:19.2165973546323	(((((SleucophyllaFL2_1:18.49421562296753	SrubrawherryiAL_1:18.15899145734413):0.16115151675577677	(((SleucophyllaAL2_1:18.203460791612546	SleucophyllaFL1_1:18.203460791612546):0.2760893384135171	(SrubrajonesiiNC1_1:18.421632318929518	SrubrajonesiiSC1_1:18.421632318929518):0.5346418258619438):0.06962101145169967	SalataMS1_1:18.075411245741964):0.012118573869942912):0.08746674741761593	((SrubragulfensisFL3_1:18.229138509820487	SalataTX_1:18.411648768640486):0.03262586275535862	SalataLA1_1:18.444274631395846):0.1248758030394753):0.04642542825718939	((SleucophyllaFL3_1:18.298023217592544	SleucophyllaGA_1:18.613496090059744):0.03991245988375252	(SrubragulfensisFL2_1:18.224319518036285	SalataMS2_1:18.26553994023989):0.07289532038160682):0.135850765454617):0.2361456905721973	SoreophilaNC_1:18.69698712047611):0.5487226875901948):0.31384364457166347):1.3695462595104593	(((SoreophilaAL4_1:19.171849891817022	((((SpurpureapurpureaNS_1:18.29293231184561	(SpurpureapurpureaWI2_1:18.598104714465375	SpurpureavenosaMD_1:18.015815166507775):0.10246170691423816):0.18037394314313024	(SpurpureavenosaVA_1:18.117811660205827	SpurpureavenosaNC_1:18.208543311582027):0.056474263955515656):0.6679253649179218	(((((SpurpureavenosaburkiiMS_1:18.176250495437944	SpurpureavenosaburkiiFL1_1:18.808754562678146):0.0007676751766598998	SpurpureapurpureaWI_1:18.852237323722406):0.04474341674540938	SpurpureavenosamontanaNC_1:18.296673695773617):0.06293296955869788	(SpurpureavenosaGA_1:18.333947681017538	SpurpureavenosaburkiiFL2_1:18.215547697410937):0.2461194535153779):0.04644318438763228	SpurpureavenosaburkiiAL_1:18.963641808546544):0.5425088350265167):0.1956271637359408	((SoreophilaAL3_1:18.029127674194033	(SoreophilaAL1_1:18.100038624376225	SoreophilaGA_1:18.100038624376225):0.3128388739540092):0.7479949926511067	(SrubraalabamensisAL_1:18.393261464520485	SoreophilaAL2_1:18.901709399661687):0.20648657726625444):0.04507483613606615):0.018579078753021772):0.19100864432501707	(SpurpureavenosamontanaGA_1:19.180904174218398	(SalataLA2_1:18.430673714030625	(SleucophyllaAL1_1:18.387561066492164	(((SrubrajonesiiNC2_1:18.223670485686906	((SrubraGA6_1:18.313203551707815	(SrubraGA2_1:18.234525361974548	SrubraGA3_1:18.373050373739346):0.23546812898566322):0.08560791676101778	(SrubraGA1_1:18.042566946526954	(SrubraGA4_1:18.01176868151528
[&R] (Dcalifornica_1:18.261723846247246	(Hminor_1:18.815768828387636	((((((SrubraGA2_1:18.52087268895951	(SrubrajonesiiSC1_1:18.266062743690338	SrubrajonesiiNC1_1:18.266062743690338):0.27483432449117556):0.38586759562883743	(SrubragulfensisFL1_1:18.235566163705776	SleucophyllaFL2_1:18.497895748197177):0.04622232522337823):0.09875458112848633	SalataMS2_1:18.327899365227037):0.5532574913218167	((((SalataTX_1:18.260040979180857	((SrubraSC_1:18.18681391632015	SrubraGA3_1:18.712254893963948):0.116832638239426	(SrubrajonesiiSC2_1:18.360923429680156	(SrubraGA5_1:18.1964198575083	SrubraGA4_1:18.1964198575083):0.9383935450326513):0.1399383416624263):0.10578412261567947):0.29281800187229706	SrubraalabamensisAL_1:18.102038051918953):0.040563330903113565	SalataMS1_1:18.199268444550466):0.11219225145209294	(SleucophyllaAL2_1:18.722464096136036	(SoreophilaAL2_1:18.33313362594478	SoreophilaAL3_1:18.002060315861982):0.367351447868251):0.06275649560232872):0.3168321297568918):0.14844296530098264	((SalataLA2_1:18.39020761832076	SleucophyllaGA_1:18.70518090764276):0.2366586182235218	(SoreophilaAL1_1:18.376829556104305	SoreophilaNC_1:18.111791603255305):0.5016300371167729):0.4027335853055552):1.2940678581898584	(((SpurpureavenosaNC_1:18.13950077718664	SpurpureavenosaVA_1:18.04876912581044):0.9233825666556775	(SminorGA1_1:18.84306797841231	((((SflavaNC2_1:18.15640120795575	((SflavaGA_1:18.029088394484475	(SflavarugeliiGA2_1:18.00908820755477	SflavarugeliiGA1_1:18.24025554812577):0.18732502586070615):0.10200368010441581	SflavarubricorporaFL1_1:18.218743373290092):0.1371605270098571):0.23436365249056484	(SflavaNC1_1:18.036935118282333	(SflavaVA_1:18.015558730883875	SflavaSC_1:18.086130620993675):0.1223424883448589):0.1123010386077804):0.48795537790615406	((SflavarugeliiAL_1:18.101291201980672	SflavaFL_1:18.101291201980672):0.13395725979695372	SflavarubricorporaFL2_1:18.226162444419625):1.1629013670778428):0.10535614626178631	(SpsittacinaLA_1:18.018871903264387	SpsittacinaGA1_1:18.43826080894779):0.8381889617936659):0.05931632210005437):0.04424615732721205):0.6047722507051567	((((SpsittacinaFL_1:18.27411078198283	(SpsittacinaGA2_1:18.38924368005157	SpsittacinaGA3_1:18.38924368005157):0.4949922103122613):0.39948032607766476	((SpsittacinaAL2_1:18.08509689210356	SpsittacinaAL1_1:18.08509689210356):0.11638389264340906	SpsittacinaAL3_1:18.31114453349157):0.7392482072219266):0.3224357777260881	(SminorSC1_1:18.624980930305362	SminorGA2_1:18.71587574920296):0.2602069474756237):0.5989440163035342	((((((SpurpureapurpureaWI_1:18.414810218059905	SpurpureapurpureaNS_1:18.007176108525904):0.2085725216305263	SpurpureavenosaMD_1:18.04109319173283):0.020096639463851138
[&R] (Dcalifornica_1:18.105533311454902	(Hminor_1:18.790517508401326	((((SpurpureavenosamontanaGA_1:18.357668081480714	((SpurpureavenosaNC_1:18.1727077411731	SpurpureavenosaGA_1:18.4087839546647):0.1470951503790369	SpurpureavenosaburkiiMS_1:18.260506527429534):0.022249445637580453):0.11139418621474388	SpurpureapurpureaWI2_1:19.069369312389657):0.7980532301398073	((SpsittacinaAL2_1:18.437509565912382	SpsittacinaLA_1:18.029129649615385):0.9617553978470953	(SpurpureavenosaVA_1:18.258950095828325	(SpurpureavenosamontanaNC_1:18.273645444824776	(SpurpureavenosaMD_1:18.083260736083382	(SpurpureapurpureaWI_1:18.409470425731357	SpurpureapurpureaNS_1:18.001836316197355):0.2560798583096283):0.2084022054779944):0.09165204667075079):0.7434632996149517):0.15835470672478763):0.6981457648653064	((((((SoreophilaAL3_1:18.06765004835132	(SoreophilaNC_1:18.05770809480817	SoreophilaGA_1:18.32274604765717):0.1286538248303499):0.11428740180215145	(SoreophilaAL1_1:18.260775733156425	(SoreophilaAL4_1:18.12719217924641	SoreophilaAL2_1:18.12719217924641):0.08090703985661662):0.3049115411332453):0.2547941493915466	(SrubrajonesiiSC1_1:18.91278021444724	SrubrajonesiiNC2_1:18.55978320654804):0.35372773226898224):0.28372026021418556	(((SrubragulfensisFL1_1:18.246250437494133	SalataTX_1:18.334896569279934):0.24171492566313615	(((SleucophyllaFL2_1:18.344299076802216	(SleucophyllaAL2_1:18.17324524247565	SleucophyllaAL1_1:18.115506029683054):0.0769764099509618):0.18532709886701756	(SleucophyllaGA_1:18.25134151678095	SleucophyllaFL1_1:18.15726409240535):0.2782846588882829):0.18463242898873247	((SrubragulfensisFL2_1:18.179229532949847	(SrubrajonesiiSC2_1:18.18700022397183	SrubrajonesiiNC1_1:18.396725352289828):0.5213444825754222):0.09340915343196796	((SrubrawherryiAL_1:18.105919605382493	((SrubraGA3_1:18.23036611475557	SrubraGA2_1:18.09184110299077):0.6255470689201783	(SrubraGA4_1:18.068661472465866	SrubraGA5_1:18.068661472465866):1.2329159232098852):0.08637781026274086):0.11102434010147139	((SalataLA1_1:18.327414716040966	(SalataMS2_1:18.023321612378638	SalataLA2_1:18.023321612378638):0.1628032670459289):0.025604912287315106	SrubragulfensisFL3_1:18.17050936950828):0.025465030073480225):0.07666428680005574):0.0854262067505476):0.036036342990705135):0.08782656975695788	(SalataMS1_1:18.03416216636497	(SleucophyllaFL3_1:18.20598837854812	(SrubraGA1_1:18.35737809704136	SrubraGA6_1:18.48072032604896):0.2465731968817551):0.0805382354610514):0.23612203092925854):0.32946009913497637):0.172144152098251	(((SflavarubricorporaFL2_1:18.930177735993503	((SflavarugeliiGA2_1:18.279783960513758	SflavaNC2_1:18.000607727939755):0.31864850726778515	SflavaNC1_1:18.07772753165134):0.10057792764095935):0.01877543461204406	(((SflavaSC_1:18.11901115927351
[&R] (Dcalifornica_1:18.05376439503439	(((((SalataLA2_1:18.208909710578897	SalataMS2_1:18.208909710578897):0.0679406388338506	(SleucophyllaFL2_1:18.569135935580828	((((((SrubraGA4_1:18.75194102287731	SrubraGA5_1:18.75194102287731):0.0387880161055805	SrubraGA6_1:18.049749875965695):0.10045284582690031	SrubraGA3_1:18.445517672809792):0.22625417103955342	SrubraSC_1:18.146330866205545):0.22282726431114233	(((SrubraGA2_1:18.59748162603043	SrubraGA1_1:18.31734945777043):0.07265090090711246	SrubragulfensisFL1_1:18.045180731278343):0.047886895116892744	(SrubrajonesiiSC1_1:18.551467705434447	((SrubrajonesiiNC1_1:18.29456733249025	SrubrajonesiiSC2_1:18.08484220417225):0.15105147208079975	SrubrajonesiiNC2_1:18.09262179667185):0.1058489008633982):0.18657609584198664):0.03805467434125406):0.1450789634485184	(SleucophyllaFL1_1:18.172302089173517	SleucophyllaGA_1:18.26637951354912):0.2721513351272905):0.03060508690442011):0.02268770315391529):1.1208761752158056	(((SoreophilaAL2_1:18.280781571386626	SoreophilaGA_1:18.333458085440025):0.24664150367441057	SoreophilaAL3_1:18.196349764978237):0.7646074956453068	(((((SpsittacinaFL_1:18.239683615295633	SpsittacinaLA_1:18.098441582907032):0.049102490492536746	SpsittacinaAL2_1:18.555923989696566):0.5855885333917776	(SpsittacinaAL1_1:18.838926771729092	((SpsittacinaGA2_1:18.708878351952265	(SpsittacinaGA3_1:18.289988743218462	SpsittacinaAL3_1:18.056665267490462):0.418889608733803):0.15028677292287743	SpsittacinaGA1_1:18.527186889788943):0.3227488713265527):0.30258575135925037):0.16715351009329613	((((SminorGA3_1:18.05312827555403	SminorSC2_1:18.18574534532143):0.19583269703437578	SminorokefenokeensisGA_1:18.381578042355805):0.8291398536614241	((SpurpureavenosaburkiiMS_1:18.04849298332149	SpurpureavenosaMD_1:18.14142258847169):0.047649999230156254	((SpurpureapurpureaWI_1:18.310270016217835	SpurpureapurpureaWI2_1:18.310270016217835):0.3617396323545664	SpurpureapurpureaNS_1:18.2643755390384):0.09935248708704328):0.8008298726889851):0.003915236513723838	SflavaNC1_1:18.743411272519957):0.04236166036468525):0.18589825388529127	(((((SpurpureavenosaburkiiFL1_1:18.60187440807948	SpurpureavenosaburkiiAL_1:18.60187440807948):0.29647385153732075	((SpurpureavenosamontanaGA_1:18.22788063553237	SpurpureavenosaNC_1:18.21226489124137):0.041359743733549566	SpurpureavenosamontanaNC_1:18.26924037926592):0.0715159215242803):0.05726974521642977	((SpurpureavenosaGA_1:18.18917321118057	SpurpureavenosaburkiiFL2_1:18.07077322757397):0.37547970206052267	SpurpureavenosaVA_1:18.2378450483733):0.05383360196613363):0.694330334925085	(SminorGA2_1:18.931408417339952	((SflavaFL_1:18.119747824263175	SflavarugeliiAL_1:18.119747824263175):0.49573862901371973	SflavarugeliiGA2_1:18.375233095347895):0.8410692308416562):0.16437006322436026):0.06906737412385373
[&R] (Dcalifornica_1:22.083486349448684	(((((((SpurpureavenosaburkiiMS_1:18.45122908673279	SpurpureavenosaMD_1:18.54415869188299):0.08498370279898965	(SpurpureavenosamontanaNC_1:18.16523905941066	SpurpureavenosamontanaGA_1:18.16523905941066):0.4458858385347212):0.12543129198324185	((SpurpureavenosaVA_1:18.213940396354722	SpurpureapurpureaWI2_1:18.920594836716123):0.1580066883380438	(SpurpureapurpureaNS_1:18.010512499543992	SpurpureapurpureaWI_1:18.418146609077994):0.6604549159761766):0.25826170956865346):0.2944816259259158	(((SflavaGA_1:18.80023520923488	SflavaNC2_1:18.688383815591884):0.21808630174021765	(SpsittacinaLA_1:18.37052425584513	SpsittacinaAL3_1:18.888567920886732):0.40893034193077243):0.029989177327591467	(((SminorSC1_1:18.034076372245142	SminorSC2_1:18.36038202387314):0.017314736669730955	(SminorokefenokeensisGA_1:18.23117263703394	SminorGA3_1:18.09855556726654):0.14652412350893199):0.504041701665907	(SminorGA1_1:18.130314003589948	SminorGA2_1:18.32492105561635):0.32140657386203225):0.284413988905711):0.10371829710304671):0.40613601930484283	((((((((SflavarugeliiGA2_1:18.092918419104436	SflavarubricorporaFL1_1:18.013244878874637):0.0648481583671305	SflavarubricorporaFL2_1:18.388933918042564):0.09886779225956689	SflavarugeliiGA1_1:18.48780171030213):0.2351319554605281	SflavaSC_1:18.142599380117662):0.13938176740995756	(SflavarugeliiAL_1:18.70705269830896	(SflavaFL_1:18.67868075346082	SflavaVA_1:18.018688560348025):0.02837194484814082):0.1643487522216558):0.7634292770142391	SalataLA2_1:18.916429483091857):0.16072692227409657	((((SrubragulfensisFL2_1:18.331492750758123	(SleucophyllaGA_1:18.581423334623555	((SleucophyllaAL2_1:18.359874529104612	(SleucophyllaFL2_1:18.219562780013288	SleucophyllaFL1_1:18.125485355637686):0.23438917346692584):0.12743892153568237	SleucophyllaFL3_1:18.265918002548695):3.2459607658303384e-05):0.10626312766017289):0.04426589692558115	(SrubraalabamensisAL_1:18.003359034163783	SrubrajonesiiNC2_1:18.657512998494184):0.10408894320572379):0.5228941867329675	(((((((SrubraGA6_1:18.35580049932017	((SrubrajonesiiNC1_1:18.125073790344043	SrubrajonesiiSC1_1:18.125073790344043):0.35972428149581226	SrubrajonesiiSC2_1:18.275072943521852):0.047816745954718805):0.3080894205583721	SalataLA1_1:18.28437419525754):0.04887831781800722	(SalataTX_1:18.27458561461856	(SrubraSC_1:18.405994839131818	SalataMS2_1:18.11531530452102):0.01798047348114363):0.0586668984569913):0.09086478015035315	(SrubragulfensisFL1_1:18.126418877306065	(SrubraGA1_1:18.16053503838734	SrubraGA2_1:18.44066720664734):0.3107034663179219):0.2090522841340416):0.0593811554093181	SrubrawherryiAL_1:18.321957735717422):0.2062224409688519	((SoreophilaNC_1:18.000713609415936	SoreophilaAL2_1:18.213075048211532):0.33030205094545023
[&R] (Dcalifornica_1:20.15742479612876	(Hminor_1:18.489378337205064	(((((SoreophilaAL1_1:18.319342424338103	SoreophilaNC_1:18.054304471489104):0.24830615757059857	SoreophilaAL2_1:18.514972067855304):0.1715505856318175	(SrubraalabamensisAL_1:18.004576305661097	(SalataLA1_1:18.30445487506761	(SrubrajonesiiNC2_1:18.469122193987193	SalataTX_1:18.265789158790994):0.038665716276615476):0.15094235972768383):0.17349841268482571):0.6334799275281098	((SpsittacinaLA_1:18.824005083998294	((SflavaFL_1:18.69544768975801	SflavaSC_1:18.106027386755013):0.37136359193002483	((SflavarugeliiGA2_1:18.179432145437115	SflavarubricorporaFL1_1:18.099758605207317):0.36936957031026696	(SflavaNC2_1:18.028271040444046	(SflavarugeliiAL_1:18.196309934380878	(SflavarubricorporaFL2_1:18.182793496076734	SflavarugeliiGA1_1:18.182793496076734):0.0044304209461436045):0.351390696566167):0.2413544427293394):0.27775620801165257):0.40363891236945426):0.10419629820583429	SpurpureavenosaNC_1:19.03046138156113):0.2648404905815046):1.0027119223731478	((((SpsittacinaGA3_1:18.251699284797045	SpsittacinaAL3_1:18.018375809069045):0.6553450243000678	((SpsittacinaAL1_1:18.18236108350447	(SpsittacinaGA1_1:18.0171253447029	SpsittacinaGA2_1:18.349103579789098):0.17624472818797135):0.23314392125582759	SpsittacinaAL2_1:18.4155050047603):0.14855207986421268):0.8001038687598708	(SflavaGA_1:18.57397452119561	SflavaNC1_1:18.22059442399641):0.6206734290909784):0.10625395239539094	(((SpurpureavenosamontanaGA_1:18.36526431467576	((SpurpureavenosaMD_1:18.01207663627364	SpurpureapurpureaWI2_1:18.59436618423124):0.1713438728474841	SpurpureavenosaburkiiMS_1:18.090490903970924):0.19986130229123655):0.7106141936619648	((((SminorokefenokeensisGA_1:18.408008707175433	(SminorGA2_1:18.008623291195164	SminorGA3_1:18.111417054158164):0.16397458324986786):0.14940961353037194	SminorGA1_1:18.127400435949003):0.7344877686160726	(((SleucophyllaAL1_1:18.51879620435351	SalataMS1_1:18.10277552141031):0.1120430945966435	(((((SrubragulfensisFL1_1:18.183777281266586	SalataMS2_1:18.13113357643599):0.1021566644410521	SrubragulfensisFL2_1:18.19206981867344):0.0009696428814771127	(SrubrawherryiAL_1:18.026647207560504	(SrubraGA1_1:18.412836449411735	(SrubraGA6_1:18.418056654219374	(SrubrajonesiiSC1_1:18.40245738937765	SrubrajonesiiSC2_1:18.19273226105965):0.1924135833161164):0.11812202419996504):0.03152496667997218):0.1873617998966119):0.005243003631090296	SrubragulfensisFL3_1:18.198282465186004):0.1015225498602235	(SrubrajonesiiNC1_1:19.015763078288934	SleucophyllaFL3_1:18.31764361543194):0.022882238672689095):0.12665720954652215):0.2603264256296256	((((SleucophyllaGA_1:18.421585629410448	(SleucophyllaFL1_1:18.260293540490675
[&R] ((Hminor_1:19.212579475974984	(((((((SoreophilaNC_1:18.023844748881235	SoreophilaGA_1:18.288882701730234):0.06344899483296003	SoreophilaAL1_1:18.352331696563194):0.48382786428496055	(((SalataLA2_1:18.216821212147213	SleucophyllaFL1_1:18.43771707709361):0.03505648877792878	(((SrubrajonesiiNC2_1:18.21665653856206	(SrubrajonesiiSC2_1:18.198244323689124	SrubrajonesiiSC1_1:18.407969452007123):0.16168409445413462):0.16030311163317051	SrubrawherryiAL_1:18.012085902081232):0.06689122575470743	SrubraGA1_1:18.496691336367135):0.15264969678780027):0.046140223880163714	((SrubraGA2_1:18.579257084512957	SrubrajonesiiNC1_1:18.599281463734957):0.013681413503376292	(SrubraSC_1:18.035644139816792	SrubraGA5_1:19.006749329460593):0.1703783923205458):0.38267492727876384):0.2865482793660525):0.49250817478064196	(((((((SflavaFL_1:18.23302059934934	SflavarugeliiAL_1:18.23302059934934):0.5051273274004258	(SflavarubricorporaFL2_1:18.371404536398554	SflavarugeliiGA2_1:18.140237195827552):0.35765737299321027):0.09017731785462055	SflavaVA_1:18.168333051491583):0.3216786557740823	(((SflavaGA_1:18.08855744660985	SflavarugeliiGA1_1:18.48704962611185):0.24646306943576812	(SflavarubricorporaFL1_1:18.349904471387323	SflavaNC2_1:18.150401779043122):0.07276734335949846):0.13398622300829835	SflavaSC_1:18.287164632910915):0.27341896446455016):0.08946952341322005	SflavaNC1_1:18.47851512973249):0.22292142553110572	(SpsittacinaGA1_1:18.302942985357802	SpsittacinaAL1_1:18.2919339959714):0.9323956595891887):0.3006511716883259	((SpurpureapurpureaWI_1:19.499074413393107	(SpurpureapurpureaNS_1:18.124455834125857	SpurpureapurpureaWI2_1:18.53208994365986):0.9669844697332488):0.28823903846311466	(((SpurpureavenosaburkiiMS_1:18.26769904403465	SpurpureavenosamontanaNC_1:18.342611152448253):0.6158036264249828	(SminorGA2_1:18.770075864253315	SminorSC1_1:18.679181045355715):0.1917610142525183):0.16747714274840078	(SpsittacinaFL_1:18.16375701367446	SpsittacinaLA_1:18.02251498128586):0.9855011966877743):0.061114485540387606):0.047470247437899696):0.03242960239387686):0.061032448857799175	(((SpsittacinaAL2_1:18.178947502629892	SpsittacinaAL3_1:18.288611251374494):0.3919974018780509	(SpsittacinaGA2_1:18.09188042626508	SpsittacinaGA3_1:18.09188042626508):0.822051702715465):0.684148398481447	((SminorSC2_1:18.711768404283493	(SminorGA1_1:18.082905173813838	(SminorGA3_1:18.356604590254236	SminorokefenokeensisGA_1:18.489221660021634):0.023701398548999855):0.1988453457128595):0.49152822852649924	(((((SpurpureavenosaGA_1:18.396573518444516	(SpurpureavenosaburkiiAL_1:18.62920346279701	SpurpureavenosaburkiiFL2_1:18.173671989564408):0.10450154527350611):0.046964587282298714	(SpurpureavenosaburkiiFL1_1:18.76626773440403	SpurpureavenosaNC_1:18.19306003128643):0.014401860948786635):0.12209179495205685
[&R] ((((((((SminorSC1_1:18.19371318819121	SminorGA1_1:18.09000095506241):0.16349518187305098	SminorokefenokeensisGA_1:18.683514021692258):0.6242895725422224	((SrubragulfensisFL3_1:18.497049508557435	((SoreophilaNC_1:18.16707837500218	(SoreophilaAL1_1:18.00369984185835	SoreophilaGA_1:18.00369984185835):0.42841648599283166):0.2237835758515466	SoreophilaAL2_1:18.603223389649326):0.1339633837351049):0.20638234996520652	((SalataLA1_1:18.717623428819337	(SleucophyllaGA_1:18.648725510801572	(SalataMS1_1:18.030220514882576	(((SalataLA2_1:18.160416255911983	SalataMS2_1:18.160416255911983):0.05821943569703027	SleucophyllaFL1_1:18.439531556555412):0.05600859590584499	(SrubragulfensisFL2_1:18.225858568712507	((SleucophyllaFL2_1:18.343628932095374	SleucophyllaAL2_1:18.249551507719772):0.13095031964893836	SleucophyllaFL3_1:18.159106379277112):0.1074730284937937):0.007565296598751354):0.008440258157115571):0.05066767580759701):0.24258137072336755):0.14563461785317414	((SoreophilaAL4_1:18.33833777667049	SoreophilaAL3_1:18.00726446658769):0.3961373924119672	(((SalataTX_1:18.319104926999096	((((SrubraGA1_1:18.12275808415591	SrubraGA2_1:18.402890252415915):0.13487758089030902	SrubraSC_1:18.150851867427228):0.23006081582783722	SrubrawherryiAL_1:18.069982272342862):0.06836363356301378	SrubragulfensisFL1_1:18.211240487037877):0.019218308175423176):0.2874135606578088	(SleucophyllaAL1_1:18.403028739420062	((SrubrajonesiiSC1_1:18.539073661437076	(SrubrajonesiiNC2_1:18.184805583065554	((SrubrajonesiiNC1_1:18.25978804037818	SrubrajonesiiSC2_1:18.05006291206018):0.2777775206023251	(SrubraGA6_1:18.111410076994694	SrubraGA3_1:18.406725028011895):0.249341165511411):0.00023702998424660936):0.0012710704723194008):0.0418327321004477	(SrubraGA5_1:18.67991599694977	SrubraGA4_1:18.67991599694977):0.4651552411305483):0.35658557344054315):0.22535656377424573):0.06786809517965181	SrubraalabamensisAL_1:18.22356565370236):0.0024615802388980737):0.18640988359705601):0.022684070670128002):0.1344865031034438):0.006099538228457626	((SpsittacinaLA_1:18.01721698361457	((SpsittacinaGA1_1:18.29280020996132	(SpsittacinaGA2_1:18.60037956576096	SpsittacinaAL3_1:18.36705609003296):0.024398879286558855):0.07553459696548287	SpsittacinaAL1_1:18.357325817540403):0.06827108237117015):0.9350200441102764	(((((((SflavarugeliiAL_1:18.218463672406994	(SflavarubricorporaFL2_1:18.16473374025583	SflavarugeliiGA1_1:18.16473374025583):0.04464391479316172):0.20142264031245172	(SflavarugeliiGA2_1:18.039527072827394	SflavaFL_1:18.279780430756396):0.14010588196304943):0.15719533166544475	SflavaNC2_1:18.05765205388189):0.08166686722084168	SflavaSC_1:18.06932820860273):0.5871713799918795	(SflavaNC1_1:18.42240432599223	SflavaGA_1:18.775784423191432):0.06255727154618225):0.14778274537244818
[&R] ((Hminor_1:18.295971121721934	((((((((SrubragulfensisFL3_1:18.17376462166523	((SrubrajonesiiSC2_1:18.00371425129301	SrubrajonesiiSC1_1:18.21343937961101):0.5880878369541078	(SrubrajonesiiNC2_1:18.20340626244258	SrubraSC_1:18.14946292524078):0.24512394622333616):0.11107770701551505):0.10827719327610923	SalataTX_1:18.46455207376134):0.08393582796652975	SrubrajonesiiNC1_1:19.10481794482327):0.33602381391764236	SrubragulfensisFL2_1:18.702001456825517):0.3409330147936906	(((SflavarubricorporaFL1_1:18.479457379763893	SflavaVA_1:18.13939208480989):0.1960307142389539	SflavaNC1_1:18.234456698102445):0.23781521048222617	(SflavarugeliiAL_1:18.86244628349711	SflavaNC2_1:18.34301669299411):0.37078391914676556):0.5693259356319338):0.21471242561221482	((SleucophyllaAL2_1:18.514657272639276	((SrubragulfensisFL1_1:18.23619824565216	((SrubrawherryiAL_1:18.123131251089866	((SrubraGA4_1:18.80501269593604	SrubraGA3_1:18.35934848393604):0.07265486887647353	SrubraGA2_1:18.293478341047713):0.5274992868333538):0.021083898147428597	SalataLA1_1:18.30575586215509):0.019088515282866567):0.025762559268153223	((SleucophyllaGA_1:18.220982687928498	SleucophyllaFL2_1:18.220982687928498):0.2942161755160196	(SalataMS2_1:18.128624517313593	(SrubraGA5_1:18.938622991964266	(SrubraGA6_1:18.13662443642129	SrubraGA1_1:18.013282207413692):0.06101939252578049):0.45178624960392155):0.07160105680892338):0.009091525967202412):0.0844443076031535):0.08172981455589717	SalataLA2_1:18.375491222248773):0.9233760971862517):0.39177015772497953	((((SleucophyllaFL3_1:18.726704373026703	SalataMS1_1:18.4743399253825):0.05621514443727445	(((SoreophilaAL3_1:18.024776442856496	(SoreophilaNC_1:18.117884988492786	SoreophilaAL1_1:18.382922941341786):0.025603325650909226):0.1620786305281106	(SoreophilaGA_1:18.266807090810715	(SoreophilaAL4_1:18.121978846804662	SoreophilaAL2_1:18.121978846804662):0.09215172995265443):0.3037978067100891):0.3211882899140232	SrubraalabamensisAL_1:18.33066873824023):0.1432192698511407):0.020259828316279222	(SleucophyllaFL1_1:18.298741369148388	SleucophyllaAL1_1:18.24100215635579):0.7258334247234598):0.0850135795193543	(((SpurpureavenosaburkiiFL2_1:18.553508329406572	SpurpureavenosaVA_1:18.34510044814537):0.047968804399938385	((SpurpureapurpureaWI2_1:18.9366483924984	SpurpureavenosaburkiiAL_1:18.8939333066308):0.1018324130310635	((SpurpureavenosaburkiiFL1_1:18.413756225016428	SpurpureavenosaGA_1:18.07662473539043):0.45973158805786185	(((SpurpureavenosaburkiiMS_1:18.041917474288798	SpurpureavenosaMD_1:18.134847079438998):0.07958465882860605	(SpurpureapurpureaWI_1:18.412022488951695	SpurpureapurpureaNS_1:18.004388379417694):0.3846987972735119):0.022769248742604883	SpurpureavenosaNC_1:18.203567745982607):0.09671236397407985):0.12227790658757393):0.06124288737724675):0.4826731573229821
[&R] (Dcalifornica_1:18.33263925358807	(Hminor_1:19.529815390939586	((SalataMS1_1:20.662643635652262	((SpsittacinaAL1_1:19.649567419898286	((((SpsittacinaAL3_1:18.687886485504425	(SpsittacinaGA1_1:18.4603920915032	SpsittacinaLA_1:18.041003185819797):0.12883963464302534):0.11720230475861697	(SpsittacinaAL2_1:18.28527936073366	SpsittacinaFL_1:18.01814147682526):0.4101456807847768):0.12076494774313211	(SpsittacinaGA2_1:18.752743223473367	SpsittacinaGA3_1:18.752743223473367):0.40643399026080645):0.3805274237678517	(SminorGA1_1:18.43294254813017	(SminorSC1_1:18.42495574199657	SminorGA2_1:18.51585056089417):0.11169903926240575):0.28208573985644747):0.4528500068688683):0.8482152773178488	((((((SleucophyllaFL1_1:18.288386382720976	((SleucophyllaGA_1:18.27519383959155	(SleucophyllaAL2_1:18.156774344874343	SleucophyllaFL2_1:18.250851769249945):0.02434207034160614):0.08547022730508096	SleucophyllaFL3_1:18.04519119442943):0.021799740199944986):0.11303906021082762	(((SrubraGA3_1:18.12696329537723	SrubraGA5_1:18.57262750737723):0.06422115571387726	SrubraGA4_1:18.636848663091108):0.6554052751814499	(SrubraSC_1:18.18424120359045	(SrubrajonesiiNC1_1:18.21994799227295	SrubrajonesiiSC1_1:18.21994799227295):0.37123355641849715):0.13690754503830935):0.1500603639674476):0.08756682228458701	SleucophyllaAL1_1:18.43125305242379):0.3238553056683181	SoreophilaAL4_1:18.790868548561708):0.4313261909021133	(SminorGA3_1:18.289907016591176	(SminorokefenokeensisGA_1:18.407863311682604	SminorSC2_1:18.407863311682604):0.014660774675969714):1.0294186208866476):0.007941325785971837	(SoreophilaAL3_1:18.27848707554207	(((SoreophilaNC_1:18.155000102161072	SoreophilaAL2_1:18.367361540956672):0.006716709396912232	SoreophilaGA_1:18.426754764406983):0.2309020291132874	SoreophilaAL1_1:18.65765679352027):0.00458010615799819):0.6205756796249253):0.9862274238989441):0.8980610199163316):0.7120606431069347	(((((SflavaSC_1:18.08031955759162	(SflavaNC2_1:18.013287795658304	(SflavaFL_1:18.446345746611122	(SflavarugeliiGA2_1:18.118803748888098	SflavarubricorporaFL1_1:18.0391302086583):0.08728863979402707):0.0863716395501772):0.1370224744333151):0.8566894037367748	((((SpurpureapurpureaNS_1:18.357917293889077	(SpurpureapurpureaWI2_1:18.682153376171936	SpurpureapurpureaWI_1:18.682153376171936):0.08339802725114283):0.1047122537369369	SpurpureavenosaburkiiMS_1:18.195044504052213):0.059960219850312343	SpurpureavenosaMD_1:18.347934329052727):0.3885688248237873	(SpurpureavenosamontanaNC_1:18.635646864118915	(SpurpureavenosaNC_1:18.03673105674428	SpurpureavenosaGA_1:18.27280727023588):0.5833000630836372):0.08283879302100051):0.2793742407802773):0.08389209917418752	(SflavaVA_1:18.334219974055298	((SflavarugeliiAL_1:18.671013142328512
[&R] ((((((SminorSC2_1:18.88590295522968	SminorGA1_1:18.455885070472885):0.6076011785451534	(((((SpurpureavenosamontanaGA_1:18.392489461421423	(SpurpureapurpureaWI2_1:18.84432538830201	SpurpureavenosaNC_1:18.22840259931681):0.14847111781361033):0.09110577020912743	SpurpureavenosaVA_1:18.377247835963352):0.05685285011827392	(SpurpureapurpureaNS_1:18.272654304939056	SpurpureavenosaburkiiMS_1:18.005069261365257):0.46046671196996336):0.532019222870646	(SalataMS1_1:18.017758582132114	(((((SrubraGA6_1:18.190374521456693	(SrubraGA3_1:18.373694345225346	(SrubraGA4_1:18.761420465573938	SrubraGA5_1:18.761420465573938):0.05793809165140796):0.11199512724854449):0.20686017564816012	SrubraGA2_1:18.55402463635725):0.30649964814608927	SalataMS2_1:18.182928784013544):0.035711423948339996	(((SrubraSC_1:18.174631021780073	SrubraGA1_1:18.28141481939907):0.15799676585252473	SrubragulfensisFL1_1:18.094591957852398):0.10167273029278384	((SrubrajonesiiNC2_1:18.15101647126169	SrubrajonesiiSC1_1:18.50401347916089):0.21577962669066703	SrubrawherryiAL_1:18.001922349838356):0.12144775717482467):0.07501922464729972):0.03852149638657928	SrubragulfensisFL3_1:18.21594128214486):0.013460908573050746):0.6120128136561553):0.02058223437983163	(((SpsittacinaGA1_1:18.578204658217505	SpsittacinaAL1_1:18.567195668831104):0.09960193465126195	(SpsittacinaFL_1:18.047692494662964	((SpsittacinaGA3_1:18.369258977262128	SpsittacinaAL3_1:18.135935501534128):0.2545972276687139	SpsittacinaGA2_1:18.623856204930842):0.033961398113124874):0.3519672249110014):0.2779076792330786	SpsittacinaLA_1:18.536325366418442):0.4388484289328547):0.16162166241253997):1.1867653836898084	((((SoreophilaAL4_1:18.212844004781918	SoreophilaAL1_1:18.265520518835316):0.12656395260006925	SoreophilaAL2_1:18.339407957381987):0.01640003189415996	SoreophilaGA_1:18.408484503329547):0.3882595073570926	(SleucophyllaAL2_1:18.59159720464425	(SleucophyllaFL3_1:18.278049159125928	SalataTX_1:18.41983857888753):0.09215259742672062):0.17444931431199495):1.7064540530500083):0.6459040871212798	((((SminorGA2_1:18.874952268821957	SpsittacinaAL2_1:19.162034341838357):0.0027707183927867893	(SflavaNC1_1:18.546876480172347	((SflavaSC_1:18.059262630758525	SflavaNC2_1:18.129253343258526):0.04234855996453866	(SflavarugeliiGA2_1:18.25533841554997	SflavarubricorporaFL1_1:18.175664875320173):0.1954397202470892):0.6168032805054857):0.09503547976179655):0.44898069144070546	((((SminorokefenokeensisGA_1:18.468551736606713	SminorSC1_1:18.142246084978716):0.39238350867711025	SminorGA3_1:18.728318175516424):0.4621119695110547	(((((SflavarubricorporaFL2_1:18.442249902277652	(SflavaFL_1:18.09631097170177	SflavarugeliiAL_1:18.09631097170177):0.3550249479338883):0.07142285579671767	SflavarugeliiGA1_1:18.513672758074367):0.5256817804013005
[&R] (Dcalifornica_1:18.15494961316799	((((((SleucophyllaFL2_1:18.61330332687295	SrubraGA1_1:18.69579336978075):0.05303649441462775	SleucophyllaAL2_1:18.572262396911974):0.25455849339263803	((SrubragulfensisFL2_1:18.382785215719327	((SalataLA2_1:18.187641043191316	SleucophyllaGA_1:18.502614332513314):0.0487894099618355	SalataTX_1:18.37772028976955):0.18757518476977772):0.0683130279788641	SalataMS1_1:18.239454635112395):0.11360635945642186):0.15106129927275572	(((SoreophilaAL1_1:18.55815776607434	SoreophilaAL3_1:18.174407941938142):0.2437007936840234	(SoreophilaNC_1:18.204169456747067	SoreophilaGA_1:18.469207409596066):0.332651150162299):0.004650822999993986	((SrubraGA6_1:18.478290172512185	SrubragulfensisFL1_1:18.010128316105387):0.3269590982089593	((SalataMS2_1:18.137711940906488	SrubraSC_1:18.428391475517287):0.09182109705280998	(SleucophyllaFL3_1:18.213841562556397	SleucophyllaFL1_1:18.435237010647995):0.015191892257701971):0.054910671524447535):0.2704723165978142):0.20207029854941036):2.4472602355175193	((((((SrubraGA2_1:18.075348431551152	SrubraGA3_1:18.21387344331595):0.17603673596291125	(SrubraGA4_1:18.40676471037603	SrubraGA5_1:18.40676471037603):0.4288096809028311):0.553235266867711	SalataLA1_1:18.268314770508372):0.21540175808938217	SrubraalabamensisAL_1:18.032895599463554):0.05781919172115234	(((SrubrajonesiiSC1_1:18.605298231031746	(SrubrajonesiiNC2_1:18.1399123123439	(SrubrajonesiiNC1_1:18.278828126207646	SrubrajonesiiSC2_1:18.069102997889647):0.21408119403545273):0.11238891078864803):0.22619879706071372	SrubrawherryiAL_1:18.113626272079262):0.16614862944889325	SrubragulfensisFL3_1:18.258805355625952):0.10022010587295303):1.1861043816528478	((SleucophyllaAL1_1:19.169127584838815	((((SpsittacinaFL_1:18.90301515717326	((SminorGA2_1:18.082626466270916	SminorokefenokeensisGA_1:18.318037299001315):0.2346804533911343	SminorGA3_1:18.420100682625048):0.5657640484032084):0.11176147294364917	(SflavaSC_1:18.577733749492513	(SflavaNC2_1:18.08346408369109	(((SflavarubricorporaFL2_1:18.428800168551977	(SflavarugeliiAL_1:18.01200653097364	SflavaFL_1:18.01200653097364):0.42587965493633984):0.003953002452537452	SflavarugeliiGA1_1:18.432753171004514):0.08738952979616826	SflavaGA_1:18.121650521298683):0.07366495603540592):0.5642603783014171):0.352825655291999):0.007273276367410926	((((SpsittacinaGA3_1:18.497454158744013	SpsittacinaAL3_1:18.264130683016013):0.19164568095512657	SpsittacinaAL2_1:18.346112615226538):0.142464402097219	SpsittacinaAL1_1:18.48857701732376):0.026319087710408307	SpsittacinaLA_1:18.106516188737167):0.7742916853585542):0.14706996331685354	((SoreophilaAL2_1:18.274509583090857	SoreophilaAL4_1:18.274509583090857):0.8066138936791095
[&R] ((((((SoreophilaGA_1:18.656403299371167	SoreophilaNC_1:18.391365346522168):0.3141060410740444	SoreophilaAL4_1:18.91783282639181):0.691833718909904	((((SpsittacinaAL1_1:18.745418127879482	(SpsittacinaLA_1:18.01085460872809	SpsittacinaAL2_1:18.41923452502509):0.3261836028543935):0.3997330114346904	((SminorokefenokeensisGA_1:18.430291394875567	SminorGA2_1:18.19488056214517):0.1720464830808476	SminorSC1_1:18.276032226328418):0.4911420210717552):0.05810589953199546	((SflavarugeliiGA2_1:18.17124442440717	((SflavarugeliiAL_1:18.28682546661703	SflavarubricorporaFL2_1:18.27773944925903):0.04973965331944967	(SflavaFL_1:18.292391103966224	SflavarugeliiGA1_1:18.283305086608223):0.04417401597025525):0.0749326623996905):0.5246045158107014	SflavarubricorporaFL1_1:18.616175399988073):0.5052199344614927):0.31468791962784015	(((SoreophilaAL2_1:18.712209902716168	((SrubraalabamensisAL_1:18.04786960394386	(SrubrawherryiAL_1:18.197504174496657	(SrubraSC_1:18.09062544133107	SrubraGA3_1:18.616066418974874):0.4178091440777837):0.13964564566360202):0.13841864679394555	(((SleucophyllaFL1_1:18.24088370943122	SleucophyllaFL3_1:18.01948826133962):0.23231639814139557	(((SrubrajonesiiSC2_1:18.2394473699774	SrubrajonesiiNC1_1:18.449172498295397):0.2855779752928063	SrubraGA6_1:18.557936155113808):0.19266292081648068	SalataLA2_1:18.22979351469289):0.02251072793332871):0.07235751354792704	(SleucophyllaGA_1:18.609065481706676	((SleucophyllaAL2_1:18.233250822470797	(SleucophyllaAL1_1:18.03494745778356	SleucophyllaFL2_1:18.18676409495176):0.14056415189463695):0.2640527276598953	SrubraGA2_1:18.9540031856741):0.017684507200381516):0.030569563789468):0.17115758708146064):0.017473716837164883):0.0380624164144735	SoreophilaAL1_1:18.80294883318404):0.31242742877943336	((((SminorSC2_1:18.22470399251598	SminorGA3_1:18.09208692274858):0.3334994743173572	SminorGA1_1:18.12818558207654):0.5985130789071983	SpsittacinaFL_1:18.94124990211814):0.04125988731921114	(((((SpurpureapurpureaWI_1:18.52260335924389	SpurpureapurpureaNS_1:18.11496924970989):0.47569535771422955	(SpurpureavenosaNC_1:18.293215888271366	(SpurpureavenosaburkiiFL2_1:18.258767416637603	SpurpureavenosaburkiiFL1_1:18.714298889870204):0.15212470151876317):0.0891600397015518):0.15136002517925562	((SpurpureavenosaburkiiMS_1:18.165094154016906	SpurpureavenosaVA_1:18.133658866763305):0.05922664141721818	(SpurpureavenosaGA_1:18.008850284001603	SpurpureavenosaburkiiAL_1:18.345981773627603):0.5108430890467187):0.250118793595452):0.1333496441436655	((SpurpureavenosaMD_1:18.457885007492443	SpurpureapurpureaWI2_1:19.040174555450047):0.19345200992370506	SpurpureavenosamontanaGA_1:18.633319520679546):0.04938182090729091):0.2591919004685685	((SpsittacinaAL3_1:18.19215845531571	(SpsittacinaGA1_1:18.05555823089445
[&R] (Dcalifornica_1:19.380802812099414	(((((((((SpurpureavenosaburkiiFL1_1:18.428987097135032	SpurpureavenosaGA_1:18.091855607509032):0.7214749583217954	(SpurpureavenosamontanaGA_1:18.372074736405587	SpurpureavenosaburkiiMS_1:18.297162627991987):0.22079536022464089):0.4009192591873388	(SpurpureavenosaMD_1:18.27810322217764	SpurpureapurpureaNS_1:18.45275866060124):0.7337036303765259):0.11425738383464466	((SpurpureavenosaVA_1:18.310373719303197	(SpurpureavenosaNC_1:18.296809799903823	(SpurpureapurpureaWI_1:18.032931398374707	SpurpureapurpureaWI2_1:18.032931398374707):0.8798011905143134):0.10429557077557403):0.6587561351638567	((((SflavarugeliiAL_1:18.5596312405685	SflavarubricorporaFL1_1:18.2397043424097):0.5143046790296557	((SflavaFL_1:18.802208593659977	((SflavaNC2_1:18.192563403470334	SflavaVA_1:18.052000800860533):0.06741511907435135	SflavaGA_1:18.371829916187686):0.022800480612287944):0.10171547164494192	SflavaSC_1:18.314503762301914):0.17001185429323748):0.04195862989779633	(SflavarubricorporaFL2_1:18.326457073638608	(SflavarugeliiGA1_1:18.239343535839957	SflavarugeliiGA2_1:18.00817619526896):0.0871135377986503):0.7803514584993403):0.24476303995284776	(SpsittacinaFL_1:18.37745641345024	SpsittacinaAL1_1:18.64459429735864):0.4779980983279585):0.24338902709665491):0.03256948951795853):0.0681100534734003	(((SpurpureavenosaburkiiAL_1:18.7703859733214	SpurpureavenosaburkiiFL2_1:18.3148545000888):0.0159096755244815	SpurpureavenosamontanaNC_1:18.228703690019284):0.8678976353224308	((((((SrubrajonesiiNC1_1:18.265774041321045	SrubrajonesiiSC1_1:18.265774041321045):0.3391706719814649	SrubraGA1_1:18.304788165820508):0.05830112148628169	SrubrajonesiiNC2_1:18.31024882688959):0.11003934640832377	SrubragulfensisFL1_1:18.12830900631592):0.43589694590905625	(SoreophilaGA_1:18.410033785356482	(SoreophilaAL2_1:18.018475290139175	SoreophilaAL4_1:18.018475290139175):0.33888198116390966):0.35312181871468856):0.3619190835960391	((SminorokefenokeensisGA_1:18.122231233949556	SminorSC2_1:18.122231233949556):1.0941120097805144	SpsittacinaLA_1:18.85963456771907):0.08580289766514318):0.03328811630950121):0.07955546778389691):0.09467618568951987	(((((SalataMS2_1:18.147424898113794	SalataLA2_1:18.147424898113794):0.266069840427641	(SrubragulfensisFL3_1:18.303394203796618	(((SrubraGA5_1:19.015587538259197	SrubraSC_1:18.0444823486154):0.44318252351347376	(SalataTX_1:18.158335517352853	SalataLA1_1:18.158335517352853):0.17993965678162108):0.055351968912422785	(SleucophyllaFL1_1:18.282687944195832	(SleucophyllaFL2_1:18.162309208420247	SleucophyllaAL1_1:18.010492571252048):0.21445616015118651):0.190545227181062):0.09227731956972032):0.06888011254121713):0.030370420703737543	SalataMS1_1:18.19100112845577):0.17308412551312147	((SrubragulfensisFL2_1:18.43334481281376	(SrubrawherryiAL_1:18.056649076654615
[&R] ((Hminor_1:19.077780815063416	(((SrubraalabamensisAL_1:18.189959516779346	SoreophilaAL1_1:18.751083965973944):1.1673005388780198	((SminorSC1_1:18.86462184444179	(SpurpureavenosaGA_1:18.516743563591593	SpurpureavenosamontanaGA_1:18.296283094390994):0.6558114693157927):0.2603526296205702	((((SpsittacinaGA1_1:18.89416266234408	((SpsittacinaLA_1:18.02260642605402	((SpsittacinaGA2_1:18.051483838583238	SpsittacinaGA3_1:18.051483838583238):0.351881846769732	SpsittacinaAL3_1:18.17004220962497):0.3706078814706504):0.053395167877759	SpsittacinaFL_1:18.21724362632038):0.3987721627289016):0.23670673354652355	((SflavaVA_1:18.024131813397428	((SflavaNC2_1:18.037617578731215	SflavaGA_1:18.149468972374216):0.00027181136292125723	(SflavarubricorporaFL1_1:18.158820849910917	SflavarubricorporaFL2_1:18.469661730711714):0.07857123252741843):0.12680502591309278):0.3055305703370997	(SflavaNC1_1:18.065862645420705	(SflavarugeliiGA1_1:18.24814311003614	SflavaFL_1:18.25722912739414):0.5695918120857637):0.162833637367424):0.36827102341907436):0.25952997939464645	((SoreophilaAL3_1:18.53125362817672	(((SleucophyllaGA_1:18.180284104950992	SleucophyllaAL1_1:18.028467467782793):0.23649591604502673	(SleucophyllaFL3_1:18.01759853657075	SleucophyllaFL1_1:18.238993984662347):0.08370861195807093):0.09732435989822051	(((((SrubraGA4_1:18.327198764143848	SrubraGA5_1:18.327198764143848):0.6760113480210107	SrubraSC_1:18.032104922521057):0.09530835782097573	SrubrajonesiiSC2_1:18.324628497125033):0.0013710147815219368	SrubraGA2_1:18.515700261002554):0.07384342158994292	SrubrajonesiiNC2_1:18.2565710539153):0.287182909469542):0.4642790040638786):0.2109097415318733	((SrubragulfensisFL1_1:18.19040490252922	SalataTX_1:18.279051034315017):0.348672043188349	SrubragulfensisFL3_1:18.44521281868337):0.38788659628102573):0.024734498040057222):0.04856476225249758	((((SoreophilaNC_1:18.149099536701243	(SoreophilaGA_1:18.287801955220537	(SoreophilaAL2_1:18.190255967306875	SoreophilaAL4_1:18.190255967306875):0.04486947386026155):0.1263355343297055):0.3404236562535267	SrubraGA1_1:18.900431121356775):0.08574373720977528	(((SalataMS1_1:18.05482518758068	(SleucophyllaAL2_1:18.180268774162407	SleucophyllaFL2_1:18.27434619853801):0.34831630915407064):0.024900648811137252	(SrubragulfensisFL2_1:18.202240167832088	SalataLA1_1:18.384750426652086):0.08912927714552647):0.06580576592615964	((SalataMS2_1:18.14674821405062	SrubrawherryiAL_1:18.12649733774922):0.21410378668921554	((SrubraGA3_1:18.810743352049336	((SrubrajonesiiNC1_1:18.09869246920813	SrubrajonesiiSC1_1:18.09869246920813):0.46076359816208234	SrubraGA6_1:18.382641748895814):0.13278665213632318):0.19007819630066614
[&R] ((((((((SleucophyllaGA_1:18.127952648311453	SleucophyllaFL2_1:18.127952648311453):0.08095403731623314	SleucophyllaFL1_1:18.114829261252083):0.8250347114264007	SalataTX_1:18.860257944348486):0.22655967374475078	(((SflavarubricorporaFL1_1:19.160752272996763	SminorGA1_1:18.76092485235056):0.009460395605898292	(SflavaFL_1:19.281555740855037	((SflavaNC1_1:18.039785073647607	(SflavarugeliiGA2_1:18.44714818404065	SflavaGA_1:18.27982334510965):0.11334182573716087):0.04055022312368108	SflavaNC2_1:18.32186400032749):0.4402621500245473):0.20858382590642474):0.15547241213191543	((((SrubrajonesiiSC1_1:18.358255550156876	SrubrajonesiiSC2_1:18.148530421838878):0.4852066473533905	(SrubrajonesiiNC1_1:18.611468732173428	(SrubraGA1_1:18.09017940779665	SrubraGA6_1:18.213521636804252):0.22113277689477615):0.2319934653368402):0.0688085896616372	((SalataLA1_1:18.218584906880565	SrubrawherryiAL_1:18.057044193962767):0.02252063436245565	((SrubraGA4_1:18.51541287092424	SrubraGA3_1:18.06974865892424):0.09118206852129147	SrubraGA5_1:18.606594939445532):0.7550054894356873):0.1148352028334836):0.5620016165456053	(SrubraalabamensisAL_1:18.041170905653694	SleucophyllaAL2_1:18.57159786311789):0.4259505258342177):0.1505582104346676):0.01831704703645971):0.4877901202861377	(((SoreophilaNC_1:18.11966812555407	(SoreophilaGA_1:18.108402518451204	SoreophilaAL1_1:18.108402518451204):0.2763035599518665):0.8815947749866282	(((SminorokefenokeensisGA_1:18.368771038078002	SminorGA2_1:18.133360205347604):0.16502559807419817	(SminorGA3_1:18.12944139171086	SminorSC2_1:18.262058461478258):0.2717381746739441):0.2671260727230816	SminorSC1_1:18.474617057247283):0.6424495982424124):0.2294233660876645	(((SpsittacinaAL2_1:18.481281348753683	SpsittacinaAL1_1:18.481281348753683):0.756976725692882	((SpurpureavenosamontanaNC_1:18.449464747889696	SpurpureavenosaVA_1:18.343117352222496):0.39572420379740436	(SpurpureapurpureaNS_1:18.50272572493485	SpurpureavenosamontanaGA_1:18.31005278977465):0.5351361619124476):0.10256495011046288):0.008776098171897968	(((SpsittacinaGA1_1:18.48632570227572	SpsittacinaFL_1:18.20817882898092):0.31079958696858734	(SpsittacinaGA2_1:19.09773997854456	((SpsittacinaGA3_1:18.630545614269202	SpsittacinaAL3_1:18.397222138541203):0.2255634178997104	SpsittacinaLA_1:18.10474189139931):0.24163094637564642):0.03136354578594977):0.359106100632453	((((SflavarugeliiGA1_1:18.046178026707956	SflavarubricorporaFL2_1:18.046178026707956):0.22003281019264173	SflavarugeliiAL_1:18.275296854258595):0.3167138882269056	SflavaSC_1:18.002590439482503):0.750428121471115	SflavaVA_1:18.682446670843817):0.04084873029594147):0.10181177212810083):0.47743274087290355):0.18918703896241196):0.16474644419503362	((((((SpurpureavenosaburkiiFL1_1:18.44138249754906	SpurpureavenosaGA_1:18.10425100792306):0.08574182131251044
[&R] (Dcalifornica_1:20.127522544929032	(((((SrubraalabamensisAL_1:18.132376068592567	SleucophyllaFL3_1:18.441407577965172):0.7072103426196876	((SminorokefenokeensisGA_1:19.378207673884184	(((SpsittacinaFL_1:18.284135157955916	(((SpsittacinaGA3_1:18.47909495303819	SpsittacinaGA1_1:18.147116717951988):0.02722115829293286	SpsittacinaAL1_1:18.163328886858523):0.19913092203460864	SpsittacinaGA2_1:18.705447033365733):0.18881323297118535):0.6305804962766479	((SminorSC2_1:18.422804352185445	SminorGA3_1:18.290187282418046):0.5574865990306187	(SminorSC1_1:18.082269278819506	SminorGA2_1:18.173164097717105):0.5717160207685579):0.1498913466388998):0.17254829008678688	((((SpurpureavenosaburkiiMS_1:18.16197202812765	SpurpureapurpureaWI2_1:18.83719118123545):0.18714045669551185	(SpurpureavenosamontanaNC_1:18.171226386327884	(SpurpureavenosaburkiiFL2_1:18.088678676843895	(SpurpureavenosaburkiiAL_1:18.529293957861913	(SpurpureavenosaburkiiFL1_1:18.392753709850894	SpurpureavenosaGA_1:18.055622220224894):0.13654024801102155):0.014916192214577809):0.18460819507798976):0.2527982069088762):0.20452442744477994	(SpurpureavenosaNC_1:18.42891256015498	SpurpureapurpureaNS_1:18.63720123960618):0.18402071623555724):0.3187163597379801	(SpurpureavenosaVA_1:18.593387616415075	((SpurpureapurpureaWI_1:18.61710791902136	SpurpureavenosaMD_1:18.03481837106376):0.2857251493434102	SpurpureavenosamontanaGA_1:18.30252602367057):0.3972089884117041):0.24753036833724607):0.11663227515923089):0.07547708594243831):0.09521681113425584	(SalataMS1_1:18.377253735787203	SrubragulfensisFL3_1:18.588897344373006):0.41464190803704065):0.10435782911641044):0.1452622226286809	(((SminorGA1_1:18.734548538592783	((((SflavarugeliiGA1_1:18.455237628005882	SflavaGA_1:18.056745448503886):0.07413837729974952	((SflavarubricorporaFL2_1:18.273340425397784	SflavaFL_1:18.282426442755785):0.10026778193278982	SflavarugeliiGA2_1:18.142440866759575):0.15576779797506013):0.0785226141807996	(SflavarubricorporaFL1_1:18.1180546046268	SflavarugeliiAL_1:18.437981502785597):0.17900313405883564):0.30631090505482544	SflavaNC2_1:18.40386595139626):0.5310073154985225):0.07282728592501263	SflavaSC_1:18.937709840319798):0.05053179063664427	((SpsittacinaAL3_1:18.625676133295077	SpsittacinaLA_1:18.107632468253474):0.6090879558829435	(SflavaNC1_1:18.263816629632935	SflavaVA_1:18.364782730579336):0.33839061050348285):0.2144963997638219):0.435119036852296):0.2046242772666028	((SoreophilaNC_1:19.157800200254364	(((SrubragulfensisFL1_1:18.176413304865143	SalataTX_1:18.265059436650944):0.10092765966183304	((SrubrajonesiiSC1_1:18.881678876987642	((SrubraGA3_1:18.29357019637944	SrubraGA2_1:18.15504518461464):0.4030339800148422	SrubrajonesiiNC2_1:18.225106535952282):0.3035753331361628):0.03317439835396244	(SalataLA2_1:18.03714910905177
[&R] (Dcalifornica_1:18.374713211564966	(((((((SpsittacinaGA2_1:18.050482091175283	SpsittacinaGA3_1:18.050482091175283):0.4072322508803705	SpsittacinaAL3_1:18.224390866327656):0.10662207748032083	SpsittacinaAL2_1:18.221349195063375):1.209119857014002	(((((SflavaVA_1:18.022911835026278	SflavarugeliiGA2_1:18.44265067021008):0.3498442999539286	(SflavarubricorporaFL1_1:18.490062759385737	SflavaNC1_1:18.049031363485334):0.22275867054847379):0.06912039904642352	((SflavaSC_1:18.108613983724144	(SflavaNC2_1:18.13380560723	(SflavarubricorporaFL2_1:18.276754833713635	SflavarugeliiAL_1:18.285840851071637):0.3673943466613618):0.044799088994146):0.106170478349816	SflavarugeliiGA1_1:18.795118747718963):0.2976639620624698):0.33930303702245374	(SminorSC1_1:18.222830331037308	SminorGA2_1:18.313725149934907):0.6022993474483778):0.10143968901861329	(SpurpureavenosaburkiiFL1_1:18.880361155352137	(SpurpureavenosamontanaGA_1:18.040200114777655	SpurpureavenosamontanaNC_1:18.040200114777655):0.2825690817478828):0.6912728902437589):0.12592279265908035):0.8765066725939316	(((((SpsittacinaAL1_1:18.627128529868124	SpsittacinaLA_1:18.218748613571123):0.3234903199771812	SpsittacinaGA1_1:18.961627839231706):0.10925652513646929	(SflavaGA_1:18.139791869077346	SflavaFL_1:18.547370065937347):0.7505705028066308):0.4055465045160742	SpsittacinaFL_1:19.19828399558945):0.08182571621355977	((((SleucophyllaGA_1:18.721645703276113	((((SalataLA2_1:18.00946708975832	SalataMS2_1:18.00946708975832):0.21250468545026727	(SrubrawherryiAL_1:18.02932401339947	((SrubrajonesiiSC1_1:18.393751811100515	SrubrajonesiiNC1_1:18.393751811100515):0.33868738538989335	(SrubraGA5_1:18.79370471762597	(SrubraGA4_1:18.653438267069447	SrubraGA2_1:18.069249043304648):0.1402664505565236):0.5028993234072408):0.014755572922258705):0.17239688550771726):0.06357912664759213	SleucophyllaFL1_1:18.50644676680258):0.10609405317868963	SrubraalabamensisAL_1:18.082113862517073):0.015027458919239988):0.31789198464747476	((SleucophyllaFL3_1:18.002634637056307	(SleucophyllaAL1_1:18.064350016587298	SleucophyllaFL2_1:18.216166653755497):0.10194085576801025):0.20101904265766551	SleucophyllaAL2_1:18.425049127805572):0.5204111357424113):0.13269299199933357	(((SoreophilaAL4_1:18.18114358471402	SoreophilaAL1_1:18.23382009876742):0.41309612158005327	(SoreophilaAL2_1:18.528675851093602	SoreophilaNC_1:18.316314412298002):0.0655638552004756):0.13775658314929823	SoreophilaGA_1:18.78467280349678):0.32417794378094306):0.07742822998672055	((SoreophilaAL3_1:18.404921624860222	(SrubrajonesiiSC2_1:18.38979358715962	SrubraSC_1:18.19257837037662):0.6351792565537983):0.26698691325377	((SrubragulfensisFL3_1:18.215903397249246	SalataMS1_1:18.004259788663447):0.08102636620862305
[&R] (((((((SpurpureavenosaburkiiMS_1:19.066360256192166	(((SminorGA1_1:18.21260725826783	SminorGA2_1:18.407214310294233):0.029184070910864272	((SminorSC1_1:18.06402605486155	SminorGA3_1:18.25771463672215):0.11719439925951854	(SminorokefenokeensisGA_1:18.052527286887376	SminorSC2_1:18.052527286887376):0.45499881886169113):0.1642831081864267):0.5482456899237942	SpsittacinaFL_1:19.004588260236893):0.1600503931094722):0.0498971974149121	((SflavaNC2_1:18.393180034222027	SflavaSC_1:18.323189321722026):0.010364251585482145	SflavaNC1_1:18.16201558225131):0.7967650521213613):0.1589318674995169	(((((SoreophilaGA_1:18.075188780529675	SoreophilaAL1_1:18.075188780529675):0.7364368063018821	(SalataMS2_1:18.417246194494922	((SleucophyllaAL1_1:18.087051628062227	SleucophyllaFL1_1:18.144790840854824):0.28211275545935766	SrubragulfensisFL2_1:18.16478730916418):0.21123846312714295):0.1427860356598338):0.15225158199359579	((SalataLA2_1:18.423129148049437	(((((SrubraGA5_1:18.625008275481022	SrubraGA3_1:18.17934406348102):0.546423315034011	(SrubrajonesiiSC2_1:18.185056169473214	SrubrajonesiiNC2_1:18.041784289892014):0.21248544818102177):0.2537100140242264	SrubragulfensisFL1_1:18.216000585115264):0.15506016248519894	((SleucophyllaGA_1:18.53345046811078	(SalataLA1_1:18.298773276991547	SrubrawherryiAL_1:18.13723256407375):0.06099373841363066):0.01861198424116914	SleucophyllaFL3_1:18.236589579884743):0.08132787973991179):0.05254230001071556	(SrubragulfensisFL3_1:18.319058471515334	(SleucophyllaAL2_1:18.561584103960776	SalataTX_1:18.481978075630774):0.019590654704557214):0.010680449061639771):0.05216980526886217):0.08804226189812321	(SalataMS1_1:18.175745421629323	(SleucophyllaFL2_1:18.618125265698854	(((SrubraSC_1:18.016520442106348	SrubraGA1_1:18.12330423972535):0.10644369071326525	SrubrajonesiiSC1_1:18.52990447792061):0.37994326928453576	(SrubrajonesiiNC1_1:18.86925060869193	(SrubraGA4_1:19.096179120042063	(SrubraGA6_1:18.216847722209106	SrubraGA2_1:18.373637661461505):0.138352234815757):0.33723633319267204):0.0405971385132146):0.09092410888350982):0.12545747604186244):0.08256195752884206):0.20111240220079246):0.111871667083629	(SrubraalabamensisAL_1:18.31949394386654	((SoreophilaAL4_1:18.658623092478415	(SoreophilaAL3_1:18.297385657436504	SoreophilaAL2_1:18.628458967519304):0.03016412495910902):0.08644839727730055	SoreophilaNC_1:18.532710050960116):0.08287038925202617):0.19513044284764436):0.09971758813896361	(SpsittacinaLA_1:18.70552755873822	SflavaVA_1:18.691980475684613):0.29030164302653133):0.23639648410744282):0.4822814249236316	((SflavaFL_1:18.303011523572252	(SflavarugeliiGA1_1:18.200211674336856	SflavarugeliiAL_1:18.209297691694857):0.09371383187739486):0.4007357957247522	(SflavaGA_1:18.26249602091995
[&R] (Dcalifornica_1:18.126370495968185	(Hminor_1:18.651532581074694	(((((SpsittacinaGA2_1:19.041656624924318	(SpsittacinaAL3_1:18.432389406048568	(SpsittacinaGA3_1:18.64911164993573	SpsittacinaAL2_1:18.30612442546313):0.016601231840838084):0.3759437431477531):0.9230058349595192	(((SalataLA2_1:18.168055900343532	(SrubraSC_1:18.04886467143483	(SrubraGA2_1:18.110670711478136	(SrubraGA4_1:18.61268260365529	SrubraGA3_1:18.16701839165529):0.08217733158764452):0.32510992583569537):0.40987076351949936):0.024505474740743646	SrubrajonesiiSC1_1:18.890181254796072):0.7715301712818902	((((SleucophyllaFL1_1:18.11902186279589	SleucophyllaAL2_1:18.11902186279589):0.7090412898971263	(SrubragulfensisFL1_1:18.641673779733615	SleucophyllaGA_1:18.904003364225012):0.01813721284360624):0.04699335848715274	(((((SleucophyllaFL2_1:18.19679302558222	SleucophyllaAL1_1:18.04497638841402):0.29933271279732376	(SalataLA1_1:18.125201263689476	SalataTX_1:18.125201263689476):0.19724102198446866):0.07934126023577047	(((SrubraGA1_1:18.228187431379318	(SrubrajonesiiNC1_1:18.21628060138353	SrubrajonesiiSC2_1:18.006555473065532):0.31206337747778956):0.17376894189217157	SrubrajonesiiNC2_1:18.34911591285429):0.17274257484480013	SrubrawherryiAL_1:18.156984739585095):0.08325809340682294):0.02860113791565782	(SrubragulfensisFL3_1:18.189350486151117	SrubragulfensisFL2_1:18.189350486151117):0.05852393885425683):0.04876730159769163	SalataMS1_1:18.084998118017268):0.31629849742710475):0.2854086717924243	(SpurpureavenosaNC_1:18.178065654124257	SpurpureavenosamontanaNC_1:18.193681398415258):0.9357197976527363):0.024522228339969192):0.17724763835427193):0.18676045217165677	((SminorSC2_1:18.308643562158753	SminorGA2_1:18.07323272942835):0.638719825048561	(SminorokefenokeensisGA_1:18.153186260331974	SminorGA3_1:18.020569190564576):0.7941771268753398):0.809401060089579):0.1863350006016363	(((SminorGA1_1:18.097166752815323	SminorSC1_1:18.200878985944122):0.8616207843787668	((SoreophilaAL1_1:18.31049036677295	(SoreophilaAL4_1:18.133407120484677	SoreophilaAL2_1:18.133407120484677):0.12440673223487475):0.059526464000114916	SoreophilaNC_1:18.10497887792407):0.8417171374498211):0.22523311730657655	((SpsittacinaFL_1:18.92934115986952	(SflavaGA_1:18.47476492272596	(SflavaSC_1:18.256274662605676	(SflavaNC1_1:18.02005214952784	(SflavarugeliiGA2_1:18.299500473848013	(((SflavarugeliiGA1_1:18.154887649727307	SflavarubricorporaFL2_1:18.154887649727307):0.22585005923355556	(SflavarugeliiAL_1:18.31340160492577	SflavaFL_1:18.31340160492577):0.07642212139309541):0.08536727737127818	SflavarubricorporaFL1_1:18.15526410553134):0.06456282808687347):0.24125661181002278):0.06468452202163949):0.03664815397728777):0.5522011179541562):0.15003749556141435
[&R] (Dcalifornica_1:18.840510777728905	(Hminor_1:18.877494103383285	(((SpsittacinaAL1_1:19.345859568540057	(((SoreophilaAL1_1:18.17101581215997	SoreophilaGA_1:18.17101581215997):0.29389810917145315	SoreophilaAL3_1:18.081164097195224):0.3153383951362687	(SoreophilaNC_1:18.134136455559208	(SoreophilaAL4_1:18.213579666656887	SoreophilaAL2_1:18.213579666656887):0.13291822769792214):0.38107790805948394):0.3368645580583759):0.4995007604861418	((SminorGA1_1:18.499533655335668	SminorGA2_1:18.69414070736207):0.3337540864129619	((((SpurpureavenosaburkiiFL1_1:19.050186196957405	(((SpurpureavenosaburkiiMS_1:18.082577335604967	((SpurpureapurpureaWI2_1:18.467773281818797	SpurpureapurpureaNS_1:18.060139172284796):0.19212046772029628	SpurpureavenosaMD_1:18.077604201581494):0.0979027391736745):0.06230337036321561	(SpurpureavenosaVA_1:18.044140732096167	(SpurpureavenosaGA_1:18.036686172966153	SpurpureavenosaburkiiAL_1:18.373817662592153):0.33426242399781525):0.06930468661841524):0.2214431657549323	(SpurpureavenosamontanaNC_1:18.17431627248333	SpurpureavenosamontanaGA_1:18.17431627248333):0.26691970765338463):0.051358257994087365):0.1050157950574336	SpurpureavenosaburkiiFL2_1:18.699670518782238):0.06320415588719273	SpurpureapurpureaWI_1:19.26112123376963):0.2867937988550737	(SpsittacinaFL_1:18.06850013474057	SpsittacinaAL2_1:18.335638018648968):0.902474141930531):0.0768647062119279):0.5303834622347777):0.07390793574239801	(((SrubrawherryiAL_1:18.52044889697638	((SalataTX_1:18.002982949933184	SalataLA1_1:18.002982949933184):0.27528662663427367	SalataMS2_1:18.13697973995106):0.4037200333267227):0.40814896560965774	(((SminorokefenokeensisGA_1:18.36298002380519	SminorGA3_1:18.23036295403779):0.0627280929278827	SminorSC1_1:18.099402465105076):0.6700596992600488	(((SflavaSC_1:18.17549492281729	SflavaNC1_1:18.00395693176109):0.007809816450769028	SflavaFL_1:18.772725042271063):0.6018002017993306	((SflavarugeliiGA2_1:18.474531384041722	(SflavarugeliiAL_1:18.240447719282766	(SflavarubricorporaFL2_1:18.123895612771886	SflavarugeliiGA1_1:18.123895612771886):0.10746608915288018):0.47433702268795097):0.015498420896105812	(SflavaVA_1:18.02149434647065	(SflavaNC2_1:18.07951970131269	(SflavaGA_1:18.032266027201235	SflavarubricorporaFL1_1:18.119917325902435):0.15910506775445526):0.08253724776775752):0.04879662328337454):0.6442420812035652):0.010979005970933544):0.28174573329911456):0.17181622814768818	((SpurpureavenosaNC_1:19.060201452651924	((SpsittacinaGA1_1:18.799300558866083	(SpsittacinaLA_1:18.071414179998918	((SpsittacinaGA2_1:18.117885082821168	SpsittacinaGA3_1:18.117885082821168):0.46779011093260847	SpsittacinaAL3_1:18.352351718025776):0.23710612701474226):0.30849747318377135):0.44008348887957377	SminorSC2_1:19.176703818073264):0.13794631123266335):0.046280144491109836
[&R] ((((((((SpsittacinaFL_1:18.903401807354797	(SpsittacinaLA_1:18.29524248037154	((SpsittacinaGA3_1:18.561579081275184	(SpsittacinaAL2_1:18.06881422459076	SpsittacinaAL1_1:18.06881422459076):0.1497776322118244):0.16867106814999178	SpsittacinaGA1_1:18.398271914338974):0.3163594717159654):0.46691729459465686):0.3152755140882614	((SpurpureavenosaburkiiAL_1:18.75188670407177	SpurpureavenosaburkiiFL2_1:18.29635523083917):0.6280541463541958	SpurpureavenosaGA_1:19.042809360799964):0.37296214110309295):0.11331099076216711	((SminorSC2_1:18.567638737564547	(SminorokefenokeensisGA_1:18.487798129208922	SminorSC1_1:18.161492477580925):0.07984060835562427):0.3893493583631869	(SminorGA1_1:18.071113913496305	(SminorGA2_1:18.035473434300194	SminorGA3_1:18.138267197263193):0.2302475312225116):0.455856297674631):0.5904668598998891):0.4723490011191491	((((SflavarubricorporaFL1_1:18.77371066668426	(SflavarugeliiGA2_1:18.662148285858684	(((SflavaVA_1:18.055127940194463	(SflavaGA_1:18.09571540550405	SflavaFL_1:18.503293602364046):0.21182653094321258):0.06314456417023424	SflavaNC1_1:18.017306403418296):0.02417061887518999	SflavaSC_1:18.213015013349686):0.09996632743500018):0.1912359210553749):0.141277764265322	SflavaNC2_1:18.715485738605384):0.10999647937772425	(SpsittacinaGA2_1:18.303236003766862	SpsittacinaAL3_1:18.069912528038863):1.1465978354296458):0.46855681490970774	(((SleucophyllaAL2_1:18.454260399818683	(SleucophyllaFL1_1:18.410361446744727	SalataLA1_1:18.33075541841473):0.04389895307395962):0.1309097418668435	SrubraalabamensisAL_1:18.054743184221334):0.5192998409088939	(((((SoreophilaAL1_1:18.207989884740382	SoreophilaAL2_1:18.155313370686983):0.18969956416538153	SoreophilaAL3_1:18.013939624769563):0.12416357901365783	SoreophilaAL4_1:18.46917651386602):0.2545685792408172	SrubragulfensisFL3_1:18.48360782827984):0.020821774131119665	SoreophilaGA_1:18.797243381291352):0.3379240930334658):0.21149326129479):0.4960717675991609):0.26588154097081584	(SoreophilaNC_1:18.976792219383455	(((((SpurpureavenosaburkiiFL1_1:18.715721340584764	SpurpureavenosaNC_1:18.142513637467165):0.06064086288679286	SpurpureavenosamontanaNC_1:18.218770244644958):0.11438398848902206	SpurpureavenosaVA_1:18.22680683746678):0.17424853122524453	SpurpureavenosamontanaGA_1:18.507402764359224):0.42604651061419613	(((SpurpureapurpureaWI_1:18.560630583274428	SpurpureapurpureaWI2_1:18.560630583274428):0.07963838804595272	(SpurpureapurpureaNS_1:18.180727763819338	SpurpureavenosaMD_1:18.00607232539574):0.0519070979670418):0.14158143833175602	SpurpureavenosaburkiiMS_1:18.106631256544336):0.7519059100154848):0.24661941862403852):0.866783871957133):0.666225195548918	((((SalataMS2_1:18.14284749161125	(SrubrajonesiiSC2_1:18.33073033253063	(SrubraSC_1:18.00539341073001	SrubraGA1_1:18.11217720834901):0.1281217050176206):0.30001191047441395):0.34813514450056554
[&R] (Dcalifornica_1:18.050929385567542	(Hminor_1:20.095582523586305	((SminorGA1_1:18.94935904474452	((SoreophilaGA_1:18.18895006653564	SoreophilaAL4_1:18.13627355248224):0.905678506019527	(SrubrawherryiAL_1:18.14332493891447	(SalataTX_1:18.28115715623017	((((SrubrajonesiiNC1_1:18.13952959806735	SrubrajonesiiSC1_1:18.13952959806735):0.4037231582864209	SrubraSC_1:18.136312411252778):0.01703937773756962	SrubrajonesiiSC2_1:18.350567005773343):0.1524117609151649	((SrubraGA1_1:18.190021888341214	(SrubraGA6_1:18.239162411495304	(SrubraGA3_1:18.070806254401198	SrubraGA5_1:18.5164704664012):0.4636711081113042):0.07420170585351098):0.08072656921312375	(SrubraGA4_1:18.70644588816479	SrubraGA2_1:18.12225666439999):0.42862396141434767):0.14179888997016996):0.12478330431906198):0.02370849560209955):0.679459400662498):0.10767690321814494):1.2467374647935132	(((((((SrubragulfensisFL2_1:18.21360338528918	(SleucophyllaFL3_1:18.188145737583532	SalataMS2_1:18.188645320728735):0.0661784867640492):0.0035129528660193415	SalataMS1_1:18.005472729569398):0.012105792964625543	SrubrajonesiiNC2_1:18.615065425136027):0.3741305453458489	((SrubragulfensisFL1_1:18.40031143718865	SrubraalabamensisAL_1:18.038136639840246):0.15280273217447313	((SleucophyllaFL1_1:18.061727047035856	SleucophyllaAL2_1:18.061727047035856):0.06538858354630799	SleucophyllaGA_1:18.221193054957766):0.5942506988967564):0.14410263413675495):0.4266132889318352	((((SpsittacinaLA_1:18.009306289953493	(SpsittacinaGA1_1:18.427575738648294	SpsittacinaGA2_1:18.759553973734494):0.0011194569886009754):0.9773616877590351	(SalataLA2_1:18.318782023855086	(SleucophyllaAL1_1:18.04468732456022	SleucophyllaFL2_1:18.196503961728418):0.4372513514486658):0.5959298194636462):0.0018890619169370855	((SflavaSC_1:18.224784865750753	(SflavarubricorporaFL1_1:18.220450783925486	(SflavarugeliiGA1_1:18.497423389418362	SflavaGA_1:18.098931209916362):0.03386827530792306):0.2738274866694667):0.6462994397112655	(SminorGA2_1:18.693233668427144	(SminorSC1_1:18.338314306850727	(SminorGA3_1:18.204904145095778	(SminorokefenokeensisGA_1:18.150543088870197	SminorSC2_1:18.150543088870197):0.18697812599298053):0.327098743615548):0.26402454267881686):0.24212367325927425):0.1744975412236505):0.0016561840722131588	(((SpsittacinaGA3_1:18.74453713996535	SpsittacinaAL3_1:18.51121366423735):0.007379001451051366	(SpsittacinaFL_1:18.13546244317281	SpsittacinaAL1_1:18.40260032708121):0.006328589862589824):0.8994393210127692	SpsittacinaAL2_1:19.308368237956568):0.09022490204211132):0.15292929829322957):0.704104839092046	(((SpurpureavenosaburkiiAL_1:18.4929572477873	SpurpureavenosaGA_1:18.1558257581613):0.7807600979107798	((SpurpureavenosaburkiiFL1_1:18.45918922798403
[&R] (Dcalifornica_1:21.288723083685284	(Hminor_1:18.411395496078445	(((((SpsittacinaGA1_1:18.188015390672053	SpsittacinaAL2_1:18.177006401285656):0.21860801492810014	SpsittacinaAL1_1:18.395614416213757):0.8703571901277308	((SpurpureavenosaGA_1:18.163211578250824	(SpurpureavenosaburkiiFL1_1:18.47402684961579	SpurpureavenosaburkiiFL2_1:18.01849537638319):0.026316218261033614):0.5074550035132281	((SpurpureavenosaburkiiAL_1:18.769033349094475	(SpurpureavenosamontanaGA_1:18.19910117988997	SpurpureavenosaVA_1:18.09275378422277):0.012340210377905374):0.009307090247355895	SpurpureavenosamontanaNC_1:18.22074848051523):0.22945763204821942):0.5252613211290375):0.11890276176953697	((((SflavaSC_1:18.222887155877373	((SflavaNC2_1:18.001101477294416	SflavarubricorporaFL1_1:18.200604169638616):0.2454624116589742	SflavaNC1_1:18.00503518539719):0.046313979423980085):0.23633358830530105	SflavarugeliiAL_1:19.048641047185672):0.1876540895642966	((SflavaGA_1:18.10409955586272	SflavaFL_1:18.51167775272272):0.3091428150440784	(SflavaVA_1:18.159237597548525	SflavarubricorporaFL2_1:18.810143773303324):0.0015907771054738534):0.41547456898317076):0.13997274469347123	SpsittacinaLA_1:18.729822771384242):0.2466716804297847):0.20853247307034614	((((SrubragulfensisFL3_1:18.163993445027845	((SleucophyllaFL1_1:18.267253599415103	SleucophyllaAL1_1:18.209514386622505):0.10122349796821062	SleucophyllaFL3_1:18.147081649291714):0.057632634794530735):0.07386004666714142	SrubrawherryiAL_1:18.258823037597185):0.662682938472535	(((((SpsittacinaAL3_1:18.17240135849914	(SpsittacinaGA2_1:18.353590657965363	SpsittacinaGA3_1:18.353590657965363):0.05213417626177788):0.5253294834717097	SpsittacinaFL_1:18.320929209317853):0.5944897237991414	((SminorokefenokeensisGA_1:18.756764433220322	(SminorSC2_1:18.631723341674142	((SminorSC1_1:18.083858356668888	SminorGA2_1:18.174753175566487):0.05201575992872989	SminorGA1_1:18.032161883468817):0.16954357344852355):0.1250410915461808):0.2523174322515109	SminorGA3_1:18.876464795704436):0.12180371126756143):0.0510303038689011	((SpurpureavenosaMD_1:18.094713374392075	(SpurpureapurpureaWI_1:18.026959670540247	SpurpureapurpureaWI2_1:18.026959670540247):0.650043251809427):0.7793868996978451	(SpurpureavenosaNC_1:18.74067827038025	(SpurpureapurpureaNS_1:18.815922847037882	SpurpureavenosaburkiiMS_1:18.548337803464083):0.13304410279356874):0.0997887626820708):0.08700017089197318):0.13627550343782885	((SrubragulfensisFL2_1:18.26698666577095	(SleucophyllaFL2_1:18.324985442490654	SleucophyllaAL2_1:18.230908018115052):0.2981949348058993):0.08321456323564028	((SrubrajonesiiNC2_1:18.06610468962261	(SrubrajonesiiNC1_1:18.01523918986365	SrubrajonesiiSC1_1:18.01523918986365):0.40386250765815956):0.23724937864813483	SrubrajonesiiSC2_1:18.446625947851942):0.43269045475205153):0.498104922431128):0.052230278729799934):0.1436650165121256
[&R] ((((((((((((((SrubraGA6_1:18.197938491388673	SrubraGA5_1:18.93891765440587):0.16477014922283567	SrubrajonesiiNC2_1:18.186525951186706):0.04246933260510753	SrubraGA1_1:18.281835744209015):0.34809302413824733	SrubrajonesiiSC2_1:18.720360187511265):0.036234201800627246	SrubragulfensisFL3_1:18.22747921571448):0.020262208896156503	(SrubraGA4_1:19.364566936912396	SrubraGA3_1:18.918902724912396):0.1861796341564515):0.5940671087647537	(SpurpureavenosaMD_1:18.018076974715733	SpurpureapurpureaWI2_1:18.600366522673333):1.072801355641665):0.08761778466571021	(((((SoreophilaAL2_1:18.248220371322507	SoreophilaAL1_1:18.300896885375906):0.1489416956705141	(SoreophilaAL4_1:18.261055328654052	SoreophilaNC_1:18.048693889858452):0.13610673833896791):0.0672532421973051	(SoreophilaGA_1:18.472171413394495	SoreophilaAL3_1:18.088421589258296):0.044920409849229695):0.24689477367063833	((SrubragulfensisFL2_1:18.326591289426222	((((SrubrajonesiiNC1_1:18.57154397252903	SrubrajonesiiSC1_1:18.57154397252903):0.4166226438945267	(SalataMS2_1:18.17737255318889	SalataLA2_1:18.17737255318889):0.11317418352287105):0.00455726907461161	(SleucophyllaAL2_1:18.40159654472064	SleucophyllaAL1_1:18.343857331928042):0.11440332601212824):0.037406015110779664	SrubraalabamensisAL_1:18.02297892837935):0.03530169073267801):0.08109399448266483	SalataTX_1:18.590195542728893):0.06348753412507095):0.3666106107562051	SminorGA1_1:18.877650776641765):0.09164288925093952):0.08318600367827649	((((SpsittacinaAL3_1:18.375384150850003	SpsittacinaAL1_1:18.2657204021054):0.34404768533924823	SpsittacinaAL2_1:18.60976808744465):0.588245173107619	(SflavaNC1_1:18.178935864371475	SflavaSC_1:18.350473855427676):0.4961842958837967):0.26447893701184555	((SpurpureavenosaNC_1:18.037697590930478	(SpurpureavenosaburkiiAL_1:18.25020542825275	SpurpureavenosaburkiiFL1_1:18.25020542825275):0.3606998657953254):0.09048835207506857	SpurpureavenosaVA_1:18.037454291629345):1.0281863376185727):0.07167659704966706):0.29759824189872613	((((SleucophyllaFL1_1:18.558020108312885	SleucophyllaGA_1:18.652097532688487):0.0381054942530352	(SrubraSC_1:18.092555078819487	SrubraGA2_1:18.47947104469849):0.5733541934108395):0.11685983231156102	SalataMS1_1:18.23922553914169):0.7459717556201825	(SflavaVA_1:18.83639443922083	((((SflavaGA_1:18.17032943682147	(SflavarugeliiGA2_1:18.312385048196457	(SflavarugeliiAL_1:18.532464572100114	(SflavarubricorporaFL2_1:18.236387765679805	SflavaFL_1:18.245473783037806):0.28699078906230835):0.020173834025341515):0.02526922755600887):0.0012720369294161927	SflavarugeliiGA1_1:18.570093653252883):0.18263090434092444	(SflavarubricorporaFL1_1:18.209471300730762	SflavaNC2_1:18.00996860838656):0.2324123760622439):0.7048224343886862	(((SminorGA3_1:18.191969821628756
[&R] (Dcalifornica_1:18.829676126963538	(((((((SoreophilaAL1_1:18.313831695544284	SoreophilaGA_1:18.313831695544284):0.33645870423431656	((SoreophilaAL2_1:18.30600528383792	SoreophilaNC_1:18.09364384504232):0.09083237295092804	(SoreophilaAL3_1:18.03898205909037	SoreophilaAL4_1:18.370055369173166):0.026782287615679117):0.20077622893635294):0.10732553411346374	(SalataMS1_1:18.064712331904104	((((SrubraGA5_1:19.27373340648454	SrubragulfensisFL1_1:18.06459238706054):0.10141471508576104	SrubraSC_1:18.4040429319265):0.08737852199525759	SalataLA2_1:18.20074191931096):0.0462043674451491	SalataMS2_1:18.24694628675611):0.07063007593739642):0.18844621452176233):0.4537069586243525	(SpurpureavenosaburkiiMS_1:18.876234404989546	(SminorSC1_1:18.179954258500302	(SminorokefenokeensisGA_1:18.374826780691194	SminorGA3_1:18.242209710923795):0.13143312943710408):0.6837195356378383):0.19841490047827898):0.32484768882393195	((SflavaNC1_1:18.32671967069606	(((SflavaVA_1:18.15112329334752	SflavarubricorporaFL2_1:18.802029469102322):0.059583992253615124	SflavarugeliiGA2_1:18.63044612078494):0.16992094415979708	SflavaNC2_1:18.521190832370735):0.04705754188152795):0.25108780100649297	(SpsittacinaFL_1:18.30074099181927	SpsittacinaAL1_1:18.56787887572767):0.5328216962718803):0.6642127033547989):1.2072998233162517	((((SpurpureavenosamontanaGA_1:18.275044211415608	(SpurpureapurpureaNS_1:18.140313771313878	SpurpureapurpureaWI2_1:18.54794788084788):0.32740337526192625):0.14614813971188312	(((SpurpureavenosaburkiiFL2_1:18.006438131272258	SpurpureavenosaburkiiAL_1:18.46196960450486):0.038626760832318106	SpurpureavenosaburkiiFL1_1:18.500596365337177):0.22848070708681878	SpurpureavenosaNC_1:18.155869369306394):0.24970723753009336):0.5873050599607745	(((SflavarubricorporaFL1_1:18.028290694141898	(SflavarugeliiGA1_1:18.245335723394792	(SflavaFL_1:18.11497218280872	SflavarugeliiAL_1:18.11497218280872):0.1394495579440714):0.09379585154790634):0.2987607817462785	SflavaGA_1:18.23940017718698):0.022086684514043272	SflavaSC_1:18.07964475555802):0.8680017189384418):0.7271513740496818	((((((SleucophyllaGA_1:18.334378981517172	SleucophyllaFL2_1:18.334378981517172):0.42770531219144464	(SalataLA1_1:18.08695245651634	SalataTX_1:18.08695245651634):0.5014483844866771):0.040916277419840295	(SleucophyllaFL3_1:18.383811620006195	(SleucophyllaAL1_1:18.28729110610154	SleucophyllaFL1_1:18.34503031889414):0.26017674920365247):0.10371607865506424):0.4338625039792797	(SrubraalabamensisAL_1:18.59275202487873	(SrubrajonesiiSC1_1:18.974649095362903	(SleucophyllaAL2_1:18.418915902767107	((SrubrawherryiAL_1:18.02098151583325	((SrubrajonesiiNC2_1:18.12797529960193	(SrubrajonesiiNC1_1:18.260366304348334
[&R] (((((((SpurpureavenosaMD_1:19.22528751211142	((((SleucophyllaAL1_1:18.3120712237391	SleucophyllaFL1_1:18.369810436531697):0.06431013128369169	((SalataTX_1:18.246697120521606	SrubrawherryiAL_1:18.085156407603808):0.05522625786238105	SalataLA2_1:18.160633541767588):0.05259116110140388):0.09711949243946656	(SrubrajonesiiSC2_1:18.436449650727432	(SrubraSC_1:18.2070223312598	SrubraGA1_1:18.3138061288788):0.032212102684631046):0.36178929597482545):0.5787446430254976	((SpurpureapurpureaNS_1:18.469292997552824	(SpurpureapurpureaWI_1:18.139262631632022	SpurpureapurpureaWI2_1:18.139262631632022):0.7376644754548028):0.2989935314575519	SpurpureavenosamontanaNC_1:18.575613593850175):0.5033071225255787):0.1283492989990636):0.27300754770278735	((SminorGA3_1:18.26138534045065	(SminorSC2_1:18.249109116147828	SminorokefenokeensisGA_1:18.249109116147828):0.14489329407022078):0.8676682220580614	SpurpureavenosamontanaGA_1:19.022837699913108):0.4574398631644965):0.01038421690377712	((((SpurpureavenosaburkiiAL_1:18.05429862346694	SpurpureavenosaburkiiFL1_1:18.05429862346694):1.5534172842724792	(SalataMS2_1:18.83406589082808	(SoreophilaAL1_1:19.06719873287661	(((((SoreophilaGA_1:18.277877645274803	SoreophilaAL2_1:18.225201131221404):0.1893621178331093	SoreophilaAL4_1:18.41456324905451):0.24002549759399905	SoreophilaAL3_1:18.323515436565707):0.017021036441613364	SoreophilaNC_1:18.459248344294522):0.3207544568405541	((((((SrubraGA2_1:18.876535043194366	SalataLA1_1:18.340229379320967):0.04948848642911972	SrubrajonesiiNC2_1:18.593050900946288):0.07882498980001099	SrubraalabamensisAL_1:18.017721926415902):0.13642436120615237	SleucophyllaFL3_1:18.463177796994657):0.07940065506565938	(((SleucophyllaGA_1:18.08946850172485	SleucophyllaFL2_1:18.08946850172485):0.5167697855058293	(SrubragulfensisFL1_1:18.266626082690316	SleucophyllaAL2_1:18.434878242806114):0.07728262004896036):0.014464437923193503	SalataMS1_1:18.05286540504247):0.23734859937364142):0.23650498374724632	((SrubrajonesiiNC1_1:18.13517679152179	SrubrajonesiiSC1_1:18.13517679152179):0.5304314923139161	((SrubraGA4_1:18.805106448040313	SrubraGA5_1:18.805106448040313):0.13711455569267633	(SrubraGA6_1:18.096655262172273	SrubraGA3_1:18.39197021318947):0.10458657854351873):0.2875521246455173):0.8115946148288506):0.013864378354519329):0.022157978892533774):0.018460514628267092):0.026226180042941864):0.0903407133602596	SflavaNC1_1:18.908075734625083):0.043964686791038085	(((SminorGA2_1:18.459192925013063	SminorSC1_1:18.36829810611546):0.29233441731884413	SminorGA1_1:18.556920290305506):0.2424818174214275	(((SpurpureavenosaGA_1:18.356480337618567	SpurpureavenosaburkiiFL2_1:18.238080354011966):0.2640197460924059	SpurpureavenosaVA_1:18.293692218843173):0.08328185061828379	(SpurpureavenosaNC_1:18.26337806345329
[&R] ((((((SrubraalabamensisAL_1:18.339520981252	SoreophilaAL3_1:18.516895606310396):0.2154394457309386	(SflavaNC2_1:18.04338525959155	SflavarugeliiGA2_1:18.32256149216555):1.020077913859182):0.2081584027003532	(SminorGA1_1:19.04487556488232	((((((SpurpureapurpureaWI2_1:18.534271512281457	SpurpureapurpureaWI_1:18.534271512281457):0.5009788914292167	((SpurpureavenosaburkiiAL_1:18.762715503744527	SpurpureavenosamontanaNC_1:18.205123544917928):0.12422246349569	(SpurpureavenosamontanaGA_1:18.23099756153948	SpurpureavenosaNC_1:18.215381817248478):0.09834844687414024):0.10559735060285252):0.1658547121241236	(SpurpureavenosaMD_1:18.41139573144715	((SpurpureavenosaburkiiFL2_1:18.112244262423353	SpurpureavenosaGA_1:18.230644246029954):0.25374022813423547	(SpurpureavenosaburkiiFL1_1:18.806088867026006	SpurpureavenosaVA_1:18.142149512532207):0.015427096764181877):0.1294542297469617):0.20741983643004566):0.24824689050588564	SpurpureapurpureaNS_1:19.04171789680668):0.18420309736530543	((SflavaVA_1:18.467003082271606	SflavarugeliiAL_1:19.126995275384406):0.11391619583686567	((SflavaSC_1:18.34591416665358	((SflavarubricorporaFL1_1:18.160316614154002	((SflavarubricorporaFL2_1:18.05921704504473	SflavarugeliiGA1_1:18.05921704504473):0.1823926194691884	SflavaFL_1:18.250695681871917):0.22954783044088284):0.17674820194477564	SflavaGA_1:18.249413517397574):0.2783427553990016):0.011190652229978188	SflavaNC1_1:18.185566827827355):0.2943863493347159):0.32090595420171497):0.18970239330158056	((SminorGA2_1:18.190528663821713	(SminorSC2_1:18.3473342325832	SminorSC1_1:18.0210285809552):0.07860526396891174):0.701415766412818	(((SpsittacinaFL_1:18.12825372234543	(SpsittacinaAL3_1:18.254533482715363	SpsittacinaAL2_1:18.14486973397076):0.2505218722830672):0.4359487051638554	(SpsittacinaLA_1:18.06926335090004	SpsittacinaAL1_1:18.47764326719704):0.35369704422064546):0.14193884095521422	((SpsittacinaGA3_1:18.025163399228692	SpsittacinaGA2_1:18.025163399228692):0.4240803625283483	SpsittacinaGA1_1:18.117265526670842):0.867022615088459):0.2057473508780307):0.3344281217114364):0.013110064962756487):0.02642128296676159):1.0338451579165118	((((SalataLA2_1:18.353933277588894	((SalataMS1_1:18.03186769641669	((SalataLA1_1:18.147524397242794	SalataTX_1:18.147524397242794):0.13716980060975295	((((((SrubraGA5_1:18.540052338557114	SrubraGA3_1:18.094388126557114):0.07025687320860298	SrubraGA4_1:18.610309211765717):0.5408915578467363	SrubraGA6_1:18.410221606595254):0.03423292091085014	(SrubrajonesiiNC2_1:18.187769090185757	SrubrajonesiiNC1_1:18.540766098084955):0.08050274789554218):0.059174917837581414	SrubrajonesiiSC1_1:18.68044376381808):0.14808621484121232	SrubrawherryiAL_1:18.110659222646095):0.012494262288653328):0.1413273659699417):0.03032242677845226	SrubragulfensisFL1_1:18.36769785881515):0.0388791236043444):0.08868787905255215
[&R] (Dcalifornica_1:18.034217196944237	((((((SoreophilaAL1_1:18.82403440407946	((SalataMS2_1:18.278735959906488	(SrubraSC_1:18.29225645630282	(SrubraGA5_1:19.127886169747686	((SrubrajonesiiNC1_1:18.315544649751814	SrubrajonesiiSC2_1:18.105819521433816):0.18421043928642222	SrubrajonesiiSC1_1:18.499755089038235):0.06396623616664707):0.1354754761989328):0.2771590382144656):0.10135086073630846	((SleucophyllaFL3_1:18.033871610761267	((SleucophyllaFL2_1:18.108908268076153	SleucophyllaGA_1:18.108908268076153):0.13546672978556346	SleucophyllaAL1_1:18.09255836069352):0.10496948536674927):0.2717681363552964	SrubragulfensisFL2_1:18.264918908058164):0.07394749038102894):0.19235422675986658):0.07440534331287618	SrubragulfensisFL3_1:18.605625968511934):0.06170789116509069	SleucophyllaFL1_1:18.929450146827026):0.20806642839791983	((SpsittacinaFL_1:18.03420356087437	SpsittacinaAL2_1:18.301341444782768):1.0376130647755069	((((SflavaNC2_1:18.049016364853955	((SflavarubricorporaFL1_1:18.026780352961687	SflavarubricorporaFL2_1:18.337621233762487):0.10241156587904314	(SflavarugeliiGA2_1:18.028379532817176	SflavarugeliiAL_1:18.268632890746176):0.18048592625335505):0.11932713835742689):0.27739758253845437	(SflavarugeliiGA1_1:18.505473899669546	SflavaGA_1:18.106981720167546):0.3312836208678639):0.07504646328024937	SflavaNC1_1:18.15993170711646):0.3046893419457156	(SflavaVA_1:18.044837905251313	SflavaFL_1:18.704830098364113):0.5207492447572641):0.35144036019910274):0.05800225141106667):2.717738202285023	(((SpurpureapurpureaNS_1:19.30796455252592	(SoreophilaAL2_1:18.973825280766654	(SrubraalabamensisAL_1:18.077436566151082	(((SalataTX_1:18.327393933049947	(SalataLA1_1:18.274018405074628	(((SrubraGA2_1:18.653601826628027	((SrubraGA1_1:18.003438478515346	SrubraGA4_1:18.867759870540144):0.08142213420717172	(SrubraGA3_1:18.298135901913685	SrubraGA6_1:18.00282095089649):0.2053818908336295):0.28860904564550366):0.1499570145386406	SrubragulfensisFL1_1:18.178607045507466):0.0030198282455044722	SalataLA2_1:18.12898316892237):0.0037453995358596726):0.05337552797532042):0.0010066159888231013	SleucophyllaAL2_1:18.40800657736877):0.12021888466929569	SrubrawherryiAL_1:18.28707872079027):0.0796380615772176):0.3879407794743703):0.15055130118066448):0.3640856433458728	(((SpurpureavenosaburkiiMS_1:18.27110002133053	SpurpureavenosamontanaNC_1:18.34601212974413):0.5884139213061841	((SpurpureavenosaVA_1:18.01457632965574	((SpurpureavenosaburkiiAL_1:18.491816113573893	SpurpureavenosaGA_1:18.154684623947894):0.022550108488729747	SpurpureavenosaburkiiFL1_1:18.514366222062623):0.16414946208691486):0.7207172229489038	((SpurpureavenosaNC_1:18.048901568802833	SpurpureavenosaburkiiFL2_1:18.166577798687833):0.4751553425608606	((SpurpureavenosamontanaGA_1:18.33280517636366
[&R] ((((((SpurpureavenosaVA_1:18.21437568673189	((SpurpureavenosaburkiiFL1_1:18.670404374788767	((SpurpureavenosaburkiiAL_1:18.41753941507754	SpurpureavenosaGA_1:18.080407925451542):0.1130457542543799	SpurpureavenosaburkiiFL2_1:18.075053696099324):0.13981920545684626):0.19636607025178832	SpurpureapurpureaNS_1:18.50185142137416):0.011544596185131683):1.1009696379099845	(((((((((SrubrajonesiiNC1_1:18.557062347970646	((SrubraGA5_1:18.52277607590721	SrubraGA4_1:18.52277607590721):0.31721212144626415	SrubraGA2_1:18.25579897358867):0.2812389951599762):0.4412204202597281	((SleucophyllaAL1_1:18.210308494040586	SleucophyllaFL3_1:18.046652258741585):0.18679570009775384	((SleucophyllaAL2_1:18.209725971754295	SleucophyllaFL1_1:18.209725971754295):0.18073119239285107	(SleucophyllaFL2_1:18.350082661912253	SleucophyllaGA_1:18.350082661912253):0.13445192661049343):0.06438624278379299):0.06671534653403685):0.07793184620574997	(SrubraalabamensisAL_1:18.021932050671733	(((SrubragulfensisFL3_1:18.19722857204893	(SalataMS2_1:18.156893728438565	((SrubrajonesiiNC2_1:18.1705499395371	SrubrajonesiiSC2_1:18.3138218191183):0.12707757510429715	SrubraGA6_1:18.473810204066194):0.2038890856097643):0.08155526581397156):0.005733497008149296	(SalataLA1_1:18.35839313007252	SalataTX_1:18.35839313007252):0.027079197804562846):0.0825292266000171	((SrubraGA3_1:18.73126232954866	SrubrajonesiiSC1_1:18.612761697005865):0.3999442974172771	(SrubragulfensisFL2_1:18.266386654900135	SrubraSC_1:18.59828661171454):0.0074790376076060375):0.011625603149353927):0.004751425328829699):0.04713159153479835):0.10750177780469908	SoreophilaNC_1:18.472651916356828):0.2412248575778621	(SrubrawherryiAL_1:18.316145725351575	SrubraGA1_1:18.733859933882773):0.39092476845391866):0.1301881698615372	(((SoreophilaAL1_1:18.029895209542016	SoreophilaGA_1:18.029895209542016):0.6659541635779854	SoreophilaAL4_1:18.643172859066603):0.3884137439523828	((SoreophilaAL2_1:18.43559977513598	SoreophilaAL3_1:18.10452646505318):0.26726192978212115	(SalataMS1_1:18.247003097687585	(SalataLA2_1:18.19383425466875	SrubragulfensisFL1_1:18.24647795949935):0.3060328738082302):0.004077733817722237):0.32872489810088357):0.024839779572840975):0.036568927724507115	SpsittacinaFL_1:19.10727663447533):0.06546369570484689	(SminorGA1_1:18.635021592693377	SminorSC1_1:18.73873382582218):0.32316749635240144):0.035978122628220324	(SpurpureavenosamontanaGA_1:18.151811199979296	SpurpureavenosamontanaNC_1:18.151811199979296):1.033540964088504):0.23634055624127331):0.40368175819327784	(SpurpureavenosaNC_1:18.37086240970655	(((SpurpureavenosaburkiiMS_1:18.015678298280072	SpurpureapurpureaWI2_1:18.690897451387873):0.25664240599111077	SpurpureavenosaMD_1:18.365250309421384):0.03471648276307046	SpurpureapurpureaWI_1:18.982256340142055):0.00452885854969613):1.438896324504802):0.32928234839542914	(((SminorSC2_1:18.372642561159505
[truncated: 857 more rows]
[truncated: 23 more columns]
