# Supplementary material for: Rampant chloroplast capture in Sarracenia revealed by plastome phylogeny
Source: Front Plant Sci. 2023 Aug 14;14:1237749. doi: 10.3389/fpls.2023.1237749 (PMC10497973; doi:10.3389/fpls.2023.1237749)
Supplement: Supplementary Figure 1 — png - Histograms of information-based generalized Robinson-Foulds distance between the simulated plastome trees and the species tree. Panel titles indicate how the branches of the guide tree were scaled when plastome trees were simulated. Red line shows the distance between empirically estimated plastome tree and the species tree. alignment.fasta Concatenated gene alignments used to estimate plastome tree. Plastome.newick Plastome tree in newick format. Simtrees.1.newick Plastome trees simulated with unscaled guide tree. Simtrees.2.newick Plastome trees simulated with guide tree branch lengths scaled by two. Simtrees.4.newick Plastome trees simulated with guide tree branch lengths scaled by four. Fragmented_assemblies.zip Zipped folder containing all fragmented assemblies in fasta format. [file DataSheet_1.zip › Supplemental_data/simtrees.4.newick]

[&R] (((((SoreophilaAL3_1:36.59566941189044	((SoreophilaNC_1:36.01035130515175	((SoreophilaAL4_1:36.01580120176469	SoreophilaAL2_1:36.01580120176469):0.24329106980949605	SoreophilaGA_1:36.36444529968098):0.17598191116876855):0.12613352855020726	SoreophilaAL1_1:36.66656073939995):0.696608320762881):2.413562164504389	(((SpsittacinaLA_1:37.600868956808945	(SpsittacinaAL2_1:37.27869469184659	((SpsittacinaGA1_1:36.247009188092214	SpsittacinaGA3_1:36.910965658264615):0.6919463179317376	((SpsittacinaFL_1:36.004241742349336	(SpsittacinaGA2_1:36.92095272566159	SpsittacinaAL3_1:36.454305774205594):0.30353923344974365):0.2500452122392483	SpsittacinaAL1_1:36.78856272240539):0.12837480484576758):0.36175716459543295):1.1389340975563653):0.4409669015564293	((SminorokefenokeensisGA_1:37.28322068315667	(SminorGA1_1:36.35078562203358	(SminorSC1_1:36.1707195420481	SminorGA3_1:36.558096705769294):0.38749054624307916):0.07239929160950183):1.1731045649229497	(SminorSC2_1:36.56049480945391	SminorGA2_1:36.08967314399311):1.8958304386257139):0.2989279623077504):1.1295093530066977	((SrubragulfensisFL2_1:36.96757581521143	((((SalataLA2_1:36.04065350326902	SalataMS2_1:36.04065350326902):0.5270113808224295	SalataMS1_1:36.061936822512656):0.09739534459043434	(SleucophyllaFL1_1:36.90109010543372	SalataTX_1:36.741878048773714):0.20576185314096374):0.3054398365637381	((SalataLA1_1:36.529006716086776	SrubrawherryiAL_1:36.20592529025118):0.4443940680458678	SrubraalabamensisAL_1:36.07175892586425):0.2796789543457747):0.07951659437299831):0.8720543648280905	(((((SleucophyllaFL2_1:36.48256479920407	SleucophyllaAL2_1:36.29440995045287):0.24407929695536967	(SleucophyllaAL1_1:36.15710750760917	SleucophyllaGA_1:36.46074078194557):0.2659033142138734):0.1910482548389487	SleucophyllaFL3_1:36.286746606063986):0.33804579198644674	((SrubragulfensisFL1_1:36.19140934403928	((((SrubrajonesiiSC1_1:36.55327498984776	SrubrajonesiiSC2_1:36.13382473321176):0.19354043259670595	SrubrajonesiiNC2_1:36.04082140664607):0.43777024912692797	((SrubraGA6_1:36.39114905801833	SrubraGA1_1:36.144464600003126):0.2404631077342997	SrubraSC_1:36.17136011249943):0.19934486886996983):0.1122882583372942	((((SrubraGA4_1:36.95868470594797	SrubraGA3_1:36.067356281947966):0.5415730219307433	SrubraGA2_1:36.331879280349106):0.1973998019579832	SrubraGA5_1:37.69765752983669):0.4998774222505218	SrubrajonesiiNC1_1:37.069205263001614):0.2276686669070742):0.18448776389298596):0.44098356731478616	SrubragulfensisFL3_1:36.444664657285664):0.09868606264797405):1.2090239653201706	((((SpurpureapurpureaWI_1:36.358532841803125	SpurpureapurpureaWI2_1:36.358532841803125):0.4950535160632535	SpurpureapurpureaNS_1:36.03831813879838):0.34116494041582435
[&R] (((((((((((SrubrajonesiiSC2_1:36.20849791547983	(SrubrajonesiiNC1_1:36.17746998389052	SrubrajonesiiSC1_1:36.17746998389052):0.4504781882253118):0.7354611459927093	(SrubragulfensisFL1_1:36.01891214170141	(((SrubraGA5_1:36.19203337688873	SrubraGA4_1:36.19203337688873):0.8440426497229406	SrubraGA3_1:36.14474760261167):1.0313766463230973	SrubraSC_1:36.12524229364717):0.3697415076146445):0.05454482664472456):0.3521976032991809	SrubrajonesiiNC2_1:37.009612905609316):0.2031606403761165	(SrubragulfensisFL2_1:36.024552661623424	SrubragulfensisFL3_1:36.024552661623424):0.41653429632960903):0.30140610101969445	(((((SleucophyllaGA_1:36.40393579320899	SleucophyllaAL1_1:36.10030251887259):0.20388341963611628	SleucophyllaFL2_1:36.6078192128451):0.0022057399475884183	SleucophyllaAL2_1:36.421870104041496):0.3970514571182185	SleucophyllaFL1_1:36.81892156115971):0.40397605797810837	SalataMS1_1:36.275377827666226):0.043828014134908666):0.2840496128109884	(((SalataLA2_1:36.06609607355151	SalataMS2_1:36.06609607355151):0.22951835255487676	((((SrubraGA6_1:36.31722096844549	SrubraGA2_1:36.63080084695029):0.19547451599822707	SrubraGA1_1:36.266011026428515):0.6813302822381901	SalataTX_1:36.434994317439894):0.07599692753946168	SalataLA1_1:36.51099124497936):0.06720285435983062):0.42973379826269176	(SrubraalabamensisAL_1:36.03600625999591	(SrubrawherryiAL_1:36.37985680166299	SleucophyllaFL3_1:36.41935938797538):0.23470989076571164):0.0702797793375802):0.38363529182183254):0.050774215495243705	(((SoreophilaAL2_1:36.888902967443684	((SoreophilaAL1_1:36.01293915325306	SoreophilaGA_1:36.01293915325306):0.5897656589533039	SoreophilaNC_1:36.07262890650836):0.391551183344119):0.07023605873997191	SoreophilaAL4_1:36.95913902618366):0.5837572947978702	SoreophilaAL3_1:36.88074970081593):0.014695095951439235):0.8621521491081177	(((SpsittacinaAL1_1:36.60209754130434	(SpsittacinaGA1_1:36.542519169034	SpsittacinaAL2_1:36.5205011902612):0.08159635104313705):1.8735920402985995	(((SminorSC1_1:36.37195699428373	(SminorGA3_1:36.38890435807369	SminorGA2_1:36.18331683214769):0.3704297999312384):0.8118270189522544	(SminorGA1_1:36.066832777818924	(SminorSC2_1:36.437456911712886	SminorokefenokeensisGA_1:36.437456911712886):0.4894116356196352):0.9095267691594587):0.5349143264326336	(((((SflavaVA_1:36.0477009368151	SflavaFL_1:37.367685323040696):0.08470188102059588	SflavaNC2_1:36.41352802305529):0.4294512601354085	(SflavaGA_1:36.21772290898102	((SflavarubricorporaFL2_1:36.43500997470248	SflavarugeliiAL_1:36.453182009418484):0.42009417002840366	(SflavarugeliiGA1_1:36.734593706659986	(SflavarugeliiGA2_1:36.23187067687535
[&R] (Dcalifornica_1:37.11201059990884	((((((SrubraalabamensisAL_1:36.00125065884682	SleucophyllaFL2_1:37.25025942252642):0.2528717556896884	(SalataMS1_1:36.00665140096208	((SalataTX_1:36.262653910622525	SalataLA1_1:36.262653910622525):0.4729560985001243	SrubragulfensisFL3_1:36.37058949148264):0.05934912665102904):0.36080513703123707):0.018321046464791747	(SleucophyllaGA_1:36.98142547008776	SalataLA2_1:36.351478891443755):0.5400267545931507):0.4967760523077128	((SoreophilaAL3_1:36.895629277165725	((SalataMS2_1:36.474788251106055	(((SleucophyllaFL1_1:36.63995469865162	SleucophyllaFL3_1:36.197163802468424):0.18149083742302585	((((SrubraGA5_1:36.3487910732021	SrubraGA4_1:36.3487910732021):1.7576103997576964	SrubraGA1_1:36.3777586889102):0.09245757140859617	SrubrajonesiiSC2_1:36.65107909864679):0.2188501425145274	((SrubrajonesiiSC1_1:36.061967107688396	SrubrajonesiiNC1_1:36.061967107688396):0.9451883723078345	SrubrajonesiiNC2_1:36.30116146419783):0.2822240178010903):0.4855140678081254):0.016497674570611267	SrubrawherryiAL_1:36.35564972814966):0.07863677035360263):0.5550548577391312	SrubragulfensisFL2_1:36.94740226443798):0.13009910323933324):0.020080822597896685	(((SoreophilaGA_1:36.654269508441445	SoreophilaNC_1:36.124193602743446):0.4157939345166983	(SoreophilaAL1_1:36.90431763149418	(SoreophilaAL2_1:36.167911458244845	SoreophilaAL4_1:36.167911458244845):0.6310531451425403):0.16574581146396203):0.4345114680380447	(((SrubraSC_1:36.32812076545572	(SrubraGA3_1:36.8008524847195	(SrubraGA2_1:36.394207802814776	SrubraGA6_1:36.08062792430998):0.12959465837512874):0.5781502360238081):0.19932215644398446	SrubragulfensisFL1_1:36.0513712623393):0.8952346621331684	(SleucophyllaAL2_1:36.39242596147905	SleucophyllaAL1_1:36.276947535893854):0.8906842832250201):0.16006968283131978):0.1786348370398308):0.20825866366219467):0.9733558013100431	((((SpsittacinaAL3_1:37.08887046833458	((SpsittacinaAL1_1:36.3862847307404	SpsittacinaGA3_1:37.0722591796856):0.10798854340264584	SpsittacinaAL2_1:36.49427327414305):0.37526969670232696):0.43715528394213293	((SpsittacinaGA2_1:37.02208311993656	SpsittacinaGA1_1:36.35812664976416):0.5385085096268947	SpsittacinaFL_1:36.34034141280146):0.4320810741692503):1.1963011692168604	((((SflavaSC_1:36.35993963098827	((SflavaFL_1:36.02825185625884	SflavarugeliiAL_1:36.02825185625884):0.769178248438153	(SflavarugeliiGA2_1:36.044264380212795	SflavarubricorporaFL2_1:36.50659906135479):0.2726590086262017):0.74135013229728):0.06724552223192738	(SflavaGA_1:36.183292066861284	SflavarugeliiGA1_1:36.980276425865284):0.6075772986449196):0.5078660938192944	((SflavaVA_1:36.06885179458747	(SflavaNC2_1:36.03937946692646
[&R] ((Hminor_1:38.66753700103064	(((SflavaNC1_1:37.63654931666064	((((((SflavaNC2_1:36.04346805517375	(SflavarugeliiGA1_1:36.94828931759004	(SflavarubricorporaFL1_1:36.20102280179483	(SflavarugeliiAL_1:36.18481139256179	SflavaFL_1:36.18481139256179):0.6560652055506349):0.12558475419362014):0.11586588387369805):0.08208892629920227	(SflavarugeliiGA2_1:36.396425929194045	SflavaGA_1:36.06177625133205):0.28748351742689976):0.15330710720163365	SflavaSC_1:36.13888266367458):1.0157556591985124	(SflavarubricorporaFL2_1:37.54498374594886	SflavaVA_1:36.243171394439265):0.7703231482142319):0.57124208588347	(SminorSC1_1:36.49015298788459	(SminorGA1_1:36.106529921340396	SminorGA2_1:36.4957440253932):0.1761986002865963):1.1824838555255728):0.0006004127685313272	(((SminorSC2_1:36.57144012266545	SminorGA3_1:36.30620598313065):0.24465044009363202	SminorokefenokeensisGA_1:36.816090562759086):1.3967225797480427	(((SpsittacinaLA_1:36.013905898782106	SpsittacinaAL1_1:36.83066573137611):0.15671784338406747	SpsittacinaGA1_1:37.009401553532975):0.9091672227559662	((SpsittacinaFL_1:36.241165188737476	SpsittacinaAL2_1:36.77544095655428):0.33074290938896317	((SpsittacinaGA3_1:36.61451979239849	SpsittacinaGA2_1:36.61451979239849):1.1588949946496923	SpsittacinaAL3_1:37.30676783559218):0.018743527840258116):0.790366931572899):0.4196048255629854):0.11303541692756955):0.25314447724794037):0.5654396336784729	((SoreophilaAL2_1:36.94260110116377	(SoreophilaGA_1:36.87231405673789	((SoreophilaAL4_1:36.61869500839486	SoreophilaNC_1:36.19397213080366):0.10057991028707369	SoreophilaAL3_1:36.05712829851633):0.047686109949159):0.17564007253267608):1.1995803761409216	(((SpurpureavenosaNC_1:36.44899432025898	(((SpurpureapurpureaWI2_1:36.28218938788341	SpurpureapurpureaWI_1:36.28218938788341):0.9429629894166646	SpurpureavenosaMD_1:36.060573281384876):0.17952852182537968	SpurpureapurpureaNS_1:36.58941268005746):0.27615899910392677):0.34442263990020555	(SpurpureavenosaGA_1:37.11719821286905	((SpurpureavenosaburkiiMS_1:36.2873783245091	(SpurpureavenosaburkiiFL2_1:36.07810588821768	(SpurpureavenosaburkiiAL_1:36.101014479239765	SpurpureavenosaburkiiFL1_1:36.101014479239765):0.888154355443114):0.5632176243066158):0.09411538424994129	SpurpureavenosamontanaGA_1:36.53131792558624):0.144959348881614):0.14837117427333912):0.5762280569978087	(SpurpureavenosamontanaNC_1:36.894931123048586	SpurpureavenosaVA_1:36.682236331714186):0.5059453826904077):0.7231350424024863):0.5427552574936223):3.310707255617796	(SoreophilaAL1_1:37.70424581625415	((((SalataLA2_1:36.430841885324156	(SleucophyllaAL2_1:36.58559371000124	(SleucophyllaAL1_1:36.07934865037131	SleucophyllaFL2_1:36.38298192470771):0.3907666340447295):0.28703990521570893):0.10758735060054414	((SrubrawherryiAL_1:36.096904501438566
[&R] (Dcalifornica_1:36.06042836515132	(Hminor_1:36.62601544727255	((((((((SminorokefenokeensisGA_1:36.322678476217284	SminorSC2_1:36.322678476217284):0.20756681749654554	(SminorGA3_1:36.264680348042866	SminorGA2_1:36.05909282211686):0.000330806136172009):0.5267451687905607	SminorGA1_1:36.196954692990786):0.0342725998709906	SminorSC1_1:36.438651759119374):1.3799686443902397	(((((SflavaGA_1:36.01778785584011	SflavarugeliiAL_1:36.832944249560114):0.22738200558464006	SflavaNC2_1:36.021467074138755):0.29257489120010205	SflavaVA_1:36.03291676011926):0.19492311531766807	(SflavaSC_1:36.20856003758219	SflavaFL_1:37.387400643588194):0.16042361807433742):0.20717672924305006	((SflavarubricorporaFL1_1:36.023148838755155	(SflavarugeliiGA1_1:36.58854726107302	SflavarugeliiGA2_1:36.12621257993102):0.05628333928373617):0.14217964784838685	SflavarubricorporaFL2_1:36.78701024820514):0.9498187079844295):1.2957035839564472):0.21029328913493053	(SoreophilaAL3_1:36.43159089643466	((SoreophilaAL2_1:36.02208733292414	SoreophilaAL4_1:36.02208733292414):0.4597065226999341	SoreophilaAL1_1:36.58714688373087):0.6119436609761967):1.1282915437374852):0.004627525825340239	(((((SrubragulfensisFL1_1:36.348259848746736	SalataMS2_1:36.242972439085534):0.4055189389153221	SrubragulfensisFL2_1:36.56605053359364):0.16992856478519866	(((SrubraSC_1:36.054015268134485	(SrubraGA2_1:36.714088566216105	(SrubraGA6_1:36.16139102539869	(SrubraGA5_1:37.13664858224199	SrubraGA4_1:37.13664858224199):0.5067007691911045):0.23911766231261816):0.11375863367637548):1.0459245658174636	(SleucophyllaFL3_1:36.48460038247265	(SrubragulfensisFL3_1:36.352173512324015	(SalataLA1_1:36.45121879589951	SrubrawherryiAL_1:36.12813737006391):0.26597523406451035):0.050985192031832965):0.03298121596729741):0.06306903720274039	(SalataLA2_1:36.44080368473414	(SalataTX_1:36.48125835046174	SrubraGA3_1:37.830919701738125):0.24212500750520843):0.14084611719894263):0.23677014085296044):0.4170031747250625	((SrubrajonesiiNC2_1:36.749804374567084	((SrubrajonesiiSC2_1:36.2125628490253	(SrubrajonesiiNC1_1:36.031785474151064	SrubrajonesiiSC1_1:36.031785474151064):0.6002276315102393):0.4387141129310302	SrubraGA1_1:36.47041412362833):0.3850711717731437):0.5509664911091475	(SleucophyllaGA_1:37.00801287012372	((SleucophyllaFL2_1:36.62344370108128	(SleucophyllaFL1_1:36.346227860905294	SleucophyllaAL1_1:36.2307494353201):0.08906099142478137):0.16056567129021015	SleucophyllaAL2_1:36.59585452362029):0.22400349775222952):0.23345883057130645):0.6238979954600903):0.07002899480531556	(SalataMS1_1:36.569805971386195	SrubraalabamensisAL_1:36.4564718479294):0.22991807935142755):0.5233707885998597):1.4404301698750643	(((SoreophilaNC_1:36.16608101054852
[&R] (Dcalifornica_1:36.122884165129236	((((SleucophyllaAL1_1:37.99603324423252	((SoreophilaAL3_1:36.42738351830007	(SoreophilaGA_1:36.78205243056574	(SoreophilaAL1_1:36.6372712181476	SoreophilaNC_1:36.107195312449605):0.14478121241814224):0.412830736006727):0.6750240639960245	(SoreophilaAL2_1:36.66878419257434	SoreophilaAL4_1:36.66878419257434):1.095770009887354):0.3029994227100066):0.4818803441786824	((((SrubrajonesiiNC2_1:36.39730615061169	SrubraGA2_1:37.06325140796609):0.9518286995649342	(SrubragulfensisFL3_1:36.35115718081832	SrubragulfensisFL2_1:36.35115718081832):0.226291081325908):0.4222788354042006	((((SleucophyllaFL3_1:36.180122762075555	(SleucophyllaFL2_1:36.06992597788048	SleucophyllaGA_1:36.06992597788048):0.7411425291294744):0.16268742575338807	SalataLA2_1:36.343809354119344):0.03870538311165132	(((SalataMS2_1:36.28998259185205	SalataLA1_1:36.57256226508485):0.041433245257688836	SrubrawherryiAL_1:36.29091408450694):0.010572093008128678	SalataTX_1:36.62456760335066):0.040526807113126936):0.09329133540492014	(SleucophyllaFL1_1:36.507149804282655	SleucophyllaAL2_1:36.507149804282655):0.410447998246057):0.6063618693197119):0.8917228196350505	((SrubraalabamensisAL_1:36.349244838759674	(SalataMS1_1:36.016665288271	(SrubraGA1_1:36.950811938064795	(((SrubraSC_1:36.04544940370256	(((SrubraGA4_1:36.23121264057553	SrubraGA5_1:36.23121264057553):1.0764625871495588	SrubraGA3_1:36.416346803725084):0.2543987023350541	SrubraGA6_1:36.08011560402574):0.4255858529300183):0.24172869937279115	(SrubrajonesiiSC1_1:36.9838404163709	(SrubrajonesiiNC1_1:36.83796516189004	SrubrajonesiiSC2_1:36.41851490525404):0.14587525448086022):0.11721837690644676):0.20856562699536008	SrubragulfensisFL1_1:36.01967207051031):0.24150061275607856):0.3665080762446102):0.4459136739454686):0.8225555573360016	(((((SpurpureavenosaburkiiMS_1:36.82494904266969	((SpurpureavenosamontanaGA_1:36.09020650328228	SpurpureavenosamontanaNC_1:36.09020650328228):0.310720482830745	SpurpureavenosaVA_1:36.18823219477863):0.5738462733838506):0.8886000371999606	((((SpurpureapurpureaNS_1:36.019638163651784	(SpurpureapurpureaWI_1:36.41572358385555	SpurpureapurpureaWI2_1:36.41572358385555):0.41918279886423565):0.5899985405772369	SpurpureavenosaMD_1:36.26032582738183):0.2927558437926769	SpurpureavenosaNC_1:36.4858151891193):0.7354644486621604	((SpurpureavenosaGA_1:36.10150085994225	(SpurpureavenosaburkiiFL1_1:36.71899225133269	SpurpureavenosaburkiiAL_1:36.71899225133269):0.056771587861554146):0.6667200320994029	SpurpureavenosaburkiiFL2_1:36.531420924828446):0.9252111727230105):0.6108621703333803):0.03997876769296441	(SminorGA2_1:36.92093158637045	(((SminorSC1_1:36.028162107989885	SminorSC2_1:36.68077341124588):0.04574689514956671
[&R] ((((SflavaSC_1:38.20958180086298	(((SoreophilaAL1_1:36.659790796413624	(SoreophilaNC_1:36.086788653630045	SoreophilaAL4_1:36.511511531221245):0.04292623708557958):1.0424552822239113	(SoreophilaAL3_1:36.19538497513882	(SoreophilaGA_1:36.70974707050117	SoreophilaAL2_1:36.604394042394375):0.25313755291004614):0.7393614552263169):0.19314866228270874	(SalataMS1_1:36.54968957472384	((SrubragulfensisFL2_1:36.40052814130628	(SleucophyllaFL3_1:36.30924203790026	SleucophyllaFL1_1:36.75203293408345):0.17272778152282103):0.26103289216416387	(SrubragulfensisFL3_1:36.368764876847635	((SrubraGA1_1:36.50212490347151	(SrubrajonesiiNC1_1:36.469502328053714	SrubrajonesiiSC1_1:36.469502328053714):0.6329356703817982):0.019824097630047995	SrubrajonesiiSC2_1:36.702811839429565):0.7241833846128763):0.2927961566228056):0.311415758425009):0.336790391263992):0.5594118903963445):1.608419055150169	(((SrubraalabamensisAL_1:37.137557833829895	((SalataMS2_1:36.61031553372941	((SrubragulfensisFL1_1:36.00618054258924	SrubraSC_1:36.48225220214964):0.5689371237204784	(SleucophyllaFL2_1:36.645823555930384	(SleucophyllaAL2_1:36.419778239117065	(SleucophyllaGA_1:36.58396439816216	SleucophyllaAL1_1:36.28033112382576):0.023968689706111726):0.03789046806211869):0.45395327936212754):0.1404852770808819):0.046344726255372955	(SalataLA2_1:36.46509832780164	((SrubrawherryiAL_1:36.114990605630354	SalataTX_1:36.43807203146595):0.20203434573045542	(SalataLA1_1:36.436318218584056	((SrubraGA2_1:36.04692403376905	(SrubraGA3_1:36.02976556137392	(SrubraGA5_1:36.5306031181289	SrubraGA4_1:36.5306031181289):0.3904908672450149):0.2942084959247293):1.1703329367067865	(SrubrajonesiiNC2_1:36.422916072899824	SrubraGA6_1:36.77528145174942):0.1283956402216153):0.2916725758550263):0.20378815861235308):0.10757162383801727):0.19156193218314027):1.0999597588807246):0.7217462628426119	(((SpurpureapurpureaWI_1:36.62643384898801	SpurpureapurpureaWI2_1:36.62643384898801):0.873149763870383	SpurpureapurpureaNS_1:36.684315393790385):0.6056550482758533	((SpurpureavenosaburkiiMS_1:36.550675892203564	(SpurpureavenosamontanaGA_1:36.67438894884193	((SpurpureavenosaNC_1:36.3900040882323	(SpurpureavenosaVA_1:36.205723575286555	(((SpurpureavenosaGA_1:36.38165559554543	SpurpureavenosaburkiiFL1_1:37.05591857479743):0.3460437641596918	SpurpureavenosaburkiiFL2_1:36.49089939249192):0.10889796327120496	SpurpureavenosamontanaNC_1:36.395676384575125):0.022741982045828855):0.0028172101933521057):0.206714885706484	SpurpureavenosaburkiiAL_1:37.743134380173984):0.046438486321146256):0.026111160188827382):0.0987417495079222	SpurpureavenosaMD_1:36.83527685201189):0.10538271320715108):1.9534054660458677):0.05137943546069881	(((SminorSC1_1:37.27224580301554	((SminorGA3_1:36.41072546005923	(SminorGA2_1:36.18234517836108
[&R] (Dcalifornica_1:37.65554308072805	(Hminor_1:36.415028422647744	(((((SoreophilaAL1_1:36.48504949061159	SoreophilaAL4_1:36.37969646250479):0.7927330454752768	((SoreophilaAL2_1:36.29121478117828	SoreophilaGA_1:36.39656780928508):0.6900538429438821	(SoreophilaNC_1:36.30701776519142	SoreophilaAL3_1:36.06959402261702):0.2495279813395439):0.19116088385789748):1.2320520213551043	(((SflavaSC_1:36.57945556683447	SflavaNC1_1:36.236379584722066):1.196202622214104	(((SpsittacinaAL1_1:37.097842827102234	SpsittacinaGA3_1:37.78381727604744):1.0542644643693884	SpsittacinaLA_1:37.33534745887762):0.1617914898470138	((((SminorSC1_1:36.062730510118605	SminorGA2_1:36.2445201479138):0.09014264319186699	SminorGA3_1:36.54025031703167):1.0065386977333413	SminorGA1_1:36.951987384786214):0.22400164087709712	(SminorokefenokeensisGA_1:36.455969100001155	SminorSC2_1:36.455969100001155):1.5800556951757574):0.17453150556971755):0.1644696262115434):0.30458500784811926	(((SleucophyllaAL1_1:37.094299998552316	(SleucophyllaGA_1:36.22492335235717	SleucophyllaFL2_1:36.22492335235717):1.1730099205315405):0.2670681853233446	(SrubragulfensisFL2_1:36.516913782172054	(((SleucophyllaAL2_1:36.21120529144846	SleucophyllaFL1_1:36.21120529144846):0.4045465273390809	SleucophyllaFL3_1:36.17296092260434):0.30759369687153454	SrubrawherryiAL_1:36.44105203316347):0.11780084081298466):0.4357002529887988):0.13639658498098292	((((SalataMS2_1:36.32457229149991	((SrubragulfensisFL1_1:36.11246008055762	(SrubraGA6_1:36.19425978510195	SrubraGA2_1:36.50783966360675):0.8545240082692681):0.2071349911802492	(SalataTX_1:36.0587763195986	SalataLA1_1:36.0587763195986):0.43811101571087196):0.11026462942324032):0.16922491375659487	((SrubrajonesiiSC1_1:36.53214296281049	SrubrajonesiiNC1_1:36.53214296281049):0.544598030750764	(SrubrajonesiiSC2_1:36.46285711538425	SrubrajonesiiNC2_1:36.176313356221854):0.1944336215410037):0.8122959711188483):0.03989720041009229	(((SrubraSC_1:36.26458624316121	(SrubraGA1_1:36.0386777447529	((SrubraGA4_1:36.07678802771814	SrubraGA5_1:36.07678802771814):1.1691640343128022	SrubraGA3_1:36.35462363803094):0.521368466771565):0.43947609364630646):0.7337013187022877	SalataLA2_1:36.4169284926419):0.08476588106485966	SrubragulfensisFL3_1:36.41925352929955):0.032000031959837985):0.24695253637822806	(SrubraalabamensisAL_1:36.088157478971574	SalataMS1_1:36.20149160242837):0.0734272780376511):0.3908045225042164):0.6508298494476527):0.18436653009167125):0.391423111234347	((((SpurpureavenosaGA_1:36.59793873837159	(SpurpureavenosaburkiiAL_1:36.58022021029229	SpurpureavenosaburkiiFL1_1:36.58022021029229):0.6919815073312995):0.04039031614751055	SpurpureavenosaburkiiFL2_1:36.401529087305896):1.1324548887093473
[&R] (Dcalifornica_1:36.02605334425647	((((SpsittacinaLA_1:36.37217409342961	(((SpsittacinaGA1_1:36.60613742963672	(SpsittacinaAL2_1:36.32256340066324	(SpsittacinaAL1_1:36.31949701529869	SpsittacinaGA2_1:37.00547146424389):0.003066385364555878):0.26155605020067946):0.052746241015973715	(SpsittacinaFL_1:36.02718708380565	SpsittacinaAL3_1:36.78079034911165):0.07540284025744726):0.3568544298389049	SpsittacinaGA3_1:37.679694570664):0.19521380430480775):1.3333268882719402	((((SpurpureapurpureaWI2_1:36.86618770279195	(SpurpureapurpureaNS_1:36.00648819771522	SpurpureapurpureaWI_1:36.821756416783224):0.044431286008721975):1.3544050179128562	((SpurpureavenosaburkiiMS_1:36.15780671876011	SpurpureavenosaMD_1:36.34366592906051):0.13494856719922294	((SpurpureavenosaburkiiFL1_1:37.085853932402465	SpurpureavenosaburkiiFL2_1:36.17479098593727):0.3446768638707501	((SpurpureavenosaGA_1:36.00027625002519	SpurpureavenosaburkiiAL_1:36.67453922927719):0.6685698280153448	SpurpureavenosaNC_1:36.19669365105733):0.08742173898068277):0.12723262416651634):0.5773991285298659):0.04685590986126374	(SpurpureavenosamontanaGA_1:36.834150911035465	(SpurpureavenosamontanaNC_1:36.47061769624889	SpurpureavenosaVA_1:36.25792290491448):0.36353321478658024):0.23268363014219584):0.8489087668625174	(SminorGA2_1:36.82739250377685	(SminorGA1_1:36.2361645742401	(SminorSC2_1:36.36365531356512	SminorGA3_1:36.09842117403032):0.7325450301885759):0.20201382548395552):1.0951950035285305):0.025509160957369565):2.7971749926279204	((((((((SflavarubricorporaFL2_1:36.24534065276016	SflavarugeliiGA1_1:36.24534065276016):0.8338837930909097	SflavaGA_1:36.282240086847075):0.13006577872545613	(SflavaNC2_1:36.04167169637516	(SflavarugeliiAL_1:36.27296203430038	SflavaFL_1:36.27296203430038):0.8075688430807827):0.14693138191136837):0.17536726089074667	SflavaSC_1:36.223988914177276):0.4455547462974713	(SflavaVA_1:36.319205829432285	SflavaNC1_1:36.11727362753948):0.20919405082286657):0.8279942704917211	(SflavarubricorporaFL1_1:36.84707972687962	SflavarugeliiGA2_1:37.00642680733922):1.1894450137752532):0.19358841145597283	(SminorokefenokeensisGA_1:36.88199847216599	SminorSC1_1:36.229387168909994):1.4084956081660507):0.5490688330365172	((((SrubragulfensisFL2_1:36.33565099481539	((SalataMS2_1:36.074193608263215	SalataLA2_1:36.074193608263215):0.33638909102973164	SrubragulfensisFL1_1:36.51587010895415):0.0075091399296421035):0.018339782212997962	(((SrubraGA5_1:37.348210894100305	SrubraGA4_1:37.348210894100305):0.09936639200927921	SrubraGA3_1:36.556248862109584):0.28217230960488904	SrubraGA6_1:36.24779126968008):1.2302514742303108):0.20980245605232958	SrubraalabamensisAL_1:36.027171892452316):0.7788088788611374	(((((SoreophilaAL2_1:36.276371611594556	SoreophilaAL1_1:36.38172463970135):0.04137404051430534
[&R] (((((((SflavarubricorporaFL2_1:37.02265553423965	SflavaGA_1:36.225671175235654):0.37702090637058777	(SflavaSC_1:36.045322187028376	((SflavarubricorporaFL1_1:36.13497727306322	SflavarugeliiGA2_1:36.29432435352282):0.11041505932512002	(SflavarugeliiGA1_1:36.428686916977874	(SflavarugeliiAL_1:36.33157408124974	SflavaFL_1:36.33157408124974):0.1152848704441362):0.4383871770120673):0.338916664328435):0.19368568229186434):1.0761638250278145	((SflavaNC2_1:36.66853844614484	SflavaNC1_1:36.185481039032446):0.21844713398595192	SflavaVA_1:36.605860374911195):0.5681675392172605):0.7876348583627448	SoreophilaAL3_1:37.580531734892006):1.2425974395392032	(((((SrubraalabamensisAL_1:36.282426302836576	(SrubragulfensisFL1_1:36.41199648684889	(((SrubraGA3_1:36.354048637423105	SrubraGA2_1:36.07699861389351):1.0082811607305353	((SrubraGA5_1:36.46196356063764	SrubraGA4_1:36.46196356063764):1.3420111029106603	SrubraGA6_1:36.3220163375139):0.44968355860534437):0.4719617208314622	(SalataLA1_1:36.10212743948315	SalataTX_1:36.10212743948315):0.3825027282255624):0.10465858271178448):0.5947794106844828):0.10027876556146034	((SalataMS2_1:36.42279952024732	SrubragulfensisFL3_1:36.340358675840115):0.2787581366636036	(((SalataLA2_1:36.23685627650435	(SrubraGA1_1:36.30689497798731	SrubraSC_1:36.093327382749315):0.7248879629766247):0.229022542839102	((SleucophyllaFL3_1:36.28876131133824	(SleucophyllaFL2_1:36.74649484380504	(SleucophyllaFL1_1:36.2308976860689	(SleucophyllaAL1_1:36.021013329567175	SleucophyllaGA_1:36.324646603903574):0.09440593091652419):0.3274423089849394):0.17321221246760043):0.1034805435897812	SrubrawherryiAL_1:36.352739268615615):0.07263779812502374):0.15146089735940468	(((SrubrajonesiiSC2_1:36.04746811286559	SrubrajonesiiSC1_1:36.466918369501585):0.6478317011697331	(SrubrajonesiiNC2_1:36.35239016267441	SrubrajonesiiNC1_1:37.058384178472814):0.0563658921985037):0.8350125002162367	(SrubragulfensisFL2_1:36.43355073935343	SleucophyllaAL2_1:36.95778331365343):0.03853122770332147):0.06281690523889412):0.08421794020807366):0.3002095965227127):0.8961164985150109	(((SpsittacinaLA_1:36.070223884807284	(SpsittacinaAL1_1:36.64652522104182	SpsittacinaAL3_1:36.86585271853102):0.2404584963594656):0.011562619367328553	(SpsittacinaFL_1:36.36041434883138	(SpsittacinaGA2_1:36.41242825706301	SpsittacinaGA3_1:36.41242825706301):1.1682363085303733):0.003856220120431952):1.255050033665045	(SpsittacinaAL2_1:36.875420735648355	SpsittacinaGA1_1:36.897438714421156):1.2781756347853004):0.7049594828965854):0.08178392433962138	(((((SminorGA2_1:36.28617577523551	((SminorSC2_1:36.19596689290225	SminorokefenokeensisGA_1:36.19596689290225):0.070117736386966	SminorGA3_1:36.00085048975441):0.4909128114071021):0.5819948820346047
[&R] ((((((((SoreophilaAL4_1:36.26240554825585	SoreophilaAL2_1:36.26240554825585):0.4924329968721425	SoreophilaAL3_1:36.09269192496239):0.06645077653017985	SoreophilaNC_1:36.39656644406697):0.449306187926923	(SoreophilaAL1_1:36.52346201468886	SoreophilaGA_1:36.52346201468886):0.8524865230030333):0.5806885014548666	(SrubraalabamensisAL_1:36.52834988337253	(SrubragulfensisFL2_1:36.910737092156886	((SleucophyllaFL3_1:36.781133351661026	((SalataLA1_1:36.706947916048804	SalataLA2_1:36.424368242816016):0.23771655479245107	(((SleucophyllaAL2_1:36.20795879189237	SleucophyllaFL1_1:36.20795879189237):0.024079276284309416	(SleucophyllaAL1_1:36.08948757636875	(SleucophyllaFL2_1:36.36856510082322	SleucophyllaGA_1:36.36856510082322):0.024555749881925912):0.027072066222739576):0.7593707728243522	SrubragulfensisFL3_1:36.46717626670104):0.11246768650022869):0.1200477203429499):0.17832666447822926	SalataMS1_1:36.45473112085085):0.032718754134440135):0.1542341318440422):0.30603825738503226):3.8071370173465096	((((((SpurpureavenosaburkiiMS_1:37.03598911576259	SpurpureapurpureaWI2_1:38.38642742197819):0.70421957791682	((SflavaVA_1:36.96401563331386	((SflavaNC2_1:36.23622536558892	SflavaSC_1:36.09624394058893):0.14771097177904108	((SflavarubricorporaFL1_1:36.210983708884044	SflavaGA_1:36.035681111481644):0.21787064384803437	SflavaFL_1:37.06870814904967):0.35408736932429064):0.8612045011654939):0.5369374380440605	((SminorSC2_1:36.38385575255561	(SminorokefenokeensisGA_1:36.292953112940616	SminorGA3_1:36.02771897340582):0.09090263961499648):0.5523926203164555	SminorGA1_1:36.07621260335847):1.3052162166150518):0.1262341857454849):0.18892438850598733	(((((SpsittacinaAL2_1:36.52457185883198	((SpsittacinaGA3_1:36.54455874101834	SpsittacinaAL3_1:36.07791178956234):0.530231807983777	SpsittacinaAL1_1:36.388816100056914):0.13575575877507196):0.07583638641821133	SpsittacinaGA2_1:37.286382694195396):0.3333941821149466	SpsittacinaLA_1:36.11704259477115):0.4724161654048736	SpsittacinaFL_1:36.87194282495322):0.8294786969923077	SpsittacinaGA1_1:38.25771526853513):0.4242683545482634):0.09350038393101226	(SminorGA2_1:36.70751750346179	SminorSC1_1:36.52572786566659):1.4717843787470157):0.35660397018648404	(((SrubraGA4_1:36.28160456425826	SrubraGA5_1:36.28160456425826):2.6955636783804215	(SalataMS2_1:36.25036344759414	((((SrubrajonesiiNC2_1:36.43624281046199	SrubraGA1_1:36.541923731296386):0.2540464901650964	SrubragulfensisFL1_1:36.10633096666309):0.05940475512187049	(((SrubrajonesiiNC1_1:36.55180698735799	SrubrajonesiiSC1_1:36.55180698735799):0.17560062556923808	SrubrajonesiiSC2_1:36.30795735629123):0.40262838587766075	SrubraGA2_1:37.08998724036089):0.3256520727424578):0.14284228966170137
[&R] (((((((SpsittacinaGA2_1:38.889041413053775	((SflavaVA_1:36.592734491172266	((SflavaSC_1:36.484355555013664	SflavaNC1_1:36.14127957290126):0.1913412715115984	(((SflavarubricorporaFL2_1:36.89669889986065	((SflavarugeliiAL_1:36.091234477502454	SflavaFL_1:36.091234477502454):0.5690142864267562	SflavarugeliiGA1_1:36.6420767292132):0.254622170647449):0.03484767255068953	SflavarubricorporaFL1_1:36.30986481080975):0.48217605139703273	(SflavarugeliiGA2_1:36.66031805506498	SflavaNC2_1:36.10196558991698):0.2910698876014026):0.42264277400688194):0.05818144486660743):0.7287436013753653	SflavaGA_1:37.82630608505323):0.03773487285974333):0.09879151934741064	((SminorGA1_1:37.16541706476839	SminorSC1_1:37.37284153102599):0.05061497081340424	((SminorokefenokeensisGA_1:36.11235332864702	SminorSC2_1:36.11235332864702):0.6140816430677026	(SminorGA3_1:36.232103849802385	SminorGA2_1:36.026516323876386):0.22909698237753218):1.3496328333806793):0.12244819778858916):0.6188534838042248	(((((SrubraGA6_1:36.13964515448928	((SrubraGA4_1:36.12908736006022	SrubraGA5_1:36.12908736006022):1.4042781406630414	(SrubraGA3_1:36.3748013980874	SrubraGA2_1:36.0977513745578):0.267235678635858):0.08823797980041768):0.5601820353982725	SrubrajonesiiSC2_1:36.634005570200344):0.10689739892632692	SrubraGA1_1:36.56004013079867):0.6971942510559832	((SleucophyllaFL3_1:36.00462106455271	(SleucophyllaGA_1:36.36425990980571	SleucophyllaFL2_1:36.36425990980571):0.27130689968139826):0.34909053070907103	(SrubrajonesiiSC1_1:37.432304413287845	SrubragulfensisFL1_1:36.14235206352545):0.317646107687931):0.10759695584288026):0.22748290094462825	(SleucophyllaAL1_1:36.393875227931275	SleucophyllaFL1_1:36.50935365351647):0.6222286947160128):1.2702492475389249):0.15389521555565483	((SalataLA1_1:38.03398119882865	((((SpurpureavenosamontanaGA_1:36.0172374799839	SpurpureavenosamontanaNC_1:36.0172374799839):1.3543582174504973	(((SpurpureavenosaMD_1:36.024735734145594	(SpurpureapurpureaWI_1:36.99470868977584	(SpurpureapurpureaNS_1:36.075107137869715	SpurpureapurpureaWI2_1:36.89037535693772):0.10433333283812445):0.19460614028495904):0.22621280535030483	SpurpureavenosaburkiiMS_1:36.0650893291955):0.4003272199482696	SpurpureavenosaburkiiFL2_1:36.81936173715897):0.7563549314634266):0.512961293492048	((SpurpureavenosaGA_1:36.86611884019719	SpurpureavenosaVA_1:36.21250311046158):0.42045502008847996	(SpurpureavenosaNC_1:36.1015216944904	(SpurpureavenosaburkiiAL_1:36.75836868817631	SpurpureavenosaburkiiFL1_1:36.75836868817631):0.48956841254928957):0.7128997388120615):1.0389040690419848):0.21244614919267799	((SpsittacinaAL1_1:36.058306579053685	SpsittacinaAL2_1:36.058306579053685):1.5261882485209723	(SpsittacinaLA_1:36.32286215597249	(SpsittacinaFL_1:36.00911220826751
[&R] (Dcalifornica_1:36.0011156243181	(Hminor_1:37.66756429953829	((((((SleucophyllaAL2_1:36.37546731323583	(SleucophyllaGA_1:36.234144631881556	SleucophyllaFL2_1:36.234144631881556):0.32947753010548536):0.47075045727624815	(SalataTX_1:36.48606067720066	SalataLA1_1:36.48606067720066):0.20094503665142177):1.325231155411869	SflavaNC1_1:37.644543096818744):0.060142689461670604	((((SpsittacinaAL1_1:37.20818833988466	((SpsittacinaAL3_1:36.55312304066851	SpsittacinaAL2_1:36.333795543179306):0.06268122194261588	SpsittacinaGA1_1:36.418494743894726):0.8117115747627333):0.9500650080976453	(SpsittacinaLA_1:37.02906117635511	(SpsittacinaGA2_1:37.633536315705896	(SpsittacinaFL_1:36.05459751624113	SpsittacinaGA3_1:37.274847733003135):0.3586885827027615):0.898259142188415):0.31243233903319506):0.34049778093401695	(((((SminorokefenokeensisGA_1:36.49940265096831	SminorGA2_1:36.02858098550751):0.02940646023897914	SminorSC2_1:36.52880911120729):0.012464837741714965	SminorGA3_1:36.27603980941421):0.4743284882431542	SminorGA1_1:36.155566667678556):1.247007426820943	((SflavaGA_1:36.4054790203307	(((SflavarugeliiAL_1:36.46733699838322	SflavarugeliiGA1_1:36.449164963667215):0.36864112407913896	SflavarugeliiGA2_1:36.35547140660435):0.35902288840272967	(SflavarubricorporaFL1_1:36.35799042212899	(SflavarubricorporaFL2_1:36.47816431085496	SflavaFL_1:36.49633634557096):0.5015078728756293):0.19715679241849193):0.025634403185610704):0.3846891533135119	(SflavaVA_1:36.04992305799959	(SflavaSC_1:36.064234208092756	SflavaNC2_1:36.20421563309276):0.12683263012643528):0.23541712313901608):1.2367581647452948):0.13279878433121897):0.108421213466068	SminorSC1_1:37.851218558554386):0.1432996444920368):0.30969318443934346	(((((((SrubragulfensisFL1_1:36.01538625846278	((SrubrajonesiiSC2_1:36.33457422279797	SrubrajonesiiNC1_1:36.754024479433966):0.294970073265099	SrubrajonesiiSC1_1:37.048994552699064):0.25634405552610934):0.22370253538889523	(SrubraGA3_1:37.156387270169716	(SrubraGA6_1:36.316276460861026	SrubraGA2_1:36.62985633936582):0.24948090727429711):0.6096551385299523):0.08920662137732277	(((((SrubraGA5_1:37.33996851251751	SrubraGA4_1:37.33996851251751):0.8708723601634102	SrubraSC_1:36.26863049339332):0.014727434920674373	SrubrajonesiiNC2_1:36.39124460271759):0.3659840048843182	SrubraGA1_1:36.86290952843631):0.11706910659734163	SrubrawherryiAL_1:36.14455021797126):0.03795603499374249):0.4531108827578867	(((SalataMS2_1:36.29631023675526	SalataLA2_1:36.29631023675526):0.25071134359061814	(((SleucophyllaAL1_1:36.11661404752849	SleucophyllaFL1_1:36.23209247311369):0.39871546120514956	SleucophyllaFL3_1:36.18801703813564):0.22038472595103942
[&R] (Dcalifornica_1:38.189760394384834	(Hminor_1:39.89550383523043	((((((SflavaGA_1:36.67955666157138	(((SflavarugeliiAL_1:36.61469321531645	SflavarugeliiGA2_1:36.13418649945845):0.3079239414360075	((SflavaFL_1:36.58842256103717	SflavarugeliiGA1_1:36.57025052632117):0.01495959136687418	SflavarubricorporaFL2_1:36.58521011768804):0.3192350043484127):0.005873817487366863	SflavarubricorporaFL1_1:36.288637177922226):0.5662220810515507):1.0064852649273033	((SflavaSC_1:36.15605490935821	SflavaVA_1:36.01491112913861):0.054613478372397196	SflavaNC2_1:36.35064981273061):1.1116893264820726):0.690293412293539	(((SoreophilaAL4_1:37.1135381653906	SoreophilaAL3_1:36.45139154522501):0.7948708320005888	(((SleucophyllaAL1_1:36.24110640159345	(SleucophyllaFL1_1:36.21962219825859	SleucophyllaAL2_1:36.21962219825859):0.13696262892005506):0.9523770807034522	(SrubrawherryiAL_1:36.51461588567861	(((SrubraSC_1:36.07444709047555	((SrubraGA3_1:36.629468062338084	SrubraGA6_1:36.03883816030369):0.4762759551505901	(SrubraGA1_1:36.019819778002265	((SrubraGA4_1:36.04847626848384	SrubraGA5_1:36.04847626848384):1.304654237739685	SrubraGA2_1:36.184752058693924):0.39533205582834047):0.2486098794368175):0.019585028274472168):0.37912343882691	((SrubrajonesiiSC1_1:36.77570327833525	SrubrajonesiiNC2_1:36.069709262536854):0.26629376416624173	(SrubrajonesiiSC2_1:36.367486285065205	SrubrajonesiiNC1_1:36.7869365417012):0.25506050080028997):0.2254541770029681):0.49112336084365843	SalataLA1_1:36.645914494157324):0.19178281735688946):0.312052539707883):0.10613177843272366	(SoreophilaGA_1:36.83340603760313	(SoreophilaNC_1:36.108137301144126	(SoreophilaAL2_1:36.32406920061815	SoreophilaAL1_1:36.429422228724945):0.2087909781171749):0.1951928307610119):0.643082632172481):0.5372733557223744):0.04511957059918747	((SrubragulfensisFL1_1:36.39236114720583	SalataMS2_1:36.28707373754463):0.863941535240164	((SleucophyllaFL3_1:36.269030719980584	SleucophyllaFL2_1:36.899976464914985):0.1820225112384925	SleucophyllaGA_1:37.08199897615348):0.6989628752753114):0.4046796099587905):0.19899436086263453):0.20249434313734269	(SpsittacinaLA_1:36.607819200320655	(((SpsittacinaAL1_1:36.4302703374516	SpsittacinaAL2_1:36.4302703374516):0.5136440725593736	((SpsittacinaGA1_1:36.07592187059793	SpsittacinaAL3_1:36.27323138931433):0.08575185740582462	(SpsittacinaGA3_1:36.37467923709368	SpsittacinaGA2_1:36.37467923709368):0.450950961082474):0.8042586607800282):0.02873771801132181	SpsittacinaFL_1:36.4383763602055):0.451926904892351):1.4932766552105055):0.15678131241347013	(((((SpurpureapurpureaWI2_1:37.07376313166936	(SpurpureapurpureaNS_1:36.22104332507576	SpurpureapurpureaWI_1:37.036311544143764):0.03745158752559176):0.5865436803445156
[&R] (Dcalifornica_1:40.6863847708198	(Hminor_1:38.88765533313868	((((((SpsittacinaLA_1:37.954900130282866	(SoreophilaGA_1:38.298422728968276	(((SflavaNC1_1:36.48809921750311	(SflavaSC_1:36.44592773857125	(SflavaVA_1:36.197545761434334	SflavaGA_1:36.70237375393994):0.10723819691731439):0.3852474610442656):0.03766374668994815	(SflavaNC2_1:36.14215969190866	(((SflavarugeliiGA1_1:36.52776029246086	SflavarugeliiAL_1:36.545932327176864):0.21248093216128502	((SflavarubricorporaFL2_1:36.53710614359693	SflavarugeliiGA2_1:36.07477146245493):0.14166213074453324	SflavarubricorporaFL1_1:36.057086512739865):0.06147295028068692):0.2925547731174931	SflavaFL_1:37.05096803245565):0.13005084045901555):0.8666606793968019):1.104274967145319	((SpurpureavenosaGA_1:36.38841037825572	(SpurpureavenosaburkiiAL_1:36.558160670972654	SpurpureavenosaburkiiFL1_1:36.558160670972654):0.5045126865350633):0.5875238412142939	(SpurpureavenosaburkiiFL2_1:36.43313575886551	SpurpureavenosaVA_1:36.016319996343114):0.30599849339129964):1.559802505565568):0.08008398506389387):0.015751845880592783):0.009516063109532498	(SalataMS1_1:36.43221404310308	((SrubragulfensisFL3_1:36.07810133380543	SrubragulfensisFL2_1:36.07810133380543):0.4257979535846891	SleucophyllaFL3_1:36.585340965506916):0.3516019728845729):0.8825618199229089):0.013789648652174533	((((((SrubrajonesiiNC1_1:37.11392919691542	(SrubraGA1_1:36.06136557432501	SrubraGA4_1:37.79000835837461):0.45225052762641516):0.5535040285330047	(SrubrawherryiAL_1:36.06795574667757	SrubragulfensisFL1_1:36.21374490894157):0.1637359667444585):0.1638402403092538	(SleucophyllaFL1_1:36.82545157903332	(SalataLA2_1:36.305617015116546	SalataMS2_1:36.305617015116546):0.07804283402397524):0.05237385719356627):0.5180521527593648	(SalataLA1_1:36.496080162497215	(((SrubrajonesiiSC2_1:36.22813740350765	SrubrajonesiiSC1_1:36.64758766014365):0.517510847103754	SrubraSC_1:36.3512178170454):0.11222090470523707	(SrubrajonesiiNC2_1:36.471788817497206	((SrubraGA2_1:36.34038154890636	SrubraGA6_1:36.02680167040156):0.035881383171120544	(SrubraGA3_1:36.29197089073272	SrubraGA5_1:37.18329931473272):0.3613420648743601):0.7614711427741228):0.09953657865703518):0.33142083673537637):0.7405853698290283):0.07550409363684203	SoreophilaAL1_1:37.53277666608389):0.11244746383548451	(SrubraalabamensisAL_1:36.08775226055664	(SalataTX_1:36.638833857306494	(SleucophyllaAL2_1:36.28316246308193	((SleucophyllaFL2_1:36.30397633139646	SleucophyllaAL1_1:36.000343057060064):0.01609100956047856	SleucophyllaGA_1:36.32006734095694):0.15124997087618566):0.5148834508845637):0.3505602615185517):0.43522297097353024):0.6922561566911994):0.1316188217837636	((SpsittacinaFL_1:36.24596127782889	SpsittacinaAL1_1:36.780237045645684):0.6446428451367139
[&R] (Dcalifornica_1:36.953184616791944	(((((((SflavarugeliiGA2_1:36.13526795667495	SflavarugeliiAL_1:36.61577467253295):0.7371864664439666	SflavaVA_1:36.03297675275132):1.1677125461867741	SflavaNC1_1:36.99875709704529):0.2662113254062966	SminorokefenokeensisGA_1:38.20741214247357):0.5551622738320766	(((SpurpureavenosaburkiiMS_1:36.42703232479715	(SpurpureavenosaVA_1:36.16464605925406	(SpurpureavenosaGA_1:36.323664858360964	SpurpureavenosaburkiiFL2_1:36.08686489114776):0.49459693062869725):0.1995156910358966):0.11423558312792423	((SpurpureavenosamontanaGA_1:36.12189573692105	SpurpureavenosamontanaNC_1:36.12189573692105):0.5002672913798816	SpurpureapurpureaNS_1:37.007508898621325):0.0689290964513484):1.582953677293065	(((((((((SpsittacinaAL1_1:36.35048226686847	SpsittacinaAL2_1:36.35048226686847):0.020196828254939663	SpsittacinaGA3_1:37.05665354406861):0.5916199387584469	SpsittacinaGA1_1:36.98431701265465):0.8707873313236693	((SpsittacinaAL3_1:36.00111136169863	SpsittacinaGA2_1:36.467758313154626):1.6797108320103133	(SpsittacinaFL_1:36.312441397337665	SpsittacinaLA_1:36.029957332560464):0.6147775310652717):0.3715916689857876):0.7369877299741661	((SminorGA2_1:36.344522619551086	(SminorSC1_1:36.0012671285757	SminorSC2_1:36.65387843183169):0.16146585318019213):0.05875779402095855	SminorGA1_1:36.01406630951925):1.5926295355748397):0.10553641625375068	SminorGA3_1:38.30703389132663):0.004039828643072358	SleucophyllaAL1_1:38.04529154300253):0.08983960127454176	((((SpurpureapurpureaWI2_1:37.07213884245799	SpurpureapurpureaWI_1:37.07213884245799):0.5714768635446507	SpurpureavenosaNC_1:36.41177012803224):0.05719685700521819	(SpurpureavenosaburkiiFL1_1:36.09358280933223	SpurpureavenosaburkiiAL_1:36.09358280933223):1.5217995819404193):0.22278262324303838	SpurpureavenosaMD_1:36.75901609033569):1.465500499190563):0.02391580678258423	((SflavaSC_1:36.10723409607275	((SflavarubricorporaFL1_1:36.46588495123407	SflavaGA_1:36.29058235383167):0.06662760839587104	SflavaFL_1:37.17236635594754):0.11370834613121121):0.11105824106334325	((SflavarubricorporaFL2_1:36.30426811893564	SflavarugeliiGA1_1:36.30426811893564):0.742754165589836	SflavaNC2_1:36.026335138235474):0.331938623900619):1.8724031925159454):0.0616483992097027):0.010862749534319571):0.083079336832232	((((((SalataMS2_1:36.20112001488484	SalataLA2_1:36.20112001488484):0.7457432344887784	SalataMS1_1:36.44113518779482):0.08560633710826866	((SrubragulfensisFL3_1:36.07584287366935	SrubragulfensisFL2_1:36.07584287366935):0.31856727142888186	((SleucophyllaFL2_1:36.17388026316676	SleucophyllaGA_1:36.17388026316676):0.5928925217042316	SleucophyllaFL3_1:36.135827039936586):0.3400247832784456):0.5556185969764529):0.0925106426668588	(((SalataLA1_1:36.135335396912836	SalataTX_1:36.135335396912836):0.33083745213881144
[&R] (((((((SpurpureapurpureaNS_1:36.422495550854215	(SpurpureapurpureaWI_1:36.39501288479172	SpurpureapurpureaWI2_1:36.39501288479172):0.8427508851304965):1.2265314414343025	(SpurpureavenosamontanaGA_1:36.747568936006694	(SpurpureavenosaVA_1:36.251217668191664	((((SpurpureavenosaburkiiFL2_1:36.0362726749893	SpurpureavenosaGA_1:36.2730726422025):0.038570924159765124	SpurpureavenosaburkiiFL1_1:36.98590654561426):0.19373676708588317	SpurpureavenosaburkiiAL_1:37.179643312700144):0.38192482356954627	(SpurpureavenosaMD_1:36.18963795994435	SpurpureavenosaburkiiMS_1:36.00377874964395):0.29278125214533884):0.017528240909578222):0.28365647648062714):0.516112185961419):0.6491758357291175	(((SflavaFL_1:36.760134053619545	SflavarubricorporaFL2_1:36.74196201890354):1.4401019949777358	(SflavaVA_1:36.30959652662412	(((SflavaGA_1:36.231651556885126	SflavaNC2_1:36.007948769599125):0.04165398247013834	(SflavarubricorporaFL1_1:36.249693697745855	(SflavarugeliiGA1_1:36.41864677650277	SflavarugeliiAL_1:36.43681881121877):0.4527286828446893):0.19891443901180272):0.020912902103159978	SflavarugeliiGA2_1:36.62886811932042):0.5202060776712985):0.5706551357475586):0.12671506897422216	SflavaSC_1:37.1481105115655):0.6430445729481346):0.2629224241761809	(SminorGA2_1:37.759867366552136	((SpsittacinaLA_1:36.22665279589071	(SpsittacinaAL3_1:36.145867029927395	(SpsittacinaGA3_1:36.03231471850096	SpsittacinaGA2_1:36.03231471850096):0.5801992628824361):1.1168730960465107):0.7470086128606778	((SpsittacinaAL2_1:36.54685718622972	SpsittacinaAL1_1:36.54685718622972):0.7960238250597929	(SpsittacinaGA1_1:36.58593621876164	SpsittacinaFL_1:36.029642472172036):0.778962771300679):0.4475402300558707):0.5436102712395551):0.4227562145864724):1.1910943586127773	(((((SoreophilaAL3_1:36.79670759958352	(((SoreophilaAL2_1:36.29972039350402	SoreophilaGA_1:36.405073421610815):0.6695471629216923	(SoreophilaAL1_1:36.971190879260554	SoreophilaNC_1:36.44111497356256):0.10342970527195262):0.24010933676339621	SoreophilaAL4_1:37.2093768931891):0.2494773265600081):0.46509305722475675	((((SalataLA1_1:36.56185487402882	SalataMS2_1:36.27927520079602):0.437244080750197	((((((SrubraGA2_1:36.09926459040325	(SrubraGA4_1:36.37273870851768	SrubraGA5_1:36.37273870851768):0.8949043294151688):1.1066875170610178	SrubrajonesiiSC2_1:36.82655060927227):0.07511819897449232	SrubragulfensisFL1_1:36.031166715120364):0.2241692066371719	SalataTX_1:36.43262818532913):0.169522437337468	((((SrubraGA3_1:37.062544916562075	(SrubraGA6_1:36.31287608681995	SrubraGA1_1:36.066191628804745):0.15903892770772507):0.14447644839534987	SrubraSC_1:36.15613940966982):0.11448684693373892	SrubrajonesiiNC2_1:36.37851293100716):0.3064194436454943	(SrubrajonesiiSC1_1:36.01179087800125
[&R] ((((((((((SleucophyllaAL2_1:36.21139203402022	SleucophyllaFL1_1:36.21139203402022):0.7481057439087947	((SrubrajonesiiNC1_1:36.527770645081375	SrubrajonesiiSC1_1:36.527770645081375):0.5699572503784786	(SrubraGA1_1:36.46266226678039	SrubrajonesiiSC2_1:36.643525105108395):0.03475253371546075):0.815217911999959):0.006219049985534652	SalataMS1_1:36.01819703644295):0.1497587412315234	((((((SrubraSC_1:36.63128898479496	SrubrajonesiiNC2_1:36.739175659198565):0.19274384445220233	(SrubraGA4_1:37.82586710203793	(SrubraGA3_1:36.7786026117067	(SrubraGA6_1:36.10358267813011	SrubraGA5_1:37.585541004164504):0.08439003154219638):0.15593606633123352):0.9403761064968224):0.008404666963638865	SalataMS2_1:36.2510784269892):0.11849656453234697	(((SrubrawherryiAL_1:36.128717144161904	SrubragulfensisFL1_1:36.274506306425906):0.044364774880665835	(SalataTX_1:36.07168842240785	SalataLA1_1:36.07168842240785):0.4244749224703216):0.044084378306333494	SrubraGA2_1:37.612859050931306):0.11190694156984146):0.11799844979743071	(SrubragulfensisFL2_1:36.07529257747528	SrubragulfensisFL3_1:36.07529257747528):0.32984001943649743):0.09824814132258496	(SalataLA2_1:36.51484923029761	((SleucophyllaFL2_1:36.677711428565075	(SleucophyllaGA_1:36.60369552589578	SleucophyllaAL1_1:36.30006225155938):0.0740159026692992):0.04086483599414636	SleucophyllaFL3_1:36.087630519624824):0.4262195443823729):0.07097235234396507):0.08786225661170956):0.5744640462883165	((SrubraalabamensisAL_1:36.61510926344256	SoreophilaNC_1:37.207282256133766):0.004036783915414679	((SoreophilaAL3_1:36.06151153062382	((SoreophilaGA_1:36.228858269366924	SoreophilaAL1_1:36.228858269366924):0.5627046689820059	SoreophilaAL2_1:36.686209910242134):0.03744824054728781):0.5857177670472475	SoreophilaAL4_1:37.30937591783667):0.32666599980371386):0.00993965314800566):0.5963914562096129	(((SminorGA1_1:36.935674819955985	(SminorSC1_1:36.10644913436991	(SminorokefenokeensisGA_1:36.5580605361087	SminorGA2_1:36.0872388706479):0.20099990151720487):1.0366501518436786):0.6311714549145497	(SpsittacinaFL_1:36.69060830574223	((SpsittacinaAL3_1:36.65206294899477	SpsittacinaGA1_1:36.454753430278366):0.35767240186329063	(SpsittacinaAL1_1:36.24902388167876	SpsittacinaAL2_1:36.24902388167876):0.5413839716900983):0.4344762201901674):1.3053404513971094):0.0624910791917644	(((((SpurpureavenosaburkiiMS_1:36.23088028953723	SpurpureavenosaMD_1:36.41673949983763):0.09472867594474438	((SpurpureavenosaburkiiFL1_1:36.160834460929095	SpurpureavenosaburkiiAL_1:36.160834460929095):0.8561769235851353	SpurpureavenosaGA_1:36.342748405262235):0.5736057154481452):0.032340124303810676	SpurpureavenosaburkiiFL2_1:36.71189427780099):0.18923257187567405	((SpurpureavenosamontanaGA_1:36.38567206111725	SpurpureavenosaVA_1:36.17297726978285):0.12594558391775512
[&R] (Dcalifornica_1:36.30581843119174	(Hminor_1:36.43133046946838	((((SoreophilaNC_1:36.083360241090176	SoreophilaAL1_1:36.613436146788175):0.017164740692546993	((SoreophilaGA_1:36.37229898619952	SoreophilaAL4_1:36.26694595809272):0.06409981273950052	SoreophilaAL2_1:36.33104577083222):0.19420208854170382):2.188201690964196	(((SpurpureavenosaburkiiAL_1:36.195599690479966	SpurpureavenosaburkiiFL1_1:36.195599690479966):2.9867387276400543	(SminorGA3_1:36.80758531163206	(SminorSC1_1:36.20980599741222	SminorSC2_1:36.86241730066821):0.2104021504986474):1.47200091402595):0.5667571344596637	((SoreophilaAL3_1:37.05397036134335	(SalataMS1_1:36.385603400122726	(SrubraSC_1:37.29681911191202	(SrubragulfensisFL2_1:36.04388511266945	SrubragulfensisFL3_1:36.04388511266945):0.5891340856137728):0.17587141901110445):0.42695183456062774):0.38783837125924214	(((((SalataTX_1:36.48704500219023	(SrubragulfensisFL1_1:36.099217468070904	((SrubraGA6_1:36.868672234386196	(SrubraGA1_1:36.496418132836055	(SrubrajonesiiSC2_1:36.32628870558154	(SrubrajonesiiSC1_1:36.55802253017689	SrubrajonesiiNC1_1:36.55802253017689):0.18771643204064767):0.35099226558251895):0.12556964353493902):0.12623759996624964	(((SrubraGA4_1:37.22978622694	(SrubraGA3_1:36.22297551116969	SrubraGA5_1:37.114303935169694):0.11548229177030508):0.2125710725348079	SrubraGA2_1:36.27397885194521):0.7818810137708904	SrubrajonesiiNC2_1:36.3899146083617):0.25262984714115055):0.040631346532060485):0.21053527054772492):0.06293617729510068	SrubrawherryiAL_1:36.22689975364974):0.0820653876309889	(SleucophyllaAL1_1:36.4002557000543	SleucophyllaFL3_1:36.0729432294563):0.2755244981368203):0.29947761886034807	SrubraalabamensisAL_1:36.02988232770827):0.03491887156970413	(((SleucophyllaFL2_1:36.087065209900004	SleucophyllaGA_1:36.087065209900004):0.4629359321370363	SleucophyllaAL2_1:36.36184629328584):0.5881849224273481	((SalataMS2_1:36.35835701043942	SalataLA1_1:36.640936683672216):0.06730219879366209	(SalataLA2_1:36.349736432138144	SleucophyllaFL1_1:36.791528162030936):0.07592277709493991):0.0825802765873132):0.17562389849318444):1.022258283207821):0.5481262113214868):0.061367986248438845):0.7151691226748641	(((((SpsittacinaAL3_1:36.041050313522504	(SpsittacinaGA2_1:36.17017461633245	SpsittacinaGA3_1:36.17017461633245):0.3375226486460557):0.9761817621056093	(SpsittacinaAL2_1:36.32271786896773	SpsittacinaGA1_1:36.34473584774053):0.47518670917118794):1.6724232214431498	((((SflavaFL_1:36.48784131880477	(SflavarugeliiGA1_1:36.109192436384696	SflavarubricorporaFL2_1:36.109192436384696):0.3604768477040711):1.1808317952820577	SflavaSC_1:36.48983250808084):1.095144662234485	(SminorGA1_1:36.12402462888236
[&R] ((Hminor_1:38.37679387975559	(((((SminorSC1_1:36.502783390697026	SminorGA2_1:36.684573028492224):0.24559211258697158	SminorGA1_1:36.540951037026396):1.1956687261984582	(((SoreophilaAL2_1:36.531782696487156	SoreophilaGA_1:36.63713572459395):0.6657815079499745	((SoreophilaAL1_1:36.39078575580876	SoreophilaAL4_1:36.28543272770196):0.21854787766610864	SoreophilaNC_1:36.07925772777687):0.6935835990690693):0.17671879006829044	(((SalataMS1_1:36.055498465745714	((SleucophyllaFL1_1:36.27849332228337	SleucophyllaAL1_1:36.16301489669817):0.3956247785322764	SleucophyllaFL2_1:36.86227294956685):0.3289001564016705):0.030323969174616727	SrubragulfensisFL3_1:36.50910965209193):0.14863055941102207	SrubragulfensisFL2_1:36.657740211502954):0.23626825334847365):0.7628766026702251):0.01304933340717121	((((SpurpureavenosamontanaGA_1:36.4482902983976	((SpurpureavenosaGA_1:36.62583243625624	SpurpureavenosaburkiiFL1_1:37.30009541550824):0.11672542118263032	(SpurpureavenosaVA_1:36.01318544135826	(SpurpureavenosaburkiiFL2_1:36.35424920506683	SpurpureavenosaNC_1:36.11889674529683):0.07575199881383293):0.0757566863450088):0.14665337935992745):0.1091664210774203	(SpurpureavenosaMD_1:36.341152264021055	(SpurpureapurpureaWI2_1:37.454496545450944	(SpurpureapurpureaWI_1:37.08967442737153	SpurpureapurpureaNS_1:36.274406208303525):0.364822118079419):0.05123481448531277):0.25233944892716176):0.3755334724151162	SpurpureavenosaburkiiAL_1:38.04817410954333):0.967542538772612	((SflavaNC1_1:36.027127546979585	SflavaVA_1:36.22905974887239):0.3335030685288211	(SflavaNC2_1:36.519786504758535	(SflavarubricorporaFL1_1:36.56669355116802	(SflavarubricorporaFL2_1:37.08193745997431	(SflavaGA_1:36.11716889021479	((SflavaFL_1:36.10827245448062	SflavarugeliiAL_1:36.10827245448062):0.6735419246731696	SflavarugeliiGA2_1:36.30130766329579):0.1505109047810026):0.16778421075552644):0.1064378527952995):0.3520983382789131):0.323901517862277):1.075124259858339):0.23150627075687943):0.8007472718207445	((SpurpureavenosamontanaNC_1:36.478245449639594	SpurpureavenosaburkiiMS_1:36.32842123281239):1.9213684852411121	(((SrubraalabamensisAL_1:36.06001362973907	(((SalataLA1_1:36.76166919275073	(SleucophyllaGA_1:36.641578596585845	SleucophyllaFL3_1:36.010632851651444):0.4674575015760904):0.06880470604157743	(((SrubrawherryiAL_1:36.1041406861499	(SrubrajonesiiSC1_1:37.30605421956135	((SrubrajonesiiNC1_1:36.7389856726017	SrubrajonesiiNC2_1:36.032991656803304):0.10947519834081333	SrubrajonesiiSC2_1:36.42901061430651):0.45759334861883927):0.23382797861493854):0.2211757058884379	SleucophyllaAL2_1:36.80760987453393):0.15291353336129007	SalataMS2_1:36.518731678002425):0.02916254755708502):0.077840185587208	(SalataLA2_1:36.33782106636074	((SrubragulfensisFL1_1:36.20951895778822
[&R] (Dcalifornica_1:37.40541817435572	((((((((SleucophyllaFL2_1:36.8294502771274	SleucophyllaGA_1:36.8294502771274):0.08693829580621798	((SleucophyllaFL1_1:36.18990588524602	SleucophyllaAL2_1:36.18990588524602):0.07652503588940399	SleucophyllaAL1_1:36.15095249555022):0.4618028030469959):0.4946011450761809	SalataMS1_1:36.275315077787):0.19302137623554097	(SleucophyllaFL3_1:36.96373948724508	(SoreophilaAL4_1:36.08719540135989	SoreophilaAL2_1:36.08719540135989):1.275376937422388):0.009325862065859267):0.47141070493687764	(SrubraalabamensisAL_1:36.423527372120965	(((SoreophilaAL3_1:36.702087974318005	((SrubragulfensisFL1_1:36.39070679016591	((SrubrawherryiAL_1:36.0865163145851	SrubrajonesiiNC2_1:36.816263810813105):0.06662025521979544	((SrubrajonesiiSC2_1:36.19533190058417	(SrubrajonesiiNC1_1:36.175080520078204	SrubrajonesiiSC1_1:36.175080520078204):0.4397016371419722):0.5119920165408545	((SrubraSC_1:36.02059108335161	(SrubraGA1_1:36.037536367096195	((SrubraGA5_1:36.148067089788036	SrubraGA4_1:36.148067089788036):1.5401700008478159	SrubraGA6_1:36.20627876460145):0.0779420605099429):0.19662231149341802):0.010193690254316067	(SrubraGA2_1:36.4155851068758	SrubraGA3_1:36.6926351304054):0.3890315984881204):0.2821087099531008):0.4621039080702629):0.09178105809700815):0.007223358411976807	SalataTX_1:36.57522241214948):0.6737581703201281):0.04399656024946267	SalataLA1_1:37.29297714271906):0.0021273750863710717	(SoreophilaNC_1:36.038869223907284	(SoreophilaAL1_1:36.38067396729695	SoreophilaGA_1:36.38067396729695):0.18827116230833096):0.9467664283209561):0.030064712583929443):0.40288566338164783):0.5623456972421159	((SpurpureavenosaMD_1:36.8409900052795	(SpurpureavenosaburkiiMS_1:36.55562379093413	(SpurpureapurpureaNS_1:36.92155805191597	SpurpureavenosamontanaGA_1:36.53621218159557):0.16923582616575478):0.09950700404497044):1.3629584747002472	((SflavaNC1_1:37.371558365811985	((((SpsittacinaAL1_1:36.89374207225622	((SpsittacinaGA1_1:36.587702917914875	(SpsittacinaAL3_1:36.18960350938105	SpsittacinaGA2_1:36.65625046083705):0.5954089272502298):0.04817341963597749	SpsittacinaFL_1:36.07958259096126):0.2798837134781623):0.2509729055315431	(SpsittacinaAL2_1:36.32171861758505	SpsittacinaGA3_1:37.00769306653025):0.8229963602027122):0.6145368342376937	SpsittacinaLA_1:36.94249197943146):0.5585473247539358	(((SflavarubricorporaFL1_1:36.100084634639735	(SflavarubricorporaFL2_1:36.53694193234797	(SflavaFL_1:36.50590033399784	SflavarugeliiAL_1:36.50590033399784):0.0492136330661293):0.18482446389335686):0.7643697628818792	((SflavaNC2_1:36.12515645770341	(SflavarugeliiGA1_1:36.661014836271725	SflavarugeliiGA2_1:36.19868015512973):0.4848287677216815):0.04863071790320868
[&R] (Dcalifornica_1:40.708883757194556	(((((SminorGA1_1:36.25525411871485	(SminorSC1_1:36.40512071780096	(SminorSC2_1:36.64697658309154	SminorokefenokeensisGA_1:36.64697658309154):0.41075543796541886):0.05755786717148619):1.325790691911799	(((((SpurpureavenosaVA_1:36.39174509022182	(SpurpureapurpureaWI_1:36.2175436727328	SpurpureapurpureaWI2_1:36.2175436727328):1.5875102982118123):0.1747498202245675	(SpurpureavenosaburkiiFL2_1:36.216360288666486	SpurpureavenosaGA_1:36.45316025587969):0.7669503843022936):0.20589109012393536	((SpurpureavenosamontanaGA_1:36.22454291968011	SpurpureavenosamontanaNC_1:36.22454291968011):0.17727312701381603	SpurpureavenosaNC_1:36.37058455811193):0.5832647452107909):0.1342335154243602	(SpurpureapurpureaNS_1:36.687843584233136	(SpurpureavenosaburkiiMS_1:36.05655921447261	SpurpureavenosaMD_1:36.24241842477301):0.09611428261292841):0.8168165934163465):0.5816053821600845	(SpurpureavenosaburkiiFL1_1:37.02197688795466	SpurpureavenosaburkiiAL_1:37.02197688795466):1.7941267191877057):0.26249502592508434):0.06594386245535713	(((SminorGA2_1:36.74704920745188	SminorGA3_1:36.95263673337788):1.1277248492797878	((SflavaFL_1:36.95667284410006	SflavaGA_1:36.14151645038005):0.7553678217823288	(SflavaNC2_1:36.23416342198285	(((SflavarugeliiAL_1:36.50843333432436	SflavarugeliiGA2_1:36.02792661846635):0.003426757709898231	(SflavarugeliiGA1_1:36.322803368912496	SflavarubricorporaFL2_1:36.322803368912496):0.17088468840575424):0.42966969045376335	SflavarubricorporaFL1_1:36.30167598617041):0.33149282050083423):0.43901806289353656):1.213027924406476):0.013321039864537865	(SpsittacinaLA_1:37.3374276011565	(((SpsittacinaGA2_1:37.2491842259528	((SpsittacinaAL2_1:36.043328484270866	SpsittacinaAL1_1:36.043328484270866):0.2981042888544848	(SpsittacinaGA1_1:36.28489183854214	SpsittacinaAL3_1:36.48220135725854):0.07855891335601528):0.22177700388225238):0.1881283551074331	SpsittacinaGA3_1:37.43731258106023):0.09537980166169911	SpsittacinaFL_1:36.312442165959936):1.3074694999737675):0.30807180887849245):0.1481076805386101):0.827655231181254	((((SoreophilaAL2_1:37.256261432980786	((SoreophilaAL4_1:36.4965591969821	SoreophilaNC_1:36.071836319390904):0.10413962500195345	(SoreophilaAL1_1:36.37407490259206	SoreophilaGA_1:36.37407490259206):0.3319769474987914):0.6555626109967292):0.6109869869704427	SoreophilaAL3_1:37.20510179978563):0.17467297884759947	((SalataTX_1:36.479489209827726	((((((SrubraGA3_1:36.530144573507926	SrubraGA2_1:36.25309454997833):0.19190924056679057	(SrubraGA6_1:36.10258138131635	(SrubraGA4_1:36.047335608415914	SrubraGA5_1:36.047335608415914):1.5372040989348363):0.02884253072397273):0.18569373574324805	SrubraGA1_1:36.070433189768366):0.2311239710821989	SrubraSC_1:36.08798956561257):0.4003475586576311
[&R] (Dcalifornica_1:37.9863462323475	(Hminor_1:36.0784384893963	((((((((SflavaNC2_1:36.2846147413807	SflavaVA_1:36.0034895361611):0.04113961072008496	((SflavaFL_1:36.46778290021729	SflavarugeliiGA1_1:36.449610865501285):0.29606644103775187	SflavarubricorporaFL1_1:36.12399554493744):0.6007641918517398):0.1042002261268195	SflavaSC_1:36.289973153227606):0.36304651374517805	SflavaNC1_1:36.30994368486038):1.1156494421971805	(((SminorSC2_1:36.91205862982903	SminorSC1_1:36.25944732657304):0.8026907554315774	((SminorGA2_1:36.210641322147104	(SminorokefenokeensisGA_1:36.351898329652904	SminorGA3_1:36.08666419011811):0.3295646579550023):0.6259817182589259	SminorGA1_1:36.447408936353234):0.407304679393782):0.6510860849566148	((((SpsittacinaAL2_1:36.06612294898829	SpsittacinaAL1_1:36.06612294898829):0.4766269125821478	SpsittacinaFL_1:36.008474093753634):0.38412350451115834	((SpsittacinaGA3_1:36.41025074160694	SpsittacinaGA2_1:36.41025074160694):0.8755663536877943	(SpsittacinaGA1_1:36.051142885124015	SpsittacinaAL3_1:36.24845240384042):0.5707177399983159):0.3270307197320563):0.4821464327946056	SpsittacinaLA_1:36.5922599662822):1.0601581519130356):0.0022013768623265705):0.017578920877023	((SflavarubricorporaFL2_1:36.52288008528014	SflavarugeliiGA2_1:36.060545404138146):0.6935458916360435	(SflavarugeliiAL_1:36.921688756738895	SflavaGA_1:36.1065323630189):0.3129092548932956):1.7304906244207883):0.4988303442401827	(((SoreophilaAL2_1:36.539639258784405	SoreophilaNC_1:36.114916381193204):0.2013228731523039	SoreophilaAL1_1:36.8463151600435):0.9373927399200245	SrubraalabamensisAL_1:36.66145900157433):0.7465953047772325):0.48991042798812307	((((SalataLA2_1:36.25667644068755	SrubragulfensisFL1_1:36.36196385034875):0.9103549897085406	((((SrubragulfensisFL2_1:36.10213701584366	SrubragulfensisFL3_1:36.10213701584366):0.36242723638093277	SalataMS1_1:36.04127703505299):0.19375114447781916	((SleucophyllaAL2_1:36.32924630683655	(SleucophyllaFL2_1:36.495573216211746	SleucophyllaGA_1:36.495573216211746):0.021827939376009648):0.7544357693125032	(((((SalataLA1_1:36.44765096126456	((SrubrajonesiiNC1_1:37.38049888892332	((SrubrajonesiiNC2_1:36.13612964047425	SrubrajonesiiSC2_1:36.42267339963665):0.1486785999134644	SrubrajonesiiSC1_1:36.990802256186115):0.3896966327372034):0.16950952718897694	SrubrawherryiAL_1:36.1142669040859):0.01030263134305964):0.04692341438030716	SalataTX_1:36.494574375644866):0.14287910216982333	(SleucophyllaAL1_1:36.23148289289249	SleucophyllaFL1_1:36.34696131847768):0.4497042159970049):0.21625151009674315	SleucophyllaFL3_1:36.570126148388226):0.06793353505452983	((((SrubraGA1_1:36.14497449872485
[&R] ((((((SpurpureavenosaVA_1:36.29779860775497	(SpurpureapurpureaNS_1:36.56125595511345	SpurpureavenosaburkiiMS_1:36.026085867965854):0.3345833142963149):0.046646284317611385	(SpurpureavenosaNC_1:36.200830823034	(SpurpureavenosaburkiiFL2_1:36.19048429667258	SpurpureavenosaburkiiAL_1:37.10154724313778):0.24569898613142369):0.3250773717909804):0.10990651653852185	(((SpurpureavenosamontanaNC_1:36.165298522698954	SpurpureavenosamontanaGA_1:36.165298522698954):0.21543679591033144	(SpurpureavenosaburkiiFL1_1:36.81525404827739	SpurpureavenosaGA_1:36.14099106902539):0.6806651879850931):0.20829213165929325	((SpurpureapurpureaWI2_1:36.042776959983115	SpurpureapurpureaWI_1:36.042776959983115):1.2248415736394538	SpurpureavenosaMD_1:36.103039437707366):0.5220230060344095):0.07801874967692862):2.507967735718892	((((SrubraalabamensisAL_1:36.58027358696441	SoreophilaGA_1:37.70252248535361):0.419030277615396	((((SalataMS1_1:36.09863159813409	((SrubragulfensisFL3_1:36.33375193957242	(((SleucophyllaFL3_1:36.01075155323506	(SleucophyllaFL1_1:36.25840688885146	SleucophyllaAL2_1:36.25840688885146):0.19513556056679612):0.17619770030320114	(SleucophyllaFL2_1:36.103569922004986	SleucophyllaGA_1:36.103569922004986):0.7143250764676754):0.18598317797481526	(((SrubrajonesiiSC2_1:36.26270182683378	SrubrajonesiiSC1_1:36.68215208346978):0.16122526205147283	SrubrajonesiiNC2_1:36.13738332972286):0.5197670913351684	SrubrajonesiiNC1_1:37.363144436856416):0.4060269203706499):0.042261186176152044):0.0020869962442119153	SrubragulfensisFL2_1:36.33583893581663):0.18607987948904892):0.1421963931929125	(((SalataLA2_1:36.321584158126974	SalataTX_1:36.60416383135977):0.25895464383591854	SalataLA1_1:36.86311847519569):0.10594923083592375	(SrubrawherryiAL_1:36.40956724026349	(((((((SrubraGA2_1:36.27593108699164	(SrubraGA3_1:36.132142314491134	SrubraGA5_1:37.023470738491135):0.420838796030107):0.21786756352904604	SrubraGA6_1:36.180218772015884):0.09467077543068865	SrubraGA4_1:37.75684787348098):0.1081214377553683	SrubraGA1_1:36.13632652718674):0.6151302338378561	SrubraSC_1:36.537889165786595):0.13685451860414644	SrubragulfensisFL1_1:36.19867202483034):0.30852589148544096	SleucophyllaAL1_1:36.728223810962184):0.048158486211708894):0.23641903993252045):0.060068020106985164):0.016859161296775067	SalataMS2_1:36.763415214202574):0.8035436639212209	((SoreophilaAL3_1:36.02018320885927	(SoreophilaAL4_1:36.23172286627592	SoreophilaAL2_1:36.23172286627592):0.45060696274894685):0.2804411653797636	(SoreophilaAL1_1:36.66772797724969	SoreophilaNC_1:36.13765207155169):0.4003960452617469):1.0020215689659588):0.05140717149161357):0.27963892008568714	(((SpsittacinaFL_1:37.599426181909976	(SflavarugeliiAL_1:37.65634078697211	(SflavaSC_1:36.152484140451264	((SflavarubricorporaFL2_1:36.81181610851452
[&R] (Dcalifornica_1:36.48947728467401	(Hminor_1:38.21701221996625	(((((((SminorokefenokeensisGA_1:36.5408577525577	SminorGA2_1:36.0700360870969):0.24674127327977854	SminorGA3_1:36.52236488630268):0.411679519262087	SminorSC2_1:37.19927854509957):1.0541823833615394	((((SflavaSC_1:36.02980662069649	SflavaNC2_1:36.16978804569649):0.325602000902511	(SflavaGA_1:36.19353628558205	SflavarubricorporaFL2_1:36.99052064458605):0.5255565483029557):0.0029149658572198943	(SflavarugeliiGA1_1:36.721563691690896	((SflavarugeliiGA2_1:36.01563929267979	(SflavarugeliiAL_1:36.40601391896358	SflavaFL_1:36.40601391896358):0.09013208957422156):0.21831013422928636	SflavarubricorporaFL1_1:36.07460234644948):0.025279583639815608):0.7974284670553232):0.0886035807776776	SflavaNC1_1:36.1038511861215):1.2071660223176057):0.25554674616997564	((SpurpureavenosaMD_1:36.20784892335589	SpurpureavenosaburkiiMS_1:36.02198971305549):0.3412146478059898	(SpurpureavenosaVA_1:36.233419563179936	SpurpureavenosamontanaNC_1:36.446114354514336):0.06691422317434177):1.5183132322164032):0.6605711006608511	(((SalataLA1_1:36.65243952826707	(((SrubraSC_1:36.19936814865878	(SrubraGA1_1:36.099760352502116	(((SrubraGA5_1:37.492978089123135	SrubraGA3_1:36.601649665123134):0.04217082933399385	(SrubraGA2_1:36.13578037834557	SrubraGA4_1:37.30415882587517):0.23099009258196035):0.028373708911753066	SrubraGA6_1:36.08156430133448):0.2648805091828259):0.31317539139466377):0.5859629150530746	(SrubrajonesiiNC2_1:36.43534360911002	((SrubrajonesiiNC1_1:36.418893897392785	SrubrajonesiiSC1_1:36.418893897392785):0.008907626325970776	SrubrajonesiiSC2_1:36.00835126708275):0.7135361011896661):0.4578741290054333):0.041170179477841996	SrubrawherryiAL_1:36.2046404213653):0.12471768106616983):0.6030453510191005	((SoreophilaAL4_1:36.42135720320036	SoreophilaAL2_1:36.42135720320036):0.8692650322683337	(SoreophilaAL3_1:36.47868881902275	(SoreophilaNC_1:36.14086610589973	(SoreophilaGA_1:36.21289488839554	SoreophilaAL1_1:36.21289488839554):0.45804712320219343):0.5752464556974219):0.14978679628033806):0.08011665583147354):1.2840333821691523	(((((SrubragulfensisFL1_1:36.47088136446576	SalataMS2_1:36.36559395480456):0.002378674880402879	SalataLA2_1:36.367972629684964):0.05151902479491973	SrubragulfensisFL3_1:36.337050810072675):0.18900370659423554	(SalataMS1_1:36.083451010438445	SrubragulfensisFL2_1:36.50673822761004):0.01931628905686985):0.38475539744050463	(SleucophyllaFL1_1:37.08202682278697	((SalataTX_1:36.687584919802035	(SleucophyllaFL3_1:36.202305378654096	(SleucophyllaAL2_1:36.48967342087629	(SleucophyllaFL2_1:36.349544158270625
[&R] ((((SpsittacinaLA_1:38.01551868427008	(((((SflavaSC_1:36.76233104936937	(((SflavarubricorporaFL2_1:36.1811140082996	SflavarugeliiGA1_1:36.1811140082996):0.7978589814283642	SflavaGA_1:36.18198863072397):0.5691568811058729	(SflavaFL_1:36.173242195531664	SflavarugeliiAL_1:36.173242195531664):1.393059710018177):0.37486974982553073):0.14199338914918563	(SflavaVA_1:36.54516094621152	(SflavaNC2_1:36.55442340708332	(SflavarugeliiGA2_1:36.388472655301555	SflavarubricorporaFL1_1:36.22912557484196):0.7243032169297566):0.27186274434780144):0.21801971208744075):0.5674304197216329	(SflavaNC1_1:37.102463001684875	((SpsittacinaFL_1:36.063765634039584	SpsittacinaAL3_1:36.81736889934558):0.7164727417833685	(SpsittacinaAL2_1:36.3341291885556	(SpsittacinaAL1_1:36.28658917222451	((SpsittacinaGA3_1:36.007794978188436	SpsittacinaGA2_1:36.007794978188436):0.9463899525839452	SpsittacinaGA1_1:36.290228460599984):0.018378690397332885):0.04754001633109057):0.9803849550841457):0.8337350586391252):0.026215874442914053):0.1347720794614037	((SminorGA1_1:36.39017135304615	SminorSC1_1:36.59759581930375):0.14238441216945463	(SminorGA3_1:36.52568997203847	(SminorokefenokeensisGA_1:36.071045997917395	SminorSC2_1:36.071045997917395):0.7198781136558778):0.6016674231559266):0.8133031408819915):0.3279956436943845	SminorGA2_1:38.06306865384478):0.19504571698649759):0.6577526400740283	(((SpurpureavenosaburkiiMS_1:36.56082379732105	SpurpureavenosamontanaNC_1:36.71064801414825):0.14375800228638586	(((SpurpureavenosaburkiiFL1_1:37.62706569737151	SpurpureavenosamontanaGA_1:36.511881779718315):0.03467658040820079	(SpurpureavenosaMD_1:36.08054923937422	(SpurpureapurpureaNS_1:36.01455266042625	(SpurpureapurpureaWI_1:36.39471081275456	SpurpureapurpureaWI2_1:36.39471081275456):0.43511006673968233):0.41530745579517303):0.5020441142254958):0.21351952013740394	(((SpurpureavenosaburkiiAL_1:37.41676199273063	SpurpureavenosaVA_1:36.08888328374303):0.022848309121640337	(SpurpureavenosaburkiiFL2_1:36.02478675675875	SpurpureavenosaGA_1:36.26158672397195):0.5037605986283176):0.07640703589597359	SpurpureavenosaNC_1:36.36960193151304):0.3592444601688759):0.09432813617071117):1.402632144696389	((((SoreophilaAL1_1:36.360341173697456	SoreophilaAL4_1:36.25498814559066):1.3848039232641365	((((SleucophyllaFL2_1:36.00905167526184	SleucophyllaGA_1:36.00905167526184):0.7658824219882278	(SleucophyllaFL1_1:36.556083322929524	SleucophyllaAL2_1:36.556083322929524):0.030695925569335408):0.30634204160209444	SrubragulfensisFL2_1:36.368888715800956):0.41947258483588357	((((SrubragulfensisFL1_1:36.58532646384555	SleucophyllaAL1_1:36.80635235849194):0.16122985103780416	((((SrubrajonesiiSC1_1:36.535442288203285	SrubrajonesiiNC1_1:36.535442288203285):0.9225556768623053	(((SrubraSC_1:36.031147710144914
[&R] ((((((SrubraalabamensisAL_1:36.104381209751466	((SrubrawherryiAL_1:36.170258326288305	(((SrubraSC_1:36.008024933664885	SrubraGA1_1:36.22159252890288):0.060923990535030385	(SrubraGA6_1:36.36058647017985	(SrubraGA5_1:36.09674497105667	SrubraGA4_1:36.09674497105667):1.7457998251575695):0.16861450727327293):0.3048831149319924	(SrubraGA3_1:36.45068024967516	SrubraGA2_1:36.17363022614556):0.9740337447443507):0.41828710898079413):0.3036087888902693	(SleucophyllaAL2_1:36.34983281349516	SleucophyllaFL2_1:36.537987662246366):0.6063277841790096):0.20907452700569107):0.416682776764388	((SoreophilaNC_1:36.35257935194902	(SoreophilaAL1_1:36.497519597649834	SoreophilaGA_1:36.497519597649834):0.38513565999717525):0.7082531063138896	(SoreophilaAL2_1:36.068981017055	SoreophilaAL4_1:36.068981017055):1.4165743187991042):0.05240452094414755):0.3479153016795937	((((SalataLA1_1:36.53158064039897	SalataLA2_1:36.249000967166175):0.1968516430250805	SrubragulfensisFL1_1:36.551140019852454):0.5093008822431535	(SalataTX_1:36.93381105426568	((SrubrajonesiiSC2_1:36.3372688864145	SrubrajonesiiNC1_1:36.756719143050496):1.224343733368176	((SleucophyllaFL3_1:36.13178174533808	SleucophyllaFL1_1:36.57457264152128):0.33447169212675076	SrubragulfensisFL2_1:36.38481175934803):0.11857051323984022):0.06540826403781644):0.3039221114015118):0.07952042587636506	(SalataMS1_1:36.239938233498435	((SrubragulfensisFL3_1:36.4189596782582	(((SrubrajonesiiNC2_1:36.18836378970353	SrubrajonesiiSC1_1:36.894357805501926):0.7647290719329981	SalataMS2_1:36.263847118011334):0.12121696733435068	SleucophyllaAL1_1:36.71137738965328):0.1163364373197211):0.0409140774615184	SleucophyllaGA_1:37.17226117877091):0.20335169495031952):0.28900762323352963):0.4533675549202777):1.4104216769586282	((SoreophilaAL3_1:37.48017046438536	SminorSC1_1:37.94920171685776):0.26743691853907725	((((SpsittacinaAL3_1:36.65631238580112	(SpsittacinaAL1_1:36.19402021496488	SpsittacinaAL2_1:36.19402021496488):0.2429646733470415):0.10456509423430929	SpsittacinaFL_1:36.00727421472943):1.18975351846379	(SpsittacinaGA1_1:37.019564616701864	((SpsittacinaGA2_1:36.240448278045115	SpsittacinaGA3_1:36.240448278045115):1.324878994771702	SpsittacinaLA_1:36.06259299127761):0.11819381405744768):0.7337568630809587):1.1042320628047109	((((((SpurpureavenosaMD_1:36.49630700437209	SpurpureavenosamontanaGA_1:36.46027201089889):0.0008565521578944024	SpurpureavenosamontanaNC_1:36.46112856305678):0.18917955033304523	(SpurpureavenosaNC_1:36.139680769383965	SpurpureavenosaburkiiFL2_1:36.37503322915396):0.4793958554238714):0.31593253797203247	(SpurpureavenosaVA_1:36.45072463616024	((SpurpureavenosaburkiiMS_1:36.07877609882904	(SpurpureapurpureaWI2_1:37.385694075681606
[&R] (((((((SflavaVA_1:36.07659742479649	((SflavaGA_1:36.2040393731645	(SflavaFL_1:36.00345257837491	SflavarugeliiAL_1:36.00345257837491):1.015743188509588):0.12632577700241265	SflavarugeliiGA1_1:37.127349509170905):0.2510602671351766):0.23187545751368274	SflavaSC_1:36.44961666252977):1.7653467583740656	((SminorSC1_1:37.42788808214398	((SminorokefenokeensisGA_1:36.38201476317603	(SminorSC2_1:36.28791126953791	SminorGA3_1:36.02267713000311):0.09410349363811969):0.9582593419771619	(SminorGA2_1:36.7566675006039	SminorGA1_1:36.367453396551106):0.11278493908848591):0.7402252802467876):0.4648118361464379	((((SpurpureavenosaVA_1:36.39494486301277	SpurpureapurpureaNS_1:36.99298552466756):0.7442399760420366	(SpurpureavenosaMD_1:37.23535153547343	(((SpurpureavenosamontanaGA_1:36.39047195742347	(SpurpureavenosaburkiiFL2_1:36.3814704012459	(SpurpureavenosaburkiiAL_1:37.17864575019776	SpurpureavenosaNC_1:36.03223034396256):0.11388759751334022):0.2131225273655711):0.1612885031531289	(SpurpureapurpureaWI_1:36.22217525454968	SpurpureapurpureaWI2_1:36.22217525454968):1.5301992954153218):0.13395193127891405	(SpurpureavenosaburkiiMS_1:36.34847111690116	SpurpureavenosamontanaNC_1:36.49829533372836):0.1874170581271554):0.5136041501447187):0.15256308838896637):0.5267356474968825	(SpurpureavenosaburkiiFL1_1:37.30984842593349	SpurpureavenosaGA_1:36.63558544668149):1.6839507696057896):0.14778142970456917	((((((SpsittacinaGA1_1:36.03164595109332	SpsittacinaAL3_1:36.22895546980972):0.41475543501133383	(SpsittacinaGA3_1:36.40420806810719	SpsittacinaGA2_1:36.40420806810719):0.7061497881698631):0.4904818923642899	SpsittacinaFL_1:36.380589531879345):0.030578763926255085	(SpsittacinaAL2_1:36.0036738681486	SpsittacinaAL1_1:36.0036738681486):0.9417701954737967):1.0249945811944485	SpsittacinaLA_1:37.15367881222285):0.14546579208020516	((SflavaNC2_1:36.49235624476121	((SflavarubricorporaFL2_1:36.51147573214063	SflavarugeliiGA2_1:36.049141050998635):0.37496857647821913	SflavarubricorporaFL1_1:36.264762547017256):0.6265990824323522):0.9487146415290406	SflavaNC1_1:36.95801347917785):0.11210475712520251):0.49150061599160033):0.04124864922976274):0.26901993726701845):0.002172732493494632	((((SoreophilaAL4_1:36.18893876686351	SoreophilaAL2_1:36.18893876686351):0.2575482390886189	SoreophilaNC_1:36.02176412836093):0.18557810208883205	SoreophilaGA_1:36.73741813614776):1.0263061870016732	SoreophilaAL3_1:36.996224674877034):0.6986366607014955):0.3266782441739663	((((((SrubrajonesiiNC2_1:36.762513955156486	SrubrawherryiAL_1:36.032766458928485):0.2793478028561113	(((SrubraGA1_1:36.30186404859603	(((SrubraGA6_1:36.0758177239416	SrubraGA4_1:37.557776049976):0.025357231425847532	(SrubraGA2_1:36.09619105192016	SrubraGA3_1:36.373241075449755):0.3185637819520927):0.14715987996834679
[&R] (Dcalifornica_1:36.19019995011922	(((((((SrubragulfensisFL2_1:36.56460306334925	(((SalataTX_1:36.493216466363286	SrubrawherryiAL_1:36.17013504052769):0.22748520530318575	((SrubrajonesiiSC1_1:36.81506542801518	((SrubrajonesiiSC2_1:36.276854824544266	SrubrajonesiiNC1_1:36.69630508118026):0.08668523621293749	SrubrajonesiiNC2_1:36.076996301594804):0.0320751106219829):0.9601875041215382	((SleucophyllaGA_1:36.07444000479517	SleucophyllaFL2_1:36.07444000479517):0.9034944933884365	SalataLA2_1:36.34798791953962):0.03202525317351158):0.05810882572055757):0.12356407617235304	SalataMS1_1:36.05595801302724):0.085357833150419):0.04553327887772801	SrubragulfensisFL3_1:36.61013634222698):0.39258977259769395	(SrubraalabamensisAL_1:36.03596294814356	(SleucophyllaAL2_1:36.41514479167049	SleucophyllaAL1_1:36.2996663660853):0.6816720714014703):0.4301418260527122):1.1676602083697847	((((((SpsittacinaGA2_1:36.24905885961921	SpsittacinaGA3_1:36.24905885961921):0.22896199394827316	SpsittacinaAL3_1:36.01137390211148):0.9260818508600156	((SpsittacinaAL1_1:36.11939260557642	SpsittacinaAL2_1:36.11939260557642):0.26894315588121404	SpsittacinaGA1_1:36.410353740230434):0.32979249402466193):1.6249270870511334	((SpsittacinaLA_1:36.1576818940194	SpsittacinaFL_1:36.4401659587966):1.198494401598889	(((SflavaNC1_1:36.196422864394805	SflavaVA_1:36.39835506628761):0.6908069882350566	SflavaGA_1:37.59399004702826):0.18524743972415392	(SflavaSC_1:36.34032944397738	SflavaNC2_1:36.480310868977384):1.0752238304890342):0.05467263526427169):0.1701192143211438):0.06534542287183347	(((SminorSC1_1:36.028028255734746	(SminorSC2_1:36.12449878854888	SminorokefenokeensisGA_1:36.12449878854888):0.5561407704418758):0.046824848775829216	SminorGA2_1:36.25664274230577):0.05614119480053715	SminorGA3_1:36.51837146303231):1.5214526822661498):0.5179146240891686	(SoreophilaNC_1:37.15689496262825	(SoreophilaGA_1:36.37189632129031	SoreophilaAL2_1:36.26654329318351):1.3150745470359424):0.7818591331401777):0.2871838794888248):0.33076197271292435	(((((SflavarugeliiGA1_1:36.39969477195896	(SflavarugeliiAL_1:36.243774536464755	SflavaFL_1:36.243774536464755):0.1740922702102053):0.10707058044330452	SflavarubricorporaFL2_1:36.50676535240227):0.48289992377511515	SflavarugeliiGA2_1:36.52733059503538):0.1253617864367747	SflavarubricorporaFL1_1:36.49334530101256):2.01666835078317	(SminorGA1_1:37.61593533914821	(((SpurpureapurpureaWI2_1:36.83583792435122	SpurpureapurpureaWI_1:36.83583792435122):0.9125526162011994	(SpurpureavenosaburkiiMS_1:36.3019024319217	SpurpureavenosaGA_1:36.892647587150094):0.09604980241511739):0.5391953092536403	((((SpurpureavenosaburkiiFL2_1:36.43184376363279	SpurpureavenosaVA_1:36.015028001110394):0.16722528232252748
[&R] (Dcalifornica_1:37.13468107170141	(Hminor_1:37.086835600041404	(((((SminorGA1_1:37.695871137224195	((SflavarugeliiGA1_1:36.59880363514642	SflavarugeliiGA2_1:36.13646895400442):2.5051796322394138	((((SpurpureapurpureaWI_1:36.78994025586281	SpurpureapurpureaWI2_1:36.78994025586281):1.2925182149431893	((SpurpureavenosaburkiiFL1_1:37.541772579614204	SpurpureavenosaNC_1:36.39535717337901):0.3843973493994398	(SpurpureapurpureaNS_1:36.47119009874782	SpurpureavenosaMD_1:36.12187922190062):0.7251417829330333):0.0708583700571407):0.15608639197144386	(SpurpureavenosamontanaNC_1:36.378662071139516	(SpurpureavenosaGA_1:36.04251163727172	SpurpureavenosaburkiiAL_1:36.71677461652372):0.7770713722689919):0.659268702249522):0.8467179657771656	((SpsittacinaGA1_1:36.081411629924176	SpsittacinaGA2_1:36.74536810009658):0.3102802745116454	(SpsittacinaGA3_1:36.62905482866426	SpsittacinaAL3_1:36.16240787720826):0.4265935459439681):2.0959831588011806):0.1803678301132326):0.013224472732351535):0.08118367651990882	(((SpurpureavenosaburkiiFL2_1:36.50369522205447	SpurpureavenosaVA_1:36.08687945953207):0.09727905085677677	SpurpureavenosamontanaGA_1:36.39685330172325):1.7608985694761645	((SpsittacinaLA_1:36.489930111949015	SpsittacinaFL_1:36.772414176726215):0.8552161259770606	((SflavaGA_1:36.82299450981835	((((SflavarubricorporaFL2_1:36.586362913452945	(SflavaFL_1:36.006579622857515	SflavarugeliiAL_1:36.006579622857515):0.597955325311438):0.2429396235922599	SflavarubricorporaFL1_1:36.20762077544361):0.7209485694649577	(SflavaNC2_1:36.326684955932926	SflavaSC_1:36.186703530932924):0.2028790042872419):0.04670974049851471	SflavaVA_1:36.29514849549908):0.023018021813671657):0.3039792538086741	SflavaNC1_1:36.42021356922863):0.6959063006974443):0.5768541459773381):0.0016728473322872198):0.10107936149517076	SoreophilaAL4_1:38.27867400919007):0.27045910948226703	(((SoreophilaAL3_1:36.88677145089193	((SoreophilaAL2_1:36.75375667599199	(SoreophilaGA_1:36.483405923623344	SoreophilaAL1_1:36.483405923623344):0.37570378047544506):0.18762033746228235	SoreophilaNC_1:36.51665413586307):0.6075410576032554):0.1602606345183614	((SrubraalabamensisAL_1:36.089531562464785	(((SrubragulfensisFL2_1:36.34240682564481	(((SrubrajonesiiNC1_1:36.45715164708302	SrubrajonesiiSC1_1:36.45715164708302):0.2633649775228585	SrubrajonesiiNC2_1:36.01452260880748):0.9524772736159672	SrubragulfensisFL1_1:36.38304154845945):0.14709353125376562):0.07869225628907996	(SalataMS2_1:36.32558783993821	(SalataTX_1:36.535338055886626	(SrubraSC_1:36.33538008101225	((SrubraGA4_1:37.9816195319808	(SrubraGA6_1:36.16034350719271	(SrubraGA3_1:36.21237857417524
[&R] ((((SrubraalabamensisAL_1:37.496042374006045	((SoreophilaGA_1:37.98183276485051	(((((SalataMS2_1:36.38179132914962	(SrubrajonesiiSC2_1:36.514723033693016	SrubrajonesiiSC1_1:36.934173290329014):0.8428577982441944):0.3848917936399166	SalataMS1_1:36.26095506121073):0.2258616198267464	((SalataLA2_1:36.28682896018495	(SalataTX_1:36.356972250939975	SalataLA1_1:36.356972250939975):0.2124363824777681):0.24927683493402006	(SrubraGA3_1:37.57502249637564	SrubragulfensisFL1_1:36.04806888152764):0.5933243232525263):0.45643894749730984):0.1666339006894955	(((SleucophyllaAL1_1:36.132657749090036	(SleucophyllaFL2_1:36.236962554202144	SleucophyllaGA_1:36.236962554202144):0.1993284692242871):0.5633599652397052	((SrubrajonesiiNC1_1:36.716082899648	SrubrajonesiiNC2_1:36.010088883849605):0.6026945955261803	((((SrubraGA4_1:37.24061969791071	SrubraGA2_1:36.07224125038111):0.6454017631684337	(SrubraGA5_1:37.53107102974253	SrubraGA6_1:36.049112703708126):0.35495043133661974):0.09275598928161373	SrubraSC_1:36.03656707107316):0.07156894051757536	SrubraGA1_1:36.32170360682873):0.3967607933814556):0.44616667427155005):0.5767380824834039	((SleucophyllaFL3_1:36.51183308125571	(SrubragulfensisFL3_1:36.398350247013134	(SrubragulfensisFL2_1:36.33514049807522	SrubrawherryiAL_1:36.37707958987963):0.06320974893791233):0.032041156125771096):0.19424425775758125	(SleucophyllaFL1_1:36.3838481356045	SleucophyllaAL2_1:36.3838481356045):0.7650200995919813):0.2393659872018577):0.21273615080022967):0.08151765448909983	((SoreophilaAL3_1:36.00109017061624	((SoreophilaAL4_1:36.35653125781756	SoreophilaAL1_1:36.461884285924356):0.1673329551025775	SoreophilaNC_1:36.09914133532893):0.13937257786170137):0.17815605193366577	SoreophilaAL2_1:36.8413928427155):0.7971371403261713):0.23794975370203764):0.49355753086843424	((((SpurpureavenosamontanaGA_1:36.64679229749298	((SpurpureavenosaburkiiFL2_1:36.68255609940789	((SpurpureapurpureaNS_1:36.30954659007631	SpurpureapurpureaWI_1:37.12481480914431):0.2678957843274189	SpurpureavenosaMD_1:36.228131497556525):0.28633862413656525):0.053109420367738684	SpurpureapurpureaWI2_1:37.73215863797603):0.1152477489053417):0.08837633650427518	SpurpureavenosaVA_1:36.522473842662855):1.258676374530757	SpurpureavenosamontanaNC_1:37.99384500852801):0.2233317565499087	(((SpurpureavenosaNC_1:36.54254196177044	SpurpureavenosaburkiiMS_1:36.423949233525235):0.26053384664627866	(SpurpureavenosaGA_1:36.15805696560757	(SpurpureavenosaburkiiAL_1:36.32774408509241	SpurpureavenosaburkiiFL1_1:36.32774408509241):0.5045758597671606):1.1171712697923417):1.2072768669496308	((SminorGA1_1:36.26914439004485	((SminorGA3_1:36.00037213897343	SminorSC2_1:36.26560627850823):0.13550064461955644	SminorokefenokeensisGA_1:36.401106923127784):0.7280732364306645):0.5304965600187374
[&R] ((Hminor_1:36.551828616056554	(((((((SflavaNC1_1:36.09021401131344	SflavaGA_1:36.79697420571185):0.04076816978649257	((SflavarugeliiGA2_1:36.64771833484297	SflavarubricorporaFL1_1:36.48837125438337):0.5180623912289886	((SflavaSC_1:36.153168002581864	SflavaNC2_1:36.29314942758187):0.17718957830742843	(SflavaFL_1:37.06338233482671	((SflavarugeliiAL_1:36.63010356938971	SflavarubricorporaFL2_1:36.61193153467371):0.33781062670148954	SflavarugeliiGA1_1:36.9497421613752):0.09546813873550927):0.44581585206858304):0.13708925503466204):0.0066113272883799494):0.8285221410193396	SflavaVA_1:37.16143652401208):0.49178628584411893	((((SminorSC2_1:36.54257399544732	SminorokefenokeensisGA_1:36.54257399544732):0.5125029537794364	SminorGA1_1:36.19504117971316):0.1318084326055485	(SminorSC1_1:36.07895370631827	SminorGA3_1:36.46633087003948):0.45532037225803335):0.3056096887783505	SminorGA2_1:37.02167340514986):0.9012392573747349):0.25473449898546735	((((SpurpureavenosaburkiiFL1_1:36.72495296586921	SpurpureavenosaGA_1:36.05068998661721):0.3669744630034424	SpurpureavenosaburkiiFL2_1:36.18086448240745):0.28765435470756257	SpurpureavenosaNC_1:36.23316637734501):1.5346745985552044	((SpurpureavenosamontanaGA_1:36.45736362074822	(SpurpureavenosaMD_1:36.1209069009011	(SpurpureapurpureaNS_1:36.243221575355065	(SpurpureapurpureaWI2_1:36.31805934312931	SpurpureapurpureaWI_1:36.31805934312931):0.7404304512937492):0.22699620239323232):0.37249171332032377):0.09801903104864573	(SpurpureavenosamontanaNC_1:36.43657840824429	(SpurpureavenosaburkiiAL_1:37.48801621719623	SpurpureavenosaVA_1:36.160137508208635):0.06374610870125336):0.11880424355257771):1.2436898126853493):0.37173049776264244):0.8835622489997363	(SpsittacinaAL2_1:37.349572455082544	((((SpsittacinaAL1_1:36.625461617545824	((SpsittacinaGA2_1:36.712961384431026	SpsittacinaGA3_1:36.712961384431026):0.5268482734129619	SpsittacinaFL_1:36.01955944108199):0.07162640864703315):0.12240251694923611	SpsittacinaGA1_1:36.76988211326786):0.2079279743705446	SpsittacinaAL3_1:37.175119606354805):0.327607092387927	SpsittacinaLA_1:36.46663936865953):0.06617325382901286):2.2858011014600526):1.5796230182838535	(SpurpureavenosaburkiiMS_1:37.99070845488063	(SoreophilaAL3_1:37.471418676306676	((SoreophilaAL1_1:37.82822055078813	((SrubraalabamensisAL_1:36.028381238794644	((SrubragulfensisFL3_1:36.43586267368803	SalataMS1_1:36.01257545651643):0.017357483779529274	SleucophyllaFL1_1:36.977452731767556):0.11178242195547994):0.06990356439940718	SleucophyllaFL3_1:36.71634782193925):0.6076868492048895):0.3574391027477217	((((SleucophyllaGA_1:36.73890437838098	SleucophyllaFL2_1:36.73890437838098):0.035701641867139845	(SleucophyllaAL2_1:36.43086287496037	SleucophyllaAL1_1:36.31538444937517):0.15558829653654685):0.49946104521177653
[&R] (Dcalifornica_1:36.72477742988088	(Hminor_1:36.94335552142444	(((((SpsittacinaLA_1:37.65787976459818	(SpurpureavenosaGA_1:37.7732543376299	((SpurpureapurpureaWI2_1:36.764650889007534	SpurpureapurpureaWI_1:36.764650889007534):0.3619422232998397	SpurpureapurpureaNS_1:36.31132489323937):1.4063543763097293):0.5612978526654777):0.11083420986832268	(((SminorSC2_1:36.892087089539885	SminorokefenokeensisGA_1:36.892087089539885):0.25475974097740245	((SminorGA2_1:36.132412151227776	SminorGA3_1:36.337999677153775):0.10356391826132205	SminorSC1_1:36.05418643169389):0.44004909556739835):0.8301744234764069	SminorGA1_1:37.116985484480104):0.5051100724948017):0.15994646951735492	((SpsittacinaGA3_1:36.41433163649335	SpsittacinaGA2_1:36.41433163649335):1.9451861295430128	(SpsittacinaFL_1:36.22206292381667	((SpsittacinaGA1_1:36.476128924455764	(SpsittacinaAL2_1:36.25375257661032	SpsittacinaAL1_1:36.25375257661032):0.2003583690726449):0.26165749045833625	SpsittacinaAL3_1:36.93509593363051):0.040570255492171976):0.917204625457688):1.071876959486698):1.70562851316132	(((((SflavarugeliiGA1_1:36.67222481375629	SflavarugeliiGA2_1:36.20989013261429):0.5746569684530569	SflavaNC2_1:36.22619463591935):0.3220285241557586	SflavaVA_1:36.26709795485551):0.9560995925023686	((((SflavarubricorporaFL2_1:36.61464045652777	(SflavaFL_1:36.014888647787764	SflavarugeliiAL_1:36.014888647787764):0.6179238434560141):0.7523438182687734	SflavarubricorporaFL1_1:36.74530251319495):0.02190458215475285	(SflavaSC_1:36.20684864389441	SflavaGA_1:36.570532856180414):0.021371641766892022):0.2767106268396206	SflavaNC1_1:36.16185493038852):0.8594104150765504):0.4122148077216283	((SpurpureavenosamontanaNC_1:36.13268062813676	SpurpureavenosamontanaGA_1:36.13268062813676):0.25771145505451615	(((SpurpureavenosaburkiiFL1_1:37.01429360198447	SpurpureavenosaburkiiAL_1:37.01429360198447):0.04185933387853063	SpurpureavenosaburkiiFL2_1:36.145089989397796):0.1440973821626806	SpurpureavenosaNC_1:36.053834911790474):0.30532568281880185):1.50786592529142):1.9717824359584784):2.4314680126409707	((SoreophilaGA_1:37.57960801320811	(((SoreophilaAL1_1:36.83813319452933	SoreophilaAL3_1:36.07063354625693):0.03450284528897043	SoreophilaNC_1:36.3425601341203):0.4364818884014268	(SoreophilaAL4_1:36.389644373533244	SoreophilaAL2_1:36.389644373533244):0.8141205265796811):0.27049008498838645):1.0866122749945002	(((SpurpureavenosaburkiiMS_1:36.27885573718118	SpurpureavenosaMD_1:36.46471494748158):0.3762969463564845	SpurpureavenosaVA_1:36.592282109030464):1.5864283358400633	(((SleucophyllaFL3_1:36.19920865995548	(SleucophyllaAL2_1:36.4417071113457	SleucophyllaFL1_1:36.4417071113457):0.2002924447929808):0.15119911902750965	(SrubraSC_1:36.260065113589654
[&R] ((((((SoreophilaAL2_1:36.48586144532443	SoreophilaAL4_1:36.48586144532443):0.4623960606364108	((SoreophilaGA_1:36.02305961543708	SoreophilaAL1_1:36.02305961543708):0.9400834319612277	SoreophilaAL3_1:36.195643399125906):0.09046748666933553):1.3251371895901665	(((SflavaNC1_1:36.70319950136457	((((SflavarugeliiGA1_1:36.51808558129174	SflavaFL_1:36.536257616007745):0.0006819253415122699	SflavarubricorporaFL2_1:36.51876750663325):0.2545853974292387	SflavarugeliiGA2_1:36.311018222920495):0.4372321698438201	SflavaSC_1:36.04991650261632):0.9963589808606528):0.22104795153683698	((SflavaNC2_1:36.3297913385883	SflavaGA_1:36.5534941258743):0.27731992562242325	((SflavarugeliiAL_1:36.85113992988568	SflavarubricorporaFL1_1:36.21128613356809):0.5347034067687703	SflavaVA_1:36.06585895042886):0.2601271085622632):0.8001935958030897):0.5093329582285429	(SminorSC1_1:37.53116772266215	((SpsittacinaGA1_1:37.031741437615125	SpsittacinaLA_1:36.19296362624832):0.7744798730584073	(((SpsittacinaAL1_1:36.46959739133698	SpsittacinaAL2_1:36.46959739133698):0.07955624627487672	SpsittacinaFL_1:36.014877869795065):0.3727518119371708	(SpsittacinaGA3_1:36.67506118155838	(SpsittacinaGA2_1:36.67178738470282	SpsittacinaAL3_1:36.20514043324682):0.0032737968555582933):0.9328187169358603):0.8622978823516909):0.5029181745894249):0.1922451052338037):0.3568664999618543):1.865879380390976	(((SminorGA2_1:37.37324780449517	((SminorokefenokeensisGA_1:36.83693658941061	(SminorSC2_1:36.32311885745364	SminorGA3_1:36.057884717918846):0.513817731956972):0.5252528174655915	SminorGA1_1:36.50215363736261):0.48188006307976505):0.7809922760089832	((((((SleucophyllaAL2_1:36.20806806088814	SleucophyllaFL1_1:36.20806806088814):0.5823797622078519	((SleucophyllaGA_1:36.4096101448901	SleucophyllaAL1_1:36.105976870553704):0.25261998604902375	SleucophyllaFL3_1:36.03128438600473):0.3163725409080568):0.07095757112406782	SrubragulfensisFL3_1:36.33717281992005):0.202598259684102	SrubraalabamensisAL_1:36.00314973897576):0.01626828305512979	((((SalataLA1_1:36.04809636070696	SalataTX_1:36.04809636070696):0.4716018082259662	SrubrawherryiAL_1:36.19661674309733):0.03501435945363987	SalataMS2_1:36.27213285515377):0.27920359548046797	SalataMS1_1:36.04560838905543):0.08714375643225397):0.617880156892991	((SrubraGA6_1:37.43641160900799	SleucophyllaFL2_1:37.02474706517719):0.21729517243314136	(((SrubraGA3_1:36.86798291418075	(SrubraGA5_1:36.175709431824494	SrubraGA4_1:36.175709431824494):1.5836019063562576):0.5738943098208498	((SrubraGA1_1:36.05555252808904	SrubraGA2_1:36.61581686460904):0.4399233253216146	(SrubraSC_1:36.25362847274693
[&R] (Dcalifornica_1:37.036586474130395	((((SrubragulfensisFL3_1:36.42373466004553	SrubragulfensisFL2_1:36.42373466004553):0.4018584776060392	(SrubraalabamensisAL_1:36.135284958414445	SalataLA2_1:36.75434714345006):0.15368683860872778):1.7453761573552256	(((((SminorGA3_1:36.534106364722156	SminorokefenokeensisGA_1:36.79934050425695):0.03342608918958544	SminorSC1_1:36.18015529019054):0.07949917565083181	SminorGA1_1:36.05222999958378):1.825948580673384	((((SoreophilaAL3_1:36.427971682557285	(SoreophilaNC_1:36.38022429952989	(SoreophilaAL4_1:36.26881601933021	SoreophilaAL1_1:36.37416904743701):0.5361311577908839):0.2851711256017901):0.2839633789367571	(SrubrawherryiAL_1:36.90149193909574	((SalataMS1_1:36.01743688085384	(((SrubraSC_1:36.55047632128367	((SrubrajonesiiNC2_1:36.302105098959785	(SrubrajonesiiSC2_1:36.166930481463986	(SrubrajonesiiNC1_1:36.47988078101107	SrubrajonesiiSC1_1:36.47988078101107):0.10649995708891505):0.42171837665819367):0.2439733747813314	(SrubraGA1_1:36.503767761713036	((SrubraGA3_1:36.90415099788296	SrubraGA6_1:36.313521095848564):0.07456105445445699	((SrubraGA2_1:36.010065046622465	SrubraGA4_1:37.17844349415206):0.010182203773866064	SrubraGA5_1:37.18862569792593):0.6814147784114879):0.3623700694252234):0.14799163286247063):0.11228452194615686):0.15463062619218365	SrubragulfensisFL1_1:36.22903528791546):0.1025933268463035	(SalataTX_1:36.39901184708674	SalataLA1_1:36.39901184708674):0.10990903124662178):0.2968237373320788):0.22930132429522548	((SleucophyllaFL3_1:36.144711090548164	(SleucophyllaFL1_1:36.241967140861746	(SleucophyllaFL2_1:36.36779478316098	SleucophyllaGA_1:36.36779478316098):0.062327206451958765):0.34553484586962074):0.11581118734255139	(SleucophyllaAL1_1:36.2256934574266	SleucophyllaAL2_1:36.3411718830118):0.3621412910621128):0.49094482254674554):0.189527424970658):0.03425430471431773):0.25824162613945284	((SoreophilaGA_1:36.37773440168097	SoreophilaAL2_1:36.27238137357417):1.1291140558362678	SalataMS2_1:37.00366174416366):0.23082787838865426):0.535266380366465	(((SpurpureavenosaGA_1:37.04663222921104	(SpurpureavenosaMD_1:36.19300381611392	(SpurpureapurpureaWI_1:36.25643402470821	SpurpureapurpureaWI2_1:36.25643402470821):1.1011488873209117):0.44874246816911223):0.6877530626482105	((SpurpureavenosaNC_1:36.63418216377742	(((SpurpureavenosaburkiiFL1_1:36.103655682350016	SpurpureavenosaburkiiAL_1:36.103655682350016):0.8079936216234335	SpurpureavenosaburkiiFL2_1:36.000586357508254):0.7103702894873201	(SpurpureavenosaburkiiMS_1:36.294583623548256	SpurpureapurpureaNS_1:36.829753710695854):0.06242783543211872):0.15857797655184427):0.42360943006250146	((SpurpureavenosamontanaGA_1:36.29681400652803	SpurpureavenosamontanaNC_1:36.29681400652803):0.12936995629972559
[&R] ((Hminor_1:38.254262613558794	(((((SminorGA3_1:36.80081074541837	SminorGA1_1:36.20600911543957):1.2312037158027127	(((SflavaNC1_1:36.331798665454784	(SflavaSC_1:36.50613721624384	SflavaVA_1:36.36499343602424):0.16873743132334026):0.2630201814785269	((SflavaGA_1:36.72770679407721	((SflavarugeliiGA1_1:36.70485786299239	SflavarubricorporaFL1_1:36.0831761013908):0.2060161344930043	SflavaFL_1:36.9290460322014):0.6138171555957934):0.12633906555750737	((SflavarugeliiGA2_1:36.044210016462436	SflavarugeliiAL_1:36.524716732320435):0.9120883217917697	(SflavaNC2_1:36.113168087997266	SflavarubricorporaFL2_1:37.13385523428726):0.2847777851089405):0.23239719924249863):0.44753318169699907):0.7205970270841767	(SpsittacinaFL_1:36.52368621945566	SpsittacinaLA_1:36.24120215467846):1.303240087339018):0.03938900671640341):0.29805608759590463	((SrubraalabamensisAL_1:36.08063025907032	SalataTX_1:36.982272117338724):0.6036109388871563	(((SrubrawherryiAL_1:36.32968040719475	SalataLA2_1:36.37018215979755):0.11485111579097994	SrubragulfensisFL2_1:36.402592431181326):0.739335128299351	(SoreophilaAL3_1:36.3429315392	SoreophilaNC_1:36.5803552817744):0.6171239297690719):0.07893497910519683):0.4346716845491138):0.018685241154828114	((SpurpureavenosamontanaGA_1:36.69128055235837	(SpurpureavenosaVA_1:36.40059590449014	(((SpurpureapurpureaWI2_1:36.53756784683493	SpurpureapurpureaWI_1:36.53756784683493):0.819310129276707	SpurpureavenosaburkiiMS_1:36.00643966989604):0.09532939033234217	SpurpureapurpureaNS_1:36.63693914737598):0.3616974187689582):0.07798985653383161):0.951641663481374	((((SpurpureavenosaburkiiFL1_1:37.213558695087215	SpurpureavenosaburkiiAL_1:37.213558695087215):0.26706943211748135	SpurpureavenosamontanaNC_1:36.3654442095515):0.25618185031047047	SpurpureavenosaMD_1:36.657661053335175):0.5451186238157336	((SpurpureavenosaburkiiFL2_1:36.42577056353045	SpurpureavenosaGA_1:36.66257053074365):0.3571487659543183	SpurpureavenosaNC_1:36.54756686971477):0.5879463253809301):0.47617753216204134):0.49340184894087447):1.1787823690833088	((((((SpsittacinaAL2_1:36.25935578476749	SpsittacinaAL1_1:36.25935578476749):0.24527375088601602	SpsittacinaGA1_1:36.52664751442631):0.3488747277532787	(SpsittacinaAL3_1:36.16510866204049	(SpsittacinaGA2_1:36.375714044184	SpsittacinaGA3_1:36.375714044184):0.25604156931248556):0.9077230988555022):1.8376227963907488	(SoreophilaGA_1:36.92874575907974	(SoreophilaAL4_1:36.591067471634304	(SoreophilaAL1_1:36.35983403068041	SoreophilaAL2_1:36.25448100257361):0.33658646906069284):0.23232525933863962):1.3048959126897943):0.46498853647905014	((((SrubraSC_1:36.57241720203411	((SrubraGA2_1:36.20275850787521	(SrubraGA5_1:36.893729355144536	SrubraGA4_1:36.893729355144536):0.4774076002602745):0.07224279101903477
[&R] ((((((SrubrajonesiiSC1_1:37.73886022266352	((SrubrajonesiiSC2_1:36.84517913398097	(SrubrajonesiiNC2_1:36.35053954118486	SrubrajonesiiNC1_1:37.056533556983254):0.20809583363371564):0.07862740065812673	((((SrubraGA4_1:36.97670149987128	SrubraGA5_1:36.97670149987128):0.07015770709935211	SrubraGA3_1:36.15553078297064):0.6856708697368995	SrubraGA6_1:36.25057175067314):0.04605312088951998	SrubraGA2_1:36.61020475006745):0.6930032827636445):0.3956034313884212):0.06334461387500209	(SalataLA2_1:36.40491425267941	((SleucophyllaFL2_1:36.6866206651109	SleucophyllaGA_1:36.6866206651109):0.20125306470481363	SleucophyllaFL3_1:36.256927984881315):0.14698710150769376):0.002050824435512825):0.4148855944968133	(SleucophyllaAL1_1:36.887592492980446	SrubraGA1_1:37.356205853132444):0.2605714829388962):4.293179297270322	(((((SoreophilaAL2_1:37.34282665109512	SoreophilaNC_1:36.91810377350392):0.11308314170745971	(((SalataMS2_1:36.42984266635243	SrubragulfensisFL2_1:36.34740182194522):0.23184158423708706	(SalataMS1_1:36.060621886962366	(((SrubrawherryiAL_1:36.10013767542459	SrubraSC_1:36.72199849724899):0.3634998202460623	((SalataLA1_1:36.549681737854826	SalataTX_1:36.549681737854826):0.016414877760445184	SrubragulfensisFL1_1:36.38880435204368):0.22062230589097975):0.053112459580381945	(SleucophyllaFL1_1:36.31742631542534	SleucophyllaAL2_1:36.31742631542534):0.6816171223212967):0.009098240687323586):0.0953343020483462):0.22729523577503932	SrubragulfensisFL3_1:36.80653864195735):0.16909662119123664):0.22539830448966847	SrubraalabamensisAL_1:36.66441222700985):0.07738791618178027	(((SoreophilaAL1_1:36.235395661781894	SoreophilaGA_1:36.235395661781894):0.15474916828076388	SoreophilaAL4_1:36.284791801955855):0.5831444283201274	SoreophilaAL3_1:36.205789610110386):0.8907597831980469):0.5030706231991251	((((((SpurpureavenosaMD_1:36.1325790333016	SpurpureapurpureaWI2_1:37.297158129216804):0.1921924436250127	SpurpureavenosaburkiiMS_1:36.138912266626214):0.2482188253258994	SpurpureavenosamontanaGA_1:36.53695530877932):1.1008359566635475	((SpurpureapurpureaNS_1:37.746419438637254	(SpurpureavenosaNC_1:37.10942337440703	SpurpureapurpureaWI_1:38.34126895237742):0.22041870532783445):0.04299436380978497	(SpurpureavenosaVA_1:36.39024970915951	(SpurpureavenosamontanaNC_1:36.382819010496625	(SpurpureavenosaGA_1:36.57266304375959	(SpurpureavenosaburkiiFL2_1:36.19121278715351	(SpurpureavenosaburkiiFL1_1:36.647321506523895	SpurpureavenosaburkiiAL_1:36.647321506523895):0.4549542270948139):0.1446502893928781):0.2510769051382406):0.22012548999728437):0.8011234316327307):0.23372333331622158):0.2961075530956701	(((SflavaNC1_1:36.55960894176986	((SflavarubricorporaFL1_1:36.06751555705911	((SflavaFL_1:36.129460662532786	SflavarugeliiAL_1:36.129460662532786):0.5145847291912476
[&R] ((Hminor_1:36.19354052823049	(((((SrubraalabamensisAL_1:36.00037731298516	(SrubrajonesiiSC2_1:37.42890193657761	SleucophyllaFL1_1:36.8949041636828):0.16632706423075033):0.4403217780587403	SalataMS1_1:36.5540332145007):0.38808250825997814	SalataMS2_1:37.447843784339476):1.291090057366754	(((((SoreophilaAL1_1:37.12238655055647	(SoreophilaAL4_1:36.47004423323905	SoreophilaAL2_1:36.47004423323905):0.5469892892106211):0.2062877917274505	(SoreophilaNC_1:36.54464053423644	SoreophilaGA_1:37.07471643993444):0.2539579023494814):0.05354372773504431	SoreophilaAL3_1:36.614718421746566):0.11783363952267151	(((SrubragulfensisFL3_1:36.132270077410034	SrubragulfensisFL2_1:36.132270077410034):0.4346491481822805	((SrubrawherryiAL_1:36.31790064143328	SalataTX_1:36.64098206726888):0.16974545593345522	(((((SrubraGA6_1:36.44470098421929	SrubraGA1_1:36.198016526204086):0.2911259776223794	(((SrubrajonesiiNC1_1:36.064535249980764	SrubrajonesiiSC1_1:36.064535249980764):0.6453225599083164	SrubrajonesiiNC2_1:36.003863794090684):0.3633772915880683	(((SrubraGA4_1:36.95117649247496	SrubraGA5_1:36.95117649247496):0.03381499897124724	SrubraGA3_1:36.0936630674462):0.23356035184181603	SrubraGA2_1:36.05017339575842):0.9830129472747328):0.01622049731331175):0.5403637058307285	((SrubragulfensisFL1_1:36.0153943826778	SrubraSC_1:36.491466042238194):0.30856112968777677	SalataLA1_1:36.501247775937166):0.015911442493220223):0.014774434658274778	SalataLA2_1:36.24935397985587):0.12564004430710707	(SleucophyllaAL2_1:36.4751393843181	SleucophyllaFL3_1:36.0323484881349):0.34164636973767054):0.1531538258065628):0.1212122200299768):0.2012296553505161	((SleucophyllaFL2_1:36.22597224172723	SleucophyllaGA_1:36.22597224172723):0.2231245899957788	SleucophyllaAL1_1:36.145463557386606):1.031439472271025):0.14627527083801073):0.8981536535965591	((SpurpureavenosamontanaGA_1:36.43979189002493	SpurpureapurpureaWI2_1:37.64040597941333):0.20375093890123752	(SpurpureavenosamontanaNC_1:36.48243362375316	(SpurpureavenosaVA_1:36.23740498814351	(SpurpureapurpureaWI_1:37.001185779097334	SpurpureapurpureaNS_1:36.18591756002933):0.6495280897689786):0.03233384427524681):0.16110920517300809):1.6311395769420334):0.8439151919216338):0.05329178696385871	((((SpurpureavenosaburkiiMS_1:36.08239644347486	SpurpureavenosaMD_1:36.26825565377526):0.35975994514315096	((((SpurpureavenosaburkiiFL1_1:36.117006128573635	SpurpureavenosaburkiiAL_1:36.117006128573635):0.714602239534216	SpurpureavenosaGA_1:36.157345388855845):0.13074886750541648	SpurpureavenosaburkiiFL2_1:36.05129428914807):0.45836412207866445	SpurpureavenosaNC_1:36.274305951456725):0.2864431654064861):1.355885784745143	((((SflavarugeliiGA2_1:36.910328395487824	SflavaSC_1:36.211994505339824):0.013814657506837169	SflavaNC2_1:36.36579058784666):0.18759663972090068
[&R] (Dcalifornica_1:36.8218600509829	(((((((((SrubragulfensisFL2_1:36.39837723127105	((SrubraSC_1:36.15321406159043	(SrubraGA3_1:36.68847022694921	(SrubraGA5_1:37.1940767609227	SrubraGA2_1:36.0256983133931):0.38572189002650886):0.5156257899288257):0.48724598855001305	((SrubraGA4_1:37.810496052797156	SrubraGA6_1:36.328537726762754):0.31065138888991695	SrubraGA1_1:36.392504657637474):0.46152298774097816):0.42171709475940117):0.21322629095764925	SrubraalabamensisAL_1:36.0749821816003):0.24453033602041868	(((SalataLA2_1:36.071707608652574	SalataMS2_1:36.071707608652574):0.6192455593105749	(((((SalataTX_1:36.17364410567891	SalataLA1_1:36.17364410567891):0.36242299116446425	SrubragulfensisFL1_1:36.35877483327177):0.030956756245745343	SrubrawherryiAL_1:36.24394242725351):0.14187631943525042	(((SrubrajonesiiNC1_1:36.89214361048046	SrubrajonesiiSC2_1:36.47269335384446):0.03940995756148404	SrubrajonesiiSC1_1:36.93155356804194):0.41546898038604557	SrubrajonesiiNC2_1:36.64102853262959):0.4745377102871769):0.18579519234987263	SalataMS1_1:36.10638763006264):0.07883747632170618):0.15474769081904924	(((SleucophyllaAL2_1:36.34793625662234	SleucophyllaGA_1:36.53609110537354):0.13348398075897605	(SleucophyllaFL1_1:36.327013435644425	SleucophyllaFL2_1:36.51516828439563):0.15440680173689025):0.3725457252051701	(SleucophyllaAL1_1:36.49823924041483	SleucophyllaFL3_1:36.17092676981683):0.24024829658645785):0.4335266260885091):0.09287384387411884):0.12772869072081672	((((SoreophilaAL2_1:36.198904280929455	SoreophilaAL4_1:36.198904280929455):0.055286485730754564	SoreophilaAL1_1:36.359543794767006):0.25976357940667816	SoreophilaNC_1:36.08923146847568):0.0014269411532546134	SoreophilaGA_1:36.620734315326935):0.9487557914037918):0.30032980582461805	SrubragulfensisFL3_1:37.284192354794556):0.02343761432925852	SoreophilaAL3_1:37.125757878612205):0.6459230067836653	((SpsittacinaLA_1:36.12955317179518	SpsittacinaFL_1:36.41203723657238):0.6461240070481094	(SpsittacinaAL1_1:36.85216951584145	((SpsittacinaAL2_1:36.53968617013807	(SpsittacinaAL3_1:36.39573551077578	SpsittacinaGA1_1:36.19842599205938):0.3632781568514953):0.09410863467578161	(SpsittacinaGA2_1:36.06201458099875	SpsittacinaGA3_1:36.06201458099875):1.2577546727603015):0.21837471102760186):0.7402674955958399):1.4042289102589787):3.1998674215772094	((((((SflavarugeliiAL_1:36.38519825530899	SflavaFL_1:36.38519825530899):0.18571599390603144	SflavarubricorporaFL2_1:36.55274221449902):0.33902486172460156	(SflavarugeliiGA1_1:36.69594377916669	SflavarubricorporaFL1_1:36.07426201756509):0.19582329705693802):0.6324525323931756	SflavaNC1_1:36.0204750552144):0.8086161022183493	(SflavaVA_1:36.09679308401977	(SflavaGA_1:36.41616117868128
[&R] ((Hminor_1:39.90827756486667	(((SpurpureavenosaMD_1:36.005860278606875	(SpurpureapurpureaNS_1:36.063361114453514	SpurpureapurpureaWI2_1:36.878629333521516):0.2918100410005581):2.3520083809547083	(((((SminorGA2_1:37.24164936923335	(((SminorokefenokeensisGA_1:36.783655941229625	SminorSC2_1:36.783655941229625):0.47767333812577156	SminorGA1_1:36.4012935098418):0.24314575911789407	(SminorGA3_1:36.402094124602684	SminorSC1_1:36.014716960881486):0.8371467743358108):0.20799599622086243):0.6285370449229961	((SflavaGA_1:36.642299159950745	SflavaVA_1:36.13747116744514):0.49053404182224053	SflavaNC1_1:36.42607300737459):0.9724913522205704):0.06843177704852936	((SpurpureapurpureaWI_1:37.365694832495755	SpurpureavenosaburkiiMS_1:36.015256526280155):0.2891206259789589	(SpurpureavenosaburkiiFL2_1:36.10172161383212	SpurpureavenosaGA_1:36.33852158104532):0.5566007264421925):1.4775726228533752):0.11408204235645338	((((SpurpureavenosaburkiiAL_1:36.38187254809209	SpurpureavenosaburkiiFL1_1:36.38187254809209):1.2381391501829704	(SpurpureavenosaVA_1:36.181991084978115	SpurpureavenosamontanaNC_1:36.394685876312515):0.11014190430934413):0.013756489865545549	SpurpureavenosamontanaGA_1:36.518584270487395):0.3955334410134965	SpurpureavenosaNC_1:36.88288622291889):1.1317383227952391):0.008233961217446576	(((SflavaSC_1:36.30562752714753	(SflavaNC2_1:36.14962753413016	SflavarugeliiGA1_1:37.17031468042016):0.2959814180173719):1.0473416111422507	((SflavarubricorporaFL1_1:36.13760618711109	SflavarubricorporaFL2_1:36.75928794871269):0.790320209942828	(SflavarugeliiGA2_1:36.084815746010165	(SflavaFL_1:36.30110248314363	SflavarugeliiAL_1:36.30110248314363):0.2642199787245312):1.002457731503354):0.9640295509242687):0.04682229954268078	(SpsittacinaFL_1:37.00630288178525	(((((SpsittacinaGA2_1:36.84811716293885	SpsittacinaGA3_1:36.84811716293885):0.295582465663775	SpsittacinaAL3_1:36.67705267714662):0.010369993652197328	(SpsittacinaGA1_1:36.36912579618248	SpsittacinaAL2_1:36.34710781740968):0.12098735589993656):0.2477253216222876	SpsittacinaAL1_1:36.715820494931904):0.1087067162731488	SpsittacinaLA_1:36.00776737861106):0.7160514383969981):0.56192300671201):0.5325966844975201):0.2677436705747944):0.4173633582261881	((((((SrubrajonesiiNC2_1:36.45479030489065	SrubrajonesiiSC1_1:37.16078432068905):0.6589492106377158	SrubragulfensisFL3_1:36.34205292749596):0.6046469631715854	(SoreophilaAL3_1:36.181100111367044	((SoreophilaAL1_1:36.4324273630908	(SoreophilaAL4_1:36.291572636623336	SoreophilaAL2_1:36.291572636623336):0.03550169836066596):0.2982014569696847	(SoreophilaGA_1:36.70546492946042	SoreophilaNC_1:36.17538902376242):0.025163890600063386):0.21797093957895816):0.5837276887889091):0.0654785936479458	(SrubraalabamensisAL_1:36.178212487219476	(SalataMS1_1:36.26728686411882
[&R] ((Hminor_1:36.65304716029785	((SflavaSC_1:37.47779452068083	(((SpsittacinaGA2_1:36.90726434062439	SpsittacinaAL3_1:36.44061738916839):1.1592939988436184	((SpsittacinaGA1_1:36.40615886477714	SpsittacinaGA3_1:37.07011533494954):0.6296596082202327	SpsittacinaFL_1:36.479524726407774):0.36678339629823037):0.7149675861678145	((SpsittacinaAL1_1:36.039099997646794	SpsittacinaAL2_1:36.039099997646794):0.7994664028983186	SpsittacinaLA_1:36.02180656795111):1.2569850761455106):0.0849532624718047):1.1574159685590928	(((((((SpurpureavenosaburkiiMS_1:36.45019858078763	(SpurpureavenosamontanaGA_1:36.39679308288594	SpurpureavenosaVA_1:36.18409829155154):0.20322971472888698):0.04897790824769642	SpurpureavenosamontanaNC_1:36.64900070586252):0.1419448781364269	SpurpureavenosaMD_1:36.82698057747215):0.5447674610629386	((SpurpureapurpureaWI2_1:36.93587418045437	(SpurpureapurpureaNS_1:36.026492816101765	SpurpureapurpureaWI_1:36.84176103516977):0.0941131452846039):1.0273545066289167	(((SpurpureavenosaNC_1:36.0068186536608	(SpurpureavenosaburkiiFL2_1:36.140961975278124	SpurpureavenosaburkiiFL1_1:37.052024921743325):0.10120913815267465):0.030282418479018136	SpurpureavenosaburkiiAL_1:37.18351647837502):0.12989698378218353	SpurpureavenosaGA_1:36.6391504829052):0.5643850531908852):0.5730984473670028):0.6351773495201589	(((SminorGA1_1:36.368144239155086	(SminorSC2_1:37.08962523376805	(SminorGA3_1:36.11241690822133	SminorokefenokeensisGA_1:36.377651047756125):0.7119741860119262):0.1385547749006303):0.0018082167471696494	SminorSC1_1:36.57737692215986):0.032071881190268964	SminorGA2_1:36.791238441145325):1.1864961527019282):0.12739676772323702	((SflavaNC1_1:36.39081481695391	(((SflavaGA_1:36.151953330559444	(SflavarubricorporaFL2_1:36.37989622838878	SflavarugeliiGA1_1:36.37989622838878):0.5690414611746644):0.0810385822160563	SflavaNC2_1:36.0092891254895):0.564981658872082	(((SflavaFL_1:36.240281332144946	SflavarugeliiAL_1:36.240281332144946):0.5435496994645856	SflavarubricorporaFL1_1:36.14397723529193):0.12541309794951544	SflavarugeliiGA2_1:36.42873741370104):0.7038858358085378):0.2996014397047307):0.6075989597800446	SflavaVA_1:37.20034597862676):0.6350955302753294):0.08884744520786937	(((SoreophilaAL4_1:36.91362038545647	(SoreophilaGA_1:36.87831201285436	SoreophilaAL2_1:36.77295898474756):0.14066140070890643):0.7249650716347653	SalataMS1_1:36.73502371026563):0.41991593079758976	((((SoreophilaNC_1:36.31606106774185	SoreophilaAL1_1:36.84613697343985):0.2368617458664103	SoreophilaAL3_1:36.31549907103386):0.527357840495036	((((SleucophyllaFL1_1:36.138253386670954	SleucophyllaAL2_1:36.138253386670954):0.13778886554682857	SleucophyllaFL2_1:36.46419710096898):0.5695324855244008	((SalataTX_1:36.3656714860445
[&R] (Dcalifornica_1:37.89400270069009	((((((((SrubrawherryiAL_1:36.116033134114545	SalataTX_1:36.43911455995014):0.43352484552295567	(SrubragulfensisFL2_1:36.463342903628146	SalataMS1_1:36.04005568645655):0.044275984204956216):0.03458348190496981	SrubraalabamensisAL_1:36.00558102910967):0.4987964946290123	((((SoreophilaGA_1:37.26262501871691	SoreophilaAL4_1:37.15727199061011):0.06436665342862401	(SoreophilaAL3_1:36.487139524865114	(SoreophilaNC_1:36.0500043622738	SoreophilaAL1_1:36.5800802679718):0.6745589051657078):0.07235249900802068):0.1856281491384832	((SrubragulfensisFL1_1:36.34531782191847	SalataMS2_1:36.240030412257276):0.47999060915464214	((SrubragulfensisFL3_1:36.336551120474006	((SleucophyllaFL3_1:36.359259786149174	((((SrubrajonesiiNC1_1:36.14483098237536	SrubrajonesiiSC1_1:36.14483098237536):0.9971297971551621	((SrubraGA2_1:36.50804553798346	(SrubraGA3_1:36.43021589864656	SrubraGA5_1:37.32154432264656):0.3548796628665011):0.563951055613039	((SrubraGA4_1:37.51087207573903	SrubraGA6_1:36.02891374970463):0.6032490035984849	SrubraGA1_1:36.38547829528791):0.1262539617885831):0.029915427490021424):0.03792163390518391	(SrubrajonesiiSC2_1:36.482389204134016	SrubrajonesiiNC2_1:36.19584544497162):0.2780429526656868):0.5052964023129158	SalataLA1_1:36.57251872955781):0.07031989611455637):0.020106103872878024	(SleucophyllaAL1_1:36.600660357126706	(SleucophyllaFL2_1:36.37303376915241	SleucophyllaGA_1:36.37303376915241):0.5312598623106999):0.10601800349334829):0.0386269085687515):0.1445449603452581	SalataLA2_1:36.56353692522646):0.15648409618545372):0.2894120865185001):0.030218763401596207	SoreophilaAL2_1:37.43748555657882):0.0837878374422712):0.6183045255668419	(((((SpurpureavenosamontanaNC_1:36.64553972537984	(SpurpureavenosaMD_1:36.40303476247054	(SpurpureapurpureaWI_1:36.17601765471942	SpurpureapurpureaWI2_1:36.17601765471942):1.3915962036663192):0.2785399563825045):0.1393224847703914	((SpurpureavenosaburkiiFL2_1:36.41325944997548	SpurpureavenosaGA_1:36.65005941718868):0.12419553231590703	(SpurpureavenosaVA_1:36.08564600447237	((SpurpureavenosaburkiiFL1_1:36.71637976221107	SpurpureavenosaburkiiAL_1:36.71637976221107):0.5076397439959338	SpurpureavenosaNC_1:36.0776040999718):0.18950520725297043):0.03499321529661607):0.4515281990468457):0.06964990519285909	SpurpureavenosamontanaGA_1:36.85451211534309):0.8145386397515761	(SpurpureavenosaburkiiMS_1:36.18822515987885	SpurpureapurpureaNS_1:36.723395247026446):1.3310013783886245):0.43541642909093203	SpsittacinaFL_1:38.1511997616668):0.016940806239123894):0.12659645517127882	(((SflavaNC1_1:36.15452614489198	(SflavaVA_1:36.00643045128952	(SflavaSC_1:36.10125835425076	((SflavaGA_1:36.11102758250384	(SflavarubricorporaFL2_1:36.851730514782275
[&R] (Dcalifornica_1:36.31751217722492	(Hminor_1:36.291892620861724	((((SminorGA2_1:36.64480442605219	SminorSC1_1:36.46301478825699):1.4237533538587623	((SminorGA1_1:36.80717711602723	(SminorGA3_1:36.104248056481495	(SminorSC2_1:36.234287430729715	SminorokefenokeensisGA_1:36.234287430729715):0.13519476528658392):1.2977306895245353):0.6261331670592003	(((((SpsittacinaGA2_1:36.518373588026705	SpsittacinaAL3_1:36.051726636570706):0.14841150314139548	SpsittacinaGA3_1:36.6667850911681):0.04854062798863602	SpsittacinaGA1_1:36.051369248984344):0.6026892468333513	SpsittacinaFL_1:36.09776474922809):0.24406564963149294	SpsittacinaLA_1:36.059346334082385):1.5205823664956484):0.24603339277171973):0.2617016257651751	((SflavaNC1_1:36.17285517987104	(SflavaNC2_1:36.256167429186185	((SflavaGA_1:36.30174308762664	((SflavarugeliiGA1_1:36.627773989978046	SflavarubricorporaFL1_1:36.00609222837645):0.3023559521897855	SflavarubricorporaFL2_1:36.93012994216783):0.16859750446280175):0.15281654710062068	SflavaSC_1:36.090875422441265):0.025310581744922272):0.3997451577972605):1.633878300968256	(((((SpurpureavenosaNC_1:36.06080243314763	((SpurpureavenosaburkiiAL_1:36.33334389227238	SpurpureavenosaburkiiFL1_1:36.33334389227238):0.4748322304621615	SpurpureavenosaGA_1:36.133913143482545):0.39904171664828525):0.09334193879785971	SpurpureavenosaburkiiFL2_1:36.38949683171549):0.1447670031321664	SpurpureavenosaVA_1:36.11744807232525):0.22703345403832528	((SpurpureavenosamontanaNC_1:36.03765629500284	SpurpureavenosamontanaGA_1:36.03765629500284):0.4960223695977686	(SpurpureavenosaMD_1:36.11139457686985	((SpurpureapurpureaWI2_1:36.36626845387133	SpurpureapurpureaWI_1:36.36626845387133):0.5005015587731567	SpurpureapurpureaNS_1:36.051501793576485):0.409203660140568):0.4583190812039585):0.023497653097371313):0.1420392123852433	SpurpureavenosaburkiiMS_1:36.549391313256024):1.5722958060520769):0.05190387027562715):0.7857748838444251	(((((SoreophilaNC_1:36.07922116374792	SoreophilaAL2_1:36.50394404133912):0.050375217075173624	SoreophilaAL1_1:36.65967228652109):0.2527581323778343	(SoreophilaAL3_1:36.0547020006243	(SoreophilaGA_1:36.60207682499621	SoreophilaAL4_1:36.49672379688941):0.22012482390049057):0.09022877000222167):0.8749760546956777	((SrubraGA1_1:37.25057062220357	SrubragulfensisFL3_1:36.37320311333677):0.5791188166821526	(((SalataMS1_1:36.013101921491135	SleucophyllaFL3_1:36.51783081677952):0.10566118631644197	SleucophyllaFL1_1:37.06628289927916):0.3202005628243643	((SrubraalabamensisAL_1:36.13355982514221	((((SrubragulfensisFL1_1:36.16583939240238	((SrubraGA6_1:36.180938247524274	SrubraGA3_1:36.77156814955867):0.6269431475344297	SrubrajonesiiNC2_1:36.45551601620911):0.2942817101572718):0.2242483419409092
[&R] (Dcalifornica_1:36.616686873502815	(((SminorGA1_1:36.85274661707863	((SminorokefenokeensisGA_1:37.14694850415357	(SminorSC1_1:36.08561264580008	(SminorSC2_1:36.448390585820505	SminorGA3_1:36.18315644628571):0.28983336323557407):0.40872455509749583):0.0021040416680521553	SminorGA2_1:36.67823088036083):0.5637298407705951):1.5569822985095143	((((((((SflavaNC2_1:36.3289589761394	SflavaVA_1:36.047833770919794):0.2878468055747899	SflavaSC_1:36.47682435671418):0.01180208748818201	SflavaNC1_1:36.145550462089965):0.7576862388909568	(SflavaGA_1:36.168140727558125	((SflavaFL_1:36.67434174122398	(SflavarubricorporaFL2_1:36.163871592815575	SflavarugeliiGA1_1:36.163871592815575):0.49229811369240173):0.1295914183904003	(SflavarubricorporaFL1_1:36.14572765954536	(SflavarugeliiGA2_1:36.12574729917616	SflavarugeliiAL_1:36.60625401503416):0.17932744082880336):0.018351703751413522):0.17936396166374557):1.4418561678211996):0.8968852983178379	((((((SpurpureavenosaburkiiFL1_1:36.6882236443401	SpurpureavenosaGA_1:36.0139606650881):0.45479804631393794	SpurpureavenosaburkiiFL2_1:36.23195874418884):0.2577379850906462	SpurpureavenosaNC_1:36.25434426950948):0.19053391857816415	SpurpureavenosaMD_1:36.51214467014285):0.03477053775379411	SpurpureapurpureaNS_1:36.896226084743844):0.4410800032071299	(SpurpureavenosaVA_1:36.388880867795265	(SpurpureavenosamontanaGA_1:36.37923324003722	SpurpureavenosamontanaNC_1:36.37923324003722):0.22234241909243851):0.35038455850090733):1.3129396369641873):0.001737949603022004	((SoreophilaAL3_1:37.1792850396292	(SoreophilaGA_1:37.61278690072702	(SrubraalabamensisAL_1:36.39314986411607	((SleucophyllaFL2_1:36.74278215739009	SleucophyllaFL3_1:36.11183641245569):0.15742013874500638	(SleucophyllaGA_1:36.422352445759806	SleucophyllaAL2_1:36.2341975970086):0.47784985037528765):0.7419563316605708):0.09738813822177302):0.33399778717457596):0.02784960053097358	((((SrubragulfensisFL2_1:36.40338015496651	SalataMS2_1:36.48582099937372):0.044396557982092674	(SrubrawherryiAL_1:36.16406511338992	((SrubraGA6_1:36.98082406077213	(((SrubrajonesiiSC2_1:36.022445823496774	SrubrajonesiiNC1_1:36.44189608013277):0.5859094123292452	(SrubrajonesiiSC1_1:36.78374392157364	SrubrajonesiiNC2_1:36.07774990577524):0.24406157088837716):0.15015787184285734	((SrubraGA5_1:36.262999747177105	SrubraGA4_1:36.262999747177105):1.3567194532770377	SrubraGA3_1:36.728390776454134):0.6865738529363353):0.15648933341605809):0.21248414470737742	(SalataLA1_1:36.296181986427364	SalataTX_1:36.296181986427364):0.13809476981015048):0.052869782988004134):0.3256506913630883):0.07751612656935984	SrubragulfensisFL3_1:36.52529283951797):0.6140218051352453	(((SalataLA2_1:36.41208115361357	(((SrubraGA2_1:36.85304902836558
[&R] (Dcalifornica_1:36.84026053297666	(((((SpurpureavenosamontanaGA_1:37.14537054109234	SpurpureavenosaGA_1:37.58629147949354):0.22924319014194625	((((SpurpureapurpureaWI_1:37.38344205082387	(SpurpureapurpureaWI2_1:37.297254136441275	SpurpureavenosaMD_1:36.132675040526074):0.08618791438259044):0.23599151678162866	SpurpureavenosaburkiiMS_1:36.2689952613899):0.073046088012691	(SpurpureavenosaburkiiFL1_1:37.50024855527798	SpurpureavenosaVA_1:36.17236984629038):0.10680092860500784):0.46579813408124027	(SpurpureavenosamontanaNC_1:36.457819558437635	((SpurpureavenosaburkiiFL2_1:36.316337826130535	SpurpureavenosaNC_1:36.08098536636054):0.3254829557131685	SpurpureapurpureaNS_1:36.82304568097611):0.02011974778192326):0.49984414187339377):0.4169500309232581):0.7303541629942684	((((SalataMS1_1:36.3071209302865	SrubragulfensisFL3_1:36.7304081474581):0.23683253645315672	(((SleucophyllaFL3_1:36.26931732213146	SleucophyllaFL2_1:36.90026306706586):0.31884734036096096	(((SrubraGA4_1:38.01430212159464	(SrubraGA6_1:36.478029054218425	SrubraSC_1:36.017777000965225):0.05431474134181201):0.57606067717895	(SrubraGA3_1:36.22087101899651	SrubraGA5_1:37.11219944299651):1.478163355777077):0.44516074467366173	(SrubrajonesiiSC1_1:37.387022988301695	((SrubrajonesiiSC2_1:36.50415751170968	SrubrajonesiiNC2_1:36.21761375254728):0.3870793233313734	(SrubragulfensisFL1_1:36.01648634182339	(SrubrajonesiiNC1_1:37.06536453538509	(SrubraGA2_1:36.94134600567714	SrubraGA1_1:36.38108166915714):0.08396977126395613):0.24107415620069417):0.004248400091262955):0.07633589662464062):0.5201708660599546):0.07720973384476838):0.450274199282401	((SrubraalabamensisAL_1:36.12469980551114	(SleucophyllaGA_1:36.67959427722394	(SleucophyllaAL2_1:36.36536859106016	(SleucophyllaFL1_1:36.261259433400255	SleucophyllaAL1_1:36.14578100781506):0.10410915765990887):0.12607083741257175):0.6941142919668026):0.26202242854062224	SoreophilaGA_1:37.508971132440955):0.03365360897785425):0.010243500253237586):0.2853461176337107	SrubragulfensisFL2_1:37.25258680154497):0.23653746221526203	((((SrubrawherryiAL_1:36.1894957881982	SalataLA1_1:36.5125772140338):0.05519919646161677	SalataTX_1:36.56777641049541):0.03844416992933889	(SalataMS2_1:36.19459428420713	SalataLA2_1:36.19459428420713):0.12904662298482972):0.7042128717270172	(SoreophilaNC_1:36.438141659988815	(((SoreophilaAL2_1:36.142144290093036	SoreophilaAL4_1:36.142144290093036):0.3267618182087222	SoreophilaAL1_1:36.57425913640856):0.24347023222745173	SoreophilaAL3_1:36.05022972036361):0.15048819705080804):0.5628229265857511):0.5437113292484558):0.15373902997752434):2.776653112314948	((((((SpsittacinaAL2_1:36.373731823719304	SpsittacinaGA2_1:37.059706272664506):0.25244470255622325	SpsittacinaFL_1:36.09190075845873):1.7419079444464054	(((SminorSC2_1:36.00437746439843
[&R] (Dcalifornica_1:36.908209296749696	(Hminor_1:37.34860607898239	((((SpurpureavenosaburkiiFL1_1:36.8506746716761	SpurpureavenosaburkiiAL_1:36.8506746716761):0.6308038833342898	SpurpureavenosaVA_1:36.15359984602279):1.7663198249898886	((((SpurpureapurpureaNS_1:36.4286225348356	(SpurpureavenosaMD_1:36.07699077453839	(SpurpureapurpureaWI2_1:36.62933228632759	SpurpureapurpureaWI_1:36.62933228632759):0.612237584125995):0.0023208834500131445):0.2592268497906107	SpurpureavenosaburkiiMS_1:36.152679297478606):0.1813063215502791	(SpurpureavenosamontanaNC_1:36.28861240226073	SpurpureavenosamontanaGA_1:36.28861240226073):0.19519743359535488):0.20366730735888972	(SpurpureavenosaNC_1:36.321525348377556	(SpurpureavenosaburkiiFL2_1:36.265777689776066	SpurpureavenosaGA_1:36.50257765698927):0.29110011837148403):0.33472030625543037):1.4451373191321009):0.6158410804957671	((((SminorGA2_1:36.53640066667561	SminorSC1_1:36.35461102888041):1.4549225954156348	(((SpsittacinaLA_1:36.57011969277938	(SpsittacinaAL1_1:36.50251060550716	(SpsittacinaGA1_1:36.228449268453666	SpsittacinaAL3_1:36.42575878717006):0.2960793158262993):0.8843689198662129):0.04225558813194462	((SpsittacinaAL2_1:36.61804225224221	SpsittacinaFL_1:36.08376648442541):0.1845745311500584	(SpsittacinaGA2_1:36.57993578742959	SpsittacinaGA3_1:36.57993578742959):0.9086554449078765):0.6265183301130499):0.7050331597475635	(((SflavaVA_1:36.20701821729011	SflavaNC1_1:36.00508601539731):0.04650001533074819	SflavaNC2_1:36.534643437840465):0.17709487924480477	(SflavaSC_1:36.536405206892596	((((SflavarugeliiGA2_1:36.1954237952961	SflavarugeliiAL_1:36.6759305111541):0.18726614986552992	SflavarubricorporaFL2_1:36.845024626303626):0.06867417553335062	((SflavarugeliiGA1_1:36.50063706001287	SflavaFL_1:36.51880909472887):0.1942693907478768	SflavarubricorporaFL1_1:36.07322468915915):0.21879235107622833):0.6609990515971341	SflavaGA_1:36.777713494430124):0.12237592474847371):0.03535168519267599):0.8597011626860247):0.431319134871166):0.1636089644418552	(((SminorSC2_1:36.158287308176284	SminorokefenokeensisGA_1:36.158287308176284):0.2609738716528095	SminorGA3_1:36.154027040294295):0.4734488710105294	SminorGA1_1:36.032674281326024):1.7330438411542806):0.16922573199775362	(((SrubraalabamensisAL_1:36.10350684203383	((SleucophyllaFL1_1:36.77719039085136	SleucophyllaAL2_1:36.77719039085136):0.3265953142784205	SrubragulfensisFL3_1:36.57955313082978):0.06057505183244083):0.6240282797139562	(SleucophyllaFL2_1:37.089413166527535	((((SrubragulfensisFL1_1:36.00308185968198	((SrubraGA6_1:36.14221600246448	SrubraGA3_1:36.73284590449887):0.6045328305419838	(((SrubraGA5_1:36.38600238402813	SrubraGA4_1:36.38600238402813):1.125126562430514
[&R] (Dcalifornica_1:36.05993907542633	(((((((((SpurpureavenosaNC_1:36.531618561004215	((SpurpureapurpureaWI_1:37.399662981648824	SpurpureavenosaburkiiMS_1:36.04922467543322):0.3253495734527453	((SpurpureavenosaburkiiFL2_1:36.605241983681076	SpurpureavenosaGA_1:36.84204195089428):0.04627260431517963	SpurpureavenosaMD_1:36.48342861028146):0.07700484890490894):0.03845158387304468):0.7658443235254417	((SpurpureapurpureaWI2_1:37.55403154074932	SpurpureapurpureaNS_1:36.73876332168132):0.5086149952001054	SpurpureavenosaVA_1:36.64933765522664):0.46666192655062577):0.6017052153750547	(SminorGA2_1:36.40192377755739	(SminorSC1_1:36.21224397465193	SminorGA3_1:36.59962113837313):0.007890165110263112):1.5353200101945081):0.005932241506899903	((((((SflavarugeliiGA2_1:36.39681486698101	SflavaGA_1:36.062165189119014):0.06811149586805097	(SflavarubricorporaFL1_1:36.019265622822616	((SflavarubricorporaFL2_1:36.157123277731365	SflavarugeliiGA1_1:36.157123277731365):0.4428953240382769	SflavaFL_1:36.618190636485636):0.0409287826545752):0.2863136595668469):0.12296647177862946	SflavarugeliiAL_1:37.06839955048569):0.1434070523248582	SflavaNC2_1:36.172947421804544):0.41597833930110656	SflavaVA_1:36.30780055588606):0.33090201957564125	(SflavaSC_1:36.46358573523358	SflavaNC1_1:36.120509753121176):0.31626062044772285):1.03478360112871):0.09828205471109273	(SpurpureavenosamontanaNC_1:36.78330372497549	(SpurpureavenosamontanaGA_1:36.401798198951944	(SpurpureavenosaburkiiFL1_1:36.532941460285734	SpurpureavenosaburkiiAL_1:36.532941460285734):0.9840406563194078):0.38150552602354093):1.2513101597292187):0.2612821373483017	((((SrubrawherryiAL_1:36.71598382469048	SrubraalabamensisAL_1:36.13742339225768):0.2087696106712291	((SrubragulfensisFL3_1:36.33453794507519	SleucophyllaFL3_1:36.415979623192):0.160402600207777	(((SalataMS2_1:36.360075193742965	(((SrubraSC_1:36.74299401192294	(SrubragulfensisFL1_1:36.13400998354719	(((SrubrajonesiiSC1_1:36.41788652416882	SrubrajonesiiNC1_1:36.41788652416882):0.3285310855716806	SrubrajonesiiSC2_1:36.3269673531045):0.027498465349888594	SrubrajonesiiNC2_1:36.06792205929199):0.6500462582191986):0.13291236881535368):0.1363802584043447	(SrubraGA6_1:37.15807202136046	(SrubraGA1_1:36.233713683505684	(((SrubraGA4_1:36.21918561555969	SrubraGA5_1:36.21918561555969):0.8009252398810286	SrubraGA3_1:36.12878243144072):0.22859838717740877	SrubraGA2_1:36.08033079508853):0.713647224937163):0.677673879839573):0.1815543022200232):0.044165979534324315	(SalataLA1_1:36.55009547371749	SalataLA2_1:36.267515800484695):0.07466538015531486):0.017894013102959055):0.021265060893455374	SalataTX_1:36.663919927869216):0.16689745672436848	SrubragulfensisFL2_1:36.46579686695359):0.029143678329380963):0.387873798274334):0.10810292935758857	((SoreophilaAL1_1:36.215945282845006
[&R] (Dcalifornica_1:36.95143265106367	(((((((SminorSC1_1:36.00245304930647	SminorGA3_1:36.389830213027665):0.16873898626336248	(SminorGA2_1:36.06001015060936	SminorSC2_1:36.530831816070155):0.2929715227556741):0.49268502857085894	SminorokefenokeensisGA_1:37.31648836739669):0.8209594433424363	SminorGA1_1:37.27741204122553):0.5992336588264997	((((SpurpureavenosaMD_1:36.65015528196538	((SpurpureavenosaburkiiFL2_1:36.55526140269725	SpurpureavenosamontanaNC_1:36.35114043150925):0.1845403290737749	(SpurpureavenosaburkiiMS_1:36.29680587573394	(SpurpureapurpureaNS_1:36.44857283939257	SpurpureapurpureaWI_1:37.26384105846057):0.38340312348896705):0.08905066802189128):0.07843952790915443):0.27651367801751886	(SpurpureavenosaburkiiFL1_1:36.844891178042694	SpurpureavenosaGA_1:36.170628198790695):1.1609267061202004):0.7987983452417248	(((SpurpureavenosaVA_1:36.24892341178439	SpurpureavenosamontanaGA_1:36.46161820311879):0.059193413884528034	SpurpureapurpureaWI2_1:37.72142570639172):0.16916183707878146	(SpurpureavenosaburkiiAL_1:37.21266634315329	SpurpureavenosaNC_1:36.066250936918095):0.5924910285820011):0.9994588576693274):0.27930771961111583	((SflavaNC1_1:36.54174319939785	(((SflavarugeliiGA1_1:36.68581723835113	SflavarugeliiGA2_1:36.22348255720913):0.11741539308024246	SflavaGA_1:36.00624827242737):1.1863602691314896	SflavaSC_1:36.828924329272866):0.0558948522373893):0.1028200183278812	((SflavaNC2_1:36.33064514858616	(SflavaVA_1:36.0423193071624	SflavaFL_1:37.36230369338801):0.007200636204151586):0.13245536562761895	(SflavarubricorporaFL1_1:36.011167077856534	(SflavarubricorporaFL2_1:36.62070838678365	SflavarugeliiAL_1:36.63888042149965):0.012140452674483045):0.8509388210456426):0.664520110624356):0.859398958340809):0.29027557347708866):2.996315118369462	((((((SleucophyllaAL2_1:36.34404833123537	SleucophyllaFL1_1:36.34404833123537):0.762548600841357	SrubraalabamensisAL_1:36.04574301714833):0.7196473703412616	((((((SrubrajonesiiNC2_1:36.41071007935408	SrubraGA6_1:36.76307545820368):0.24489330411571503	(SrubrajonesiiSC2_1:36.17292316372978	(SrubrajonesiiSC1_1:36.08604778165309	SrubrajonesiiNC1_1:36.08604778165309):0.5063256387126872):0.7692239789024171):0.25520193413510484	SrubragulfensisFL1_1:36.326846983640905):0.24364830321354491	((SleucophyllaFL3_1:36.080725081598054	SleucophyllaAL1_1:36.40803755219605):0.3677342421237301	SrubragulfensisFL3_1:36.36701764560498):0.015749387181062256):0.022983058782668066	(SalataLA2_1:36.47038316332464	SrubrawherryiAL_1:36.42988141072184):0.017807772651278655):0.13388528220721738	(SalataMS1_1:36.06536051485279	(SrubragulfensisFL2_1:36.4414916817943	(SalataMS2_1:36.231000980683106	((SalataLA1_1:36.232444364387305	SalataTX_1:36.232444364387305):0.21469809433478707
[&R] (Dcalifornica_1:36.79515200895885	(Hminor_1:37.37128349651249	(((SalataMS1_1:36.13868271846358	((((SleucophyllaFL1_1:36.118161363613964	SleucophyllaAL2_1:36.118161363613964):0.23883796586882994	SleucophyllaGA_1:36.545154178234):0.471873254302202	(SalataLA1_1:36.24990748376463	SalataTX_1:36.24990748376463):0.4197530433603701):0.010271819759779765	(SleucophyllaFL2_1:36.62481895760153	SleucophyllaAL1_1:36.321185683265135):0.4024802946944506):0.24705810639039627):0.00123836119406728	(SrubragulfensisFL2_1:36.559098291848244	(SrubrajonesiiSC1_1:37.50995860415247	SrubrajonesiiNC2_1:36.80396458835408):0.5268202915265691):0.004110004980999157):4.038178385820269	((((((SminorSC2_1:36.287090032244194	SminorGA3_1:36.0218558927094):1.6941772460910667	((SminorokefenokeensisGA_1:36.86114157524778	(SminorGA2_1:36.37374714445181	SminorSC1_1:36.191957506656614):0.01657276533516764):0.018008419519550314	SminorGA1_1:36.01911422525374):1.1021172835679318):0.3916599193919379	((((SpurpureavenosaGA_1:36.74727232798896	(SpurpureavenosaburkiiFL2_1:36.23862328238049	(SpurpureavenosaburkiiAL_1:36.86339799165888	SpurpureavenosaburkiiFL1_1:36.86339799165888):0.2862882371868086):0.27184907839527317):0.06835882016420364	SpurpureavenosaNC_1:36.34347872116996):0.11710080777207693	(SpurpureavenosaVA_1:36.17380974505018	SpurpureavenosamontanaGA_1:36.38650453638458):0.10530648113945587):1.0493585764289761	(SpurpureavenosaburkiiMS_1:36.208231445402	(SpurpureapurpureaNS_1:36.04277086851185	(SpurpureapurpureaWI_1:36.258997336696545	SpurpureapurpureaWI2_1:36.258997336696545):0.5990417508833045):0.7006306640377533):1.1831139317238146):0.35409173904818525):0.130208856107093	(SpurpureavenosaMD_1:37.06690617564433	SpurpureavenosamontanaNC_1:37.030871182171126):0.9945990069371675):0.8408024896792365	(((((SrubrawherryiAL_1:36.030286126886914	(SrubraGA4_1:36.155005624747716	SrubraGA5_1:36.155005624747716):2.439351703251198):0.4646505023444334	SrubragulfensisFL3_1:36.452997537426945):0.14273466203303456	((SalataMS2_1:36.36572824974892	(SalataLA2_1:36.23765218580094	(((SrubrajonesiiSC2_1:36.54878014319771	SrubrajonesiiNC1_1:36.96823039983371):0.241436363604876	SrubraSC_1:36.395786073236586):0.34351707374298524	SrubragulfensisFL1_1:36.263231487419176):0.07970810804296531):0.12807606394798468):0.22496056203713663	(((SrubraGA2_1:36.04103407807736	SrubraGA3_1:36.318084101606956):0.5580082002176524	SrubraGA6_1:36.28546239979021):0.03667674487480289	SrubraGA1_1:36.07545468664981):1.310160789595847):0.08748423208111691):0.08529603142782542	(SrubraalabamensisAL_1:36.05673498818313	SleucophyllaFL3_1:36.67479800692833):0.08767190207627562):0.6468681526897132	((SoreophilaAL3_1:36.19216732179304	SoreophilaGA_1:36.95966697006544):0.23811615604384745
[&R] (((((((SpurpureapurpureaWI_1:37.018008132108704	SpurpureapurpureaWI2_1:37.018008132108704):0.48268001911234937	SpurpureapurpureaNS_1:36.68541993215305):0.8588422779302439	((SpurpureavenosaVA_1:36.23221791269937	SpurpureavenosaburkiiMS_1:36.29508848720657):0.4979409525827411	(((SpurpureavenosaNC_1:36.279921401969325	(SpurpureavenosaburkiiFL2_1:36.187887909589726	SpurpureavenosaGA_1:36.42468787680293):0.3273859521496045):0.20326086909714422	((SpurpureavenosamontanaGA_1:36.33691990828333	SpurpureavenosamontanaNC_1:36.33691990828333):0.14618976799938047	(SpurpureavenosaburkiiAL_1:37.097282807896974	SpurpureavenosaburkiiFL1_1:37.097282807896974):0.5010107860389361):0.03130408336576251):0.07662108017170381	SpurpureavenosaMD_1:36.627069833293376):0.3518188167963323):0.2160626831463862):0.751942449463794	(((SflavaSC_1:37.2093456132494	((SflavarubricorporaFL1_1:36.0927562004458	SflavarugeliiGA2_1:36.252103280905395):0.8765631299488911	SflavaGA_1:36.79401673299229):0.7790130925431146):0.3654430849480438	(SpsittacinaFL_1:36.502428969437325	SpsittacinaLA_1:36.219944904660125):1.2407941794249187):0.2102361127140381	(((SpsittacinaAL2_1:36.10997998463486	SpsittacinaAL1_1:36.10997998463486):1.26931970923384	(((SpsittacinaGA3_1:36.63127631895658	SpsittacinaAL3_1:36.16462936750058):0.03548703505290514	SpsittacinaGA1_1:36.00280688383708):0.2606712876880439	SpsittacinaGA2_1:36.92743464169752):1.1378395011163747):0.7660181806075321	(SflavaNC1_1:36.23927884796679	(SflavaVA_1:36.08123106281049	(SflavaNC2_1:36.01070262341372	((SflavaFL_1:36.338279263187566	SflavarugeliiAL_1:36.338279263187566):0.46032440369536604	(SflavarugeliiGA1_1:36.16296040080899	SflavarubricorporaFL2_1:36.16296040080899):0.6174712313579401):0.25095813753679075):0.35165364461636683):0.35997998704910467):0.8602528259154426):0.3424171549168496):0.00413210513160662):1.4594490293421984	(((SalataMS1_1:37.12014083951633	(((SalataLA1_1:36.69567887819927	(SalataLA2_1:36.016145077332	SalataMS2_1:36.016145077332):0.39695412763447213):0.1397811293828402	((SrubragulfensisFL1_1:36.04022227918024	SrubraSC_1:36.51629393874064):0.46086084153313134	((SalataTX_1:36.44071260920582	SrubrajonesiiNC1_1:37.553372695396625):0.20860865650871835	((SrubrajonesiiNC2_1:36.18897212706375	(SrubrajonesiiSC1_1:36.62853083219908	SrubrajonesiiSC2_1:36.209080575563085):0.2664353106630689):0.17571715929303922	((SrubraGA6_1:36.3622648945647	SrubraGA1_1:36.1155804365495):0.24448069534132721	(SrubraGA3_1:37.10092261554935	(SrubraGA2_1:36.045669550804604	(SrubraGA4_1:36.373638362836964	SrubraGA5_1:36.373638362836964):0.8404096354972374):0.7782030412151435):0.09645287639107869):0.11030907530036656):0.6912980497501464):0.029054118570431945):0.15708462329714173):0.4276760483394179	((SrubragulfensisFL2_1:36.15337228260318
[&R] ((Hminor_1:36.691439041402084	((SrubraalabamensisAL_1:36.10019938734211	SalataMS1_1:36.213533510798904):2.5383537462930743	((((SflavaNC1_1:36.3536542236483	(SflavaVA_1:36.055841689859434	(SflavaNC2_1:36.152264586294976	SflavaGA_1:36.37596737358098):0.1847023087840598):0.4997447356816659):1.28546231860069	(((SoreophilaGA_1:37.57015463313216	((SoreophilaAL3_1:36.10571125838848	SoreophilaNC_1:36.34313500096288):0.6863355665551333	SalataMS2_1:37.0563597598624):0.010608159916153168):0.06241030223134911	((((((SrubraGA2_1:37.2660538079353	SrubragulfensisFL1_1:36.01615021661691):0.2641990681124353	((SrubrajonesiiNC2_1:36.363137257047796	(((SrubraGA5_1:36.00370959976949	SrubraGA4_1:36.00370959976949):0.9866147397173965	SrubraGA3_1:36.09899591548689):1.0970929860115208	(SrubraGA6_1:36.424255752373774	SrubraGA1_1:36.17757129435857):0.18120324709023422):0.11004363643338622):0.06363982509845906	(SrubrajonesiiSC2_1:36.014464545897596	(SrubrajonesiiNC1_1:36.25315943596432	SrubrajonesiiSC1_1:36.25315943596432):0.18075536656927677):0.6988562954110591):0.4375305365470895):0.04303228256177739	SrubrawherryiAL_1:36.17759240502712):0.21477550289941116	SalataLA2_1:36.432869660529335):0.0819805761205204	((SalataLA1_1:36.08393821365993	SalataTX_1:36.08393821365993):0.6138877639882189	(SrubragulfensisFL3_1:36.27554307345399	SrubragulfensisFL2_1:36.27554307345399):0.05726238655415733):0.09960393223450886):0.01743661927242574	(SrubraSC_1:36.99115913869484	((SleucophyllaFL3_1:36.00360202199729	((SleucophyllaFL2_1:36.47934590848114	SleucophyllaAL1_1:36.175712634144745):0.0035558875429635753	SleucophyllaGA_1:36.48290179602411):0.15164597090758014):0.09105192487216364	(SleucophyllaFL1_1:36.142009085653996	SleucophyllaAL2_1:36.142009085653996):0.3954357573986552):0.3141469563133833):0.12248678644904396):0.5970913660876386):0.16315153689063505	((SoreophilaAL2_1:36.05942019730271	SoreophilaAL4_1:36.05942019730271):1.0394257458774472	SoreophilaAL1_1:37.20419897128695):0.5915175009672009):0.4317008825608367):0.460133978601959	(((SpurpureavenosamontanaNC_1:36.4604096773019	SpurpureavenosamontanaGA_1:36.4604096773019):0.08916356112193176	((SpurpureavenosaburkiiAL_1:36.44398538358171	SpurpureavenosaburkiiFL1_1:36.44398538358171):0.3018074812618983	SpurpureavenosaGA_1:36.07152988559161):0.9189642912334219):1.571014352290327	((((SpsittacinaFL_1:36.39814730196847	SpsittacinaLA_1:36.11566323719127):0.24700162004289664	((SpsittacinaAL1_1:36.608159358733715	SpsittacinaAL2_1:36.608159358733715):0.05304712776225063	(((SpsittacinaGA3_1:36.46106106174325	SpsittacinaGA2_1:36.46106106174325):0.37996645417904407	SpsittacinaAL3_1:36.3743805644663):0.30431344045395564
[&R] ((Hminor_1:36.49390068349151	(((((SflavaNC1_1:37.42518211768722	(SpurpureavenosaNC_1:36.667591407984965	(SpurpureavenosaGA_1:36.16030937631043	SpurpureavenosaburkiiAL_1:36.83457235556243):0.9794344586577416):1.1911370764162543):0.3669289959080002	((((SoreophilaAL4_1:36.125265479908556	SoreophilaAL2_1:36.125265479908556):0.60668775209934	SoreophilaGA_1:36.837306260114694):0.032811245197633225	(SoreophilaNC_1:36.275981232120195	SoreophilaAL3_1:36.038557489545795):0.06406036749413581):0.8461059051021148	SalataMS1_1:36.70730863548205):0.6641885157467814):0.022865686502780532	((((SpurpureavenosaburkiiFL1_1:37.01175055239467	SpurpureavenosaburkiiFL2_1:36.10068760592947):0.6754873240957975	(SpurpureavenosaVA_1:36.28067173717583	SpurpureavenosaburkiiMS_1:36.34354231168303):0.07868743032703576):0.10713549557244936	(SpurpureavenosamontanaGA_1:36.34954977104343	SpurpureavenosamontanaNC_1:36.34954977104343):0.3296396833662867):0.2164526333494398	(SpurpureapurpureaNS_1:36.59691232253067	(SpurpureavenosaMD_1:36.06834753120441	(SpurpureapurpureaWI_1:36.93458352628574	SpurpureapurpureaWI2_1:36.93458352628574):0.2983431008338714):0.1792539144790617):0.684075635548884):1.3841125676348471):0.2614339451959068	(((SminorGA1_1:36.4361850532303	SminorGA2_1:36.825399157283094):0.31834360334846573	((SminorGA3_1:36.541727574947494	SminorSC1_1:36.1543504112263):0.05166620061117644	(SminorokefenokeensisGA_1:36.055686856020536	SminorSC2_1:36.055686856020536):0.802941059072935):0.7559365109988878):0.8907219062023359	((SflavaVA_1:36.01187925213549	SflavaSC_1:36.153023032355094):0.3029927862174832	(((SflavarubricorporaFL2_1:36.732515601091755	(SflavarugeliiAL_1:36.14997756447229	SflavaFL_1:36.14997756447229):0.6007100713354737):0.40018782418981347	SflavaNC2_1:36.112016278991575):0.44203498067888725	(SflavarubricorporaFL1_1:36.19669979315988	(SflavaGA_1:36.01537219984342	(SflavarugeliiGA1_1:36.75113456572917	SflavarugeliiGA2_1:36.28879988458717):0.06122199311824659):0.006024995914063906):0.7563568511989806):0.04194598390211036):1.4499027758125216):0.5135681330212153):0.5205357228379055	((SoreophilaAL1_1:37.80543071424256	((((SalataLA2_1:36.36919227665969	(SleucophyllaGA_1:36.51643432677166	SleucophyllaAL2_1:36.32827947802046):0.4827045285320308):0.16849373434906914	((SleucophyllaAL1_1:36.037229148680794	SleucophyllaFL2_1:36.34086242301719):0.19966859522651306	SleucophyllaFL1_1:36.35237616949251):0.6271015714090542):0.2382021111523644	SrubraalabamensisAL_1:36.156825937125525):0.12941594982805812	(((SleucophyllaFL3_1:36.479447375247005	SrubragulfensisFL3_1:36.39800569713021):0.13428641707642858	((SrubrawherryiAL_1:36.245022357699376	((((SrubraGA1_1:36.676143741631556	SrubrajonesiiNC2_1:36.57046282079716):0.11902872361151415
[&R] (Dcalifornica_1:36.66190552391596	(((((((SpsittacinaGA1_1:36.867683500742814	((SpsittacinaAL2_1:36.0420962484717	SpsittacinaAL1_1:36.0420962484717):0.5693870979495468	SpsittacinaFL_1:36.077207578604444):0.23418217554876478):0.6088111660082013	((SpsittacinaGA3_1:36.63646267236767	(SpsittacinaAL3_1:36.1338675280824	SpsittacinaGA2_1:36.6005144795384):0.03594819282927445):0.8726604597258278	SpsittacinaLA_1:36.0063888505543):0.6313280048299114):1.1087814150778568	((SpurpureavenosaburkiiAL_1:38.5916834184771	(SpurpureapurpureaWI_1:37.98234090933087	((SpurpureavenosamontanaNC_1:36.403881527611595	(SpurpureavenosaVA_1:36.13425823278619	SpurpureavenosaNC_1:36.315721535538586):0.05692850349100899):0.18485787759637834	SpurpureapurpureaWI2_1:37.789353494596384):0.1929874147344891):0.6947726808814378):0.12162099438616077	((((SpurpureavenosaburkiiFL2_1:36.10424538404621	SpurpureavenosaburkiiFL1_1:37.01530833051141):0.40821575882811484	SpurpureavenosaGA_1:36.749261110087524):0.22370953757365963	(SpurpureapurpureaNS_1:36.55305216001973	SpurpureavenosaburkiiMS_1:36.01788207287213):0.3643434195606508):0.143841767934447	(SpurpureavenosamontanaGA_1:36.55638429002378	SpurpureavenosaMD_1:36.59241928349698):0.11950718717065577):0.922229018015633):0.38412926254800384):0.14251381805694624	((((((SrubrajonesiiSC1_1:36.7236929541106	SrubrajonesiiNC1_1:36.7236929541106):1.0917602442614482	(SleucophyllaFL1_1:36.303420989128924	(SleucophyllaGA_1:36.08412983510365	SleucophyllaFL2_1:36.08412983510365):0.4074460027764706):0.5585841797123277):0.006889507638455018	SrubragulfensisFL3_1:36.344662102179704):0.07087573778548449	SleucophyllaAL2_1:36.93977041426519):0.2389478054500665	((((SrubraGA4_1:38.22790877274173	((SrubraGA3_1:36.308273252091446	SrubraGA2_1:36.03122322856185):0.9938165555242056	((SrubraGA5_1:37.760134826494436	SrubraGA1_1:36.03149204244484):0.2523094940599514	SrubraGA6_1:36.53048599451999):0.18097391106126576):0.03449054112607633):0.034540844457940326	(SrubrajonesiiNC2_1:36.17949267441586	SrubrajonesiiSC2_1:36.46603643357826):0.2486332378998063):0.8028346303240467	((SalataLA2_1:36.23114792492377	SrubragulfensisFL1_1:36.33643533458497):0.06409584679008512	SalataMS2_1:36.29524377171385):0.24647102730066472):0.005377153923993487	SalataMS1_1:36.041363891359715):0.18983453688394503):0.2310495955315975	(((SoreophilaGA_1:36.16073117037575	SoreophilaAL1_1:36.16073117037575):0.20081079603556048	SoreophilaAL4_1:36.25618893830451):0.9920662903174335	(SoreophilaNC_1:36.63375442054496	(SoreophilaAL2_1:36.670054543189316	SoreophilaAL3_1:36.007907923023716):0.3884227549468475):0.1897779304857774):0.1175545419789106):0.7771237343773598):0.015827396606709006	(((SminorGA1_1:36.38060138929078	(SminorSC2_1:36.81886110016011	SminorGA3_1:36.553626960625316):0.4217760586442645):0.007783014554623485
[&R] (Dcalifornica_1:36.19077441932157	(Hminor_1:37.00464735740287	((SrubraalabamensisAL_1:36.322575413127204	((((((SrubraGA6_1:36.02653414215138	(SrubraGA4_1:37.04585367385779	SrubraGA3_1:36.15452524985779):0.4626387943279825):0.7252335883451535	((SrubraSC_1:36.00339563452992	SrubraGA2_1:36.77722756628792):0.012424649321610722	SrubraGA1_1:36.22938787908953):0.2756953933917912):0.2309630368121223	SrubragulfensisFL1_1:36.04640705449505):0.20711033941421347	((((SrubrajonesiiSC1_1:36.41588831953763	SrubrajonesiiNC1_1:36.41588831953763):0.17471457777939348	SrubrajonesiiSC2_1:36.17115264068102):0.21459453375369325	SrubrajonesiiNC2_1:36.099203415272314):0.47721195967724195	SrubraGA5_1:38.41073907983355):0.2610603529237053):0.4432563033598489	(((SalataTX_1:36.09029913220711	SalataLA1_1:36.09029913220711):0.5993989194831484	(SleucophyllaAL1_1:36.22219192617148	(SleucophyllaFL2_1:36.07304458945711	SleucophyllaGA_1:36.07304458945711):0.4527806110507658):0.5112397565935768):0.03802162310168007	SrubrawherryiAL_1:36.40463824895633):0.14634628604877478):0.09543839524487838	SleucophyllaFL3_1:36.68592551656238):0.2547129153100116):1.9064817100186855	((SalataMS1_1:36.25335843664136	(SalataMS2_1:36.41579368297325	(SrubragulfensisFL2_1:36.00369350467382	SrubragulfensisFL3_1:36.00369350467382):0.32965933389222984):0.34329281524692035):1.1810559455797214	((SminorGA3_1:38.23679947448694	(((SpsittacinaAL1_1:36.61669793696337	SpsittacinaGA3_1:37.30267238590857):0.48746065670558736	SpsittacinaLA_1:36.28739876107496):1.224212716203812	(SpsittacinaAL2_1:37.07947293265859	(((SpsittacinaAL3_1:36.37624692637865	SpsittacinaGA1_1:36.17893740766225):0.20712390302181616	SpsittacinaGA2_1:37.050017780856464):0.4411367507336638	SpsittacinaFL_1:36.27090431482813):0.2742928500136667):1.2488983772141762):0.27700478472096624):0.18120879464229545	((((((SflavarubricorporaFL2_1:36.23813931567444	SflavarugeliiGA1_1:36.23813931567444):1.4668639459468529	(SflavaVA_1:36.217751517675765	SflavaNC1_1:36.01581931578296):0.18543939243592872):0.12016799783881599	((SflavaFL_1:36.60614983710637	SflavarugeliiAL_1:36.60614983710637):0.04933970998619834	SflavarubricorporaFL1_1:36.01563575077497):1.1878537470835382):0.991118235417395	((SflavarugeliiGA2_1:37.07295794604917	((SflavaSC_1:36.00089373544671	SflavaGA_1:36.36457794773271):0.04674304738344283	SflavaNC2_1:36.187618207830155):0.3269872730710105):1.2695516085695697	((SminorGA1_1:36.37191806433077	(SminorSC1_1:36.07292381568991	SminorGA2_1:36.25471345348511):0.5064187148984625):0.14427378582386594	(SminorokefenokeensisGA_1:36.63110323966648
[&R] ((Hminor_1:36.78328745413067	((((SoreophilaAL2_1:37.73757428655238	((((SleucophyllaFL3_1:36.662009362327574	SrubraalabamensisAL_1:36.04394634358238):0.036174160114443674	((SrubraSC_1:36.556021062546165	((SrubrajonesiiSC1_1:37.24579679262733	SrubrajonesiiNC2_1:36.539802776828935):0.01579171728487596	((SrubraGA6_1:36.276925674089036	SrubraGA2_1:36.59050555259384):0.31558405068867573	SrubraGA1_1:36.3458252667625):0.3154501481857051):0.10831324283595226):0.6566381116891236	(SalataMS2_1:36.2225866418289	SalataLA2_1:36.2225866418289):0.4087134631847932):0.06788258371873104):0.15207384359959855	(SrubragulfensisFL3_1:36.17160329371253	SrubragulfensisFL2_1:36.17160329371253):0.59721239421229):0.13485772713779293	(((SoreophilaAL4_1:36.51631200025158	SoreophilaGA_1:36.62166502835838):0.32865544667283925	SoreophilaAL3_1:36.18282082675882):0.29681294021495186	(SoreophilaNC_1:36.474787788815796	SoreophilaAL1_1:37.004863694513794):0.2422697207323786):0.24216755757723923):0.3536263418357631):0.2401867623726806	(SalataMS1_1:36.35955207525513	(((SleucophyllaFL1_1:36.50837175290599	((SleucophyllaAL1_1:36.11502020209039	SleucophyllaAL2_1:36.23049862767559):0.24252281489029603	(SleucophyllaFL2_1:36.26078912390939	SleucophyllaGA_1:36.26078912390939):0.4003871674076945):0.035350310340107396):0.5178838683583855	((SalataLA1_1:36.47650639735039	SrubrawherryiAL_1:36.153424971514795):0.18926517476551982	(((SrubrajonesiiSC2_1:36.333619318642114	SrubrajonesiiNC1_1:36.75306957527811):0.4359275594409676	((SrubraGA4_1:37.175911376175804	SrubraGA5_1:37.175911376175804):0.18734282333411015	SrubraGA3_1:36.471925775509916):0.9540726242947625):0.5218047736655868	SrubragulfensisFL1_1:36.42084955862227):0.06762974992204876):0.20127199248846303):0.023110513678688032	SalataTX_1:36.89015407828307):0.25770573178367157):0.7146472268443173):1.109414804188268	(((SminorGA1_1:36.722579856099024	SminorokefenokeensisGA_1:37.58261562561261):0.74763880673965	((SpsittacinaAL1_1:37.18108921097407	(((((SpsittacinaGA2_1:36.26268868983788	SpsittacinaGA3_1:36.26268868983788):0.4586497978789863	SpsittacinaGA1_1:36.05738201754446):0.3195063104682483	SpsittacinaAL3_1:36.57419784672911):0.3746806066212721	SpsittacinaFL_1:36.195275188044384):0.16515970301852334	SpsittacinaAL2_1:36.89471065887971):0.28637855209436575):1.1859365422402015	(SflavaNC1_1:36.16940812032675	(SflavaVA_1:36.311918639886265	(SflavarugeliiGA1_1:37.114182949680746	(((SflavarugeliiGA2_1:36.24493362440644	SflavaFL_1:36.72544034026445):0.10010864311720498	SflavaGA_1:36.010392589661656):0.2572090903005781	(SflavarubricorporaFL1_1:36.092419693730015
[&R] ((((SpsittacinaLA_1:36.03521508855645	((SpsittacinaAL1_1:36.657898756428146	(SpsittacinaAL3_1:36.65192342050911	SpsittacinaAL2_1:36.4325959230199):0.22530283340824564):0.004379126687520224	(((SpsittacinaGA2_1:36.19027695041615	SpsittacinaGA3_1:36.19027695041615):0.9683277356749224	SpsittacinaGA1_1:36.494648215918666):0.07151271137372764	SpsittacinaFL_1:36.0098671807028):0.11813493459607477):0.18969703803477622):2.1042305115688067	((((((SrubrajonesiiNC2_1:37.01952427806187	SalataMS2_1:36.33027853443668):0.28950167941630306	(SleucophyllaFL2_1:36.54847474109637	(SleucophyllaFL1_1:36.23711504583657	SleucophyllaGA_1:36.42526989458777):0.12320484650859607):0.7012520514006192):0.3708010805523408	(SoreophilaAL3_1:36.426518017296075	((SoreophilaAL4_1:36.1817142921393	SoreophilaAL2_1:36.1817142921393):0.4763988362286867	(SoreophilaNC_1:36.061223421898525	(SoreophilaAL1_1:36.42028647991558	SoreophilaGA_1:36.42028647991558):0.17101284768094227):0.17216682887825907):0.43055150909369583):0.29975034219044466):0.26315078795565544	((SrubragulfensisFL3_1:36.3966574405965	(((SleucophyllaAL2_1:36.25216328352437	SleucophyllaAL1_1:36.13668485793917):0.34798982545688517	SleucophyllaFL3_1:36.15736221279805):0.3127180633947406	SrubragulfensisFL2_1:36.388638598075985):0.008018842520516921):0.036639191019182726	SalataLA2_1:36.515737476022885):0.7379946063380876):0.47177137563028826	(((((SminorGA3_1:36.142890046255516	SminorSC2_1:36.408124185790314):0.5904052151090168	SminorSC1_1:36.345918097643334):0.3476163923567562	(SminorGA1_1:36.013372051758616	SminorGA2_1:36.40258615581141):0.4727379719838749):0.6564586016330589	SminorokefenokeensisGA_1:38.00260439488915):0.25031605476805635	((((SflavaGA_1:36.28991143998509	SflavarubricorporaFL1_1:36.46521403738749):0.10108881798632594	SflavaSC_1:36.02731604568542):0.3473869211288774	SflavaNC1_1:36.031626984701894):0.5066894048461368	(SflavaVA_1:36.07902331816228	((((SflavarugeliiAL_1:36.26489512794703	SflavaFL_1:36.26489512794703):0.13057991482899686	(SflavarugeliiGA1_1:36.33644917027581	SflavarubricorporaFL2_1:36.33644917027581):0.04085383778421176):0.2064476504202027	SflavarugeliiGA2_1:36.12141597733823):0.6946079701274941	SflavaNC2_1:36.25767148231772):0.10247704106415709):0.6612252732785523):0.7721603400871724):0.3299126291436645):0.15928612709828782	(((SalataMS1_1:36.20158396940089	SrubraalabamensisAL_1:36.08824984594409):0.03674940245601839	(SrubrawherryiAL_1:36.189095560429934	((SrubragulfensisFL1_1:36.02906736905128	((SrubraSC_1:36.24088976481004	((SrubrajonesiiSC1_1:36.56192616923566	SrubrajonesiiSC2_1:36.142475912599664):0.2114428672826157	SrubrajonesiiNC1_1:36.77336903651828):0.2814014184937692):0.07595304973630528
[&R] (Dcalifornica_1:37.77035394688825	(Hminor_1:36.368126043695916	((((SpurpureavenosaNC_1:36.15770462096564	((SpurpureavenosaburkiiFL2_1:36.05433528022873	SpurpureavenosaGA_1:36.29113524744193):0.10590949765837074	(SpurpureavenosaburkiiFL1_1:36.89388158709335	SpurpureavenosaburkiiAL_1:36.89388158709335):0.17742613725895312):0.2328123028485433):1.7260162364032658	((SpurpureapurpureaNS_1:36.24861602287864	(SpurpureapurpureaWI2_1:36.074988160656325	SpurpureapurpureaWI_1:36.074988160656325):0.9888960812903185):0.8905813003070956	SpurpureavenosaMD_1:36.78988644633854):1.161100893085566):0.36183189876166344	((SminorSC2_1:36.905725071205524	SminorGA1_1:36.04568930169193):1.8343390021295152	(((((SpsittacinaGA2_1:36.88211794270822	SpsittacinaGA1_1:36.21816147253582):2.134855847793928	(SflavaGA_1:36.90920547178647	SflavaNC2_1:36.68550268450047):1.0827678635748779):0.15630979228521089	(((SminorSC1_1:36.08215302710039	SminorokefenokeensisGA_1:36.734764330356384):0.28863555446143596	SminorGA3_1:36.75816574528302):0.037088375481079856	SminorGA2_1:36.58966659483811):1.323478392971253):0.046324384428917044	(((SpurpureavenosamontanaNC_1:36.295980320859194	SpurpureavenosamontanaGA_1:36.295980320859194):0.13823031234463012	SpurpureavenosaVA_1:36.22151584186942):0.2411791740483793	SpurpureavenosaburkiiMS_1:36.525565590425):1.277235365720875):0.1691043790988052	((((SpsittacinaAL1_1:36.18660427156685	SpsittacinaAL2_1:36.18660427156685):0.7072288474112511	(SpsittacinaGA3_1:36.540110349767296	SpsittacinaAL3_1:36.0734633983113):1.0396972181560091):0.4881099091205092	(SpsittacinaFL_1:36.2835135538398	SpsittacinaLA_1:36.0010294890626):0.5641537064420088):0.7996811428005822	((SflavaNC1_1:36.02200734704385	SflavaVA_1:36.223939548936656):0.05262916790332522	(SflavaSC_1:36.01727386890411	((((SflavaFL_1:36.185980729671655	SflavarugeliiAL_1:36.185980729671655):0.3516696861579833	SflavarugeliiGA2_1:36.05714369997164):0.4299992260541361	SflavarubricorporaFL1_1:36.32779584556617):0.07248100771617919	(SflavarugeliiGA1_1:36.31150018648294	SflavarubricorporaFL2_1:36.31150018648294):0.7104584284010143):0.15598382531015734):0.40043862815547143):1.0612014553580136):0.5211137264706844):0.1406686565371623):0.014386036103529176):0.5606071726574886	(((((SrubraalabamensisAL_1:36.006654529512424	(SrubragulfensisFL2_1:36.5042809549274	((SrubrajonesiiNC2_1:36.37376561324048	((((SrubraGA3_1:36.49301575362719	SrubraGA4_1:37.38434417762719):0.03304842494201642	SrubraGA5_1:37.41739260256921):0.1470186069029487	SrubraGA2_1:36.396032761942564):0.5664033593266921	SrubraGA6_1:36.64885624276445):0.07727474932562887):0.5472820569543575	SalataMS2_1:36.23180192656964):0.3549198727649745):0.03899491521341391):0.22742573215571876	((SleucophyllaFL3_1:36.16264710218055
[&R] (Dcalifornica_1:36.619397312644324	(((((((((SrubraGA5_1:37.64089386483223	SrubraGA6_1:36.158935538797834):0.09537451877792529	(SrubraGA2_1:36.425136493001254	(SrubraGA4_1:37.57203324485837	SrubraGA3_1:36.68070482085837):0.021481695672487183):0.1427534430793001):0.5759267161366548	SrubraGA1_1:36.583552315697204):0.7992128544334399	(SleucophyllaFL3_1:36.000463309339764	SleucophyllaAL2_1:36.44325420552296):0.5863760300408856):0.3825537966622863	(SalataMS1_1:36.0847017582759	(SrubragulfensisFL2_1:36.09463792702907	SrubragulfensisFL3_1:36.09463792702907):0.4133510484184188):0.37996248247864944):0.10767297760421948	(SleucophyllaFL2_1:36.272076290774116	SleucophyllaGA_1:36.272076290774116):1.4359355678074428):0.09628594869190954	(SoreophilaNC_1:36.74936242566408	(((SoreophilaAL4_1:36.797601778329025	SoreophilaAL1_1:36.90295480643582):0.13511068491917436	(SoreophilaAL2_1:36.4715409125085	SoreophilaGA_1:36.5768939406153):0.46117155073969474):0.007288242987901949	SoreophilaAL3_1:36.277854086070505):0.234084597019173):0.398099610620995):0.8049986346043664	(((SrubraalabamensisAL_1:37.05473766699872	((SleucophyllaAL1_1:36.69228614105046	(SrubrajonesiiSC1_1:36.72055599046401	(SrubrajonesiiNC2_1:36.00341548360198	SrubrajonesiiSC2_1:36.289959242764375):0.01114649106363152):1.0406566057024471):0.29561105405422733	((SrubraSC_1:36.60065915544376	SrubrajonesiiNC1_1:37.414539845645756):0.49826572945843356	(SleucophyllaFL1_1:36.91566385814497	(SalataLA2_1:36.30104554755014	(SalataMS2_1:36.238226833030794	(SrubragulfensisFL1_1:36.31461961917452	(SrubrawherryiAL_1:36.12933533366163	(SalataTX_1:36.23421128871609	SalataLA1_1:36.23421128871609):0.21820547078113797):0.03949512324888974):0.028894623517478298):0.06281871451934742):0.17282658070202533):0.043693687428428246):0.14401807511648804):1.012215961237246):0.14746243191272554	((SpurpureavenosamontanaGA_1:36.13801471294338	SpurpureavenosamontanaNC_1:36.13801471294338):1.8780606951912822	((SpurpureavenosaGA_1:36.58832102836486	((SpurpureavenosaburkiiFL2_1:36.15427501004246	SpurpureavenosaburkiiAL_1:37.06533795650766):0.06059283218402611	SpurpureavenosaburkiiFL1_1:37.12593078869169):0.13665321892516616):0.3203400973434741	SpurpureapurpureaWI_1:37.668354276695524):1.5483352208275365):0.18485063189599327):0.0934112930968733	((((SpsittacinaLA_1:36.000743500488745	((((SpsittacinaGA2_1:36.61539199160014	SpsittacinaGA3_1:36.61539199160014):0.19886043121254715	SpsittacinaGA1_1:36.15029595264029):0.1828760237047022	SpsittacinaAL3_1:36.530481495061395):0.24537459562069902	SpsittacinaAL2_1:36.556528593192894):0.2609747398898557):1.804975475133641	(SpurpureavenosaMD_1:37.11012863453946	((SpurpureavenosaNC_1:36.40897086894932	((SpurpureapurpureaWI2_1:37.259794848172184
[&R] (Dcalifornica_1:38.88856683907224	(((SflavaNC1_1:39.131815608289834	((((SpsittacinaFL_1:36.74779697390314	((SpsittacinaGA1_1:36.55226328646439	(SpsittacinaAL1_1:36.41163787598333	SpsittacinaAL2_1:36.41163787598333):0.11860743170825822):0.3487060673826167	(SpsittacinaAL3_1:36.206175858938764	(SpsittacinaGA3_1:36.219182843553085	SpsittacinaGA2_1:36.219182843553085):0.4536399668416801):0.8921030136246456):0.4031213666457369):0.45521650724420387	SpsittacinaLA_1:36.920529416370144):0.8761597666672931	((((SminorGA2_1:36.352593047624104	SminorGA3_1:36.5581805735501):0.27850800265752085	(SminorokefenokeensisGA_1:36.20370202337963	SminorSC2_1:36.20370202337963):0.8982206923628009):0.5912874603714277	SminorGA1_1:36.83317440660025):0.7674696567524181	SpurpureavenosamontanaNC_1:37.983013968140256):0.0494267021931728):0.20462221452929044	((((SflavarugeliiGA2_1:36.57965877852302	SflavaGA_1:36.245009100661015):0.21335795574621153	(((SflavarugeliiAL_1:36.174755693772994	SflavaFL_1:36.174755693772994):0.4426220766807434	SflavarugeliiGA1_1:36.59920573573773):0.23835316765828246	SflavarubricorporaFL2_1:36.837558903396015):0.41779251201520495):0.4134741476298277	(SflavaNC2_1:36.438788983143375	(SflavaVA_1:36.096998194271485	(SflavarubricorporaFL1_1:36.66389271875952	SflavaSC_1:36.12490590907112):0.11323606541997512):0.060665583652285894):0.20934943360767527):1.2344939093203988	SminorSC1_1:37.68940733572505):0.37271011060768566):1.3595305787231113):0.08800932394438943	(((((SalataLA1_1:36.52645664297714	(SrubrawherryiAL_1:36.118878120050475	((SrubraGA2_1:36.89280846782725	(SrubraGA6_1:36.03562141489382	((SrubraGA5_1:36.55396141315834	SrubraGA4_1:36.55396141315834):0.44473408144846527	SrubraGA3_1:36.107367070606806):0.5188842463214107):0.543607174428641):0.5140472430953085	(SrubrajonesiiSC1_1:36.54187519258643	SrubrajonesiiNC1_1:36.54187519258643):0.9050292767801312):0.10771516271030755):0.08449709709106612):0.4930934018566987	SalataMS1_1:36.23124231002223):0.02265715292806061	(((SleucophyllaAL1_1:36.16120729291649	SleucophyllaGA_1:36.464840567252885):0.3781313775191586	SleucophyllaFL3_1:36.212026199837645):0.4091047331495857	((SrubragulfensisFL3_1:36.13961405752022	SrubragulfensisFL2_1:36.13961405752022):0.29515136723776586	(((SrubragulfensisFL1_1:36.31069038430577	SalataTX_1:36.48798264787737):0.14698705718628594	(SleucophyllaFL1_1:36.2495807525123	SleucophyllaFL2_1:36.437735601263505):0.5446010092113536):0.10570497190195927	(((SrubrajonesiiNC2_1:36.211347438223626	SrubrajonesiiSC2_1:36.497891197386025):0.21867392250920709	SrubraSC_1:36.32213468632923):0.1508042058103975	SrubraGA1_1:36.68650648737762):0.5665151808147847):0.05911126543237189):0.10492383011244298):0.13749742525146846):0.43058652819559545
[&R] (Dcalifornica_1:37.187007137026626	(((((SflavaSC_1:37.501391911431426	((((SpsittacinaGA3_1:36.491314742843244	SpsittacinaAL3_1:36.024667791387245):0.503972261547518	SpsittacinaGA2_1:36.99528700439076):0.49311024801222014	(SpsittacinaAL1_1:36.18839573208345	SpsittacinaAL2_1:36.18839573208345):0.6140270713743328):0.7766667032716372	((SpsittacinaLA_1:36.03407241950684	SpsittacinaFL_1:36.31655648428404):0.2949821739502155	SpsittacinaGA1_1:37.16783240482386):0.4332750806783662):0.6250126231836088):0.809199903184838	SrubraalabamensisAL_1:37.433567746680666):1.590495820013742	((((((SflavarugeliiGA2_1:36.806573556122046	SflavaNC2_1:36.24822109097405):0.7572192778361129	SflavaVA_1:36.72431516359057):0.041469779024093247	(SflavaNC1_1:36.09577369411279	((SflavarubricorporaFL1_1:36.2330380008287	SflavaGA_1:36.0577354034263):0.32072465288678753	((SflavaFL_1:36.20706145224904	SflavarugeliiAL_1:36.20706145224904):0.5537395026490359	(SflavarugeliiGA1_1:36.30792556335501	SflavarubricorporaFL2_1:36.30792556335501):0.4347033568270642):0.43281549513500855):0.42407383219810446):0.4680790466090643):0.7119014209615268	((SminorSC1_1:36.20662096975509	((SminorGA2_1:36.2607206240427	SminorGA3_1:36.4663081499687):0.09646597775313547	(SminorSC2_1:36.25433549992795	SminorokefenokeensisGA_1:36.25433549992795):0.5736727673286862):0.031224005754459924):0.8433723940510774	SminorGA1_1:36.842568897548574):0.5155932146432094):0.41095534983457915	((((SoreophilaGA_1:36.611959508464565	SoreophilaAL1_1:36.611959508464565):1.0316769158485595	(((SoreophilaAL2_1:36.323942654556014	SoreophilaAL4_1:36.323942654556014):0.10462431948709004	SoreophilaNC_1:36.00384409645191):1.0396274977450537	((SrubragulfensisFL2_1:36.502345159954594	(((SleucophyllaFL3_1:36.06649157415178	SleucophyllaFL2_1:36.697437319086184):0.2771402247054895	((SalataLA1_1:36.4743558543575	(SrubrajonesiiNC2_1:36.69456198914163	(SrubraGA6_1:36.989960046340926	(((SrubraGA3_1:37.0261072138485	(SrubraGA2_1:36.01165263868585	(SrubraGA4_1:36.69738934742039	SrubraGA5_1:36.69738934742039):0.48264173879505645):0.7374045516330467):0.322576907423866	SrubraSC_1:36.29780216598476):0.06636784577479428	SrubraGA1_1:36.57773760699755):0.1655379813281722):0.05696732165030815):0.18645993560826535):0.14658988691714225	((SleucophyllaGA_1:36.44898947071044	SleucophyllaAL2_1:36.26083462195923):0.22245799433800445	(SleucophyllaFL1_1:36.25359734754474	SleucophyllaAL1_1:36.138118921959546):0.22969526875249707):0.29686518163740605):0.006264897105833225):0.06905579056403678	(SrubrajonesiiSC2_1:36.78848418868936	(SrubrajonesiiSC1_1:36.35254396645273
[&R] ((((((SalataMS1_1:36.09627441484337	((SalataTX_1:36.59787668543008	(SrubraGA3_1:36.458149828406604	SrubraGA5_1:37.349478252406605):1.4893882082998775):0.1205416480457715	(SalataMS2_1:36.344563918963914	((SleucophyllaAL2_1:36.58068803985458	(SleucophyllaFL1_1:36.29255244787481	(SleucophyllaAL1_1:36.027719236013304	SleucophyllaFL2_1:36.3313525103497):0.14935478627630905):0.28813559197977023):0.1563510742589716	SleucophyllaGA_1:36.92519396286475):0.04931653474315398):0.0912747412791486):0.1661638161791122):1.4584466522456396	((SpurpureavenosaVA_1:36.14059307620591	SpurpureavenosamontanaGA_1:36.35328786754031):0.0520875659729803	(SpurpureavenosaGA_1:36.49349727884465	((SpurpureavenosaburkiiFL1_1:36.33362995450933	SpurpureavenosaburkiiAL_1:36.33362995450933):0.615852989181461	SpurpureavenosaburkiiFL2_1:36.03841999722559):0.2182773144058623):0.35279909306984447):2.034737451238115):0.025098855500045477	(((((SpurpureavenosaMD_1:36.21600581265779	SpurpureapurpureaNS_1:36.56531668950499):0.6226079663228213	SpurpureavenosaburkiiMS_1:36.65275456868021):0.8501698827477608	((SpurpureavenosaNC_1:36.59806258086921	(SpurpureapurpureaWI_1:36.14956722912909	SpurpureapurpureaWI2_1:36.14956722912909):1.6803409297105223):0.0916399783361564	SpurpureavenosamontanaNC_1:36.72093404778737):0.9318146204678033):0.406981181290364	((SminorGA2_1:36.44281086657565	SminorSC1_1:36.26102122878045):1.473434939821183	((((SpsittacinaGA3_1:36.21901016840523	SpsittacinaGA2_1:36.21901016840523):0.883071749310473	SpsittacinaAL2_1:36.41610746877049):0.21440216241674212	SpsittacinaFL_1:36.096233863370436):1.7524678389355808	((SminorGA3_1:36.214649960628805	(SminorSC2_1:36.340545436480845	SminorokefenokeensisGA_1:36.340545436480845):0.1393386636827562):1.5632667709961447	SminorGA1_1:37.18311510164615):0.23648411839106825):0.10743248230681718):0.15032824241390294):0.3145082702588022	SrubraalabamensisAL_1:37.37551217868514):0.0909736204471129):0.007932664533730536	(((((SpsittacinaAL1_1:36.30926485868571	(SpsittacinaGA1_1:36.1787339773908	SpsittacinaAL3_1:36.3760434961072):0.15254886006771362):0.8959508545431263	SpsittacinaLA_1:36.38845588063484):1.0581179880794391	(((SflavarubricorporaFL2_1:36.26687066939632	SflavarugeliiGA1_1:36.26687066939632):1.4666620138063635	(((SflavaFL_1:37.25141725519586	(SflavarugeliiAL_1:36.691439838335896	SflavarubricorporaFL1_1:36.0515860420183):0.5599774168599609):0.38347731150381914	(SflavaNC2_1:36.203457211470834	(SflavaSC_1:36.02064255900501	SflavaGA_1:36.384326771291015):0.04283322746582157):0.392578174222849):0.08151195589522267	SflavaNC1_1:36.19448993447651):0.03529819532378):0.4747304464797274	(SflavaVA_1:36.05805783762159	SflavarugeliiGA2_1:36.89753550798919):0.8483929405512245):0.5130289244342641):0.4644757241283787	(SoreophilaAL4_1:37.13673145622434
[&R] ((Hminor_1:37.155863357804805	(((SoreophilaGA_1:36.20397781381838	SoreophilaAL1_1:36.20397781381838):2.1264527173709666	(((SrubraalabamensisAL_1:36.011332238416124	SalataMS1_1:36.124666361872926):0.36633167913653325	(SleucophyllaFL2_1:37.60635740586493	((SoreophilaAL2_1:36.676296826884766	(SoreophilaNC_1:36.16836615528454	SoreophilaAL4_1:36.59308903287574):0.08320779400902414):0.4976338224645919	SoreophilaAL3_1:36.51178402918376):0.20031386311836827):0.02031527536733014):0.1681548152195802	(((SrubragulfensisFL2_1:36.255509009565415	SrubragulfensisFL3_1:36.255509009565415):0.3111276513499705	((((SleucophyllaFL1_1:36.24437494313981	SleucophyllaAL1_1:36.128896517554615):0.06390177151520074	SleucophyllaAL2_1:36.30827671465501):0.19677695333468492	SleucophyllaGA_1:36.693208516740896):0.37805871051829176	(SalataMS2_1:36.3656935266119	SalataTX_1:36.64827319984469):0.07562712200329183):0.2077568567073942):0.03552151646233348	((SleucophyllaFL3_1:36.35076270964397	((((((SrubrajonesiiNC1_1:36.547459427277026	SrubrajonesiiSC1_1:36.547459427277026):0.5182559387184481	SrubraGA1_1:36.46540227103147):0.015892658969316673	SrubrajonesiiNC2_1:36.3756140091664):0.4023998313071979	SrubragulfensisFL1_1:36.19405550650959):0.09366212625252576	SrubrawherryiAL_1:36.141928470498115):0.1429552554598224	(SrubraGA6_1:36.811189742538375	((SrubraSC_1:36.03477652316483	((SrubraGA3_1:36.02892000099966	SrubraGA4_1:36.92024842499966):0.06253640276777193	SrubraGA5_1:36.98278482776743):0.9942020746849937):0.22709021663901982	SrubraGA2_1:37.035698671561846):0.08907094948132738):0.5558068584971638):0.026376397373631656):0.0012772384774031036	(SalataLA1_1:36.594494449393	(SrubrajonesiiSC2_1:37.214675690032415	SalataLA2_1:36.23888618724482):0.0730285889153827):0.04112433825156921):0.33155990737314495):0.48028189602291427):0.6623629000279139):1.9383915823440427	(((((SpurpureapurpureaNS_1:36.547349368884554	SpurpureavenosaMD_1:36.19803849203735):0.21150168025128346	((SpurpureapurpureaWI2_1:36.85610371002896	SpurpureapurpureaWI_1:36.85610371002896):0.6083964932727921	SpurpureavenosaburkiiMS_1:36.114061897086145):0.10961906490208394):0.8807799402854286	(SpurpureavenosaburkiiFL2_1:36.992321340045635	((SpurpureavenosaburkiiAL_1:37.34202082274139	(SpurpureavenosaVA_1:36.013786810424534	SpurpureavenosaNC_1:36.19525011317693):0.0003553033292680804):0.48499250248204817	((SpurpureavenosamontanaNC_1:36.18121976922757	SpurpureavenosamontanaGA_1:36.18121976922757):0.29761889806155895	(SpurpureavenosaburkiiFL1_1:36.686393417480524	SpurpureavenosaGA_1:36.012130438228525):0.9076291674617987):0.23299074028112743):0.07637096128739503):0.46608475024321205):0.8637709802747529	(SpsittacinaLA_1:37.1507992873839	((SpsittacinaGA1_1:36.317949018281745	SpsittacinaAL1_1:36.29593103950894):0.8407148600821619
[&R] (Dcalifornica_1:36.30800842542374	(Hminor_1:38.67292126716898	(((SoreophilaAL4_1:37.802871440598125	((((SleucophyllaAL2_1:37.0465730604441	(SrubragulfensisFL3_1:36.36317541526442	SleucophyllaAL1_1:36.77192956397922):0.15916507087968362):0.3279351401446983	((SleucophyllaFL3_1:36.73370033170283	((((SrubraGA1_1:36.173978087208326	SrubraGA6_1:36.42066254522353):0.5868178805118173	((SrubraSC_1:36.32835421416588	((SrubraGA3_1:36.44138517502517	SrubraGA2_1:36.16433515149557):0.6725259428775446	(SrubraGA4_1:36.384378076105406	SrubraGA5_1:36.384378076105406):1.6208614657973084):0.265325051550763):0.03720626268950475	SrubrajonesiiNC2_1:36.47344715125898):0.18166789562675728):0.3747983986878425	((SalataTX_1:36.48864301537963	((SrubrajonesiiSC2_1:36.046127594894635	(SrubrajonesiiSC1_1:36.41066710539073	SrubrajonesiiNC1_1:36.41066710539073):0.05491074613990485):0.989748671070061	SrubragulfensisFL1_1:36.1653741728383):0.145976578969737):0.1103954352190015	SrubrawherryiAL_1:36.27595702476304):0.02420892458255216):0.0774079419517364	SrubragulfensisFL2_1:36.335634799492915):0.3166238540931066):0.06065168272543608	SalataMS2_1:36.79535118071867):0.13736528997734465):0.18396178228484894	(SalataLA2_1:36.867806129030555	SalataMS1_1:36.362078067451755):0.24887212395030944):0.16932805766684061	(((SleucophyllaFL1_1:36.7803594832618	SalataLA1_1:36.6211474266018):0.010759060056303234	(SleucophyllaFL2_1:36.018497983059085	SleucophyllaGA_1:36.018497983059085):0.9607754090102211):0.8586336391853158	(SoreophilaAL3_1:36.18358214325672	((SoreophilaGA_1:36.12611492758222	SoreophilaAL1_1:36.12611492758222):0.4199623192107442	SoreophilaAL2_1:36.44072421868617):0.4050045447361561):0.7600653744350991):0.0780458580370754):0.11903144470362681):0.24706844442558692	SoreophilaNC_1:37.62521700743251):1.288072711278509	((((SminorokefenokeensisGA_1:36.945472629964215	(SminorSC1_1:36.25862935239474	SminorGA2_1:36.44041899018994):0.03423197431348044):0.3578393126665352	SminorSC2_1:37.30331194263075):0.31276796568411336	(SminorGA3_1:36.835445386633296	SminorGA1_1:36.2406437566545):0.5154003821467716):1.272766155942606	((((((SpurpureavenosaburkiiMS_1:36.42220196057043	((SpurpureapurpureaWI_1:37.03344366456725	(SpurpureapurpureaWI2_1:37.01680098492244	SpurpureapurpureaNS_1:36.20153276585444):0.016642679644810577):0.6330675784805764	SpurpureavenosaVA_1:36.25320236232502):0.10612902373821509):0.027395091063857607	SpurpureavenosamontanaNC_1:36.59942126846149):0.08983024965977424	((SpurpureavenosaNC_1:36.061572933431954	SpurpureavenosaburkiiFL2_1:36.29692539320195):0.5134229432497148	SpurpureavenosaMD_1:36.642262358736865):0.08302415285759815):1.2137015687253572	((SpurpureavenosaGA_1:36.17379783436723
[&R] ((Hminor_1:36.319905130178185	((((SflavaSC_1:36.469002222383445	((SflavaNC2_1:36.108279431192585	((SflavarubricorporaFL1_1:36.22900567917312	((SflavarugeliiGA1_1:36.35832834332374	SflavaFL_1:36.376500378039744):0.16583628554568797	(SflavarubricorporaFL2_1:36.51620566841719	SflavarugeliiGA2_1:36.0538709872752):0.00795896045223639):0.32652281190529175):0.18209015932174605	SflavaGA_1:36.235793241092466):0.09618897738611921):0.39023649948939526	(SflavarugeliiAL_1:37.41487559639324	SflavaVA_1:36.09489121016764):0.12249951529474282):0.11046771670146414):0.7207803604002179	SflavaNC1_1:36.84670660067127):0.7788309072478061	((((SminorGA3_1:36.25226946493471	SminorGA2_1:36.046681939008714):1.230722790942205	((SminorSC2_1:36.85967675775472	SminorSC1_1:36.207065454498725):0.040680687907272056	SminorokefenokeensisGA_1:36.900357445661996):0.8478689497497167):0.034169911338504125	SminorGA1_1:36.92236053723662):0.6091162873885508	((SpsittacinaLA_1:36.20588789448212	((SpsittacinaAL3_1:36.25012931235485	(SpsittacinaGA2_1:36.45839131491461	SpsittacinaGA3_1:36.45839131491461):0.2583849488962407):0.49307229976826744	(SpsittacinaGA1_1:36.5218463650676	(SpsittacinaAL2_1:36.38065827489633	SpsittacinaAL1_1:36.38065827489633):0.1191701113984746):0.02404572833911112):0.4987736124422052):0.2525801728258509	SpsittacinaFL_1:36.74095213208517):1.219627174808801):0.17646863380229863):2.4682238408126205	(((((SpurpureavenosamontanaGA_1:36.059543096916144	SpurpureavenosamontanaNC_1:36.059543096916144):0.48192132131846294	((SpurpureapurpureaWI_1:36.974031993125095	SpurpureapurpureaNS_1:36.15876377405709):0.14614664867952235	SpurpureapurpureaWI2_1:37.120178641804614):0.6218998658183899):0.4893067776294197	((SpurpureavenosaMD_1:36.322992065491995	SpurpureavenosaburkiiMS_1:36.137132855191595):0.21782835936618172	SpurpureavenosaVA_1:36.292090640050574):0.5259857644790478):0.5838011871060494	((SpurpureavenosaburkiiAL_1:37.18311324537294	(SpurpureavenosaburkiiFL1_1:36.71796981260835	SpurpureavenosaGA_1:36.04370683335635):0.4651434327645809):1.1120647727146786	(SpurpureavenosaNC_1:36.093122383575114	SpurpureavenosaburkiiFL2_1:36.32847484334511):1.0556402282772992):0.4345782825356603):1.4976373071931874	(((((SoreophilaAL1_1:36.39911074741981	SoreophilaAL4_1:36.293757719313014):0.40878976910461085	(SoreophilaNC_1:36.22045503913685	SoreophilaAL2_1:36.64517791672805):0.0573695716895693):0.9535195638142824	(SleucophyllaAL1_1:36.70155040087623	SalataTX_1:36.65781676980142):0.8829962704164878):0.11985260193279122	(((SrubrajonesiiSC2_1:36.41933119754661	SrubrajonesiiSC1_1:36.83878145418261):1.0181685996404137	(SrubrajonesiiNC2_1:36.39751998605194	SrubraGA1_1:36.503200906886335):0.753436051972689):0.19568292125380155	(SalataMS2_1:36.581807389359206
[&R] ((((SalataLA1_1:36.66900945428872	((SleucophyllaAL2_1:36.365523150577225	SleucophyllaGA_1:36.55367799932843):0.3156657101484897	(SleucophyllaFL2_1:36.86742089920195	(SleucophyllaFL1_1:36.36271438288924	SleucophyllaAL1_1:36.24723595730404):0.31655166756151276):0.0019228102749650254):0.147032650223008):3.6130827701296813	(((((SpsittacinaGA2_1:37.6316568017601	((SpsittacinaAL1_1:36.326636470908184	SpsittacinaAL2_1:36.326636470908184):0.594700246134491	SpsittacinaFL_1:36.38706094922588):0.02434563577222185):0.41799429298175567	(SpsittacinaLA_1:36.075714973857515	(SpsittacinaGA1_1:36.08158863603568	(SpsittacinaGA3_1:36.638559958436616	SpsittacinaAL3_1:36.17191300698062):0.1069851477714668):0.8329041491886304):0.4712018393451377):0.9582494929492055	(SflavaVA_1:37.07929916529536	((SflavaNC2_1:36.633571212093486	(SflavarugeliiGA2_1:36.70381320907029	SflavarugeliiGA1_1:37.16614789021229):0.4881104681711904):0.5518100232228746	((SflavaGA_1:36.23661111244664	(SflavaFL_1:36.27139948602743	SflavarugeliiAL_1:36.27139948602743):0.7803680201392109):0.6325801696659953	SflavaNC1_1:36.16243108771423):0.5398927404897292):0.1750431351985963):0.39877297474929724):0.5207841409182073	(((((((SoreophilaGA_1:36.70761410318627	(SoreophilaAL2_1:36.20701466290947	SoreophilaAL4_1:36.20701466290947):0.39524641217000034):0.0021671554528509295	SoreophilaNC_1:36.17970535294113):0.03771821480270798	SoreophilaAL1_1:36.747499473441835):0.5028308511699774	SoreophilaAL3_1:36.48283067633941):0.23445290107393763	(SalataMS2_1:36.31425348952548	SrubrawherryiAL_1:36.27375173692268):0.6673430228066688):0.4511633577921854	((SalataMS1_1:36.36368498736136	(SrubragulfensisFL1_1:36.41488285167693	(SalataTX_1:36.51915751599324	(SrubraGA6_1:36.99936052444671	(SrubrajonesiiNC2_1:36.216250751628394	(SrubrajonesiiSC1_1:36.3308979812438	SrubrajonesiiNC1_1:36.3308979812438):0.5913467861829956):0.4307443939687147):0.27882844078853614):0.073017599255281):0.5598176069244278):0.0762595015125476	(SrubraalabamensisAL_1:36.03381130045133	((((SrubraGA3_1:36.55618177463147	SrubraGA4_1:37.44751019863147):0.08987688359669935	SrubraGA2_1:36.369008634698574):0.05216699841657226	SrubraGA5_1:37.589554080644746):0.6777954049705825	SrubraSC_1:36.325139106327725):0.9090934483808019):0.292799064965772):0.48708731967162927):0.44103936342052286	(((SflavarubricorporaFL1_1:36.45455166023184	SflavarubricorporaFL2_1:37.076233421833436):0.3204675938581601	SflavaSC_1:36.23603244440161):1.7628750690789403	(((SpurpureavenosaVA_1:36.42299030980311	(((SpurpureavenosaburkiiFL1_1:36.10628459452788	SpurpureavenosaburkiiAL_1:36.10628459452788):1.3692871674256366	SpurpureavenosamontanaNC_1:36.36038784430031):0.1975970081334592
[&R] (Dcalifornica_1:36.15720693342775	(Hminor_1:37.73025038317974	(((((SpsittacinaFL_1:36.29062966589219	SpsittacinaAL2_1:36.82490543370899):0.2551737238250877	SpsittacinaLA_1:36.26331932494008):1.3240242537886888	(((((SminorokefenokeensisGA_1:36.25620178888303	SminorSC2_1:36.25620178888303):0.36886408683909144	SminorGA3_1:36.359831736187324):0.26983367151095	SminorSC1_1:36.24228824397707):0.013659445395032783	SminorGA1_1:36.04852322311451):1.2690239003373869	SminorGA2_1:37.70676122750469):0.12317803778527199):0.7349044770558731	(((SflavaVA_1:36.00906918644482	(SflavaSC_1:36.001100165921805	SflavaNC2_1:36.1410815909218):0.14911280074261002):1.6104454444134693	(((((SpurpureapurpureaWI2_1:36.175682551832566	SpurpureapurpureaWI_1:36.175682551832566):1.1250443275098831	SpurpureavenosaMD_1:36.13614778342725):0.3368048602819624	(((SpurpureavenosaburkiiFL1_1:36.004461451037464	SpurpureavenosaburkiiAL_1:36.004461451037464):0.988611750869644	SpurpureavenosaburkiiFL2_1:36.08201025544191):0.4599443775994826	SpurpureavenosaVA_1:36.12513887051899):0.09908398838262324):0.10390384164363166	SpurpureavenosaNC_1:36.509590003297646):0.03671941183315617	(SpurpureavenosaburkiiMS_1:36.06393109591605	SpurpureapurpureaNS_1:36.599101183063645):0.3637855909695515):1.3048193805486854):0.5029888180058197	(SpurpureavenosaGA_1:36.956996927546385	(SpurpureavenosamontanaGA_1:36.318051300540866	SpurpureavenosamontanaNC_1:36.318051300540866):0.19802468860431538):1.8692731131221214):0.17265044081333325):0.10858470938153596	(((((SpsittacinaGA1_1:36.000670792715894	SpsittacinaAL3_1:36.197980311432296):0.05378379796901741	SpsittacinaGA3_1:36.71841106085731):0.7724319310107643	(SpsittacinaGA2_1:37.02605316382977	SpsittacinaAL1_1:36.34007871488457):0.4647898280383051):1.6450505398051405	(SflavaNC1_1:36.816507467608844	((SflavarubricorporaFL1_1:36.18397240816606	((SflavaFL_1:36.66641538665253	(SflavarubricorporaFL2_1:36.64177499707113	SflavarugeliiGA1_1:36.64177499707113):0.006468354865398614):0.1489779352019909	(SflavarugeliiGA2_1:36.13445936819873	SflavarugeliiAL_1:36.61496608405673):0.20042723779779054):0.0084328826291474):0.25819879920468003	SflavaGA_1:36.26686860996834):1.2563990520388937):0.5876254145251713):0.2939242891377304	(((((((SrubragulfensisFL2_1:36.08078892287912	SrubragulfensisFL3_1:36.08078892287912):0.3125047974262601	((SrubraSC_1:36.5473149621918	(((SrubraGA2_1:36.23431359796859	(SrubraGA5_1:36.997732826442856	SrubraGA4_1:36.997732826442856):0.4049592190553307):0.8788648390438961	SrubraGA1_1:36.55291410049247):0.1508304990381758	SrubragulfensisFL1_1:36.01410534473226):0.05713795789914109):0.003629451454947749	((SrubrajonesiiSC1_1:36.597468719872	SrubrajonesiiSC2_1:36.178018463236):0.4412890841332262
[&R] (Dcalifornica_1:36.983114948891775	(Hminor_1:37.67551939652177	((SpsittacinaLA_1:38.12633538085022	((((SoreophilaGA_1:37.06695628541433	(SoreophilaAL4_1:36.730139852406076	SoreophilaNC_1:36.305416974814875):0.23146340490145212):0.12767419841574382	SoreophilaAL2_1:37.08927745572328):0.0843527781381632	SoreophilaAL3_1:36.51148361369584):0.6335890277267107	((((((SalataLA1_1:36.0393642412538	SalataTX_1:36.0393642412538):0.4860310497925942	SrubragulfensisFL1_1:36.3481030274748):0.1687599306283562	SleucophyllaAL1_1:36.73788885274955):0.08023937921288146	((((SrubraGA2_1:36.88125129962544	SrubraGA3_1:37.15830132315504):0.3438122799227045	(((SrubraGA4_1:36.57173802767747	SrubraGA5_1:36.57173802767747):1.370501304231878	SrubraGA6_1:36.46028100587495):0.34809492266688824	SrubrajonesiiNC2_1:36.45601054969223):0.10310777250151389):0.08494543838544105	((SrubrajonesiiSC2_1:36.05593216372417	SrubrajonesiiNC1_1:36.47538242036017):0.2793853187907148	SrubrajonesiiSC1_1:36.754767739150886):0.5952900372266998):0.4432125435562221	(SleucophyllaFL3_1:36.35973003489933	(SrubraGA1_1:36.97458878400561	SrubraSC_1:36.761021188767614):0.1810670816437278):0.0373013593204763):0.09378436714462614):0.6480963085655627	(SrubraalabamensisAL_1:36.36101564692073	((SrubrawherryiAL_1:36.37146353310855	(SleucophyllaGA_1:36.78208427235526	SleucophyllaFL1_1:36.59392942360406):0.25982759200010136):0.16607485908523312	(SrubragulfensisFL3_1:36.41147248628031	((SalataMS2_1:36.142020721517795	SalataLA2_1:36.142020721517795):0.3079031802004972	SrubragulfensisFL2_1:36.36748305731109):0.04398942896921666):0.08412681410908696):0.4020376871597345):0.15983340426406828):0.23071793935880203	(SalataMS1_1:36.2891738037581	(SleucophyllaAL2_1:36.23336546101962	SleucophyllaFL2_1:36.42152030977083):1.003328134210079):0.575727310242296):0.03875640076214464):0.5730375357212825):1.5208481742612365	(SoreophilaAL1_1:38.772850160707875	(((SminorGA1_1:36.05579523430085	(SminorGA3_1:36.31378250848928	SminorGA2_1:36.10819498256328):0.33681435579036917):1.5195202382400739	(((SpurpureavenosaburkiiFL1_1:37.148714843585644	(SpurpureavenosaburkiiFL2_1:36.000378325170786	(SpurpureavenosaburkiiAL_1:36.91137278226492	SpurpureavenosaGA_1:36.23710980301292):6.848937106358326e-05):0.23727357194965987):0.4809122691832914	(SpurpureavenosaNC_1:36.462625843939	SpurpureapurpureaNS_1:36.8792032028414):0.020585862594733526):0.6689916102912746	((SpurpureapurpureaWI_1:36.12517081613595	SpurpureapurpureaWI2_1:36.12517081613595):2.2301407118296166	((SpurpureavenosamontanaNC_1:36.006838552639856	SpurpureavenosamontanaGA_1:36.006838552639856):0.8462699851694034	((SpurpureavenosaVA_1:36.31845967183113
[&R] (Dcalifornica_1:36.053918182029896	(((((((SpsittacinaAL3_1:36.879722541267085	(((SpsittacinaAL2_1:36.30842496950045	SpsittacinaAL1_1:36.30842496950045):0.09221576346102982	(SpsittacinaGA1_1:36.14616183221496	(SpsittacinaGA3_1:36.67522832133647	SpsittacinaGA2_1:36.67522832133647):0.13488998105089003):0.276496879519322):0.20377570275057538	SpsittacinaFL_1:36.07014066789525):0.05597860806583309):0.3352880307420475	SpsittacinaLA_1:36.178923241925936):1.3444816259330281	(((SflavarubricorporaFL1_1:36.09485074968839	(SflavaFL_1:36.53331901867769	SflavarubricorporaFL2_1:36.515146983961685):0.20138552732830206):0.5370991481459906	(SflavarugeliiGA2_1:36.135465308068255	SflavarugeliiGA1_1:36.59779998921025):0.6558316702257274):1.2779650554169524	(SflavaVA_1:36.38759249172092	SflavaNC1_1:36.18566028982812):0.8421918716224114):0.26652633840843387):0.28726670803324583	(((SpurpureavenosaVA_1:36.240153712290535	SpurpureavenosaNC_1:36.42161701504294):0.15400171529839995	(SpurpureapurpureaNS_1:36.84791624880375	(SpurpureavenosamontanaGA_1:36.00031725838151	SpurpureavenosamontanaNC_1:36.00031725838151):0.46225312010183583):0.14427984043998804):0.7608590418530863	((((SpurpureavenosaburkiiFL1_1:36.34925405731446	SpurpureavenosaburkiiAL_1:36.34925405731446):0.8706038274480188	SpurpureavenosaGA_1:36.545594905510484):0.27104677549679557	SpurpureavenosaburkiiFL2_1:36.57984171379408):0.24024737091892698	(SpurpureavenosaMD_1:36.48749709380518	((SpurpureavenosaburkiiMS_1:36.055300512460214	SpurpureapurpureaWI_1:37.405738818675815):0.10009969766165278	SpurpureapurpureaWI2_1:37.50583851633747):0.14623767338291405):0.16450601319302358):0.7517411472514163):0.6787138024117902):0.11344530742416181	((SminorSC1_1:36.431724882666586	SminorGA2_1:36.613514520461784):1.2488752331911865	(((SflavaNC2_1:36.144754707529344	(SflavaGA_1:36.049697665972296	SflavarugeliiAL_1:36.8648540596923):0.31875982884304016):0.06561889396806442	SflavaSC_1:36.07039217649741):1.6354239654952853	(((SminorGA3_1:36.132961420441994	SminorSC2_1:36.39819555997679):0.0053555491269106454	SminorokefenokeensisGA_1:36.4035511091037):1.4479068079204938	SminorGA1_1:36.9914221475106):0.453725962878091):0.02802753921148475):0.304322816224599):0.8174878166506867	((((SrubragulfensisFL3_1:36.58889662168112	((((SrubrajonesiiNC1_1:37.32023921439136	SrubraSC_1:36.50635852418936):0.4632911778708157	(SalataTX_1:36.60164934423137	(SalataLA2_1:36.21293462805885	SalataMS2_1:36.21293462805885):0.10613504293972094):0.06922096184001011):0.13656486421783595	((SrubrajonesiiSC2_1:36.81425161501699	(SrubrajonesiiSC1_1:37.12384743073391	SrubrajonesiiNC2_1:36.417853414935514):0.10985444091908539):0.3738030363465032	SalataLA1_1:36.4948448218087):0.3125903484805203):0.009191838290614584	((SrubragulfensisFL1_1:36.070521637500825
[&R] ((Hminor_1:39.81363908039493	((((((SminorGA2_1:36.168776470281564	(SminorSC2_1:36.166033467740974	SminorokefenokeensisGA_1:36.166033467740974):0.4735646680013887):0.2375298061026466	SminorGA3_1:36.611893802310206):0.01630716388920667	SminorGA1_1:36.03339933622062):1.3633067753294992	(SflavaNC2_1:36.94572320161488	(SflavaGA_1:36.08577431893244	(SflavarugeliiGA2_1:36.31473389070207	SflavarubricorporaFL1_1:36.15538681024247):0.10569010609237005):1.0836516699684462):0.8516323665392337):0.6704533107054937	(((((SpsittacinaAL1_1:36.581482342969295	SpsittacinaFL_1:36.047206575152494):0.35787581325285156	(SpsittacinaAL2_1:36.733752976044705	(((SpsittacinaAL3_1:36.164824651398035	SpsittacinaGA3_1:36.631471602854035):0.11643521064241495	SpsittacinaGA1_1:36.08395034332405):0.14058308958734975	SpsittacinaGA2_1:36.8884899030838):0.5312375219061043):0.2056051801774384):0.2280527894398957	SpsittacinaLA_1:36.35065111306803):1.503097019368915	((((SpurpureavenosamontanaNC_1:36.45288215520682	(SpurpureavenosaburkiiFL1_1:36.35638033117538	SpurpureavenosaburkiiAL_1:36.35638033117538):1.2116857416846376):0.1300766745014617	((SpurpureavenosaNC_1:36.05683204652684	SpurpureavenosaGA_1:36.52898447351004):0.2868478986336718	SpurpureavenosaVA_1:36.16221664240812):0.20804739596576396):0.17891835493586652	(SpurpureavenosaburkiiMS_1:36.28654311317174	(((SpurpureapurpureaWI_1:36.867876927264724	SpurpureapurpureaWI2_1:36.867876927264724):0.14879921415618586	SpurpureapurpureaNS_1:36.20140792235291):0.26300197719748375	SpurpureavenosaMD_1:36.11509902270319):0.3573033007689491):0.32550985464521065):0.3186785542940353	SpurpureavenosaburkiiFL2_1:37.284676710126185):1.0089438807947704):0.3220171444340242	((SpurpureavenosamontanaGA_1:38.05850247332576	(((SflavaVA_1:36.357683885229854	SflavaSC_1:36.498827665449454):0.1185998515807173	((SflavarubricorporaFL2_1:36.81663827283075	((SflavaFL_1:36.49213208070973	SflavarugeliiGA1_1:36.47396004599373):0.058782507741199606	SflavarugeliiAL_1:36.55091458845093):0.28389571909582406):0.8972751514159971	SflavaNC1_1:36.21016887084435):0.06418266407341613):1.2055599150065297	SminorSC1_1:37.7697438666903):0.11381316810546216):0.19805880708053758	((((SoreophilaGA_1:36.503244351760245	(SoreophilaAL4_1:36.009634477966365	SoreophilaAL2_1:36.009634477966365):0.38825684568708474):0.11166294702917577	SoreophilaAL1_1:36.614907298789426):1.01036855657679	(((SleucophyllaFL3_1:36.288129488335294	(SleucophyllaAL2_1:36.350994937523296	((SleucophyllaGA_1:36.4779708622603	SleucophyllaFL2_1:36.4779708622603):0.0491485496399262	SleucophyllaAL1_1:36.223486137563825):0.012030374374279966):0.3799254469951947):0.22649934645798683	((SleucophyllaFL1_1:36.894429853734536	((SrubragulfensisFL1_1:36.06491501510677
[&R] ((Hminor_1:36.62681411748612	(((((SleucophyllaFL3_1:36.964141131844826	((SrubragulfensisFL2_1:36.41605449338569	(((SleucophyllaAL2_1:36.2984184202402	SleucophyllaFL2_1:36.48657326899141):0.017853012834412502	(SleucophyllaGA_1:36.3977044867288	SleucophyllaAL1_1:36.0940712123924):0.10672179509702073):0.381321591279439	SleucophyllaFL1_1:36.69759302435406):0.24269404333162756):0.1093105045718061	SalataMS1_1:36.10207778078589):0.3573344557705167):0.46254592635739505	SrubraalabamensisAL_1:36.808624039457):0.18630930858183825	((SrubragulfensisFL3_1:36.96938186341497	(SoreophilaAL3_1:36.323946622700014	((SoreophilaAL2_1:36.68348003262851	SoreophilaAL4_1:36.68348003262851):0.1713209961245777	(SoreophilaNC_1:36.412427730317525	(SoreophilaAL1_1:36.663112884734105	SoreophilaGA_1:36.663112884734105):0.2793907512814223):0.017650420844359246):0.1312922141125261):0.4635631502033424):0.1025554473646668	(((SrubrawherryiAL_1:36.32676610064698	(((SrubrajonesiiSC1_1:36.430549634037405	SrubrajonesiiSC2_1:36.01109937740141):0.6832550311859246	((SrubraGA6_1:36.40577115894675	SrubraGA1_1:36.159086700931546):0.0073474851650265835	((SrubraGA3_1:36.00731832412508	SrubraGA5_1:36.89864674812508):0.05955614406506451	SrubraGA4_1:36.958202892190144):0.9368740779560261):0.34705738416276044):0.04128987823866215	(SrubrajonesiiNC1_1:37.114371606857446	SrubraSC_1:36.30049091665545):0.04072293660453947):0.6074130692113713):0.1044092738001604	(SalataMS2_1:36.29802773927868	(((SrubraGA2_1:37.148983778209725	SrubrajonesiiNC2_1:36.483038520855324):0.4430382119168209	SrubragulfensisFL1_1:36.342118398808154):0.04387171509704435	SalataLA2_1:36.280702704244):0.017325035034677166):0.17364938777125521):0.22300550260845742	(SalataLA1_1:36.183520904659034	SalataTX_1:36.183520904659034):0.7937413982321502):0.4596955255284403):0.4596173778876152):0.393472917451949	((((((SflavaSC_1:36.25533705648435	(SflavarugeliiGA2_1:36.691266086952574	((SflavarubricorporaFL2_1:36.323939687383856	SflavaFL_1:36.34211172209986):0.05586810418028743	SflavarugeliiGA1_1:36.37980779156414):0.773792976530427):0.26240485967977717):0.3868650271104974	(SflavaVA_1:36.483662164201384	(((SflavarubricorporaFL1_1:36.48724605832004	SflavaNC2_1:36.08824067363164):0.4047402672933228	SflavaNC1_1:36.00992353381256):0.08425377992859036	(SflavaGA_1:36.12774129380623	SflavarugeliiAL_1:36.94289768752623):0.6731962143333178):0.18755264856743173):0.017396139173865892):1.1486350191804406	(SpurpureavenosaNC_1:37.585439360481296	((SpurpureavenosaGA_1:36.32971433377919	(SpurpureavenosaburkiiFL1_1:36.304889314051344	SpurpureavenosaburkiiAL_1:36.304889314051344):0.6990879989798342):0.5893606602939111	((SpurpureapurpureaWI2_1:36.184319196771916
[&R] ((((((((SpsittacinaGA1_1:36.19168615552779	SpsittacinaGA2_1:36.85564262570019):0.2851416084919428	SpsittacinaAL1_1:36.45480978524693):0.3815712186765605	SpsittacinaAL2_1:36.83638100392349):1.099564594034165	((SpsittacinaLA_1:36.07839292653216	SpsittacinaFL_1:36.36087699130936):0.18171522697466805	(SpsittacinaAL3_1:36.79425517875138	SpsittacinaGA3_1:37.26090213020738):0.5019403048386625):0.85907761185683):1.4797843895941494	((((SminorGA1_1:36.27918797151832	(SminorSC1_1:36.36429354764172	((SminorGA3_1:36.28056827929601	SminorSC2_1:36.54580241883081):0.0338567450617426	SminorokefenokeensisGA_1:36.57965916389255):0.437245687005165):0.1223188901341923):1.262656117619756	((((SpurpureavenosaburkiiFL2_1:36.10165223037847	(SpurpureavenosaGA_1:36.08457426491386	(SpurpureavenosaburkiiAL_1:36.56180768739213	SpurpureavenosaburkiiFL1_1:36.56180768739213):0.19702955677373515):0.253877932677806):0.4299269934039806	SpurpureavenosaVA_1:36.114763461260054):0.21958781480372133	(SpurpureavenosamontanaGA_1:36.200903087593474	SpurpureavenosamontanaNC_1:36.200903087593474):0.3461429798047006):0.4947136239641763	(SpurpureavenosaMD_1:36.38867515179913	(((SpurpureapurpureaWI_1:36.68409583595842	SpurpureapurpureaWI2_1:36.68409583595842):0.6919938174464688	SpurpureapurpureaNS_1:36.560821434336894):0.05729882300511527	SpurpureavenosaburkiiMS_1:36.08295017019441):0.11986577130431945):0.6891195330364187):0.8824543025633217):0.0867689228037311	SpurpureavenosaNC_1:37.97975142814739):0.3299211044117644	(((((SleucophyllaAL2_1:36.64218350848883	(SleucophyllaFL3_1:36.18448131342146	((SleucophyllaGA_1:36.47720165416983	SleucophyllaFL2_1:36.47720165416983):0.27637269751889415	SleucophyllaAL1_1:36.44994107735233):0.0618527066671312):0.014911298884170645):0.46040514475435235	(((SleucophyllaFL1_1:36.81977313501668	SrubragulfensisFL1_1:36.483268814785085):0.043745517445073115	SrubrawherryiAL_1:36.38122516996616):0.13585436827409023	SalataMS2_1:36.557581290843046):0.1032156325073374):0.1103420864143311	SalataLA2_1:36.77113900976471):0.20338930517833367	(((SrubragulfensisFL3_1:36.153189867693655	SrubragulfensisFL2_1:36.153189867693655):0.5116339848865584	(SalataTX_1:36.45506003983648	SalataLA1_1:36.45506003983648):0.574784330383729):0.012901545622286922	(SalataMS1_1:36.053766312287976	(((SrubraGA5_1:36.299874883547474	SrubraGA4_1:36.299874883547474):1.2746498848020056	SrubraGA6_1:36.09256644231508):0.9935144159019738	(((SrubrajonesiiNC2_1:36.44734630435825	(SrubrajonesiiNC1_1:36.53172264528525	SrubrajonesiiSC1_1:36.53172264528525):0.6216176748713964):0.06006632507696854	((SrubraGA1_1:36.34318896621091	SrubraGA3_1:37.18050332626051):0.00901515225402042	(SrubraGA2_1:36.88239277185334
[&R] (Dcalifornica_1:39.91218783489268	(Hminor_1:37.03239332780446	((((((((((((SleucophyllaGA_1:36.128918324223946	SleucophyllaFL2_1:36.128918324223946):0.845567159297075	(SrubrawherryiAL_1:36.01955527581153	((SrubraSC_1:36.18942613759866	SrubraGA2_1:36.96325806935666):0.23625640613345011	((SrubrajonesiiNC2_1:36.01230259972219	(SrubrajonesiiSC2_1:36.09058753814928	(SrubrajonesiiNC1_1:36.241643588587415	SrubrajonesiiSC1_1:36.241643588587415):0.26839420619785836):0.20825882073531005):0.4999970680806425	((SrubraGA3_1:36.29415514990154	(SrubraGA5_1:36.21507443303389	SrubraGA4_1:36.21507443303389):0.9704091408676513):0.5519848974867725	SrubraGA1_1:36.008825687338714):0.6091549012985137):0.021269550332876756):0.21573355390381826):0.28448187646269885):0.19489734541640563	SrubragulfensisFL2_1:36.456995405886225):0.035213093358952084	(SleucophyllaAL2_1:36.33797160158022	SleucophyllaAL1_1:36.22249317599503):0.6784694719649585):0.31716252117522215	((SrubragulfensisFL1_1:36.544876291555205	SleucophyllaFL3_1:36.4385897156036):0.217033513925425	(SalataMS2_1:36.31816540889859	(SalataTX_1:36.538042959915465	SrubraGA6_1:37.297074409157474):0.06270212221591982):0.33845698692084353):0.23518946900817844):0.2983797838276957	((((SoreophilaAL1_1:36.4713391805285	SoreophilaGA_1:36.4713391805285):0.2570156324583833	SoreophilaAL2_1:36.62300178488009):0.14099050107978145	SoreophilaAL4_1:36.76399228595987):0.3774391212365582	(SoreophilaNC_1:36.55218942239905	SoreophilaAL3_1:36.31476567982465):0.1645191072061789):0.446593926705668):0.06133975213718548	(SrubraalabamensisAL_1:36.015129488562366	(SalataLA2_1:36.23704716317898	SalataLA1_1:36.519626836411774):0.39714451041899423):0.6173397271945178):0.5861125892523145	(SflavaNC2_1:37.26185097766776	(SflavaSC_1:36.421956014097454	SflavaNC1_1:36.07888003198506):0.699913538570315):0.9737363202770287):0.006010136293369902	((SminorGA1_1:36.78187946798885	((SminorSC2_1:37.03970195817175	SminorokefenokeensisGA_1:37.03970195817175):0.5121972876537858	(SminorGA3_1:36.79422429088449	(SminorGA2_1:36.44974195745365	SminorSC1_1:36.26795231965845):0.138894807504843):0.4924408154062436):0.09001599167691497):0.806380209816707	((SflavaVA_1:36.10215711400269	((SflavarugeliiAL_1:36.84298625710697	((SflavarugeliiGA1_1:36.14732385398391	SflavarubricorporaFL2_1:36.14732385398391):0.5827209458060345	SflavarubricorporaFL1_1:36.108363038188344):0.09476942260102891):0.5109885217234031	SflavaGA_1:36.538818385110375):0.0681667213979116):0.5922675730934102	(SflavaFL_1:37.11913438284882	SflavarugeliiGA2_1:36.63862766699082):0.8952746904728728):1.0133592420938586):0.25268829982861046):0.14272809792416144	((((SpsittacinaFL_1:36.08094802977202
[&R] (Dcalifornica_1:36.064284046689636	((((((SoreophilaNC_1:36.382260136716155	SoreophilaAL3_1:36.144836394141755):0.15604518836718703	(SoreophilaAL2_1:36.77802663085638	SoreophilaAL1_1:36.88337965896318):0.1850015718181619):0.4794202668444371	((SleucophyllaAL2_1:36.70017850135702	((SleucophyllaFL2_1:36.05651384699351	SleucophyllaGA_1:36.05651384699351):0.7832828125834506	SleucophyllaFL1_1:36.65164181082576):0.04853669053126173):0.06455242085804418	SleucophyllaAL1_1:36.64925249662987):0.7216755919499086):1.0927329740874516	(((((SalataMS1_1:36.03466310997127	(SalataMS2_1:36.377546319823104	(SrubrawherryiAL_1:36.18110994974903	(SrubragulfensisFL1_1:36.318680530685725	(SalataLA1_1:36.06537775871568	SalataTX_1:36.06537775871568):0.43059503554164824):0.008218581327303088):0.15593461747127524):0.16284485172696614):0.18047508259649914	(((SrubrajonesiiSC2_1:36.80314688213624	(SrubraSC_1:36.05444602892828	SrubraGA1_1:36.26801362416628):0.35427041964195854):0.022309345514935186	SrubraGA3_1:37.481907749372766):0.4367506248087664	(((SrubrajonesiiNC2_1:36.337270028990616	SrubrajonesiiSC1_1:37.04326404478901):0.10195525766649152	SrubrajonesiiNC1_1:37.1452193024555):0.05606722317067205	((SrubraGA4_1:36.29377165299428	SrubraGA5_1:36.29377165299428):1.9281930190973162	(SrubraGA6_1:36.21998998685805	SrubraGA2_1:36.53356986536285):0.5200163591991463):0.10765154262018141):0.480370583469767):0.434448904474223):0.0780026990378903	(SalataLA2_1:36.751253914990826	(SleucophyllaFL3_1:36.42961950924493	(SrubragulfensisFL3_1:36.16668813302716	SrubragulfensisFL2_1:36.16668813302716):0.18148969810097945):0.32063523945548583):0.04761503819363555):0.38457184896774976	SrubraalabamensisAL_1:36.56437861711661):0.5997317982509491	(((((((SpurpureavenosaburkiiAL_1:37.03471529575733	(SpurpureavenosaburkiiFL2_1:36.06554589494766	SpurpureavenosaGA_1:36.30234586216086):0.058106454344465465):0.4231479336032022	(SpurpureavenosaNC_1:36.20879758381717	SpurpureavenosaburkiiFL1_1:37.35521299005237):0.10265023930815845):0.2507412615769284	SpurpureavenosamontanaNC_1:36.59342057328426):0.7004826130118836	(((SpurpureavenosaburkiiMS_1:36.02201772902691	(SpurpureapurpureaWI2_1:37.13844114887525	SpurpureapurpureaNS_1:36.32317292980725):0.234014886367264):0.28627284178045065	SpurpureavenosamontanaGA_1:36.458114787634564):0.010939620089096354	SpurpureavenosaVA_1:36.25635961638926):0.8248487785724846):0.16619264270886078	(SpurpureapurpureaWI_1:37.47623253778817	SpurpureavenosaMD_1:36.31165344187297):1.1844773806052358):0.4950595618591341	((SpsittacinaFL_1:36.738175285639606	(SpsittacinaAL2_1:36.435929724200875	SpsittacinaGA1_1:36.45794770297368):0.8365213292555355):0.7243542967943633	SpsittacinaLA_1:37.18004551765678):0.5393583859113602):0.19160154049269823	((SflavaNC1_1:36.209287368577044
[&R] (Dcalifornica_1:36.223562561625286	(Hminor_1:36.847276625547345	(((((SpurpureavenosamontanaGA_1:37.0892902853793	SpurpureapurpureaNS_1:37.4746361556997):0.13009442548686	((SpurpureavenosaNC_1:36.251132974550046	SpurpureavenosaburkiiAL_1:37.397548380785246):0.255919130257951	(SpurpureavenosaburkiiFL1_1:36.96725853478411	SpurpureavenosaGA_1:36.29299555553211):0.6862089762590895):0.6811011174761519):0.046619701068702786	((SpurpureavenosaburkiiFL2_1:36.57155566057279	SpurpureavenosamontanaNC_1:36.367434689384794):0.43344310874833764	((SpurpureavenosaVA_1:36.256175537390945	(SpurpureapurpureaWI2_1:36.02322074314541	SpurpureapurpureaWI_1:36.02322074314541):1.6462636749683364):0.1265373719855244	(SpurpureavenosaMD_1:36.22107280401568	SpurpureavenosaburkiiMS_1:36.03521359371528):0.41036989016838843):0.20547009742226358):0.4651266138017245):0.8980636423681447	((SrubraalabamensisAL_1:36.815046371437916	(((SalataLA1_1:36.59420991888989	((SrubraGA1_1:36.296107626364126	SrubraSC_1:36.08254003112613):0.37377575451105727	(SrubraGA6_1:36.156597290254304	((SrubraGA3_1:36.39944011056828	SrubraGA2_1:36.12239008703868):0.22516706639169515	(SrubraGA4_1:36.64574691834474	SrubraGA5_1:36.64574691834474):0.8701886826152361):0.12262001532872562):0.759970548636085):0.4366735292414986):0.15078748962030789	(((SrubragulfensisFL1_1:36.33889449134273	SrubrajonesiiNC1_1:37.62884684110512):0.07959692489863411	(SrubrawherryiAL_1:36.208606291197285	SalataTX_1:36.53168771703288):0.06409596278007748):0.08560751422356028	SleucophyllaFL3_1:36.39781235451332):0.06360621447367412):0.08979842524920681	((SalataLA2_1:36.19569772611299	SalataMS2_1:36.19569772611299):0.3343181966799287	((SrubrajonesiiSC1_1:36.65641685652868	SrubrajonesiiSC2_1:36.23696659989268):0.3378158843405148	SrubrajonesiiNC2_1:36.2882387250708):0.9310229413473164):0.022200237733684826):0.8818923959469188):0.28951208033151377	((((SoreophilaAL4_1:36.27629168930521	SoreophilaAL2_1:36.27629168930521):0.7394993071175232	(SoreophilaNC_1:36.19702289861178	(SoreophilaGA_1:36.1266059994827	SoreophilaAL1_1:36.1266059994827):0.6004928048270791):0.3940452202197512):0.3169798820515455	SoreophilaAL3_1:36.67062425830868):0.40741236072335707	(((SrubragulfensisFL2_1:36.042573951667364	SrubragulfensisFL3_1:36.042573951667364):0.46561694836495576	((SleucophyllaAL1_1:36.22006810174134	SleucophyllaFL2_1:36.52370137607774):0.26307135867943526	((SleucophyllaFL1_1:36.24076964200163	SleucophyllaAL2_1:36.24076964200163):0.07631923837880113	SleucophyllaGA_1:36.505243729131635):0.28152900562553806):0.4338055883263502):0.09804615488739124	SalataMS1_1:36.18294983774811):0.6536716546239241):0.3812710828541992):0.0607836614143654):0.5356414297370428	((SflavarubricorporaFL1_1:37.467159278299924	((((SflavaGA_1:36.47390243653115
[&R] (Dcalifornica_1:36.728081191410254	(Hminor_1:37.043208467755534	(((((SoreophilaGA_1:37.67372635554106	((SoreophilaAL2_1:36.73836807065671	SoreophilaAL3_1:36.07622145049111):0.1653892055693029	SoreophilaAL4_1:36.90375727622602):0.6646160512082415):0.5014843738822379	(((((SalataMS1_1:36.046243811414676	(((SleucophyllaGA_1:36.71732187712959	SleucophyllaFL3_1:36.0863761321952):0.2325216092936443	((SleucophyllaFL2_1:36.411983271858546	SleucophyllaAL1_1:36.10834999752215):0.48466780791589226	SleucophyllaFL1_1:36.70849623102324):0.05319240664880296):0.17551079916368262	(SalataLA2_1:36.45332462795944	(SrubraGA6_1:37.48805071955736	SalataLA1_1:36.729019270315355):0.006885030876878609):0.04208307898349727):0.056564166050545005):0.07906799916382792	(SrubrawherryiAL_1:36.33584719359755	(SrubraGA2_1:36.943882985566596	SrubraSC_1:36.1700510538086):0.7876569616133426):0.2546909259569584):0.21572653011234894	SleucophyllaAL2_1:37.28855813216244):0.13689201546677723	(SalataMS2_1:36.717849879189444	(((((SrubraGA4_1:36.23194983604005	SrubraGA5_1:36.23194983604005):0.7279996313489687	SrubraGA3_1:36.068621043389015):0.8070404408329513	SrubraGA1_1:36.03834712417237):0.7867837493746664	((SrubrajonesiiSC2_1:36.22648458105924	(SrubrajonesiiSC1_1:36.16303341027427	SrubrajonesiiNC1_1:36.16303341027427):0.4829014274209704):0.48201477344283744	SrubrajonesiiNC2_1:36.421955595339675):0.29749435737296126):0.22606245282574444	(SalataTX_1:36.53531311095131	SrubragulfensisFL1_1:36.35802084737971):0.0035332241946732746):0.4615832172762579):0.2658085385469902):0.11548962481912634	SoreophilaNC_1:37.07225885021116):0.5728759735141378):0.1547239278992278	(((((SpsittacinaGA2_1:36.29059756834472	SpsittacinaGA3_1:36.29059756834472):1.0906773809736812	SpsittacinaAL2_1:36.69530050037321):0.07001780045130325	SpsittacinaFL_1:36.23104253300771):1.1556474441301146	SpsittacinaAL1_1:37.92096574495463):0.24255714504444043	(SpsittacinaLA_1:36.10100269299619	(SpsittacinaAL3_1:36.42822646288707	SpsittacinaGA1_1:36.230916944170666):0.7088635601923241):1.2457603644088775):0.6238971553514538):0.07053415398202548	(SflavaVA_1:37.649228203702684	((((SpurpureavenosaMD_1:36.31000167549581	SpurpureapurpureaNS_1:36.65931255234301):0.033670626739701	SpurpureapurpureaWI_1:37.50825139815071):0.5413637848645367	SpurpureavenosamontanaNC_1:36.84900109362685):1.0434752374022151	((((SflavarugeliiGA1_1:36.338538150847484	SflavarubricorporaFL2_1:36.338538150847484):0.9998098193311383	(SflavaSC_1:36.03034701158644	((SflavarubricorporaFL1_1:36.14514612769464	(SflavarugeliiGA2_1:36.01861761582947	(SflavarugeliiAL_1:36.166152657439795
[&R] ((Hminor_1:36.216592849326744	((((((SpsittacinaGA1_1:36.15845859685259	((SpsittacinaGA2_1:36.35175926592755	SpsittacinaGA3_1:36.35175926592755):0.19557994602748055	SpsittacinaAL3_1:36.08069226049903):0.27507585506996024):0.891592868998045	SpsittacinaLA_1:36.21127365448383):0.6083076234010233	(SpsittacinaFL_1:36.112180806525075	(SpsittacinaAL1_1:36.64001451227092	SpsittacinaAL2_1:36.64001451227092):0.006442062070955528):0.9898845361369796):0.5699888965163464	(((SflavaSC_1:36.15375502979357	SflavaNC2_1:36.293736454793574):0.22336167912561977	SflavarubricorporaFL1_1:36.9161035186076):1.0662017510589143	((((SflavarugeliiGA2_1:36.21075376339313	(SflavaFL_1:36.546711671675176	((SflavarugeliiGA1_1:36.299825844851604	SflavarubricorporaFL2_1:36.299825844851604):0.17586069825205883	SflavarugeliiAL_1:36.493858577819665):0.052853093855509216):0.1445488075759514):0.27025507343383615	SflavaGA_1:36.14635915896496):0.631804828965609	SflavaNC1_1:36.07140379353217):0.2657805385315483	SflavaVA_1:36.53911653395652):0.7630581458019873):0.06030132853549765):0.6754257429624317	((((SpurpureavenosaMD_1:36.22214400454083	(SpurpureapurpureaWI_1:37.29050118777504	SpurpureapurpureaNS_1:36.47523296870704):0.0962219126809881):0.4308762723249717	((SpurpureapurpureaWI2_1:37.68086215916653	(SpurpureavenosaVA_1:36.05098696415356	((SpurpureavenosaburkiiFL2_1:36.3075837329076	SpurpureavenosaNC_1:36.072231273137604):0.01730589348458818	SpurpureavenosaburkiiFL1_1:37.23595257285739):0.14291310028376375):0.21656631429016976):0.10533174286610714	SpurpureavenosaburkiiAL_1:37.70076373029743):0.031405470748368663):0.10489467820205067	SpurpureavenosaburkiiMS_1:36.572055744767454):0.7728807187285798	(SpurpureavenosaGA_1:36.79835037840749	(SpurpureavenosamontanaNC_1:36.267795488848606	SpurpureavenosamontanaGA_1:36.267795488848606):0.08963395115768831):1.1373312403169429):0.8059867243364011):3.0963093344557246	((((((SrubragulfensisFL2_1:36.15583343035859	SrubragulfensisFL3_1:36.15583343035859):0.2454854992668638	SrubrawherryiAL_1:36.44325802142985):0.22598892473116913	(((((SrubraGA4_1:37.29268504191314	(SrubraGA5_1:37.173013578901454	SrubraGA2_1:36.004635131371856):0.11967146301168165):0.9535244587061318	SrubraGA6_1:36.76425117458487):0.4048070737415697	((SrubrajonesiiSC2_1:36.12156843946814	SrubrajonesiiNC1_1:36.54101869610414):0.5522606186437252	SrubraSC_1:36.27939862454586):0.4294075705273678):0.30474410405678604	SalataMS2_1:36.432191229908426):0.21863599831453695	SrubraalabamensisAL_1:36.03176504318736):0.05892147054086453):1.231889563525214	((SrubrajonesiiNC2_1:36.62013283688069	SrubragulfensisFL1_1:36.036174502916694):0.845815469219886	(((SleucophyllaGA_1:36.0087405069174	SleucophyllaFL2_1:36.0087405069174):0.7637426749900669	((SleucophyllaAL2_1:36.022311496589424
[&R] ((Hminor_1:36.050978877871266	((SpurpureavenosamontanaGA_1:36.80012816635024	(SpurpureavenosaNC_1:36.366792969022235	(((SpurpureavenosaburkiiFL1_1:37.12799988676394	SpurpureavenosaburkiiAL_1:37.12799988676394):0.005333640458578787	SpurpureavenosaGA_1:36.45907054797052):0.11379698961211991	SpurpureavenosaburkiiFL2_1:36.33606757036944):0.2660778584227982):0.4021037087460002):2.644609739017106	(((SflavarugeliiGA2_1:36.272648680091834	SflavarubricorporaFL2_1:36.73498336123383):0.5873102213467334	SflavarubricorporaFL1_1:36.70061182097896):2.3921611250322203	(((((SrubragulfensisFL2_1:36.57414518236963	(((SrubraSC_1:36.065678207108725	(SrubraGA5_1:36.49256869171634	SrubraGA4_1:36.49256869171634):1.515319894679987):0.2073935424003024	(SrubrajonesiiNC2_1:36.30638785190651	SrubrajonesiiSC1_1:37.0123818677049):0.074570572006122):0.8942706088514225	(SalataMS1_1:36.0048353508496	(((SalataMS2_1:36.23109207877989	SalataLA1_1:36.513671752012684):0.015262712804872286	SalataTX_1:36.52893446481755):0.14509563497705757	(((SrubrawherryiAL_1:36.03983330620834	SrubragulfensisFL1_1:36.18562246847234):0.13570316146010747	(SrubrajonesiiSC2_1:36.06905187141136	SrubrajonesiiNC1_1:36.48850212804736):1.1227758516474824):0.14517615055502206	SalataLA2_1:36.36121437082626):0.030236055735548415):0.11911298586659237):0.07541987671044627):0.07060273763797284):0.04190830104167986	((SleucophyllaAL1_1:36.353770156145075	SleucophyllaGA_1:36.65740343048147):0.3829130381233902	(SleucophyllaFL3_1:36.12908842996593	(SleucophyllaFL1_1:36.32863437835013	(SleucophyllaFL2_1:36.4489568176356	SleucophyllaAL2_1:36.260801968884394):0.06783240946574029):0.24324494779899375):0.2802822937045372):0.2881244378576362):0.056734306817186615	SrubraalabamensisAL_1:36.13616644960009):0.5774355699480154	((SoreophilaAL4_1:37.21126359676181	SoreophilaNC_1:36.78654071917061):0.29320652720494816	(((((SrubraGA2_1:36.42152311011149	SrubraGA6_1:36.10794323160669):0.09872897309959305	SrubraGA3_1:36.79730210674067):0.3691150818278674	SrubraGA1_1:36.32910282851894):1.4500744989615817	((SoreophilaAL2_1:36.70240813517152	SoreophilaAL3_1:36.040261515005916):0.33202560440412726	(SoreophilaGA_1:36.22782912918563	SoreophilaAL1_1:36.22782912918563):0.9119576384968116):0.34765060869208964):0.06638886332991427	SrubragulfensisFL3_1:36.96819868194364):0.05599691236910925):0.22602776586375392):0.9492039927940761	((((((SminorokefenokeensisGA_1:36.9067444933263	(SminorGA3_1:36.0389598534853	SminorSC2_1:36.3041939930201):0.6025505003062039):0.3268076490655551	SminorSC1_1:36.58094083913586):0.5375221457915091	(SminorGA2_1:36.66466581132764	SminorGA1_1:36.27545170727484):0.635586811394933):0.4376114598849026	((((SpsittacinaAL2_1:36.680041252331165
[&R] (Dcalifornica_1:36.46054477505441	(Hminor_1:38.945105394116645	((((SrubraalabamensisAL_1:36.7205519604168	((SoreophilaAL1_1:36.871160510508474	(SoreophilaAL3_1:36.002024086716624	(SoreophilaGA_1:36.48311136760358	(SoreophilaAL4_1:36.221750582176774	SoreophilaAL2_1:36.221750582176774):0.15600775732000904):0.286412367385438):0.10163677551946221):0.044340085162630646	SoreophilaNC_1:36.385424689973114):0.9273002631348837):0.5620991414617764	((((SpsittacinaGA3_1:37.46611342423824	SpsittacinaGA2_1:37.46611342423824):1.105807349854456	((SpsittacinaFL_1:36.31512927122187	((SpsittacinaAL1_1:36.03743842433719	SpsittacinaAL2_1:36.03743842433719):0.42325841758826166	(SpsittacinaGA1_1:36.00732331722083	SpsittacinaAL3_1:36.20463283593723):0.4753915034774186):0.3887081971132237):0.235961664752559	SpsittacinaLA_1:36.26860687119723):0.8005796213562624):0.5555466638133637	((((SminorSC2_1:36.06448904262945	SminorokefenokeensisGA_1:36.06448904262945):0.5208522601635782	SminorGA3_1:36.32010716325823):0.2157410659161907	SminorSC1_1:36.148471065453215):0.24978285206457174	SminorGA2_1:36.580043555313):1.2872852876150662):0.04691370575284875	SminorGA1_1:37.525028444628106):0.37397869358206903):0.7060746266389875	((SpurpureavenosamontanaGA_1:36.46180843382007	SpurpureavenosaVA_1:36.24911364248567):0.04534297716919935	(((SpurpureavenosaburkiiAL_1:36.081372923182236	SpurpureavenosaburkiiFL1_1:36.081372923182236):1.0931887827856877	SpurpureavenosaGA_1:36.500298726715926):0.44037777503938663	SpurpureavenosaMD_1:36.53579055682731):0.007395847635161101):2.4803002586474907):0.10153912286124668	(((SrubragulfensisFL2_1:36.40573280719919	(((SleucophyllaFL2_1:36.53024785696143	SleucophyllaAL2_1:36.34209300821023):0.46603372362025564	(((SleucophyllaAL1_1:36.36935263063792	SleucophyllaFL3_1:36.04204016003992):0.09646640297908289	SleucophyllaGA_1:36.7694523079534):0.2256681318940159	((SrubraGA6_1:36.060797699258096	(SrubraGA2_1:36.17702691758478	(SrubraGA4_1:37.3094123752308	SrubraGA3_1:36.4180839512308):0.03599298988357893):0.19735066017811848):1.264763948037012	(SrubrawherryiAL_1:36.12872755446362	SrubragulfensisFL1_1:36.274516716727625):0.11472121775388353):0.08122333638310708):0.0011611407342670453):0.03687314719188851	((SalataLA2_1:36.00988885063029	SalataMS2_1:36.00988885063029):0.3469341772120773	SleucophyllaFL1_1:36.79861475773516):0.04638512128720522):0.08496550247682218):0.47358015751965343	(((((((SrubraSC_1:36.28656281883903	((SrubrajonesiiNC1_1:36.28349809544095	SrubrajonesiiSC1_1:36.28349809544095):0.4037083506872936	SrubrajonesiiSC2_1:36.267756189492246):0.4132370629127914):0.04729323308947146	SrubrajonesiiNC2_1:36.4417427263321):0.3896887414197642	SrubraGA5_1:38.66575517263587):0.19331816237204322
[&R] ((((((((SpurpureavenosaVA_1:36.68588984132894	((SpurpureavenosaburkiiFL2_1:36.6581746485989	SpurpureavenosaGA_1:36.8949746158121):0.09206172488815245	((SpurpureapurpureaNS_1:36.28057796926368	(SpurpureapurpureaWI2_1:36.75665730454893	SpurpureapurpureaWI_1:36.75665730454893):0.33918888378275275):0.39318476423351456	SpurpureavenosaMD_1:36.32445185665):0.25769853912225993):0.35246923036428224):0.15338554458074377	(SpurpureavenosaburkiiMS_1:36.33225853916146	((SpurpureavenosaburkiiAL_1:36.11124346702074	SpurpureavenosaburkiiFL1_1:36.11124346702074):1.2418910439436754	SpurpureavenosaNC_1:36.20671910472921):0.24413216267744564):0.5698874212554227):0.389873901892163	(SpurpureavenosamontanaNC_1:36.20950749498124	SpurpureavenosamontanaGA_1:36.20950749498124):1.2323365841550054):1.377029640313842	(((SminorokefenokeensisGA_1:36.12740975646566	SminorSC2_1:36.12740975646566):0.8906224976580539	SminorGA1_1:36.157996484610116):1.3458290399446369	(SminorGA3_1:36.53912812447389	(SminorGA2_1:36.24995597881325	SminorSC1_1:36.06816634101805):0.08358461973464103):1.55949903005966):0.9326782901077377):0.25808894894419193	(((SpsittacinaAL2_1:37.03227519665155	(SpsittacinaGA1_1:36.297130417616756	((SpsittacinaGA3_1:36.352527314853575	SpsittacinaGA2_1:36.352527314853575):0.559662954689016	SpsittacinaAL3_1:36.44554331808659):0.048896618246565035):0.7571627578075929):0.04018270065359279	SpsittacinaFL_1:36.53818212948834):1.586503032236846	(((SflavaNC2_1:36.23784840757029	((SflavarugeliiGA2_1:36.0163611872235	(SflavarugeliiAL_1:36.48221541802643	SflavaFL_1:36.48221541802643):0.014652485055073156):0.6221502740955878	SflavaGA_1:36.303861783457094):0.1576894113991982):1.5093510022774626	((SflavaSC_1:36.39815160137042	(SflavarubricorporaFL1_1:36.93542437626211	SflavaNC1_1:36.053361584461314):0.0017140347967136312):0.17489851192155192	(SflavaVA_1:36.01483930653897	(SflavarugeliiGA1_1:36.75584382650679	SflavarubricorporaFL2_1:36.75584382650679):0.5608078315417714):0.41706702653340816):1.0341678715557754):0.018910797182670195	(SpsittacinaAL1_1:37.20386347091071	SpsittacinaLA_1:36.38710363831671):1.1249755296013133):0.3301219290299648):0.9990100841502931):1.5208799523670378	(((SoreophilaNC_1:36.80417267514787	(SoreophilaAL4_1:36.727317772818964	SoreophilaAL3_1:36.06517115265336):0.5015777799201026):0.03321625407377878	(SoreophilaGA_1:37.186867033855805	(SoreophilaAL1_1:36.77554909763378	SoreophilaAL2_1:36.67019606952698):0.4113179362220244):0.18059780106383966):0.5455630352406486	(((SrubraalabamensisAL_1:36.40020570325302	SrubragulfensisFL3_1:36.93682704388142):0.24280967373366313	(SrubragulfensisFL2_1:36.567761511064724	(((SrubraSC_1:36.32575323841523	(SrubrajonesiiNC2_1:36.26410502122445	(SrubrajonesiiSC2_1:36.11775116858939
[&R] (Dcalifornica_1:37.70744463653192	(((((SleucophyllaFL1_1:36.0597130385989	SleucophyllaAL2_1:36.0597130385989):1.3506795869850425	SrubragulfensisFL2_1:36.88616005128393):1.0026082247121384	((((SpsittacinaLA_1:36.13257590718971	(((SpsittacinaAL2_1:36.34703303506487	SpsittacinaAL1_1:36.34703303506487):0.12444756901784748	SpsittacinaGA2_1:37.15745505302792):0.4400764733585093	SpsittacinaFL_1:36.37728130962443):0.037778662342483095):1.4629770071771624	(SminorGA2_1:36.027180167021854	SminorSC2_1:36.49800183248265):1.810968433906221):0.14056552989855847	((SpurpureavenosaburkiiFL2_1:37.28218545521514	((SpurpureavenosaburkiiMS_1:36.66651037951177	((((SpurpureavenosaburkiiAL_1:36.074603539018625	SpurpureavenosaburkiiFL1_1:36.074603539018625):1.17248528183414	SpurpureavenosaNC_1:36.10067341461757):0.24110852171964914	SpurpureavenosamontanaNC_1:36.373013424919215):0.10388078962603922	SpurpureavenosaGA_1:36.91781515294645):0.33944038179372205):0.23257370546843847	(((SpurpureapurpureaWI2_1:36.43838588330969	SpurpureapurpureaWI_1:36.43838588330969):1.2068175533725776	SpurpureavenosaVA_1:36.23189455595947):0.0857243739251239	(SpurpureapurpureaNS_1:36.66777928999634	SpurpureavenosaMD_1:36.31846841314914):0.24788030154304966):0.5185945805884218):0.029156182219725938):0.07224498835180997	SpurpureavenosamontanaGA_1:37.15030947237896):0.8215604591824807):0.24309699587154188	((SoreophilaAL2_1:36.24658650890873	SoreophilaGA_1:36.351939537015525):1.1820429879651742	(SrubraalabamensisAL_1:36.33372272187143	SrubragulfensisFL3_1:36.870344062499825):0.07801090472006):0.8045073597222737):0.13590594905390935):0.4006239618125707	((((((((((SrubraGA4_1:38.08926086297605	(((SrubraGA3_1:36.04582288746687	SrubraGA5_1:36.93715131146687):0.7318261822904368	(SrubraGA2_1:36.31888560247426	SrubraGA6_1:36.005305723969464):0.18171344375344226):0.28475474837973475	SrubraGA1_1:36.22508945808743):0.13552862083900888):0.5216908169394134	(SrubrajonesiiSC1_1:37.0618669345857	SrubraSC_1:36.2479862443837):0.4207550562441523):0.017677152842599318	SrubrawherryiAL_1:36.06455763164606):0.0620878492736721	SrubrajonesiiNC1_1:37.56238699294613):0.3830107180058969	(SleucophyllaAL1_1:36.22115964275349	(SleucophyllaFL2_1:36.51255587087405	SleucophyllaGA_1:36.51255587087405):0.012237046215836636):0.6553116130825397):0.0756248891042754	((SrubragulfensisFL1_1:36.56727921746671	SleucophyllaFL3_1:36.460992641515105):0.007467451337580674	((SrubrajonesiiSC2_1:36.30892984299072	SrubrajonesiiNC2_1:36.02238608382832):0.8707864769634972	(SalataTX_1:36.46007321485755	SalataLA1_1:36.46007321485755):0.02643327554186853):0.2655324419764662):0.15632358148961803):0.07400742145262874	(SalataLA2_1:36.369172987339304	SalataMS2_1:36.369172987339304):0.3306172747460308):0.08620142291732914	SalataMS1_1:36.28026362342385):0.2051988286889455
[&R] (Dcalifornica_1:36.42323594281717	(Hminor_1:36.02327834326715	((((SpurpureapurpureaWI2_1:37.44599041922086	SpurpureavenosaMD_1:36.28141132330566):0.38207381228166437	(SpurpureapurpureaNS_1:37.006083979509164	((SpurpureavenosaburkiiFL2_1:36.57430182467477	SpurpureavenosamontanaNC_1:36.37018085348677):0.22876913348589173	((SpurpureavenosaVA_1:36.255627925150854	SpurpureavenosaNC_1:36.43709122790325):0.02875184603439719	((SpurpureapurpureaWI_1:37.63825883975212	SpurpureavenosaGA_1:36.878565688764915):0.03288692681782515	SpurpureavenosamontanaGA_1:36.47053167718154):0.02654288533811228):0.10187542445301602):0.021788122216098833):0.006712032925361059):2.423968889528242	((((SalataMS1_1:36.13217828276783	((((SleucophyllaAL2_1:36.500978020869574	SleucophyllaFL1_1:36.500978020869574):0.0915846121240496	SleucophyllaAL1_1:36.47708420740843):0.305509015754985	((SrubrajonesiiNC2_1:36.15797982982194	(SrubrajonesiiNC1_1:36.65351270100707	SrubrajonesiiSC2_1:36.23406244437107):0.21046114461327275):0.6826387386652795	SrubrawherryiAL_1:36.11087107225922):0.304907093993791):0.12174402828157503	(((((SalataTX_1:36.08546031442619	SalataLA1_1:36.08546031442619):0.45656118114138167	(SrubraGA2_1:36.082478728111944	SrubraGA3_1:36.35952875164154):1.5321540952024284):0.1651186973463948	(SleucophyllaGA_1:36.26073437034587	SleucophyllaFL2_1:36.26073437034587):0.7937727279792952):0.08781082693899776	(((SrubraGA6_1:36.27181126320117	SrubraGA1_1:36.02512680518597):0.459304393168993	SrubrajonesiiSC1_1:37.084744293318955):0.5774705027621488	SalataMS2_1:36.26697503665752):0.24539630996265366):0.02432265986178777	(SalataLA2_1:36.27500959239775	(SrubragulfensisFL1_1:36.00792751625975	SrubraSC_1:36.483999175820145):0.37236948579920004):0.2616844140842075):0.04132994065543437):0.05988239720924116):0.03281748858506473	((SrubraGA4_1:36.56632014071572	SrubraGA5_1:36.56632014071572):2.3760703018722977	(SrubragulfensisFL3_1:36.32463507711812	SrubragulfensisFL2_1:36.32463507711812):0.011745072553500284):0.2519028388528775):0.8461696047849225	(SrubraalabamensisAL_1:36.875118873934184	(SleucophyllaFL3_1:37.288406569411464	(((SoreophilaAL2_1:36.60833735714788	SoreophilaAL4_1:36.60833735714788):0.5670213928522949	SoreophilaNC_1:36.75063587240898):0.1942568001561024	(SoreophilaAL3_1:36.26271827226738	(SoreophilaAL1_1:36.27421105953003	SoreophilaGA_1:36.27421105953003):0.7560068610097448):0.4447506577233054):0.31762387079237303):0.20477532326792106):0.022712378746840584):0.3658720862577261	(((((SminorSC1_1:36.25468647203641	(SminorSC2_1:36.65231459680507	SminorokefenokeensisGA_1:36.65231459680507):0.25498317848733776):0.08396623976209829	SminorGA3_1:36.72602987551971):0.031474080984018396	SminorGA1_1:36.16270232652493):0.9900058650366037
[&R] (Dcalifornica_1:37.59780368805168	(Hminor_1:37.03626024275253	(((((SminorGA3_1:36.1662870500955	SminorokefenokeensisGA_1:36.431521189630296):0.8807024759968319	(SminorGA1_1:36.264693600752224	(SminorSC1_1:36.314158551512115	(SminorSC2_1:36.54049933521714	SminorGA2_1:36.069677669756345):0.4262705195509702):0.1579595154977115):0.18749429536130155):1.5577987843395238	((SleucophyllaAL2_1:36.00363438555839	SleucophyllaFL1_1:36.00363438555839):1.2225371900398765	SalataMS1_1:36.278651784126666):1.228312983451584):0.6776981927902006	(((SoreophilaNC_1:36.688240857455256	(SoreophilaAL3_1:36.01287542387915	SoreophilaGA_1:36.78037507215155):0.43794169100170705):0.5298494018606763	((SleucophyllaFL3_1:36.408740692629685	SrubragulfensisFL3_1:36.32729901451288):0.36759951669997426	(((((SalataMS2_1:36.26155945772196	SrubragulfensisFL1_1:36.36684686738316):0.1497435359520361	(((SrubrajonesiiNC1_1:36.006478380464806	SrubrajonesiiSC1_1:36.006478380464806):1.1263659589127604	SrubraSC_1:36.318963649175565):0.5101372229129999	(SalataTX_1:36.22206342956258	SalataLA1_1:36.22206342956258):0.3082580465371801):0.1635611908070347):0.01797968075922279	(SalataLA2_1:36.245628859434525	(((SrubraGA1_1:36.52702540444945	SrubrajonesiiNC2_1:36.42134448361505):0.1365425046722181	((((SrubraGA2_1:36.19078851877491	SrubraGA4_1:37.35916696630451):0.44784798954509064	SrubraGA5_1:37.8070149558496):0.12205678939431669	(SrubraGA6_1:36.26899177483895	SrubraGA3_1:36.85962167687335):0.1781216443705644):0.31905562448963015	SrubrajonesiiSC2_1:36.700347424011944):0.1440833234377218):0.3268186371774067	SrubrawherryiAL_1:36.154958129236675):0.05016897759505326):0.18365381499869599):0.036234672273951433	(SleucophyllaFL2_1:36.38594304948408	(SleucophyllaAL1_1:36.00054078228172	SleucophyllaGA_1:36.304174056618116):0.0817689928659622):0.7095208758670909):0.293544179458996	(SrubragulfensisFL2_1:36.5725392548687	SrubraalabamensisAL_1:36.0359179142403):0.10408142689026392):0.018277849453890115):0.4676400760402769):0.266304536252726	(SoreophilaAL1_1:36.53622494684193	(SoreophilaAL4_1:36.23739608199028	SoreophilaAL2_1:36.23739608199028):0.19347583674484142):1.4782457544247336):1.1791070340341934):0.3019614015854256	((SpsittacinaLA_1:37.551110896780706	(((SflavaNC1_1:36.05480042903871	SflavaVA_1:36.25673263093151):0.7130334737397946	(SflavarubricorporaFL2_1:36.69943324400973	SflavarubricorporaFL1_1:36.07775148240814):1.5721452121711632):0.369427073957096	((SflavaGA_1:36.457927496542936	(((SflavarugeliiAL_1:36.483089301082224	SflavarugeliiGA1_1:36.46491726636622):0.5991021410134476	SflavaNC2_1:36.043332261089674):0.10016942479203463
[&R] (Dcalifornica_1:36.08323309569224	(Hminor_1:38.954096411665766	(((SoreophilaAL2_1:36.0661616278835	SoreophilaAL4_1:36.0661616278835):2.323691971524043	((((((SpurpureavenosaMD_1:36.65895435038185	(((SpurpureavenosaGA_1:36.38089007936528	SpurpureavenosaburkiiFL2_1:36.14409011215208):0.11864558464894383	(SpurpureavenosaburkiiAL_1:36.33140424175307	SpurpureavenosaburkiiFL1_1:36.33140424175307):0.8423944015131488):0.18269353406961206	SpurpureavenosaNC_1:36.21007677110063):0.3816110972260142):0.057450831829819235	((SpurpureapurpureaNS_1:36.09681653582184	SpurpureapurpureaWI_1:36.91208475488984):0.35993621055965547	SpurpureapurpureaWI2_1:37.27202096544949):0.6089633126773728):0.03099899162776183	(SpurpureavenosamontanaNC_1:36.45730566833585	SpurpureavenosamontanaGA_1:36.45730566833585):0.2540635120303777):0.8128858314846252	SpurpureavenosaburkiiMS_1:37.374430795023656):0.5416929696586864	(SminorGA2_1:36.50172163449647	(SminorSC1_1:36.162136837291044	(SminorokefenokeensisGA_1:36.47510889703289	(SminorSC2_1:36.3153663260238	SminorGA3_1:36.050132186489):0.15974257100908879):0.3396392435141494):0.15779515941022954):1.5710705462782668):0.11381188756555301	((((SpsittacinaLA_1:36.199558622247665	((SpsittacinaAL1_1:36.911779903240614	((SpsittacinaGA2_1:36.63791503982194	SpsittacinaGA3_1:36.63791503982194):0.3439444479630274	(SpsittacinaAL3_1:36.445363354934415	SpsittacinaGA1_1:36.24805383621801):0.06984918139455137):0.6158948644008547):0.07530585887534876	SpsittacinaAL2_1:36.98708576211596):0.029232692725698187):1.274477932872144	(((((SflavarugeliiGA2_1:36.72636912843117	(SflavarugeliiGA1_1:36.74954743398795	SflavarubricorporaFL1_1:36.127865672386356):0.43915637558522086):0.2388439979330506	SflavaGA_1:36.63056344850222):0.1280344584225226	((SflavarubricorporaFL2_1:36.47624485994223	SflavaFL_1:36.49441689465823):0.037674073519512956	SflavarugeliiAL_1:36.53209096817774):1.0416633324670048):0.2935966657324017	SflavaNC1_1:36.34543437825875):0.23546874817491006	((SflavaSC_1:36.05594295112095	SflavaNC2_1:36.19592437612095):0.24664923805124256	SflavaVA_1:36.161448408952594):0.6213869193738691):0.6641070606861506):0.1843829815795545	SpurpureavenosaVA_1:37.68147623266097):0.19583683979071537	(SpsittacinaFL_1:37.85151267713202	SminorGA1_1:37.422410194863225):0.2852277641352577):0.0897520052890089):0.1919238011692536):0.4030515690135006	(((((SalataMS2_1:36.28904134468262	(((((SrubrajonesiiSC2_1:36.09000892877567	SrubrajonesiiSC1_1:36.509459185411664):0.291728074878917	SrubrajonesiiNC1_1:36.80118726029058):0.16977628622904423	SrubrajonesiiNC2_1:36.26496953072123):0.16300219969016796	(SrubraGA6_1:36.54836641927214	((SrubraGA5_1:36.9044648696754	SrubraGA3_1:36.0131364456754):0.3362161639635992
[&R] (Dcalifornica_1:36.288453954725405	(Hminor_1:37.05575525706678	(SpsittacinaAL3_1:40.062422524413364	((((SoreophilaAL2_1:36.278506354003774	SoreophilaAL4_1:36.278506354003774):1.0513394654840282	(SoreophilaGA_1:36.59455690283618	SoreophilaNC_1:36.06448099713818):0.840641944758414):0.3069640592770064	((SalataLA2_1:36.60183240709451	(SrubragulfensisFL3_1:36.13270419628891	SrubragulfensisFL2_1:36.13270419628891):0.3866873663983982):0.2812746813267535	((SrubraalabamensisAL_1:36.14824060320326	(SalataMS2_1:36.568900170918916	(SleucophyllaFL3_1:36.486482517937354	((((SleucophyllaFL1_1:36.438442074286336	(SleucophyllaAL1_1:36.24991248300089	(SleucophyllaGA_1:36.535371606311315	SleucophyllaFL2_1:36.535371606311315):0.01817415102597712):0.07305116570025107):0.3639125603880614	SleucophyllaAL2_1:36.802354634674394):0.07451726102769067	SalataTX_1:36.7176598390421):0.03795131904596971	((SalataLA1_1:36.4636877569967	(SrubraSC_1:36.02412486136973	SrubraGA6_1:36.48437691462293):0.7383422916157681):0.0005241318777756488	SrubrajonesiiNC2_1:36.87087795926688):0.29139926921358994):0.014450199372480437):0.08141848669116303):0.19840261731995235):0.04809227455250519	(((((SrubraGA3_1:36.34633659687938	SrubraGA2_1:36.069286573349785):0.3880175943444055	(SrubraGA5_1:36.46991244374789	SrubraGA4_1:36.46991244374789):1.155770171475905):0.23177363654462346	SrubraGA1_1:36.128813467718814):0.6824347525116383	((SrubrajonesiiNC1_1:36.51540085640388	SrubrajonesiiSC1_1:36.51540085640388):0.2708000528930442	SrubrajonesiiSC2_1:36.366750652660926):0.6253604058975296):0.11507590459484887	(SrubrawherryiAL_1:36.08159272336812	SrubragulfensisFL1_1:36.22738188563212):0.009302984394784735):0.6839976024256631):0.0677120256298963):0.3558691050967435):0.863943353018474	((((((SpsittacinaAL1_1:36.309796550862174	(SpsittacinaAL2_1:36.29060414041215	(SpsittacinaGA1_1:36.23190306989061	(SpsittacinaGA3_1:36.621398033689225	SpsittacinaGA2_1:36.621398033689225):0.27446150637378675):0.08071904929433629):0.01919241045002361):0.5197018385140455	SpsittacinaFL_1:36.29522262155942):0.174776869021695	SpsittacinaLA_1:36.18751542580391):1.3149533827236823	(((SminorokefenokeensisGA_1:36.07263976642899	SminorSC2_1:36.07263976642899):1.1312744545615334	SminorGA3_1:36.93868008145572):0.5236177827417514	(SminorGA1_1:36.71476176871225	(SminorGA2_1:36.49479924871445	SminorSC1_1:36.31300961091925):0.6091766240506006):0.15273446550642522):0.48835415681731603):0.5200096930846956	(SalataMS1_1:36.679648726349875	(SoreophilaAL1_1:37.003945579910905	SoreophilaAL3_1:36.23644593163851):0.6846179213713729):0.6931894448960101):0.07354726263976423	(((SpurpureapurpureaNS_1:36.469415558298536
[&R] (Dcalifornica_1:37.493027464624475	((((SflavaVA_1:36.24182251243529	SflavaNC1_1:36.03989031054249):0.49210029028171304	((((SflavaGA_1:36.248092216540805	((SflavarugeliiAL_1:36.44060942229247	(SflavaFL_1:36.41526052794499	SflavarugeliiGA1_1:36.397088493228985):0.02534889434748312):0.32601748282888826	(SflavarubricorporaFL2_1:36.56355454747407	SflavarugeliiGA2_1:36.10121986633207):0.18490032293128633):0.29662170513944663):0.058934521266454785	SflavarubricorporaFL1_1:36.48232933520966):0.03694397223284325	SflavaNC2_1:36.1202679227541):0.36991281334962905	SflavaSC_1:36.35019931110374):0.5248672718328716):6.524954974297788	(((((SoreophilaAL3_1:36.92301642332282	((SrubragulfensisFL3_1:36.616302732016024	(SalataMS1_1:36.0322364425811	((SleucophyllaFL3_1:36.06928607531003	SleucophyllaFL1_1:36.51207697149323):0.3247486229561024	SalataMS2_1:36.39503386455654):0.1429306396033608):0.16077907226332583):0.042315699157269085	SrubraalabamensisAL_1:36.121997090544895):0.44627008266112417):0.010646552074215799	(SoreophilaNC_1:36.45879553799846	((SoreophilaAL2_1:36.21270718693735	SoreophilaAL4_1:36.21270718693735):0.5908396535604272	(SoreophilaGA_1:36.23097878688426	SoreophilaAL1_1:36.23097878688426):0.6779210817203184):0.0799715750918817):0.7122911799729725):0.6388226408203894	(SminorGA1_1:37.588788287666155	(((SminorSC1_1:36.21630011362915	(SminorGA2_1:36.22270584267223	(SminorSC2_1:36.041652764675945	SminorokefenokeensisGA_1:36.041652764675945):0.651874743457086):0.17538390875212187):1.2541215317452192	SminorGA3_1:37.85779880909557):0.12910267105835144	(SpsittacinaLA_1:36.700173520206185	(SpsittacinaFL_1:36.64091810696565	(SpsittacinaAL2_1:36.65079675368156	((SpsittacinaGA1_1:36.18591053814883	SpsittacinaGA2_1:36.84986700832123):0.3840546273502524	(SpsittacinaAL1_1:36.34483602506871	(SpsittacinaAL3_1:36.07278688953052	SpsittacinaGA3_1:36.53943384098652):0.49137663302739276):0.20311116165757656):0.10284956695527335):0.5243971211008867):0.34173947801773796):0.8385447474605393):0.19668843749103454):0.2453041147660645):0.5179082289588844	((((SleucophyllaAL2_1:36.232547304336	(SleucophyllaGA_1:36.332383361180696	SleucophyllaAL1_1:36.0287500868443):0.0883187919065101):0.1176107297759224	SleucophyllaFL2_1:36.53831288286313):1.0478738376369787	SrubragulfensisFL2_1:36.87379929744891):0.4065635204596023	((((((SrubrajonesiiSC2_1:36.406547359315724	(SrubrajonesiiNC1_1:36.07256776931978	SrubrajonesiiSC1_1:36.07256776931978):0.7534298466319436):0.2685447283570939	SrubraGA2_1:37.05449358586481):0.2542908806411444	SrubragulfensisFL1_1:36.05888087518756):0.2012173812903981	(SrubrajonesiiNC2_1:36.36802610091475	(SrubraGA6_1:36.15481666351081
[&R] ((((((SoreophilaAL4_1:36.7973065140881	SoreophilaAL3_1:36.13515989392249):0.7256982362826088	(((SleucophyllaGA_1:36.41174643687618	SleucophyllaAL1_1:36.10811316253978):0.7348606437226521	((SrubrajonesiiSC1_1:36.55660441382642	SrubrajonesiiSC2_1:36.13715415719042):1.1682442931003376	((((SrubraGA2_1:36.38354713433565	((SrubraGA5_1:36.99883958565123	SrubraGA3_1:36.10751116165123):0.342772348753429	SrubraGA4_1:37.34161193440466):0.21031364746058567):0.44053811412754423	SrubraGA1_1:36.263820911943185):0.6302725618194287	SrubrajonesiiNC2_1:36.78841255292822):0.17784438019008686	(SalataMS2_1:36.235426105904864	(SrubrawherryiAL_1:36.11993774663695	((SrubrajonesiiNC1_1:37.10684307866221	SrubraSC_1:36.29296238846021):0.3844278717237494	(SrubraGA6_1:36.950959900830064	SrubragulfensisFL1_1:36.01463618801647):0.18668241260709578):0.06440830827738701):0.0749866066651151):0.041585083588243844):0.05259775801005404):0.18705155445167507):0.20679836779660607	((SalataTX_1:36.66286544241133	SleucophyllaFL3_1:36.37928660288814):0.11952316578239189	SalataLA1_1:36.78238860819372):0.22364993479051334):0.4017121953724588):0.9339269154042915	((((SpsittacinaAL1_1:37.03918613395877	SpsittacinaLA_1:36.22242630136478):0.04928046821443405	(((SpsittacinaAL3_1:36.266201503436356	SpsittacinaGA3_1:36.732848454892356):0.29527440093727375	SpsittacinaGA2_1:37.02812285582963):0.6709982881127294	((SpsittacinaFL_1:36.12382142341199	SpsittacinaGA1_1:36.680115170001585):0.23141889419265946	SpsittacinaAL2_1:36.88951608542144):0.12363060957571385):0.07531990717605264):1.2486890322178639	(SminorSC1_1:36.20846674360303	(SminorGA3_1:36.21993553521058	SminorGA2_1:36.01434800928458):0.3759083721136516):1.3727351069600404):0.47272157797087766	(SpurpureavenosaMD_1:36.54211012255772	(((SpurpureavenosaburkiiFL1_1:36.36445406725483	SpurpureavenosaburkiiAL_1:36.36445406725483):0.5081230847818068	SpurpureavenosaGA_1:36.198314172784634):0.5168374002003505	SpurpureavenosaNC_1:36.242999146001786):0.23184449450073233):1.7227937379794347):0.20989286954783762):0.960397229139046	((((SpurpureapurpureaWI2_1:37.17188015648071	SpurpureapurpureaWI_1:37.17188015648071):0.6464724052950337	SpurpureavenosamontanaNC_1:36.617738472387344):0.16461917104735982	(SpurpureavenosaVA_1:36.33366309479895	((SpurpureapurpureaNS_1:36.638095710467134	SpurpureavenosaburkiiMS_1:36.102925623319535):0.22929791589617146	(SpurpureavenosamontanaGA_1:36.39734014367194	SpurpureavenosaburkiiFL2_1:36.60146111485994):0.08470761237096025):0.0643101300904431):0.23599975730135514):1.8280941790358665	((((SoreophilaAL2_1:36.3663573958262	(SoreophilaAL1_1:36.45033463517094	SoreophilaGA_1:36.45033463517094):0.021375788762054208):0.16566372679167155	SoreophilaNC_1:36.10729824502666):0.9479796680639326	((SrubraalabamensisAL_1:36.32432451456624
[&R] (Dcalifornica_1:36.669886591043024	(((((((SminorGA3_1:36.728440038790794	SminorSC1_1:36.341062875069596):0.18227285352918096	((SminorSC2_1:36.6981409769597	SminorokefenokeensisGA_1:36.6981409769597):0.03657068649784106	SminorGA2_1:36.26388999799674):0.4412353683972342):0.9773517711322932	SminorGA1_1:37.29326303347347):0.6179308705523071	(SflavaGA_1:37.79912983292015	(SflavaSC_1:36.63989044356049	((SflavaNC2_1:36.108958444706694	((SflavarubricorporaFL1_1:36.13633060724272	((SflavarugeliiGA1_1:36.03000360139724	SflavarubricorporaFL2_1:36.03000360139724):0.47890417060006446	(SflavarugeliiAL_1:36.21960121506684	SflavaFL_1:36.21960121506684):0.3074785916464697):0.24910459684701547):0.2241979343436155	SflavarugeliiGA2_1:36.51987562204593):0.14743528780876114):0.5504254214388227	(SflavaNC1_1:36.02454550738578	SflavaVA_1:36.22647770927858):0.15178095164734146):0.12048800241496684):0.7955551770736661):0.7364163149956275):0.1786630036423793	((((SalataMS1_1:36.01508765780181	SalataMS2_1:36.520815719380614):0.28712637045095735	((((((SrubraGA1_1:36.35999254942604	SrubraSC_1:36.14642495418804):0.5277572066709699	SrubragulfensisFL1_1:36.198110501298615):0.11082963943207735	(SalataLA1_1:36.063868575012194	SalataTX_1:36.063868575012194):0.422363829290097):0.1457486261127587	SrubrawherryiAL_1:36.30889960457945):0.044460648513175334	((SleucophyllaFL1_1:36.33253541130573	(SleucophyllaFL2_1:36.4712068135746	SleucophyllaAL1_1:36.1675735392382):0.04948344648233066):0.046570846865657996	SleucophyllaGA_1:36.56726110692259):0.456547477416836):0.13367503942732922	SrubragulfensisFL3_1:36.44509620071555):0.2804050447088136):0.6702115007878017	(SoreophilaNC_1:37.106631858489195	(SoreophilaAL4_1:36.665500774467745	(SoreophilaAL2_1:36.580811558897814	(SoreophilaAL1_1:36.422371043418174	SoreophilaGA_1:36.422371043418174):0.26379354358643736):0.08468921556993116):0.8658539616126483):0.34463253978577296):0.2586992855414824	((((SpurpureavenosaGA_1:36.21966691741449	SpurpureavenosaburkiiFL1_1:36.89392989666649):0.2685523382177396	SpurpureavenosaburkiiAL_1:37.16248223488423):0.4426325736401771	(SpurpureavenosamontanaGA_1:36.47916794860789	(SpurpureavenosaMD_1:36.37933517214868	(SpurpureavenosaburkiiMS_1:36.12650449411074	(SpurpureapurpureaNS_1:36.27117069761994	(SpurpureapurpureaWI2_1:36.13597487416247	SpurpureapurpureaWI_1:36.13597487416247):0.9504640425254667):0.3905038836383996):0.06697146773753528):0.1358677699324148):0.01076294226331999):0.6331009929528003	((SpurpureavenosaburkiiFL2_1:36.28399410339779	SpurpureavenosaNC_1:36.04864164362779):0.688062497184869	SpurpureavenosaVA_1:36.55524083806026):0.3550962544293477):0.9934847484204392):0.3557101802113105):0.35840569453453525	((SpurpureavenosamontanaNC_1:38.33908174934341	(((((SalataLA2_1:36.27856933560089
[&R] ((Hminor_1:36.65608791941975	(((((SflavaVA_1:36.18324901498257	SflavaFL_1:37.50323340120817):0.05512400428595432	SflavaNC1_1:36.03644081737573):1.3042147597381188	((SminorokefenokeensisGA_1:36.982613429500034	(SminorSC1_1:36.12147867294003	SminorSC2_1:36.774089976196024):0.20852345330401248):0.2615916589212975	(SminorGA1_1:36.3141815931365	(SminorGA3_1:36.224039170375306	SminorGA2_1:36.01845164444931):0.6849440527399925):0.06998772577123687):1.0388942087145097):0.5879337009032805	(((SrubraalabamensisAL_1:36.57285492876853	SoreophilaAL3_1:36.927604178885325):0.175454619757065	((SrubragulfensisFL2_1:36.005992135560184	SrubragulfensisFL3_1:36.005992135560184):1.0344752229545768	((SoreophilaNC_1:36.179481844325565	SoreophilaGA_1:36.70955775002356):0.07112916637246304	(SoreophilaAL1_1:36.61803577810506	(SoreophilaAL4_1:36.12324642123375	SoreophilaAL2_1:36.12324642123375):0.38943632876450657):0.16265113829096303):0.8454079998795411):0.2444635306392292):0.2927437366083711	((SalataLA1_1:36.586395619937186	SalataMS2_1:36.30381594670439):0.016848028396964174	(((SrubrawherryiAL_1:36.0418539142392	SrubragulfensisFL1_1:36.18764307650319):0.15753936180926692	((SrubrajonesiiSC2_1:36.82796059403539	(SrubraGA1_1:36.53881515494595	SrubrajonesiiSC1_1:37.13912824990996):0.10828260076142734):0.147577849819799	(SrubrajonesiiNC1_1:36.99871064818147	SrubrajonesiiNC2_1:36.292716632383076):0.3962780523097075):0.2401460875836844):0.00723362799920363	((((SrubraGA3_1:36.10853464818478	SrubraGA5_1:36.99986307218478):0.3067003979561299	SrubraGA4_1:37.30656347014091):0.39613183459708695	(SrubraGA6_1:36.1951925861861	SrubraGA2_1:36.5087724646909):0.025544392517498717):0.7205315058119964	SrubraSC_1:36.48101643126239):0.34747129460967263):0.07353531845087898):1.3394514950682168):0.35358790705996324):0.787255905167955	(((((SpsittacinaAL1_1:36.875459138021235	((((SpsittacinaGA2_1:36.41962044146642	SpsittacinaGA3_1:36.41962044146642):0.738461940999676	SpsittacinaAL3_1:36.6914354310101):0.1317912864757625	SpsittacinaAL2_1:36.603899219996656):0.21352590807628744	SpsittacinaFL_1:36.283149360256154):0.05803400994828816):0.30110502313504633	SpsittacinaLA_1:36.359804328562284):0.3960497333544887	SpsittacinaGA1_1:37.59463187328357):0.6773034635043774	(SflavarubricorporaFL1_1:37.14505004688293	((((SflavarugeliiGA1_1:36.87487590718847	SflavaGA_1:36.077891548184475):0.12565135947626419	(SflavarugeliiGA2_1:36.320731676761774	(SflavarugeliiAL_1:36.67062047372767	SflavarubricorporaFL2_1:36.65244843901167):0.1306179188920995):0.21746090876096041):0.04176310715993259	SflavaNC2_1:36.021603227534676):0.3854451940864402	SflavaSC_1:36.26706699662111):0.33899624057341915):0.9411439023390177):0.9584835951657237
[&R] (Dcalifornica_1:36.42880894964121	(Hminor_1:37.14345094624583	(((((((SpurpureavenosamontanaGA_1:36.27480374338046	SpurpureavenosamontanaNC_1:36.27480374338046):0.5554977188095667	SpurpureavenosaVA_1:36.61760667085563):0.511062808770124	SpurpureavenosaburkiiMS_1:37.19154005413296):0.06972682213058008	((SpurpureapurpureaNS_1:36.73025560527222	SpurpureavenosaMD_1:36.38094472842502):0.13706132275213118	(SpurpureapurpureaWI_1:37.1359011816025	SpurpureapurpureaWI2_1:37.1359011816025):0.5466839654898568):0.9291200353867783):0.08428976060000407	(SpurpureavenosaNC_1:36.72561407940793	((SpurpureavenosaburkiiFL1_1:36.127118387854566	SpurpureavenosaburkiiAL_1:36.127118387854566):0.9523846227348652	(SpurpureavenosaGA_1:36.379212847931	SpurpureavenosaburkiiFL2_1:36.1424128807178):0.026027183406430017):0.7925264750537092):0.7385352857007993):0.4427161301075857	(SminorSC1_1:36.21279816369142	((SminorGA3_1:36.129430592333186	SminorSC2_1:36.394664731867984):0.29660741026668025	SminorGA2_1:36.22045047667387):0.17413732481274655):1.550353381576907):1.9073100776525547	((((SalataMS1_1:36.381077337754654	((((((SrubrajonesiiSC1_1:36.389301195879106	SrubrajonesiiNC1_1:36.389301195879106):0.850906807313478	(SrubrajonesiiNC2_1:36.43823114402199	(((SrubraGA5_1:36.25426865340576	SrubraGA4_1:36.25426865340576):0.6884511404233314	SrubraGA3_1:36.05139136982909):0.6731160313390092	SrubraGA2_1:36.44745737763849):0.656719023737891):0.09598284337219322):0.22774168749740836	SrubrawherryiAL_1:36.032208178663595):0.01092659486364853	((SrubraSC_1:36.25362426163825	SrubrajonesiiSC2_1:36.64805469520425):0.2271747789342017	(SrubraGA6_1:36.46040475304119	SrubraGA1_1:36.21372029502599):0.48064634078445584):0.18419655477918662):0.3127867781703908	((SalataMS2_1:36.03497265746347	SalataLA2_1:36.03497265746347):0.3404668346151201	SrubragulfensisFL1_1:36.48072690173979):0.020983812221840654):0.2718677237243624	(SrubragulfensisFL2_1:36.03043496224416	SrubragulfensisFL3_1:36.03043496224416):0.5554152213734332):0.21851437130866083):0.14635480815331567	((SleucophyllaFL1_1:36.94130764573993	((SalataLA1_1:36.72081084540981	SleucophyllaFL3_1:36.43723200588661):0.03238743044103425	(SleucophyllaAL1_1:36.264100206655385	((SleucophyllaGA_1:36.415539822630784	SleucophyllaFL2_1:36.415539822630784):0.044894459379390676	SleucophyllaAL2_1:36.27227943325897):0.107299198981618):0.532831700270249):0.028897313229101256):0.05189994583544377	SalataTX_1:36.83399553491539):0.4817443458041813):0.5180372082335141	((SoreophilaAL4_1:36.85794236560125	(SoreophilaNC_1:36.42424895401269	(SoreophilaAL2_1:36.40955234691805	SoreophilaAL1_1:36.514905375024846):0.439419484685843):0.008970533997355845):0.41495894362025165	SoreophilaAL3_1:36.610754689055895):0.6761297917455852):1.2881086972359497
[&R] (Dcalifornica_1:36.3068726142705	((((SpsittacinaLA_1:36.08168995916879	SpsittacinaFL_1:36.36417402394599):1.4473523257760086	((((SminorokefenokeensisGA_1:36.318558752186455	SminorSC2_1:36.318558752186455):0.43631503466929633	SminorSC1_1:36.10226248359975):0.8468867876293035	(SminorGA3_1:36.76752256991853	(SminorGA1_1:36.00063395902678	SminorGA2_1:36.389848063079576):0.17208698091295793):0.5690038650317183):0.6164218296061891	((SflavaVA_1:36.79270362730049	(SflavaNC1_1:36.48076354399683	(((SflavarugeliiGA2_1:36.5080382952818	(SflavaFL_1:36.01987721923091	SflavarugeliiAL_1:36.01987721923091):0.968667791908893):0.28813415683144983	SflavaSC_1:36.097838561965254):0.146677519195557	(SflavaNC2_1:36.21979548978413	(SflavaGA_1:36.2359583011137	(SflavarugeliiGA1_1:36.915947117166105	(SflavarubricorporaFL2_1:36.77946721593353	SflavarubricorporaFL1_1:36.157785454331936):0.13647990123257464):0.11699554295158697):0.20753997595643844):0.16470201637667065):0.5793234449484183):0.11000788141086161):0.514838489229153	(SpsittacinaAL3_1:37.206128860823455	((SpsittacinaAL2_1:36.37811420344706	SpsittacinaAL1_1:36.37811420344706):0.4373828840974751	((SpsittacinaGA3_1:36.98656722018153	SpsittacinaGA1_1:36.322610750009126):0.19560573354457086	SpsittacinaGA2_1:37.182172953726095):0.31929858276364265):0.17130427578971452):1.1645947518965856):0.1701287694324042):0.024277232875555804):2.0053540232057854	((((SalataMS2_1:36.481604665926774	SleucophyllaAL1_1:36.80791797023438):0.15026953486540973	((SrubragulfensisFL1_1:36.32015746452857	((SrubrajonesiiSC1_1:36.144912934843234	SrubrajonesiiNC1_1:36.144912934843234):1.4110518022954897	(SrubrajonesiiNC2_1:36.203106836438664	SrubrajonesiiSC2_1:36.48965059560106):0.6468638849016586):0.05414507715223919):0.32709918345171135	SrubragulfensisFL3_1:36.459528393911874):0.08990496247311358):0.07879814067645041	SrubraSC_1:37.29203141069023):1.7495420034056957	((((((SpurpureapurpureaWI_1:36.88892227213255	SpurpureapurpureaWI2_1:36.88892227213255):0.8018301196226258	SpurpureapurpureaNS_1:36.87548417268716):0.0037013256105851147	SpurpureavenosamontanaNC_1:36.49383962797735):0.6927222889596154	((SpurpureavenosaburkiiMS_1:36.04084375113319	SpurpureavenosaMD_1:36.22670296143359):0.41533592610776	((SpurpureavenosaNC_1:36.07436785224687	SpurpureavenosaGA_1:36.54652027923007):0.17917833303556682	(SpurpureavenosaburkiiAL_1:36.09158165411656	SpurpureavenosaburkiiFL1_1:36.09158165411656):1.308379937401078):0.3212262202037116):0.5805580228688205):0.5544561519056691	(SpurpureavenosaVA_1:36.27613440241978	(SpurpureavenosaburkiiFL2_1:36.5621189107519	SpurpureavenosamontanaGA_1:36.3579979395639):0.13083125419027805):1.2521888750884598):0.48936549605757174	(((SoreophilaAL3_1:36.210518400707684	SoreophilaNC_1:36.447942143282084):0.6422665965145046
[&R] ((Hminor_1:36.36125645353003	(((((SoreophilaGA_1:37.13481579194149	(SoreophilaAL1_1:36.67227491657792	(SoreophilaAL2_1:36.21096442928291	SoreophilaAL4_1:36.21096442928291):0.3559574591882084):0.4625408753635744):0.6516681448157339	((SoreophilaNC_1:36.2634231678802	SoreophilaAL3_1:36.0259994253058):0.8234586086408244	SalataMS1_1:36.608042907286624):0.16952625453820674):0.3617501712834949	((((SrubragulfensisFL1_1:36.29417591937152	((SrubrajonesiiNC2_1:36.21381120614801	SrubrajonesiiSC2_1:36.50035496531041):0.26288662095717746	((SrubraGA2_1:36.62573300101452	(((SrubraGA4_1:36.32869670698905	SrubraGA5_1:36.32869670698905):1.2752278873399467	SrubraGA6_1:36.12196626829459):0.07025822393137507	SrubraGA3_1:36.78285439426036):0.11992863028375614):0.3107237731499062	SrubraSC_1:36.16262484240643):0.20618631029515153):0.40143642623033204):0.12658673649075597	SalataLA1_1:36.59805491943387):0.5706347955322251	(((SalataLA2_1:36.11177499282328	SalataMS2_1:36.11177499282328):0.30260551187262535	((SleucophyllaGA_1:36.55622591707513	SleucophyllaFL1_1:36.36807106832393):0.17705527492644385	(SleucophyllaFL2_1:36.64386079883201	(SleucophyllaAL1_1:36.275748094674675	SleucophyllaAL2_1:36.39122652025987):0.06447942982093867):0.08942039316956164):0.3110458913383294):0.24693592464069614	SrubraalabamensisAL_1:36.042254244301006):0.22479361239669354):0.2824270579836485	SleucophyllaFL3_1:37.16753793342655):0.476510294970178):0.08965606093851991	(((((SpsittacinaAL1_1:36.27534030796804	SpsittacinaGA1_1:36.29735828674084):1.3347189374526531	(SpsittacinaFL_1:36.554388622321845	((SpsittacinaGA2_1:36.96474245851553	(SpsittacinaAL3_1:36.03004571438516	SpsittacinaGA3_1:36.49669266584116):0.46804979267436914):0.22350646553024786	SpsittacinaAL2_1:36.502274475100585):0.5863899150380625):0.5213948552820469):0.820953719557968	SflavaNC1_1:37.385226764384655):0.10329295277168239	(SminorGA1_1:36.16096192174902	(SminorGA2_1:36.53568471175567	((SminorokefenokeensisGA_1:36.67367469824982	SminorGA3_1:36.40844055871502):0.21524409790647098	SminorSC1_1:36.236307492900295):0.11758758106017558):0.014491314046147175):1.4099657459157202):0.10142201703599223	((SpurpureavenosaburkiiMS_1:36.49840180181238	(SpurpureavenosamontanaNC_1:36.535852040273404	(SpurpureavenosaVA_1:36.23914823404362	((SpurpureapurpureaWI_1:36.071491621199506	SpurpureapurpureaWI2_1:36.071491621199506):0.9970975134932496	SpurpureapurpureaNS_1:36.253320915624755):0.5838679800736659):0.08400901489538563):0.11237397836616943):1.3795861449513946	((SminorSC2_1:38.26205520657095	SpsittacinaLA_1:37.54863785454896):0.22409903799547812	((SflavaSC_1:36.16301060701494	(SflavaNC2_1:36.23035817530456
[&R] (Dcalifornica_1:37.19489589445128	((((((((SleucophyllaFL3_1:36.461561899607396	((((((SrubraGA3_1:36.47550169833308	SrubraGA5_1:37.366830122333084):0.3793399698946223	SrubraGA1_1:36.01752730817811):0.15249747250026915	SrubraGA4_1:37.89866756472798):0.21798184166442092	SrubraGA2_1:36.9482709588628):0.6938919628711975	(SalataLA2_1:36.08543357114376	SalataMS2_1:36.08543357114376):0.20153834961063968):0.08948288678037189	SleucophyllaFL2_1:37.00640138617876):0.08610625836303727):0.019568302741949564	(SrubrawherryiAL_1:36.39081610785975	(SrubragulfensisFL2_1:36.331577810440834	((SleucophyllaFL1_1:36.30998365718499	SleucophyllaAL1_1:36.1945052315998):0.4702717244047618	SrubraSC_1:36.91982272091855):0.07555500315107862):0.017299205614518722):0.0508115081771998):0.12424402230184206	SalataMS1_1:36.1006453293628):0.9809700455487937	(((SoreophilaAL3_1:36.13793237339719	((SoreophilaGA_1:36.62607193712473	(SoreophilaAL4_1:36.3586827013305	SoreophilaAL1_1:36.4640357294373):0.16203620768742616):0.08887190863454719	SoreophilaAL2_1:36.609590817652474):0.19048817591031303):0.5836103597682428	SoreophilaNC_1:36.958966475739835):0.0689221968251377	SrubraalabamensisAL_1:36.43571567987377):0.5325655715810211):0.6331916396151913	((((SminorGA1_1:37.10714011372262	((SminorSC1_1:36.38881016797706	SminorGA2_1:36.57059980577226):0.15379689918773007	(SminorSC2_1:36.83865638448901	(SminorokefenokeensisGA_1:36.65287757623326	SminorGA3_1:36.38764343669846):0.1857788082557559):0.3565619859317679):0.771957512815426):0.455315224858944	((SpurpureapurpureaWI_1:36.70942096587389	SpurpureapurpureaWI2_1:36.70942096587389):1.5055336196815245	((((SpurpureavenosaburkiiAL_1:36.01485633258766	SpurpureavenosaburkiiFL1_1:36.01485633258766):1.1395292891351338	SpurpureavenosaNC_1:36.007970215487596):0.07700753576834934	(SpurpureavenosaburkiiFL2_1:36.03279855823546	SpurpureavenosaGA_1:36.269598525448664):0.28753165279048676):0.3837412940902478	SpurpureavenosaVA_1:36.28725574259379):0.514389962238817):0.9304847472021471):0.0009802330929340234	((((SpsittacinaGA1_1:36.31979439712594	SpsittacinaAL2_1:36.29777641835314):0.3737764777023306	SpsittacinaFL_1:36.13727712823867):0.15409942895123716	(SpsittacinaAL3_1:36.454862156048584	(SpsittacinaGA3_1:36.417814208484714	SpsittacinaGA2_1:36.417814208484714):0.5036948990198735):0.5901176664473259):0.4979729660800639	(SpsittacinaAL1_1:36.827834640545724	SpsittacinaLA_1:36.01107480795173):0.49579065054104604):1.20318853067332):0.4051801133564549	(SpurpureavenosaMD_1:36.11952672399775	SpurpureapurpureaNS_1:36.46883760084495):2.267493859293997):0.24921324237063336):0.37115052200269116	(SpurpureavenosaburkiiMS_1:36.82857062600133	(SpurpureavenosamontanaNC_1:36.09080325379122	SpurpureavenosamontanaGA_1:36.09080325379122):0.8875915890373094):1.9929545113633431):0.11415359609164989
[&R] (Dcalifornica_1:36.47146272767108	(Hminor_1:36.14210662470914	(((((SoreophilaAL3_1:36.206731529161175	(SoreophilaGA_1:36.316221248651566	SoreophilaAL1_1:36.316221248651566):0.6580099287820088):0.03319802071355112	(SoreophilaAL4_1:36.024052347361035	SoreophilaAL2_1:36.024052347361035):0.8780238226792894):0.9631987134367741	(SoreophilaNC_1:37.16235055880795	((((SalataMS2_1:36.36128946985614	(SalataLA2_1:36.27787826708726	((SrubrajonesiiSC2_1:36.4554014598754	SrubrajonesiiSC1_1:36.874851716511394):0.5132507080323033	(((SrubraGA3_1:36.70799435681839	((SrubraGA4_1:36.78302947431936	SrubraGA5_1:36.78302947431936):0.7347939607531475	SrubraGA2_1:36.3494449875429):0.08149934574588935):0.06056437989924057	SrubraGA6_1:36.177928834683236):0.3958340965516326	SrubraSC_1:36.11351087798167):0.4607108563600282):0.28501560196715525):0.08341120276888592):0.148958991286034	SalataMS1_1:36.004520399563376):0.23118820509196586	(SalataLA1_1:36.5811603265749	SalataTX_1:36.5811603265749):0.44285601289203613):0.3712467084705135	((SrubraalabamensisAL_1:36.03890520733214	(SleucophyllaAL1_1:36.86281094599213	(((SleucophyllaFL2_1:36.2116580034004	SleucophyllaGA_1:36.2116580034004):0.5905299367775524	SleucophyllaFL3_1:36.17124219524356):0.3014473571213748	(SleucophyllaFL1_1:36.475779577785055	SleucophyllaAL2_1:36.475779577785055):0.4397008707630733):0.06280892302919629):0.12146975068321204):0.17527338732294406	((SrubrawherryiAL_1:36.56161444646224	(((SrubragulfensisFL1_1:36.45721817185149	(SrubrajonesiiNC2_1:36.50685879056471	SrubraGA1_1:36.61253971139911):0.534317715250767):0.010896259438209339	SrubrajonesiiNC1_1:37.75806678105209):0.2176502451843148	SrubragulfensisFL3_1:36.498036422405605):0.021638932252233834):0.1264399465905227	SrubragulfensisFL2_1:36.646115301248365):0.10468463403511788):0.27944259501397056):0.07655637644769965):0.27820144707794525):0.8306573820283648	(SminorGA2_1:38.49776215643552	(((SpurpureavenosamontanaGA_1:36.9013912883441	((SpurpureapurpureaWI_1:37.7893032802737	(SpurpureavenosaNC_1:36.15670830469952	(SpurpureavenosaburkiiFL2_1:36.33826940750736	(SpurpureavenosaburkiiFL1_1:36.1131197146777	SpurpureavenosaburkiiAL_1:36.1131197146777):1.1362126392948602):0.05379135696215543):0.4007493976037788):0.26242020167930974	SpurpureavenosamontanaNC_1:36.85110939256461):0.05028189577949304):0.32704549694366547	(SpurpureapurpureaNS_1:36.99646979202883	(((SpurpureapurpureaWI2_1:37.17516638668657	SpurpureavenosaMD_1:36.01058729077137):0.18921100766909518	SpurpureavenosaburkiiMS_1:36.01393908814006):0.36784413985791364	(SpurpureavenosaGA_1:36.761732588790025	SpurpureavenosaVA_1:36.10811685905443):0.2107957944363552):0.07951647688325354):0.6173128635793341):0.7674135803429574	(SminorGA1_1:36.70733950787995
[&R] ((Hminor_1:36.24515595990181	(((((((SpurpureavenosaburkiiFL2_1:36.289482967808944	(SpurpureavenosaburkiiFL1_1:36.1035588082097	SpurpureavenosaburkiiAL_1:36.1035588082097):1.0969871060644445):0.1772218935637488	SpurpureavenosaVA_1:36.049889098850294):0.9217549836630592	(SpurpureavenosamontanaGA_1:36.560337589156084	(SpurpureavenosaNC_1:36.43444986657201	((SpurpureavenosaburkiiMS_1:36.189705072895606	SpurpureavenosaMD_1:36.375564283196006):0.11897751817011334	SpurpureavenosaGA_1:36.89942774629413):0.007174547261077447):0.09465623400208016):0.6240012846916698):0.9331011282983481	(((SpurpureapurpureaWI2_1:37.03262883333439	SpurpureapurpureaNS_1:36.21736061426639):0.13447772542843028	SpurpureapurpureaWI_1:37.167106558762825):0.8710787993573892	SpurpureavenosamontanaNC_1:36.837571268731814):1.2798687334142858):0.041032782149054745	((SleucophyllaFL2_1:37.26852150571523	(((((SleucophyllaFL3_1:36.35425816941456	((SalataLA2_1:36.273801505640776	(SrubrajonesiiNC1_1:37.43764863990203	SrubrawherryiAL_1:36.00190712787563):0.23139262516234538):0.07058528950264392	SleucophyllaAL1_1:36.67070009945102):0.01087054056153965):0.019828428362592014	((((SrubrajonesiiSC1_1:36.60988840998327	SrubrajonesiiSC2_1:36.19043815334727):0.4469256712219459	(SrubraGA1_1:36.21484210662584	SrubraGA6_1:36.46152656464104):0.2416588796153765):0.09271463701117344	(SrubraSC_1:36.296421621038746	SrubrajonesiiNC2_1:36.40430829544235):0.03922640697564016):0.48940738241636017	SrubragulfensisFL1_1:36.34898375087035):0.13138942285839955):0.004924582757265168	SalataLA1_1:36.662590020057614):0.17120609635078363	SalataMS1_1:36.0454883815968):0.023374287178166954	SrubragulfensisFL3_1:36.49214988594657):0.0639841967174536):0.815298907728772	(((SoreophilaAL3_1:36.358223358146795	SoreophilaGA_1:37.12572300641919):0.4008679914079268	((SoreophilaNC_1:36.11449252868514	(SoreophilaAL4_1:36.06761542200347	SoreophilaAL2_1:36.06761542200347):0.47159998427287153):0.09854018747830579	SoreophilaAL1_1:36.743108621861445):0.7834823759656723):0.09617459977816141	((SalataTX_1:36.73477917929817	SalataMS2_1:36.45219950606538):0.20711251352627985	(SrubragulfensisFL2_1:36.358110970988854	((SleucophyllaGA_1:36.66396386778077	(SleucophyllaFL1_1:36.15947997665697	SleucophyllaAL2_1:36.15947997665697):0.3163290423726029):0.39561662906117173	(SrubraGA3_1:37.2947984432381	((SrubraGA5_1:36.97716089178583	SrubraGA4_1:36.97716089178583):0.34488457039896864	SrubraGA2_1:36.15366701465519):0.8640814050533104):0.7670764994690388):0.010917897198109247):0.21876020419559267):0.46026686466003675):0.3342949505483102):0.3249351934115616):0.8699004279773159	(SminorGA1_1:36.86706553656612	(SminorSC1_1:37.0486948249154	((SminorGA3_1:36.5220629457585	(SminorGA2_1:36.08868288793303
[&R] (((((((SoreophilaGA_1:36.35607962577879	SoreophilaAL1_1:36.35607962577879):1.6122626223480048	(SleucophyllaGA_1:36.37041826082428	SleucophyllaFL2_1:36.37041826082428):1.724683852592912):0.37981634774872547	((SminorGA1_1:37.38590545818771	((SpsittacinaFL_1:36.07058483745859	SpsittacinaGA2_1:37.290835054220594):0.9706573647465304	(SpsittacinaGA3_1:36.71532813683977	SpsittacinaGA1_1:36.05137166666737):1.5461642821273502):0.7737657382513892):0.4232411931169088	(SflavaNC1_1:37.442208714956735	(SminorGA2_1:36.458976232987624	SminorSC1_1:36.277186595192426):1.454854536530304):0.2845299858394882):0.03311908251330216):0.13748287337107687	((((SoreophilaAL3_1:36.4773407165439	SoreophilaNC_1:36.7147644591183):0.0020957284723542467	(SoreophilaAL2_1:36.178025647244326	SoreophilaAL4_1:36.178025647244326):0.9635574179375347):0.4424218716392885	((SrubragulfensisFL2_1:36.647172404333794	((SleucophyllaAL1_1:36.70121945785276	SalataLA2_1:36.37490615354516):0.049395771885890824	SrubragulfensisFL3_1:36.34186108102385):0.3053113233099419):0.18292320236717513	(((SleucophyllaFL3_1:36.611013485159575	(SrubrawherryiAL_1:36.16296255367399	SalataLA1_1:36.48604397950959):0.408548345173189):0.13113289618830185	((((((SrubraGA6_1:37.31465274704469	SalataMS2_1:36.273041624569885):0.08552454928193683	SalataTX_1:36.641145847084616):8.840601429375317e-05	(SrubragulfensisFL1_1:36.00223320900308	(((SrubrajonesiiNC2_1:36.01204796691303	SrubrajonesiiNC1_1:36.718041982711426):0.21672162172812567	(SrubrajonesiiSC2_1:36.07770622897661	SrubrajonesiiSC1_1:36.49715648561261):0.4376071188269492):0.3016234158047526	((SrubraGA2_1:36.33647161968181	(SrubraGA4_1:37.02390300631584	(SrubraGA5_1:36.95640866591159	SrubraGA3_1:36.06508024191159):0.06749434040425495):0.48094706089557104):0.4494517961581799	SrubraGA1_1:36.22565907931999):0.4104148459603191):0.05579853852116805):0.46170878052423797):0.08382347345310084	SrubraSC_1:37.02383712254082):0.11212528393692137	SalataMS1_1:36.04887527567734):0.12260144154213387	SrubraalabamensisAL_1:36.058142593762675):0.06594076884001053):0.14692114811882948	(SleucophyllaFL1_1:36.48990114661302	SleucophyllaAL2_1:36.48990114661302):0.8419572790368861):0.022469755351059537):0.2736348004661736):0.5524499585059466	(((((SflavaSC_1:36.5554100526905	SflavaVA_1:36.4142662724709):0.037452993622782406	(SflavaNC2_1:36.218145959988206	SflavarubricorporaFL2_1:37.23883310627819):0.5146985113250699):0.012134455850290472	((SflavarubricorporaFL1_1:36.195846887745624	SflavaGA_1:36.020544290343224):0.6744862703632232	(((SflavarugeliiGA1_1:36.51421332722135	SflavarugeliiGA2_1:36.05187864607935):0.05073727490087723	SflavaFL_1:36.583122636838226):0.09921091519821518
[&R] (Dcalifornica_1:36.02680559991157	(Hminor_1:36.301590473306604	((((SoreophilaAL4_1:36.89686955822235	SoreophilaAL1_1:37.00222258632915):0.39495283757134547	(SoreophilaAL3_1:36.56305151965886	(SoreophilaAL2_1:36.75326798281971	SoreophilaNC_1:36.32854510522851):0.47193015700475366):0.06662425596923284):0.26665742741532833	((((((SrubrajonesiiNC2_1:36.50351883557176	(SrubraSC_1:36.03733910202566	(SrubraGA4_1:37.84520968572734	SrubraGA1_1:36.11656690167774):0.13433979558591744):0.3582930591424972):0.009409849687700863	(SrubrajonesiiSC1_1:36.10765962291955	SrubrajonesiiNC1_1:36.10765962291955):1.1112630781383088):0.44393284726803983	SalataLA1_1:36.5501954621351):0.4384036599926984	SalataLA2_1:36.706019448895006):0.07650066230182904	(SleucophyllaFL3_1:36.34239605747254	SrubragulfensisFL1_1:36.448682633424156):0.43912488743388267):0.10041422891282048	(((SleucophyllaFL1_1:36.257501558234885	SleucophyllaFL2_1:36.44565640698608):0.004785486531420003	SleucophyllaAL2_1:36.2622870447663):0.6508929480739556	SrubragulfensisFL3_1:36.38894741854026):0.4115460771621812):0.2777117978525778):2.229056346393831	((((((SpsittacinaLA_1:36.12588688528206	((SpsittacinaGA3_1:37.492298660326966	SpsittacinaFL_1:36.27204844356496):0.019661114313394373	(SpsittacinaAL2_1:36.33779429453316	SpsittacinaGA1_1:36.35981227330596):0.4881910311619938):0.11666139218090436):0.2858473938679049	((SpsittacinaGA2_1:36.618566047335605	SpsittacinaAL3_1:36.151919095879606):0.3857661802450982	SpsittacinaAL1_1:36.3183577786355):0.9101363331084625):1.182004220328627	((SflavarubricorporaFL1_1:36.81076122436625	(((((SflavarugeliiGA2_1:36.06812429931058	SflavarubricorporaFL2_1:36.53045898045258):0.41887385205233996	(SflavarugeliiAL_1:36.53341151553676	SflavaFL_1:36.53341151553676):0.43409335168415586):0.17629340177987757	SflavaGA_1:36.328641875280795):0.07962635383519798	SflavarugeliiGA1_1:37.20525258812):0.031893609495364926	SflavaNC2_1:36.21645905132536):0.19529678835249498):0.2646524767605135	((SflavaSC_1:36.18319837357131	SflavaVA_1:36.04205459335171):0.22345249550370638	SflavaNC1_1:36.06357488696261):0.12977602236335065):1.1713612221526248):0.06435559690775315	(((SminorSC1_1:36.4167901652648	SminorGA1_1:36.2093656990072):0.15086396073327954	(SminorGA2_1:36.09555746632631	SminorGA3_1:36.30114499225231):0.6538862974669635):0.26929853694539047	(SminorokefenokeensisGA_1:36.18878385830906	SminorSC2_1:36.18878385830906):1.3007801078904075):0.8819474822088753):0.2503021087414485	(SpurpureavenosaMD_1:37.18355830987812	(((SpurpureavenosaburkiiMS_1:36.251960499848146	(SpurpureapurpureaNS_1:36.25037100121871	(SpurpureapurpureaWI2_1:36.06819070622942
[&R] (Dcalifornica_1:36.346140765125824	(Hminor_1:37.668340295801755	((SminorSC1_1:36.92207482905134	SminorGA1_1:36.71465036279374):4.541769716715253	((((((SrubragulfensisFL3_1:36.03975264290659	SrubragulfensisFL2_1:36.03975264290659):0.4562425053170639	SrubrawherryiAL_1:36.53793424002806):0.22370556952521342	SalataMS1_1:36.296413500577266):0.4142222243276015	((SoreophilaAL4_1:36.51970867289722	SoreophilaNC_1:36.094985795306016):0.9222669792078368	(SalataLA1_1:36.78442109904345	(SleucophyllaAL2_1:36.01397751054975	SleucophyllaFL1_1:36.01397751054975):0.9296556451536993):0.5423005410476051):0.1722218196254169):0.6758225174776497	((SrubraalabamensisAL_1:36.781513117310816	((SoreophilaAL1_1:36.780039792887	SoreophilaAL3_1:36.012540144614604):0.1253514492758802	(SoreophilaGA_1:36.47147717326481	SoreophilaAL2_1:36.36612414515801):0.433914068898072):0.9983707735371316):0.07267378128365194	((((SalataMS2_1:36.13788300686862	SalataLA2_1:36.13788300686862):0.17139614859621494	SalataTX_1:36.59185882869764):0.1881953628886475	((((SrubrajonesiiNC2_1:36.39736492116183	(SrubraSC_1:36.06923706335616	((SrubraGA6_1:36.32388436744965	SrubraGA1_1:36.07719990943445):0.20285103547389027	(SrubraGA2_1:36.08762136088834	(SrubraGA4_1:36.77171486609651	SrubraGA5_1:36.77171486609651):0.4842849423214288):0.7526939205399954):0.002753713685827972):0.22024118340206641):0.40988612789619483	SrubraGA3_1:37.75024632994203):0.1725858660572142	(SrubrajonesiiSC2_1:36.04807122863784	(SrubrajonesiiSC1_1:36.004453475817726	SrubrajonesiiNC1_1:36.004453475817726):0.4630680094561115):1.2183094456397985):0.09783610405820244	SrubragulfensisFL1_1:36.49371468520945):0.10904724280524353):0.19865755206317132	((SleucophyllaGA_1:36.67879891475174	SleucophyllaFL3_1:36.04785316981734):0.009231247117795044	(SleucophyllaFL2_1:36.356226523488104	SleucophyllaAL1_1:36.052593249151705):0.33180363838142685):0.6380484871911263):0.7771170132134088):0.4189372203312532):0.8340530551824196	((((SpurpureavenosaVA_1:36.32822449662828	(SpurpureapurpureaNS_1:36.00638152879589	(SpurpureapurpureaWI_1:36.77320913616403	SpurpureapurpureaWI2_1:36.77320913616403):0.04844061169986242):0.9198836294871943):0.09585715573669674	(((SpurpureavenosamontanaGA_1:36.40140241132912	((SpurpureavenosaGA_1:36.470220629217934	SpurpureavenosaburkiiFL2_1:36.23342066200473):0.066030607716786	(SpurpureavenosaNC_1:36.06006310660125	(SpurpureavenosaburkiiFL1_1:36.76460705266244	SpurpureavenosaburkiiAL_1:36.76460705266244):0.44187146017400775):0.004035703350270185):0.306072112795605):0.10257393254620187	SpurpureavenosamontanaNC_1:36.50397634387532):0.10255945793427126	(SpurpureavenosaMD_1:36.206167814439425	SpurpureavenosaburkiiMS_1:36.020308604139025):0.43640298084337387):0.030240641889786216):1.5431971041654922
[&R] ((((((SpurpureavenosamontanaNC_1:36.62927679763228	(((((SpurpureavenosaburkiiFL1_1:36.91450768205347	SpurpureavenosaGA_1:36.24024470280147):0.06971155682815598	SpurpureavenosaburkiiAL_1:36.98421923888162):0.11755511301236697	SpurpureavenosaburkiiFL2_1:36.190711405428786):0.36083230449265247	SpurpureavenosaNC_1:36.31619125015144):0.2560761937455991	SpurpureavenosaMD_1:36.63953392595224):0.025777865153235345):1.0411876748413023	((SpurpureavenosamontanaGA_1:36.66174129319225	SpurpureapurpureaWI_1:37.86235538258066):0.1328524713145081	((SpurpureavenosaburkiiMS_1:36.271878680428124	(SpurpureapurpureaNS_1:36.20431587166129	SpurpureapurpureaWI2_1:37.01958409072929):0.6027328959144433):0.26846270416508583	SpurpureavenosaVA_1:36.47747081008601):0.1044281630863458):0.8758707079668221):0.3610167015767174	((SpsittacinaLA_1:36.81949818501991	((((SpsittacinaAL1_1:36.22468803295782	SpsittacinaAL2_1:36.22468803295782):0.10776961236129404	(SpsittacinaAL3_1:36.10400094235747	SpsittacinaGA2_1:36.57064789381347):0.44778420045084383):0.296703549957807	SpsittacinaFL_1:36.09488542746012):0.9026449318335404	(SpsittacinaGA3_1:36.825518227378915	SpsittacinaGA1_1:36.16156175720651):1.3922623486767476):0.10445189050344911):0.6778515524146242	(((SminorSC2_1:36.482223438586104	SminorokefenokeensisGA_1:36.482223438586104):0.9184892903674453	(SminorGA3_1:36.46805858103582	SminorGA2_1:36.26247105510982):0.6674200083829357):0.0481622574998608	SminorSC1_1:36.796263683197424):0.7618921030031206):0.2983799493197613):0.8251029257662896	((((SflavaGA_1:36.00238638867887	((SflavarugeliiAL_1:36.404701189738056	SflavaFL_1:36.404701189738056):0.04879074550129142	SflavarugeliiGA1_1:36.435319900523346):0.36405084715952346):1.7502566276062326	((((SflavaSC_1:36.11042876010674	(SflavarubricorporaFL2_1:36.512025827281704	SflavarugeliiGA2_1:36.0496911461397):0.7590715041150408):0.04963013595754702	(SflavaNC2_1:36.102161222575944	SflavarubricorporaFL1_1:36.501166607264345):0.19787909848834243):0.24367725692496636	SflavaNC1_1:36.06066017087686):0.11003598437644728	SflavaVA_1:36.372628357146105):0.875186666633398):0.36023008810058077	SminorGA1_1:37.48852086049568):0.44046405466956984	((((SoreophilaAL4_1:36.68522282279629	SoreophilaAL3_1:36.02307620263069):0.24990581234535014	(SoreophilaAL1_1:36.40711282408699	SoreophilaGA_1:36.40711282408699):0.6333688391614557):0.7822365912404061	((SoreophilaAL2_1:36.60910070630033	SoreophilaNC_1:36.18437782870913):0.8307629573118178	SrubraalabamensisAL_1:36.422967793329754):0.27750156276989757):0.5816053929294175	(((SleucophyllaAL1_1:36.67913945048673	(((SrubrajonesiiSC1_1:36.459621356395964	SrubrajonesiiNC1_1:36.459621356395964):0.3112459974224606	SrubrajonesiiSC2_1:36.35141709718243):0.9548001287699206	SrubragulfensisFL1_1:36.43571513282595):0.02239842301437729):0.24991418438501106
[&R] ((((((SflavaVA_1:36.03852370005731	(SflavaGA_1:36.139259551739165	(SflavarubricorporaFL1_1:36.148700287079684	((SflavarugeliiGA1_1:36.20807367139996	SflavarubricorporaFL2_1:36.20807367139996):0.37942705998288817	SflavarugeliiGA2_1:36.12516605024084):0.18288131729844084):0.16586186206187695):0.4040921408237505):1.2747012906522988	((((SpsittacinaAL1_1:36.2872747481776	(SpsittacinaAL3_1:36.20638909039684	SpsittacinaGA2_1:36.67303604185284):0.30021315526996756):0.24780390746128744	SpsittacinaFL_1:36.00080288782209):0.20775134527900876	SpsittacinaAL2_1:36.74283000091789):0.2589782422368798	((SpsittacinaGA3_1:36.89288541708581	SpsittacinaGA1_1:36.228928946913406):0.6521446377849454	SpsittacinaLA_1:36.04229577333155):0.14275263722923134):1.1552707462560312):1.0943721288132457	(SminorGA3_1:36.22460497847675	SminorSC2_1:36.489839118011545):2.6582695196405126):2.147691972212027	(((SrubraalabamensisAL_1:36.156429001466414	(SrubragulfensisFL2_1:36.656608661120515	((SrubrawherryiAL_1:36.473181511011425	((SrubragulfensisFL1_1:36.07434372352154	SrubrajonesiiSC1_1:37.36429607328393):0.39138764870159815	(SalataMS2_1:36.25871765254756	(((SrubraGA3_1:36.127931964884475	SrubraGA4_1:37.019260388884476):1.1631510807302419	SrubraGA1_1:36.453768685565116):0.3097267406770557	(((SrubrajonesiiSC2_1:36.32869746371395	SrubrajonesiiNC1_1:36.74814772034995):0.020608893592852107	SrubrajonesiiNC2_1:36.0627625981444):0.5410251033273205	(SrubraSC_1:36.18616705805014	((SrubraGA5_1:37.79676985370536	SrubraGA6_1:36.31481152767096):0.011327681301941242	SrubraGA2_1:36.6397190874777):0.32027990233043657):0.3097339690179883):0.0540268039360482):0.2901488907649852):0.10172631001437717):0.15323930105229838):0.1044596238609387	((SalataTX_1:36.43426937527615	SalataLA1_1:36.43426937527615):0.45578013571814907	SalataMS1_1:36.1017417761827):0.01067304971367204):0.12090661805254703):0.03644168097428717):0.7654592785589822	(((SoreophilaAL3_1:36.550712675785064	(((SoreophilaGA_1:36.191449240506365	SoreophilaAL1_1:36.191449240506365):0.22959754062002308	SoreophilaAL4_1:36.31569375301959):0.3412526700323248	SoreophilaNC_1:36.23222354546072):0.5559128728987515):0.3312485053465607	SalataLA2_1:37.14627411605042):0.052017519231581516	(SoreophilaAL2_1:37.50577858464299	(SrubragulfensisFL3_1:36.670739750434464	((((SleucophyllaGA_1:36.444408066638616	SleucophyllaFL1_1:36.25625321788741):0.07488674804039025	SleucophyllaAL2_1:36.331139965927804):0.42022292000445616	(SleucophyllaFL3_1:36.1152449459387	SleucophyllaAL1_1:36.44255741653671):0.1933270438103625):0.021286429431160124	SleucophyllaFL2_1:36.96080416411463):0.42232300937104944):0.35476430455452723):0.09034673588581493):0.34265882977898093):0.5233089450988908	((((((SpurpureavenosamontanaNC_1:36.37692281721132
[&R] ((Hminor_1:36.2649485405687	((((SpurpureavenosaMD_1:36.528326912925046	(SpurpureavenosamontanaGA_1:36.060139060930396	SpurpureavenosamontanaNC_1:36.060139060930396):0.4321528585214433):0.23066384159743378	((SpurpureavenosaVA_1:36.15347681823279	(SpurpureavenosaNC_1:36.002967769949024	SpurpureavenosaburkiiFL2_1:36.23832022971902):0.33197235103616424):0.07641666082769365	(((SpurpureapurpureaWI2_1:37.10930564148817	SpurpureapurpureaNS_1:36.29403742242017):0.08056334068901753	SpurpureapurpureaWI_1:37.18986898217719):0.3842008753386469	SpurpureavenosaburkiiMS_1:36.22363155130024):0.0691325022674508):0.2803674906543912):0.4080025407769863	((SpurpureavenosaburkiiFL1_1:36.8016621866119	SpurpureavenosaburkiiAL_1:36.8016621866119):0.5163034766999232	SpurpureavenosaGA_1:36.64370268405982):0.9281765561676358):1.9323856754745135	((((SpsittacinaLA_1:37.377579220432764	SflavaVA_1:37.35048505432557):0.06294602232925373	((((SflavaGA_1:36.38067123955346	SflavaSC_1:36.016987027267454):0.033675080814719455	(((SflavarugeliiGA2_1:36.11061442637942	SflavaFL_1:36.59112114223742):0.007129183425381905	SflavarubricorporaFL2_1:36.5800782909468):0.3379161588277941	((SflavarugeliiAL_1:36.42743072477108	SflavarugeliiGA1_1:36.409258690055076):0.4982392452474045	SflavarubricorporaFL1_1:36.28581617370088):0.010496514472115385):0.293336229597578):0.5814492285290083	SflavaNC2_1:36.772092761611184):0.16396125099581987	SflavaNC1_1:36.452996605494604):0.758502269267415):0.7719829704750031	((((((SalataLA1_1:36.68176622508912	SleucophyllaAL2_1:36.840978281749116):0.18377306449960268	SrubragulfensisFL2_1:36.50051877194873):0.24808753737805367	(((SrubrajonesiiNC2_1:36.44578004323001	SrubrajonesiiNC1_1:37.151774059028405):0.606617728641451	SalataLA2_1:36.36315202824626):0.1418765338343247	((SleucophyllaFL2_1:36.667075048358505	(SleucophyllaAL1_1:36.335797383763534	SleucophyllaFL3_1:36.00848491316553):0.027644390258573858):0.32134409100790673	((SrubraGA1_1:36.43138148846293	(SrubraGA6_1:36.037170519205084	SrubraGA2_1:36.35075039770988):0.6408954272730512):0.7065439765457168	(((SrubrawherryiAL_1:36.085148137838395	((SrubrajonesiiSC1_1:36.47828856636902	SrubrajonesiiSC2_1:36.05883830973302):0.8467359642714399	((SrubraGA5_1:37.03261232315958	SrubraGA4_1:37.03261232315958):1.051576585257508	SrubraGA3_1:37.19286048441709):0.3691653113089699):0.19586511922433192):0.09311339939762057	(SrubragulfensisFL1_1:36.11339048720271	SrubraSC_1:36.58946214676312):0.21066021229730714):0.011625334394757098	SalataTX_1:36.51296829746637):0.11261017631547741):0.015473760173361932):0.14655600135817087):0.3260185916533973):0.18402091937890475	SrubragulfensisFL3_1:36.93262722870569):0.8148930582550431	(((SalataMS1_1:36.02430564109278	SalataMS2_1:36.53003370267158):0.43960472674747153
[&R] (((((((SflavaGA_1:36.22622170074605	(((SflavaFL_1:36.41421828652907	SflavarugeliiAL_1:36.41421828652907):0.2559367831145272	SflavarugeliiGA1_1:36.651983034927596):0.008905848518061645	SflavarubricorporaFL1_1:36.03920712184406):0.3623171763043929):2.2388113345786618	((SrubraalabamensisAL_1:36.26213868804465	((SleucophyllaFL3_1:36.04624240842115	SleucophyllaAL1_1:36.37355487901915):0.4546536921559196	(SalataLA2_1:36.33815399696507	(SleucophyllaFL1_1:36.282645362644736	SleucophyllaAL2_1:36.282645362644736):0.4973003642131225):0.16374126990240506):0.3793056062127819):0.04307753033174872	(((SrubragulfensisFL1_1:36.40772689707533	(SrubrajonesiiSC2_1:36.586130742215616	(SrubrajonesiiNC1_1:36.41727773901517	SrubrajonesiiSC1_1:36.41727773901517):0.5883032598364524):0.6920982479861021):0.09929143858832579	(((SrubraSC_1:36.07202770673738	((((SrubraGA4_1:36.19880012115102	SrubraGA5_1:36.19880012115102):0.982907708644236	SrubraGA3_1:36.29037940579525):0.42036878597075344	SrubraGA2_1:36.433698168236404):0.32942209401494926	SrubraGA1_1:36.202855925731356):0.08273937624402265):0.5067433447715741	(SrubrajonesiiNC2_1:36.66850159396643	SrubraGA6_1:37.02086697281602):0.018156131946121045):0.36443725443991687	SleucophyllaGA_1:36.99179581537128):0.03988168927517512):0.3695574370195238	(SalataMS1_1:36.029810663758056	((SrubragulfensisFL3_1:36.2941750169554	SrubragulfensisFL2_1:36.2941750169554):0.05449834937938309	SleucophyllaFL2_1:37.061060789386):0.10442451459487591):0.23574963768511215):0.15299004039002762):0.9191085367267127):0.25274759085439225	(((SminorSC1_1:36.24562568887026	(SminorGA3_1:36.597424087522704	(SminorSC2_1:36.35387353114129	SminorokefenokeensisGA_1:36.35387353114129):0.5087846959162133):0.03557876506875596):0.3195460246807446	SminorGA2_1:36.74696135134621):1.6114741779853827	(((SflavarugeliiGA2_1:36.7705879767527	SflavaSC_1:36.0722540866047):1.6697467212681936	SminorGA1_1:37.48133277626891):0.1966719045320001	((((SpsittacinaGA1_1:36.07478585396562	(SpsittacinaGA2_1:36.470131474403274	SpsittacinaAL3_1:36.003484522947275):0.2686108497347444):0.08801527816769905	SpsittacinaGA3_1:36.82675760230572):0.5477641777467638	((SpsittacinaAL1_1:36.4516099909756	SpsittacinaAL2_1:36.4516099909756):0.17800797962504247	SpsittacinaFL_1:36.09534220278384):0.05892936050663981):1.874214384086752	(SpsittacinaLA_1:37.65100435344685	(((((((SpurpureavenosaVA_1:36.14033853622562	SpurpureavenosaNC_1:36.321801838978026):0.08757076547685178	SpurpureavenosaMD_1:36.476639086510076):0.09376768124629768	(SpurpureavenosaburkiiFL2_1:36.236448733593754	((SpurpureavenosaburkiiAL_1:36.368223538769115	SpurpureavenosaburkiiFL1_1:36.368223538769115):0.65255489452242
[&R] (Dcalifornica_1:38.967670067188955	(Hminor_1:36.884444674907776	(((((SpurpureavenosaburkiiAL_1:36.32281308661067	SpurpureavenosaburkiiFL1_1:36.32281308661067):1.4007620086016221	(SpurpureavenosaNC_1:36.544595839240706	((((SpurpureavenosaburkiiFL2_1:36.068254771833764	SpurpureavenosaGA_1:36.305054739046966):0.43834914598298447	SpurpureavenosaVA_1:36.08978815529435):0.1650656959168924	(SpurpureapurpureaNS_1:36.134302368946436	(SpurpureapurpureaWI_1:36.25169015908519	SpurpureapurpureaWI2_1:36.25169015908519):0.6978804289292395):0.718592143919607):0.05060763041315834	(SpurpureavenosaMD_1:36.49241887853838	(SpurpureavenosamontanaNC_1:36.18084095538457	SpurpureavenosamontanaGA_1:36.18084095538457):0.2755429296806144):0.06177238789361576):0.05767105486391331):0.032563849736384404):1.761129885818832	((((SalataTX_1:36.180362668228355	SalataLA1_1:36.180362668228355):0.723611544881431	SrubraalabamensisAL_1:36.002332354841386):0.49344481158629117	((SrubragulfensisFL2_1:36.88533249989507	((SrubrajonesiiNC2_1:37.093879842684885	(SrubrawherryiAL_1:36.23720855307439	((((SrubraGA6_1:36.68007327895603	((SrubraGA2_1:36.52842992698503	SrubraGA5_1:37.696808374514625):0.22311865511482967	(SrubraGA3_1:36.57860833367942	SrubraGA4_1:37.46993675767942):0.4499902719500285):0.2421045753609759):0.10996843040327565	(SrubrajonesiiSC1_1:36.80995926275464	(SrubrajonesiiNC1_1:36.65176443678457	SrubrajonesiiSC2_1:36.23231418014857):0.15819482597007084):0.3337110835534574):0.1419829071588279	SrubraGA1_1:36.68534015850293):0.1901881427283773	SrubragulfensisFL1_1:36.18588904643291):0.19710866890548193):0.1269237933824924):0.09979949763317733	SrubraSC_1:37.08579266591447):0.46333974760940744):0.041491925681128625	(((SalataLA2_1:36.387561355099045	SleucophyllaAL2_1:36.82935308499184):0.10020957858459281	SleucophyllaFL3_1:36.486771767393236):0.1862129795518269	SrubragulfensisFL3_1:36.591543068828265):0.3352813567479356):0.10557408147988134):0.6379187865851809	(((SoreophilaNC_1:37.32784004049701	((SoreophilaGA_1:36.883325212898626	SoreophilaAL1_1:36.883325212898626):0.5364180873759998	(SoreophilaAL3_1:36.00067010560916	(SoreophilaAL4_1:36.40270896887815	SoreophilaAL2_1:36.40270896887815):0.26010775689660487):0.6515735463930679):0.4381726459203853):0.06949552925510162	SalataMS2_1:37.42422476209652):0.27749863655395407	(SalataMS1_1:36.13483341803849	((SleucophyllaFL1_1:36.634625903602306	SleucophyllaAL1_1:36.51914747801711):0.06593859147294177	(SleucophyllaGA_1:36.129167036983795	SleucophyllaFL2_1:36.129167036983795):0.7595523068426571):0.38178871443483586):1.0611619190331791):0.05103473939799014):0.23709916924587127):0.29075644875033396	((((((((SflavarugeliiGA1_1:36.36677487700648	SflavarubricorporaFL2_1:36.36677487700648):0.4152741163085729	SflavarubricorporaFL1_1:36.16036723171345):0.17378676940534876
[&R] ((Hminor_1:36.600808557540724	((((((SflavarugeliiGA1_1:36.83860179228054	SflavaGA_1:36.041617433276535):0.9733271121547493	(SflavaSC_1:36.34679902014106	SflavaNC1_1:36.00372303802866):0.3044613130042236):1.50952018931318	(SalataMS1_1:36.49625836077166	SoreophilaNC_1:36.975097230006064):0.900832217208):0.6346677040425126	(((((SpsittacinaLA_1:36.01814439600175	(((SpsittacinaGA1_1:36.06337026367637	SpsittacinaGA2_1:36.72732673384877):0.38433399209043334	SpsittacinaAL1_1:36.425686276994):0.17428654536793714	SpsittacinaFL_1:36.06569705454514):0.23493140623381328):0.14499579775998675	SpsittacinaAL2_1:36.97990002635574):0.5322580502570557	(SpsittacinaGA3_1:37.17126905076899	SpsittacinaAL3_1:36.70462209931299):1.0268634747890073):1.0043275640491005	(((SpurpureavenosaVA_1:36.045989676731494	(SpurpureavenosaburkiiFL1_1:36.23256488550308	SpurpureavenosaburkiiAL_1:36.23256488550308):1.1413035002160183):0.638961687433442	((SpurpureavenosamontanaGA_1:36.67769948405151	SpurpureavenosaNC_1:36.64646799546951):0.21395439796327734	(SpurpureavenosaMD_1:36.64144889049151	SpurpureavenosamontanaNC_1:36.60541389701831):0.28623998499647396):0.005992273484555597):0.01584462676728565	((SpurpureapurpureaWI_1:36.185659348194115	SpurpureapurpureaWI2_1:36.185659348194115):1.5366970798915478	(SpurpureavenosaburkiiFL2_1:36.58983766975897	SpurpureavenosaGA_1:36.82663763697217):0.13602564012628354):0.39174844356936667):1.0219865130972718):0.28186542039815365	((((((SrubraSC_1:36.76930209024367	(SrubragulfensisFL1_1:36.08138158796059	(((((SrubraGA5_1:36.34449934617589	SrubraGA4_1:36.34449934617589):1.2081294951057755	SrubraGA6_1:36.07067051524726):0.07831460928809342	SrubraGA2_1:36.46256500304015):0.314307341877239	SrubraGA1_1:36.21660800839739):0.373075295486617	SrubrajonesiiSC2_1:36.770546142212005):0.18133753887498022):0.2118488427226884):0.09995134663565289	SalataTX_1:36.57047404089053):0.06375956355333025	((SrubraGA3_1:37.459662999987245	SrubrajonesiiNC1_1:37.222661734901656):0.40240104060504006	SalataLA1_1:36.512402689315905):0.12183091512795544):0.11302200814002758	(SrubragulfensisFL2_1:36.159355935721216	SrubragulfensisFL3_1:36.159355935721216):0.22287915922267537):0.3340296066008929	((((SleucophyllaFL1_1:36.28234203753056	(SleucophyllaFL2_1:36.04581364587372	SleucophyllaGA_1:36.04581364587372):0.4246832404080437):0.390779108735991	SleucophyllaAL1_1:36.55764272068136):0.14958153113244602	(SalataMS2_1:36.092264180383914	SalataLA2_1:36.092264180383914):0.288646767122285):0.3677252438058146	(SleucophyllaAL2_1:36.56704947979509	SleucophyllaFL3_1:36.12425858361189):0.6233784414097263):0.05006935463996446):0.39464542296067173	((SrubrajonesiiSC1_1:38.0339361931135	(SrubrajonesiiNC2_1:36.777000238571475
[&R] (((((SflavaSC_1:36.120717316000906	SflavaNC2_1:36.26069874100091):1.5037121633555328	((((SminorGA3_1:36.03521143817362	(SminorSC2_1:36.29970813597971	SminorokefenokeensisGA_1:36.29970813597971):0.0007374417287090584):0.47594344589616144	SminorGA2_1:36.305567358143776):0.8688836309318175	SminorSC1_1:36.9926613512804):0.24940894406999126	SminorGA1_1:37.03464582909279):0.3291156186596526):1.4685746853612072	((((SpsittacinaLA_1:36.09764118398476	((SpsittacinaAL3_1:36.371210377638604	(SpsittacinaGA1_1:36.079107519898	(SpsittacinaGA2_1:36.459958423222936	SpsittacinaGA3_1:36.459958423222936):0.28310556684746424):0.09479333902419887):0.17676785537377615	SpsittacinaAL2_1:36.328650735523176):0.5857502810555857):0.7190956267267716	(SpsittacinaAL1_1:36.66076258074336	SpsittacinaFL_1:36.12648681292656):0.9727340625621768):1.2840333687054428	(((((SflavaFL_1:36.28966329367152	SflavarugeliiAL_1:36.28966329367152):0.08026786630103686	SflavarubricorporaFL2_1:36.35175912525656):0.2523237186495655	SflavarugeliiGA1_1:36.60408284390612):0.988602215302588	(SflavarugeliiGA2_1:36.33461225988139	SflavarubricorporaFL1_1:36.175265179421785):0.7957381181853251):0.33639905093114153	((SflavaNC1_1:36.168595437623594	SflavaVA_1:36.370527639516396):0.12110886790032542	SflavaGA_1:36.996464499922325):0.13563525121353623):1.446404254679523):0.4586268752230101	(((SoreophilaAL2_1:37.430113707137956	(((SleucophyllaFL1_1:36.41458795754823	SleucophyllaAL2_1:36.41458795754823):0.5822741201882838	SleucophyllaFL3_1:36.554071181553304):0.04428634778292579	((SalataLA2_1:36.38771988295873	((SrubrajonesiiSC2_1:36.98138858327917	(SrubrajonesiiNC2_1:36.19334240894133	SrubrajonesiiSC1_1:36.89933642473972):0.5015024151754421):0.21749696660614756	(SalataTX_1:36.384406344140345	SalataLA1_1:36.384406344140345):0.12126937619016434):0.16462383586100957):0.12963996066999248	((SleucophyllaFL2_1:36.61388583107969	(SleucophyllaGA_1:36.535018418818645	SleucophyllaAL1_1:36.231385144482246):0.07886741226104507):0.38172795318618785	(SrubragulfensisFL1_1:36.30808854666082	SrubrawherryiAL_1:36.16229938439682):0.16286606862225905):0.1516926380068415):0.08199685199792078):0.4329233262645188):0.3360446357988502	(SoreophilaAL3_1:36.043256035482905	(SoreophilaAL1_1:36.65350620559593	SoreophilaNC_1:36.12343029989793):0.15724947815937187):1.0607556872883004):0.5848327313846841	(((((((SpurpureapurpureaWI2_1:36.22014621589481	SpurpureapurpureaWI_1:36.22014621589481):0.8256497500825963	SpurpureapurpureaNS_1:36.2305277469094):0.2743913187994865	SpurpureavenosaMD_1:36.15560818886169):0.25625435892470616	SpurpureavenosaburkiiMS_1:36.226003337486):0.21164623428494114	SpurpureavenosaNC_1:36.55624230001614):0.6987771024680254	((SpurpureavenosaburkiiFL2_1:36.67388858166164
[&R] (((((((((SoreophilaAL1_1:36.74515811267067	SoreophilaAL2_1:36.639805084563875):0.11815702553308761	SoreophilaAL3_1:36.09581548993136):0.9161826693616377	(SoreophilaGA_1:36.71339811130957	SoreophilaNC_1:36.183322205611574):1.0660996962558222):0.024337320003457116	((SoreophilaAL4_1:37.555333798448856	(((SrubragulfensisFL3_1:36.20847112658808	SrubragulfensisFL2_1:36.20847112658808):0.34049474464331486	((SleucophyllaAL2_1:36.114699588347534	SleucophyllaFL1_1:36.114699588347534):0.24876324663388985	SleucophyllaGA_1:36.551617683732616):0.7097356105499694):0.29787322535283955	(SalataLA1_1:36.76244770377487	((SalataLA2_1:36.131357056818366	SalataMS2_1:36.131357056818366):0.1285349569040442	(((SrubrajonesiiNC2_1:36.41618216041975	(SrubraGA3_1:37.182377905671466	SrubraSC_1:36.13149595038387):0.17679953563227765):0.2224393032411796	(SrubraGA1_1:36.05433286163274	(SrubraGA6_1:36.151794343703315	((SrubraGA4_1:37.21683320703215	SrubraGA5_1:37.21683320703215):0.3638963615872296	SrubraGA2_1:36.41235112108978):0.053023101118333825):0.14922297594461598):0.6899695228625977):0.04627441204179145	((SrubrajonesiiSC1_1:36.39706658679799	SrubrajonesiiNC1_1:36.39706658679799):0.18655816063708858	SrubrajonesiiSC2_1:36.16417449079908):0.8072651440660471):0.26424188164488943):0.21997601681965687):0.44941191044936435):0.22822017221062454):0.08853629891798845	(((SrubragulfensisFL1_1:36.3590571570964	SrubrawherryiAL_1:36.2132679948324):0.11424381372374723	(SalataTX_1:36.62131027736343	(SleucophyllaFL2_1:36.31796733179846	SleucophyllaAL1_1:36.01433405746206):0.6507098509761668):0.02928295702831716):0.3046648462601949	SrubraalabamensisAL_1:36.05361622238354):0.5733580047009077):0.05461200209520966):0.7966012763993833	(SleucophyllaFL3_1:36.56077493923806	SalataMS1_1:36.056046043949664):1.5354755850861745):0.06488685825271702	((SflavaNC1_1:37.2209807949671	((((SflavarugeliiGA2_1:36.32634679426188	SflavarubricorporaFL1_1:36.166999713802284):0.5255039692321009	SflavaGA_1:36.51720108563198):0.6417438491485268	(SflavaSC_1:36.18634665504855	SflavaVA_1:36.04520287482895):0.6089140674459584):0.2775641629626166	(SflavaNC2_1:36.01611717110365	((SflavarugeliiAL_1:36.28598252410102	SflavaFL_1:36.28598252410102):0.38398868179383383	(SflavarubricorporaFL2_1:36.47548923240289	SflavarugeliiGA1_1:36.47548923240289):0.17630993877596188):0.38500514621479526):1.196689139353474):0.49123189162237035):0.06308952120041081	((((SpsittacinaAL1_1:36.36433612989793	(SpsittacinaGA1_1:36.359050062563725	SpsittacinaAL2_1:36.33703208379092):0.02730404610700427):0.20813089059836087	SpsittacinaFL_1:36.03819125267949):0.30907062378607336	(SpsittacinaAL3_1:36.15357679657065	(SpsittacinaGA3_1:36.351361092405995
[&R] (Dcalifornica_1:36.04656720177535	(Hminor_1:36.38129402724018	(((SalataMS1_1:36.39447245099039	((SrubrawherryiAL_1:36.464035718881135	SrubragulfensisFL1_1:36.60982488114514):0.16821396429890323	(SalataLA1_1:36.70713144474736	((SleucophyllaAL1_1:36.6234073059656	SleucophyllaFL3_1:36.2960948353676):0.12550309854953076	(SrubragulfensisFL3_1:36.01410618814283	SrubragulfensisFL2_1:36.01410618814283):0.3260500676574925):0.0019546713070402845):0.24819966426827894):0.2274490767863379):0.7803487086888112	(((SoreophilaNC_1:36.237674797168076	(SoreophilaAL2_1:36.36293829165692	SoreophilaAL4_1:36.36293829165692):0.2994593831023528):0.7680775063775708	(((((SalataTX_1:36.74304186799413	((SrubrajonesiiSC1_1:37.28851948718869	((((SrubraGA2_1:36.144296051912804	SrubraGA3_1:36.4213460754424):0.012366467077717517	(SrubraGA4_1:36.36694135948074	SrubraGA5_1:36.36694135948074):0.9580996070393797):0.5656701719892283	SrubraGA1_1:36.16206835445975):0.43676161095008137	(((SrubraSC_1:36.14033701885337	SrubraGA6_1:36.60058907210657):0.1282513145835482	(SrubrajonesiiSC2_1:36.37382930127671	SrubrajonesiiNC1_1:36.793279557912705):0.28918946572621185):0.04230925381492586	SrubrajonesiiNC2_1:36.41878426165545):0.07436478291998314):0.08937642681485275):0.46652092364475617	SalataLA2_1:36.35980065140984):0.10066154335149882):0.3022932295672174	SrubraalabamensisAL_1:36.14369323929296):0.0034329667881742	(SleucophyllaFL2_1:36.68201307760815	SleucophyllaFL1_1:36.49385822885694):0.7141218921525859):0.18530869932860503	(SalataMS2_1:36.6055180723424	(SleucophyllaGA_1:36.42704269091823	SleucophyllaAL2_1:36.238887842167024):0.8084219600681766):0.34597901810293213):0.07469898372214259	SoreophilaAL3_1:36.76188313924868):0.0064454217225642825):0.1434784757073724	(SoreophilaGA_1:36.29875444716314	SoreophilaAL1_1:36.29875444716314):1.3805522377878776):0.5044292496605809):1.1076813639275724	(((((SpurpureavenosamontanaNC_1:36.94021824500525	((SpurpureavenosaburkiiMS_1:36.04121976234192	SpurpureavenosaMD_1:36.22707897264232):0.5326448027086568	(SpurpureavenosaNC_1:36.24538828142785	(((SpurpureavenosaGA_1:36.21564926182087	SpurpureavenosaburkiiFL1_1:36.88991224107287):0.40323959412031474	SpurpureavenosaburkiiFL2_1:36.382088888727985):0.029357715123299478	SpurpureavenosaburkiiAL_1:37.322509550316475):0.069294137346566):0.4470690118679183):0.2165294631274812):0.33460169057435973	((SpurpureavenosaVA_1:36.323248155620185	(SpurpureapurpureaNS_1:36.02947356683177	(SpurpureapurpureaWI_1:36.66359769867187	SpurpureapurpureaWI2_1:36.66359769867187):0.18114408722789993):0.8918152504432155):0.35088162323212374	SpurpureavenosamontanaGA_1:36.886824570186704):0.387995365392903):0.78691584875775	((SflavaNC2_1:36.03871759943787	((SflavarugeliiAL_1:36.09664027151214
[&R] (Dcalifornica_1:36.822154700547735	(((((((SpurpureavenosaMD_1:36.47011428794995	(SpurpureapurpureaWI_1:37.249315427111206	SpurpureapurpureaNS_1:36.434047208043204):0.3853779567539404):0.09232624625599167	SpurpureavenosamontanaNC_1:36.52640554073273):0.02394669589178663	SpurpureavenosaNC_1:36.51912074804252):1.591311650315175	((SoreophilaAL1_1:36.17000698400429	SoreophilaGA_1:36.17000698400429):1.4713468560910992	((SrubragulfensisFL1_1:36.32773158763324	SalataTX_1:36.50502385120484):0.7626694628812545	(SoreophilaAL3_1:36.4293891291974	(SoreophilaNC_1:36.22983643716859	(SoreophilaAL4_1:36.45316538591574	SoreophilaAL2_1:36.45316538591574):0.20139392884405724):0.436976434603205):0.2914115767370943):0.15305348588849615):0.6238330041143065):0.06048902097483779	(((SalataLA1_1:36.868143141342145	((SrubragulfensisFL3_1:36.29453453469574	SrubragulfensisFL2_1:36.29453453469574):0.1549323639722497	((SleucophyllaFL1_1:36.14770539587284	SleucophyllaAL2_1:36.14770539587284):0.4348358806022957	SleucophyllaAL1_1:36.46706285088994):0.3911581964928595):0.053655725034146715):0.30042972009909674	(SleucophyllaGA_1:37.33216247052074	((((SrubraGA2_1:36.567292379762215	(SrubraGA1_1:36.00168896113638	(SrubraGA6_1:36.08542173602266	(SrubraGA5_1:37.15002879057461	(SrubraGA3_1:36.23523151236855	SrubraGA4_1:37.12655993636855):0.023468854206056936):0.417351271482452):0.16295168312891745):0.005339082105838899):0.21460949433083176	SrubraSC_1:36.00806994233505):1.0795200543544177	((SalataLA2_1:36.32504998248604	SalataMS2_1:36.32504998248604):0.0132397225603951	(SleucophyllaFL2_1:36.67921717157286	SleucophyllaFL3_1:36.04827142663846):0.2890191121175783):0.16794122242143136):0.13674135693316744	(((SrubrajonesiiSC1_1:36.34744113227046	SrubrajonesiiNC1_1:36.34744113227046):0.9357694642673167	(SrubrajonesiiSC2_1:36.414322046868726	SrubrajonesiiNC2_1:36.12777828770633):0.4494382930330519):0.19208886147270862	SrubrawherryiAL_1:36.039557945984086):0.5629125858141449):0.05924360747569688):0.18377729633170808):0.14899917828644882	SalataMS1_1:36.52926430491609):0.7874967853360478):3.315047338858924	((((SflavaNC1_1:36.60881174632778	SflavaSC_1:36.951887728440184):0.17216617316739494	(((SflavaGA_1:36.17868512835792	(SflavarugeliiAL_1:36.10395679166491	SflavaFL_1:36.10395679166491):0.8898847304130074):0.034675933800210966	((SflavarugeliiGA2_1:36.121549506576706	(SflavarubricorporaFL2_1:36.340150349471855	SflavarugeliiGA1_1:36.340150349471855):0.24373383824684572):0.3772091174635143	SflavarubricorporaFL1_1:36.33941154358062):0.04925211597991515):1.1452737901690273	(SflavaNC2_1:36.671571847792364	SflavaVA_1:36.39044664257276):0.46336021724880233):0.12910326156641475):0.9743521339465258	((SpurpureavenosamontanaGA_1:36.51863927310893
[&R] ((((((((SminorSC1_1:36.14969609256986	SminorGA2_1:36.33148573036506):0.19200017296908706	(SminorGA3_1:36.11530951892122	SminorSC2_1:36.38054365845602):0.6137639103389249):0.11339139266409388	SminorGA1_1:36.24766319194544):0.5917183858760764	SminorokefenokeensisGA_1:37.699417347335114):1.3670007125083203	((((((((((((SrubrajonesiiNC2_1:36.418846336046826	((SrubraGA1_1:36.02495184718124	((SrubraGA6_1:36.02995703781997	(SrubraGA5_1:36.34201185955	SrubraGA4_1:36.34201185955):1.1699035043043657):0.11261593326942193	SrubraGA3_1:36.73320287312379):0.12906333410705162):0.43009961964408683	(SrubrajonesiiSC1_1:36.346154548827684	SrubrajonesiiNC1_1:36.346154548827684):0.7092100129616464):0.0694757900558937):0.0437886096289881	SrubrajonesiiSC2_1:36.749178704838215):0.34546009036018277	SrubrawherryiAL_1:36.07834753980799):0.1596947378478216	SalataTX_1:36.56112370349141):0.03559676284204481	SrubragulfensisFL1_1:36.419428202761864):0.09771705686961352	SrubragulfensisFL3_1:36.32941700556307):0.37135339872393053	SrubraalabamensisAL_1:36.164149063658606):0.06970073643808276	(((SrubragulfensisFL2_1:36.38289472686284	SalataMS2_1:36.465335571270046):0.02757641172790332	(SleucophyllaAL1_1:36.074420290534924	SleucophyllaGA_1:36.37805356487132):0.7448049967706151):0.1782128824578757	((SleucophyllaAL2_1:36.4201982932892	SleucophyllaFL2_1:36.60835314204039):0.09873282387979573	(SleucophyllaFL3_1:36.01936220797999	SleucophyllaFL1_1:36.462153104163185):0.05677801300580512):0.5939854781796249):0.1817871196764676):0.24145885224179203	(SalataMS1_1:36.078644263034036	(SalataLA1_1:36.771586533225516	((SrubraSC_1:36.07671610501216	SrubraGA2_1:36.850548036770164):0.9801555628418332	SalataLA2_1:36.4755125986324):0.013494261360321782):0.09536546462012399):0.5099985127612391):0.2152650932022737	((SoreophilaAL1_1:37.206229514331426	((SoreophilaAL2_1:36.38064571564754	SoreophilaGA_1:36.48599874375434):0.08981797154773108	SoreophilaNC_1:36.04574080960407):0.630412799029356):0.30400676931436815	SoreophilaAL4_1:37.404883255539):0.3025863602841553):0.45846884074090444	(SpurpureavenosamontanaGA_1:36.885369046603934	((((SpurpureavenosaGA_1:36.57702047851245	(SpurpureavenosaburkiiAL_1:36.72779447032298	SpurpureavenosaburkiiFL1_1:36.72779447032298):0.5234889874414708):0.10700981105705318	SpurpureavenosaburkiiFL2_1:36.44723032235631):0.2665961066914438	(SpurpureavenosaMD_1:36.08008933847906	(SpurpureapurpureaWI2_1:36.270547389056496	SpurpureapurpureaWI_1:36.270547389056496):0.9741210453377669):0.4656511128538904):0.09383368444399681	(SpurpureavenosaVA_1:36.34117779721246	(SpurpureavenosaburkiiMS_1:36.33182900013498	SpurpureavenosamontanaNC_1:36.48165321696218):0.07221937158467026):0.04966655375690387):0.281829904300175):1.2623994807969288):0.33949538097787485	(SpurpureapurpureaNS_1:36.84121482314659
[&R] ((((((((SalataTX_1:36.43382855369876	((SrubrajonesiiSC2_1:36.44023697795945	SrubrajonesiiNC2_1:36.15369321879705):0.6091721324483494	SrubrawherryiAL_1:36.0331178550174):0.07762927284576265):0.47048578534163765	(SleucophyllaGA_1:36.97263992832246	(SalataLA1_1:36.52763599050204	SalataMS2_1:36.24505631726925):0.09763703240920854):0.279041316129142):0.8343282955586879	(((SleucophyllaFL1_1:36.250255383832055	SleucophyllaFL2_1:36.43841023258326):0.75488458318347	SalataMS1_1:36.057620175543924):0.5823106487932934	((SoreophilaAL4_1:36.84217715751612	SoreophilaAL3_1:36.18003053735052):0.005903704332389266	(SoreophilaNC_1:36.278042754910366	((SoreophilaAL1_1:36.34399565360858	SoreophilaGA_1:36.34399565360858):0.19277727413192772	SoreophilaAL2_1:36.43141989963371):0.27134573286785413):0.14531522934694818):0.6954117093143128):0.31040407545027066):0.6220236384769342	(((SminorokefenokeensisGA_1:36.148859569892785	SminorSC2_1:36.148859569892785):0.666924916524915	SminorGA3_1:36.55055034688289):1.4355157373734377	(SflavarubricorporaFL1_1:37.069282279306314	(SflavaNC2_1:36.26643842863409	((((SflavaFL_1:36.548653105782385	SflavarugeliiAL_1:36.548653105782385):0.06326236133500067	SflavarubricorporaFL2_1:36.59374343240138):0.37172565953312775	SflavaGA_1:36.168484732930516):0.2713256515363017	(SflavarugeliiGA2_1:36.39015699693216	SflavarugeliiGA1_1:36.85249167807416):0.3843030653966577):0.050330831453274376):0.40383846598381834):1.121637016263628):0.6841159968616901):0.07352263830375028	(((((SminorSC1_1:36.28089366354468	SminorGA2_1:36.46268330133988):0.5463141974968365	SminorGA1_1:36.619783394783916):0.7811295837389924	((SflavaSC_1:36.60807982066902	SflavaNC1_1:36.265003838556616):0.9195123672940332	(SpsittacinaLA_1:36.22534420372073	(SpsittacinaAL1_1:36.376433221000255	SpsittacinaGA3_1:37.06240766994546):0.6656708153144819):1.188198370129911):0.13398882216386185):0.43281048589872806	(((SpurpureavenosaNC_1:36.40502029933492	(SpurpureavenosaMD_1:36.205702730960425	SpurpureapurpureaNS_1:36.55501360780762):0.26658405042970007):0.40146623350298594	(SpurpureapurpureaWI2_1:36.22220689215799	SpurpureapurpureaWI_1:36.22220689215799):1.816125218650317):0.3841632660421554	(SpurpureavenosaburkiiMS_1:36.5065631094012	((SpurpureavenosaburkiiFL1_1:37.080634131128534	(SpurpureavenosaburkiiAL_1:36.97020176221548	SpurpureavenosaGA_1:36.29593878296348):0.11043236891305265):0.5625085998326528	SpurpureavenosaburkiiFL2_1:36.73207978449598):0.12842851292041238):0.565493961233669):0.9942120817471699):0.02127815099281833	((SpurpureavenosaVA_1:36.17027085864713	(SpurpureavenosamontanaNC_1:36.06316244764234	SpurpureavenosamontanaGA_1:36.06316244764234):0.31980320233918974):1.5539873113236675	(SflavaVA_1:37.34148635775848	(SpsittacinaFL_1:36.33727483862655
[&R] (((((((SleucophyllaGA_1:36.00251390015709	SleucophyllaFL2_1:36.00251390015709):0.6666146350547071	(SleucophyllaFL1_1:36.35157282605093	(SleucophyllaAL2_1:36.27016551579664	SleucophyllaAL1_1:36.154687090211446):0.0814073102542932):0.12940086040965582):0.9855286233196767	(((((SrubrawherryiAL_1:36.128555712845554	SalataLA1_1:36.45163713868115):0.0018418156791688172	(SrubrajonesiiNC1_1:37.15443389537211	SrubrajonesiiNC2_1:36.448439879573705):0.41170514517901313):0.33852768783714343	(((SrubraGA3_1:36.49564256588674	SrubraGA2_1:36.21859254235714):0.16371390288341992	SrubraGA6_1:36.06872656673577):0.22374418431357296	(SrubraGA5_1:36.78688793233091	SrubraGA4_1:36.78688793233091):0.9875411447528252):1.2585673403901216):0.016019234194290227	((SrubragulfensisFL3_1:36.22256141471813	SrubragulfensisFL2_1:36.22256141471813):0.12363739916486663	(SalataLA2_1:36.42245525786166	(SrubragulfensisFL1_1:36.261669769483845	SalataTX_1:36.43896203305544):0.2660728980390118):0.006184400428544547):0.09680654486875512):0.09212636870017134	((SrubraSC_1:36.497364404730604	((SrubrajonesiiSC1_1:36.68629977105094	SrubrajonesiiSC2_1:36.26684951441494):0.5248907504442516	SrubraGA1_1:36.6108774265312):0.10005457343740783):0.5170039445724467	(SalataMS2_1:36.371409760977606	SleucophyllaFL3_1:36.3704105946872):0.06159951910384589):0.18456329177767655):0.4071380080283488):1.243685304752207	(SminorSC1_1:36.77684578036943	((SminorGA3_1:36.59899649622739	SminorGA1_1:36.004194866248596):0.010140917631430954	((SminorSC2_1:36.609066739035285	SminorokefenokeensisGA_1:36.609066739035285):0.035468615563835994	SminorGA2_1:36.173713689138324):0.22983619879450454):0.5550855302318001):1.6962684218238484):0.28600253641409584	((((SalataMS1_1:36.140187435723625	SrubraalabamensisAL_1:36.02685331226683):0.8738300752984584	SoreophilaAL4_1:37.91757925784769):0.031502021344672705	(SoreophilaNC_1:36.33851207873741	((SoreophilaAL1_1:36.50045526486898	(SoreophilaAL2_1:36.33742951324613	SoreophilaGA_1:36.442782541352926):0.05767272351605294):0.3334345780871629	SoreophilaAL3_1:36.06639019468374):0.0346981414792698):1.1858463228637495):0.7829921577156876	(((SpurpureavenosaMD_1:36.256996323228485	(SpurpureapurpureaNS_1:36.14060457630935	(SpurpureapurpureaWI_1:36.066594678900834	SpurpureapurpureaWI2_1:36.066594678900834):0.8892781164765169):0.46570262376633487):1.0394831126550494	SpurpureavenosamontanaGA_1:37.26044444241033):0.9054304542478823	(((((SpurpureavenosaburkiiMS_1:36.29731497886336	SpurpureavenosamontanaNC_1:36.44713919569056):0.06591469773381041	(SpurpureavenosaGA_1:36.610062512834794	(SpurpureavenosaburkiiFL2_1:36.28164363620263	(SpurpureavenosaburkiiAL_1:36.090353356135616	SpurpureavenosaburkiiFL1_1:36.090353356135616):1.1023532265322173):0.09161890941896017):0.34391231899078256):0.10759828960904907
[&R] ((Hminor_1:37.85518212982223	((SalataMS1_1:36.173610448715436	((SrubraSC_1:36.831806403453136	SalataMS2_1:36.25044733423154):0.11513177317781825	(((SleucophyllaAL2_1:36.27323789367726	SleucophyllaFL1_1:36.27323789367726):0.09121739435651831	SleucophyllaAL1_1:36.248976862448586):0.22737844050925737	SleucophyllaFL3_1:36.14904283235984):0.21553710875911306):0.3137594028848819):2.1440945541557235	((((SflavaNC1_1:36.07712788070933	((SflavarugeliiAL_1:36.91758896325231	(SflavaGA_1:36.03827195453356	(SflavarubricorporaFL1_1:36.08337678229151	SflavarugeliiGA2_1:36.24272386275111):0.13019776964445376):0.064160614998743):0.3544766570241835	(SflavaSC_1:36.00015064850801	SflavaNC2_1:36.14013207350801):0.09307436576247778):0.32697884855124054):0.6352323340131629	(SflavaVA_1:36.00996739035706	((SflavarugeliiGA1_1:36.47988471919024	SflavaFL_1:36.49805675390624):0.5194171853200432	SflavarubricorporaFL2_1:36.99930190451028):0.31247783735638274):0.9043250262582261):0.9248851456417987	(((((SleucophyllaGA_1:36.96838211082685	SalataLA2_1:36.33843553218286):0.2547170218523281	(SleucophyllaFL2_1:37.18614457344794	((SrubragulfensisFL1_1:36.323266303192305	SrubrawherryiAL_1:36.1774771409283):0.29626862418468863	(SrubragulfensisFL3_1:36.34999122743419	(((SrubrajonesiiNC2_1:36.13878551977058	SrubrajonesiiSC2_1:36.42532927893298):0.3503157175517355	(SrubraGA1_1:36.49156515739924	(SrubraGA4_1:37.23269453279326	SrubraGA2_1:36.06431608526366):0.9875134086555928):0.1032170007574585):0.3793209442357592	((SrubraGA6_1:36.38350805276689	(SrubraGA5_1:37.08323233688847	SrubraGA3_1:36.19190391288847):0.7822340419128185):0.40541528900467216	(SrubrajonesiiNC1_1:36.30135024044991	SrubrajonesiiSC1_1:36.30135024044991):0.8412017382704482):0.43186421863610625):0.2532556339085204):0.08181544587440134):0.04195047708814314):0.03695455923124209):0.381953907502744	SrubraalabamensisAL_1:36.35604427650232):0.05798097195556006	(SoreophilaAL3_1:36.5910753968687	((SoreophilaAL1_1:36.77954482305254	SoreophilaAL4_1:36.67419179494574):0.17883308242376858	((SoreophilaNC_1:36.06112579767071	SoreophilaAL2_1:36.48584867526191):0.05336383880716907	SoreophilaGA_1:36.64456554217588):0.3138123633004244):0.4001971396647888):0.17769910170598477):0.028777229731949194	(SrubragulfensisFL2_1:36.38831858977287	(SalataLA1_1:36.09817718415388	SalataTX_1:36.09817718415388):0.6551619232589946):0.5911052290453546):0.6604947963512585):0.11515897177040423	(((SpsittacinaGA3_1:36.85851858829843	SpsittacinaAL3_1:36.39187163684243):0.6265441571461996	(SpsittacinaAL2_1:36.37267350724526	(SpsittacinaGA1_1:36.37393567735145	(SpsittacinaGA2_1:37.01165480033994
[&R] (((((((SpurpureavenosamontanaNC_1:36.7188833119452	(SpurpureavenosaburkiiMS_1:36.3516978468019	SpurpureavenosaVA_1:36.2888272722947):0.21736124831610504):0.6557961299479382	(SpurpureavenosaNC_1:36.36416954635354	(SpurpureavenosaburkiiFL2_1:36.05374123866246	(SpurpureavenosaGA_1:36.27873712609428	SpurpureavenosaburkiiAL_1:36.95300010534628):0.011804079781386367):0.5457807674610781):0.9792784069576013):0.7156730720213496	(((SflavaNC2_1:36.12850525141332	SflavarugeliiAL_1:37.16736443241932):0.19149452065421754	SflavaSC_1:36.180018347067545):0.39450018298327005	(SflavarubricorporaFL1_1:36.1629448809953	(SflavarugeliiGA2_1:36.245999902254155	SflavaFL_1:36.726506618112154):0.07629205920074235):0.9505604587439145):1.3941321106800757):0.610931381397635	(SoreophilaAL4_1:37.14496859298564	(SoreophilaNC_1:36.207765503058255	(SoreophilaAL2_1:36.434872450259924	(SoreophilaGA_1:36.15575128161659	SoreophilaAL1_1:36.15575128161659):0.38447419675013234):0.1976159303895283):0.5124802123361896):1.574485231489682):0.577979652960593	((((((SminorGA2_1:36.61957494560094	(SminorGA3_1:36.32978452339868	SminorSC2_1:36.59501866293348):0.49537794812826264):0.39366169566023457	SminorGA1_1:36.624022537208376):0.852720963715895	(((((SpsittacinaGA2_1:36.00489379731244	SpsittacinaGA3_1:36.00489379731244):1.026795945809807	(SpsittacinaAL1_1:36.06808868765409	SpsittacinaAL2_1:36.06808868765409):0.2776266065229629):0.3822457029241591	((SpsittacinaGA1_1:36.586596934379344	SpsittacinaFL_1:36.03030318778975):0.02234706845345034	SpsittacinaAL3_1:36.806253521549195):0.14103497304121468):0.20674332609187468	SpsittacinaLA_1:36.117944490599086):1.1888925725015813	(SflavaNC1_1:36.54908949127656	(SflavaVA_1:36.21432716209422	((SflavarugeliiGA1_1:36.181456026073846	SflavarubricorporaFL2_1:36.181456026073846):0.6704926810056503	SflavaGA_1:36.054964348075494):0.6641908065243245):0.5366945310751453):0.5287212038241034):0.316524855315205):0.07473721637701913	(SminorokefenokeensisGA_1:36.72245900965378	SminorSC1_1:36.06984770639779):1.6890574771611024):0.03206581610912338	((SpurpureavenosamontanaGA_1:36.70970466971168	(SpurpureavenosaburkiiFL1_1:37.574814868275595	SpurpureapurpureaNS_1:36.8449768209428):0.250073719089281):0.3210906863994361	((SpurpureapurpureaWI2_1:37.22992717730838	SpurpureapurpureaWI_1:37.22992717730838):0.2209874186176925	SpurpureavenosaMD_1:36.28633550001088):0.7804948495734387):0.9351210820868985):0.147186696238325	(SoreophilaAL3_1:36.82812605981563	((((SalataMS2_1:36.6888859339523	SalataLA2_1:36.6888859339523):0.0075755357570357115	SalataMS1_1:36.19073340813052):0.08228468978027728	((SrubraalabamensisAL_1:36.0362666480355	((((((SrubrajonesiiNC1_1:36.72100905135404	SrubrajonesiiSC1_1:36.72100905135404):0.08458737218741398
[&R] ((((((SminorGA1_1:36.938312613396164	(SminorGA3_1:36.797071402522946	(((SminorSC2_1:36.563676398405725	SminorokefenokeensisGA_1:36.563676398405725):0.1815976064625502	SminorGA2_1:36.274452339407475):0.12473885440456672	SminorSC1_1:36.217401556016846):0.19229268278490433):0.7360428408520133):0.38890543300962455	(((SpsittacinaAL3_1:36.76219904610691	(SpsittacinaAL2_1:36.51196905410782	(SpsittacinaAL1_1:36.35426667213135	(SpsittacinaGA3_1:36.24713034607748	SpsittacinaGA2_1:36.24713034607748):0.7931107749990755):0.15770238197646858):0.030902494509880363):0.11911817813747792	SpsittacinaFL_1:36.12771395893838):0.7848832568049395	(SpsittacinaLA_1:36.607490726345205	SpsittacinaGA1_1:37.44626853771201):0.02262242462091939):0.8437233129312667):0.3955294775683596	((SpurpureavenosaNC_1:37.44623190863978	(((SpurpureapurpureaWI2_1:36.828884426247335	SpurpureapurpureaWI_1:36.828884426247335):0.11587782347345386	SpurpureapurpureaNS_1:36.129494030652786):1.1802439102185172	SpurpureavenosaburkiiMS_1:36.774567853723696):0.5530713266708883):0.6136415759344203	(((((((SflavarugeliiAL_1:36.35520813462754	SflavarubricorporaFL2_1:36.337036099911536):0.4304412664408841	(SflavarugeliiGA1_1:36.55240052081136	SflavaFL_1:36.57057255552736):0.2150768455410541):0.4132033673457839	SflavarugeliiGA2_1:36.71834605255621):0.08615358203026442	(SflavaNC2_1:36.0095098690431	SflavaGA_1:36.2332126563291):0.23663730039537295):0.9359503358559356	(SflavaNC1_1:36.04304609950682	SflavarubricorporaFL1_1:36.92510889130762):0.6559939986751859):0.05655089872130364	SflavaVA_1:36.95752319879611):0.3425347067595776	SflavaSC_1:37.44120168577528):0.5282014141973224):0.014012455605539185):1.1388249373809365	(((((SleucophyllaGA_1:36.445654046587336	SleucophyllaFL2_1:36.445654046587336):0.2643227616122842	SleucophyllaAL1_1:36.40634353386323):1.7159087128651687	((SpurpureavenosamontanaGA_1:36.42647460348509	(SpurpureavenosaVA_1:36.125485811578464	(SpurpureavenosaGA_1:36.75873412122761	(SpurpureavenosaburkiiFL1_1:36.736804148934304	SpurpureavenosaburkiiAL_1:36.736804148934304):0.6961929515453074):0.020367420086451846):0.08829400057222922):0.1306215901012066	((SpurpureavenosamontanaNC_1:36.51038052819847	SpurpureavenosaMD_1:36.54641552167167):0.01315092668487126	SpurpureavenosaburkiiFL2_1:36.72765242607134):0.03356473870295773):1.61850650491809):0.11920284084871756	((SalataLA1_1:36.0831154967959	SalataTX_1:36.0831154967959):0.6115879424728582	(SleucophyllaFL1_1:36.78414637801448	SalataLA2_1:36.342354648121685):0.06976911791427338):1.5030180172335554):0.0637138697306381	(((SalataMS1_1:36.49882584673531	((SoreophilaAL1_1:36.09708791907713	SoreophilaGA_1:36.09708791907713):0.44458616909747506	SoreophilaNC_1:36.011598182476604):0.9660665334931035):0.020342267501634894	(SrubragulfensisFL2_1:36.421003251988
[&R] ((Hminor_1:36.13762243385202	((((((SrubrawherryiAL_1:36.501955305246696	(((SleucophyllaAL2_1:36.140214750360435	SleucophyllaFL1_1:36.140214750360435):0.33185617738562684	(SleucophyllaFL2_1:36.30548822323309	SleucophyllaAL1_1:36.00185494889669):0.3547375532641686):0.10889770941815274	SleucophyllaGA_1:36.769123485915415):0.4032801505780833):0.19992796959382148	SrubraalabamensisAL_1:36.12332284240772):0.10650846368315628	SrubragulfensisFL3_1:36.76645264671927):0.23420830112910457	((SrubragulfensisFL2_1:36.38594041666149	(SalataLA1_1:36.60338700868996	(SalataLA2_1:36.01296595964567	SalataMS2_1:36.01296595964567):0.3078413758114932):0.1475739256115342):0.28812990265645244	((SrubragulfensisFL1_1:36.204062953100674	(((SrubraGA3_1:36.22770404940126	(SrubraGA4_1:36.2609657962046	SrubraGA5_1:36.2609657962046):0.8580666771966596):0.6197557465207816	SrubraGA6_1:36.25682989388765):0.7636311369822015	(SrubraGA1_1:36.463313136082725	SrubraSC_1:36.24974554084472):0.31046343677191807):0.11992563504443468):0.10594588382755869	(SalataTX_1:36.471049587956294	(((SrubrajonesiiNC1_1:36.13333551661419	SrubrajonesiiSC1_1:36.13333551661419):0.8119566202486695	SrubrajonesiiSC2_1:36.52584188022686):0.30720607421282475	(SrubrajonesiiNC2_1:36.48575375161327	SrubraGA2_1:37.15169900896767):0.060750443664012305):0.33121146307141175):0.016251512543543803):0.5517897364581092):0.32659062853043036):1.3853913848067987	((SpsittacinaLA_1:37.551048071651685	((((SflavaNC1_1:36.30927075542892	(SflavaNC2_1:36.14307973149706	SflavaGA_1:36.36678251878306):0.6492484310442552):0.8236695324606942	((SpsittacinaAL2_1:36.802588802480564	(((SpsittacinaAL3_1:36.19986988873932	SpsittacinaGA2_1:36.66651684019532):0.19236378379440625	SpsittacinaGA1_1:36.194924153817325):0.31671218280585006	(SpsittacinaAL1_1:36.40371983889239	SpsittacinaGA3_1:37.089694287837595):0.08589851895798299):0.3129704446301901):0.4025326076047748	SpsittacinaFL_1:36.670845642268546):0.9736050783982675):0.11845563668843027	((SminorSC1_1:36.25947797144714	SminorGA2_1:36.44126760924234):0.1075260397597614	SminorGA1_1:36.1595795449493):1.1742243301371385):0.020583977268034723	(SminorSC2_1:37.395437205046434	(SminorokefenokeensisGA_1:36.53681641740013	SminorGA3_1:36.271582277865335):0.8586207876463001):0.8189864168216368):0.05004180180560788):0.3522136762165378	(((SoreophilaAL3_1:36.10788891928758	(SoreophilaNC_1:36.28558768888649	SoreophilaAL1_1:36.815663594584485):0.059724972975491585):0.29968317614982815	(SoreophilaGA_1:36.56918912176413	(SoreophilaAL4_1:36.0747668586347	SoreophilaAL2_1:36.0747668586347):0.38906923502262786):0.6058826219456732):0.575998843603847	(SalataMS1_1:36.24510010930699
[&R] ((Hminor_1:36.243813722348555	((((((SflavaSC_1:36.019340987720035	SflavarubricorporaFL1_1:36.55832779740844):0.007084506999209654	SflavaNC2_1:36.16640691971925):0.5493991089890637	SflavarugeliiAL_1:37.75466520971431):0.6076365034360282	((((SflavarugeliiGA1_1:36.20004162535487	SflavarubricorporaFL2_1:36.20004162535487):0.2678385933922311	(SflavarugeliiGA2_1:36.0037646049732	SflavaFL_1:36.4842713208312):0.001780932631904951):1.1242876959033978	SflavaNC1_1:36.0884233612481):0.3316553671344581	SflavaGA_1:37.12683892278096):0.42030639664937963):1.5041676259326286	((SrubrawherryiAL_1:36.3230142904034	((SalataLA1_1:36.09552140021724	SalataTX_1:36.09552140021724):0.4488997558841436	((((SrubrajonesiiNC1_1:36.121118200054454	SrubrajonesiiSC1_1:36.121118200054454):1.0176032864339293	(SrubraGA3_1:37.19189281533328	SrubraGA1_1:36.35457845528368):0.18382993624069846):0.04758581080205466	SrubraSC_1:36.372426607088435):0.2025685122027012	SrubragulfensisFL1_1:36.098923459730734):0.2682054327990445):0.10167456013761403):0.8824306783376686	((((SrubraalabamensisAL_1:36.000671249041524	(SalataLA2_1:36.49204846517152	((SrubrajonesiiNC2_1:36.06593293605022	SrubrajonesiiSC2_1:36.352476695212616):0.9717745398509876	SalataMS2_1:36.34846173227601):0.1435867328955115):0.1276849689056092):0.023565590107030198	(SrubragulfensisFL3_1:36.199991335825146	SrubragulfensisFL2_1:36.199991335825146):0.3608668439518075):0.10575678602108654	((SleucophyllaFL2_1:36.93568892767422	SleucophyllaAL2_1:36.74753407892302):0.2779428363727935	(SrubraGA6_1:36.093991524770274	(SrubraGA2_1:36.00488976138844	(SrubraGA4_1:36.37850609303188	SrubraGA5_1:36.37850609303188):0.7947621158861553):0.40268164188663313):1.53130478310754):0.16537062480222714):0.03265708837889155	(SleucophyllaFL3_1:36.209583939791045	((SleucophyllaGA_1:36.32961220430626	SleucophyllaAL1_1:36.02597892996986):0.23555681733375572	SleucophyllaFL1_1:36.37701417288881):0.2753606630854314):0.5711297925026855):0.4642338227597328):1.1837201288331027):0.9566308424965762	((SalataMS1_1:36.74090930653499	(((SoreophilaGA_1:36.156767492210356	SoreophilaAL1_1:36.156767492210356):0.20610189855510985	SoreophilaAL4_1:36.25751636265866):1.1541186132399197	((SoreophilaAL3_1:36.06037188903571	SoreophilaAL2_1:36.72251850920131):0.4356139998419977	SoreophilaNC_1:36.733409631452105):0.2535024668552801):0.23283607746199925):1.9089738144232822	((SpurpureavenosamontanaNC_1:37.538634325132705	(SpurpureavenosaburkiiMS_1:36.942106741168125	(((SpurpureavenosaburkiiFL2_1:36.378192338329164	(SpurpureavenosaGA_1:36.47126552054968	(SpurpureavenosaburkiiAL_1:36.00722436373506	SpurpureavenosaburkiiFL1_1:36.00722436373506):1.1383041360666173):0.1437267849926843):0.2592636600293361
[&R] ((((((SoreophilaNC_1:36.03425666682462	(SoreophilaAL2_1:36.321871045135204	SoreophilaAL1_1:36.427224073242):0.1371084992806073):1.2846039698358414	((SrubraalabamensisAL_1:36.084677551045004	(((SleucophyllaFL2_1:36.13459344474661	SleucophyllaGA_1:36.13459344474661):0.6870643397680283	SleucophyllaFL3_1:36.19071203958024):0.4050444310968329	((SalataLA2_1:36.23986322453866	SrubrajonesiiNC2_1:36.92910896816385):0.20499923670426312	(((((SrubrajonesiiSC1_1:36.61941972920586	SrubrajonesiiSC2_1:36.19996947256986):0.3997190777619248	SrubrajonesiiNC1_1:37.01913880696778):0.28124289463467206	SrubragulfensisFL1_1:36.01042935184006):0.28254210895918097	SrubraSC_1:36.76904312035963):0.0499814544774253	((SrubraGA1_1:36.846236308055055	((SrubraGA5_1:37.695666696867235	SrubraGA2_1:36.52728824933764):0.4377230373226306	((SrubraGA4_1:37.33315093209939	SrubraGA3_1:36.44182250809939):0.4234754409287125	SrubraGA6_1:36.27466804699371):0.37676336116176135):0.44148935791478944):0.07023669091197292	SrubrawherryiAL_1:36.081044581904635):0.11611917110803104):0.20719695562745616):0.1518931757245565):0.10698409911313239):0.02611733011933882	SrubragulfensisFL3_1:36.647416221792746):0.6158927628049095):1.0727438908461886	(((((SflavaGA_1:36.07893540192642	(SflavarubricorporaFL1_1:36.119126215873735	(SflavarugeliiGA1_1:36.11215961036002	SflavarubricorporaFL2_1:36.11215961036002):0.6286483671153208):0.13511178345508457):0.6156907597897728	(SflavarugeliiGA2_1:36.17431832770916	SflavarugeliiAL_1:36.65482504356716):0.8549575118690329):0.04580602475947218	SflavaVA_1:36.23560419397007):1.4048603645021458	((SpurpureapurpureaWI_1:38.19836145744762	(((SpurpureavenosaburkiiMS_1:36.31780513628445	SpurpureapurpureaWI2_1:37.66824344250005):0.045997879272212265	(SpurpureavenosamontanaNC_1:36.454178545095495	SpurpureavenosamontanaGA_1:36.454178545095495):0.0594486872883619):0.29065737120555646	((SpurpureapurpureaNS_1:36.61953781648486	SpurpureavenosaMD_1:36.27022693963766):0.3216443967849187	(SpurpureavenosaNC_1:36.201500502542075	(SpurpureavenosaburkiiFL2_1:36.05359932693787	((SpurpureavenosaburkiiFL1_1:36.17915048391494	SpurpureavenosaburkiiAL_1:36.17915048391494):0.6834708496377779	SpurpureavenosaGA_1:36.18835835430072):0.10204093985035438):0.38325363537420076):0.32310435182530267):0.24844826064003725):0.19346276446979416):0.6355005018614461	SpurpureavenosaVA_1:37.42055307858626):0.27006234195476125):0.3132547982781062	(((((SoreophilaAL4_1:36.45840868639916	SoreophilaGA_1:36.56376171450596):0.6013167958548796	SoreophilaAL3_1:36.397578862088444):0.3490613698807907	((SrubragulfensisFL2_1:36.494663468984356	(SleucophyllaFL1_1:36.49650473698364	SleucophyllaAL2_1:36.49650473698364):0.5223913063007164):0.02695899277512842	(SalataMS1_1:36.08001450204501	SleucophyllaAL1_1:36.91205586793141):0.018320742542878868):0.4068898607213452):0.5622279041100812
[&R] ((Hminor_1:37.87686602523354	(((SpurpureavenosaVA_1:36.23003151055077	((SpurpureavenosaNC_1:36.02509949898342	(SpurpureavenosaGA_1:36.4175173217754	SpurpureavenosaburkiiFL2_1:36.1807173545622):0.07973460419122531):0.16430796515855164	(SpurpureavenosaburkiiAL_1:36.025465884525396	SpurpureavenosaburkiiFL1_1:36.025465884525396):1.3103569858517743):0.2220873491611982):0.11788246481349092	SpurpureavenosamontanaNC_1:36.560608766698664):10.322988563556313	(((SpsittacinaLA_1:36.46148735965006	((SpsittacinaAL1_1:36.0092712437615	SpsittacinaAL2_1:36.0092712437615):0.4809365461103583	(SpsittacinaGA1_1:36.409169705167955	(SpsittacinaAL3_1:36.0447802863018	(SpsittacinaGA3_1:36.45578136943044	SpsittacinaGA2_1:36.45578136943044):0.055645868327364706):0.5616989375825525):0.10305606347670834):0.7880394023721944):1.8677590733829612	(((((SminorSC1_1:36.06503292977544	SminorokefenokeensisGA_1:36.717644233031436):0.7275420898093135	(SminorSC2_1:36.95670839101688	SminorGA3_1:36.691474251482084):0.4884779318238665):1.0129070321911875	(SpsittacinaFL_1:37.98123160183655	SpurpureavenosamontanaGA_1:37.934499024355354):0.04592846595058803):0.042552343119304066	((SpurpureavenosaburkiiMS_1:36.16971431457825	SpurpureavenosaMD_1:36.35557352487865):0.17748815030267392	((SpurpureapurpureaWI_1:36.745038048089235	SpurpureapurpureaWI2_1:36.745038048089235):0.5242216923648937	SpurpureapurpureaNS_1:36.45399152138613):0.4283810306423965):1.52595315171712):0.24023016564359212	((SoreophilaNC_1:37.395897249740784	(((SalataTX_1:36.62796842363106	(SalataMS2_1:36.25607616780394	(SrubrawherryiAL_1:36.11545384082416	SalataLA1_1:36.43853526665975):0.10012057437698946):0.08931258259432161):0.0372250758782465	(((SleucophyllaAL2_1:36.17184521737801	SleucophyllaFL1_1:36.17184521737801):0.11547051372572259	SleucophyllaFL2_1:36.47547057985493):0.5028298407639048	SleucophyllaGA_1:36.97830042061883):0.03425998430167422):0.9735770597653552	SrubraalabamensisAL_1:36.73712870100626):0.06659555604331217):0.37397476767842286	(SminorGA1_1:36.01363549834374	SminorGA2_1:36.402849602396536):1.7804195627158586):0.08678503322164133):0.3017879212601813):0.10008955478001152	((((SleucophyllaFL3_1:36.79682038299025	SleucophyllaAL1_1:37.12413285358825):0.19356028172547268	((SrubragulfensisFL2_1:36.063404545848954	SrubragulfensisFL3_1:36.063404545848954):0.5231993385764134	((SalataMS1_1:36.09390450511304	SalataLA2_1:36.59963256669184):0.060725497798266456	((((SrubraSC_1:36.48015169952364	SrubragulfensisFL1_1:36.00408003996324):0.15303540333247803	((SrubrajonesiiSC2_1:36.10619902666918	(SrubrajonesiiSC1_1:36.067164453047546	SrubrajonesiiNC1_1:36.067164453047546):0.45848483025763553):0.41948355034388907	SrubrajonesiiNC2_1:36.239138817850666):0.5019349594090501):0.06659740942437888
[&R] (Dcalifornica_1:36.0279501589982	(((SpurpureavenosaVA_1:36.54566913789679	((SpurpureavenosaburkiiFL1_1:37.002772113134014	SpurpureavenosaburkiiFL2_1:36.091709166668814):0.34971578538696135	((SpurpureavenosaGA_1:36.32009722551032	SpurpureavenosaburkiiAL_1:36.994360204762316):0.29873310596654146	SpurpureavenosaNC_1:36.14667790449366):0.05939458779212102):0.5210599483634146):4.145370011881351	((((((SpurpureapurpureaNS_1:36.59963413736202	SpurpureavenosaMD_1:36.25032326051482):0.30527928926244724	(SpurpureavenosamontanaGA_1:36.061068650757804	SpurpureavenosamontanaNC_1:36.061068650757804):0.4584989055462663):0.07363079519075082	(SpurpureavenosaburkiiMS_1:36.055850128758344	(SpurpureapurpureaWI2_1:36.244001148917306	SpurpureapurpureaWI_1:36.244001148917306):1.1622872860566382):0.38752400590927505):1.7911259429280584	(SpsittacinaLA_1:36.157696099540225	SpsittacinaAL1_1:36.97445593213422):1.9908767075866551):0.2736596226746827	((SminorGA2_1:36.785451373754945	((SminorGA1_1:36.026303497790764	SminorGA3_1:36.62110512776956):0.04535150640663552	(SminorSC2_1:36.01428577183942	SminorokefenokeensisGA_1:36.01428577183942):0.917405001871583):0.32458226550475405):1.5381327240191482	(SalataMS1_1:37.067844563689086	(((SoreophilaAL1_1:36.37289796773917	(SoreophilaAL2_1:36.120484769737985	SoreophilaAL4_1:36.120484769737985):0.14706016989439374):0.3548078236007992	SoreophilaGA_1:36.727705791339964):0.17490424183105177	SoreophilaAL3_1:36.135110384898624):1.1741493054504613):0.3635035171574138):0.34124401858865877):0.093210064563245	(((((SpsittacinaAL3_1:36.52529129418182	SpsittacinaAL2_1:36.305963796692616):0.3112064947591552	SpsittacinaGA1_1:36.63918827022457):1.0573793071416042	((SpsittacinaGA3_1:36.05537142218751	SpsittacinaGA2_1:36.05537142218751):1.7487532886593227	SpsittacinaFL_1:36.58387449408484):0.5563993366917456):0.7900729705617712	((((SflavarugeliiAL_1:36.567123465167086	(SflavaFL_1:36.40835308677474	SflavarubricorporaFL2_1:36.390181052058736):0.1587703783923442):1.7713863433406012	SflavaNC1_1:36.81659322038927):0.311006405238928	((SflavaVA_1:36.22325408686659	SflavaNC2_1:36.50437929208619):0.4940016674653604	(((SflavarugeliiGA2_1:36.18563495994818	SflavarugeliiGA1_1:36.647969641090185):0.5348437411250099	SflavaSC_1:36.02214481092519):0.32810834374879644	(SflavarubricorporaFL1_1:36.54791141469912	SflavaGA_1:36.37260881729672):0.34132854966327103):0.5081463798775675):0.6122760731890537):0.22236919184760523	SminorSC1_1:37.63980123424181):0.06886755108533636):0.5897546127230942	((SoreophilaNC_1:37.03355336267437	(SrubraalabamensisAL_1:36.060480694052664	((SrubragulfensisFL1_1:36.22142943194559	(SrubrawherryiAL_1:36.00936592758175	((SrubraGA2_1:37.03637953870359
[&R] ((Hminor_1:37.67980430332783	(((((SpsittacinaGA3_1:36.57534186508051	SpsittacinaGA2_1:36.57534186508051):0.7657898600444955	(SpsittacinaAL1_1:36.62524972501007	SpsittacinaAL2_1:36.62524972501007):0.029907551169739977):0.10240624716466791	SpsittacinaFL_1:36.22328775552768):0.27097546398177486	(SpsittacinaLA_1:36.07196603395854	(SpsittacinaGA1_1:36.15921976658855	SpsittacinaAL3_1:36.35652928530495):0.7515240787367884):0.1398131207737105):2.837211591271613	(((((((SminorGA3_1:36.42172003985653	(SminorGA2_1:36.0398707995929	SminorSC2_1:36.510692465053694):0.17626171433763033):0.17338703826594754	SminorokefenokeensisGA_1:36.86034121765728):0.09895705550925486	SminorGA1_1:36.09926250365293):0.3273650204508786	SminorSC1_1:36.634051990361414):1.2082327600668994	(SpurpureavenosaMD_1:36.85686647579709	((((SpurpureapurpureaNS_1:36.3083582724646	SpurpureapurpureaWI_1:37.123626491532605):0.3828004711573241	SpurpureapurpureaWI2_1:37.50642696268993):0.13790088557099095	SpurpureavenosaburkiiMS_1:36.29388954204532):0.12024565509674759	((SpurpureavenosamontanaGA_1:36.12575168850032	SpurpureavenosamontanaNC_1:36.12575168850032):0.23733184638237947	(SpurpureavenosaVA_1:36.033967263792654	SpurpureavenosaburkiiFL2_1:36.45078302631505):0.11642147975565245):0.20087587908656154):0.2568720683546294):1.1963987066344162):0.39646777119479876	((SrubragulfensisFL2_1:36.29461403781396	SrubragulfensisFL3_1:36.29461403781396):1.2533068666750296	((((SleucophyllaFL1_1:36.2905231331635	SleucophyllaAL1_1:36.1750447075783):0.38639970425299297	SleucophyllaFL3_1:36.234131941233294):0.32304826886938864	SrubragulfensisFL1_1:36.66346678605427):1.0357644836334945	(((SoreophilaNC_1:36.557395001940144	SoreophilaAL4_1:36.982117879531344):0.10528611464755237	SoreophilaAL2_1:37.0874039941789):0.3058658077407686	(SalataMS1_1:36.32401584162918	SrubraalabamensisAL_1:36.21068171817239):0.1656922134648744):0.5985077433537135):0.03641788886960932):0.403672455173326):0.3104763181075699	((((SoreophilaAL1_1:36.69368901574712	SoreophilaGA_1:36.69368901574712):0.34583626589542127	SoreophilaAL3_1:36.27202563337014):1.4620024248295667	(((SpurpureavenosaburkiiFL1_1:36.87026873269884	SpurpureavenosaGA_1:36.19600575344684):0.32664539965236694	SpurpureavenosaburkiiAL_1:37.1969141323512):0.4870484197517469	SpurpureavenosaNC_1:36.53754714586775):1.809226114752352):0.09300207363512476	(((SalataMS2_1:36.23604113543192	((((SrubraSC_1:36.05209256551021	SrubraGA1_1:36.265660160748205):0.09605162398680739	(SrubraGA5_1:36.96876767083351	SrubraGA3_1:36.07743924683351):1.1215868979511063):0.12384091944260577	(SrubraGA2_1:36.319527141571164	SrubraGA4_1:37.48790558910076):0.7262898991264528):0.4580013895289885	((SrubrajonesiiSC2_1:36.587477955118054
[&R] ((((((((((SrubraGA6_1:36.9841154595777	(SrubraGA3_1:36.046498385223956	(SrubraGA5_1:36.05986630126536	SrubraGA4_1:36.05986630126536):0.8779605079585941):1.5282469763881406):0.13896979010349902	((SrubrajonesiiSC1_1:36.771674806455415	(SrubrajonesiiNC1_1:36.64086556361229	SrubrajonesiiSC2_1:36.22141530697629):0.1308092428431217):0.549051395800811	SrubraGA1_1:36.720413107292224):0.15598768437377453):0.9732851877367578	((SrubragulfensisFL2_1:36.52017175111623	(SalataMS1_1:36.05507539308438	((((SleucophyllaGA_1:36.58924532975984	SleucophyllaFL2_1:36.58924532975984):0.26825425043393375	(SleucophyllaAL2_1:36.00060299545141	SleucophyllaFL1_1:36.00060299545141):0.6687417359911609):0.11761154768458726	((SalataTX_1:36.03631339587347	SalataLA1_1:36.03631339587347):0.5698192338590471	SrubragulfensisFL1_1:36.428840366160934):0.02161159273464127):0.026307347848144133	(SleucophyllaAL1_1:36.68393193319917	SalataLA2_1:36.35761862889157):0.013853268190932636):0.1893315575806781):0.0418091408602497):0.40412566557601826	(SoreophilaNC_1:36.960058267133896	(SoreophilaGA_1:36.06465643737597	SoreophilaAL1_1:36.06465643737597):1.425477735455923):0.019790801621152355):0.04802105384370172):0.008716853592227947	SleucophyllaFL3_1:37.06247700224499):0.16673902688532655	(((SoreophilaAL2_1:36.3155879273108	SoreophilaAL4_1:36.3155879273108):0.5496299671023444	SoreophilaAL3_1:36.20307127424755):0.7124677341436665	(SalataMS2_1:36.44441032697009	SrubragulfensisFL3_1:36.361969482562884):0.7354416163399247):0.05036325211069271):0.924998994266137	((((SminorGA2_1:36.0583552331003	SminorGA3_1:36.2639427590263):0.12491233369337516	SminorSC1_1:36.001477928998476):1.4498283582689826	((SminorGA1_1:36.180079745303345	SminorokefenokeensisGA_1:37.04011551481694):0.8094047609583503	SminorSC2_1:37.84952027577529):0.2543973147481614):0.3114550963355722	(((((SflavaVA_1:36.184215546618965	SflavarugeliiGA1_1:37.486027898128555):0.08063309707193315	SflavaNC2_1:36.5459738489105):0.3260783196191036	((((SflavarubricorporaFL2_1:36.64508014401295	SflavarugeliiGA2_1:36.182745462870955):0.30597228947562594	SflavaGA_1:36.154068074484584):0.2551381504924636	SflavaSC_1:36.045522012691045):0.09441165351063217	(SflavarugeliiAL_1:37.175162153023884	(SflavarubricorporaFL1_1:36.19351306880694	SflavaFL_1:36.83336686512454):0.34179528789934294):0.14361211918379063):0.5921370773279222):0.02335080545742959	SflavaNC1_1:36.41234556687464):0.9027054175410425	(((SpsittacinaFL_1:36.107138200000435	(SpsittacinaAL2_1:36.61371890232724	SpsittacinaAL1_1:36.61371890232724):0.027695065489990473):0.6668926248837618	((SpsittacinaGA2_1:36.74306271524065	SpsittacinaGA3_1:36.74306271524065):0.04212217286256281
[&R] ((((((SpsittacinaAL1_1:37.021873730743295	((SpsittacinaFL_1:36.27630238051731	SpsittacinaGA2_1:37.496552597279305):0.01791411208190232	(SpsittacinaGA3_1:36.813559501130975	SpsittacinaGA1_1:36.14960303095857):0.7009072082302341):0.19338147032729044):1.1134791272725062	((SpsittacinaAL2_1:36.45541786026344	SpsittacinaAL3_1:36.67474535775264):0.7537551619266538	SpsittacinaLA_1:36.3924131895961):0.9261798358257103):1.1134546396298177	(((((((SflavarugeliiGA2_1:36.072006118039525	SflavarugeliiAL_1:36.552512833897524):0.4771882633369906	(SflavarugeliiGA1_1:36.103282914930915	SflavarubricorporaFL2_1:36.103282914930915):0.9082461475875953):0.29218314826895164	SflavaNC2_1:36.28302506449746):0.23573611000908418	SflavaVA_1:36.23763596928695):0.12467921423447925	SflavaNC1_1:36.16038298162862):0.5259537077948471	((SflavaGA_1:36.336318801162584	(SflavaFL_1:37.05087179814259	SflavarubricorporaFL1_1:36.411018001824985):0.1006033967399998):0.29011683953876855	SflavaSC_1:36.262751428415356):0.7666612431205203):1.1979837799308748	(((SrubraalabamensisAL_1:36.27747218791667	SalataMS1_1:36.390806311373474):0.08635157193586895	(((SoreophilaGA_1:36.61072873746223	(SoreophilaAL2_1:36.203527079633766	SoreophilaAL4_1:36.203527079633766):0.30184862972166715):0.6071804223929731	SoreophilaAL3_1:36.450409511582805):0.15318116547756874	SoreophilaAL1_1:37.37109032533277):0.11498233290896323):0.6199746312878548	(SoreophilaNC_1:37.00176091562853	(SrubragulfensisFL2_1:36.416689553854376	(((SalataMS2_1:36.0632726045254	SalataLA2_1:36.0632726045254):0.25176249675758094	(SrubrajonesiiNC2_1:36.69437077857719	((((SrubrajonesiiSC1_1:36.97056978553624	(SrubrajonesiiNC1_1:36.57477412105502	SrubrajonesiiSC2_1:36.155323864419024):0.39579566448121506):0.08705159158697465	((SrubraGA2_1:36.74822398074204	SrubraGA1_1:36.18795964422204):0.2619055850813234	SrubraGA3_1:37.28717958935297):0.007443052855852448):0.28059192893974655	SrubraSC_1:36.52433261586096):0.015899330855601825	(SrubraGA6_1:36.44156676610577	(SrubraGA5_1:37.113493286890055	SrubraGA4_1:37.113493286890055):0.810031805250119):0.5589172338639963):0.0462521574570213):0.3099100663309942):0.135257775070733	SrubragulfensisFL3_1:36.36785203194651):0.04883752190786112):0.5295197097113552):0.5742104682030637):0.36657399239075594):0.3187008276972737):0.18260331046426856	(((SrubragulfensisFL1_1:36.33298115564146	(SrubrawherryiAL_1:36.14896895105988	SalataTX_1:36.472050376895474):0.038223042317581196):0.21338203290874955	((((SleucophyllaFL2_1:36.6479547534424	SleucophyllaFL3_1:36.017009008508):0.03333268637748903	SleucophyllaFL1_1:36.49313259106869):0.34246763302431027	((SleucophyllaAL1_1:36.11600569050928	SleucophyllaGA_1:36.41963896484568):0.32801073834337346
[&R] ((Hminor_1:36.63554274921041	((SrubragulfensisFL2_1:36.77210737567964	(((((SleucophyllaFL2_1:36.011235154753344	SleucophyllaGA_1:36.011235154753344):0.6545174542878536	SleucophyllaFL3_1:36.0348068641068):0.3169435565962106	(SleucophyllaAL1_1:36.55695164994427	(SleucophyllaFL1_1:36.5957767886287	SleucophyllaAL2_1:36.5957767886287):0.07665328690076297):0.1221112413567455):0.18149170938162396	SrubragulfensisFL3_1:36.45180045196783):0.30995797291307026	(((SrubraGA2_1:37.20407798420561	(SrubrajonesiiSC1_1:36.04030686261116	SrubrajonesiiNC1_1:36.04030686261116):1.2038198800384539):0.2409288888790095	(((SrubraSC_1:36.14397442578496	((((SrubraGA4_1:37.305006029276946	SrubraGA5_1:37.305006029276946):0.4651814454596746	SrubraGA1_1:36.041544690687026):0.08452076286067121	SrubraGA3_1:36.96337981359729):0.2285114232821603	SrubraGA6_1:36.601261334845056):0.0029651441931079635):0.11758472369785627	SrubrajonesiiNC2_1:36.36944582388642):0.40466729111147115	SrubrawherryiAL_1:36.044365618769895):0.00494850073233035):0.5124949575637824	(((SalataTX_1:36.49058241043231	SalataLA1_1:36.49058241043231):0.0345767037082842	SrubragulfensisFL1_1:36.347866850569005):0.06170150982260961	(SrubrajonesiiSC2_1:37.21386712117025	SalataLA2_1:36.23807761838264):0.06620333234776937):0.2980298789383995):0.24188843961929762):0.010348950798743832):3.3599928649256947	((SoreophilaAL2_1:38.23931843465216	(((((SminorSC1_1:36.501336337751965	SminorGA1_1:36.293911871494366):0.03410881129066861	(SminorGA3_1:36.57528035912954	SminorokefenokeensisGA_1:36.84051449866434):0.3475419536342877):0.3742794381418104	(SminorSC2_1:36.68430830724885	SminorGA2_1:36.21348664178805):0.8780275831915917):0.7032572972476362	SpsittacinaGA1_1:38.39095364703289):0.3914417710816775	(((SalataMS2_1:36.527193744278556	SalataMS1_1:36.02146568269975):0.5290510032395388	SrubraalabamensisAL_1:36.437182562482484):0.5685719363450769	((SoreophilaAL3_1:36.16459700815611	((SoreophilaAL1_1:36.102178059192674	SoreophilaGA_1:36.102178059192674):0.7338548276237999	SoreophilaAL4_1:36.73067985870967):0.09606376961203368):0.44013494036989775	SoreophilaNC_1:36.8421556911004):0.7557718004183629):0.17488865409699464):0.04177941144520755):1.4149963479404626	(((((SflavaSC_1:36.69648003565852	SflavaNC1_1:36.353404053546114):0.13019738156651944	(SflavaGA_1:36.61770792435148	(SflavaNC2_1:36.37439348187364	SflavaVA_1:36.09326827665404):0.019611655191837683):0.5726537051595666):0.5729264338429706	((SpsittacinaGA3_1:36.493279686384575	SpsittacinaAL3_1:36.026632734928576):1.6084127472748404	SpsittacinaLA_1:36.59895815212022):0.6865960848353917):0.6153496039568209	((((SpurpureavenosaMD_1:36.07162579645756
[&R] (Dcalifornica_1:36.5851307847363	(((((((SpsittacinaFL_1:36.12403190228719	SpsittacinaGA1_1:36.680325648876796):0.6925799200733731	(SpsittacinaAL1_1:36.66471812535757	SpsittacinaAL3_1:36.88404562284677):0.6861694648198013):0.40819876082773104	(SpsittacinaAL2_1:36.3386353589004	(SpsittacinaGA3_1:36.44039064904511	SpsittacinaGA2_1:36.44039064904511):0.5842191588004821):1.4204509921047024):0.683525296939471	((SminorGA2_1:37.598329392590585	((((SminorSC2_1:36.52033430826445	SminorokefenokeensisGA_1:36.52033430826445):0.029019273111180573	SminorGA3_1:36.284119441840836):0.35165349989709016	SminorSC1_1:36.24839577801672):0.0036862934090113307	SminorGA1_1:36.04465760516813):1.1644576833696496):0.14140284636274508	(SflavaNC1_1:36.812474537288196	((((SflavarugeliiGA2_1:36.59619510973762	SflavarugeliiGA1_1:37.05852979087962):0.056765462746158644	((SflavarubricorporaFL1_1:36.22639567333858	SflavaGA_1:36.05109307593618):0.1794227023379095	SflavaNC2_1:36.00681299098809):0.0877951163476892):0.07094216882260942	SflavaSC_1:36.02556885115838):0.412203223744361	(((SflavaFL_1:36.17841213992152	SflavarugeliiAL_1:36.17841213992152):0.3980118070408881	SflavarubricorporaFL2_1:36.558251912246405):0.7935378527703161	SflavaVA_1:36.04997741350712):0.24665088117602296):0.7177784444978544):0.4556356471039302):0.12871526295844055):0.48303172544984646	(SpurpureavenosaNC_1:36.119593943586075	SpurpureavenosaGA_1:36.59174637056928):2.1938095959283452):0.2839354094757406	(((((SpurpureavenosaMD_1:36.196519961544816	SpurpureapurpureaNS_1:36.545830838392014):0.08427473716479271	SpurpureavenosaburkiiMS_1:36.094935488409206):0.5329938762105753	((((SpurpureavenosamontanaNC_1:36.222429394673085	SpurpureavenosamontanaGA_1:36.222429394673085):0.2178021138231432	(SpurpureapurpureaWI_1:36.37725989545094	SpurpureapurpureaWI2_1:36.37725989545094):1.2635857024336856):0.09274721415605444	SpurpureavenosaVA_1:36.32028393131788):0.11086673013047099	((SpurpureavenosaburkiiFL1_1:36.91534261703129	SpurpureavenosaburkiiAL_1:36.91534261703129):0.11598079237241572	SpurpureavenosaburkiiFL2_1:36.12026046293851):0.7277059610322469):0.13390812866423435):1.1987312245569723	SpsittacinaLA_1:37.74073331870796):0.284395586887843	(((((((((((SrubrajonesiiSC2_1:36.62823069369265	SrubrajonesiiNC2_1:36.34168693453025):0.2937344307752206	(SrubraGA6_1:36.67877573093308	((SrubraGA1_1:36.2012907734626	(SrubraGA3_1:36.59405486206831	SrubraGA2_1:36.317004838538715):0.4445502714438834):0.2076735164723373	SrubraSC_1:36.19539669469694):0.02312698298293737):0.30901101322199565):0.15363308470903295	SrubrawherryiAL_1:36.0593069537865):0.18758818161716156	SalataLA2_1:36.28739688800647):0.07299370153556012	(SleucophyllaFL3_1:36.142242538436506	((SleucophyllaGA_1:36.409191552325474
[&R] ((Hminor_1:37.18640762324134	(((((SflavaSC_1:36.38660261160282	(SflavaNC2_1:36.17256577385427	(SflavaGA_1:36.0588576222742	((SflavarugeliiGA2_1:36.382704462945306	(SflavarugeliiGA1_1:36.558835319220194	SflavarubricorporaFL2_1:36.558835319220194):0.28620382486710927):0.004245385169433871	((SflavaFL_1:36.419290634452864	SflavarugeliiAL_1:36.419290634452864):0.23349493895268117	SflavarubricorporaFL1_1:36.01293177708794):0.21467099056720002):0.0065574520214617335):0.33741093886606255):0.3540182627485462):0.15562543746325494	(SflavaVA_1:36.35829395661419	SflavaNC1_1:36.15636175472139):0.04279031223227885):1.105114437424945	((SminorSC1_1:36.32019319158211	SminorGA2_1:36.50198282937731):0.14044565660143596	((SminorSC2_1:36.2829122222817	SminorokefenokeensisGA_1:36.2829122222817):0.12980351968533207	SminorGA3_1:36.14748160243224):0.7005344094725113):1.133460072961066):0.8810657177343593	((((SleucophyllaFL1_1:37.2126419390523	((SrubraGA6_1:36.56469222497898	SrubraSC_1:36.10444017172578):0.5887180565549518	(((SrubrajonesiiSC1_1:36.09422950956321	SrubrajonesiiNC1_1:36.09422950956321):0.7674611686540838	SrubrajonesiiNC2_1:36.1556966624189):0.22567688530875257	SrubrajonesiiSC2_1:36.66791730689005):0.4196713549566769):0.6590510501003735):0.03658968547167151	(SalataLA1_1:36.73254206081809	((SalataLA2_1:36.183622709110345	SalataMS2_1:36.183622709110345):0.24146732827434675	(SleucophyllaFL2_1:36.53592972407406	SleucophyllaAL1_1:36.23229644973766):0.5191068919546387):0.024872350200594334):0.35747750704588144):0.2606287689054039	(((SrubragulfensisFL3_1:36.48381454832516	((((SrubraGA1_1:36.22906811811488	(SrubraGA3_1:36.475541863600036	((SrubraGA4_1:36.48966832626911	SrubraGA5_1:36.48966832626911):0.724008202793284	SrubraGA2_1:36.04529808153279):0.1531937585376442):0.5908406145644441):0.4726631680960874	SrubragulfensisFL1_1:36.01209203141257):0.32562023237526244	SrubrawherryiAL_1:36.191923101523834):0.24286062709460535	(((SleucophyllaAL2_1:36.47967225660105	SleucophyllaGA_1:36.66782710535225):0.011513670392776605	SleucophyllaFL3_1:36.048395030810624):0.34877138108166844	SalataTX_1:36.680745251415495):0.07711990303854038):0.09096991151112174):0.46974511445132283	SrubraalabamensisAL_1:36.41693832214808):0.01283602702790893	((SoreophilaAL2_1:36.33324262281387	SoreophilaAL4_1:36.33324262281387):0.2088115800257945	SoreophilaNC_1:36.117331325248465):0.9046160166187266):0.01923212932498446):0.4286001564617296	(SalataMS1_1:36.15247626055529	SrubragulfensisFL2_1:36.57576347772689):0.8384644978642162):0.7737775013270689):1.1971839580592416	((((SpsittacinaLA_1:36.02116686126597	((((SpsittacinaAL1_1:36.431115175924035	SpsittacinaGA1_1:36.453133154696836):0.2923586780102466
[&R] ((Hminor_1:36.34316407037893	((((((SoreophilaNC_1:37.10166277010874	(((SalataLA1_1:36.45418572136365	SrubragulfensisFL1_1:36.276893457792056):0.10721640684106547	SalataMS2_1:36.278822454971916):0.6760994600263668	(SleucophyllaFL3_1:36.552629762126095	SalataMS1_1:36.04790086683769):0.401292986581787):0.17363004745485622):0.028252778203666284	(((SoreophilaAL4_1:36.160237853324546	SoreophilaAL2_1:36.160237853324546):0.582093093342473	(SoreophilaGA_1:36.110292724134545	SoreophilaAL1_1:36.110292724134545):0.7373912506392758):0.6664900572811076	(SrubraalabamensisAL_1:36.001464195754785	SrubragulfensisFL2_1:36.53808553638318):0.39046093791094016):0.14581742195547664):0.022381954161099272	(((SalataLA2_1:36.4436130703007	((SleucophyllaAL2_1:36.285094884899344	(SleucophyllaFL1_1:36.2815178099295	SleucophyllaAL1_1:36.1660393843443):0.003577074969848187):0.006617158911675573	(SleucophyllaFL2_1:36.14142551080528	SleucophyllaGA_1:36.14142551080528):0.33844138175694594):0.5936927563824799):0.12403594609898981	SrubragulfensisFL3_1:36.48520817199248):0.5197848537363928	SoreophilaAL3_1:36.82312093521728):0.09175282468182173):0.6486253692765551	((SpurpureavenosaMD_1:36.2707921869597	SpurpureavenosaburkiiMS_1:36.0849329766593):1.726030344743505	(SpurpureavenosaburkiiAL_1:38.01558034897175	(((SpurpureapurpureaWI2_1:37.75898976542025	((SpurpureavenosamontanaNC_1:36.423546415946234	SpurpureavenosaNC_1:36.39231492736423):0.019144144021173017	SpurpureavenosamontanaGA_1:36.44269055996741):0.1156851160644423):0.13321399812111087	(SpurpureapurpureaWI_1:36.81644534314187	SpurpureapurpureaNS_1:36.00117712407387):1.075758420399491):0.01124086245797004	((SpurpureavenosaburkiiFL2_1:36.446359208601535	SpurpureavenosaVA_1:36.02954344607914):0.36584563580164414	(SpurpureavenosaGA_1:36.248961561810226	SpurpureavenosaburkiiFL1_1:36.923224541062226):0.8000432498061524):0.0947466633957527):0.19756589470762134):1.0603911069114507):0.24668828194805492):0.5313183141966945	((((SflavaVA_1:36.39629576616676	(((SflavaGA_1:36.4491161555388	(((SflavarugeliiAL_1:36.33393178984083	SflavaFL_1:36.33393178984083):0.6557592257009237	SflavarubricorporaFL2_1:36.97151898082575):0.0797995472882159	SflavarugeliiGA1_1:37.05131852811397):0.19478198642883035):0.02853746956041032	SflavaNC2_1:36.253950837813214):0.41431021743740476	(SflavarugeliiGA2_1:36.20313211554611	SflavarubricorporaFL1_1:36.043785035086515):1.0234814048524992):0.00915991613574444):0.36057521810355003	SflavaNC1_1:36.554938782377505):0.930812388491447	((SminorGA3_1:36.44501470816685	(SminorokefenokeensisGA_1:36.69882369706754	(SminorGA2_1:36.140754009660355	SminorSC2_1:36.61157567512115):0.08724802194638867):0.011425150634109883):0.9878642843277784	(SminorSC1_1:36.254601141011804	SminorGA1_1:36.047176674754205):0.7909006877616305):0.730081758861523):0.001756449445926067
[&R] ((Hminor_1:36.10097314574994	((((SpsittacinaAL1_1:37.0446246191673	(((SpsittacinaAL3_1:36.023123079270036	(SpsittacinaGA2_1:36.22159838771616	SpsittacinaGA3_1:36.22159838771616):0.268171643009869):0.6203970224801025	SpsittacinaAL2_1:36.42419260426094):0.44001842858076723	SpsittacinaLA_1:36.04745120024771):0.18041358632560064):0.13463957978832697	(SpsittacinaGA1_1:36.656448470519756	SpsittacinaFL_1:36.10015472393015):0.5448337072086755):1.446034907094555	((((SflavaNC2_1:36.48188209490007	SflavaSC_1:36.34190066990007):0.0837101715100894	SflavaNC1_1:36.08253485929776):0.2538762410552589	((((SflavarugeliiGA1_1:36.08769511141759	SflavarubricorporaFL2_1:36.08769511141759):1.1304720047998313	((SflavarugeliiGA2_1:36.23993733940425	SflavaFL_1:36.72044405526225):0.3680604304624278	(SflavarugeliiAL_1:36.87976860918372	SflavaGA_1:36.064612215463725):0.2087358765409547):0.14783466520873886):0.14199307937011846	SflavaVA_1:36.058347844077936):0.30788983748233245	SflavarubricorporaFL1_1:37.04636827146826):0.1721056206855531):1.0963045807154865	((SpurpureavenosaburkiiFL1_1:37.1200534553634	(SpurpureavenosaburkiiFL2_1:36.099231258209784	(SpurpureavenosaburkiiAL_1:36.97797653732524	SpurpureavenosaGA_1:36.30371355807324):0.03231766734974123):0.10975925068841545):0.6592852190247532	SpurpureavenosamontanaGA_1:36.66415475673495):1.2333387796295563):0.14679722438767964):1.1065029969431266	((((((SpurpureavenosaNC_1:36.235723232995234	SpurpureavenosaVA_1:36.054259930242836):0.14006585976522196	SpurpureavenosamontanaNC_1:36.40702058134246):0.17739627566097788	(SpurpureavenosaburkiiMS_1:36.2534104652083	(SpurpureavenosaMD_1:36.11239416913138	SpurpureapurpureaNS_1:36.461705045978576):0.3268755063773253):0.18118217496793762):1.124061883373228	(SpurpureapurpureaWI2_1:36.75497666053394	SpurpureapurpureaWI_1:36.75497666053394):2.1541161692311257):0.519280110858806	(SminorGA1_1:36.460623569050455	(SminorSC2_1:37.06173931843697	(SminorGA2_1:36.19631305855588	(SminorSC1_1:36.00105025668076	(SminorokefenokeensisGA_1:36.34211997697346	SminorGA3_1:36.07688583743866):0.3115415829633055):0.01347316407991734):0.394604594420285):0.2589200201270944):1.3847653773974136):0.6091532763479173	((SleucophyllaGA_1:36.47511313112907	SleucophyllaFL1_1:36.28695828237787):1.696221690534062	((((SoreophilaAL4_1:36.30600137900642	SoreophilaAL2_1:36.30600137900642):0.30299221152430544	SoreophilaNC_1:36.18427071293952):0.7781811257556169	((SoreophilaAL3_1:36.055467912095835	(SoreophilaAL1_1:36.39249831295011	SoreophilaGA_1:36.39249831295011):0.4304692474181199):0.6535864392294094	((SrubraalabamensisAL_1:36.02215638739077	((SrubragulfensisFL2_1:36.48541182439896	(SleucophyllaAL2_1:36.670177554293524
[&R] (((((SoreophilaAL2_1:36.36408875028684	SoreophilaAL4_1:36.36408875028684):1.6222280867006706	((SoreophilaAL1_1:36.00423190034694	SoreophilaGA_1:36.00423190034694):0.9255962038470045	SoreophilaNC_1:36.39975219849594):1.1618417609003755):0.8364289160970341	((((SpurpureapurpureaWI_1:36.5256497108748	SpurpureapurpureaWI2_1:36.5256497108748):1.0549875043970598	(SpurpureavenosaMD_1:36.30614864867139	SpurpureapurpureaNS_1:36.65545952551859):0.10990947068527275):1.259852960702908	((SpurpureavenosaNC_1:36.41272738421825	SpurpureavenosaburkiiMS_1:36.29413465597305):0.29304125640009426	((((SpurpureavenosaburkiiFL2_1:36.123403082770544	(SpurpureavenosaburkiiFL1_1:36.80095691518353	SpurpureavenosaburkiiAL_1:36.80095691518353):0.23350911405221758):0.059464517419299784	SpurpureavenosaGA_1:36.419667567403046):0.40076902629728306	(SpurpureavenosamontanaGA_1:36.116206322516476	SpurpureavenosamontanaNC_1:36.116206322516476):0.26330933278265056):0.1714527926981283	SpurpureavenosaVA_1:36.33827365666285):0.18603168120309502):0.9028759573860184):0.6006587296513999	(((((SleucophyllaFL3_1:36.74294703285729	SalataMS1_1:36.238218137568886):0.16242957592792875	((SrubragulfensisFL3_1:36.00208503181561	SrubragulfensisFL2_1:36.00208503181561):0.5421470379358202	(SrubragulfensisFL1_1:36.36620261188082	SalataLA1_1:36.54349487545242):0.3657577119390105):0.2797028609169804):0.11330949610520646	(SrubraalabamensisAL_1:36.18409881850922	(((SrubraGA6_1:36.418743009077915	((SrubraGA3_1:36.46901624696947	SrubraGA2_1:36.19196622343987):0.41405197076290046	(SrubraGA4_1:36.48402328113066	SrubraGA5_1:36.48402328113066):1.2903733606017047):0.12630469337994124):0.9721021890898057	((SrubraSC_1:36.29619638758081	(SrubrajonesiiSC2_1:36.23287803785481	SrubrajonesiiNC1_1:36.65232829449081):0.4577487832919952):0.12118736672435976	(SrubrajonesiiNC2_1:36.40010075361351	SrubrajonesiiSC1_1:37.106094769411904):0.1251696750952584):0.5132093906093497):0.2027903594971947	((SrubraGA1_1:37.18270901802052	((SleucophyllaGA_1:36.51905523202938	SleucophyllaAL1_1:36.21542195769298):0.08693059129293453	(SleucophyllaFL1_1:36.208732710920245	SleucophyllaAL2_1:36.208732710920245):0.2090982636508707):0.4117431088825976):0.07579473278068159	(((SrubrawherryiAL_1:36.13026501229666	SalataTX_1:36.45334643813226):0.1781986505973584	(SalataLA2_1:36.33923335296314	SleucophyllaFL2_1:36.96917993160714):0.009732062533680738):0.07829657913151494	SalataMS2_1:36.42726199462834):0.03631509171326081):0.08844734884851777):0.251136568354706):0.21652426763600197):0.2367387209324904	SoreophilaAL3_1:36.99211105719451):0.5296510284608068	((((((SpsittacinaAL2_1:37.07959484584373	((SpsittacinaGA1_1:36.31775736892582	SpsittacinaAL1_1:36.29573939015302):0.013899793922742334	((SpsittacinaGA2_1:36.31343778504373
[&R] (Dcalifornica_1:36.103140699605994	(Hminor_1:36.243723292256576	((((((((((SflavarugeliiGA1_1:36.029396966402935	SflavarubricorporaFL2_1:36.029396966402935):0.5965591355088792	SflavarubricorporaFL1_1:36.00427434031021):0.3180616840228005	(SflavarugeliiGA2_1:36.033443194384326	SflavaFL_1:36.513949910242324):0.44823991040828587):0.09395768332771141	SflavarugeliiAL_1:37.056147503978316):0.23378161024036156	SflavaGA_1:36.474772720498684):0.3152642004274416	SflavaNC1_1:36.08327672652773):1.200266161992244	((SpsittacinaLA_1:36.12234706403092	SpsittacinaFL_1:36.40483112880812):0.1576232608865146	(SpsittacinaGA1_1:36.06773737962593	SpsittacinaAL3_1:36.265046898342334):1.051010756658301):1.2325989316025374):0.6446544275509769	(((SpsittacinaAL1_1:36.59678160319958	SpsittacinaAL2_1:36.59678160319958):0.11760680985153683	(SpsittacinaGA3_1:36.079418496675686	SpsittacinaGA2_1:36.079418496675686):1.3209443653206285):1.8009528249125077	SpurpureavenosaVA_1:37.72163810133122):0.45864227870132385):0.31720639568214254	((((SalataMS2_1:36.524521608691984	(SleucophyllaFL1_1:36.54393969497323	(SleucophyllaAL2_1:36.35559543259813	SleucophyllaGA_1:36.54375028134933):0.1883442623751081):0.4223736436115444):0.33162590980414697	SrubraalabamensisAL_1:36.237085333460534):0.5487698377554557	(((((((SrubrawherryiAL_1:36.160037328728336	((SrubrajonesiiSC2_1:36.13567438335803	(SrubrajonesiiSC1_1:36.07441774330004	SrubrajonesiiNC1_1:36.07441774330004):0.4807068966939909):0.8072559521602733	SrubrajonesiiNC2_1:36.6563865763559):0.23339824860043568):0.236437685901247	(SrubragulfensisFL3_1:36.21982041132611	SrubragulfensisFL2_1:36.21982041132611):0.1347155114990719):0.22408341126974451	(SalataTX_1:36.633878565562654	SalataLA2_1:36.35129889232986):0.3097612861722716):0.007740168262761124	SalataMS1_1:36.1630722851861):0.08664994412375443	((SrubraSC_1:36.3232801314197	((SrubraGA6_1:36.23674349114747	((SrubraGA5_1:36.68517558907727	SrubraGA4_1:36.68517558907727):0.7151152439298473	(SrubraGA2_1:36.11163477679319	SrubraGA3_1:36.388684800322785):0.1202776086843276):0.3184109841747551):0.06411805433306456	SrubraGA1_1:36.054177087465334):0.48267063919236924):0.4937769165794776	SrubragulfensisFL1_1:36.34098538843879):0.5197523121110619):0.3030100214904162	(SoreophilaAL3_1:36.5455086527309	(SoreophilaAL1_1:36.557398259889624	(SoreophilaAL4_1:36.23696202445026	SoreophilaAL2_1:36.23696202445026):0.21508320733257055):0.7556100411136724):0.24863872472935944):0.03523085393280623	(SoreophilaNC_1:36.524438492115706	SoreophilaGA_1:37.054514397813705):0.5423634818517621):0.31122618993971957):0.9068462732592184	(((SflavaSC_1:36.06917592049548	SflavaNC2_1:36.20915734549548):0.5989291883874669
[&R] ((Hminor_1:37.011326117280056	((((SleucophyllaFL3_1:36.382880525569504	SleucophyllaAL2_1:36.8256714217527):1.3064789259205165	SoreophilaAL4_1:38.08819230302723):0.07501622673861454	((SleucophyllaAL1_1:37.41907876341027	(SoreophilaNC_1:36.93839492415791	(((SrubraalabamensisAL_1:36.0765442846285	(SleucophyllaGA_1:36.53150459807601	SleucophyllaFL2_1:36.53150459807601):0.7940484502320894):0.05859691644708116	(((((SalataLA1_1:36.44826903680083	SrubrawherryiAL_1:36.125187610965234):0.3361725169542569	((SalataTX_1:36.50247678474931	(((SrubraSC_1:36.13110519530631	SrubraGA1_1:36.34467279054431):0.32862526494766464	(SrubrajonesiiNC2_1:36.16941813353874	(SrubrajonesiiSC1_1:36.820461519153135	(SrubrajonesiiSC2_1:36.10206975975326	SrubrajonesiiNC1_1:36.52152001638926):0.29894150276387665):0.05495063018400225):0.39819900111883105):0.21189506353637388	((SrubraGA6_1:36.706146575705965	(SrubraGA3_1:36.504547534514344	(SrubraGA2_1:36.11415532556088	(SrubraGA4_1:36.820098849613075	SrubraGA5_1:36.820098849613075):0.4624349234774036):0.11334218542386802):0.7922289432260173):0.24725479113031315	SrubragulfensisFL1_1:36.01707765402268):0.17847621020726945):0.1296306569477735):0.05276259982687455	SalataLA2_1:36.272659711343394):0.22920216917889716):0.06092419920498352	SalataMS1_1:36.057058018148474):0.000825062941516141	SalataMS2_1:36.56361114266878):0.009069463668828793	SleucophyllaFL1_1:37.01447233623041):0.18152277977355769):0.1961064499987879	(SrubragulfensisFL3_1:36.063219671281054	SrubragulfensisFL2_1:36.063219671281054):0.804649320421711):0.014974280392341895):0.12748134260036834):0.4879151469702026	(SoreophilaAL3_1:36.11029059690582	((SoreophilaGA_1:36.258762012863684	SoreophilaAL1_1:36.258762012863684):0.37091389532083135	SoreophilaAL2_1:36.52432288007772):0.24811433699370627):1.206077074248258):0.1846942384461612):0.4449242569575832	((((((SflavaFL_1:36.378977304055915	SflavarugeliiAL_1:36.378977304055915):0.33706877367454907	(SflavarubricorporaFL2_1:36.28292442992663	SflavarugeliiGA1_1:36.28292442992663):0.41494961308783285):0.08346003008157059	(SflavarugeliiGA2_1:36.27084936898193	SflavarubricorporaFL1_1:36.11150228852233):0.048150022972102725):1.1566114370890013	(((SflavaSC_1:36.10851393696258	SflavaGA_1:36.472198149248584):0.42539946931457334	SflavaNC1_1:36.190837424164755):0.17937962377907024	(SflavaVA_1:36.1137213869488	SflavaNC2_1:36.3948465921684):0.4584278628878296):0.06398390883880758):0.7508129355028994	(SpsittacinaAL2_1:36.555097140910966	SpsittacinaFL_1:36.02082137309417):1.6757029519685624):0.8537749828753463	((SpurpureapurpureaWI2_1:38.36980874247389	((SpurpureavenosamontanaGA_1:36.16108627718983	SpurpureavenosamontanaNC_1:36.16108627718983):0.9936935266598823
[&R] (Dcalifornica_1:36.552838070311815	(Hminor_1:39.81954703069251	(((((((((SleucophyllaAL2_1:36.02063484668373	SleucophyllaFL1_1:36.02063484668373):0.22381041111114994	SleucophyllaAL1_1:36.128966832209684):0.6759841551241768	(SrubragulfensisFL2_1:36.38933730608386	((SrubragulfensisFL1_1:36.10742288786807	SrubrajonesiiSC1_1:37.39737523763046):0.19399098765717285	((((SrubrajonesiiNC2_1:36.391896341776544	SrubraGA1_1:36.49757726261094):0.2874166039719045	SrubrajonesiiNC1_1:37.385306961546846):0.08546867481000614	SrubrawherryiAL_1:36.03503412433046):0.07322078628005278	SrubrajonesiiSC2_1:37.12454616600091):0.04736980265073416):0.2756516846270202):0.006859532535193986):0.16458588170591656	((SrubragulfensisFL3_1:36.35465794297855	(SleucophyllaFL2_1:37.02794473450772	SalataTX_1:36.68057782909652):0.03910063152203243):0.19637668042253884	(SalataLA2_1:36.0913152003696	SalataMS2_1:36.0913152003696):0.5421602674386928):0.009748096923882264):0.6281106212094987	(SoreophilaNC_1:37.03231682532309	((SleucophyllaGA_1:36.84757584404303	SleucophyllaFL3_1:36.21663009910863):0.5607453869071792	SrubraalabamensisAL_1:36.1593124672706):0.2808313653612889):0.21212816827417708):0.4558624387509584	SalataLA1_1:38.00977629792543):0.1704766436926354	(((SpurpureavenosaburkiiMS_1:36.881735904270684	((((SpurpureavenosamontanaNC_1:36.3832529501144	((SpurpureavenosaGA_1:36.37221562332422	SpurpureavenosaburkiiFL2_1:36.13541565611102):0.20615224288156847	SpurpureavenosaNC_1:36.106215439222595):0.2458060223098065):0.1568195260707321	(SpurpureavenosaburkiiAL_1:36.64718933988402	SpurpureavenosaburkiiFL1_1:36.64718933988402):1.0080670539543075):0.1368074277182294	((SpurpureapurpureaNS_1:36.46609976919108	SpurpureapurpureaWI_1:37.281367988259085):0.2650334927477397	SpurpureavenosaMD_1:36.381822385091624):0.33109251228493575):0.19268552455195828	(SpurpureapurpureaWI2_1:37.790155050811514	SpurpureavenosamontanaGA_1:36.58954096142311):0.28002446703220574):0.1619946926425729):0.8839923642400583	((((SflavarugeliiAL_1:36.35162639261505	SflavarugeliiGA1_1:36.33345435789905):0.8313611546019997	SflavarubricorporaFL1_1:36.54313375089945):1.152347725588144	(((SflavaNC2_1:36.07704706226755	SflavaFL_1:37.11590624327355):0.14833298839370312	(SflavaGA_1:36.2083410787126	(SflavarugeliiGA2_1:36.28727248272906	SflavarubricorporaFL2_1:36.749607163871055):0.25571827384553414):0.24074175923465813):0.5980821008805214	(SflavaVA_1:36.367406150893515	(SflavaNC1_1:36.14010487119805	SflavaSC_1:36.48318085331045):0.02536907780266658):0.17493079542866466):0.4730139402574172):0.4858100785905349	(SpsittacinaFL_1:37.25918583602716	((SpsittacinaAL1_1:36.57691378195019	(SpsittacinaAL2_1:36.52534126863866	(SpsittacinaGA3_1:36.72540692090931
[&R] ((Hminor_1:36.006103118321704	((((((SpsittacinaGA3_1:37.68308123050141	((SpsittacinaAL3_1:36.94106514248508	(SpsittacinaAL2_1:36.025711122266536	SpsittacinaAL1_1:36.025711122266536):0.6960265227293351):0.21832620898266963	(SpsittacinaGA2_1:36.71917873555943	SpsittacinaGA1_1:36.05522226538703):0.9068595673643114):0.05704292757765398):1.1817562727371307	((((((SflavarubricorporaFL2_1:36.43901083843412	SflavarugeliiAL_1:36.457182873150124):0.057627761023176245	SflavarugeliiGA1_1:36.4966385994573):0.11425794752699628	(SflavaFL_1:36.62381367559862	SflavarugeliiGA2_1:36.14330695974062):0.005254906101676405):0.16993364535821967	SflavarubricorporaFL1_1:36.15914843074092):0.2639712742529234	SflavaNC2_1:36.02411432030544):0.3950043141665634	SflavaVA_1:36.137993429252404):1.197015626339723):0.20614297039156382	(((SminorGA3_1:36.84089078154454	SminorokefenokeensisGA_1:37.106124921079335):0.008703481458573168	((SminorSC1_1:36.04132164477264	SminorGA2_1:36.223111282567835):0.2565868635629473	SminorSC2_1:36.950519811591576):0.16430859094633044):1.1443270555569305	((SflavaGA_1:36.79385622643177	SflavaNC1_1:36.087096032033365):0.020213780270612776	SflavaSC_1:36.450385794416384):1.2094019257688635):0.022508086018046717):0.38225096589154123	(SpurpureavenosaGA_1:36.45316541319847	(SpurpureavenosaburkiiAL_1:36.26560241928779	SpurpureavenosaburkiiFL1_1:36.26560241928779):0.8618259731626765):2.174004170481166):0.22567653441530153	((((SoreophilaAL3_1:36.32688110293479	((SoreophilaGA_1:36.526662191997694	SoreophilaAL1_1:36.526662191997694):0.08329576881429045	(SoreophilaAL4_1:36.02208151262618	SoreophilaAL2_1:36.02208151262618):0.48252342007900306):0.4844227903952057):0.06642482919791044	SoreophilaNC_1:36.630729674707105):0.3413984688876516	((SrubraalabamensisAL_1:36.11922261714524	(((SleucophyllaFL2_1:36.68917407112119	SleucophyllaFL3_1:36.058228326186786):0.38525297964300315	(SrubragulfensisFL2_1:36.020656595414195	SrubragulfensisFL3_1:36.020656595414195):0.3413830322987957):0.13819794781638045	SalataMS1_1:36.07695035835777):0.1556063822442736):0.037600999794615224	(SrubragulfensisFL1_1:36.45691528159072	(SalataMS2_1:36.332556162069615	SrubrawherryiAL_1:36.292054409466814):0.01907170985990328):0.42425793004594264):0.2231315339636954):0.7658485243234773	((((((SpurpureavenosaMD_1:36.22041972469898	SpurpureapurpureaWI_1:37.38499882061418):0.14099126168138584	SpurpureavenosaburkiiMS_1:36.17555177607996):0.22950195579267396	SpurpureavenosamontanaNC_1:36.55487794869983):0.025492238811417572	(SpurpureavenosaVA_1:36.30378175740923	(SpurpureavenosamontanaGA_1:36.41613450879218	(SpurpureavenosaburkiiFL2_1:36.32507014585477	SpurpureavenosaNC_1:36.08971768608476):0.2951853341254201):0.10034203995145136):0.06389363876762036):0.08662702897776786	(SpurpureapurpureaWI2_1:37.23675557930772
[&R] (((((((((SpurpureavenosaburkiiMS_1:36.18245479892271	SpurpureavenosaMD_1:36.36831400922311):0.8040361963549872	(((SpurpureavenosaNC_1:36.4460338246191	((SpurpureavenosaGA_1:36.34328237731868	SpurpureavenosaburkiiFL2_1:36.10648241010548):0.37661501132689434	(SpurpureavenosaburkiiFL1_1:36.009074822939276	SpurpureavenosaburkiiAL_1:36.009074822939276):1.3850855449582984):0.1982888629567302):0.25717168973944965	(((SpurpureapurpureaNS_1:36.80841533197331	(SpurpureapurpureaWI_1:36.01927411726589	SpurpureapurpureaWI2_1:36.01927411726589):1.604409433775424):0.1958209286560949	SpurpureavenosaVA_1:36.4061955989746):0.011099626423440995	SpurpureavenosamontanaNC_1:36.62999001673244):0.10444698620810987):0.12918572007982218	SpurpureavenosamontanaGA_1:36.86362272302038):0.27269248908452326):0.8644010681952542	(((SflavaGA_1:36.12822030078185	(SflavaFL_1:36.37129361975596	SflavarugeliiGA1_1:36.35312158503996):0.5720830747458886):0.7142971827575817	(SflavaNC1_1:36.10047000441811	(SflavaNC2_1:36.049758350069204	(((SflavarugeliiGA2_1:36.189388212332084	SflavarubricorporaFL1_1:36.03004113187249):0.12251979804959097	SflavarugeliiAL_1:36.79241472623967):0.17197262900487909	SflavarubricorporaFL2_1:36.94621532052855):0.1242301758306451):0.5337690614613158):0.03528728472291284):1.0875336613538784	(SflavaSC_1:36.54538596840326	SflavaVA_1:36.40424218818366):1.0209809642040464):0.31264747450924546):0.013633906514464568	((SminorGA3_1:36.56248872199816	SminorSC1_1:36.17511155827696):0.34991478586003044	(SminorGA1_1:36.02088322080856	((SminorokefenokeensisGA_1:36.43439106497861	SminorSC2_1:36.43439106497861):0.2632735828251355	SminorGA2_1:36.22684298234295):0.18325434251840042):0.2967186570708387):1.3143784041476252):0.36691817039974783	(((SpsittacinaLA_1:36.02071151352266	SpsittacinaAL1_1:36.83747134611666):0.15370926572323157	(((SpsittacinaGA1_1:36.09942563241906	SpsittacinaGA2_1:36.76338210259146):0.31290424504839004	(SpsittacinaGA3_1:36.496981113897434	SpsittacinaAL3_1:36.030334162441434):0.5793052337424139):0.4315043054052091	SpsittacinaFL_1:36.28754043628306):0.16936440774003492):0.6389336299589183	SpsittacinaAL2_1:37.63011424179881):1.332162460713552):0.08581838093054775	((SrubraalabamensisAL_1:36.11521304233175	(((SalataLA1_1:36.56596314119576	SalataTX_1:36.56596314119576):0.0316584826237014	(SrubragulfensisFL1_1:36.060062853215456	(SrubrajonesiiSC1_1:37.164936302233436	SrubraSC_1:36.35105561203143):0.18507890074442396):0.36026650703240026):0.007192622108166148	(SrubrawherryiAL_1:36.02449628907138	SrubraGA2_1:37.42018904265379):0.25723653102064153):0.41204065467252843):0.4484001404204654	(SrubragulfensisFL2_1:36.523003895058366	((SrubragulfensisFL3_1:36.34227046668267	((SleucophyllaFL1_1:36.30942767451685	(SleucophyllaFL2_1:36.16755510691222
[&R] ((Hminor_1:39.023041216087265	((((((SrubraalabamensisAL_1:36.50972985697713	((SrubragulfensisFL3_1:36.515800896390765	((((SleucophyllaFL3_1:36.282542079153025	SleucophyllaAL1_1:36.60985454975103):0.06758165079127444	((SrubragulfensisFL1_1:36.152194161448406	SrubrawherryiAL_1:36.006404999184404):0.054224113097971254	(SrubraSC_1:36.126342085390576	SrubraGA6_1:36.586594138643775):0.5561478487161996):0.2499920313495288):0.01675866173408404	(SleucophyllaFL2_1:36.39057492491173	SleucophyllaGA_1:36.39057492491173):0.6072532117010546):0.054924422329246464	(SalataLA2_1:36.27559188722875	SalataTX_1:36.558171560461545):0.14721409306928246):0.17543576049994225):0.08326860478869558	((SalataLA1_1:36.757143375356755	(SrubragulfensisFL2_1:36.35696104957362	SalataMS2_1:36.43940189398082):0.035161808143140044):0.028469064982620678	(((SrubrajonesiiNC2_1:36.38115984048902	(SrubrajonesiiSC1_1:36.312840312387195	SrubrajonesiiNC1_1:36.312840312387195):0.7743135439002232):0.016344943689221233	(SrubrajonesiiSC2_1:36.63529675870314	((SrubraGA4_1:36.45236910585632	SrubraGA5_1:36.45236910585632):0.8950509627484083	(SrubraGA2_1:36.07566565383393	SrubraGA3_1:36.35271567736353):0.10337596724119213):0.8356566358200169):0.048751784637494924):0.004509386793446145	SrubraGA1_1:36.507695091806085):0.7902643397601035):0.17847757848008367):0.4472816964260637):0.6528952355735792	(SpsittacinaLA_1:36.45351564815174	(SpsittacinaFL_1:36.384650443933836	((SpsittacinaAL2_1:36.39280162737293	((SpsittacinaAL3_1:36.323910853037795	SpsittacinaGA2_1:36.790557804493794):0.2116904509250931	SpsittacinaAL1_1:36.31627380647369):0.07652782089924286):0.2514365367174537	SpsittacinaGA1_1:36.66625614286319):0.27468804766024674):0.35134926899511126):1.4720838982221702):0.13511777439185166	((SoreophilaAL1_1:36.758737702328865	(SoreophilaAL4_1:36.059038016887776	SoreophilaAL2_1:36.059038016887776):0.5943466573342863):0.1574674928614738	SoreophilaGA_1:36.91620519519034):1.503786570141427):0.2054359762527288	(((((SpurpureavenosaVA_1:36.78534784377714	((SpurpureavenosaNC_1:36.45149186764954	(SpurpureavenosaburkiiFL1_1:36.75898979881639	SpurpureavenosaGA_1:36.08472681956439):0.8389174750683527):0.18855638315878723	((SpurpureapurpureaWI2_1:37.24105490000861	(SpurpureapurpureaNS_1:36.18611093265463	SpurpureapurpureaWI_1:37.00137915172263):0.23967574828598387):0.11890027250356644	SpurpureavenosaburkiiMS_1:36.00951686629658):0.5119386562665528):0.32676289572121286):0.22184130719891418	(SpurpureavenosaMD_1:36.84822889125815	(SpurpureavenosaburkiiFL2_1:36.10669312825535	SpurpureavenosaburkiiAL_1:37.017756074720545):0.9096217407176028):0.4076900445255048):0.6728788838937887	SpsittacinaGA3_1:39.159745620447445):0.08033544304775246	((((SminorSC1_1:36.010824164782875	SminorokefenokeensisGA_1:36.66343546803887):0.1008333607147678
[&R] (Dcalifornica_1:36.946902478954996	(((SpurpureapurpureaNS_1:37.68799582163875	((SpurpureavenosaMD_1:36.80627630992022	(SpurpureavenosamontanaGA_1:36.56839789946103	(SpurpureavenosaNC_1:36.48272358795313	SpurpureavenosaburkiiMS_1:36.364130859707934):0.05444282292590091):0.20184341698598537):0.19119538289949115	(SpurpureavenosamontanaNC_1:36.487717507321456	((SpurpureapurpureaWI2_1:36.068390423938936	SpurpureapurpureaWI_1:36.068390423938936):1.5821868413785614	(((SpurpureavenosaburkiiFL1_1:36.77622670530445	SpurpureavenosaGA_1:36.10196372605245):0.3014558710341435	SpurpureavenosaburkiiFL2_1:36.166619629873395):0.36429080077256126	(SpurpureavenosaburkiiAL_1:37.3918151170957	SpurpureavenosaVA_1:36.063936408108106):0.050158260015451976):0.12317371647113953):0.037754331392358086):0.4737191920250525):0.3412132519718339):2.2853719750568646	(((((SrubraalabamensisAL_1:36.04516782676787	(((SalataTX_1:36.56879070041515	(SrubraGA2_1:37.50617751135332	((SrubraGA6_1:36.27935252141822	((SrubraGA5_1:36.576835190256574	SrubraGA4_1:36.576835190256574):0.5554644896580929	SrubraGA3_1:36.240971255914666):0.6290111675379453):0.49550642778168924	(SrubraSC_1:36.23941132727069	SrubraGA1_1:36.45297892250869):0.07519556867601455):0.41773868364861827):0.135224516808628):0.24066168885942713	(SrubragulfensisFL2_1:36.384277865176145	(SleucophyllaFL3_1:36.40534311722976	(SleucophyllaGA_1:36.350878957089805	SleucophyllaFL2_1:36.350878957089805):0.6854099050743615):0.060376426063180465):0.06015400645843029):0.04316205341023779	SrubragulfensisFL3_1:36.487593925044806):0.09419524235146076):0.20422136372935012	(SleucophyllaAL1_1:36.15557089557187	SleucophyllaAL2_1:36.271049321157065):1.0391937842685572):0.9521024921885057	((((((SflavarubricorporaFL1_1:36.41020850494844	SflavaGA_1:36.23490590754604):0.08094243689469817	((SflavarugeliiGA1_1:36.11804316849349	SflavarubricorporaFL2_1:36.11804316849349):0.4317072147580653	(SflavaFL_1:36.01351842015681	SflavarugeliiAL_1:36.01351842015681):0.5544039978107536):0.5630823201931863):0.5358816011261625	SflavaSC_1:36.48804573328091):0.09194026594100513	(SflavaNC2_1:36.509263685279855	SflavarugeliiGA2_1:37.06761615042786):0.21070373894205563):1.0076238389857903	(SminorGA3_1:36.334412825014866	SminorGA2_1:36.12882529908887):1.5873306115676349):0.048496358421107076	((((SpsittacinaGA1_1:36.848912625830636	SpsittacinaFL_1:36.29261887924103):0.23628423837099954	SpsittacinaLA_1:36.24641905283483):0.2373822993987616	(SpsittacinaAL2_1:37.07237878853752	(SpsittacinaAL3_1:36.327187768570774	(SpsittacinaGA2_1:36.41279939878557	SpsittacinaGA3_1:36.41279939878557):0.38103532124119666):0.9645185174559494):0.22818239629007497):0.10265203749867992	SpsittacinaAL1_1:37.40321322232627):0.9356031927841355):0.4424095539925219):0.09625399660826327	(SalataMS1_1:36.347213796704956
[&R] (Dcalifornica_1:37.189502303916456	((((((SrubraalabamensisAL_1:36.211961664449966	(SleucophyllaFL1_1:36.79993838097823	(((((SrubraGA5_1:37.53371728372903	SrubraGA6_1:36.05175895769464):0.11101375161424613	SrubraGA4_1:37.64473103534328):0.4441625084714809	SrubraSC_1:36.14668316452716):0.4406239259467234	SrubragulfensisFL1_1:36.11123543091349):0.33696238143084345	SleucophyllaGA_1:36.972856981327126):0.015236248402310743):0.47287719840012815):0.9272332158345303	((SminorGA3_1:36.612097080578636	SminorSC2_1:36.87733122011343):1.5920823979745842	(((((((SflavarubricorporaFL1_1:36.786822943699406	(SflavaFL_1:36.48055809577415	SflavarugeliiAL_1:36.48055809577415):0.94611864424285):0.3423688144874125	(SflavarubricorporaFL2_1:36.58867555958488	SflavarugeliiGA1_1:36.58867555958488):1.1621979602035295):0.2617604048184855	((SflavaGA_1:36.2903514584654	SflavaNC2_1:36.0666486711794):0.44104844334525484	SflavaVA_1:36.22657190930506):0.48424966379224754):0.18959228801876937	SflavaNC1_1:36.698481659223276):0.01444995194952022	SflavarugeliiGA2_1:37.7543414834332):0.244088549002348	SflavaSC_1:37.30009614228755):0.29285595590765334	((SminorGA1_1:36.06450727523846	SminorokefenokeensisGA_1:36.924543044752056):0.1999063981525723	(SminorGA2_1:36.515750957829134	SminorSC1_1:36.333961320033936):0.13787681961469872):1.0678703932001559):0.27709378198323015):0.14617306804167685):0.30333575591467865	(((SpurpureavenosamontanaGA_1:36.616094724720696	(SpurpureavenosaNC_1:36.52283736537429	(SpurpureapurpureaNS_1:36.68984691878786	(SpurpureavenosaMD_1:36.318662174137884	(SpurpureapurpureaWI2_1:36.80380374497806	SpurpureapurpureaWI_1:36.80380374497806):0.6794375250750208):0.021873867802772815):0.2495678054888356):0.0620258707644004):1.5081398195661955	((SrubragulfensisFL3_1:36.55856710329538	((SrubragulfensisFL2_1:36.39420133450971	SleucophyllaFL3_1:36.475643012626506):0.08865068414528526	SalataMS1_1:36.0595648014834):0.07571508464039432):0.4750777978121141	(((SoreophilaAL2_1:36.36870355488892	SoreophilaAL4_1:36.36870355488892):0.33041292944701794	(SoreophilaAL1_1:36.397316795934636	SoreophilaGA_1:36.397316795934636):0.40715271650810003):0.64000459486063	SoreophilaAL3_1:36.676974459030966):0.17479835156494386):0.6284850426885805):0.0895880443989277	((SpsittacinaAL2_1:36.56402182167673	SpsittacinaFL_1:36.02974605385993):0.866740463057859	SpsittacinaAL1_1:37.43076228473459):1.364068649249228):0.2274339886325595):0.6406977741557635	(SoreophilaNC_1:37.80170843493977	((((SpurpureavenosamontanaNC_1:36.4450614258087	SpurpureavenosaGA_1:36.8859823642099):0.35067274538334575	SpurpureavenosaburkiiMS_1:36.64590995436485):0.09320755535240687	(((SpurpureavenosaburkiiFL1_1:36.05639241241673	SpurpureavenosaburkiiAL_1:36.05639241241673):1.175830177059006
[&R] ((((((SpurpureavenosaburkiiMS_1:36.25164838487999	((SpurpureavenosaMD_1:36.19113925204256	(SpurpureapurpureaNS_1:36.41290684392387	SpurpureapurpureaWI_1:37.22817506299187):0.1275432849658861):0.11401636586194724	SpurpureapurpureaWI2_1:37.46973471381971):0.1323519772758797):0.22466560976435992	(SpurpureavenosaburkiiAL_1:36.742790757365505	SpurpureavenosaburkiiFL1_1:36.742790757365505):0.9985313717592428):1.40185882363927	((((SflavaGA_1:36.52728377952191	SflavarugeliiAL_1:37.342440173241904):0.5957338183457231	SflavaSC_1:36.759333385581634):0.5137903585842738	(((SflavaNC2_1:36.18267027147988	(SflavarubricorporaFL1_1:36.08191837073372	(((SflavaFL_1:36.442573362231364	SflavarubricorporaFL2_1:36.42440132751536):0.046907760477821234	SflavarugeliiGA2_1:36.00897440685118):0.06360083567048765	SflavarugeliiGA1_1:36.53490992366366):0.1686902086716486):0.4997572854345545):0.10589366409877851	SflavaVA_1:36.007438730359056):0.9615302799352308	SflavaNC1_1:36.767036808401485):0.16301095365201254):0.1733582048614633	(SpsittacinaLA_1:36.54966220041625	((SpsittacinaGA1_1:37.09332634991954	(SpsittacinaGA2_1:36.840695541593675	(SpsittacinaAL3_1:36.05407655717793	SpsittacinaGA3_1:36.52072350863393):0.31997203295974896):0.9165872784982656):0.008971243620214267	((SpsittacinaAL2_1:36.05721171560751	SpsittacinaAL1_1:36.05721171560751):0.5213305206951361	SpsittacinaFL_1:36.044266468485844):0.5017373784643114):0.2861424182432963):0.7827701344987067):0.4598132128998565):0.563704202201857	((((SpurpureavenosaVA_1:36.00338686983752	(SpurpureavenosaburkiiFL2_1:36.2854886902185	SpurpureavenosaNC_1:36.0501362304485):0.13471394214141771):0.7787865601463259	((SpurpureavenosamontanaGA_1:36.119374166966516	SpurpureavenosamontanaNC_1:36.119374166966516):0.2795722659772695	SpurpureavenosaGA_1:36.83986737134499):0.5959217883744605):1.0228946314957923	((SminorGA2_1:36.61122625463475	(SminorokefenokeensisGA_1:36.01030311185925	SminorSC2_1:36.01030311185925):1.0717448082363024):0.3908347797164108	(SminorGA3_1:36.66261630508154	(SminorSC1_1:36.23985218499058	SminorGA1_1:36.03242771873298):0.03538695636976547):0.5450322551956173):1.022546017728074):0.09865109541766434	(((SleucophyllaFL1_1:37.078608741704734	SalataTX_1:36.91939668504474):0.44506165254004815	((((SoreophilaAL4_1:36.330918406792975	SoreophilaAL1_1:36.43627143489977):0.15950931879981797	SoreophilaGA_1:36.59578075369959):0.7252369102554734	SoreophilaAL2_1:37.21566463584827):0.18389569808764614	((SrubraalabamensisAL_1:36.000811302279146	(((((SrubraGA4_1:36.96202378880335	SrubraGA3_1:36.07069536480335):0.08733326424277316	SrubraGA5_1:37.04935705304612):1.2267830778345583	SrubrajonesiiNC2_1:36.44181642599668):0.6763604858260711	((((SleucophyllaGA_1:36.51934011569712
[&R] ((Hminor_1:37.57410213695487	((((((SflavaNC2_1:36.08039658271965	((SflavarugeliiGA1_1:36.52473064605958	SflavaFL_1:36.54290268077558):0.047364213213608064	(SflavarubricorporaFL2_1:36.43598707026236	SflavarugeliiAL_1:36.45415910497836):0.13610778901083348):0.528988869736463):0.05876065883041856	SflavarugeliiGA2_1:36.697509706698064):0.9722433857693829	(SflavaNC1_1:36.371249699924604	((SflavarubricorporaFL1_1:36.74991894352845	(SflavaVA_1:36.04092700001258	SflavaSC_1:36.18207078023218):0.028861353607871124):0.43418471752395016	SflavaGA_1:37.00880106365):0.06920883067300411):0.25709352028244953):0.7630845830408353	(SpsittacinaAL2_1:38.243903390014836	(SpsittacinaFL_1:37.037804378490534	(((SpsittacinaAL3_1:36.321187904203605	SpsittacinaGA1_1:36.1238783854872):0.9675707286729582	(SpsittacinaLA_1:36.1379621735936	(SpsittacinaGA2_1:36.522428402951284	SpsittacinaGA3_1:36.522428402951284):1.1182680521815118):0.11470912919976081):0.036572091996010934	SpsittacinaAL1_1:37.106003227383376):0.4660769189239584):0.6718232437075019):0.19331061382705753):0.6510966575454471	(SpurpureavenosaburkiiMS_1:36.21375623412299	((SpurpureapurpureaWI2_1:36.27161943670135	SpurpureapurpureaWI_1:36.27161943670135):1.156920394705729	(SpurpureavenosaMD_1:36.206602269399845	SpurpureapurpureaNS_1:36.55591314624704):0.05735846609203015):0.13565470893151269):2.143721865139143):0.5015712748992497	((((SpurpureavenosamontanaGA_1:37.2373728653343	(((SpurpureavenosaNC_1:36.01586712920336	SpurpureavenosaGA_1:36.48801955618656):0.2479543513367635	SpurpureavenosaburkiiFL2_1:36.49917394031012):0.04619687342934385	SpurpureavenosamontanaNC_1:36.34124984255147):0.8961230227828362):0.24014192568770606	(SpurpureavenosaVA_1:36.10872776230839	(SpurpureavenosaburkiiFL1_1:36.08446513151062	SpurpureavenosaburkiiAL_1:36.08446513151062):1.3521413397853763):1.1560922373792175):0.5883576908213407	((SminorSC1_1:37.303186350899054	((SminorGA3_1:36.222333335942515	(SminorokefenokeensisGA_1:36.350430751336475	SminorSC2_1:36.350430751336475):0.13713672414083608):1.1011532327054776	SminorGA1_1:36.72868493866919):0.3670769459722563):0.14799169208267102	SminorGA2_1:37.632967680776915):0.4397490003316298):0.038624308754142384	((((SoreophilaAL4_1:36.154594227288115	SoreophilaAL2_1:36.154594227288115):0.5386055883832518	SoreophilaAL3_1:36.03105319550576):0.9976820709230976	((((SoreophilaAL1_1:36.41993984958016	SoreophilaGA_1:36.41993984958016):0.8522956410758099	SoreophilaNC_1:36.742159584957975):0.2976396559369272	((((SrubraGA6_1:36.64365471643445	SrubraGA1_1:36.396970258419245):0.5778211235211839	(((SrubraSC_1:36.027397040120285	SrubraGA2_1:36.80122897187829):0.15656193416322453	((SrubraGA5_1:36.41420054824539
[&R] ((((SpurpureavenosaNC_1:38.6125740083515	(((SalataMS2_1:36.24422397360415	(SalataLA1_1:36.23793347929212	SalataTX_1:36.23793347929212):0.2888701675448263):0.5770783070266273	((SrubrawherryiAL_1:36.097974713780566	((((SrubraGA6_1:36.26262053616182	SrubraGA1_1:36.015936078146616):0.5591563417263056	SrubrajonesiiSC1_1:37.17540551483692):0.03150505889583611	(SrubrajonesiiNC2_1:36.322274486772365	SrubrajonesiiSC2_1:36.60881824593476):0.178642071161988):0.23113265381780512	(SrubraSC_1:36.02430443518849	(((SrubraGA5_1:36.069146577082506	SrubraGA4_1:36.069146577082506):1.0895046994203426	SrubraGA3_1:36.26732285250285):0.46578097860584133	SrubraGA2_1:36.45605380757909):0.3420825593673995):0.5998581021600703):0.09567299825640208):0.021014911146980356	SrubragulfensisFL1_1:36.264778787191545):0.6618109031004301):1.1280932074222876	((((SpsittacinaAL2_1:36.87642247748678	SpsittacinaAL3_1:37.09574997497598):0.14763786091873018	(SpsittacinaGA2_1:36.427803848578975	SpsittacinaGA3_1:36.427803848578975):1.2822309387717332):1.653878114049946	(((SrubragulfensisFL3_1:36.308181099507756	SrubragulfensisFL2_1:36.308181099507756):0.04850138254094502	(SleucophyllaFL1_1:36.35598120312025	SleucophyllaAL2_1:36.35598120312025):0.5249338532284453):0.4316524976473266	(((SleucophyllaAL1_1:36.906495845299716	(SalataMS1_1:36.047844907009036	(SleucophyllaFL3_1:36.05676425761438	(SleucophyllaFL2_1:36.062929297733575	SleucophyllaGA_1:36.062929297733575):0.6247807048152095):0.4958095446830549):0.02660957240427879):0.19630100148802138	(SalataLA2_1:36.31592686404108	SrubrajonesiiNC1_1:37.711166623464685):0.46055667843906467):0.08888675083242287	SrubraalabamensisAL_1:36.24630810827696):0.00540553079066427):0.8464905269706247):0.1014655169173623	(((SpurpureavenosaMD_1:36.62899425557538	(((SpurpureavenosamontanaGA_1:36.430620037470135	SpurpureavenosamontanaNC_1:36.430620037470135):0.029699420843697037	SpurpureavenosaVA_1:36.24762466697943):0.08462543875228673	((SpurpureapurpureaWI2_1:36.19108852944154	SpurpureapurpureaWI_1:36.19108852944154):0.8543246934871289	SpurpureapurpureaNS_1:36.23014500386066):0.7001457635258579):0.04801436503606346):1.0606943957812613	((SpurpureavenosaburkiiFL2_1:36.18789851122291	(SpurpureavenosaGA_1:36.36329676377223	(SpurpureavenosaburkiiAL_1:36.48219366893715	SpurpureavenosaburkiiFL1_1:36.48219366893715):0.5553660740870849):0.06140171466387667):0.7100349141929462	SpurpureavenosaburkiiMS_1:36.543988237400654):0.9598412036555869):0.37969850945719064	(SflavaFL_1:38.976965181989705	((SminorGA2_1:36.520433744181915	SminorGA3_1:36.726021270107914):0.33134926769119244	((SminorokefenokeensisGA_1:36.008958922379165	SminorSC2_1:36.008958922379165):0.6813725639793331	SminorSC1_1:36.0377201831025):0.6322731909754093):1.0748876365593865):0.11352571817333795):0.16504345673417886):0.1306636200618475):0.3147462527968421):1.820502449442478
[&R] ((Hminor_1:39.097530043709696	(((((SpurpureavenosaburkiiFL2_1:37.07132944898532	(SpurpureavenosamontanaGA_1:36.55592794978165	SpurpureavenosaMD_1:36.59196294325485):0.3112805280156654):1.1905230309251478	(((SpurpureapurpureaNS_1:36.83925366625784	SpurpureavenosaVA_1:36.24121300460304):0.01357644106385263	SpurpureavenosaNC_1:36.4362527484193):0.3739557667964088	((SpurpureavenosaburkiiMS_1:36.03881396522419	(SpurpureapurpureaWI_1:36.509972963557594	SpurpureapurpureaWI2_1:36.509972963557594):0.8792793078822015):0.6433770861617105	((SpurpureavenosaburkiiAL_1:37.15795740924106	(SpurpureavenosaburkiiFL1_1:36.682669973065245	SpurpureavenosaGA_1:36.008406993813246):0.47528743617580965):0.3295922841677938	SpurpureavenosamontanaNC_1:36.37236577575565):0.4596494924574551):0.009424735584597181):1.2162915049247576):0.15236983800782217	((SrubrajonesiiNC1_1:36.49961031891236	SrubrajonesiiSC1_1:36.49961031891236):1.5622409177091898	SalataLA1_1:36.94919115043076):1.16382611344873):0.185085757932535	((SrubraalabamensisAL_1:36.03800993445679	((((((((SrubraGA4_1:37.05924846433006	SrubraGA3_1:36.16792004033006):0.7749260822328943	SrubraGA1_1:36.10553176251335):0.05878302016662081	(SrubraGA5_1:37.66161843562376	SrubraGA6_1:36.179660109589356):0.23133913110581505):0.43120406700792846	SrubrajonesiiNC2_1:36.489837928853504):0.4150999660676679	(SalataTX_1:36.45145305879935	((SrubragulfensisFL1_1:36.067474116574026	(SrubrajonesiiSC2_1:36.75902318978134	SrubraGA2_1:37.13842468797332):0.17895301991909096):0.07355535724659444	SrubraSC_1:36.61710113338102):0.1331313214071381):0.04681876572941468):0.04588219335106909	SalataMS2_1:36.261574344647045):0.03591431064967748	SrubrawherryiAL_1:36.25698690269392):0.22926466135167603	SrubragulfensisFL2_1:36.444312472241194):0.130318802843997):0.5143259037362562	((SoreophilaAL3_1:36.18201877894418	((SoreophilaAL1_1:36.76892838954558	SoreophilaAL4_1:36.66357536143878):0.04214285222158389	((SoreophilaGA_1:36.71318653900694	SoreophilaAL2_1:36.60783351090014):0.03839959151812407	SoreophilaNC_1:36.221510224827064):0.059485111242099785):0.1384471854494195):0.6389824278455012	(SalataMS1_1:36.26268927845827	(((SleucophyllaGA_1:36.32209652289551	SleucophyllaAL1_1:36.01846324855911):0.6543075686508686	(SleucophyllaFL3_1:36.16672205677519	(SleucophyllaAL2_1:36.25495325794237	(SleucophyllaFL1_1:36.23642069223576	SleucophyllaFL2_1:36.42457554098696):0.01853256570660782):0.354559695016023):0.17873628983678763):0.1732681596977368	(SalataLA2_1:36.451446164620705	SrubragulfensisFL3_1:36.36900532021349):0.06827950797942292):0.2486916674369462):0.3168968016714223):0.08608388152016254):0.8441253253505684):0.03939169331874508	(((SflavaVA_1:36.79837439701047	((SflavarubricorporaFL1_1:36.56243090395756	SflavaNC2_1:36.16342551926916):0.2648244237163977
[&R] ((Hminor_1:36.294084211194274	(((((((((SpurpureavenosamontanaGA_1:36.185081167654126	SpurpureavenosamontanaNC_1:36.185081167654126):0.25838022743892514	SpurpureavenosaVA_1:36.230766603758646):0.37398110243802707	(SpurpureavenosaMD_1:36.72694923704714	(SpurpureapurpureaWI_1:36.075224671846904	SpurpureapurpureaWI2_1:36.075224671846904):1.8163036611154375):0.12652825395713627):0.08605503539273257	SpurpureavenosaburkiiMS_1:36.7536733160966):0.04784959646364212	SpurpureapurpureaNS_1:37.33669299970784):0.5774194230004375	((SpurpureavenosaburkiiFL2_1:36.713739930724245	(SpurpureavenosaGA_1:36.788923688803415	SpurpureavenosaNC_1:36.316771261820215):0.16161620913403774):0.04592921769253153	(SpurpureavenosaburkiiAL_1:36.69196656635424	SpurpureavenosaburkiiFL1_1:36.69196656635424):0.9787655285277466):0.9732183751591044):0.8740035209691979	SoreophilaAL4_1:38.42094000252029):0.20813083538248434	(((SpsittacinaLA_1:36.22572954258624	((SpsittacinaAL1_1:36.34089990943011	((SpsittacinaAL3_1:36.205542905861165	SpsittacinaGA1_1:36.00823338714476):0.028415929019658198	SpsittacinaGA2_1:36.70060578633682):0.3262685720384873):0.3987412218547407	SpsittacinaFL_1:36.205365363468054):0.302848243895387):0.33979500495162246	(SpsittacinaAL2_1:36.347802189931556	SpsittacinaGA3_1:37.03377663887676):1.0344821902003032):1.3340578074914438	((((SrubragulfensisFL2_1:36.34441619589243	((SleucophyllaGA_1:36.54016942034918	SleucophyllaFL2_1:36.54016942034918):0.009195263503145142	(SleucophyllaFL1_1:36.27029981164776	SleucophyllaAL1_1:36.154821386062565):0.09091002345335937):0.5074389350913107):0.5185184769668026	(((SleucophyllaFL3_1:36.01378303963374	SleucophyllaAL2_1:36.45657393581695):0.4367419846915767	SrubragulfensisFL3_1:36.36908334620852):0.005939916511978495	(((SrubrajonesiiNC2_1:36.75655952570548	((SrubraGA2_1:36.17142986702322	SrubraGA3_1:36.44847989055282):1.2347236164448532	(SrubraGA1_1:36.59725618292271	((SrubrajonesiiSC2_1:36.65708151547685	(SrubrajonesiiSC1_1:36.78008590115138	SrubrajonesiiNC1_1:36.78008590115138):0.2964458709614615):0.06728231841209964	(((SrubraGA5_1:36.28862499180559	SrubraGA4_1:36.28862499180559):1.5864491138270023	SrubraGA6_1:36.39311577959819):0.2961131674820954	SrubraSC_1:36.22897689382709):0.10095650649586138):0.05375518736176337):0.2486329640253618):0.01635129959180308):0.09433775289749546	(SalataLA1_1:36.23220416857244	SalataTX_1:36.23220416857244):0.2120270396381297):0.0823258582150095	((SrubrawherryiAL_1:36.11220900195615	SrubragulfensisFL1_1:36.257998164220155):0.08925780136845898	(SalataLA2_1:36.129552265514626	SalataMS2_1:36.129552265514626):0.11241629041278359):0.002008837265368383):0.21348671393491667):0.48791141013873607):0.11451424811656563	(SrubraalabamensisAL_1:36.37342402470618	SalataMS1_1:36.486758148162984):0.06740355564121198):0.24224249696349667
[&R] (Dcalifornica_1:36.98001958045627	(((SalataMS1_1:36.6840304059232	SoreophilaAL3_1:36.92544553258321):2.5607063721083945	(((SminorGA1_1:36.651050637377644	(SminorokefenokeensisGA_1:36.95599748516807	(SminorSC2_1:36.33906682161133	SminorGA3_1:36.073832682076535):0.6169306635567358):0.555088921723171):1.3638988037435376	((((SleucophyllaFL3_1:36.50370374644788	((SleucophyllaFL1_1:36.41456184060794	SleucophyllaFL2_1:36.60271668935914):0.34547080170769656	(SleucophyllaAL2_1:36.72084052812542	(SleucophyllaAL1_1:36.22119398052705	SleucophyllaGA_1:36.524827254863446):0.38416812201317513):0.039192114190215184):0.1864620003154527):0.9054374317551506	((SrubragulfensisFL3_1:36.88516805072256	((((SrubraSC_1:36.10143325438349	((SrubraGA2_1:36.09677844777593	(SrubraGA3_1:36.07405894294258	(SrubraGA5_1:36.67206527654626	SrubraGA4_1:36.67206527654626):0.29332209039631185):0.2997695283629557):0.6383502873436082	SrubraGA6_1:36.42154885661474):0.14013645102194858):0.4991471695334981	SrubragulfensisFL1_1:36.12450876435659):0.3620568084295553	(SalataLA1_1:36.565239189244295	SalataTX_1:36.565239189244295):0.09861864711344304):0.19852617290330898	(SrubrawherryiAL_1:36.42272796915734	(((SrubrajonesiiNC2_1:36.0292376654831	SrubrajonesiiSC2_1:36.3157814246455):0.5566009809145221	(SrubraGA1_1:36.679285997098944	(SrubrajonesiiSC1_1:36.00494098274478	SrubrajonesiiNC1_1:36.00494098274478):1.2746581093181772):0.012233570133074027):0.4379048957835539	SalataLA2_1:36.33449779855598):0.12873192320416546):0.1165746142681067):0.3878045591015186):0.3423538041416794	((SrubragulfensisFL2_1:36.65577671216736	SalataMS2_1:36.73821755657456):0.455164396722387	(SrubraalabamensisAL_1:36.37849638811962	((SoreophilaAL2_1:36.725633316008526	(SoreophilaAL4_1:36.495346913000965	(SoreophilaAL1_1:36.30786131654591	SoreophilaGA_1:36.30786131654591):0.29283862456184884):0.23028640300756026):0.04042249195194982	SoreophilaNC_1:36.341332930369276):0.6293364504415514):0.19582338014172973):0.11658074597449569):0.10017764522198673):0.41017759835820206	((SflavaNC1_1:36.08924247078912	((SflavaVA_1:36.04509730342655	SflavaSC_1:36.18624108364615):0.2218944144478292	((SflavarugeliiGA2_1:36.16306864494645	(SflavaFL_1:36.61924375783085	SflavarugeliiGA1_1:36.60107172311485):0.02433160297359775):0.7170005727854386	(SflavaGA_1:36.27830204221321	(SflavaNC2_1:36.01541260431905	((SflavarubricorporaFL2_1:36.6834185741629	SflavarugeliiAL_1:36.7015906088789):0.05960296910846321	SflavarubricorporaFL1_1:36.12133978166976):0.2930782073376881):0.03918665060815902):0.2671174976566764):0.22640017051009753):0.024182954807537314):1.5818918819335586	SpurpureavenosamontanaNC_1:38.13591220801868):0.06406949091655888):0.18380978676942877
[&R] (Dcalifornica_1:38.06252572051991	(((((((SminorSC1_1:36.23451817118089	((SminorGA3_1:36.05979991363297	SminorSC2_1:36.32503405316777):0.5580013547192664	(SminorokefenokeensisGA_1:36.82381528500015	SminorGA2_1:36.352993619539355):0.059220122886882165):0.004094066549846158):1.298238805284279	(((SflavaNC2_1:36.1864063671086	SflavaSC_1:36.0464249421086):0.17098726513872836	SflavaGA_1:36.58109641953333):1.2401275743458182	((((SpsittacinaAL3_1:36.706137256371804	(SpsittacinaAL2_1:36.21716655710124	SpsittacinaAL1_1:36.21716655710124):0.2696432017813666):0.1474571011152325	(SpsittacinaGA3_1:36.88763756189862	(SpsittacinaGA1_1:36.01896671852163	SpsittacinaGA2_1:36.68292318869403):0.20471437320458577):0.4326037470444188):1.2947672027065655	(SpsittacinaLA_1:36.76503348788191	SpsittacinaFL_1:37.04751755265911):0.3472407422284919):0.22894148184675012	(SflavaNC1_1:36.04893182153081	SflavaVA_1:36.2508640234236):1.063257522426344):0.0022744555235957244):0.12846076021841932):0.11964811306328771	(((SflavarubricorporaFL2_1:36.44011196184061	(SflavarugeliiAL_1:36.45129711471876	SflavaFL_1:36.45129711471876):0.006986881837848375):0.12365231831746012	SflavarugeliiGA2_1:36.101429599016065):0.3734984716889784	(SflavarugeliiGA1_1:36.86561276869975	SflavarubricorporaFL1_1:36.24393100709815):0.0716499831472975):1.9290544743178093):0.3678391398882151	((SpurpureavenosaMD_1:36.80565932351068	((((SpurpureapurpureaWI2_1:36.07270772058329	SpurpureapurpureaWI_1:36.07270772058329):1.5872803263381143	((SpurpureavenosaburkiiFL2_1:36.33393495214716	(SpurpureavenosaGA_1:36.13258643522821	SpurpureavenosaburkiiFL1_1:36.80684941448021):0.4381484841321527):0.09614385783786326	SpurpureavenosaNC_1:36.19472635021503):0.2334161187359758):0.030532091760387663	SpurpureavenosaburkiiMS_1:36.34008183246619):0.025867760411194596	(SpurpureavenosaburkiiAL_1:37.453690559488976	(SpurpureavenosamontanaGA_1:36.086316805668396	SpurpureavenosamontanaNC_1:36.086316805668396):0.25218983616737395):0.17726716786881236):0.25385052033289773):0.2626061591180565	(SpurpureapurpureaNS_1:37.204149297542386	SpurpureavenosaVA_1:36.606108635887594):0.21342706193354682):1.1629591787911309):0.5002072468402289	((SoreophilaNC_1:37.3563421700577	((SrubragulfensisFL3_1:36.665631528765154	SrubraalabamensisAL_1:36.12901018813677):0.041380264552598627	((SrubragulfensisFL2_1:36.41138391266003	SleucophyllaAL2_1:36.93561648696003):0.045208373519140505	((SalataMS2_1:36.306109002317285	(SalataLA2_1:36.250323709209205	SrubraGA1_1:37.045250373668814):0.055785293108077616):0.021530365305871265	(SrubraGA3_1:36.37173967096406	SrubraGA2_1:36.094689647434464):1.5881407211682885):0.2113937629632191):0.2504195071385961):0.593778724677132):0.5567668317774507	SminorGA1_1:37.93729204547555):0.3757349645237497):0.39717058795577737	(((((SrubrajonesiiNC2_1:36.43821738304568
[&R] ((((((((((SpsittacinaAL2_1:36.19724435304862	SpsittacinaAL1_1:36.19724435304862):0.4380482165367881	SpsittacinaFL_1:36.1010168017686):0.20556063622770365	((SpsittacinaAL3_1:36.296810614870225	SpsittacinaGA1_1:36.09950109615382):0.6503526872952561	SpsittacinaGA3_1:37.413810253621484):0.11301740113682594):1.3073608403188979	((SflavaSC_1:36.67472840824689	((SflavarugeliiGA2_1:36.07169355761953	(SflavarubricorporaFL2_1:36.207222862579606	SflavarugeliiGA1_1:36.207222862579606):0.32680537618192396):0.29072885214911076	SflavarubricorporaFL1_1:36.20307532930904):1.0106398886262513):0.5753392732942845	(((SflavaGA_1:36.02447325522174	(SflavarugeliiAL_1:36.69771518468069	SflavaFL_1:36.69771518468069):0.14191446426106025):0.48081142278666655	SflavaVA_1:36.00045668550281):0.0983710636392199	SflavaNC2_1:36.379952954361634):1.0100961521795448):0.19543614610922763):0.31286333748603495	SflavaNC1_1:37.41529118302403):0.2226554004751564	(SpsittacinaLA_1:37.81098538350292	(((SpurpureavenosaburkiiMS_1:36.05447698820667	SpurpureavenosaMD_1:36.24033619850707):0.38883138243748927	(SpurpureavenosaNC_1:36.27191814842781	(SpurpureavenosaGA_1:36.27978947995292	(SpurpureavenosaburkiiAL_1:36.653935107831046	SpurpureavenosaburkiiFL1_1:36.653935107831046):0.30011735137387013):0.4642810954580909):0.2899829504615564):0.3944158671583857	((SpurpureapurpureaNS_1:36.731594364604696	(SpurpureapurpureaWI2_1:36.03482832057034	SpurpureapurpureaWI_1:36.03482832057034):1.5120342631023587):0.3250298086493313	((SpurpureavenosaVA_1:36.18384610266722	SpurpureavenosamontanaNC_1:36.39654089400161):0.06971692470153493	(SpurpureavenosaburkiiFL2_1:36.58545695039557	SpurpureavenosamontanaGA_1:36.38133597920756):0.08492183949558291):0.20502048423048405):0.3162701516961193):1.0591884161691671):0.05598756799627939):0.15364324502967744	(((SminorGA2_1:36.75972588772999	((SminorGA1_1:36.008235534992444	SminorSC1_1:36.21566000125004):0.11787756965367747	(SminorSC2_1:36.066655645788245	SminorokefenokeensisGA_1:36.066655645788245):0.9194932283714823):0.2443986790310704):0.10482139472624152	SminorGA3_1:37.070134808382235):1.0488746682582104	SpsittacinaGA2_1:39.17356054569245):0.3497899323756255):2.696202008425904	((SoreophilaAL2_1:37.96664657726838	(SoreophilaAL1_1:37.61847601323762	((SoreophilaGA_1:36.69785739522852	(SoreophilaNC_1:36.005563686447346	SoreophilaAL4_1:36.430286564038546):0.1622178030831737):0.31040682712643586	SoreophilaAL3_1:36.24076457408256):0.6102117908826749):0.45352359213755616):0.5202150389939708	(((SrubragulfensisFL3_1:36.097557368012275	SrubragulfensisFL2_1:36.097557368012275):0.3693425868379262	((SalataMS2_1:36.304834216936925	((SrubraSC_1:36.693170922854605	SrubrawherryiAL_1:36.07131010103021):0.12928099204498336	(SalataLA1_1:36.46679954219823
[&R] (Dcalifornica_1:36.296858556378766	(Hminor_1:36.382815662544985	(((((SalataLA2_1:36.30837559778078	((SrubrajonesiiSC2_1:36.07957997239718	(SrubrajonesiiSC1_1:36.473436979532245	SrubrajonesiiNC1_1:36.473436979532245):0.025593249500926927):0.6736364452387383	((SrubrajonesiiNC2_1:36.43963018970737	(SrubraGA1_1:36.116583623608435	SrubraGA6_1:36.36326808162364):0.4287274869333423):0.003256396738507524	SrubraSC_1:36.33499991204228):0.02378607202763365):0.5309486829324667):0.23809404620355124	SrubragulfensisFL2_1:36.46402879957713):0.5530299445219546	((SoreophilaAL1_1:36.54343385677164	SoreophilaAL4_1:36.438080828664845):0.8924294659678943	((SoreophilaAL2_1:36.58278036706366	SoreophilaNC_1:36.15805748947246):0.5912874561667987	SoreophilaAL3_1:36.51192120306486):0.1564424714022743):0.16682297912035238):0.2657084302690474	SrubragulfensisFL3_1:37.282767174368125):3.4827191850552115	((((SminorGA1_1:36.202843912808184	(SminorSC2_1:36.72653180896213	SminorSC1_1:36.07392050570613):0.3363478733596622):1.6730180670109691	((((SalataTX_1:36.69169590282753	(SrubraGA2_1:36.47490104148572	(SrubraGA4_1:37.07421843013126	(SrubraGA5_1:37.00507329186231	SrubraGA3_1:36.11374486786231):0.06914513826894918):0.5690610588840652):1.2894061890886108):0.057458478714819135	(SleucophyllaAL1_1:36.28981917294052	SleucophyllaFL1_1:36.40529759852571):0.5030688396766402):0.17125911535542673	(SalataLA1_1:36.56199312038619	SalataMS2_1:36.279413447153395):0.35842037651158937):0.3800180156972837	(SalataMS1_1:36.29403433383599	(((SrubrawherryiAL_1:36.017911665711075	SrubragulfensisFL1_1:36.16370082797508):0.3366171838857111	SleucophyllaAL2_1:36.83682233209238):0.12348436884805851	((SleucophyllaFL2_1:36.256159851184	SleucophyllaGA_1:36.256159851184):0.6007670621182212	SleucophyllaFL3_1:36.225981168367824):0.29153463638942145):0.2812474243671482):0.21808944394747198):0.8607162891608906):0.01768450379003414	(((((SflavaNC2_1:36.23016543503545	(((SflavarubricorporaFL1_1:36.045461582839806	(SflavaFL_1:36.285769070672615	SflavarugeliiAL_1:36.285769070672615):0.3995463084847971):0.09763920354747228	(SflavarubricorporaFL2_1:36.295862221286946	SflavarugeliiGA1_1:36.295862221286946):0.46892032670193345):0.026757260833713815	SflavarugeliiGA2_1:36.32920512768059):0.4593127725028579):0.5587769635552605	SflavaNC1_1:36.305884991478315):1.0100475177373007	(SminorokefenokeensisGA_1:37.67860775220289	(SminorGA2_1:36.108292157790125	SminorGA3_1:36.313879683716124):1.0994939289519747):0.5797684770347176):0.06965143448652779	((((SpsittacinaAL3_1:36.53423015313235	(SpsittacinaGA2_1:36.16172979235167	SpsittacinaGA3_1:36.16172979235167):0.839147312236676):0.31217150642299074
[truncated: 856 more rows]
[truncated: 23 more columns]
